# Supplementary material for: Proteome-Wide Analysis of Lysine 2-Hydroxyisobutyrylation in Aspergillus niger in Peanuts
Source: Front Microbiol. 2021 Aug 18;12:719337. doi: 10.3389/fmicb.2021.719337 (PMC8418202; doi:10.3389/fmicb.2021.719337)
Supplement: Supplementary file 2 [file Table_2.XLSX]

## Sheet: Summary
Header line description of table 1				Table 1. MS/MS spectrum database search analysis summary
Total spectrum	Number of spectrum produced by mass spectrometer
Matched spectrum	Number of spectrum matched with alignment protein			Total spectrum	Matched spectrum	Peptides	Modified peptides	Identified proteins	Identified sites
Peptides	Number of peptides which spectrum hit		Total	64059	40804	8919	8431	2030	8471
Modified peptides	Total number of modified peptides identified		Exp.1	21080	13583	7257	6834	1740	6860
Identified proteins	Number of proteins detected by spectrum search analysis		Exp.2	21633	13617	7356	6918	1766	6952
Identified sites	Number of modification sites detected by spectrum search analysis		Exp.3	21346	13604	7358	6905	1783	6938
								1453 (Overlap)	5041 (Overlap)
Header line description of worksheet "ident site"
Protein accession	Protein accession number of database used for search
Position	Modification site localization in protein
Amino acid	The amino acid that modification site modified
Protein description	Protein functional description
Gene name	Indicates the name of the gene that code for the protein sequence
Localization probability	Probability of a certain amino acid containing this modification in this peptide
PEP	The maximal posterior error probability for peptides
Score	A simple rule to be used to judge whether a result is significant or not
Modified sequence	Identified peptide sequence marked with modification sites localization probabilities
Charge	Carried charge of peptide
Mass error [ppm]	Parts per million ratio of peptide mass error between the theory and practice
MS/MS Count	Number of spectrum matched with peptide
Header line description of worksheet "ident peptide"
ID	Identified peptide index number
Sequence	Identified peptide amino acid sequence
Length	Identified peptide amino acid length
Modifications	identified peptide with modification markers
Modified sequence	Identified peptide sequence marked with modification sites localization probabilities
Protein accession	Protein accession number of database used for search
Protein description	Protein functional description
Charge	Carried charge of peptide
m/z	Mass-to-charge ratio of peptide
Mass error [ppm]	Parts per million ratio of peptide mass error between the theory and practice
PEP	The maximal posterior error probability for peptides
Score	A simple rule to be used to judge whether a result is significant or not
MS/MS Count	Number of spectrum matched with peptide
Experiment
Intensity

## Sheet: ident site
Protein accession	Position	Amino acid	Protein description	Gene name	Modified sequence	Charge	Mass error [ppm]	MS/MS Count	Num. of Rep.	Localization prob Exp.1	Score diff Exp.1	PEP Exp.1	Score Exp.1	Localization prob Exp.2	Score diff Exp.2	PEP Exp.2	Score Exp.2	Localization prob Exp.3	Score diff Exp.3	PEP Exp.3	Score Exp.3
A0A254TSK7	268	K	Uncharacterized protein	ATCC64974_56460	ADWVLTK(1)AAIPGTK	2	2.144	2	2	1	99.7963	4.55e-05	99.796	1	92.5276	0.000142371	92.528
A0A254TSK7	49	K	Uncharacterized protein	ATCC64974_56460	K(1)TVINETR	2	-0.13548	3	3	1	70.0564	0.0268672	70.056	1	72.3251	0.0225954	72.325	1	80.6884	0.0137133	80.688
A0A254TSK7	306	K	Uncharacterized protein	ATCC64974_56460	LSAEQAEAVAEK(1)IK	3	-0.52681	4	3	1	161.089	3.88e-11	161.09	1	181.754	3.48e-14	181.75	1	103.791	2.6e-06	103.79
A0A100I3L9	56	K	Ribosomal protein L15	ABL_00193	AK(1)QGYVVYR	2	0.59484	9	3	1	107.574	0.00114339	107.57	1	120.155	0.000470772	120.15	1	107.574	0.00114339	107.57
A0A100I3L9	5	K	Ribosomal protein L15	ABL_00193	GALK(1)YVEEIQK	2	1.4137	2	2	1	114.862	0.000805782	114.86					1	84.4793	0.00413073	84.479
A0A100I3L9	12	K	Ribosomal protein L15	ABL_00193	YVEEIQK(1)K	2	0.18277	7	3	1	116.726	0.0019954	116.73	1	103.833	0.00361843	103.83	1	103.833	0.00361843	103.83
A0A100I3L9	83	K	Ribosomal protein L15	ABL_00193	GATYGK(1)PTNMGINQLK	2	-1.2314	1	1					1	100.227	4.87e-06	100.23
A0A100I3L9	93	K	Ribosomal protein L15	ABL_00193	GATYGKPTNMGINQLK(1)YQR	3	-2.3519	1	1	1	98.9005	1.89e-06	110.56
A0A100I3L9	169	K	Ribosomal protein L15	ABL_00193	GLTATGK(1)K	2	1.0783	4	3	1	71.3794	0.0243761	71.379	1	73.6646	0.0200734	73.665	1	81.6423	0.0132299	81.642
A0A100I3L9	157	K	Ribosomal protein L15	ABL_00193	INWICNAVHK(1)HR	3	0.4157	3	2	1	56.5506	0.0150363	56.551	1	84.4793	0.000489948	84.479
A0A100I3L9	77	K	Ribosomal protein L15	ABL_00193	RPAPK(1)GATYGK	2	0.084494	1	1	1	105.252	0.00179956	105.25
A0A100I3L9	140	K	Ribosomal protein L15	ABL_00193	YFEVILVDPQHK(1)AIR	3	-1.9977	7	3	1	83.8231	6.31e-10	124.62	1	104.954	1.34e-06	104.95	1	113.395	7.27e-07	113.4
A0A3F3R4V0	168	K	Uncharacterized protein	ATCC64974_3600	EWQEASNEYAK(1)QEK	2	0.17899	3	3	1	196.334	1.08e-18	196.33	1	224.157	1.12e-23	224.16	1	200.185	8.95e-19	200.19
A0A3F3R4V0	171	K	Uncharacterized protein	ATCC64974_3600	QEK(1)INPIYGISAEGYEGK	2	0.537	6	3	1	225.856	2.49e-34	225.86	1	216.162	6.5e-29	216.16	1	206.696	3.02e-28	206.7
A0A3F3R4V0	196	K	Uncharacterized protein	ATCC64974_3600	GFVQSPPAEK(1)Q	2	-0.399	6	3	1	98.1049	0.000304251	98.105	1	103.433	0.000106307	103.43	1	132.028	6.36e-06	132.03
A0A3F3R4V0	186	K	Uncharacterized protein	ATCC64974_3600	INPIYGISAEGYEGK(1)GFVQSPPAEK	3	-1.4487	8	3	1	184.475	1.43e-23	184.47	1	124.513	4.36e-11	124.51	1	163.745	7.58e-17	163.74
A0A3F3R4V0	90	K	Uncharacterized protein	ATCC64974_3600	MK(1)VDWHQMTLQEK	3	-0.49285	1	1									1	159.003	4.94e-11	159
A0A3F3R4V0	101	K	Uncharacterized protein	ATCC64974_3600	VDWHQMTLQEK(1)K	3	0.10712	9	3	1	162.223	6.16e-09	162.22	1	134.685	1.39e-08	150.49	1	160.379	7.44e-09	160.38
A0A3F3R4V0	157	K	Uncharacterized protein	ATCC64974_3600	TMTK(1)EWQEASNEYAK	2	-0.81846	2	2	1	162.704	1.19e-14	162.7	1	179.789	8.78e-18	179.79
A0A100IP51	38	K	Histone H2A	ABL_07466	K(1)GNYAQR	2	-0.035719	4	3	1	66.7992	9.69e-05	128.86	1	120.645	0.000155394	120.65	1	85.2649	0.0267065	85.265
A0A100IP51	22	K	Histone H2A	ABL_07466	SSK(1)AGLAFPVGR	2	1.1168	8	3	1	130.565	2.07e-06	130.56	1	138.236	1.13e-06	138.24	1	108.716	2.82e-05	108.72
A1E372	359	K	Beta-galactosidase (Fragment)	---	EK(1)YSELK	2	-0.2507	6	3	1	60.5892	0.0529134	60.589	1	66.073	0.0434838	66.073	1	58.815	0.0559643	58.815
A1E372	364	K	Beta-galactosidase (Fragment)	---	YSELK(1)LLGNFAK	2	-2.2761	1	1									1	84.1691	0.00105293	84.169
A1E372	25	K	Beta-galactosidase (Fragment)	---	ELLQK(1)YVTWDDK	2	2.466	2	2	1	85.5355	0.000963252	85.536					1	113.987	1.91e-05	113.99
A0A254UDN3	238	K	Enoyl-(Acyl carrier protein) reductase family protein	ATCC64974_45980	KANLYAVK(1)VLR	3	0.63281	20	3	1	86.4638	7.33e-07	157.96	1	80.2355	3.36e-07	165.58	1	84.1801	3.06e-05	138.08
A0A254UDN3	199	K	Enoyl-(Acyl carrier protein) reductase family protein	ATCC64974_45980	ATWGK(1)TIPTNDEDLDGNGHGTHCSGTMAGK	4	-0.26328	7	3	1	88.9858	4.63e-06	88.986	1	99.3192	6.07e-08	99.319	1	65.2436	0.000955589	65.244
A0A254UDN3	224	K	Enoyl-(Acyl carrier protein) reductase family protein	ATCC64974_45980	TIPTNDEDLDGNGHGTHCSGTMAGK(1)K	4	-0.0039433	11	3	1	131.935	1.77e-10	131.94	1	125.387	2.53e-10	125.39	1	149.067	1.37e-15	149.07
A0A254UDN3	278	K	Enoyl-(Acyl carrier protein) reductase family protein	ATCC64974_45980	GFK(1)GSVANMSLGGGK	2	0.4144	21	3	1	132.081	8.22e-10	132.08	1	124.62	8.65e-10	129.38	1	141.851	3.16e-10	141.85
A0A254UDN3	290	K	Enoyl-(Acyl carrier protein) reductase family protein	ATCC64974_45980	GSVANMSLGGGK(1)SK	2	-0.46423	26	3	1	175.009	5.26e-14	175.01	1	118.507	3.54e-14	178.67	1	127.322	4.72e-14	173.25
A0A254UDN3	231	K	Enoyl-(Acyl carrier protein) reductase family protein	ATCC64974_45980	K(1)ANLYAVK	2	0.054277	9	3	1	114.498	0.00227588	114.5	1	105.136	0.00345445	105.14	1	119.406	0.00165791	119.41
A0A254U209	400	K	Uncharacterized protein	ATCC64974_1420	SGNNVGVK(1)YSR	2	0.44257	1	1									1	70.0893	0.00977587	70.089
Q12551	254	K	Alpha-L-arabinofuranosidase	ABF2	GGADK(1)WAIR	2	-0.45726	6	3	1	123.863	0.000293455	123.86	1	121.733	0.000386392	121.73	1	114.394	0.000778765	114.39
A0A505I6K0	334	K	Glucose-6-phosphate 1-dehydrogenase	CAN33_005130	AGK(1)ALNEQK	2	-0.67152	3	3	1	45.9081	0.0580671	45.908	1	63.7341	0.0209845	63.734	1	56.6322	0.0341545	56.632
A0A505I6K0	340	K	Glucose-6-phosphate 1-dehydrogenase	CAN33_005130	ALNEQK(1)TEIR	2	-0.46119	6	3	1	189.584	1.15e-08	189.58	1	184.361	2.24e-08	184.36	1	192.442	5.46e-09	192.44
A0A505I6K0	169	K	Glucose-6-phosphate 1-dehydrogenase	CAN33_005130	ALEPNWK(1)EEEIFR	2	0.13506	5	3	1	152.399	1.61e-10	152.4	1	115.342	3.57e-06	115.34	1	136.299	9.9e-09	136.3
A0A505I6K0	278	K	Glucose-6-phosphate 1-dehydrogenase	CAN33_005130	AMDAIEPK(1)NVIIGQYGK	2	2.5074	8	3	1	133.857	8.43e-10	133.86	1	95.6617	1.45e-09	124.25	1	102.085	8.43e-10	133.86
A0A505I6K0	287	K	Glucose-6-phosphate 1-dehydrogenase	CAN33_005130	NVIIGQYGK(1)SLDGSK	2	-1.1471	7	3	1	59.7277	6.57e-12	147.12	1	136.814	6.12e-10	136.81	1	118.21	1.9e-14	157.68
A0A505I6K0	99	K	Glucose-6-phosphate 1-dehydrogenase	CAN33_005130	DDSFINLNK(1)HLEEIEK	3	2.0334	3	3	1	97.9042	3.02e-05	97.904	1	123.023	3.7e-08	123.02	1	120.766	2.62e-07	120.77
A0A505I6K0	106	K	Glucose-6-phosphate 1-dehydrogenase	CAN33_005130	HLEEIEK(1)GQK	2	0.57105	7	3	1	183.03	2.52e-08	183.03	1	199.076	2.16e-10	199.08	1	195.511	2.55e-10	195.51
A0A505I6K0	356	K	Glucose-6-phosphate 1-dehydrogenase	CAN33_005130	DVTSGIFK(1)DIPR	2	-0.59424	6	3	1	159.99	1.55e-08	159.99	1	152.467	2.59e-08	152.47	1	142.83	5.71e-07	142.83
A0A505I6K0	41	K	Glucose-6-phosphate 1-dehydrogenase	CAN33_005130	GIK(1)IVGYAR	2	0.78597	1	1					1	49.4182	0.046391	49.418
A0A505I6K0	215	K	Glucose-6-phosphate 1-dehydrogenase	CAN33_005130	HHIDNVQITFK(1)EPFGTEGR	3	2.959	4	3	1	78.4556	0.000327511	78.456	1	78.1319	0.000353084	78.132	1	56.304	0.000335154	77.959
A0A505I6K0	182	K	Glucose-6-phosphate 1-dehydrogenase	CAN33_005130	IDHYLGK(1)EMVK	3	-0.50968	12	3	1	151.788	3.14e-08	151.79	1	155.989	2.46e-08	155.99	1	148.183	3.73e-08	148.18
A0A505I6K0	148	K	Glucose-6-phosphate 1-dehydrogenase	CAN33_005130	IIVEK(1)PFGK	2	0.21205	5	3	1	96.9477	0.00215168	96.948	1	74.4644	0.00851677	74.464	1	97.4306	0.00204399	97.431
A0A505I6K0	138	K	Glucose-6-phosphate 1-dehydrogenase	CAN33_005130	NCYPK(1)NGVAR	2	-0.53625	2	2	1	70.0282	0.0309953	70.028	1	70.0282	0.0309953	70.028
A0A505I6K0	293	K	Glucose-6-phosphate 1-dehydrogenase	CAN33_005130	SLDGSK(1)PAYK	2	-0.48422	6	3	1	85.2904	0.00267207	85.29	1	56.4044	0.0152453	67.207	1	66.19	0.0165888	66.19
A0A505I6K0	265	K	Glucose-6-phosphate 1-dehydrogenase	CAN33_005130	PISFSAEDIRDEK(1)VR	3	0.49244	3	3	1	96.6729	5.28e-05	96.673	1	81.3269	0.000323919	81.327	1	71.98	0.00299492	71.98
A0A505I6K0	64	K	Glucose-6-phosphate 1-dehydrogenase	CAN33_005130	SYIK(1)TPTK	2	-0.053694	5	3	1	72.607	0.0161637	72.607	1	77.7321	0.0111432	77.732	1	85.6757	0.00819435	85.676
A0A254TZH3	264	K	Catalase	ATCC64974_21640	FVAANGTSK(1)VVR	2	1.005	1	1									1	84.1687	0.00283388	84.169
A0A254TZH3	711	K	Catalase	ATCC64974_21640	IAK(1)EVLEGLYTFR	2	-0.68739	1	1	1	82.6513	0.00078358	82.651
A0A254TZH3	687	K	Catalase	ATCC64974_21640	YGKPVAAVGSGSVALK(1)NAGIDSSR	3	-0.48192	11	3	1	88.8834	6.99e-11	125.39	1	86.5549	1.03e-15	164.2	1	85.0555	2.52e-10	136.43
A0A254TZH3	708	K	Catalase	ATCC64974_21640	SGVYTGSSETTEK(1)IAK	2	-0.070621	4	3	1	157.682	1.27e-14	157.68	1	160.807	9.71e-15	160.81	1	173.026	7.16e-18	173.03
A0A254TZH3	290	K	Catalase	ATCC64974_21640	SQQGVASLVWDEAQAAAGK(1)NSDYHR	3	-0.9144	10	3	1	193.529	1.91e-24	193.53	1	206.938	6.83e-32	206.94	1	124.997	4.07e-32	211.71
A0A254TZH3	674	K	Catalase	ATCC64974_21640	YGK(1)PVAAVGSGSVALK	2	1.1241	2	2	1	79.8366	0.00071094	79.837	1	78.0783	0.000773921	78.078
A0PCH8	399	K	A-glucosidase	Agl	FSYSEGDEFLSK(1)LHESGR	3	-0.5253	6	3	1	154.494	2.75e-15	154.49	1	148.153	3.8e-15	148.15	1	135.088	3.64e-10	135.09
A0PCH8	293	K	A-glucosidase	Agl	SQK(1)LIWR	2	-0.77621	2	2					1	63.5651	0.0477963	63.565	1	77.9225	0.0252184	77.923
A0PCH8	739	K	A-glucosidase	Agl	WASVIEATK(1)SAMR	2	-0.15056	2	2	1	138.02	8.38e-09	138.02					1	122.52	4.04e-07	122.52
A0A4Y5RXA4	145	K	Glucoamylase (Fragment)	---	ALANHK(1)EVVDSFR	3	0.06453	45	3	1	121.239	4.69e-11	165.64	1	109.835	1.32e-18	206.46	1	121.449	3.65e-15	194.3
A0A505IKS4	74	K	CP2 transcription factor family protein	CAN33_007070	AQEEIK(1)R	2	-0.90605	1	1									1	113.889	0.007333	113.89
A0A505IKS4	117	K	CP2 transcription factor family protein	CAN33_007070	EK(1)LKPSSSVALHR	3	-0.12274	2	2					0.999995	53.4343	6.35e-09	135.14	0.999765	36.2864	6.78e-05	97.223
A0A505IKS4	119	K	CP2 transcription factor family protein	CAN33_007070	LK(1)PSSSVALHR	3	0.043088	2	2	1	95.0939	0.000236097	95.094	1	107.088	3.08e-05	107.09
A0A505IKS4	206	K	CP2 transcription factor family protein	CAN33_007070	GVLLYGPPGTGK(1)TMLVK	2	0.57985	1	1	1	73.2794	0.00320418	73.279
A0A505IKS4	324	K	CP2 transcription factor family protein	CAN33_007070	K(1)IEFPSLR	2	0.29573	1	1									1	51.0662	0.064051	51.066
A0A254TU37	101	K	ATP-dependent 6-phosphofructokinase	ATCC64974_110490	AAK(1)NMVLR	2	0.39287	3	3	1	62.5462	0.0300407	62.546	1	71.5012	0.017689	71.501	1	81.2963	0.00982011	81.296
A0A254TU37	680	K	ATP-dependent 6-phosphofructokinase	ATCC64974_110490	AAVPGHFQQGGK(1)PSPMDR	3	-0.80086	3	3	1	86.5733	0.000246452	86.573	1	93.3808	0.000118714	93.381	1	91.6222	0.000151712	91.622
A0A254TU37	12	K	ATP-dependent 6-phosphofructokinase	ATCC64974_110490	APPQAPVQPPK(1)R	2	-0.546	1	1					1	96.6264	0.000321344	96.626
A0A254TU37	327	K	ATP-dependent 6-phosphofructokinase	ATCC64974_110490	AVLDMK(1)PEAPSPVITIR	2	0.25277	1	1	1	53.4532	0.0214074	53.453
A0A254TU37	378	K	ATP-dependent 6-phosphofructokinase	ATCC64974_110490	DSEFK(1)EYHFSYINTSTPDHPK	3	-0.23467	4	3	1	171.13	5.24e-22	171.13	1	271.621	1.26e-58	271.62	1	225.297	1.31e-40	225.3
A0A254TU37	394	K	ATP-dependent 6-phosphofructokinase	ATCC64974_110490	EYHFSYINTSTPDHPK(1)LLLPENK	4	-0.48361	3	3	1	158.001	6.17e-16	158	1	143.93	2.53e-11	143.93	1	80.412	8.33e-05	80.412
A0A254TU37	523	K	ATP-dependent 6-phosphofructokinase	ATCC64974_110490	EK(1)YPEFK	2	0.6571	4	3	1	71.8775	0.0335029	71.877	1	62.1074	0.0503028	62.107	1	78.7702	0.0245656	78.77
A0A254TU37	401	K	ATP-dependent 6-phosphofructokinase	ATCC64974_110490	LLLPENK(1)R	2	-0.12055	5	3	1	60.9103	0.0440883	60.91	1	98.6294	0.00462166	98.629	1	79.474	0.00350073	95.909
A0A254TU37	364	K	ATP-dependent 6-phosphofructokinase	ATCC64974_110490	HIQNK(1)EFAEAMALR	3	0.67598	1	1					1	81.6316	0.000317115	81.632
A0A254TU37	277	K	ATP-dependent 6-phosphofructokinase	ATCC64974_110490	ISSSK(1)IK	2	-0.041399	4	3	1	89.1423	0.0165781	89.142	1	91.9001	0.0144543	91.9	1	72.7893	0.031935	72.789
A0A3F3RTB3	549	K	Permease for cytosine/purine, uracil, thiamine, allantoin family protein	ATCC64974_90280	AESITITNDK(1)GR	2	0.16835	7	3	1	148.183	3.19e-08	148.18	1	151.257	2.76e-08	151.26	1	160.524	1.47e-08	160.52
A0A3F3RTB3	133	K	Permease for cytosine/purine, uracil, thiamine, allantoin family protein	ATCC64974_90280	DAK(1)HFPYK	2	0.59236	2	1	1	90.9056	0.0031966	90.906
A0A3F3RTB3	302	K	Permease for cytosine/purine, uracil, thiamine, allantoin family protein	ATCC64974_90280	DLK(1)AMGK	2	-0.39239	3	3	1	65.2521	0.0448954	65.252	1	64.5671	0.0460732	64.567	1	62.6585	0.0493552	62.659
A0A3F3RTB3	500	K	Permease for cytosine/purine, uracil, thiamine, allantoin family protein	ATCC64974_90280	DNNLLGK(1)FELTGIPPAPR	2	-0.054776	2	2					1	52.7314	0.00759773	52.731	1	118.368	1.37e-06	118.37
A0A3F3RTB3	182	K	Permease for cytosine/purine, uracil, thiamine, allantoin family protein	ATCC64974_90280	EIAEGYLGK(1)K	2	-0.0072469	6	3	1	98.044	0.00119791	98.044	1	107.205	0.000651556	107.21	1	107.205	0.000651556	107.21
A0A3F3RTB3	183	K	Permease for cytosine/purine, uracil, thiamine, allantoin family protein	ATCC64974_90280	K(1)VTHAVVTVPAYFNDAQR	3	0.60352	5	3	1	75.2146	0.000667065	75.215	1	100.966	3.04e-06	100.97	1	78.6737	0.000414916	78.674
A0A3F3RTB3	355	K	Permease for cytosine/purine, uracil, thiamine, allantoin family protein	ATCC64974_90280	FEELNMDLFK(1)K	2	1.2818	5	3	1	178.666	4.5e-11	178.67	1	206.97	3.04e-14	206.97	1	120.033	5.73e-14	196.48
A0A3F3RTB3	356	K	Permease for cytosine/purine, uracil, thiamine, allantoin family protein	ATCC64974_90280	K(1)TLKPVEQVLK	3	0.1691	3	3	1	65.4115	2.61e-11	172.76	1	69.086	1.63e-08	162.93	0.999999	58.9889	1.73e-05	117.03
A0A3F3RTB3	539	K	Permease for cytosine/purine, uracil, thiamine, allantoin family protein	ATCC64974_90280	GTGK(1)AESITITNDK	2	0.99034	6	3	1	125.672	9.4e-09	125.67	1	140.274	3.1e-09	140.27	1	114.31	2.54e-06	114.31
A0A3F3RTB3	126	K	Permease for cytosine/purine, uracil, thiamine, allantoin family protein	ATCC64974_90280	KFDDK(1)DVQK	2	0.043794	3	3	0.999998	56.7316	0.00478702	134.84	0.999997	55.5999	0.00951002	121.9	0.999984	48.0225	0.0588876	96.113
A0A3F3RTB3	292	K	Permease for cytosine/purine, uracil, thiamine, allantoin family protein	ATCC64974_90280	K(1)NNVDVTK	2	0.0090977	1	1	1	87.895	0.0100613	87.895
A0A3F3RTB3	299	K	Permease for cytosine/purine, uracil, thiamine, allantoin family protein	ATCC64974_90280	NNVDVTK(1)DLK	2	0.78508	7	3	1	99.9731	0.000655932	99.973	1	80.706	0.0013386	94.767	1	53.5672	0.00373388	77.744
A0A3F3RTB3	372	K	Permease for cytosine/purine, uracil, thiamine, allantoin family protein	ATCC64974_90280	K(1)SEVDDIVLVGGSTR	3	0.12798	3	3	1	202.327	2.94e-22	202.33	1	202.342	2.93e-22	202.34	1	67.4147	0.00528053	67.415
A0A3F3RTB3	101	K	Permease for cytosine/purine, uracil, thiamine, allantoin family protein	ATCC64974_90280	LVGDAAK(1)NQYAANPR	2	-0.61674	5	3	1	242.79	1.73e-35	242.79	1	232.373	5.6e-29	232.37	1	220.987	1.18e-28	220.99
A0A3F3RTB3	173	K	Permease for cytosine/purine, uracil, thiamine, allantoin family protein	ATCC64974_90280	MK(1)EIAEGYLGK	2	0.52401	10	3	1	96.7446	4.8e-05	109	1	96.0675	1.77e-05	119.39	1	95.0939	0.000497576	95.094
A0A3F3RTB3	572	K	Permease for cytosine/purine, uracil, thiamine, allantoin family protein	ATCC64974_90280	MVAEAEEFAEEDK(1)AIK	2	-0.56926	4	3	1	196.951	1.61e-22	196.95	1	186.418	2.78e-18	186.42	1	192.315	8.51e-19	192.32
A0A3F3RTB3	204	K	Permease for cytosine/purine, uracil, thiamine, allantoin family protein	ATCC64974_90280	QATK(1)DAGTIAGLNVLR	2	1.8507	1	1									1	196.179	1.66e-22	196.18
A0A3F3RTB3	493	K	Permease for cytosine/purine, uracil, thiamine, allantoin family protein	ATCC64974_90280	SLTK(1)DNNLLGK	2	1.1411	4	3	1	101.393	8.51e-05	101.39	1	101.393	8.51e-05	101.39	1	97.7338	0.000256739	97.734
A0A3F3RTB3	116	K	Permease for cytosine/purine, uracil, thiamine, allantoin family protein	ATCC64974_90280	TIFDIK(1)R	2	-0.3471	8	3	1	89.1423	0.0226304	89.142	1	104.448	0.0102046	104.45	1	111.816	0.00796357	111.82
A0A3F3RTB3	232	K	Permease for cytosine/purine, uracil, thiamine, allantoin family protein	ATCC64974_90280	VVNEPTAAAIAYGLDK(1)TGDER	3	1.2668	7	3	1	160.567	1.57e-15	160.57	1	175.647	4.24e-22	175.65	1	164.175	1.03e-15	164.18
A0A100IE39	89	K	Superoxide dismutase [Cu-Zn]	ABL_03197	HVGDLGNFK(1)TDAEGNAVGSK	3	-0.50219	13	3	1	119.377	3.82e-15	150.23	1	126.913	4.22e-15	148.06	1	115.419	4.41e-11	145.71
A0A100IE39	100	K	Superoxide dismutase [Cu-Zn]	ABL_03197	TDAEGNAVGSK(1)QDK	2	-0.13366	8	3	1	234.899	4.69e-24	234.9	1	244.442	4.37e-29	244.44	1	217.57	5.74e-20	217.57
A0A100IE39	106	K	Superoxide dismutase [Cu-Zn]	ABL_03197	LVK(1)LIGAESVLGR	2	-0.21924	9	3	1	89.46	0.000471994	89.46	1	100.727	1e-05	100.73	1	111.877	5.1e-06	111.88
A0A100IE39	3	K	Superoxide dismutase [Cu-Zn]	ABL_03197	VK(1)AVAVIR	2	-0.043737	7	3	1	106.382	0.00241568	106.38	1	106.042	0.002447	106.04	1	106.042	0.002447	106.04
A0A254ULL9	325	K	SNARE domain family protein	ATCC64974_39800	NWK(1)GTEADGAER	2	0.96603	3	3	1	62.0879	0.0169766	62.088	1	51.4633	0.0318419	51.463	1	71.1757	0.00432291	71.176
A0A3F3RW63	454	K	Trehalose-6-phosphate synthase	ATCC64974_98360	ALNFSK(1)LDK	2	0.85673	1	1					1	87.8065	0.0041903	87.806
A0A3F3RW63	457	K	Trehalose-6-phosphate synthase	ATCC64974_98360	LDK(1)YVNK	2	0.33327	4	3	1	125.504	0.00314323	125.5	1	105.136	0.00732216	105.14	1	103.833	0.00761239	103.83
A0A3F3RW63	170	K	Trehalose-6-phosphate synthase	ATCC64974_98360	EEIGDSK(1)ENVK	2	-2.243	8	3	1	67.385	2.9e-05	117.25	1	68.4357	0.00177517	81.09	1	66.2667	0.00225595	75.819
A0A3F3RW63	262	K	Trehalose-6-phosphate synthase	ATCC64974_98360	FEEGLK(1)K	2	-0.044733	3	3	1	91.9062	0.0197248	91.906	1	79.116	0.0331705	79.116	1	81.7839	0.0303659	81.784
A0A3F3RW63	276	K	Trehalose-6-phosphate synthase	ATCC64974_98360	IAMLEQK(1)FQGVK	2	-0.45062	2	2					1	136.698	1.32e-06	136.7	1	151.257	2.76e-08	151.26
A0A3F3RW63	485	K	Trehalose-6-phosphate synthase	ATCC64974_98360	ISEHSAEK(1)FHAK	3	-0.30111	5	3	1	107.088	1.47e-05	107.09	1	64.8267	0.00713928	64.827	1	66.3926	0.00622107	66.393
A0A3F3RW63	293	K	Trehalose-6-phosphate synthase	ATCC64974_98360	LDYIK(1)GVPQK	2	0.49231	6	3	1	93.5609	0.00150834	93.561	1	102.955	0.000582289	102.95	1	84.8821	0.00272951	84.882
A0A3F3RW63	136	K	Trehalose-6-phosphate synthase	ATCC64974_98360	LFAK(1)AVAK	2	-0.26969	5	3	1	89.2957	0.00685054	89.296	1	89.2957	0.00685054	89.296	1	81.1906	0.00985935	81.191
A0A3F3RW63	27	K	Trehalose-6-phosphate synthase	ATCC64974_98360	LPITIK(1)R	2	-0.060745	4	2					1	73.6163	0.0416526	73.616	1	79.4686	0.0327999	79.469
A0A3F3RZ05	18	K	Protein kinase C	ATCC64974_109970	EK(1)ALITAASNMR	2	2.9683	1	1									1	61.4227	0.0179074	61.423
A0A3F3RZ05	208	K	Protein kinase C	ATCC64974_109970	IESNQK(1)IQLLK	2	0.32889	3	3	1	202.034	3.15e-14	202.03	1	209.849	1.68e-14	209.85	1	208.556	1.92e-14	208.56
A0A3F3RZ05	258	K	Protein kinase C	ATCC64974_109970	IHAVK(1)DVDHAASSR	3	0.18291	2	2	1	75.3164	0.000637921	75.316					1	106.3	2.27e-06	106.3
A0A3F3RZ05	173	K	Protein kinase C	ATCC64974_109970	LSVEK(1)QYK	2	1.0182	3	3	1	82.4525	0.00896785	82.452	1	82.4525	0.0093909	82.452	1	84.4978	0.00863163	84.498
A0A3F3RZ05	285	K	Protein kinase C	ATCC64974_109970	VEDTIK(1)AR	2	-2.2237	1	1									1	64.7115	0.0270542	64.711
A0A254TRI2	293	K	Temperature dependent protein affecting M2 dsRNA replication family protein	ATCC64974_110240	AATELK(1)DK	2	-0.31717	6	3	1	55.4614	0.0398128	55.461	1	84.6146	0.00858826	84.615	1	70.9084	0.0185067	70.908
A0A254TRI2	295	K	Temperature dependent protein affecting M2 dsRNA replication family protein	ATCC64974_110240	DK(1)YAQYYVK	2	-3.6916	1	1					1	56.0133	0.0353022	56.013
A0A254TRI2	302	K	Temperature dependent protein affecting M2 dsRNA replication family protein	ATCC64974_110240	YAQYYVK(1)VADK	2	-1.7303	1	1									1	90.6136	0.000906305	90.614
A0A254TRI2	220	K	Temperature dependent protein affecting M2 dsRNA replication family protein	ATCC64974_110240	EQGVSGYPTIK(1)FFPK	2	-0.043382	2	2	1	118.21	9.88e-08	118.21					1	108.137	1.74e-06	108.14
A0A254TRI2	224	K	Temperature dependent protein affecting M2 dsRNA replication family protein	ATCC64974_110240	FFPK(1)GSTESVPYEGAR	2	0.76702	1	1					1	65.9493	0.0110943	65.949
A0A254TRI2	353	K	Temperature dependent protein affecting M2 dsRNA replication family protein	ATCC64974_110240	FVGEEK(1)EAK	2	1.685	3	3	1	81.9504	0.00549627	81.95	1	72.3251	0.0113331	72.325	1	70.0282	0.0143571	70.028
A0A254TRI2	334	K	Temperature dependent protein affecting M2 dsRNA replication family protein	ATCC64974_110240	GGSAPEK(1)VDDLISR	2	1.8071	2	2					1	107.688	4.39e-06	107.69	1	89.9226	0.000362058	89.923
A0A254TRI2	327	K	Temperature dependent protein affecting M2 dsRNA replication family protein	ATCC64974_110240	ILAK(1)GGSAPEK	2	-1.0633	3	3	1	56.2048	0.0283582	56.205	1	56.2048	0.040672	56.205	1	62.5281	0.0198954	62.528
A0A254TRI2	89	K	Temperature dependent protein affecting M2 dsRNA replication family protein	ATCC64974_110240	K(1)FGVQGFPTLK	2	0.27203	6	3	1	134.49	5.35e-06	134.49	1	111.257	6.85e-05	111.26	1	108.716	8.08e-05	108.72
A0A254TRI2	347	K	Temperature dependent protein affecting M2 dsRNA replication family protein	ATCC64974_110240	K(1)FVGEEK	2	0.3839	2	2	1	75.2127	0.0379053	75.213	1	99.1386	0.0121218	99.139
A0A254TRI2	323	K	Temperature dependent protein affecting M2 dsRNA replication family protein	ATCC64974_110240	LEK(1)ILAK	2	0.56354	2	2	1	77.2825	0.0257113	77.282					1	66.4293	0.0428712	66.429
A0A254TRI2	35	K	Temperature dependent protein affecting M2 dsRNA replication family protein	ATCC64974_110240	NFDDVVLK(1)SGK	2	-3.7266	2	2					1	56.9556	0.0273535	56.956	1	70.5633	0.00914149	70.563
A0A254TRI2	112	K	Temperature dependent protein affecting M2 dsRNA replication family protein	ATCC64974_110240	SDEPEDYK(1)GGR	2	-0.25686	8	3	1	105.831	6.94e-05	105.83	1	83.1822	0.00158426	83.182	1	85.8127	0.00134428	85.813
A0A254TRI2	248	K	Temperature dependent protein affecting M2 dsRNA replication family protein	ATCC64974_110240	SEQAFIDFLNEK(1)TGTHR	3	-1.011	11	3	1	177.666	7.24e-19	177.67	1	202.327	1.55e-23	202.33	1	159.811	2.68e-15	159.81
A0A254TRI2	306	K	Temperature dependent protein affecting M2 dsRNA replication family protein	ATCC64974_110240	VADK(1)LSQNAEYAAK	2	0.8336	1	1					1	102.505	5.84e-06	102.5
A0A254TRI2	205	K	Temperature dependent protein affecting M2 dsRNA replication family protein	ATCC64974_110240	VDADAENGK(1)ATAR	2	0.3176	10	3	1	122.782	1.7e-23	230.06	1	159.576	1.1e-18	208.51	1	166.62	1.33e-18	206.32
A0A254TRI2	77	K	Temperature dependent protein affecting M2 dsRNA replication family protein	ATCC64974_110240	VTVGK(1)VDADEHR	3	0.62289	7	3	1	113.946	9.11e-06	113.95	1	128.847	1.08e-06	128.85	1	96.0589	0.000129369	96.059
A0A254TRI2	104	K	Temperature dependent protein affecting M2 dsRNA replication family protein	ATCC64974_110240	WFDGK(1)SDEPEDYK	2	0.40224	6	3	1	157.865	1.14e-10	157.86	1	180.479	8.47e-14	180.48	1	200.159	1.99e-18	200.16
A0A3F3RGS9	170	K	Trehalose-6-phosphate synthase	ATCC64974_49340	EELAALGK(1)NNIR	2	-0.84904	7	3	1	129.667	7.47e-16	217.78	1	152.693	2.56e-08	152.69	1	199.333	1.48e-14	199.33
A0A3F3RGS9	281	K	Trehalose-6-phosphate synthase	ATCC64974_49340	FQGTK(1)LMVSVDR	2	0.70769	2	2					1	69.2007	0.00702482	69.201	1	40.315	0.0610793	40.315
A0A3F3RGS9	276	K	Trehalose-6-phosphate synthase	ATCC64974_49340	IASLENK(1)FQGTK	2	0.59001	8	3	1	179.588	1.26e-11	179.59	1	225.787	1.95e-18	225.79	1	218.397	2.8e-16	218.4
A0A3F3RGS9	293	K	Trehalose-6-phosphate synthase	ATCC64974_49340	LDYIK(1)GIPQK	2	0.59697	9	3	1	112.894	0.000336805	112.89	1	114.894	0.000287402	114.89	1	123.112	8.44e-05	123.11
A0A3F3RGS9	135	K	Trehalose-6-phosphate synthase	ATCC64974_49340	LFAK(1)TIAHEAR	3	-0.19103	6	3	1	99.752	4.31e-05	99.752	1	97.1627	0.000146542	97.163	1	97.1627	0.000146542	97.163
A0A3F3RGS9	91	K	Trehalose-6-phosphate synthase	ATCC64974_49340	LQEEFNATPVFMDDK(1)LADR	3	1.2066	1	1					1	46.7861	0.0213486	46.786
A0A3F3RGS9	457	K	Trehalose-6-phosphate synthase	ATCC64974_49340	LYK(1)YISK	2	0.40345	2	2	1	67.1694	0.0415985	67.169					1	77.9225	0.0252184	77.923
A0A254U566	112	K	Glyceraldehyde-3-phosphate dehydrogenase	ATCC64974_72940	AAAHLK(1)GGAK	2	0.02007	5	3	1	90.1504	0.00198823	90.15	1	96.1429	0.00114503	96.143	1	70.3627	0.0110746	70.363
A0A254U566	262	K	Glyceraldehyde-3-phosphate dehydrogenase	ATCC64974_72940	ALK(1)DASENELK	2	0.019372	17	3	1	134.13	4.02e-06	134.13	1	68.1074	5.88e-08	153.95	1	134.977	3.77e-06	134.98
A0A254U566	4	K	Glyceraldehyde-3-phosphate dehydrogenase	ATCC64974_72940	APK(1)VGINGFGR	2	-0.26301	16	3	1	99.2826	0.000212923	103.08	1	112.834	4.46e-05	112.83	1	88.5961	0.000196344	104.82
A0A254U566	258	K	Glyceraldehyde-3-phosphate dehydrogenase	ATCC64974_72940	ATSYDEIK(1)K	2	0.42285	42	3	1	113.622	0.00111943	113.62	1	50.3534	0.00199349	101.65	1	113.658	0.000581772	120.99
A0A254U566	218	K	Glyceraldehyde-3-phosphate dehydrogenase	ATCC64974_72940	AVGK(1)VIPTLNGK	2	0.83385	29	3	1	78.3239	2.13e-06	130.1	1	87.0258	2.55e-05	110.31	1	98.1049	1.98e-05	113.61
A0A254U566	226	K	Glyceraldehyde-3-phosphate dehydrogenase	ATCC64974_72940	VIPTLNGK(1)LTGMAMR	2	-0.80933	47	3	1	58.8852	5.32e-10	138.19	1	99.0691	2.3e-14	151.41	1	106.3	2.4e-09	132.08
A0A254U566	185	K	Glyceraldehyde-3-phosphate dehydrogenase	ATCC64974_72940	FGIVEGLMTTVHSYTATQK(1)VVDAPSSK	3	1.1255	4	3	1	172.315	1.08e-23	172.32	1	155.161	6.01e-17	155.16	1	176.526	8.76e-24	176.53
A0A254U566	193	K	Glyceraldehyde-3-phosphate dehydrogenase	ATCC64974_72940	VVDAPSSK(1)DWR	2	0.21556	23	3	1	106.667	4.02e-06	134.13	1	100.931	4.89e-05	111.63	1	134.13	4.02e-06	134.13
A0A254U566	71	K	Glyceraldehyde-3-phosphate dehydrogenase	ATCC64974_72940	GTIETYEEGLIVNGK(1)K	3	0.56917	37	3	1	117.081	5.88e-43	276.51	1	49.2649	1.45e-51	293.25	1	124.62	1.77e-53	313.88
A0A254U566	117	K	Glyceraldehyde-3-phosphate dehydrogenase	ATCC64974_72940	K(1)VVISAPSADAPMFVMGVNNTSYTK	3	0.98828	2	2	1	81.7257	8.71e-06	81.726	1	97.7835	3.24e-06	97.784
A0A254U566	250	K	Glyceraldehyde-3-phosphate dehydrogenase	ATCC64974_72940	LEK(1)ATSYDEIKK	3	0.36579	36	3	1	151.797	9.02e-12	176.05	1	105.456	4.48e-08	158.04	1	130.854	1.83e-09	168.82
A0A254U566	47	K	Glyceraldehyde-3-phosphate dehydrogenase	ATCC64974_72940	NAINHGEVDVVAVNDPFIETHYAAYMLK(1)YDSTHGQFK	5	-0.0035525	1	1					1	109.492	3.45e-10	109.49
A0A254U566	56	K	Glyceraldehyde-3-phosphate dehydrogenase	ATCC64974_72940	YDSTHGQFK(1)GTIETYEEGLIVNGK	3	-1.3203	35	3	1	186.924	8.91e-42	231.29	1	57.6937	2.94e-42	238.87	1	139.462	1.26e-41	228.57
A0A254U566	214	K	Glyceraldehyde-3-phosphate dehydrogenase	ATCC64974_72940	TAAQNIIPSSTGAAK(1)AVGK	3	0.13649	13	3	1	127.494	4.84e-11	127.49	1	127.321	5.86e-10	127.32	1	124.988	5.64e-11	124.99
A0A254U566	332	K	Glyceraldehyde-3-phosphate dehydrogenase	ATCC64974_72940	VVDLIAYISK(1)VDAQ	2	-0.17412	1	1					1	102.52	5.83e-06	102.52
Q96X06	209	K	Amine oxidase	---	VDRPATGGK(1)GEGLTEQTFK	3	0.18149	4	3	1	174.822	6.08e-22	174.82	1	139.813	2.67e-10	139.81	1	83.7232	0.000320386	83.723
Q96X06	597	K	Amine oxidase	---	YTLQSQEEIEGVSDAVK(1)R	3	-0.59391	1	1	1	66.1517	0.00247683	66.152
A0A254UBY1	214	K	Pyruvate kinase	ATCC64974_49600	DIADLK(1)FGVR	2	-0.95916	14	3	1	137.976	3.09e-05	137.98	1	128.348	6.17e-05	128.35	1	125.747	7.01e-05	125.75
A0A254UBY1	118	K	Pyruvate kinase	ATCC64974_49600	DIPIK(1)QGHELNITTDEQYATASDDK	3	-0.86476	4	3	1	131.378	3.04e-11	131.38	1	144.286	5.65e-12	144.29	1	127.535	3.78e-11	127.53
A0A254UBY1	86	K	Pyruvate kinase	ATCC64974_49600	EAAK(1)TQVGRPLAIALDTK	3	-0.83221	9	3	1	84.2082	0.000356142	115.86	1	105.358	0.00126188	105.36	1	112.008	0.000906346	112.01
A0A254UBY1	100	K	Pyruvate kinase	ATCC64974_49600	TQVGRPLAIALDTK(1)GPEIR	3	0.98394	9	3	1	150.689	4.36e-15	164.93	1	50.9562	6.06e-19	206.18	1	60.6211	8.08e-11	150.26
A0A254UBY1	247	K	Pyruvate kinase	ATCC64974_49600	EVLGEEGK(1)EIQIIAK	2	-0.055738	5	3	1	220.46	1.21e-28	220.46	1	251.87	1.07e-35	251.87	1	251.905	1.06e-35	251.91
A0A254UBY1	191	K	Pyruvate kinase	ATCC64974_49600	K(1)GVNLPGTDVDLPALSEK	2	1.6802	3	3	1	137.612	8.29e-10	137.61	1	140.317	5.96e-10	140.32	1	125.23	1.9e-09	125.23
A0A254UBY1	462	K	Pyruvate kinase	ATCC64974_49600	K(1)PDFNVK	2	0.8999	7	3	1	118.743	0.0058566	118.74	1	104.437	0.0102078	104.44	1	98.0089	0.0133094	98.009
A0A254UBY1	468	K	Pyruvate kinase	ATCC64974_49600	K(0.083)PDFNVK(0.917)VWQEDVDR	3	-0.086189	3	3	0.857405	7.7908	0.000261524	84.859	0.917445	10.4584	5.7e-05	96.435	0.887299	8.96141	0.00130232	74.428
A0A254UBY1	21	K	Pyruvate kinase	ATCC64974_49600	LEWHSK(1)LNTEMVPSK	3	0.84603	5	3	1	135.466	3.28e-10	135.47	1	74.7833	0.000441854	74.783	1	178.026	5.36e-18	178.03
A0A254UBY1	30	K	Pyruvate kinase	ATCC64974_49600	LNTEMVPSK(1)NFR	2	-1.6386	7	3	1	99.8441	2.31e-06	128.57	1	154.357	2.33e-08	154.36	1	124.119	2.86e-06	124.12
A0A254UBY1	479	K	Pyruvate kinase	ATCC64974_49600	LK(1)WGINHALK	2	0.18318	8	3	1	111.455	0.00017667	111.46	1	96.3419	0.00017667	111.46	1	61.5599	0.000576741	95.642
A0A254UBY1	487	K	Pyruvate kinase	ATCC64974_49600	WGINHALK(1)LGIINK	3	0.1589	2	2	1	74.9873	0.000823989	74.987	1	109.145	1.89e-06	109.15
A0A254UBY1	300	K	Pyruvate kinase	ATCC64974_49600	MMIAK(1)CNIK	2	-0.67917	4	3	1	73.6646	0.00956969	73.665	1	60.9103	0.026361	60.91	1	66.6919	0.0187494	66.692
A0A254UBY1	149	K	Pyruvate kinase	ATCC64974_49600	NITK(1)VISPGK	2	-0.4478	9	3	1	97.7338	0.000921187	97.734	1	84.5074	0.00278224	84.507	1	105.46	0.000520403	105.46
A0A254UBY1	145	K	Pyruvate kinase	ATCC64974_49600	NMYLDYK(1)NITK	2	-1.7889	13	3	1	97.1951	3.06e-05	114.93	1	81.6763	6.92e-05	101.72	1	95.4983	6.18e-05	104.24
A0A254UBY1	113	K	Pyruvate kinase	ATCC64974_49600	TGNTPDDK(1)DIPIK	2	1.3575	4	3	1	155.433	1.35e-10	155.43	1	119.867	1.58e-06	119.87	1	121.449	8.77e-07	121.45
A0A254UBY1	50	K	Pyruvate kinase	ATCC64974_49600	TNSVEK(1)INSLR	2	-1.1888	12	3	1	191.29	7.39e-12	191.29	1	67.5191	4.39e-08	158.3	1	60.5093	3.6e-09	170.04
A0A254UBY1	44	K	Pyruvate kinase	ATCC64974_49600	TSIIGTIGPK(1)TNSVEK	2	0.084348	4	3	1	123.416	1.45e-09	123.42	1	140.218	4.28e-10	140.22	1	150.37	1.96e-14	150.37
Q5U9X2	74	K	Protein disulfide-isomerase	---	AK(1)NIPLVK	2	-0.19931	6	3	1	116.726	0.00146175	116.73	1	127.565	0.00075388	127.56	1	127.565	0.00075388	127.56
Q5U9X2	80	K	Protein disulfide-isomerase	---	NIPLVK(1)VDCTAEEDLCR	3	-0.70616	9	3	1	134.822	3.05e-10	142.39	1	151.439	4.68e-15	151.44	1	148.517	5.37e-15	148.52
Q5U9X2	398	K	Protein disulfide-isomerase	---	ALAPK(1)YDELAALYADHPDLAAK	3	0.27672	5	3	1	121.246	1.33e-07	121.25	1	142.454	7.43e-11	142.45	1	143.911	5.16e-11	143.91
Q5U9X2	63	K	Protein disulfide-isomerase	---	ALAPK(1)YEEAATELK	2	-0.22646	4	3	1	83.6916	0.000592226	83.692	1	84.7534	0.000553006	84.753	1	74.7892	0.00197255	74.789
Q5U9X2	72	K	Protein disulfide-isomerase	---	YEEAATELK(1)AK	2	-0.17349	6	2					1	118.905	2.31e-05	118.9	1	134.13	4.02e-06	134.13
Q5U9X2	265	K	Protein disulfide-isomerase	---	EK(1)YTEDFKPIAQK	3	0.078161	7	3	0.999996	54.0318	0.00853653	64.104	1	73.0331	0.00047079	82.069	1	63.2459	0.00724222	66.004
Q5U9X2	271	K	Protein disulfide-isomerase	---	YTEDFK(1)PIAQK	2	-0.79844	6	3	1	138.763	2.63e-06	138.76	1	145.457	6.16e-07	145.46	1	135.795	3.52e-06	135.8
Q5U9X2	276	K	Protein disulfide-isomerase	---	YTEDFKPIAQK(1)HK	4	0.19276	10	3	0.999539	33.3585	4.56e-06	105.65	0.999922	41.0748	0.000115845	95.417	0.999979	46.8806	0.000115845	95.417
Q5U9X2	343	K	Protein disulfide-isomerase	---	FIQDVLDGK(1)VEPSIK	2	-0.051809	13	3	1	62.8609	5.9e-15	166.92	1	185.261	5.61e-18	185.26	1	186.772	4.73e-18	186.77
Q5U9X2	349	K	Protein disulfide-isomerase	---	VEPSIK(1)SEPVPESQEGPVTVVVAHSYK	3	0.36454	2	2	1	128.059	1.16e-11	128.06					1	172.06	9.45e-24	172.06
Q5U9X2	315	K	Protein disulfide-isomerase	---	FPAFAIQDPAK(1)NAK	2	0.071392	4	2					1	163.332	3.01e-11	163.33	1	182.325	3.33e-14	182.33
Q5U9X2	318	K	Protein disulfide-isomerase	---	NAK(1)YPYDQAK	2	0.27558	16	3	1	115.781	0.000265481	115.78	1	128.035	6.27e-05	128.03	1	123.749	7.65e-05	123.75
Q5U9X2	111	K	Protein disulfide-isomerase	---	GVDSSK(1)PYQGAR	2	-1.4639	12	3	1	101.712	7.79e-06	120.57	1	137.549	1.22e-06	137.55	1	126.709	2.54e-06	126.71
Q5U9X2	278	K	Protein disulfide-isomerase	---	HK(1)GAINIATIDAK	2	1.016	7	3	1	162.407	7.48e-11	162.41	1	163.991	6.11e-11	163.99	1	152.003	1.64e-10	152
Q5U9X2	210	K	Protein disulfide-isomerase	---	K(1)AVYDGEIEQEAIHSWVK	3	0.49984	11	3	1	166.603	1.14e-28	209.66	1	164.022	1.65e-34	220.34	1	164.022	2.87e-28	195.77
Q5U9X2	446	K	Protein disulfide-isomerase	---	LYPAGAK(1)DSPIEYSGSR	2	-0.038373	4	3	1	145.035	1.38e-10	145.04	1	127.88	1.22e-09	127.88	1	110.768	3.33e-06	110.77
Q5U9X2	304	K	Protein disulfide-isomerase	---	MFGAHAGNLNLDSQK(1)FPAFAIQDPAK	3	0.5887	4	3	1	128.977	2.63e-11	128.98	1	93.876	3.57e-08	118.9	1	107.877	1.23e-07	107.88
Q5U9X2	325	K	Protein disulfide-isomerase	---	YPYDQAK(1)ELNADEVEK	2	0.081931	25	3	1	334.042	3.14e-63	334.04	1	41.1075	7.61e-75	340.55	1	341.008	7.45e-75	341.01
Q5U9X2	146	K	Protein disulfide-isomerase	---	QSLPAVSSVNEENLEEIK(1)TMDK	3	0.48417	2	2					1	150.947	1.99e-15	150.95	1	156.364	1.45e-15	156.36
Q5U9X2	204	K	Protein disulfide-isomerase	---	SEGVEQPSIVLYK(1)DFDEK	2	-0.52854	7	3	1	227.878	2.19e-34	227.88	1	242.455	2.24e-36	242.45	1	229.6	1.93e-34	229.6
Q5U9X2	102	K	Protein disulfide-isomerase	---	SQGVEGYPTLK(1)IFR	2	1.7047	5	3	1	128.063	8.37e-09	128.06	1	151.556	7.58e-11	151.56	1	141.003	2.78e-09	141
Q5U9X2	466	K	Protein disulfide-isomerase	---	TVEDLANFVK(1)ENGK	2	-0.43743	11	3	1	208.675	2.26e-23	228.8	1	245.034	4.25e-29	245.03	1	237.412	3.16e-24	237.41
Q33798	107	K	Cytochrome b	cob	GLYYGSYK(1)SPR	2	-0.26623	2	2	1	85.8127	0.00386222	85.813	1	107.055	0.00129391	107.06
Q33798	5	K	Cytochrome b	cob	ILK(1)SHPLLK	3	-0.29271	6	3	1	117.526	0.000290073	117.53	1	111.455	0.000444078	111.46	1	100.017	0.000499613	113.62
A0A3F3RD35	245	K	Dipeptidyl-peptidase 5	ATCC64974_37520	GAESPFPPFGGNDDYDLSPDGK(1)WVTFK	3	-2.0509	1	1	1	131.42	9.58e-12	131.42
A0A3F3RD35	250	K	Dipeptidyl-peptidase 5	ATCC64974_37520	WVTFK(1)SK	2	-0.077076	8	3	1	80.2291	0.0234421	80.229	1	66.4293	0.0428712	66.429	1	72.7893	0.031935	72.789
A0A3F3RD35	646	K	Dipeptidyl-peptidase 5	ATCC64974_37520	VLAYSTPQLVIHSDK(1)DYR	3	-0.0080678	9	3	1	126.839	6.11e-10	126.84	1	106.748	2.15e-06	106.75	1	123.633	7.07e-10	123.63
A0A254TWD8	107	K	Superoxide dismutase	ATCC64974_13320	DAIEK(1)QWGSVK	2	0.05788	16	3	1	146.356	3.45e-07	146.36	1	142.968	1.36e-06	142.97	1	167.711	3.6e-09	170.04
A0A254TWD8	82	K	Superoxide dismutase	ATCC64974_13320	FNGGGHINHSLFWK(1)NLAR	4	1.4251	5	3	1	54.0044	0.00817219	54.004	1	80.7384	2.71e-15	153.72	1	103.041	2.04e-06	106.6
A0A254TWD8	68	K	Superoxide dismutase	ATCC64974_13320	LK(1)FNGGGHINHSLFWK	4	-0.015259	14	3	1	138.186	2.96e-10	138.19	1	147.096	4.42e-12	147.1	1	93.4242	5.61e-11	145.52
A0A254TWD8	31	K	Superoxide dismutase	ATCC64974_13320	QIMELHHK(1)K	3	0.38825	3	3	1	74.4644	0.00424835	74.464	1	46.4619	0.0280462	46.462	1	69.8117	0.00730382	69.812
A0A254TWD8	102	K	Superoxide dismutase	ATCC64974_13320	SAPSLK(1)DAIEK	2	1.1855	3	1	1	85.5216	0.00137084	85.522
A0A254TWD8	209	K	Superoxide dismutase	ATCC64974_13320	YLNGTEELGSLK(1)L	2	1.8337	4	3	1	92.8564	9.3e-09	139.78	1	99.9412	9.3e-05	99.941	1	119.386	1.6e-05	119.39
Q5GN51	80	K	D-xylulose reductase A	xdhA	DPMVLGHESSGVVSK(1)VGSAVTSLK	3	4.1013	1	1									1	57.2379	0.00249947	57.238
Q5GN51	299	K	D-xylulose reductase A	xdhA	ELNVK(1)GSFR	2	-0.39602	3	3	1	87.1234	0.00434264	87.123	1	101.818	0.00145119	101.82	1	90.6956	0.00354598	90.696
Q5GN51	209	K	D-xylulose reductase A	xdhA	VIAVDIQK(1)GR	2	-0.12075	3	3	1	54.7838	0.0316618	54.784	1	72.434	0.00833742	72.434	1	73.4995	0.00692933	73.499
Q5GN51	22	K	D-xylulose reductase A	xdhA	VK(1)FEDRPIPEINNPHDVLVNVR	4	0.92528	1	1					1	152.061	2.04e-15	152.06
A0A254TS45	106	K	Thiamine pyrophosphate enzyme, N-terminal TPP binding domain family protein	ATCC64974_57930	FIAPVIAK(1)GIDAR	2	-0.70035	16	3	1	62.1618	0.00105463	76.728	1	63.1853	0.000861	80.96	1	76.7282	3.81e-05	98.942
A0A254TS45	178	K	Thiamine pyrophosphate enzyme, N-terminal TPP binding domain family protein	ATCC64974_57930	IEK(1)FYEWAVEK	2	-0.21675	13	3	1	136.376	3.35e-06	136.38	1	143.309	1.26e-06	143.31	1	148.183	7.86e-08	148.18
A0A254TS45	4	K	Thiamine pyrophosphate enzyme, N-terminal TPP binding domain family protein	ATCC64974_57930	K(1)AIQFGGGNIGR	2	1.1881	6	3	1	115.287	2.3e-05	115.29	1	115.647	2.22e-05	115.65	1	119.028	1.43e-05	119.03
A0A254TS45	213	K	Thiamine pyrophosphate enzyme, N-terminal TPP binding domain family protein	ATCC64974_57930	K(1)LFTVNTSHATTAYFGHFR	3	1.5516	3	3	1	149.472	3.97e-15	149.47	1	142.258	1.54e-10	142.26	1	78.7803	0.000360039	78.78
A0A254TS45	46	K	Thiamine pyrophosphate enzyme, N-terminal TPP binding domain family protein	ATCC64974_57930	MVEALQQNK(1)SYK	2	-0.28625	22	3	1	195.769	1.75e-14	195.77	1	186.167	7.21e-12	186.17	1	186.167	7.21e-12	186.17
A0A254TS45	49	K	Thiamine pyrophosphate enzyme, N-terminal TPP binding domain family protein	ATCC64974_57930	SYK(1)VTEVSEEGEHTTTITNYR	3	0.20219	9	3	1	217.421	1.16e-31	217.42	1	238.791	2.89e-41	238.79	1	201.613	1.49e-30	201.61
A0A254TS45	137	K	Thiamine pyrophosphate enzyme, N-terminal TPP binding domain family protein	ATCC64974_57930	TESKPVAVIACENAIGATDTLHGFIK(1)QHTSQDR	5	0.070628	4	3	1	95.3271	1.52e-07	97.289	1	75.9297	1.56e-06	76.415	1	68.5422	0.000416363	68.763
A0A254TS45	263	K	Thiamine pyrophosphate enzyme, N-terminal TPP binding domain family protein	ATCC64974_57930	VLEETASLIVAK(1)HDISEEEQK	3	0.14944	13	3	1	198.244	1.78e-30	198.24	1	188.193	1.48e-22	188.19	1	168.812	3.39e-16	168.81
A0A254UGB1	353	K	Sulfate adenylyltransferase	MET3	DEVPAGVK(1)TLDISGTELR	2	0.63911	1	1	1	145.707	9.62e-11	145.71
A0A254UGB1	132	K	Sulfate adenylyltransferase	MET3	EAK(1)LVFGGDPEHPAIK	3	0.74426	3	3	1	68.4105	0.00403836	68.41	1	78.0783	0.000367221	78.078	1	69.979	0.00325713	69.979
A0A254UGB1	521	K	Sulfate adenylyltransferase	MET3	GIYAK(1)AR	2	-0.012942	1	1	1	53.1629	0.0656832	53.163
A0A254UGB1	165	K	Sulfate adenylyltransferase	MET3	IEAVNK(1)LNHYDYVALR	3	0.11208	3	3	1	115.801	7.57e-07	115.8	1	86.4882	0.000224279	86.488	1	120.766	2.62e-07	120.77
A0A254UGB1	281	K	Sulfate adenylyltransferase	MET3	K(1)NHGATHFIVGR	3	0.76764	2	2					1	117.932	0.000129011	117.93	1	68.1712	0.00694033	68.171
A0A254UGB1	302	K	Sulfate adenylyltransferase	MET3	NSK(1)GEEFYGPYDAQHAVEK	3	-0.025292	3	3	1	118.541	5.84e-07	118.54	1	133.159	4.14e-10	133.16	1	102.433	2.52e-06	102.43
A0A254UGB1	96	K	Sulfate adenylyltransferase	MET3	TISELK(1)LQAGSR	2	0.35004	6	3	1	143.309	5.12e-07	143.31	1	143.309	5.12e-07	143.31	1	137.947	1.17e-06	137.95
A0A254UGB1	187	K	Sulfate adenylyltransferase	MET3	VHFDK(1)LGWSR	3	-0.42811	5	3	1	62.1662	0.0103943	62.166	1	50.1945	0.00199234	75.566	1	56.4044	0.0140072	56.404
A0A254TTY0	205	K	Peptidyl-prolyl cis-trans isomerase	ATCC64974_78060	AGEK(1)GSSHEEL	2	-1.15	6	3	1	89.8046	0.00098011	89.805	1	113.609	4.19e-05	113.61	1	140.78	2.02e-06	140.78
A0A254TTY0	75	K	Peptidyl-prolyl cis-trans isomerase	ATCC64974_78060	ALATGEK(1)GFGYEGSTFHR	3	-0.19795	8	3	1	161.189	1.64e-15	161.19	1	180.1	3.34e-22	180.1	1	155.794	2.53e-15	155.79
A0A254TTY0	120	K	Peptidyl-prolyl cis-trans isomerase	ATCC64974_78060	FADENFK(1)LR	2	-0.32132	7	3	1	143.703	0.000106599	143.7	1	106.599	3.71e-05	161.27	1	179.509	7.63e-06	179.51
A0A254TTY0	107	K	Peptidyl-prolyl cis-trans isomerase	ATCC64974_78060	GDGTGGK(1)SIYGEK	2	-0.46575	8	3	1	156.811	1.23e-10	156.81	1	131.352	1.43e-08	131.35	1	125.527	1.95e-08	125.53
A0A254TTY0	113	K	Peptidyl-prolyl cis-trans isomerase	ATCC64974_78060	SIYGEK(1)FADENFK	2	-0.1818	5	3	1	162.223	7.64e-11	162.22	1	137.947	8.44e-09	137.95	1	170.18	7.84e-12	170.18
A0A254TTY0	32	K	Peptidyl-prolyl cis-trans isomerase	ATCC64974_78060	GPK(1)ITSK	2	0.3215	3	3	1	58.9807	0.0514372	58.981	1	63.673	0.040779	63.673	1	54.7763	0.0609872	54.776
A0A254TTY0	192	K	Peptidyl-prolyl cis-trans isomerase	ATCC64974_78060	IVK(1)SGELESEDK	2	-0.3759	6	3	1	129.368	2.22e-06	129.37	1	106.323	3.23e-05	106.32	1	115.574	1.64e-05	115.57
A0A254TTY0	201	K	Peptidyl-prolyl cis-trans isomerase	ATCC64974_78060	SGELESEDK(1)AGEK	2	-0.27601	3	3	1	83.5305	0.000743346	83.53	1	129.368	1.61e-08	129.37	1	119.386	1.79e-06	119.39
A0A254TTY0	189	K	Peptidyl-prolyl cis-trans isomerase	ATCC64974_78060	SDRPVETVK(1)IVK	2	0.59218	5	2	1	61.4093	1.64e-06	124.47					1	68.0444	4.85e-05	98.942
A0A254TTY0	46	K	Peptidyl-prolyl cis-trans isomerase	ATCC64974_78060	VFFDIEHGDK(1)PLGR	3	-0.013397	5	3	1	117.704	7.57e-07	117.7	1	84.7534	0.000262398	84.753	1	88.2818	0.000200553	88.282
A0A254TTY0	89	K	Peptidyl-prolyl cis-trans isomerase	ATCC64974_78060	VIK(1)DFMIQGGDFTR	2	-0.30323	6	2	1	155.572	6.02e-11	155.57	1	165.489	2.17e-11	165.49
A0A254TTY0	58	K	Peptidyl-prolyl cis-trans isomerase	ATCC64974_78060	VVLGLYGK(1)TVPK	2	-0.17822	6	3	1	103.439	3.73e-05	103.44	1	88.0206	0.00080017	88.021	1	103.462	3.72e-05	103.46
A0A3F3RF91	526	K	Uncharacterized protein	ATCC64974_45440	AEGQTFEDLIGK(1)R	2	-1.6182	6	3	1	197.385	3.12e-18	197.38	1	149.569	2.53e-10	149.57	1	130.186	2.09e-08	130.19
A0A3F3RF91	106	K	Uncharacterized protein	ATCC64974_45440	GISGAGQQHGSVYWGENAEK(1)LLK	3	1.7523	5	3	1	66.6133	0.00156952	66.613	1	69.27	0.00114282	69.27	1	97.3521	1.09e-05	97.352
A0A3F3RF91	109	K	Uncharacterized protein	ATCC64974_45440	LLK(1)ELDASK	2	0.21822	1	1	1	76.9431	0.00661298	76.943
A0A3F3RF91	245	K	Uncharacterized protein	ATCC64974_45440	K(1)LGDVPEDGGIHLGPIDR	3	-0.9794	3	3	1	99.0922	1.21e-05	99.092	1	89.0114	0.000210991	89.011	1	95.4997	8.3e-05	95.5
A0A3F3RF91	472	K	Uncharacterized protein	ATCC64974_45440	VYLVGGGSK(1)NK	2	-0.020302	3	3	1	108.903	5.85e-05	108.9	1	91.3133	0.000842469	91.313	1	89.266	0.00102924	89.266
A0A254U2X6	92	K	NADH dehydrogenase [ubiquinone] flavoprotein 1, mitochondrial	ATCC64974_80820	GHDWLISELK(1)ASGLR	3	-1.1479	1	1	1	49.2649	0.019346	49.265
A0A254U2X6	47	K	NADH dehydrogenase [ubiquinone] flavoprotein 1, mitochondrial	ATCC64974_80820	HYGGLK(1)DQDR	2	0.72709	5	3	1	107.055	0.000481007	107.06	1	41.0801	4.32e-05	134.13	1	87.1843	0.00240558	87.184
A0A254U2X6	389	K	NADH dehydrogenase [ubiquinone] flavoprotein 1, mitochondrial	ATCC64974_80820	LSTFYK(1)HESCGQCTPCR	3	-0.015475	1	1									1	60.7641	0.00484613	60.764
A0A254U2X6	77	K	NADH dehydrogenase [ubiquinone] flavoprotein 1, mitochondrial	ATCC64974_80820	TK(1)DIVLK	2	0.55344	6	3	1	116.726	0.00473981	116.73	1	107.295	0.00684107	107.29	1	116.726	0.00473981	116.73
A0A254U2X6	140	K	NADH dehydrogenase [ubiquinone] flavoprotein 1, mitochondrial	ATCC64974_80820	YLVVNADEGEPGTCK(1)DR	2	-0.12638	2	2					1	149.733	1.07e-14	149.73	1	170.113	4.84e-16	170.11
A0A254U983	402	K	Phosphotransferase	ATCC64974_34790	AIQTVVHAIGK(1)R	2	4.3238	2	1									1	159.496	2.2e-08	159.5
A0A254U983	40	K	Phosphotransferase	ATCC64974_34790	EIDEGLSK(1)EHTTLSQIPTYVTAVPNGTEK	3	-0.22381	3	3	1	97.1877	7.11e-07	97.188	1	104.14	9.8e-09	104.14	1	89.4336	3.01e-06	89.434
A0A254U983	463	K	Phosphotransferase	ATCC64974_34790	EVPEVGEAGNK(1)K	2	-0.091881	6	3	1	151.788	3.67e-08	151.79	1	158.563	2.38e-08	158.56	1	147.624	4.46e-08	147.62
A0A254U983	249	K	Phosphotransferase	ATCC64974_34790	ITK(1)LQTIEHSEYDK	3	0.88783	6	3	1	133.47	2.86e-09	133.47	1	141.003	1.32e-09	141	1	123.291	1.77e-08	123.29
A0A254U983	165	K	Phosphotransferase	ATCC64974_34790	QLGINK(1)GTLIR	2	0.036975	5	3	1	134.977	3.77e-06	134.98	1	132.624	4.48e-06	132.62	1	149.492	7.41e-08	149.49
A0A254U983	377	K	Phosphotransferase	ATCC64974_34790	VALK(1)DHLK	2	0.27155	3	3	1	59.1529	0.0347212	59.153	1	58.2462	0.0359717	58.246	1	59.9308	0.0336482	59.931
A0A254U983	173	K	Phosphotransferase	ATCC64974_34790	WTK(1)GFNIPDAVGK	2	0.4768	6	3	1	162.163	7.69e-11	162.16	1	121.418	8.91e-07	121.42	1	158.308	1.1e-10	158.31
Q96VT7	286	K	Dipeptidyl-aminopeptidase B	dapB	LSSK(1)EVVPITK	2	0.1407	1	1	1	45.3574	0.0500769	45.357
Q96VT7	439	K	Dipeptidyl-aminopeptidase B	dapB	VFLFDTK(1)AR	2	0.64374	1	1					1	59.9076	0.027681	59.908
A0A505HV95	92	K	Pyruvate carboxylase	CAN33_000935	ADEAYMIGK(1)R	2	-0.30712	20	3	1	137.976	2.79e-05	137.98	1	137.953	9.31e-06	142.83	1	156.827	1.08e-06	156.83
A0A505HV95	518	K	Pyruvate carboxylase	CAN33_000935	ANK(1)GCLIMDTTWR	2	0.27892	3	3	1	74.7326	0.00223528	74.733	1	124.452	2.04e-08	124.45	1	104.696	8.27e-06	104.7
A0A505HV95	860	K	Pyruvate carboxylase	CAN33_000935	AYESANDLLGDVVK(1)VTPTSK	3	-0.44244	11	3	1	278.637	4.85e-52	278.64	1	264.669	3.94e-44	264.67	1	134.962	2.81e-15	163.8
A0A505HV95	704	K	Pyruvate carboxylase	CAN33_000935	DMAGVLK(1)PQAAR	2	0.2755	6	3	1	96.6043	0.000236852	96.604	1	41.3826	0.00105621	80.69	1	61.235	0.000936007	82.912
A0A505HV95	486	K	Pyruvate carboxylase	CAN33_000935	GDIIKPVLHDAAGK(1)PLDVSVPATK	3	0.61274	8	3	0.998478	28.1683	1.63e-05	93.596	0.999991	50.5854	1.21e-07	116.6	0.999501	33.0173	3.39e-05	85.376
A0A505HV95	496	K	Pyruvate carboxylase	CAN33_000935	PLDVSVPATK(1)GWK	2	0.76925	4	3	1	71.8787	0.00557981	71.879	1	120.838	1.15e-06	120.84	1	105.951	8.67e-17	148.3
A0A505HV95	341	K	Pyruvate carboxylase	CAN33_000935	GFSPDTGK(1)IEVYR	2	-1.525	12	3	1	119.386	8.54e-09	137.84	1	117.704	1.37e-08	132.06	1	99.9412	9.95e-09	136.24
A0A505HV95	1009	K	Pyruvate carboxylase	CAN33_000935	GK(1)VLILK	2	0.2858	6	3	1	73.9747	0.0298965	73.975	1	73.9747	0.0298965	73.975	1	73.9747	0.0298965	73.975
A0A505HV95	470	K	Pyruvate carboxylase	CAN33_000935	GQIGEPK(1)LK	2	0.66233	6	3	1	90.1504	0.00366757	90.15	1	76.0998	0.00680106	76.1	1	72.9281	0.0105393	72.928
A0A505HV95	472	K	Pyruvate carboxylase	CAN33_000935	LK(1)GDIIK	2	-0.59111	3	2	1	70.0825	2.69e-10	138.66	1	74.184	1.5e-07	122.01
A0A505HV95	221	K	Pyruvate carboxylase	CAN33_000935	RHQK(1)VVEIAPAK	3	-0.42252	8	3	1	48.5322	4.48e-08	158.04	1	135.098	3.73e-06	135.1	1	52.0715	4.48e-08	158.04
A0A505HV95	245	K	Pyruvate carboxylase	CAN33_000935	ILADAVK(1)LAK	2	0.037998	13	3	1	73.4995	0.00692933	73.499	1	98.044	0.000877542	98.044	1	94.6921	0.00134917	94.692
A0A505HV95	248	K	Pyruvate carboxylase	CAN33_000935	LAK(1)SVNYR	2	0.037715	6	3	1	91.8534	0.00590106	91.853	1	93.4285	0.00531631	93.429	1	103.739	0.00265938	103.74
A0A505HV95	333	K	Pyruvate carboxylase	CAN33_000935	ITTEDPSK(1)GFSPDTGK	2	0.18891	7	3	1	188.437	6.53e-23	209.89	1	223.073	6.02e-29	223.07	1	223.073	6.02e-29	223.07
A0A505HV95	1047	K	Pyruvate carboxylase	CAN33_000935	K(1)ASVENTAR	2	0.98061	6	3	1	94.4091	0.00371003	94.409	1	103.419	0.00186407	103.42	1	92.4278	0.00431321	92.428
A0A505HV95	846	K	Pyruvate carboxylase	CAN33_000935	K(1)AYESANDLLGDVVK	2	-0.013409	2	2	1	148.409	4.39e-14	148.41	1	146.296	7.51e-11	146.3
A0A505HV95	625	K	Pyruvate carboxylase	CAN33_000935	K(1)CGVDIFR	2	-1.0282	3	3	1	119.864	0.000128317	119.86	1	114.639	0.00225813	114.64	1	125.16	9.84e-05	125.16
A0A505HV95	930	K	Pyruvate carboxylase	CAN33_000935	LDK(1)RPGLYLEPLDLAK	3	-0.15845	2	2	1	89.4682	0.00021262	89.468					1	68.4105	0.00494525	68.41
A0A505HV95	943	K	Pyruvate carboxylase	CAN33_000935	RPGLYLEPLDLAK(1)IK	3	-0.27036	7	3	1	95.5698	7.23e-05	95.57	1	78.1909	0.000379315	78.191	1	98.6762	1.74e-05	98.676
A0A505HV95	697	K	Pyruvate carboxylase	CAN33_000935	PHVLGIK(1)DMAGVLKPQAAR	4	-0.35375	1	1	1	66.3183	0.000368522	78.95
A0A505HV95	191	K	Pyruvate carboxylase	CAN33_000935	PK(1)HIEVQLLGDNHGNVVHLFER	5	0.23597	3	3	1	41.9115	0.0179937	41.911	1	91.2382	6.04e-05	91.238	1	65.1108	0.00209258	65.111
A0A505HV95	83	K	Pyruvate carboxylase	CAN33_000935	QK(1)ADEAYMIGK	2	0.091714	4	3	1	178.713	3.29e-11	178.71	1	209.849	1.68e-14	209.85	1	155.969	5.19e-08	155.97
A0A505HV95	1046	K	Pyruvate carboxylase	CAN33_000935	QVSVDDK(1)K	2	0.32514	2	2	1	53.089	0.0588148	53.089	1	61.6913	0.0426177	61.691
A0A505HV95	974	K	Pyruvate carboxylase	CAN33_000935	VFEDYK(1)K	2	0.02001	10	3	1	79.116	0.0331705	79.116	1	94.4072	0.0170956	94.407	1	81.2967	0.0308781	81.297
A0A505HV95	1086	K	Pyruvate carboxylase	CAN33_000935	VHDGLEVK(1)K	2	-0.21442	7	3	1	42.1905	0.00134484	110.53	1	121.502	0.000544287	121.5	1	95.5231	0.00167755	105.98
A0A505HV95	1117	K	Pyruvate carboxylase	CAN33_000935	VSSLLVK(1)EGDSVDGQDLVCK	3	2.2882	9	3	1	105.906	4.69e-29	205.24	1	136.489	7.71e-36	238.64	1	127.316	1.54e-22	192.18
A0A505HV95	690	K	Pyruvate carboxylase	CAN33_000935	VVQFK(1)PHVLGIK	3	-0.23919	5	3	1	77.0624	0.000720904	77.062	1	87.1843	0.000405717	87.184	1	87.1843	0.000405717	87.184
A0A505HV95	1007	K	Pyruvate carboxylase	CAN33_000935	YFLAKPEIGEEFHVELEK(1)GK	3	-3.467	4	3	1	142.197	5.44e-22	178.32	0.999999	59.6558	3.05e-06	101.17	1	112.828	1.7e-10	142.43
A0A254TVQ4	98	K	CLN3 family protein	ATCC64974_58540	GPLISMSGTDITVK(1)QASGAK	2	0.042148	3	3	1	161.508	3.69e-15	161.51	1	200.602	6.3e-29	200.6	1	196.312	7.79e-29	196.31
A0A254TVQ4	104	K	CLN3 family protein	ATCC64974_58540	QASGAK(1)INCDGAR	2	-1.1189	4	3	1	148.081	1.98e-10	148.08	1	113.253	4.49e-06	113.25	1	111.877	5.1e-06	111.88
A0A254TVQ4	256	K	CLN3 family protein	ATCC64974_58540	IK(1)TIYGK	2	0.22005	6	3	1	124.834	0.00317877	124.83	1	101.284	0.0081803	101.28	1	127.118	0.00305763	127.12
A0A254TVQ4	261	K	CLN3 family protein	ATCC64974_58540	TIYGK(1)TGTVENVK	2	-0.28973	6	3	1	116.511	3.06e-06	116.51	1	134.685	1.13e-08	134.68	1	143.756	3.29e-09	143.76
A0A254TVQ4	37	K	CLN3 family protein	ATCC64974_58540	SCTFTSASAAK(1)SGK	2	-0.0069884	6	3	1	119.963	9.66e-07	119.96	1	118.522	1.37e-06	118.52	1	127.355	8.67e-09	127.36
A0A254TVQ4	245	K	CLN3 family protein	ATCC64974_58540	SDNTVNDVTISNSK(1)VLNSQNGVR	3	-0.63701	6	3	1	229.149	3.98e-41	229.15	1	174.701	9.24e-24	193.64	1	252.55	8.1e-50	252.55
A0A254TVQ4	126	K	CLN3 family protein	ATCC64974_58540	TK(0.033)PK(0.967)FFQAHK	3	-0.91739	4	3	0.925822	10.9625	0.0187999	54.259	0.913823	10.2547	0.0287646	47.971	0.966781	14.6394	0.0139715	60.547
A0A254TVQ4	310	K	CLN3 family protein	ATCC64974_58540	VEDITFK(1)K	2	0.19097	12	3	1	78.5161	0.00421003	99.442	1	68.625	0.00390685	101.54	1	75.0433	0.00932165	89.355
A0A254TVQ4	116	K	CLN3 family protein	ATCC64974_58540	WWDGK(1)GSNGGK	2	-0.9068	2	2	1	69.2612	0.0501118	69.261					1	59.731	0.023639	59.731
T2D2W8	144	K	Endogalacturonase A	pgaA	FFYAHDLDDSK(1)ISGLYIK	3	4.1268	1	1					1	56.9055	0.00757798	56.906
A0A3F3RTW2	820	K	Uncharacterized protein	ATCC64974_92080	DLK(1)IVDPGLK	2	-0.10423	4	3	1	59.1984	0.025828	59.198	1	58.2738	0.0270498	58.274	1	51.2862	0.0375811	51.286
A0A3F3RTW2	31	K	Uncharacterized protein	ATCC64974_92080	DLSSEK(1)WTLSSR	2	0.42454	10	3	1	162.306	1.22e-08	162.31	1	205.801	9.87e-15	205.8	1	63.9892	8.71e-12	184.34
A0A3F3RTW2	188	K	Uncharacterized protein	ATCC64974_92080	PAYIVQLDK(1)K	2	0.40416	3	2	1	136.489	4.87e-05	136.49					1	138.219	4.11e-05	138.22
A0A3F3RTW2	463	K	Uncharacterized protein	ATCC64974_92080	VK(1)DAAPSSYSYYVGEYEK	2	0.48482	6	3	1	107.409	4.34e-06	107.41	1	107.409	4.34e-06	107.41	1	125.795	1.35e-09	125.79
A0A3F3RTW2	692	K	Uncharacterized protein	ATCC64974_92080	WK(1)VLHHVMR	3	-0.14862	2	2					1	57.5496	0.0168288	57.55	1	64.6536	0.0117163	64.654
A0A3F3R667	187	K	Glucanase	ATCC64974_14090	AGAK(1)YGTGYCDSQCPR	2	-0.36706	12	3	1	182.352	4.11e-18	182.35	1	145.692	2.21e-14	147.7	1	181.506	4.38e-18	181.51
A0A3F3R667	123	K	Glucanase	ATCC64974_14090	LNFVTQGSSK(1)NIGSR	2	-0.64295	13	3	1	112.667	2.6e-22	198.87	1	141.552	2.43e-13	156	1	169.923	4.43e-15	169.98
A0A3F3R667	375	K	Glucanase	ATCC64974_14090	TLFGDENVFDK(1)HGGLEGMGEAMAK	3	-0.029123	41	3	1	118.05	2.28e-11	138.49	1	153.096	2.53e-16	153.1	1	153.096	2.53e-16	153.1
A0A254TRU0	422	K	Alpha-galactosidase	ATCC64974_53780	DLGCVK(1)DK	2	0.018203	21	3	1	66.5676	1.04e-05	114.72	1	78.2638	0.000604337	84.365	1	77.7321	0.00761812	77.732
A0A254TRU0	408	K	Alpha-galactosidase	ATCC64974_53780	GFK(1)VTDAWTGK	2	-0.72304	18	3	1	124.599	6.89e-06	124.6	1	105.46	7.07e-05	105.46	1	103.213	5.32e-06	129.82
A0A254TRU0	416	K	Alpha-galactosidase	ATCC64974_53780	VTDAWTGK(1)DLGCVK	2	-0.072212	7	3	1	102.903	2.72e-06	102.9	1	177.21	4.68e-14	177.21	1	206.463	5.93e-19	206.46
A0A254TRU0	393	K	Alpha-galactosidase	ATCC64974_53780	SAVWEEVPELK(1)DR	2	0.62708	6	3	1	134.685	1.13e-08	134.68	1	131.664	1.4e-08	131.66	1	142.384	4.51e-09	142.38
A0A3S8IMI6	17	K	Calmodulin (Fragment)	cmdA	DGDGQITTK(1)ELGTVMR	2	3.1463	3	2					1	241.8	2.48e-30	241.8	1	44.5392	3.16e-18	185.26
A0A3S8IMI6	77	K	Calmodulin (Fragment)	cmdA	EAFK(1)VFDR	2	1.5932	2	2	1	58.2462	0.0359717	58.246					1	78.5162	0.0108521	78.516
A0A3S8IMI6	8	K	Calmodulin (Fragment)	cmdA	EAFSLFDK(1)DGDGQITTK	2	0.44088	6	3	1	127.966	1.21e-09	127.97	1	183.769	9.86e-19	183.77	1	195.169	4.7e-23	195.17
A0A3S8IMI6	64	K	Calmodulin (Fragment)	cmdA	MK(1)DTDSEEEIR	2	0.56643	9	3	1	114.721	2.5e-11	179.93	1	119.386	2.14e-05	119.39	1	132.79	4.43e-06	132.79
Q9P8D6	459	K	Citrate synthase	citA	PK(1)SYSTEAFAK	2	-0.23998	12	3	1	156.362	5.05e-08	156.36	1	167.711	1.16e-08	167.71	1	158.041	4.48e-08	158.04
Q9P8D6	468	K	Citrate synthase	citA	SYSTEAFAK(1)LVGAK	2	0.066308	4	2	1	161.867	3.58e-11	161.87	1	110.923	3.49e-06	110.92
Q9P8D6	196	K	Citrate synthase	citA	AYAK(1)GINK	2	0.12656	9	3	1	100.188	0.00298685	100.19	1	87.3226	0.007583	87.323	1	98.9966	0.00324932	98.997
Q9P8D6	234	K	Citrate synthase	citA	DGK(1)VAPIQK	2	0.82485	7	3	1	68.8469	0.0159123	68.847	1	64.6536	0.0131983	70.908	1	71.6136	0.0122699	71.614
Q9P8D6	240	K	Citrate synthase	citA	VAPIQK(1)DK	2	-0.0092996	6	3	1	56.2581	0.038714	56.258	1	57.8586	0.0365064	57.859	1	77.7321	0.0111432	77.732
Q9P8D6	67	K	Citrate synthase	citA	EHGSK(1)VIGEVTLDQAYGGAR	3	-3.0599	8	3	1	155.877	2.79e-15	155.88	1	147.488	4.32e-15	147.49	1	142.431	1.39e-10	142.43
Q9P8D6	402	K	Citrate synthase	citA	IAPGVLTEHGK(1)TK	3	0.01459	7	3	1	76.7282	0.000500418	76.728	1	63.1853	0.00748164	63.185	1	80.9595	0.00040854	80.96
Q9P8D6	224	K	Citrate synthase	citA	LPTIAAK(1)IYR	2	0.41545	7	3	1	121.603	0.000121682	121.6	1	118.04	0.000209688	118.04	1	119.528	0.000172928	119.53
Q9P8D6	391	K	Citrate synthase	citA	LVSQVYK(1)IAPGVLTEHGK	3	-0.27089	6	3	1	94.188	0.000103568	94.188	1	101.552	2.82e-06	101.55	1	96.3913	6.22e-05	96.391
Q9P8D6	325	K	Citrate synthase	citA	MK(1)AAIGNDLSDEAIK	2	-0.428	8	3	1	134.25	7.63e-10	134.25	1	97.9042	4.41e-05	97.904	1	145.692	9.05e-11	145.69
Q9P8D6	231	K	Citrate synthase	citA	NVFK(1)DGK	2	-0.28087	3	3	1	67.1694	0.0415985	67.169	1	62.4642	0.0496893	62.464	1	52.7857	0.0663318	52.786
Q9P8D6	43	K	Citrate synthase	citA	SLK(1)ETFAEK	2	0.4057	9	3	1	115.781	0.000704596	115.78	1	107.788	0.00113198	107.79	1	100.878	0.0015014	100.88
Q0ZAX7	154	K	Triacylglycerol lipase	---	AWEAAADNLTSK(1)IK	2	-1.1531	10	3	1	192.178	7.24e-15	192.18	1	170.262	3.21e-12	170.26	1	165.642	2.11e-11	165.64
C9E8N1	189	K	Beta-glucosidase	---	GIQDAGVVATAK(1)HYIAYEQEHFR	3	-1.02	2	2	1	60.4719	0.0025559	60.472	1	74.2216	9.14e-05	74.222
C9E8N1	404	K	Beta-glucosidase	---	IGADSTVLLK(1)NDGALPLTGK	3	-0.10014	13	3	1	156.13	2.68e-16	170.38	1	240.684	3.74e-36	240.68	1	117.654	7.79e-29	196.31
C9E8N1	414	K	Beta-glucosidase	---	NDGALPLTGK(1)ER	2	0.37034	20	3	1	84.1734	1.01e-05	119.25	1	88.2818	0.00104452	88.282	1	67.0193	0.0160811	67.019
C9E8N1	343	K	Beta-glucosidase	---	IMAAYYK(1)VGR	2	-0.29854	23	3	1	102.622	0.000590517	102.62	1	103.546	0.000567675	103.55	1	91.8667	0.00174673	91.867
K7WQK7	755	K	Beta-glucosidase (Fragment)	---	NTGK(1)VAGDEVPQLYVSLGGPNEPK	3	-0.77152	12	3	1	52.1443	5.71e-11	125.39	1	83.312	2.53e-16	153.1	1	70.4489	1.56e-16	159.98
C9E8N1	602	K	Beta-glucosidase	---	SPFTWGK(1)TR	2	0.24154	11	3	1	142.427	0.000118616	142.43	1	166.187	2.44e-05	166.19	1	135.429	0.000184531	135.43
C9E8N1	595	K	Beta-glucosidase	---	VNPGAK(1)SPFTWGK	2	-0.018452	11	3	1	117.704	2.53e-06	117.7	1	138.02	8.38e-09	138.02	1	136.243	9.95e-09	136.24
A0A3F3R2S7	322	K	Amidohydro-rel domain-containing protein	ATCC64974_1860	EK(1)GILYVATR	2	2.6414	2	2	1	50.9502	0.0433401	50.95	1	47.7121	0.0481488	47.712
A0A100IGN8	130	K	Citrate synthase	ABL_03875	ELAEK(1)SHLPDHILGLIK	4	-0.004219	6	3	1	114.561	1.1e-06	114.56	1	61.4953	0.00665409	61.495	1	67.6459	0.00374284	67.646
A0A100IGN8	142	K	Citrate synthase	ABL_03875	SHLPDHILGLIK(1)SFPK	3	2.1132	2	2	1	119.458	3.93e-07	119.46	1	93.4953	0.00010518	93.495
A0A100IGN8	36	K	Citrate synthase	ABL_03875	ELFK(1)QVK	2	0.75484	3	3	1	63.2871	0.0482744	63.287	1	64.8033	0.0456672	64.803	1	54.5707	0.0632625	54.571
A0A100IGN8	82	K	Citrate synthase	ABL_03875	FHGK(1)TIK	2	0.22883	3	2	1	94.1145	0.012749	94.114	1	79.7126	0.0238399	79.713
A0A100IGN8	384	K	Citrate synthase	ABL_03875	NSEIAPEVLTQHGK(1)TK	3	0.64059	3	3	1	88.1898	0.000195358	88.19	1	70.7831	0.000553809	70.783	1	55.4367	0.0105003	55.437
A0A100IGN8	441	K	Citrate synthase	ABL_03875	PK(1)SINLK	2	-0.90804	3	3	1	143.887	0.00216786	143.89	1	157.329	0.00130975	157.33	1	131.031	0.00284996	131.03
A0A100IGN8	31	K	Citrate synthase	ABL_03875	SVIPEK(1)R	2	-0.54329	9	3	1	102.714	0.010732	102.71	1	94.6624	0.0168274	94.662	1	82.6713	0.029433	82.671
A0A100IGN8	326	K	Citrate synthase	ABL_03875	TYLWDTLK(1)SGR	2	0.21609	6	3	1	90.6136	0.000906305	90.614	1	134.304	3.97e-06	134.3	1	106.667	6.64e-05	106.67
Q00206	379	K	Protease	pepD	DLATPAAATTELK(1)R	2	1.5674	3	3	1	108.579	5.65e-06	108.58	1	139.295	4.8e-09	139.3	1	129.772	1.04e-08	129.77
A0A0N7H563	83	K	Short chain dehydrogenase family protein	ATCC64974_45850	GMDEVDK(1)IK	2	-0.26186	6	3	1	43.3077	0.00612122	79.148	1	83.9983	0.00503958	83.998	1	83.9983	0.00415445	83.998
A0A0N7H563	39	K	Short chain dehydrogenase family protein	ATCC64974_45850	HEGHLSHELLAGAASFAGMK(1)AWEDHQR	5	0.68779	2	2					1	80.0198	1.23e-05	80.02	1	46.3985	0.00521451	46.399
A0A0N7H563	92	K	Short chain dehydrogenase family protein	ATCC64974_45850	K(1)NAHHMYEEHYER	4	0.038763	2	2					1	74.7892	0.000973828	74.789	1	57.7936	0.00991663	57.794
A0A0N7H563	76	K	Short chain dehydrogenase family protein	ATCC64974_45850	LAETK(1)GMDEVDK	2	-0.0033123	18	3	1	186.167	7.21e-12	186.17	1	144.999	1.74e-08	158.58	1	154.281	2.34e-08	154.28
A0A0N7H563	50	K	Short chain dehydrogenase family protein	ATCC64974_45850	QGK(1)TVSHAFAK	2	1.1308	1	1	1	54.0231	0.0338569	54.023
A0A100HYV4	206	K	Carboxyphosphonoenolpyruvate phosphonomutase-like protein	ABL_10372	ELAK(1)ALGGR	2	2.2921	3	3	1	63.2275	0.0233103	63.227	1	51.4152	0.0397477	51.415	1	53.089	0.0366578	53.089
A0A254TZJ1	284	K	Catalase	ATCC64974_21820	ASMVWEEAQQVSGK(1)NSDFMR	3	-0.32565	25	3	1	221.91	1.91e-35	221.91	1	229.6	1.2e-35	229.6	1	227.456	1.4e-35	227.46
A0A254TZJ1	506	K	Catalase	ATCC64974_21820	FETSNVK(1)STTVR	2	0.58925	11	3	1	174.049	1.72e-11	174.05	1	231.672	1.27e-18	231.67	1	189.242	4.68e-12	189.24
A0A100I1U7	671	K	Catalase	ABL_00030	FGK(1)TVGAVGSGEGALR	2	0.0072519	5	3	1	60.4891	0.000356829	78.69	1	98.2806	5.03e-05	98.281	1	50.8308	0.0178552	50.831
A0A254TZJ1	265	K	Catalase	ATCC64974_21820	FHWK(1)SLQGK	2	0.074705	7	3	1	97.4306	0.000969861	97.431	1	157.663	4.64e-05	157.66	1	130.412	6.25e-10	179.1
A0A254TZJ1	340	K	Catalase	ATCC64974_21820	IVPEEYVPITK(1)LGK	2	0.14124	5	3	1	58.3203	0.0102474	58.32	1	67.136	0.000138252	95.981	1	105.191	5.09e-06	105.19
A0A254TZJ1	343	K	Catalase	ATCC64974_21820	LGK(1)MTLNR	2	0.063804	7	3	1	80.2187	0.00162204	114.99	1	60.0191	0.00912546	83.168	1	54.7223	0.0200194	69.812
A0A254TZJ1	261	K	Catalase	ATCC64974_21820	LVK(1)FHWK	2	0.52003	6	3	1	84.2437	0.0203505	84.244	1	84.2437	0.0203505	84.244	1	94.4072	0.0125236	94.407
A0A254TZJ1	258	K	Catalase	ATCC64974_21820	LVTDSGASK(1)LVK	2	0.16287	13	3	1	112.845	3.04e-08	149.23	1	110.306	1.13e-06	138.24	1	136.698	1.32e-06	136.7
A0A3F3R8L7	172	K	Glycosyl Hydrolase Family 88 family protein	ATCC64974_21750	TSK(1)ALAER	2	-2.1784	1	1					1	60.3978	0.0525437	60.398
A0A254TYL1	74	K	DNA-directed RNA polymerases I, II, and III subunit RPABC3	ATCC64974_21260	DDSGSK(1)GWR	2	0.46351	3	3	1	49.1598	0.0535534	49.16	1	82.645	0.00534138	82.645	1	76.2215	0.00677391	76.221
A0A100I261	26	K	AP-1 complex subunit gamma	ABL_00125	AVIQK(1)ESAAIR	2	-0.16134	3	3	1	120.77	1.65e-05	120.77	1	127.868	5.91e-06	127.87	1	126.194	6.41e-06	126.19
A0A100I261	817	K	AP-1 complex subunit gamma	ABL_00125	VAALTGALPPK(1)LR	2	0.35035	1	1	1	50.9138	0.0276275	50.914
A0A254U6N6	67	K	Major Facilitator Superfamily protein	ATCC64974_21130	EEVGEGVK(1)VLPVQLDVSNPEDIKK	3	2.1879	2	2	0.999999	59.0572	3.27e-05	87.468					0.999997	55.5277	1.93e-05	92.463
A0A254U6N6	82	K	Major Facilitator Superfamily protein	ATCC64974_21130	VLPVQLDVSNPEDIK(1)K	2	0.65255	3	3	1	183.232	5.21e-18	183.23	1	124.458	1.9e-09	124.46	1	114.275	2.62e-06	114.27
A0A254U6N6	83	K	Major Facilitator Superfamily protein	ATCC64974_21130	K(1)FVPSLPEEFK	2	-0.55047	5	3	1	72.2905	0.00932335	72.29	1	81.9197	0.00231987	81.92	1	79.492	0.0026222	79.492
A0A254U6N6	106	K	Major Facilitator Superfamily protein	ATCC64974_21130	EIDVLVNNAGLVK(1)GVAK	2	0.36718	3	3	1	71.3538	0.00039162	71.354	1	69.3307	0.0017076	69.331	1	47.6398	0.0175603	47.64
A0A254U6N6	59	K	Major Facilitator Superfamily protein	ATCC64974_21130	EIK(1)EEVGEGVK	2	1.4954	3	2	1	65.1792	0.0200272	65.179					1	84.3649	0.00147636	84.365
A0A254U6N6	216	K	Major Facilitator Superfamily protein	ATCC64974_21130	FYGDK(1)AK	2	0.20716	5	3	1	81.2967	0.02262	81.297	1	84.2437	0.0203505	84.244	1	84.2437	0.0203505	84.244
A0A254U6N6	56	K	Major Facilitator Superfamily protein	ATCC64974_21130	IDSLQELAK(1)EIK	2	-1.6474	3	3	1	141.536	7.29e-07	141.54	1	125.527	2.69e-06	125.53	1	182.069	1.06e-11	182.07
A0A254U6N6	186	K	Major Facilitator Superfamily protein	ATCC64974_21130	K(1)ELIATR	2	-0.49961	6	3	1	82.2787	0.0298457	82.279	1	90.7088	0.0209836	90.709	1	96.3666	0.0150359	96.367
A0A254U6N6	29	K	Major Facilitator Superfamily protein	ATCC64974_21130	STAK(1)EFAR	2	-0.67726	6	3	1	109.714	0.00210834	109.71	1	69.8117	0.0200194	69.812	1	89.698	0.00670119	89.698
A0A254U6N6	37	K	Major Facilitator Superfamily protein	ATCC64974_21130	TSPK(1)DLK	2	0.33304	5	3	1	60.6819	0.0527541	60.682	1	67.9808	0.0402033	67.981	1	77.0577	0.0258844	77.058
A0A3F3R814	109	K	HMG box domain-containing protein	ATCC64974_20230	APPDPNAPK(1)R	2	-2.8831	3	3	1	66.0557	0.0228872	66.056	1	56.5476	0.040039	56.548	1	55.8063	0.0413765	55.806
A0A3F3R814	137	K	HMG box domain-containing protein	ATCC64974_20230	PK(1)EVSDEGTR	2	-2.9133	1	1	1	56.5506	0.0350232	56.551
A0A100I2H5	41	K	Acetyltransferase (GNAT) domain family protein	ABL_00210	K(1)CIPNDYR	2	0.32869	2	2					1	55.0637	0.0550965	55.064	1	64.7115	0.0369311	64.711
A0A100I2H5	40	K	Acetyltransferase (GNAT) domain family protein	ABL_00210	LTESCIK(1)K	2	0.31127	3	3	1	114.498	0.00227588	114.5	1	101.721	0.00388425	101.72	1	84.3682	0.0118485	84.368
A0A100I2H5	77	K	Acetyltransferase (GNAT) domain family protein	ABL_00210	VSEK(1)MQGEANQK	2	-0.17188	1	1									1	106.258	3.24e-05	106.26
A0A254U6C9	48	K	Dynein light chain	ATCC64974_20050	DIAQYIK(1)R	2	0.67836	4	2					1	95.8152	0.00604777	95.815	1	102.514	0.00378451	102.51
A0A100I2J8	132	K	Protein phosphatase 1 regulatory subunit SDS22	ABL_00216	HVK(1)NISHLVK	3	2.4062	1	1									1	57.2928	0.0134501	57.293
A0A100I2J8	198	K	Protein phosphatase 1 regulatory subunit SDS22	ABL_00216	ITELK(1)NLDGLSNLR	2	-1.6209	1	1					1	122.096	7.35e-07	122.1
A0A254TY84	113	K	Dullard-like phosphatase domain protein	ATCC64974_19810	SFMGGEDYLK(1)SR	2	1.204	2	2	1	41.9957	0.0554378	41.996	1	49.4829	0.0346128	49.483
O93914	173	K	PDI related protein A	prpA	AILFTEK(1)GTTSPLLR	2	0.057078	3	3	1	196.334	2.94e-22	196.33	1	173.061	1.27e-17	173.06	1	175.151	1.15e-17	175.15
O93914	147	K	PDI related protein A	prpA	IPNHVK(1)R	2	-0.43355	1	1					1	71.7148	0.046116	71.715
O93914	199	K	PDI related protein A	prpA	NK(1)ETEAVEK	2	-1.2765	4	3	1	96.9565	0.00214971	96.957	1	69.7206	0.014762	69.721	1	89.8266	0.00373979	89.827
A0A100I2S2	86	K	60S ribosomal protein L12	ABL_00280	ALK(1)EPPR	2	0.056346	8	3	1	75.2127	0.0277678	75.213	1	101.284	0.0081803	101.28	1	104.366	0.00749372	104.37
A0A100I2S2	102	K	60S ribosomal protein L12	ABL_00280	HSK(1)SIPLDEIIEIAR	3	-0.21626	8	3	1	173.026	6.03e-18	173.03	1	139.293	1.3e-14	151.8	1	121.815	1.15e-07	121.82
A0A100I2S2	48	K	60S ribosomal protein L12	ABL_00280	IGEDIAK(1)NTGDWK	2	-2.3332	3	2					1	175.294	1.15e-13	175.29	1	206.463	1.32e-18	206.46
A0A100I2S2	54	K	60S ribosomal protein L12	ABL_00280	NTGDWK(1)GLR	2	1.5844	9	3	1	102.067	0.00105166	109.29	1	63.7341	0.00244281	95.642	1	72.607	0.000887665	112.36
A0A100I2S2	41	K	60S ribosomal protein L12	ABL_00280	K(1)IGEDIAK	2	-0.71238	2	2	1	65.2243	0.0359654	65.224	1	63.0755	0.0400113	63.076
A0A100I2S2	123	K	60S ribosomal protein L12	ABL_00280	SLAK(1)ELK	2	0.36426	9	3	1	86.8328	0.0183566	86.833	1	83.2061	0.0211496	83.206	1	77.2825	0.0257113	77.282
A0A100I2S2	149	K	60S ribosomal protein L12	ABL_00280	SPK(1)DVSDDVK	2	-0.0090998	15	3	1	69.2612	0.000103382	122.34	1	126.118	6.89e-05	126.12	1	113.609	4.82e-05	132.56
A0A254U684	840	K	DNA topoisomerase I	ATCC64974_19540	FFSK(1)SLR	2	-1.5776	1	1	1	60.8954	0.052387	60.895
A0A3F3R847	259	K	Protein transport protein SEC23	ATCC64974_19450	DPWPVANDK(1)R	2	-4.0601	1	1									1	69.6716	0.0163642	69.672
A0A3F3R847	337	K	Protein transport protein SEC23	ATCC64974_19450	FYDNMAK(1)R	2	1.4363	2	1	1	51.864	0.0428234	61.582
A0A3F3R847	194	K	Protein transport protein SEC23	ATCC64974_19450	GSK(1)EYAAK	2	0.1186	7	3	1	91.318	0.00609978	91.318	1	99.4417	0.00308409	99.442	1	84.6146	0.00858826	84.615
A0A3F3R847	564	K	Protein transport protein SEC23	ATCC64974_19450	K(1)DDPTSFR	2	-0.40067	3	3	1	71.4507	0.0242419	71.451	1	104.198	0.00357254	104.2	1	93.6488	0.00714555	93.649
A0A3F3R847	692	K	Protein transport protein SEC23	ATCC64974_19450	VLLEQPK(1)EDAR	2	2.5384	2	2	1	77.1237	0.00213696	77.124					1	81.0165	0.00550287	81.017
A0A254U670	36	K	PHD-like zinc-binding domain family protein	ATCC64974_19370	IK(1)LSLTLPHQSIFK	3	-0.062812	1	1					1	122.327	1.45e-07	122.33
A0A254U670	136	K	PHD-like zinc-binding domain family protein	ATCC64974_19370	SQIAEAQK(1)IANGSGSEQDIAEAK	3	0.037701	2	2	1	146.254	9.05e-12	146.25	1	66.075	0.0018878	66.075
A0A505IHU3	38	K	60S ribosomal protein L29	CAN33_0050090	GVDPK(1)FR	2	-1.2693	2	2	1	56.1218	0.0605953	56.122	1	56.1218	0.0605953	56.122
A0A505IHU3	52	K	60S ribosomal protein L29	CAN33_0050090	HALHGTAK(1)ALK	3	0.27481	5	3	1	98.8983	7.14e-05	98.898	1	126.194	3.04e-06	126.19	1	137.895	1.37e-06	137.89
A0A254U1D5	324	K	Thioredoxin family protein	ATCC64974_19290	LLSQEDQQK(1)R	2	0.17271	8	3	1	166.657	2.92e-09	166.66	1	160.769	8.01e-07	160.77	1	154.843	1.22e-06	154.84
A0A254U1D5	142	K	Thioredoxin family protein	ATCC64974_19290	LYVNDDVVPAYK(1)K	2	1.7089	1	1									1	65.0429	0.0367858	65.043
A0A505IEJ6	46	K	GNAT acetyltransferase 2 family protein	CAN33_0050055	ETVIPAK(1)GK	2	1.2953	1	1									1	56.2581	0.0324856	56.258
A0A505IJ78	312	K	Adenylate kinase family protein	CAN33_0049995	NILHEADIDK(1)R	3	-0.65771	1	1	1	48.1146	0.0295648	48.115
A0A254TY19	235	K	F-actin-capping protein subunit beta	ATCC64974_19120	AK(1)DVVGELR	2	-0.39884	2	2	1	57.1739	0.03128	57.174	1	71.2212	0.0127864	71.221
A0A254TY19	143	K	F-actin-capping protein subunit beta	ATCC64974_19120	GVTPGAK(1)SSGEWDSIHVFEATDR	3	-0.34698	2	2	1	72.9347	0.00055422	72.935	1	103.841	6.83e-07	103.84
A0A254TY19	233	K	F-actin-capping protein subunit beta	ATCC64974_19120	NLLQEVYFGK(1)AK	2	0.16532	7	3	1	155.989	2.1e-08	155.99	1	155.48	2.17e-08	155.48	1	134.754	1.56e-06	134.75
A0A100I2Z4	81	K	EF hand domain protein	ABL_00339	KKDDPDHGFSTFFSETGQGK(1)YVPR	4	0.20782	8	3	1	202.159	9.5e-31	202.16	1	204.943	7.91e-31	204.94	1	103.703	6.94e-31	206.64
A0A100I2Z4	142	K	EF hand domain protein	ABL_00339	EMIDQVLDK(1)VR	2	-0.94025	11	3	1	181.681	2.68e-11	181.68	1	188.961	1.21e-11	188.96	1	166.141	1.7e-08	166.14
A0A100I2Z4	357	K	EF hand domain protein	ABL_00339	ETHAAVATLK(1)TK	3	-0.11486	7	3	1	93.8392	0.000198488	93.839	1	46.8795	6.25e-09	166.6	1	95.0939	0.00015942	95.094
A0A100I2Z4	422	K	EF hand domain protein	ABL_00339	FDLMYSK(1)R	2	-0.11559	23	3	1	166.516	0.000138376	166.52	1	147.185	0.000429419	147.19	1	132.758	0.000870378	132.76
A0A100I2Z4	347	K	EF hand domain protein	ABL_00339	GDVVPK(1)ETHAAVATLK	3	-0.88721	4	3	1	64.4542	0.00600891	64.454	1	64.4542	0.00600891	64.454	1	62.709	0.00687817	62.709
A0A100I2Z4	133	K	EF hand domain protein	ABL_00339	GHYTVGK(1)EMIDQVLDK	3	0.11493	9	3	1	99.344	1.61e-06	102.29	1	49.1551	5.96e-07	118.21	1	150.763	9.11e-15	150.76
A0A100I2Z4	63	K	EF hand domain protein	ABL_00339	K(1)DDPDHGFSTFFSETGQGK	3	0.21145	7	3	1	92.805	0.000118885	92.805	1	133.98	3.99e-29	198.98	1	135.982	3.48e-10	135.98
A0A100I2Z4	184	K	EF hand domain protein	ABL_00339	LSVDYGK(1)K	2	1.8494	8	2	1	103.833	0.00361843	103.83					1	60.1183	0.00600004	95.909
A0A100I2Z4	522	K	EF hand domain protein	ABL_00339	NLNLNLTPEEK(1)R	2	-1.186	3	3	1	71.0765	0.0172476	71.076	1	156.139	0.000314984	156.14	1	125.818	0.00261999	125.82
A0A100I2Z4	117	K	EF hand domain protein	ABL_00339	SLFHPENMITGK(1)EDASNNYAR	3	-1.3544	22	3	1	151.962	1.13e-15	163.53	1	157.855	4.94e-22	172.5	1	141.827	5.74e-22	172.3
A0A100I339	93	K	Origin recognition complex (ORC) subunit 5 C-terminus family protein	ABL_00370	GAVGALLVYDISK(1)HQTYDNVNR	3	0.49666	6	3	1	133.208	1.05e-12	133.21	1	183.454	1.66e-22	183.45	1	172.83	3.19e-22	172.83
A0A100I339	205	K	Origin recognition complex (ORC) subunit 5 C-terminus family protein	ABL_00370	IDESEDPK(1)TK	2	-0.067378	3	3	1	126.026	6.92e-05	126.03	1	120.77	0.000142254	120.77	1	116.546	0.000246586	116.55
A0A100I339	177	K	Origin recognition complex (ORC) subunit 5 C-terminus family protein	ABL_00370	IVSSK(1)ALDGGDAGQTVLGDR	2	0.3701	11	3	1	88.176	4.37e-43	246.67	1	205.959	5.5e-52	277.07	1	252.55	3.07e-43	252.55
A0A100I339	56	K	Origin recognition complex (ORC) subunit 5 C-terminus family protein	ABL_00370	SIQVDSK(1)TIK	2	0.057178	6	3	1	88.5961	0.00220693	88.596	1	84.687	0.00114917	96.113	1	76.3317	0.000703259	99.283
A0A100I339	59	K	Origin recognition complex (ORC) subunit 5 C-terminus family protein	ABL_00370	TIK(1)AQIWDTAGQER	2	0.55059	4	3	1	157.525	5.26e-11	157.52	1	168.927	8.39e-12	168.93	1	152.067	7.38e-11	152.07
A0A100I339	22	K	Origin recognition complex (ORC) subunit 5 C-terminus family protein	ABL_00370	VVLIGDSGVGK(1)SNLLSR	2	-0.53361	9	3	1	158.173	4.68e-15	161.75	1	185.261	8.54e-19	185.26	1	162.589	4.26e-15	162.59
A0A100I355	153	K	Cytochrome c1	ABL_00379	AMAEENEYDTEPNDQGEIEK(1)RPGK	3	-0.27418	1	1									1	225.297	1.67e-41	225.3
A0A100I355	157	K	Cytochrome c1	ABL_00379	RPGK(1)LSDYIPAPYK	3	1.2485	2	2					1	88.2818	0.00024559	88.282	1	51.0302	0.019153	51.03
A0A100I355	306	K	Cytochrome c1	ABL_00379	K(1)IVYSPPVSR	2	0.84407	4	2					1	103.909	0.000762682	103.91	1	109.156	0.000585775	109.16
A0A100I355	167	K	Cytochrome c1	ABL_00379	LSDYIPAPYK(1)NEEAAR	3	1.3733	6	3	1	71.2857	0.00549274	71.286	1	61.1268	0.00249567	74.141	1	71.7807	0.000366284	82.59
A0A100I355	90	K	Cytochrome c1	ABL_00379	WNK(1)TFDHQALR	3	-0.25127	9	3	1	85.8127	0.000637853	85.813	1	87.1843	0.000578481	87.184	1	94.7673	0.000250233	94.767
A0A100I355	303	K	Cytochrome c1	ABL_00379	WSPIK(1)TR	2	0.205	3	3	1	62.8802	0.048974	62.88	1	98.9966	0.0089893	98.997	1	70.5248	0.0358288	70.525
A0A100I355	298	K	Cytochrome c1	ABL_00379	YK(1)WSPIK	2	-0.17576	5	3	1	73.6646	0.0304298	73.665	1	81.2963	0.0226203	81.296	1	102.514	0.00790634	102.51
A0A505IIQ1	181	K	Uncharacterized protein	CAN33_0049525	EK(1)EFFDR	2	1.618	6	3	1	77.3176	0.0256843	77.318	1	80.6835	0.0230922	80.684	1	102.002	0.00802044	102
A0A254U2Y7	111	K	Cysteine-rich secretory family protein	ATCC64974_18090	EIGGK(1)LHTGR	3	0.096403	5	3	1	58.8894	0.012449	58.889	1	72.2004	0.0041025	72.2	1	80.1016	0.00161431	80.102
A0A254U2Y7	106	K	Cysteine-rich secretory family protein	ATCC64974_18090	LSEIIGK(1)EIGGK	2	2.6114	3	3	1	113.946	1.92e-05	113.95	1	101.388	4.08e-05	101.39	1	97.4631	0.000180495	97.463
R9W5L0	406	K	Alpha-L-rhamnosidase	---	IK(1)TVANELLWDDK	2	3.0785	2	2					1	87.5193	0.000560808	87.519	1	57.5301	0.022395	57.53
A0A254U122	250	K	NAD-dependent glycerol-3-phosphate dehydrogenase N-terminus family protein	ATCC64974_18170	EK(1)GIGISSLIIR	2	-0.090038	3	3	1	91.2799	0.000586273	91.28	1	78.8139	0.00140437	78.814	1	96.7559	0.000226908	96.756
A0A3F3R908	305	K	Bacterial alpha-L-rhamnosidase family protein	ATCC64974_17780	AK(1)DPVASR	2	-0.12424	9	3	1	116.051	0.001524	116.05	1	93.6488	0.00523453	93.649	1	113.622	0.00174796	113.62
A0A3F3R908	115	K	Bacterial alpha-L-rhamnosidase family protein	ATCC64974_17780	DILASQVQDMSK(1)EK	2	-0.27124	6	2					1	198.228	9.9e-19	198.23	1	175.151	3.93e-14	176.87
A0A3F3R908	456	K	Bacterial alpha-L-rhamnosidase family protein	ATCC64974_17780	ELGQDFK(1)FK	2	-0.53583	3	3	1	85.8618	0.00462398	85.862	1	74.9199	0.00791711	74.92	1	80.2187	0.00588247	80.219
A0A3F3R908	328	K	Bacterial alpha-L-rhamnosidase family protein	ATCC64974_17780	IPVYFSQGDLVFPTDHK(1)GPPR	3	0.58435	5	3	1	174.632	4.47e-22	174.63	1	163.948	1.07e-15	163.95	1	183.092	2.6e-22	183.09
A0A3F3R908	223	K	Bacterial alpha-L-rhamnosidase family protein	ATCC64974_17780	K(1)VAENYGFK	2	-0.38378	5	3	1	76.1697	0.0092627	76.17	1	83.4559	0.00704455	83.456	1	82.645	0.00729141	82.645
A0A3F3R908	231	K	Bacterial alpha-L-rhamnosidase family protein	ATCC64974_17780	VAENYGFK(1)NVIHPK	3	0.41152	5	3	1	83.5305	0.000283833	83.53	1	92.0388	0.000134701	92.039	1	126.097	4.37e-09	126.1
A0A3F3R908	361	K	Bacterial alpha-L-rhamnosidase family protein	ATCC64974_17780	VVYGK(1)PER	2	-0.69564	6	3	1	103.739	0.00265938	103.74	1	116.726	0.00146175	116.73	1	91.8534	0.00590106	91.853
A0A3F3R908	462	K	Bacterial alpha-L-rhamnosidase family protein	ATCC64974_17780	WNPK(1)VNPVLHGDGASAVE	2	0.72861	3	3	1	163.407	2.68e-15	163.41	1	139.04	5.17e-10	139.04	1	146.857	2.36e-11	146.86
A0A100I3B3	164	K	Reductase-like protein	ABL_00434	AK(1)AIGVSNWTIEGLEK	3	0.32495	6	3	1	179.145	5.16e-18	179.14	1	196.802	1.62e-22	196.8	1	94.0069	8.24e-07	119.47
A0A100I3B3	156	K	Reductase-like protein	ABL_00434	AMEK(1)IYK	2	-0.11619	26	3	1	85.2117	0.0151573	86.794	1	89.5498	0.0151573	89.55	1	85.2117	0.0161617	85.212
A0A100I3B3	74	K	Reductase-like protein	ABL_00434	DFLAANPSVK(1)R	2	-2.3874	11	3	1	81.6763	6.73e-06	131.12	1	73.4351	9.84e-08	150.09	1	60.1571	4.33e-06	136.96
A0A100I3B3	130	K	Reductase-like protein	ABL_00434	ETQEK(0.047)PK(0.953)IGPDGK	3	0.071753	4	3	0.953284	13.0976	0.00916178	63.185	0.935103	11.5863	0.0443413	40.941	0.890342	9.09515	0.0363125	44.132
A0A100I3B3	136	K	Reductase-like protein	ABL_00434	IGPDGK(1)YVILK	2	0.085463	24	3	1	118.766	4.35e-06	133.05	1	128.88	5.6e-06	128.88	1	118.905	4.35e-06	133.05
A0A100I3B3	307	K	Reductase-like protein	ABL_00434	FVNMK(1)DTFGYDVWPEETAK	3	-0.49929	2	2	1	185.093	4.22e-22	185.09					1	87.6543	0.000227342	87.654
A0A100I3B3	268	K	Reductase-like protein	ABL_00434	GYVVLPK(1)SSNPAR	2	0.10469	9	3	1	104.244	8.47e-06	104.24	1	86.803	0.000593587	86.803	1	104.244	8.47e-06	104.24
A0A100I3B3	280	K	Reductase-like protein	ABL_00434	IESNFK(1)SIQLTDEEYEAVNK	3	-0.51707	11	3	1	189.549	1.44e-22	189.55	1	212.764	9.88e-30	212.76	1	202.069	2.75e-29	202.07
A0A100I3B3	294	K	Reductase-like protein	ABL_00434	SIQLTDEEYEAVNK(1)VAEGR	3	0.62628	8	3	1	164.695	1.11e-15	164.69	1	186.114	2.18e-22	186.11	1	213.034	3.79e-29	213.03
A0A100I3B3	244	K	Reductase-like protein	ABL_00434	VSENQTLNDIAK(1)K	2	-2.2922	26	3	1	164.642	1.32e-28	244.58	1	105.191	5.74e-45	304.08	1	310.81	1.9e-45	310.81
A0A254TXK0	406	K	Condensation domain family protein	ATCC64974_17570	ALELSPK(1)AVEYQLTK	2	-1.9424	2	2	1	59.3449	0.0123479	59.345	1	71.3538	0.00589936	71.354
A0A254TXK0	285	K	Condensation domain family protein	ATCC64974_17570	AVYDSWVEK(1)FPR	2	0.76159	1	1	1	116.238	1.52e-05	116.24
A0A254TXK0	419	K	Condensation domain family protein	ATCC64974_17570	IYK(1)HYGNLEK	3	0.21205	2	2					1	63.6242	0.00948008	63.624	1	51.2862	0.017832	51.286
A0A254TXK0	440	K	Condensation domain family protein	ATCC64974_17570	LLDEK(1)DR	2	-0.50677	3	3	1	72.4922	0.0230881	72.492	1	54.7763	0.0629089	54.776	1	96.1904	0.0111503	96.19
A0A254TXK0	819	K	Condensation domain family protein	ATCC64974_17570	SAYVEK(1)ASSK	2	0.49487	3	3	1	58.1721	0.0271842	58.172	1	50.4835	0.0404683	50.484	1	51.2862	0.0375811	51.286
A0A100I3F9	771	K	RNA polymerase I specific transcription initiation factor Rrn7	ABL_00146	ALASK(1)YNCEK	2	0.10856	5	3	1	104.221	0.000551	104.22	1	105.397	0.000521971	105.4	1	119.274	0.000179211	119.27
A0A100I3F9	776	K	RNA polymerase I specific transcription initiation factor Rrn7	ABL_00146	YNCEK(1)SICR	2	0.98338	1	1									1	44.425	0.0639798	44.425
A0A100I3F9	139	K	RNA polymerase I specific transcription initiation factor Rrn7	ABL_00146	DDVK(1)VPEGEVGDR	2	-0.23381	14	3	1	89.2306	0.000198877	95.428	1	89.2306	0.000294066	93.348	1	81.9037	0.000198877	95.428
A0A100I3F9	716	K	RNA polymerase I specific transcription initiation factor Rrn7	ABL_00146	IQDK(1)EGIPPDQQR	2	-0.093238	38	3	1	145.428	1.81e-09	145.43	1	128.223	1.71e-08	128.22	1	148.476	1.95e-10	148.48
A0A100I3F9	93	K	RNA polymerase I specific transcription initiation factor Rrn7	ABL_00146	K(1)LEDLSPSTHNMDVPNVYR	3	-0.19388	13	3	1	120.106	4.36e-22	177.6	1	216.304	1.71e-29	216.3	1	199.407	1.35e-28	199.41
A0A100I3F9	52	K	RNA polymerase I specific transcription initiation factor Rrn7	ABL_00146	K(1)NGHVVIK	2	-2.7058	2	2	1	53.7526	0.0575652	53.753	1	49.5543	0.0601093	49.554
A0A100I3F9	731	K	RNA polymerase I specific transcription initiation factor Rrn7	ABL_00146	LIFAGK(1)QLEDGR	2	-2.1236	34	3	1	134.754	1.04e-11	182.35	1	110.637	1.54e-11	176.18	1	112.845	8.97e-12	184.03
A0A100I3F9	710	K	RNA polymerase I specific transcription initiation factor Rrn7	ABL_00146	TITLDVESSDTIDNVK(1)TK	2	0.25644	2	2	1	209.702	2.27e-28	209.7	1	77.8708	0.000190195	77.871
A0A100I3F9	746	K	RNA polymerase I specific transcription initiation factor Rrn7	ABL_00146	TLSDYNIQK(1)ESTLHLVLR	3	0.82184	18	3	1	128.589	7.65e-29	212.32	1	66.7766	6.89e-29	212.95	1	119.68	9.67e-35	228.9
A0A505II10	144	K	U1 zinc finger family protein	CAN33_0049130	EK(1)DLWVYSYR	2	3.661	1	1					1	43.8967	0.0589239	43.897
A0A254TYK3	682	K	Pyridoxal-dependent decarboxylase conserved domain family protein	ATCC64974_21200	SK(1)TELER	2	-1.0094	3	3	1	105.136	0.00732216	105.14	1	119.406	0.00414249	119.41	1	69.5982	0.0273202	69.598
A0A3F3R723	540	K	Phosphoribosylaminoimidazole carboxylase	ATCC64974_16870	K(1)VEAYAESAR	2	-1.9591	3	2					1	89.266	0.00288395	89.266	1	92.8661	0.00219246	92.866
A0A3F3R723	55	K	Phosphoribosylaminoimidazole carboxylase	ATCC64974_16870	QISSHDDHVTGSFK(1)ER	4	-0.20807	1	1									1	63.6807	0.00602135	63.681
A0A3F3R723	148	K	Phosphoribosylaminoimidazole carboxylase	ATCC64974_16870	SK(1)TMAYDGR	2	0.30192	3	2	1	76.2278	0.0067725	76.228	1	54.094	0.0180717	67.207
A0A3F3R723	104	K	Phosphoribosylaminoimidazole carboxylase	ATCC64974_16870	TIQNK(1)YNQK	2	0.011224	2	2					1	113.74	0.000813742	113.74	1	89.0474	0.00391356	89.047
A0A3F3R723	108	K	Phosphoribosylaminoimidazole carboxylase	ATCC64974_16870	YNQK(1)EHLR	3	-0.19555	4	3	1	89.3546	0.00324016	89.355	1	61.6789	0.0148218	61.679	1	69.6276	0.00961953	69.628
A0A3F3R723	422	K	Phosphoribosylaminoimidazole carboxylase	ATCC64974_16870	TLVPGLK(1)LLR	2	-0.66953	3	3	1	61.5934	0.022663	61.593	1	68.657	0.0133286	68.657	1	68.5575	0.0134601	68.557
A0A100I3S3	366	K	GARP complex subunit	ABL_00147	IK(1)VYPSDR	1	4.3447	1	1									1	47.8486	0.0418335	47.849
A0A254U2H5	196	K	Thioredoxin reductase	ATCC64974_16500	ASK(1)AMANR	2	1.2514	1	1					1	43.7342	0.0550179	43.734
A0A254U2H5	207	K	Thioredoxin reductase	ATCC64974_16500	LLSHPK(1)VTVR	3	-0.14682	2	2					1	53.2374	0.015993	53.237	1	45.653	0.0274467	45.653
A0A3F3R9H7	35	K	G protein gamma domain-containing protein	ATCC64974_19680	LK(1)EDLDRPR	3	-3.3511	3	3	1	92.445	0.0018337	92.445	1	91.2652	0.00198658	91.265	1	106.199	0.000707102	106.2
A0A3F3R9H7	23	K	G protein gamma domain-containing protein	ATCC64974_19680	QSVADLK(1)YR	2	-2.6125	1	1	1	76.2278	0.0067725	76.228
A0A3F3R6V7	958	K	Uncharacterized protein	ATCC64974_15960	INYTVSTTNK(1)K	2	-3.2936	2	2					1	127.868	8.07e-06	127.87	1	103.632	0.000105347	103.63
A0A3F3R6V7	922	K	Uncharacterized protein	ATCC64974_15960	VIEQGEDK(1)LR	2	-0.39576	2	2	1	82.0285	0.00313104	82.029	1	121.603	0.000121682	121.6
A0A254U0D0	233	K	Uncharacterized protein	ATCC64974_15800	ALAAEGK(1)K	2	0.15379	3	3	1	71.8775	0.0234384	71.877	1	78.7702	0.0146853	78.77	1	106.356	0.00330079	106.36
A0A254U0D0	108	K	Uncharacterized protein	ATCC64974_15800	YPANATLEK(1)VR	2	2.0576	1	1									1	119.55	2.08e-05	119.55
A0A505IHC7	392	K	Aldehyde dehydrogenase	CAN33_0048330	AEVEK(1)ILSQTR	2	-1.2867	2	2	1	112.498	4.58e-05	112.5					1	123.948	7.09e-06	123.95
A0A505IHC7	113	K	Aldehyde dehydrogenase	CAN33_0048330	FTSPK(1)IR	2	-1.1505	3	3	1	65.6761	0.0441663	65.676	1	87.2836	0.0180094	87.284	1	94.0064	0.0128322	94.006
A0A505IHC7	283	K	Aldehyde dehydrogenase	CAN33_0048330	VYK(1)EFYPQGAK	2	0.2607	1	1					1	113.224	4.32e-05	113.22
A0A505IHC7	463	K	Aldehyde dehydrogenase	CAN33_0048330	YPPYNGK(1)EELFK	2	-0.021187	2	2					1	89.3005	0.000716171	89.301	1	82.8505	0.00113946	82.85
A0A3F3R6S9	252	K	Flavin reductase like domain family protein	ATCC64974_15510	DAVQALK(1)DGR	2	-0.83433	2	2					1	67.0795	0.0154132	67.08	1	50.3537	0.0409353	50.354
A0A100I418	130	K	Translation elongation factor eEF-1B gamma subunit	ABL_00635	AYDEATEK(1)SGLEK	2	0.47241	6	3	1	166.62	3.85e-11	166.62	1	182.097	7.52e-14	182.1	1	191.48	2.02e-14	191.48
A0A100I418	135	K	Translation elongation factor eEF-1B gamma subunit	ABL_00635	SGLEK(1)LTR	2	-0.71582	6	3	1	108.57	0.00221388	108.57	1	100.569	0.00295174	100.57	1	89.0288	0.0069496	89.029
A0A100I418	208	K	Translation elongation factor eEF-1B gamma subunit	ABL_00635	EAFGPK(1)VFVEK	2	1.4772	5	3	1	74.6109	0.00372437	74.611	1	72.34	0.00676361	72.34	1	77.5969	0.00209379	77.597
A0A100I418	122	K	Translation elongation factor eEF-1B gamma subunit	ABL_00635	LGYK(1)AYDEATEK	2	0.61187	3	3	1	97.4631	0.000180495	97.463	1	84.8919	0.00100549	84.892	1	103.975	3.63e-05	103.97
A0A100I418	202	K	Translation elongation factor eEF-1B gamma subunit	ABL_00635	VLESEHVK(1)EAFGPK	2	0.060795	5	2	1	94.0899	9.88e-05	94.09	1	177.88	4.5e-14	177.88
A0A505IJF9	14	K	Proliferating cell nuclear antigen	CAN33_0050395	LEQASLLK(1)R	2	-0.44625	7	3	1	127.765	0.00035043	127.76	1	107.788	0.00154524	107.79	1	135.549	0.000250355	135.55
A0A3F3R7S3	24	K	Flavodoxin-like domain-containing protein	ATCC64974_19060	LAEAEK(1)K	2	0.042471	5	3	1	107.317	0.00933176	107.32	1	104.448	0.0102046	104.45	1	79.4686	0.0327999	79.469
A0A3F3R6T9	501	K	AA_TRNA_LIGASE_II domain-containing protein	ATCC64974_15730	AAMTK(1)FK	2	-2.0935	8	3	1	57.2809	0.0526698	57.281	1	58.782	0.0560211	58.782	1	63.2101	0.0318181	68.915
A0A3F3R6T9	503	K	AA_TRNA_LIGASE_II domain-containing protein	ATCC64974_15730	FK(1)GNDWTIDEGDGAFYGPK	2	0.24073	3	3	1	245.665	1.95e-42	245.66	1	212.691	8.47e-29	212.69	1	234.491	6.68e-35	234.49
A0A3F3R6T9	564	K	AA_TRNA_LIGASE_II domain-containing protein	ATCC64974_15730	ASADAAK(1)EGEAKPNEPGPGR	3	0.079641	7	3	0.999994	51.9851	3.96e-29	199.15	0.999971	45.3676	1.33e-15	165.17	0.999945	42.62	2.42e-15	160.27
A0A3F3R6T9	189	K	AA_TRNA_LIGASE_II domain-containing protein	ATCC64974_15730	EK(1)QSFDR	2	-0.57171	7	3	1	73.2482	0.0311459	73.248	1	73.2482	0.0311459	73.248	1	75.7382	0.0269006	75.738
A0A3F3R6T9	296	K	AA_TRNA_LIGASE_II domain-containing protein	ATCC64974_15730	FLEEAEK(1)R	2	-0.066028	3	3	1	99.4417	0.00421003	99.442	1	85.6757	0.0111859	85.676	1	87.6395	0.0101908	87.639
A0A3F3R6T9	247	K	AA_TRNA_LIGASE_II domain-containing protein	ATCC64974_15730	GPHIQSTGK(1)VK	3	-0.54994	1	1	1	45.9109	0.0267663	45.911
A0A3F3R6T9	281	K	AA_TRNA_LIGASE_II domain-containing protein	ATCC64974_15730	GVAFPDK(1)K	2	-1.9695	5	3	1	71.5012	0.0241469	71.501	1	71.5012	0.0241469	71.501	1	73.2482	0.0208575	73.248
A0A3F3R6T9	530	K	AA_TRNA_LIGASE_II domain-containing protein	ATCC64974_15730	IDITIADALK(1)R	2	-0.37161	9	3	1	126.658	8.56e-06	126.66	1	202.306	4.24e-14	202.31	1	134.977	5.07e-06	135.16
A0A3F3R6T9	557	K	AA_TRNA_LIGASE_II domain-containing protein	ATCC64974_15730	LEYMSNEK(1)ASADAAK	2	-1.5953	1	1									1	151.8	2.73e-14	151.8
A0A3F3R6T9	473	K	AA_TRNA_LIGASE_II domain-containing protein	ATCC64974_15730	LK(1)LSTRPEK	3	-0.0066156	2	2	1	60.1024	0.0159351	60.102					1	44.7042	0.036067	44.704
A0A3F3R6T9	224	K	AA_TRNA_LIGASE_II domain-containing protein	ATCC64974_15730	LVTGEK(1)STVYR	2	0.95373	5	3	1	158.041	4.48e-08	158.04	1	168.302	9.56e-09	168.3	1	155.969	5.19e-08	155.97
A0A3F3R6T9	691	K	AA_TRNA_LIGASE_II domain-containing protein	ATCC64974_15730	NRDDPATQK(1)QGVMIPLDEVR	3	-1.0983	1	1					1	47.0886	0.0190572	47.089
A0A3F3R6T9	212	K	AA_TRNA_LIGASE_II domain-containing protein	ATCC64974_15730	YK(1)LHYIDK	2	1.3383	7	3	1	79.1482	0.00503796	79.148	1	68.657	0.0102548	68.657	1	70.9084	0.00507484	78.939
A0A254TXM4	57	K	MFS domain-containing protein	ATCC64974_15080	AEK(1)ALVR	2	-0.28005	4	3	1	97.7981	0.00991224	97.798	1	85.2117	0.019605	85.212	1	86.7939	0.0183866	86.794
A0A254TXM4	38	K	MFS domain-containing protein	ATCC64974_15080	K(1)EAPAYVASLSPEER	2	-2.787	1	1	1	66.8264	0.0197984	66.826
A0A505IJ11	281	K	Pyridine nucleotide-disulfide oxidoreductase family protein	CAN33_007305	LVHNVIETAASIPEGQNELK(1)R	3	-2.1688	2	2	1	114.461	8.43e-07	114.46					1	90.7581	0.000104135	90.758
A0A100I4B0	107	K	Uncharacterized protein	ABL_00708	AK(1)HWVAELQR	3	-0.054462	3	3	1	74.9616	0.0023711	74.962	1	93.3452	0.000730102	93.345	1	93.3452	0.000730102	93.345
A0A254TXG0	156	K	40S ribosomal protein S7	ATCC64974_57560	TKEDGSK(1)TLK	2	0.385	10	3	1	98.2766	0.00117612	133.05	1	86.2665	0.00342737	121.02	1	119.167	5.85e-07	183.99
A0A254TXG0	159	K	40S ribosomal protein S7	ATCC64974_57560	TLK(1)VILDEK	2	0.053946	11	3	1	123.792	0.000294124	123.79	1	112.129	0.00089985	112.13	1	123.792	0.000294124	123.79
A0A254TXG0	59	K	40S ribosomal protein S7	ATCC64974_57560	EVEVGHGK(1)K	2	-0.31978	9	3	1	101.896	0.00197524	101.9	1	113.622	0.000478843	126.07	1	125.817	0.000375471	125.82
A0A254TXG0	165	K	40S ribosomal protein S7	ATCC64974_57560	VILDEK(1)ER	2	0.9118	11	3	1	124.983	0.000811679	124.98	1	111.947	0.00178174	113.26	1	111.947	0.00190242	111.95
A0A254TRZ7	70	K	3-hydroxy-3-methylglutaryl coenzyme A synthase	ATCC64974_57630	K(1)YNIDPNSIGR	2	0.87141	1	1	1	76.0727	0.00304801	76.073
A0A254TRZ7	91	K	3-hydroxy-3-methylglutaryl coenzyme A synthase	ATCC64974_57630	LEVGTETLLDK(1)SK	2	1.0725	3	3	1	124.515	2.04e-08	124.51	1	118.522	2.17e-06	118.52	1	135.912	1.02e-08	135.91
A0A3F3RKM1	514	K	Uncharacterized protein	ATCC64974_57870	HSDEFLQSK(1)R	2	-1.2465	2	2					1	105.032	0.000724835	105.03	1	68.5154	0.0184501	68.515
A0A254TRZ3	514	K	Putative integral membrane protein	ATCC64974_57640	IIGLEQPEK(1)K	2	-0.16023	3	3	1	118.033	0.00028647	118.03	1	102.524	0.000809406	102.52	1	112.894	0.000459766	112.89
A0A3F3RJ80	237	K	Non-specific serine/threonine protein kinase	ATCC64974_57900	FEEAQPHAEDPK(1)SK	3	0.75282	2	2	1	81.6316	0.000317115	81.632	1	66.2462	0.00576615	66.246
A0A3F3RJ80	312	K	Non-specific serine/threonine protein kinase	ATCC64974_57900	IYALK(1)TIR	2	0.02505	3	3	1	116.25	0.00150558	116.25	1	93.1624	0.00541509	93.162	1	89.698	0.00670119	89.698
A0A254TRY1	46	K	Probable acetate kinase	ATCC64974_57540	LK(1)YTSGDK	2	0.1665	2	2					1	80.4381	0.0101387	80.438	1	81.9717	0.00956939	81.972
A0A505IJ44	71	K	Prephenate/arogenate dehydrogenase domain-containing protein	CAN33_007455	APELAAFDK(1)HLPK	3	0.17055	3	3	1	89.2306	0.000228939	89.231	1	79.8749	0.000432092	79.875	1	79.8749	0.000432092	79.875
A0A505IJ44	387	K	Prephenate/arogenate dehydrogenase domain-containing protein	CAN33_007455	TILEK(1)TATGQA	2	1.1299	3	3	1	92.9432	0.000693777	92.943	1	85.7291	0.00135191	85.729	1	84.1883	0.00149247	84.188
A0A100I4D2	22	K	Similar to An02g06450	ABL_00704	EVLSAVTAADDDTAEK(1)TTR	2	-0.11034	5	3	1	210.431	1.57e-34	223.5	1	215.807	4.12e-29	215.81	1	205.062	1.74e-42	247.91
A0A100I4D2	291	K	Similar to An02g06450	ABL_00704	K(1)TQVLVSR	2	-0.092996	1	1									1	120.989	0.00145874	120.99
A0A100I4D2	283	K	Similar to An02g06450	ABL_00704	K(1)TWGTLSR	2	-0.74442	3	3	1	85.7442	0.0112239	85.744	1	70.0564	0.0268672	70.056	1	102.067	0.00258699	102.07
Q068V7	11	K	Uricase	---	YGK(1)DNVR	2	2.6262	3	3	1	89.5498	0.0162643	89.55	1	67.9808	0.0402033	67.981	1	79.4686	0.0240278	79.469
A0A100I4E3	234	K	Mannitol-1-phosphate 5-dehydrogenase	ABL_00738	K(1)MIADALEDK	2	-2.413	13	3	1	92.2466	0.000130491	117.79	1	84.4793	0.000321067	105.03	1	88.1551	0.00127452	89.301
A0A100I4E3	243	K	Mannitol-1-phosphate 5-dehydrogenase	ABL_00738	MIADALEDK(1)EIR	2	0.014937	26	3	1	140.001	5.8e-09	166.04	1	122.392	1.69e-08	156.36	1	135.098	1.52e-06	135.1
A0A505IAI7	120	K	Amidohydrolase family protein	CAN33_007560	VDISDPQTFLAVK(1)R	2	0.61662	2	2	1	83.6916	0.000808436	83.692					1	67.0953	0.0152076	67.095
A0A100I4E7	105	K	40S ribosomal protein S14	ABL_00722	ATGGNGTK(1)TPGPGAQSALR	2	-0.22688	7	3	1	221.85	4.6e-34	221.85	1	215.754	1.13e-28	215.75	1	143.041	2.81e-15	163.45
A0A100I4E7	85	K	40S ribosomal protein S14	ABL_00722	CK(1)ELGINALHIK	3	-0.60408	6	3	1	134.99	7.26e-07	134.99	1	99.4999	2.22e-05	99.5	1	152.399	1.23e-08	152.4
A0A100I4E7	95	K	40S ribosomal protein S14	ABL_00722	ELGINALHIK(1)IR	2	-0.30187	7	3	1	97.7338	7.72e-05	97.734	1	75.8495	0.00022879	92.866	1	118.312	1.66e-05	118.31
A0A100I4E7	11	K	40S ribosomal protein S14	ABL_00722	TAGAAK(1)ENVSLGPLAGDGK	2	-0.81918	5	3	1	258.385	7.55e-43	258.38	1	263.081	3.15e-43	263.08	1	221.898	1.71e-34	221.9
A0A100I4E7	62	K	40S ribosomal protein S14	ABL_00722	VK(1)ADRDESSPYAAMLAAQDVAAR	3	-0.15333	1	1					1	130.302	1.69e-10	130.3
A0A100I4E7	60	K	40S ribosomal protein S14	ABL_00722	VTGGMK(1)VK	2	-0.24691	12	3	1	87.1812	0.00629443	87.181	1	61.9623	0.0254284	61.962	1	60.9103	0.0147049	73.665
A0A100I4E9	962	K	Unnamed protein product	ABL_00736	DVGSLLLLHTASGNK(1)DGLR	3	0.51267	2	2	1	104.837	2.23e-06	104.84	1	48.3756	0.00876946	48.376
A0A100I4E9	1035	K	Unnamed protein product	ABL_00736	ESLEGSGK(1)TK	2	-4.3406	1	1					1	67.2143	0.0152351	67.214
A0A100I4E9	580	K	Unnamed protein product	ABL_00736	HNEVVSTVIK(1)GGDASIK	3	1.1928	1	1					1	52.8138	0.0104362	52.814
A0A100I4E9	50	K	Unnamed protein product	ABL_00736	LK(1)AFPESSVYR	2	-1.0606	3	3	1	112.938	0.000926128	112.94	1	83.1822	0.00158426	83.182	1	100.086	8.97e-05	100.09
A0A100I4E9	213	K	Unnamed protein product	ABL_00736	VVDELYK(1)TSAWEELSEKPR	3	-2.0161	1	1									1	69.9668	3.47e-10	137.61
A0A100I4G5	12	K	40S ribosomal protein S16	ABL_00727	ASVPSVQCFGK(1)K	2	-0.36576	1	1	1	84.4793	0.000733004	84.479
A0A100I4G5	106	K	40S ribosomal protein S16	ABL_00727	NQLK(1)QALVQYDR	2	0.13152	3	3	1	166.704	6.11e-09	166.7	1	163.507	1.06e-08	163.51	1	186.583	6.87e-12	186.58
A0A100I4G5	87	K	40S ribosomal protein S16	ABL_00727	QAIAK(1)SIVAYYQK	2	-0.020568	3	2	1	139.464	7.1e-09	139.46					1	117.932	2.43e-06	117.93
A0A100I4G5	95	K	40S ribosomal protein S16	ABL_00727	SIVAYYQK(1)YVDEHSK	3	-1.1032	9	3	1	141.341	1.64e-10	141.34	1	110.972	9.04e-07	110.97	1	110.972	9.04e-07	110.97
A0A100I4G5	102	K	40S ribosomal protein S16	ABL_00727	YVDEHSK(1)NQLK	3	-0.65498	17	3	1	79.659	0.000578481	87.184	1	75.4158	2.81e-05	108.7	1	90.0503	4.12e-05	100.88
A0A254TS75	222	K	Zinc finger C-x8-C-x5-C-x3-H type (And similar) family protein	ATCC64974_58170	EK(1)LMEFYER	2	0.061331	3	3	1	85.1538	0.00478189	85.154	1	80.706	0.00577381	80.706	1	125.569	0.00027739	125.57
A0A254TS75	375	K	Zinc finger C-x8-C-x5-C-x3-H type (And similar) family protein	ATCC64974_58170	VEDYK(1)ISPPPR	2	-2.4309	2	2					1	76.3258	0.00220976	76.326	1	78.7046	0.00199274	78.705
A0A254TS41	184	K	SF3b1 domain-containing protein	ATCC64974_58230	LIAEK(1)QAR	2	-0.1347	4	3	1	67.4639	0.0232577	67.464	1	65.1561	0.0264409	65.156	1	93.4285	0.00531631	93.429
A0A254TS41	874	K	SF3b1 domain-containing protein	ATCC64974_58230	LNNK(1)SATVR	2	0.85832	3	3	1	76.2278	0.0067725	76.228	1	121.503	0.000398662	121.5	1	137.046	0.000169302	137.05
A0A254TXH5	147	K	RWD domain-containing protein	ATCC64974_17420	K(1)FQGTAVNR	2	0.15208	1	1					1	82.8305	0.00723493	82.831
A0A254U0I4	305	K	Cytochrome c oxidase assembly protein CtaG/Cox11 family protein	ATCC64974_62600	K(1)AGISEEQSR	2	0.52257	3	3	1	48.5679	0.0646486	48.568	1	52.2469	0.0477972	52.247	1	56.0867	0.0408705	56.087
A0A100I4P5	715	K	Cytoplasm protein	ABL_00818	LEQILK(1)R	2	0.3564	3	3	1	116.542	0.00652597	116.54	1	111.008	0.00820938	111.01	1	111.008	0.00820938	111.01
A0A100I4P5	289	K	Cytoplasm protein	ABL_00818	LIVNGEK(1)DTVNPANK	2	0.17252	3	3	1	60.9678	0.010765	60.968	1	47.3446	0.0240519	47.345	1	43.4323	0.0378733	43.432
A0A100I4P5	6	K	Cytoplasm protein	ABL_00818	VLIDK(1)HEYVSQEER	3	0.91472	2	2					1	90.7254	0.000157723	90.725	1	105.137	2.42e-06	105.14
A0A3F3RIS1	277	K	Carboxypeptidase	ATCC64974_58680	ADK(1)CGYNAFLDK	2	0.077745	7	3	1	119.253	1.01e-05	119.25	1	122.966	3.67e-06	122.97	1	124.068	2.86e-06	124.07
A0A254TS95	346	K	Major Facilitator Superfamily protein	ATCC64974_58730	AGK(1)AILAR	2	-0.21208	3	3	1	71.5012	0.017689	71.501	1	46.1286	0.0602677	46.129	1	52.4819	0.0439226	52.482
A0A254TS95	49	K	Major Facilitator Superfamily protein	ATCC64974_58730	DGLQNEK(1)K	2	0.1057	1	1					1	61.6789	0.0426411	61.679
A0A254TS95	63	K	Major Facilitator Superfamily protein	ATCC64974_58730	LQLIEK(1)LAK	2	1.7017	2	2	1	48.6978	0.0487874	48.698	1	53.5167	0.0360947	53.517
A0A254TXN6	50	K	Peptidylprolyl isomerase	ATCC64974_18010	GK(1)LASDGSEFDASYNR	2	-4.0895	1	1	1	111.344	7.92e-07	111.34
A0A100I4T5	93	K	Peptidylprolyl isomerase	ABL_00417	GWDQGLQDMCIGEK(1)R	2	-3.9135	1	1					1	64.5651	0.0284431	64.565
A0A254U0M2	408	K	CoA binding domain family protein	ATCC64974_62060	AADLDPTNVHIK(1)AR	3	0.32575	1	1	1	60.5499	0.00898678	60.55
A0A254U0M2	99	K	CoA binding domain family protein	ATCC64974_62060	TK(1)EQFPK	2	1.0869	7	3	1	84.5678	0.0201009	84.568	1	83.2061	0.0211496	83.206	1	86.8328	0.0183566	86.833
A0A254TSE2	443	K	NUC173 domain-containing protein	ATCC64974_62040	SNESFQGK(1)K	2	1.2356	3	2	1	101.46	0.00200709	101.46	1	108.147	0.00151904	108.15
A0A254U0Q4	240	K	N-acetyltransferase domain-containing protein	ATCC64974_61740	IK(1)DAQIADR	2	3.7038	1	1	1	75.2289	0.00751036	75.229
A0A254TTE7	500	K	Lon protease homolog, mitochondrial	PIM1	ELGIESDGK(1)DK	2	0.045079	2	2					1	108.348	0.00121307	108.35	1	98.1563	0.00021819	98.156
A0A254TTE7	645	K	Lon protease homolog, mitochondrial	PIM1	FSVGGLTDVAEIK(1)GHR	3	0.57573	1	1					1	66.8264	0.00259736	66.826
A0A100I502	209	K	Alpha amylase, catalytic domain family protein	ABL_00899	LMLDSIK(1)ASK	2	0.70498	3	3	1	69.7206	0.011923	69.721	1	69.7206	0.011923	69.721	1	70.9415	0.0103096	70.942
A0A100I502	54	K	Alpha amylase, catalytic domain family protein	ABL_00899	VDALK(1)IVHQK	3	0.25529	3	2	1	99.815	0.000313089	99.815					1	65.1792	0.00949862	65.179
A0A100I502	48	K	Alpha amylase, catalytic domain family protein	ABL_00899	TQLPDEYIELEK(1)R	2	-0.32472	2	2					1	99.9908	1.41e-05	99.991	1	97.2033	0.000160584	97.203
A0A100I502	160	K	Alpha amylase, catalytic domain family protein	ABL_00899	YALASEK(1)VGEAR	2	-1.2179	1	1									1	113.24	2.04e-05	113.24
A0A254TSN2	769	K	F-box-like family protein	ATCC64974_61990	EK(1)ASNATEQEDR	2	-0.47578	4	3	1	101.532	4.05e-05	101.53	1	125.818	2.65e-06	125.82	1	94.1217	0.000399778	94.122
A0A254TSN2	689	K	F-box-like family protein	ATCC64974_61990	IYGDLLQDK(1)R	2	0.098654	1	1	1	69.6504	0.0164025	69.65
A0A254TSN2	347	K	F-box-like family protein	ATCC64974_61990	LPAAK(1)AIPVSELYQGQDIQR	3	-1.4973	1	1									1	61.2759	0.00359081	61.276
A0A254TSW5	198	K	GDSL-like Lipase/Acylhydrolase family protein	ATCC64974_61170	AMELILTGK(1)NFSGK	2	-0.3173	2	2	1	148.52	8.76e-11	148.52					1	118.522	1.37e-06	118.52
A0A254TSW5	203	K	GDSL-like Lipase/Acylhydrolase family protein	ATCC64974_61170	NFSGK(1)EAGEWGVAAR	2	0.70629	3	2	1	213.831	6.45e-23	213.83	1	177.392	1.02e-17	177.39
A0A254TSW5	277	K	GDSL-like Lipase/Acylhydrolase family protein	ATCC64974_61170	DQK(1)IGMTAFAEK	2	0.64157	2	2					1	86.2623	0.00280243	86.262	1	85.8373	0.00289941	85.837
A0A254TSW5	286	K	GDSL-like Lipase/Acylhydrolase family protein	ATCC64974_61170	IGMTAFAEK(1)K	2	0.079377	1	1	1	70.9415	0.0140735	70.942
A0A254TSW5	250	K	GDSL-like Lipase/Acylhydrolase family protein	ATCC64974_61170	EVVNK(1)GYEVGLR	2	-0.96668	5	3	1	171.617	1.92e-11	171.62	1	131.06	2.01e-06	131.06	1	148.129	3.2e-08	148.13
A0A254TSW5	183	K	GDSL-like Lipase/Acylhydrolase family protein	ATCC64974_61170	LTK(1)AVGK	2	0.002371	5	3	1	81.7839	0.0222448	81.784	1	75.1092	0.0279458	75.109	1	75.2435	0.0277149	75.243
A0A254TSW5	189	K	GDSL-like Lipase/Acylhydrolase family protein	ATCC64974_61170	SK(1)AMELILTGK	2	0.90799	2	2					1	47.6215	0.0500136	47.621	1	61.1103	0.021793	61.11
A0A254TSW5	245	K	GDSL-like Lipase/Acylhydrolase family protein	ATCC64974_61170	VAVVAGK(1)EVVNK	2	0.014998	5	3	1	122.344	4.74e-06	122.34	1	125.457	2.69e-06	125.46	1	74.9873	0.00248939	74.987
A0A100I549	425	K	DNA polymerase alpha catalytic subunit	ABL_00969	LK(1)VGMHK(1)MK	2	-0.56952	2	2	1	48.7942	0.019107	48.794	1	48.7942	0.019107	48.794
A0A100I549	430	K	DNA polymerase alpha catalytic subunit	ABL_00969	LK(1)VGMHK(1)MK	2	-0.56952	2	2	1	48.7942	0.019107	48.794	1	48.7942	0.019107	48.794
A0A3F3RJK3	6	K	Methylenetetrahydrofolate reductase	ATCC64974_61550	EK(1)LAQNEAAGR	2	-0.30943	3	3	1	127.868	5.91e-06	127.87	1	158.563	4.3e-08	158.56	1	157.678	4.6e-08	157.68
A0A3F3RJK3	478	K	Methylenetetrahydrofolate reductase	ATCC64974_61550	IEK(1)NGDLTYHAVSK	3	0.23983	5	3	1	60.1576	0.0104978	60.158	1	48.3913	0.0108104	59.673	1	56.8717	0.00619941	66.826
A0A3F3RJK3	489	K	Methylenetetrahydrofolate reductase	ATCC64974_61550	NGDLTYHAVSK(1)TGELR	3	-0.67638	1	1					1	48.6226	0.012881	48.623
A0A3F3RJK3	229	K	Methylenetetrahydrofolate reductase	ATCC64974_61550	SDWTK(1)TR	2	0.1341	3	2					1	65.8797	0.0438162	65.88	1	101.601	0.00810976	101.6
A0A3F3RJK3	366	K	Methylenetetrahydrofolate reductase	ATCC64974_61550	SPAFGELDSYGIGLK(1)GTNEQNIK	3	1.3923	2	2	1	144.822	1.96e-11	144.82	1	136.464	8.75e-11	136.46
A0A3F3RJK3	132	K	Methylenetetrahydrofolate reductase	ATCC64974_61550	YAK(1)DLVK	2	0.90413	1	1	1	52.9367	0.0660722	52.937
A0A100I5C1	136	K	Unnamed protein product	ABL_00577	DWSSIQVQEK(0.939)LK(0.061)PVETDLR	3	-0.59493	1	1	0.939034	11.876	3.24e-06	101.38
A0A100I5D4	256	K	Chitin synthase	ABL_00985	SIGIK(1)GAAQR	2	-1.6482	1	1	1	61.5934	0.0275344	61.593
A0A100I5F2	295	K	Alcohol dehydrogenase	ABL_01005	AVLK(1)NIDVR	2	0.73656	1	1					1	44.8822	0.0627477	44.882
A0A100I5F2	321	K	Alcohol dehydrogenase	ABL_01005	THK(1)IHPVISR	3	-0.3999	2	2	1	60.1615	0.0116514	60.161	1	62.0879	0.0104434	62.088
A0A3F3RJ71	159	K	Ubiquitin carboxyl-terminal hydrolase family protein	ATCC64974_60260	AAEWFDGDNAEALANK(1)HYLK	3	0.18174	3	3	1	69.7472	0.00199402	69.747	1	98.1752	2.19e-05	98.175	1	76.3005	0.000329749	76.301
A0A3F3RJ71	163	K	Ubiquitin carboxyl-terminal hydrolase family protein	ATCC64974_60260	HYLK(1)AADLAALEGDYYK	3	1.1585	1	1	1	85.3625	0.000278274	85.362
A0A3F3RJ71	135	K	Ubiquitin carboxyl-terminal hydrolase family protein	ATCC64974_60260	AATQQQHLAEVYEVELGDTK(1)K	3	-2.375	3	3	1	112.362	1.04e-06	112.36	1	105.065	1.73e-06	105.06	1	134.871	3.03e-10	134.87
A0A3F3RJ71	281	K	Ubiquitin carboxyl-terminal hydrolase family protein	ATCC64974_60260	IK(1)NSIEEQGEDFS	2	0.44301	1	1									1	162.306	7.56e-11	162.31
A0A3F3RJ71	110	K	Ubiquitin carboxyl-terminal hydrolase family protein	ATCC64974_60260	VLSSAIQHYVLK(1)GNLR	3	-0.52271	2	2					1	102.649	2.07e-06	102.65	1	46.3177	0.0148781	46.318
A0A3F3RJ71	273	K	Ubiquitin carboxyl-terminal hydrolase family protein	ATCC64974_60260	WK(1)TTLLLR	2	0.60606	6	3	1	136.797	0.00054717	136.8	1	111.947	0.00190242	111.95	1	124.983	0.000811679	124.98
A0A254TWD7	46	K	Cytochrome c oxidase subunit	ATCC64974_60400	HCWQNYVDYHK(1)CVTAK	3	0.28629	1	1	1	47.9161	0.0123643	47.916
A0A254TWD7	71	K	Cytochrome c oxidase subunit	ATCC64974_60400	SLCPK(1)AWTDR	2	-0.69574	1	1	1	74.9616	0.00499711	74.962
A0A254TT45	574	K	Putative integral membrane protein	ATCC64974_60370	ALDVALK(1)EDR	2	2.5337	3	3	1	50.3537	0.0409353	50.354	1	45.7644	0.0533322	45.764	1	54.3433	0.0322439	54.343
A0A254TT45	124	K	Putative integral membrane protein	ATCC64974_60370	HSGAIK(1)ALQFNPK	3	0.048424	3	3	1	57.1063	0.010862	57.106	1	51.1346	0.0152642	51.135	1	69.6405	0.00389216	69.641
A0A254TT45	776	K	Putative integral membrane protein	ATCC64974_60370	LQVAQK(1)YLDLVPEK	2	2.2177	1	1					1	79.3463	0.000752741	79.346
A0A254TT45	784	K	Putative integral membrane protein	ATCC64974_60370	YLDLVPEK(1)HPEAEIAR	3	-1.0657	1	1					1	69.4849	0.00350322	69.485
A0A254TT45	737	K	Putative integral membrane protein	ATCC64974_60370	QVTK(1)FEDTER	2	-1.5248	2	2	1	89.8046	0.00203689	89.805	1	92.8661	0.00160611	92.866
A0A254TT45	460	K	Putative integral membrane protein	ATCC64974_60370	VIEALISK(1)DPR	2	-0.11661	3	3	1	62.0879	0.0204845	62.088	1	64.1212	0.0177633	64.121	1	84.6051	0.00145445	84.605
A0A254TT45	397	K	Putative integral membrane protein	ATCC64974_60370	VVSVNLVEK(1)GQR	2	-0.022112	4	3	1	165.352	7.99e-09	165.35	1	154.357	2.33e-08	154.36	1	182.714	1e-11	182.71
A0A3F3R736	107	K	H/ACA ribonucleoprotein complex subunit	ATCC64974_15740	VYIGGDK(1)LLPLEK	2	-1.818	2	2	1	71.5134	0.00600784	71.513					1	42.2418	0.0497473	42.242
A0A254U173	113	K	Fungal specific transcription factor domain family protein	ATCC64974_60050	TPVTAPPK(1)IR	2	-0.43708	3	3	1	79.1602	0.0128646	79.16	1	82.8305	0.0126301	82.831	1	64.1031	0.0238074	64.103
A0A254TT07	246	K	Coronin	ATCC64974_59910	IATTGFSK(1)MSDR	2	-3.7079	1	1	1	110.801	0.000441936	110.8
A0A254TT75	171	K	Kinesin-like protein klpA	ATCC64974_60080	AK(1)EDTAIIDLR	2	0.78444	1	1	1	54.199	0.0335955	54.199
A0A254TT75	586	K	Kinesin-like protein klpA	ATCC64974_60080	DASAGVLQDLK(1)R	2	2.1545	3	3	1	84.8919	0.00137258	84.892	1	115.92	2.16e-05	115.92	1	122.344	6.47e-06	122.34
A0A254TT75	592	K	Kinesin-like protein klpA	ATCC64974_60080	DK(1)EMDLR	2	1.286	3	3	1	76.4776	0.0263311	76.478	1	84.9155	0.0198331	84.916	1	87.1812	0.0180883	87.181
A0A254TT75	575	K	Kinesin-like protein klpA	ATCC64974_60080	DVK(1)DASAGVLQDLK	2	0.24778	2	2	1	42.9467	0.0432404	42.947					1	74.1408	0.00274516	74.141
A0A254TT75	82	K	Kinesin-like protein klpA	ATCC64974_60080	K(1)SVYDSR	2	-1.012	3	3	1	88.8188	0.0229704	88.819	1	80.2187	0.0320113	80.219	1	99.4417	0.0118032	99.442
A0A254U1A1	467	K	FAD binding domain family protein	ATCC64974_59740	NDGVK(1)AVR	2	0.81149	1	1	1	52.255	0.0637164	52.255
A0A254TSH8	194	K	DLH domain-containing protein	ATCC64974_58780	GPLAIAAAETDAIFPAEK(1)R	3	-1.9376	2	2	1	119.475	4.96e-07	119.47	1	82.7743	6.5e-05	82.774
A0A254TSH8	21	K	DLH domain-containing protein	ATCC64974_58780	HEGEAK(1)GSFSQLNDFEIYTSSPADK	3	-0.51665	6	3	1	210.318	4.88e-32	210.32	1	257.101	1.15e-53	257.1	1	282.05	9.45e-67	282.05
A0A254TSH8	173	K	DLH domain-containing protein	ATCC64974_58780	HLRPGQIDAGYTAHPSFVESEELK(1)AIK	4	0.34495	3	3	1	200.524	3.21e-32	200.52	1	245.199	7.64e-54	245.2	1	247.69	6.74e-54	247.69
A0A100I5T7	25	K	HET domain-containing protein	ABL_00702	LLPSK(1)DR	2	-3.2819	1	1					1	86.7939	0.0183866	86.794
A0A3F3RJ73	384	K	Protein kinase domain-containing protein	ATCC64974_58150	EVVLAK(1)VR	2	0.91418	2	2					1	85.2117	0.00836662	85.212	1	85.2117	0.00836662	85.212
A0A100I617	276	K	Caffeine resistance protein 5	ABL_00887	LQK(1)DTGR	2	-1.4237	1	1					1	64.7574	0.0457461	64.757
A0A100I6D5	428	K	Uncharacterized protein	ABL_01207	DNQVK(1)IR	2	-2.9396	2	2					1	87.7543	0.017647	87.754	1	75.2435	0.0277149	75.243
A0A100I6D5	1527	K	Uncharacterized protein	ABL_01207	LYK(1)TGDLAR	2	-2.3651	2	2					1	61.5599	0.0250165	61.56	1	55.4614	0.0363257	55.461
A0A3F3RSM7	79	K	Amino acid permease family protein	ATCC64974_82960	GPLTVGK(1)VIQNR	2	-0.85678	3	3	1	116.837	1.42e-05	116.84	1	95.656	0.000299089	95.656	1	84.6051	0.00102432	84.605
A0A254UA70	282	K	WSC domain family protein	ATCC64974_82980	THPVTGEK(1)ALFVNPQSGR	3	0.40446	3	3	1	77.0799	0.000424587	77.08	1	142.258	1.49e-10	142.26	1	101.923	2.77e-06	101.92
A0A254UEP1	92	K	CTP synthase	ATCC64974_83400	DHNITTGK(1)VYQHVINR	3	0.061819	1	1									1	236.43	9.03e-30	236.43
A0A100I6J3	462	K	Glutaminyl-tRNA synthetase	ABL_01245	EEDSK(1)GYFR	2	1.4237	2	2	1	101.896	0.00144698	101.9	1	50.4729	0.0428825	50.473
A0A100I6J3	121	K	Glutaminyl-tRNA synthetase	ABL_01245	HHGGK(1)TILR	3	0.18516	6	3	1	56.2581	0.0154142	56.258	1	74.9199	0.00375663	74.92	1	74.9199	0.00375663	74.92
A0A3F3RQY2	401	K	Uncharacterized protein	ATCC64974_83380	K(1)PLVAQWETLDGK	2	0.38606	3	2	1	133.477	1.69e-08	133.48	1	133.477	1.69e-08	133.48
A0A100I6J3	471	K	Glutaminyl-tRNA synthetase	ABL_01245	LAPGK(1)SVGLWR	2	0.045513	1	1									1	84.5074	0.00146336	84.507
A0A3F3RQY2	452	K	Uncharacterized protein	ATCC64974_83380	VDQAK(1)VVAK	2	0.28529	13	3	1	95.7746	0.00113198	107.79	1	76.2819	0.000216726	132.01	1	85.8073	0.000276037	125.71
A0A100I6J7	101	K	cobW domain-containing protein	ABL_01038	HK(1)ALSPSR	2	0.53132	7	3	1	114.386	0.00167752	114.39	1	88.2666	0.00723255	88.267	1	68.8461	0.0213511	68.846
A0A3F3RKZ5	281	K	Carboxylesterase family protein	ATCC64974_59170	AGVIPESLHQDTVGTFGK(1)TVR	3	1.6246	1	1									1	121.205	1.96e-07	121.21
A0A3F3RKZ5	142	K	Carboxylesterase family protein	ATCC64974_59170	DNIASK(1)DK	2	0.32114	1	1					1	68.3707	0.022007	68.371
A0A3F3R5P9	261	K	Phosphatidylserine decarboxylase family protein	ATCC64974_11830	K(1)WQSFISQPDLTR	2	3.4495	2	2	1	137.726	1.18e-08	137.73	1	119.773	2.21e-06	119.77
A0A254U1H7	113	K	Putative glutathione-dependent formaldehyde-activating enzyme	ATCC64974_59060	DHPFK(1)GLDFVHAELSDQK	3	-3.4778	3	3	1	70.8974	0.00227175	70.897	1	48.8318	0.015597	48.832	1	61.2764	0.00592038	61.276
A0A254U1H7	108	K	Putative glutathione-dependent formaldehyde-activating enzyme	ATCC64974_59060	IEK(1)DHPFK	2	-0.64395	5	3	1	60.9103	0.0153248	60.91	1	66.6919	0.0115409	66.692	1	70.5516	0.010752	70.552
A0A254U445	14	K	Coatomer subunit delta	ATCC64974_12020	GGK(1)AVLSR	2	-0.58333	4	3	1	76.6045	0.0115618	76.605	1	63.8162	0.0282891	63.816	1	50.4729	0.0485249	50.473
A0A254U445	38	K	Coatomer subunit delta	ATCC64974_12020	IEALLASFPK(1)LADSGTQHTTVEQDNVR	3	-0.95521	1	1	1	86.3195	9.09e-06	86.32
A0A254U445	318	K	Coatomer subunit delta	ATCC64974_12020	ISDPAFTK(1)LK	2	0.14063	1	1									1	82.489	0.00306624	82.489
A0A254U445	151	K	Coatomer subunit delta	ATCC64974_12020	NK(1)ELEASEER	2	-0.55882	4	3	1	137.006	3.4e-05	137.01	1	130.098	5.61e-05	130.1	1	117.091	0.00023313	117.09
A0A254U445	341	K	Coatomer subunit delta	ATCC64974_12020	THPNVDK(1)AVFTNSSAIQLK	3	0.33929	2	2	1	128.789	5.43e-10	128.79					1	107.724	1.89e-06	107.72
A0A254U445	238	K	Coatomer subunit delta	ATCC64974_12020	TTDIYEK(1)VR	2	-0.16314	2	2					1	121.733	0.000387158	121.73	1	130.656	0.000222258	130.66
A0A505IGB0	143	K	Putative integral membrane protein	CAN33_0046580	GIIK(1)AGR	2	0.049674	5	3	1	91.5843	0.0146975	91.584	1	91.5843	0.0146975	91.584	1	74.7171	0.02862	74.717
A0A100I791	351	K	Uncharacterized protein	ABL_01418	GFHNDAIESK(1)GLVAR	3	-0.44125	2	2	1	79.0365	0.000297557	79.036	1	77.4203	0.000320871	77.42
A0A100I791	4	K	Uncharacterized protein	ABL_01418	SQK(1)PIFVATHPR	2	0.75422	3	3	1	66.0043	0.00895735	66.004	1	91.6203	0.000371676	91.62	1	54.729	0.0181412	54.729
A0A3F3R5X6	89	K	AMP_N domain-containing protein	ATCC64974_13000	FDVDK(1)VR	2	2.2209	5	3	1	80.2291	0.0234421	80.229	1	58.815	0.022757	81.119	1	60.5078	0.0530534	60.508
A0A3F3R5X6	299	K	AMP_N domain-containing protein	ATCC64974_13000	GLQK(1)LGVLKPGTVEEIR	3	-0.56739	1	1	0.999996	53.7827	0.000106787	95.205
A0A3F3R5X6	223	K	AMP_N domain-containing protein	ATCC64974_13000	NNEPLK(1)GR	2	0.6955	2	2	1	101.542	0.00286199	101.54	1	81.2963	0.00982011	81.296
A0A3F3R5X6	147	K	AMP_N domain-containing protein	ATCC64974_13000	VVK(1)DDYELR	2	-0.44529	6	3	1	67.704	0.0174169	67.704	1	58.6993	0.0292717	58.699	1	58.6993	0.0292717	58.699
A0A3F3R7Q2	428	K	Senescence domain-containing protein	ATCC64974_13080	AVLK(1)SVAR	2	-0.44863	1	1									1	48.0485	0.0550782	48.048
A0A505ICM2	160	K	GAT domain family protein	CAN33_0046955	LKEELAAK(1)DR	2	0.26541	7	3	1	128.808	2.33e-05	154.28	1	124.206	0.0003874	142.83	1	106.218	0.00128565	131.69
A0A505ICM2	154	K	GAT domain family protein	CAN33_0046955	LK(1)EELAAK	2	0.18258	7	3	1	130.656	0.000684671	130.66	1	101.646	0.00285238	101.65	1	101.646	0.00285238	101.65
A0A100I7E9	58	K	U6 snRNA-associated Sm-like protein LSm7	ABL_01491	YMDK(1)EVR	2	-0.24605	7	3	1	53.7542	0.00943497	98.418	1	83.7525	0.0207287	83.753	1	89.1423	0.0165781	89.142
A0A505IGK4	437	K	Zinc-binding dehydrogenase family protein	CAN33_0047080	LDELK(1)QLR	2	0.27462	3	3	1	103.833	0.00265071	103.83	1	96.3109	0.00424632	96.311	1	102.514	0.00277237	102.51
A0A3F3R7V7	239	K	Mitochondrial matrix Mmp37 family protein	ATCC64974_13580	EIPAEK(1)FGDSR	2	-2.3008	11	3	1	69.8152	0.00211296	77.387	1	55.2612	0.0109447	69.216	1	46.8795	0.0233122	59.975
A0A3F3R7V7	296	K	Mitochondrial matrix Mmp37 family protein	ATCC64974_13580	IVQTWTPNFDTK(1)R	2	1.1435	5	3	1	153.392	2.08e-10	153.39	1	153.809	2.03e-10	153.81	1	137.625	1.19e-08	137.62
A0A3F3R649	310	K	Uncharacterized protein	ATCC64974_13570	DHCIVSGIYK(1)R	3	-0.58445	3	3	1	90.0503	0.000477716	90.05	1	90.0503	0.000477716	90.05	1	88.5961	0.000543892	88.596
A0A3F3R649	99	K	Uncharacterized protein	ATCC64974_13570	EDLLVTK(1)NLTPGEAVYGEK	2	1.166	3	3	1	205.882	1.8e-28	205.88	1	233.626	7.39e-35	233.63	1	226.648	1.31e-34	226.65
A0A3F3R649	111	K	Uncharacterized protein	ATCC64974_13570	NLTPGEAVYGEK(1)R	2	0.15602	6	3	1	110.438	7.83e-06	110.44	1	126.086	2.59e-08	126.09	1	116.188	4.37e-06	116.19
A0A3F3R649	74	K	Uncharacterized protein	ATCC64974_13570	GGAK(1)VIIEPHR	3	0.40619	7	3	1	49.4481	0.000578481	87.184	1	113.224	2.05e-05	113.22	1	87.1843	0.000578481	87.184
A0A3F3R649	92	K	Uncharacterized protein	ATCC64974_13570	GGK(1)EDLLVTK	2	-2.8811	3	3	1	104.824	0.000536121	104.82	1	101.712	0.000612995	101.71	1	81.9197	0.00314636	81.92
A0A3F3R649	127	K	Uncharacterized protein	ATCC64974_13570	ISVESPAEEDGTVTK(1)TEYR	2	0.17902	3	3	1	223.106	1.61e-34	223.11	1	253.483	1.21e-42	253.48	1	257.018	8.83e-43	257.02
A0A100I7K6	217	K	DNA-directed RNA polymerases I, II, and III subunit RPABC1	ABL_01523	GQVVK(1)IIR	2	-0.20239	2	2	1	51.3458	0.0461653	51.346					1	51.0593	0.0469398	51.059
A0A100I7K6	172	K	DNA-directed RNA polymerases I, II, and III subunit RPABC1	ABL_01523	HELVPK(1)HVLLSPDEK	3	0.20286	2	2	1	59.5022	0.00741624	59.502					1	93.4953	8.9e-05	93.495
A0A100I7K6	181	K	DNA-directed RNA polymerases I, II, and III subunit RPABC1	ABL_01523	HVLLSPDEK(1)AR	2	-0.79434	3	3	1	110.838	5.17e-05	110.84	1	71.0303	0.004041	71.03	1	78.5482	0.00200701	78.548
A0A100I7K6	191	K	DNA-directed RNA polymerases I, II, and III subunit RPABC1	ABL_01523	LK(1)ESQLPR	2	-3.5982	3	3	1	95.3581	0.00460003	95.358	1	113.176	0.00178913	113.18	1	151.441	0.000267227	151.44
A0A254TXE7	214	K	Acetyltransferase (GNAT) family protein	ATCC64974_14240	AK(1)AAEVAK	2	0.89248	1	1	1	82.4525	0.0093909	82.452
A0A254TWK7	128	K	Fungal specific transcription factor domain family protein	ATCC64974_14130	LETGHEK(1)YR	3	-0.19437	1	1									1	72.2432	0.00456739	72.243
A0A254U1X4	202	K	Major Facilitator Superfamily protein	ATCC64974_14100	GAK(1)PYHQAFDR	3	-0.41702	1	1					1	40.4755	0.0364103	40.475
A0A254U1X4	51	K	Major Facilitator Superfamily protein	ATCC64974_14100	VHFK(1)DESSPAK	2	-0.62953	6	3	1	49.0806	4.83e-05	111.79	1	58.1721	3.25e-06	136.7	1	73.8812	0.00154443	74.962
A0A100I7S0	267	K	UDP-galactose 4-epimerase	ABL_01562	GNQSFFTAEK(1)ANR	2	0.04351	8	3	1	205.87	1.38e-18	205.87	1	202.295	1.76e-18	202.29	1	174.394	1.2e-13	174.39
A0A100I7S0	245	K	UDP-galactose 4-epimerase	ABL_01562	K(1)YYPDTEIR	2	1.257	9	3	1	85.5332	0.00260216	98.048	1	86.8981	0.0031822	96.143	1	86.8981	0.00199349	101.65
A0A254TWP9	223	K	Acetyltransferase (GNAT) family protein	ATCC64974_14710	LEFAK(1)SLVPDVR	2	-0.85606	3	3	1	92.1512	0.000529093	92.151	1	102.731	3.85e-05	102.73	1	100.727	4.19e-05	100.73
A0A254U4W8	231	K	Cytochrome b5 heme-binding domain-containing protein	ATCC64974_14880	EEEEGVK(1)R	2	1.4139	1	1	1	75.7382	0.0162218	75.738
A0A254U4W8	223	K	Cytochrome b5 heme-binding domain-containing protein	ATCC64974_14880	VVGLEEVVK(1)R	2	-0.20972	3	3	1	117.282	0.000311794	117.28	1	112.129	0.000485532	112.13	1	115.699	0.000365164	115.7
A0A254TSR5	359	K	DEAD/DEAH box helicase family protein	ATCC64974_57090	ASDDTVTLK(1)SSK	2	1.413	4	3	1	131.06	2.01e-06	131.06	1	139.781	9.44e-07	139.78	1	136.932	1.29e-06	136.93
A0A254TSR5	362	K	DEAD/DEAH box helicase family protein	ATCC64974_57090	SSK(1)GDCGFSHDVFTCGGFIR	3	-1.6025	4	3	1	99.8814	2.64e-06	99.881	1	89.6627	0.000141718	89.663	1	82.6349	0.000240612	82.635
A0A254TSR5	233	K	DEAD/DEAH box helicase family protein	ATCC64974_57090	DEIVNALSK(1)AHGAEVTVR	3	0.94414	2	2	1	61.2759	0.00592057	61.276	1	42.7164	0.0209231	42.716
A0A254TSR5	327	K	DEAD/DEAH box helicase family protein	ATCC64974_57090	GNLMISTNGQK(1)R	2	0.60386	10	3	1	84.6051	2.92e-08	148.18	1	80.1699	3.79e-08	151.13	1	71.1757	2.17e-06	134.49
A0A254TSR5	211	K	DEAD/DEAH box helicase family protein	ATCC64974_57090	TLPTYETLAK(1)AGITPSYTQTYTR	3	-0.080762	1	1					1	45.8967	0.0161439	45.897
A0A3F3RIK3	33	K	ATPase GET3	GET3	WIFVGGK(1)GGVGK	2	0.60469	3	3	1	76.3317	0.00156726	76.332	1	64.6877	0.015218	64.688	1	59.1984	0.0220017	59.198
A0A254TRW7	26	K	ARID/BRIGHT DNA binding domain family protein	ATCC64974_56760	DPNAPK(1)R	2	-0.15115	6	3	1	128.566	0.00406899	128.57	1	143.228	0.003007	143.23	1	127.844	0.00412131	127.84
A0A254TRW7	77	K	ARID/BRIGHT DNA binding domain family protein	ATCC64974_56760	RPYEEK(1)AAADK	3	0.20215	4	3	1	53.4477	0.0186216	53.448	1	76.8677	0.054419	76.868	1	62.0879	0.0119026	62.088
A0A254TRW7	57	K	ARID/BRIGHT DNA binding domain family protein	ATCC64974_56760	VREENPGISFGQVGK(1)MLGER	3	-0.05061	1	1	1	96.2343	3.2e-07	96.234
A0A254TRW7	64	K	ARID/BRIGHT DNA binding domain family protein	ATCC64974_56760	WK(1)ALSDTDR	2	-0.20662	3	3	1	73.4995	0.0097871	73.499	1	94.6921	0.0026547	94.692	1	82.2607	0.00542709	82.261
A0A100II28	36	K	ADP-ribosylation factor	ABL_04319	TTILYK(1)LK	2	0.060421	5	3	1	84.5678	0.00860566	84.568	1	84.4978	0.00863163	84.498	1	68.3826	0.0219905	68.383
A0A254U1F2	96	K	Adenylosuccinate synthetase	ATCC64974_12280	GLEGAGK(1)R	2	-0.26702	3	3	1	61.9623	0.0421074	61.962	1	55.5305	0.0542176	55.531	1	81.1906	0.0134588	81.191
A0A254U1F2	384	K	Adenylosuccinate synthetase	ATCC64974_12280	K(1)YEDLPANAR	2	-0.78697	3	3	1	91.7011	0.00241623	91.701	1	94.7673	0.00182729	94.767	1	95.4831	0.00168979	95.483
A0A254U1F2	291	K	Adenylosuccinate synthetase	ATCC64974_12280	LQGVGK(1)EFGVTTGR	2	0.15516	4	3	1	134.024	5.8e-09	134.02	1	107.825	4.35e-06	107.82	1	125.356	9.54e-09	125.36
A0A100I8C8	534	K	C6 transcription factor	ABL_01725	YVVSHSK(1)IR	3	0.85253	1	1									1	50.3534	0.031515	50.353
A0A254TRN8	117	K	Putative integral membrane protein	ATCC64974_56240	AK(1)GEYIDDK	2	0.39499	6	3	1	81.0165	0.00570455	81.017	1	69.6504	0.0148544	69.65	1	69.6716	0.0148265	69.672
A0A254TRN8	124	K	Putative integral membrane protein	ATCC64974_56240	GEYIDDK(1)TMLMER	2	0.27729	3	3	1	75.7641	0.00109876	75.764	1	106.578	7.44e-06	106.58	1	97.6306	9.81e-05	97.631
A0A254TRN8	103	K	Putative integral membrane protein	ATCC64974_56240	ALGFK(1)DIGTLK	2	-0.0080916	8	3	1	123.671	7.17e-06	123.67	1	123.671	7.17e-06	123.67	1	108.984	5.82e-05	108.98
A0A254TRN8	849	K	Putative integral membrane protein	ATCC64974_56240	AVSQELGK(1)VVEAHVK	3	0.094281	3	3	1	61.2648	0.00849486	61.265	1	80.7384	0.000273007	80.738	1	84.4097	0.000220047	84.41
A0A254TRN8	351	K	Putative integral membrane protein	ATCC64974_56240	AWEK(1)YDNDLFQTGR	2	-1.567	1	1	1	158.894	4.73e-11	158.89
A0A254TRN8	879	K	Putative integral membrane protein	ATCC64974_56240	DDHNALK(1)DYGDQLIK	3	-0.26371	3	3	1	85.4873	0.000204502	85.487	1	87.8241	0.000170792	87.824	1	86.5781	0.000188766	86.578
A0A254TRN8	887	K	Putative integral membrane protein	ATCC64974_56240	DYGDQLIK(1)R	2	0.31214	3	2					1	112.008	0.00123723	112.01	1	117.014	0.000871861	117.01
A0A254TRN8	288	K	Putative integral membrane protein	ATCC64974_56240	DGK(0.989)LK(0.011)PDTFSEQR	3	0.75862	2	2	0.989466	19.728	0.0122002	58.723	0.9758	16.0554	0.0129935	64.407
A0A254TRN8	290	K	Putative integral membrane protein	ATCC64974_56240	LK(1)PDTFSEQR	2	-1.9395	4	2					1	72.2004	0.00864604	72.2	1	62.6328	0.0212895	62.633
A0A254TRN8	760	K	Putative integral membrane protein	ATCC64974_56240	EFYEDATLK(1)LLNEK	2	-0.4402	1	1					1	80.6319	0.00070525	80.632
A0A254TRN8	765	K	Putative integral membrane protein	ATCC64974_56240	LLNEK(1)SCK	2	0.1658	6	3	1	127.021	0.000766049	127.02	1	121.048	0.00106309	121.05	1	135.83	0.000568808	135.83
A0A254TRN8	225	K	Putative integral membrane protein	ATCC64974_56240	EK(1)FTPHPNK	3	0.025972	1	1					1	46.4619	0.0266784	46.462
A0A254TRN8	10	K	Putative integral membrane protein	ATCC64974_56240	FSSTFK(1)K	2	-2.4993	6	3	1	79.116	0.0331705	79.116	1	79.116	0.0331705	79.116	1	79.116	0.0331705	79.116
A0A254TRN8	143	K	Putative integral membrane protein	ATCC64974_56240	IIQLVSSLPGNSK(1)TR	2	0.059294	3	2	1	161.824	1.31e-14	161.82					1	149.216	3.1e-14	149.22
A0A254TRN8	527	K	Putative integral membrane protein	ATCC64974_56240	K(1)WNVGSLNEFR	2	-1.894	8	3	1	169.518	7.36e-09	169.52	1	157.678	6.28e-08	157.68	1	157.678	6.28e-08	157.68
A0A254TRN8	773	K	Putative integral membrane protein	ATCC64974_56240	LAGNK(1)QVDIAR	2	0.32361	6	3	1	169.822	4.35e-09	169.82	1	168.302	9.56e-09	168.3	1	169.518	5.39e-09	169.52
A0A254TRN8	768	K	Putative integral membrane protein	ATCC64974_56240	SCK(1)LAGNK	2	-1.7502	2	2	1	49.536	0.0510572	49.536	1	50.0403	0.0496942	50.04
A0A254TRN8	679	K	Putative integral membrane protein	ATCC64974_56240	NIMK(1)NLGR	2	0.87571	1	1									1	57.0474	0.0376253	57.047
A0A254TRN8	751	K	Putative integral membrane protein	ATCC64974_56240	NSVK(1)EFYEDATLK	2	0.75031	4	3	1	83.6916	0.000735971	83.692	1	107.465	7.05e-06	107.46	1	97.2967	0.000113366	97.297
A0A254TRN8	486	K	Putative integral membrane protein	ATCC64974_56240	QEDGTFK(1)DEDLVR	2	-2.6721	3	2					1	55.9795	0.0242121	55.98	1	60.9367	5.7e-06	110.51
A0A254TRN8	34	K	Putative integral membrane protein	ATCC64974_56240	QSK(1)VPAPR	2	0.20515	2	2	1	90.6009	0.00636602	90.601					1	56.4338	0.0384717	56.434
A0A254TRN8	478	K	Putative integral membrane protein	ATCC64974_56240	TFAGLK(1)R	2	0.24906	7	3	1	94.4072	0.0170956	94.407	1	97.0676	0.014299	97.068	1	97.0676	0.014299	97.068
A0A100I8D7	799	K	Fatty acid oxygenase	ABL_01732	VFSLPLK(1)TK	2	-0.33404	3	3	1	99.815	0.00155825	99.815	1	99.815	0.00155825	99.815	1	99.815	0.00155825	99.815
A0A254TRN8	1104	K	Putative integral membrane protein	ATCC64974_56240	VHYNGDVPAPK(1)R	3	-0.31965	3	2					1	49.6315	0.0221286	49.632	1	49.1593	0.0125976	58.511
A0A254TX92	717	K	Cytochrome P450 family protein	ATCC64974_13620	AVTLTK(1)K	2	-0.16352	2	2	1	77.9225	0.0344252	77.923	1	77.2825	0.035098	77.282
A0A254TX92	542	K	Cytochrome P450 family protein	ATCC64974_13620	DADSLEDELPAK(1)R	2	-2.9036	1	1									1	72.3268	0.00570755	72.327
Q9P8J8	576	K	NsfA	nsfA	VFDDAYK(1)SR	2	0.50978	3	3	1	73.8853	0.0092792	73.885	1	55.3526	0.0336776	55.353	1	66.0557	0.0195869	66.056
A0A100I8J8	335	K	ATPase associated with various cellular activities (AAA) family protein	ABL_01790	IK(1)EYTGQANR	2	-2.1781	2	2					1	68.5357	0.0134889	68.536	1	62.4662	0.0215097	62.466
A0A505I9X6	440	K	Uncharacterized protein	CAN33_006410	LQEK(1)DIWTR	2	-3.364	6	3	1	124.334	0.000289028	124.33	1	107.055	0.00117114	107.06	1	107.055	0.00117114	107.06
A0A505I9X6	506	K	Uncharacterized protein	CAN33_006410	LVDGAQVFAK(1)SQAQ	2	1.5402	1	1					1	57.5301	0.022538	57.53
A0A505I9X6	165	K	Uncharacterized protein	CAN33_006410	PYNFK(1)VWAVPTTK	2	-0.58803	3	3	1	142.104	3.5e-07	142.1	1	184.209	6.28e-14	184.21	1	161.206	8.51e-11	161.21
A0A505I9X6	263	K	Uncharacterized protein	CAN33_006410	TVTLGDGTTVGYK(1)K	2	0.21347	6	3	1	173.059	7.88e-14	173.06	1	203.869	9.8e-19	203.87	1	139.295	4.8e-09	139.3
A0A505I9X6	138	K	Uncharacterized protein	CAN33_006410	VANTK(1)PQNFDEWIVR	2	-0.76799	4	3	1	113.395	1.53e-06	113.4	1	102.63	3.18e-06	102.63	1	105.137	2.8e-06	105.14
A0A505I9X6	244	K	Uncharacterized protein	CAN33_006410	VVK(1)VNANNK	2	0.44676	3	3	1	48.4235	0.0496999	48.423	1	56.4338	0.0322543	56.434	1	67.4937	0.0176938	67.494
A0A100I8K4	176	K	Clathrin-coated vesiclec protein	ABL_01804	FNPVTNTEMEHK(1)FLDAAER	3	0.012412	1	1									1	54.9644	0.00718103	54.964
A0A100I8K4	639	K	Clathrin-coated vesiclec protein	ABL_01804	LIEDEGAVK(1)VR	2	0.40565	4	3	1	127.868	5.91e-06	127.87	1	114.862	3.74e-05	114.86	1	138.763	2.63e-06	138.76
A0A100I8M3	344	K	Kinesin family protein	ABL_01806	QGGNAQK(1)DRRR	2	2.8224	1	1	1	46.7962	0.0428726	46.796
A0A505I9T8	90	K	1,3-beta-glucanosyltransferase	CAN33_006210	VYHVDPK(1)ANHDGCMK	4	-0.47613	20	3	1	112.173	7.08e-10	125.22	1	118.21	5.78e-10	125.22	1	106.757	6.43e-08	122.63
A0A3F3RI65	171	K	Uncharacterized protein	ATCC64974_55230	LVQTISGK(1)R	2	0.60738	3	3	1	109.664	0.00140833	109.66	1	100.017	0.0021124	100.02	1	96.1429	0.0031822	96.143
A0A3F3RIA9	52	K	Sds3-like family protein	ATCC64974_55050	GK(1)DVYIIQSGGGK	2	2.1372	1	1	1	113.757	4.69e-05	113.76
A0A3F3RIA9	384	K	Sds3-like family protein	ATCC64974_55050	INASALDK(1)VVVTNSVDQADHLR	3	-0.1795	3	3	1	159.465	1.15e-15	159.46	1	183.248	1.69e-22	183.25	1	115.868	4.65e-07	115.87
A0A3F3RIA9	288	K	Sds3-like family protein	ATCC64974_55050	QAVIVSPDAGGAK(1)R	2	-0.68944	3	3	1	75.9113	0.00120076	75.911	1	97.6306	0.000105556	97.631	1	86.4977	0.000666936	86.498
A0A100I8S3	314	K	V-type proton ATPase subunit	ABL_01844	EMELSK(1)VVFTR	2	0.030543	2	2					1	117.792	2.71e-05	117.79	1	108.348	6.05e-05	108.35
A0A100I8S3	333	K	V-type proton ATPase subunit	ABL_01844	LK(1)EQEIR	2	0.39731	3	2	1	130.272	0.00289028	130.27					1	130.272	0.00289028	130.27
A0A3F3RJU5	210	K	Cation-transporting ATPase	ATCC64974_54870	AK(1)SIDSAR	2	-0.88492	3	3	1	51.1131	0.0652832	51.113	1	76.0998	0.0117492	76.1	1	66.5676	0.0244939	66.568
A0A254TZE0	185	K	Macro domain family protein	ATCC64974_54650	EVLQEANK(1)R	2	-2.9904	1	1					1	117.811	0.000782836	117.81
A0A254TZE0	980	K	Macro domain family protein	ATCC64974_54650	K(1)EHEIQFR	3	-0.25024	5	3	1	105.521	0.0012446	105.52	1	105.521	0.0012446	105.52	1	109.714	0.00105168	109.71
A0A254TZE0	851	K	Macro domain family protein	ATCC64974_54650	K(1)TWTPALR	2	2.1974	2	2	1	86.6702	0.010682	86.67	1	57.8586	0.0498342	57.859
A0A254TZE0	174	K	Macro domain family protein	ATCC64974_54650	LPLETIPLHGSGK(1)SPK	3	-1.9673	1	1					1	55.9751	0.0082019	55.975
A0A254TZE0	177	K	Macro domain family protein	ATCC64974_54650	SPK(1)EVLQEANK	2	-1.3433	3	3	1	169.983	3.79e-09	169.98	1	139.476	2.42e-06	139.48	1	168.822	7.78e-09	168.82
A0A254TZE0	822	K	Macro domain family protein	ATCC64974_54650	WK(1)DEASQEAK	2	-0.041058	3	3	1	54.2593	0.032355	54.259	1	121.36	0.000127679	121.36	1	109.156	0.000429114	109.16
A0A3F3RI54	325	K	Serine/threonine-protein phosphatase 2A 56 kDa regulatory subunit	ATCC64974_54450	IYGK(1)FLNLR	2	-0.43125	3	3	1	69.5982	0.0149232	69.598	1	61.6019	0.0254504	61.602	1	67.8972	0.0263414	67.897
A0A505IA22	657	K	Uncharacterized protein	CAN33_005750	LIAADLDQK(1)VHVYNLATR	3	-1.1726	1	1	1	46.1209	0.0126303	46.121
A0A3F3RHX9	49	K	CoA-transferase III family protein	ATCC64974_54340	ALNVNVPGGK(1)LNR	2	-0.36835	3	3	1	68.5154	0.00952131	68.515	1	47.9914	0.0457815	47.991	1	47.8151	0.046545	47.815
A0A3F3RHX9	297	K	CoA-transferase III family protein	ATCC64974_54340	ALYK(1)ELDLEK	2	2.9845	3	3	1	88.5961	0.00220693	88.596	1	96.2294	0.00113286	96.229	1	118.278	0.000203802	118.28
A0A3F3RHX9	303	K	CoA-transferase III family protein	ATCC64974_54340	ELDLEK(1)IYK	2	0.13746	7	3	1	102.067	0.00143784	102.07	1	113.622	0.000820046	113.62	1	111.607	0.000927791	111.61
A0A3F3RHX9	25	K	CoA-transferase III family protein	ATCC64974_54340	EDLLNYAK(1)QYK	2	0.20468	6	3	1	152.069	6.53e-08	152.07	1	149.332	7.47e-08	149.33	1	167.732	1.15e-08	167.73
A0A3F3RHX9	306	K	CoA-transferase III family protein	ATCC64974_54340	IYK(1)EYEESVVGEIR	2	0.62571	3	3	1	105.137	5.1e-06	105.14	1	145.692	7.57e-10	145.69	1	118.191	1.46e-06	118.19
A0A3F3RHX9	65	K	CoA-transferase III family protein	ATCC64974_54340	GLSVPDTGLALLK(1)K	2	-1.3351	1	1					1	69.92	0.010613	69.92
A0A3F3RHX9	66	K	CoA-transferase III family protein	ATCC64974_54340	K(1)PLTDEQFK	2	0.30462	4	3	1	94.4653	0.00369292	94.465	1	98.7542	0.00238726	98.754	1	92.8661	0.00417977	92.866
A0A3F3RHX9	330	K	CoA-transferase III family protein	ATCC64974_54340	INSINESEGLK(1)K	2	-2.2825	11	3	1	128.363	1.48e-12	193.62	1	135.018	1.85e-14	200.93	1	138.02	1.29e-14	206.36
A0A3F3RHX9	331	K	CoA-transferase III family protein	ATCC64974_54340	K(1)EVFEAFLAK	2	0.17722	3	3	1	99.752	0.000902856	99.752	1	114.862	0.000393385	114.86	1	96.6043	0.00147443	96.604
A0A3F3RHX9	275	K	CoA-transferase III family protein	ATCC64974_54340	K(1)VLDTAYGR	2	-1.7221	5	3	1	67.2066	0.0246694	67.207	1	63.6242	0.0311074	63.624	1	65.5354	0.0276728	65.535
A0A3F3RHX9	319	K	CoA-transferase III family protein	ATCC64974_54340	TK(1)INSINESEGLKK	3	0.75163	8	3	1	89.526	0.0001	95.067	1	100.115	1.03e-05	100.11	1	108.579	6.56e-06	108.58
A0A254TR45	71	K	NMT1 domain-containing protein	ATCC64974_54370	AMIHTLAAK(1)AR	3	-0.17539	3	3	1	150.103	3.42e-08	150.1	1	155.533	2.53e-08	155.53	1	129.877	2.52e-06	129.88
A0A254TR45	270	K	NMT1 domain-containing protein	ATCC64974_54370	DLK(1)NVSR	2	0.59514	2	2	1	62.9689	0.0488215	62.969	1	73.2075	0.0312158	73.208
A0A254TR45	278	K	NMT1 domain-containing protein	ATCC64974_54370	DWAK(1)VTNYGK	2	4.1368	3	2					1	119.528	0.000172928	119.53	1	139.433	2.63e-05	139.43
A0A254TR45	284	K	NMT1 domain-containing protein	ATCC64974_54370	VTNYGK(1)R	2	-0.55028	5	3	1	99.1393	0.0121211	99.139	1	100.755	0.0113277	100.75	1	107.673	0.00922345	107.67
A0A254TR45	31	K	NMT1 domain-containing protein	ATCC64974_54370	GYFK(1)EEGLK	2	1.2371	2	2	1	73.2332	0.0101377	73.233					1	74.1727	0.00890086	74.173
A0A254TR45	110	K	NMT1 domain-containing protein	ATCC64974_54370	K(1)IGYVGEFGK	2	-1.9982	3	3	1	67.385	0.0204893	67.385	1	57.1747	0.0389078	57.175	1	77.0624	0.00522799	77.062
A0A254TR45	325	K	NMT1 domain-containing protein	ATCC64974_54370	MAELQK(1)K	2	-0.58103	10	3	1	79.4686	0.00905173	108.24	1	94.4072	0.00445869	108.24	1	86.8328	0.00905173	108.24
A0A254TR45	334	K	NMT1 domain-containing protein	ATCC64974_54370	VAAEGGYK(1)R	2	0.5669	5	3	1	73.2332	0.0138387	73.233	1	71.6136	0.0167494	71.614	1	72.0416	0.0159801	72.042
A0A254TR32	411	K	RNA polymerase III transcription factor (TF)IIIC subunit family protein	ATCC64974_54260	AVDPFDHVK(1)DIDIR	3	-0.21888	8	3	1	91.812	0.000138677	91.812	1	98.9432	1.37e-05	98.943	1	77.4203	0.000390929	77.42
A0A254TR32	138	K	RNA polymerase III transcription factor (TF)IIIC subunit family protein	ATCC64974_54260	ETESK(1)VGR	2	0.23456	5	3	1	61.6789	0.0312371	61.679	1	69.5982	0.0203138	69.598	1	69.5982	0.0203138	69.598
A0A254TR32	126	K	RNA polymerase III transcription factor (TF)IIIC subunit family protein	ATCC64974_54260	FYDFNK(1)IR	2	-0.89561	2	2	1	78.5161	0.0110853	78.516	1	60.9103	0.0322972	60.91
A0A254TR32	677	K	RNA polymerase III transcription factor (TF)IIIC subunit family protein	ATCC64974_54260	K(1)ECQQMVESLSR	2	1.1596	1	1					1	62.6801	0.0632947	62.68
A0A254TR32	327	K	RNA polymerase III transcription factor (TF)IIIC subunit family protein	ATCC64974_54260	QTLPDIK(1)AR	2	-0.15379	5	3	1	86.8981	0.00439288	86.898	1	86.8981	0.00439288	86.898	1	66.3212	0.0192374	66.321
A0A254TR32	180	K	RNA polymerase III transcription factor (TF)IIIC subunit family protein	ATCC64974_54260	VPVGDQPK(1)DIER	2	0.23217	3	3	1	107.166	3.09e-05	107.17	1	120.838	7.33e-06	120.84	1	159.496	1.61e-08	159.5
A0A100I997	452	K	tRNA (guanine(37)-N1)-methyltransferase	TRM5	LPK(1)EVAFR	2	-0.25706	5	2	1	134.478	0.00059908	134.48					1	133.862	0.000612872	133.86
A0A3F3RJG6	354	K	Glutathione-dependent formaldehyde-activating enzyme family protein	ATCC64974_53580	TLLQNK(1)R	2	-0.75886	6	3	1	118.686	0.00587381	118.69	1	100.742	0.0113317	100.74	1	118.686	0.00587381	118.69
A0A254TYW6	47	K	Uncharacterized protein	ATCC64974_76450	AQAANSK(1)EEFLK	2	0.27751	7	3	1	183.375	9.51e-12	183.37	1	155.989	2.1e-08	155.99	1	190.458	3.68e-12	190.46
A0A254TTC2	74	K	Ankyrin repeats (3 copies) family protein	ATCC64974_76420	KEVPLPSQEK(1)K	3	-0.27368	10	3	1	78.4499	0.000610216	108.43	1	81.0165	0.00446849	81.017	1	103.312	0.000782831	103.31
A0A254TTC2	62	K	Ankyrin repeats (3 copies) family protein	ATCC64974_76420	GQSGQALTASGK(1)VR	2	-0.1512	6	3	1	227.469	9.21e-24	227.47	1	212.031	3.24e-19	212.03	1	180.851	3.72e-14	180.85
A0A254TTC2	65	K	Ankyrin repeats (3 copies) family protein	ATCC64974_76420	K(1)EVPLPSQEK	2	1.2596	5	3	1	104.07	0.000757267	104.07	1	117.945	0.00028945	117.94	1	115.004	0.0003886	115
A0A254TRL5	592	K	Major Facilitator Superfamily protein	ATCC64974_56400	AGGIPLQVADK(1)K	2	0.90727	2	2					1	84.4793	0.00140954	84.479	1	56.2048	0.0350843	56.205
A0A254TRL5	68	K	Major Facilitator Superfamily protein	ATCC64974_56400	DTTYLLDFHQK(1)DIVPQGGR	3	-0.75231	1	1									1	83.6664	0.000262561	83.666
A0A254TRL5	581	K	Major Facilitator Superfamily protein	ATCC64974_56400	GTPVIATK(1)AGGIPLQVADK	2	-1.0123	2	2	1	151.866	7.07e-15	151.87					1	156.728	5.28e-15	156.73
A0A254TRL5	208	K	Major Facilitator Superfamily protein	ATCC64974_56400	LTNLEDFQK(1)TVTQR	2	0.099452	2	2	1	249.82	3.3e-29	249.82					1	203.271	7.47e-19	203.27
A0A254TUB1	87	K	Glutaredoxin	ATCC64974_76500	ASIQILGLQGVDPK(1)K	2	0.50079	2	2	1	90.8905	0.000587598	90.89	1	70.7831	0.00898011	70.783
B6V7E4	29	K	Glutamate dehydrogenase	---	ELASTLENSTLFQK(1)NPEYR	3	-0.81324	6	3	1	135.292	3.51e-10	135.29	1	146.672	1.65e-11	146.67	1	168.083	5.23e-16	168.08
B6V7E4	299	K	Glutamate dehydrogenase	---	FK(1)YIAGAR	2	0.15025	6	3	1	81.1906	0.00985935	81.191	1	77.9225	0.0110725	77.923	1	84.9155	0.00847656	84.916
B6V7E4	122	K	Glutamate dehydrogenase	---	GGSDFDPK(1)GK	2	0.57941	7	3	1	110.474	0.00039657	110.47	1	55.3526	0.000172928	119.53	1	123.792	7.63e-05	123.79
B6V7E4	124	K	Glutamate dehydrogenase	---	GK(1)SDNEIR	2	-1.9559	4	3	1	63.5339	0.0286784	63.534	1	63.5339	0.0286784	63.534	1	66.5676	0.0252311	66.568
B6V7E4	35	K	Glutamate dehydrogenase	---	K(1)ALAVVSVPER	2	-0.032078	3	3	1	92.8564	0.000957865	92.856	1	105.649	9.56e-05	105.65	1	92.8564	0.000957865	92.856
B6V7E4	297	K	Glutamate dehydrogenase	---	QLASIVGAAPFSDANK(1)FK	2	0.96644	4	2	1	232.149	1.55e-34	232.15					1	221.47	3.14e-34	221.47
A0A100I9S5	60	K	Similar to An02g08300	ABL_01764	ITHVYTPPITK(1)SLITEK	3	0.22692	3	3	1	68.2426	0.00371466	68.243	1	69.0814	0.00334921	69.081	1	99.6628	1.11e-06	99.663
A0A254TUX5	18	K	Phytanoyl-CoA dioxygenase (PhyH) family protein	ATCC64974_55910	K(1)EGISWK	2	-1.5871	3	3	1	87.4761	0.024382	87.476	1	107.693	0.00921737	107.69	1	111.167	0.00816081	111.17
A0A3F3RPI9	124	K	Iron-sulfur cluster assembly protein	ATCC64974_77240	SAISDYYTK(1)NPR	2	-1.1592	3	2					1	86.2877	0.000913892	86.288	1	115.574	1.64e-05	115.57
A0A505HXF3	335	K	Methionine aminopeptidase 2	CAN33_000565	LSSAK(1)NLLNVINK	2	0.3407	1	1									1	135.018	1.1e-08	135.02
A0A254TR94	202	K	Macro domain-containing protein	ATCC64974_54820	K(1)DEIAYEK	2	-3.904	2	2					1	96.665	0.00561709	96.665	1	77.5333	0.0153121	77.533
A0A254TUJ0	61	K	Cytochrome b-c1 complex subunit 7	ATCC64974_77260	LPPK(1)EAYDR	2	0.80661	6	3	1	60.3978	0.0270356	60.398	1	64.6536	0.0214328	64.654	1	90.1504	0.00366757	90.15
A0A254TX37	405	K	Cytochrome c/c1 heme lyase family protein	ATCC64974_77430	IK(1)ELINK	2	1.1576	3	3	1	85.6415	0.0125674	85.642	1	69.6276	0.0272533	69.628	1	54.7763	0.0629089	54.776
A0A254TTV8	218	K	5-methyltetrahydropteroyltriglutamate--homocysteine S-methyltransferase	ATCC64974_77650	AAQVAK(1)TEFHPR	3	-0.023422	2	2	1	46.8795	0.0243656	46.88	1	53.0339	0.0140545	53.034
A0A254TTV8	212	K	5-methyltetrahydropteroyltriglutamate--homocysteine S-methyltransferase	ATCC64974_77650	DK(1)AAQVAK	2	2.6212	2	2	1	54.7125	0.0527248	54.712					1	51.1927	0.0608876	51.193
A0A254TTV8	210	K	5-methyltetrahydropteroyltriglutamate--homocysteine S-methyltransferase	ATCC64974_77650	EITTPGEQTEGQK(1)DK	2	0.21343	4	2					1	81.4475	5e-10	138.73	1	130.468	9.86e-10	130.47
A0A254TTV8	235	K	5-methyltetrahydropteroyltriglutamate--homocysteine S-methyltransferase	ATCC64974_77650	HK(1)HEHLDAITR	4	-0.49861	5	3	1	53.9473	0.00371847	71.176	1	60.1571	0.0103078	60.157	1	100.931	3.88e-05	100.93
A0A505HRX6	192	K	Uncharacterized protein	CAN33_000675	ALSNQK(1)YR	2	-0.56364	3	3	1	122.742	0.000906912	122.74	1	95.8152	0.00443034	95.815	1	101.284	0.00288577	101.28
A0A3F3RPC3	120	K	37S ribosomal protein S25, mitochondrial	ATCC64974_77690	VLVEK(1)SGK	2	0.5603	1	1									1	57.5896	0.0368775	57.59
A1YWA7	251	K	PEPAd	pepAd	SPAK(1)DGTVSFGTTDK	2	0.54038	3	3	1	136.258	6.45e-10	136.26	1	172.316	1.31e-17	172.32	1	59.7277	0.0119745	59.728
A0A100IA18	264	K	Stomatin family protein	ABL_01850	AEVESAK(1)LMR	2	-0.17138	2	2	1	48.998	0.0458118	48.998	1	99.5304	0.000550993	99.53
A0A100IA18	252	K	Stomatin family protein	ABL_01850	IGESK(1)VIAAR	2	0.65875	5	3	1	123.513	7.72e-05	123.51	1	136.958	3.42e-05	136.96	1	110.387	0.000398712	110.39
A0A100IA18	115	K	Stomatin family protein	ABL_01850	SVDPGLVK(1)VNPLSEHLTAVDVK	3	-0.27649	3	3	1	116.448	4.29e-07	116.45	1	123.322	4.41e-09	123.32	1	110.255	8.11e-07	110.26
A0A254TTS7	155	K	DExH-box splicing factor binding site family protein	ATCC64974_77820	IETEDK(1)DK	2	0.045369	4	3	1	109.714	0.000931254	109.71	1	78.1489	0.0109885	78.149	1	109.714	0.00210834	109.71
A0A254TTS7	157	K	DExH-box splicing factor binding site family protein	ATCC64974_77820	IETEDK(0.029)DK(0.971)MQDIVQK	3	-0.73194	5	3	0.954195	13.1872	2.2e-07	120.92	0.970488	15.1699	1.23e-14	156.17	0.971279	15.2915	9.77e-15	159.22
A0A254TTS7	40	K	DExH-box splicing factor binding site family protein	ATCC64974_77820	QTK(1)CFFEELPK	2	0.048441	3	3	1	52.0715	0.0501804	52.071	1	59.1551	0.0244097	59.155	1	81.5653	0.00471753	81.565
A0A254TTS7	166	K	DExH-box splicing factor binding site family protein	ATCC64974_77820	VK(1)DLNGR	2	-0.78214	3	3	1	56.177	0.0605003	56.177	1	65.235	0.0372308	65.235	1	60.8954	0.052387	60.895
A0A254TTW2	632	K	Clathrin heavy chain	ATCC64974_78110	ALENTDDPVAIK(1)R	2	0.17431	6	3	1	188.094	5.46e-14	188.09	1	196.11	3.31e-18	196.11	1	225.793	3.1e-23	225.79
A0A254TTW2	1151	K	Clathrin heavy chain	ATCC64974_78110	DEDLVK(1)YLK	2	0.48629	3	3	1	80.6884	0.00577773	80.688	1	83.9477	0.00505085	83.948	1	90.9056	0.00349914	90.906
A0A254TTW2	753	K	Clathrin heavy chain	ATCC64974_78110	ESNYYNPDK(1)VK	2	-0.37625	3	3	1	105.032	0.00142042	105.03	1	107.966	6.18e-05	107.97	1	90.4338	0.000922701	90.434
A0A254TTW2	891	K	Clathrin heavy chain	ATCC64974_78110	FLK(1)ENDLYDTLTVGK	2	1.7979	4	3	1	113.015	1.59e-06	113.01	1	97.9042	5.35e-05	97.904	1	90.3479	0.00028322	90.348
A0A254TTW2	444	K	Clathrin heavy chain	ATCC64974_78110	HLLEK(1)WMR	2	0.73116	3	3	1	59.9308	0.0336482	59.931	1	84.5222	0.00785449	84.522	1	78.1127	0.0113023	78.113
A0A254TTW2	1343	K	Clathrin heavy chain	ATCC64974_78110	INIPK(1)MIR	2	1.7032	1	1					1	58.1194	0.0361467	58.119
A0A254TTW2	888	K	Clathrin heavy chain	ATCC64974_78110	IYIDSNNNPEK(1)FLK	2	0.59903	3	3	1	149.346	8.44e-11	149.35	1	124.163	1.01e-08	124.16	1	85.1626	0.000537891	85.163
A0A254TTW2	348	K	Clathrin heavy chain	ATCC64974_78110	LASK(1)AGLPGADHLYQQQFDNLITQGNYSEAAK	3	0.027694	1	1					1	182.901	7.7e-26	182.9
A0A254TTW2	1497	K	Clathrin heavy chain	ATCC64974_78110	LEK(1)HDLIFFR	3	-0.33544	4	3	1	145.915	2.61e-06	145.91	1	145.915	2.61e-06	145.91	1	158.047	3.46e-07	158.05
A0A254TTW2	1531	K	Clathrin heavy chain	ATCC64974_78110	LYK(1)DAIETSAISGK	2	1.4025	1	1					1	121.125	6.42e-07	121.13
A0A254TTW2	1525	K	Clathrin heavy chain	ATCC64974_78110	SISLSK(1)QDK	2	0.547	3	3	1	79.1482	0.00612122	79.148	1	68.657	0.0161623	68.657	1	79.1482	0.00612122	79.148
A0A254TTW2	1610	K	Clathrin heavy chain	ATCC64974_78110	TIEMLK(1)K	2	0.28096	3	3	1	91.6263	0.0200191	91.626	1	102.714	0.010732	102.71	1	79.4686	0.0327999	79.469
A0A254TTW2	89	K	Clathrin heavy chain	ATCC64974_78110	TIQIFDLTAK(1)QK	2	0.88374	3	3	1	67.9969	0.00870904	67.997	1	103.399	3.73e-05	103.4	1	102.872	3.82e-05	102.87
A0A254TTW2	222	K	Clathrin heavy chain	ATCC64974_78110	TQTGAK(1)LQIAEIDHQEPNPR	3	1.036	5	3	1	115.419	8.95e-07	115.42	1	113.515	1.11e-06	113.51	1	115.392	8.98e-07	115.39
A0A254TTW2	1200	K	Clathrin heavy chain	ATCC64974_78110	TTNVADVEASGDK(1)AYEEGYHQAAK	3	0.004581	1	1									1	122.44	1.39e-08	122.44
A0A254TTW2	1109	K	Clathrin heavy chain	ATCC64974_78110	VAK(1)AQLDGLR	2	0.3353	5	3	1	59.4177	0.0215097	62.466	1	58.8894	0.0262363	58.889	1	77.7442	0.00373388	77.744
A0A254TTW2	1106	K	Clathrin heavy chain	ATCC64974_78110	VELPEVWSK(1)VAK	2	1.9212	4	3	1	45.2798	0.0578679	45.28	1	50.0878	0.0382802	50.088	1	66.7076	0.0127216	66.708
A0A254TTW2	1519	K	Clathrin heavy chain	ATCC64974_78110	WEK(1)SISLSK	2	0.23628	2	2					1	96.3419	0.00228678	96.342	1	100.878	0.0015014	100.88
A0A254TTT7	156	K	Proteasome subunit beta	ATCC64974_77910	LPIDYK(1)GVLVK	2	-0.34653	5	3	1	119.386	2.14e-05	119.39	1	90.697	0.000898694	90.697	1	84.8205	0.0014348	84.821
A0A505HV17	435	K	GHMP kinases N terminal domain family protein	CAN33_000910	VEYVEDHDK(1)R	3	-0.31949	6	3	1	106.618	0.000245319	106.62	1	78.3416	0.00182061	78.342	1	96.1135	0.000573233	96.113
A0A3F3RI21	180	K	Polycystin cation channel family protein	ATCC64974_54740	DTSSVK(1)FR	2	-0.88125	2	2	1	65.2463	0.0263165	65.246	1	65.2463	0.0263165	65.246
A0A3F3RRA1	6	K	Mitochondrial pyruvate carrier	ATCC64974_78170	AAAIK(1)AINAK	2	-0.27715	3	3	1	101.646	0.000405074	101.65	1	111.607	0.000242928	111.61	1	99.815	0.000434883	99.815
A0A3F3RRA1	11	K	Mitochondrial pyruvate carrier	ATCC64974_78170	AINAK(1)IR	2	-0.72352	2	2	1	82.9131	0.0147504	82.913	1	100.742	0.00398254	100.74
A0A3F3RRA1	115	K	Mitochondrial pyruvate carrier	ATCC64974_78170	EAQLAEAAK(1)QGK	2	0.77883	3	3	1	103.399	3.73e-05	103.4	1	100.376	4.25e-05	100.38	1	111.313	2.37e-05	111.31
A0A254TUV7	344	K	Glycylpeptide N-tetradecanoyltransferase	ATCC64974_78480	EEVEHWLLHK(1)EEAGK	3	1.7653	1	1	1	136.023	3.13e-10	136.02
A0A254TUV7	110	K	Glycylpeptide N-tetradecanoyltransferase	ATCC64974_78480	IIDPEK(1)VSK	2	1.1117	3	3	1	67.3338	0.0179043	67.334	1	77.6625	0.00645255	77.662	1	78.0978	0.00635547	78.098
A0A254TUV7	174	K	Glycylpeptide N-tetradecanoyltransferase	ATCC64974_78480	K(1)EWHVGVR	2	1.6002	1	1					1	52.8667	0.0592333	52.867
A0A254TUV7	231	K	Glycylpeptide N-tetradecanoyltransferase	ATCC64974_78480	LTPVLIK(1)EITR	2	0.28702	3	3	1	65.0297	0.0165474	65.03	1	65.0297	0.0165474	65.03	1	69.8461	0.0101013	69.846
A0A254TUV7	76	K	Glycylpeptide N-tetradecanoyltransferase	ATCC64974_78480	NQK(1)DMASYK	2	0.74268	2	2	1	90.6956	0.00354598	90.696					1	72.3251	0.0113331	72.325
A0A3F3RPZ7	285	K	Elongation factor G, mitochondrial	MEF1	MK(1)AIYNR	2	-0.51831	1	1									1	54.5707	0.0632625	54.571
A0A254TZJ9	122	K	Pyrroline-5-carboxylate reductase	ATCC64974_78750	WLSVEGGK(1)VAPVVR	2	-0.057722	3	3	1	87.0829	0.000466954	87.083	1	74.9873	0.00098957	74.987	1	152.163	7.34e-11	152.16
A0A254TU29	5	K	UbiA prenyltransferase family protein	ATCC64974_78710	APIK(1)SIEYFR	2	1.0169	9	3	1	162.38	5.03e-07	162.38	1	129.889	5.68e-05	129.89	1	121.36	0.000127679	121.36
A0A254TU29	267	K	UbiA prenyltransferase family protein	ATCC64974_78710	FLEDASVDVLQPDIAHAGGISETK(1)R	3	-0.64273	10	3	1	216.674	1.27e-32	216.67	1	178.691	2.34e-23	178.69	1	210.659	4.92e-32	210.66
A0A100IAD3	142	K	Mandelate racemase/muconate lactonizing enzyme family protein	ABL_02218	LAQGLK(1)CVK	2	1.0931	5	3	1	99.4417	0.00159548	99.442	1	86.6702	0.00405093	86.67	1	87.4761	0.00426398	87.476
A0A254TU29	192	K	UbiA prenyltransferase family protein	ATCC64974_78710	LHRPMAK(1)QLAK	3	0.49786	2	2	1	88.5961	0.000633552	88.596	1	47.154	0.0300761	47.154
A0A254TU29	134	K	UbiA prenyltransferase family protein	ATCC64974_78710	PSDVEVAAK(1)AR	2	0.12456	10	3	1	58.6993	0.0250197	58.699	1	57.5318	0.0265823	57.532	1	51.0637	2.46e-06	139.32
A0A254TU29	172	K	UbiA prenyltransferase family protein	ATCC64974_78710	QVK(1)ALGLDAGLDFHGR	3	0.25121	11	3	1	48.4764	1e-18	188.47	1	149.004	9.9e-15	149	1	156.49	6.54e-15	156.49
A0A254TV29	157	K	SGL domain-containing protein	ATCC64974_79290	LDPDMK(1)LHR	3	0.19767	2	2	1	40.0582	0.0460665	40.058	1	42.1905	0.0452902	42.19
A0A100IAI1	291	K	Mannose-P-dolichol utilization defect 1 protein homolog	ABL_02247	PSGK(1)TPTTR	2	0.4389	1	1					1	67.3338	0.0179043	67.334
A0A100IAJ6	356	K	mRNA capping nucleoside-triphosphatase	ABL_02264	VASDPK(1)ITSSPQQPKRKR	2	0.40386	2	2	0.999995	56.1343	0.0380677	56.339	0.999954	46.3468	0.0259852	46.892
A0A100IAK1	54	K	Acyl-CoA dehydrogenase	ABL_02262	DASK(1)QFWK	2	-1.1193	3	3	1	89.542	0.00675908	89.542	1	106.042	0.002447	106.04	1	90.6009	0.00636602	90.601
A0A100IAK1	380	K	Acyl-CoA dehydrogenase	ABL_02262	ENQGFK(1)VIMTNFNHER	3	1.999	1	1					1	41.0881	0.0267296	41.088
A0A100IAK1	41	K	Acyl-CoA dehydrogenase	ABL_02262	FQDEHPGGK(1)K	3	0.13654	4	3	1	51.1616	0.0189699	51.162	1	66.0557	0.00836333	66.056	1	56.5476	0.0146309	56.548
A0A100IAK1	504	K	Acyl-CoA dehydrogenase	ABL_02262	GGQGGK(1)IER	2	-1.5958	3	3	1	77.6625	0.00613203	77.662	1	77.0485	0.00627388	77.049	1	75.6522	0.00659647	75.652
A0A100IAK1	80	K	Acyl-CoA dehydrogenase	ABL_02262	GNLQIGSLDSK(1)K	2	-1.5249	3	3	1	148.183	4.35e-08	148.18	1	148.183	4.35e-08	148.18	1	148.183	4.35e-08	148.18
A0A100IAK1	191	K	Acyl-CoA dehydrogenase	ABL_02262	GYLAGLLGMK(1)K	2	2.0584	2	2	1	56.4044	0.0383466	56.404	1	65.7195	0.0213283	65.719
A0A100IAK1	192	K	Acyl-CoA dehydrogenase	ABL_02262	K(1)YPVDYTPHR	3	-0.37934	6	3	1	83.0451	0.00149048	83.045	1	85.8127	0.00129622	85.813	1	75.8194	0.00199763	75.819
A0A100IAK1	303	K	Acyl-CoA dehydrogenase	ABL_02262	HYIVNGEK(1)K	2	1.6028	4	3	1	132.01	0.000295848	132.01	1	154.813	7.34e-05	154.81	1	117.698	0.000821939	117.7
A0A100IAK1	266	K	Acyl-CoA dehydrogenase	ABL_02262	ILPGILAGDK(1)R	2	-0.31224	6	3	1	89.8046	0.00133793	89.805	1	94.7913	0.000716914	94.791	1	93.3452	0.000896999	93.345
A0A100IAK1	176	K	Acyl-CoA dehydrogenase	ABL_02262	KVPDHIYK(1)QMGER	3	0.37875	1	1									0.999957	43.6469	0.0126392	58.079
A0A100IAK1	295	K	Acyl-CoA dehydrogenase	ABL_02262	LSPDGK(1)HYIVNGEK	3	0.58047	7	3	1	82.6513	0.000299243	82.651	1	84.7534	0.000262398	84.753	1	75.7641	0.000478753	75.764
A0A100IAK1	543	K	Acyl-CoA dehydrogenase	ABL_02262	VHQMFGLK(1)L	2	0.12667	1	1					1	55.1117	0.0464056	55.112
A0A100IAK1	374	K	Acyl-CoA dehydrogenase	ABL_02262	VPVENLIGK(1)ENQGFK	2	1.8889	1	1	1	169.94	1.62e-15	169.94
A0A100IAK1	66	K	Acyl-CoA dehydrogenase	ABL_02262	YHNEGILK(1)K	2	-0.39672	3	3	1	55.8063	0.0451574	55.806	1	106.353	0.00208698	106.35	1	99.3405	0.00288515	99.34
A0A100IAK1	69	K	Acyl-CoA dehydrogenase	ABL_02262	YK(1)GNLQIGSLDSK	2	0.055069	2	2					1	148.476	3.37e-07	148.48	1	121.182	9.94e-07	121.18
A0A100IAM4	434	K	Dead box ATP-dependent rna helicase	ABL_02306	IK(1)GSPEDAR	2	0.32965	5	3	1	102.062	0.00143814	102.06	1	104.394	0.00131342	104.39	1	106.199	0.00121694	106.2
A0A100IAM4	492	K	Dead box ATP-dependent rna helicase	ABL_02306	SK(1)STLPADVVR	2	1.1288	3	3	1	56.2048	0.0283582	56.205	1	57.7916	0.0262345	57.792	1	89.3005	0.00102609	89.301
A0A254TZ19	289	K	Uncharacterized protein	ATCC64974_76920	AATAEAGVNVK(1)DIK	2	0.28122	3	3	1	176.893	4.76e-14	176.89	1	154.651	6.38e-11	154.65	1	162.371	3.38e-11	162.37
A0A254TZ19	401	K	Uncharacterized protein	ATCC64974_76920	ADGK(1)VATPVPSDVVAK	2	1.4948	2	2	1	70.7836	0.00601977	70.784					1	88.3852	0.000404719	88.385
A0A254TZ19	165	K	Uncharacterized protein	ATCC64974_76920	EYMEK(1)YGAK	2	-0.55299	3	3	1	83.9477	0.00505085	83.948	1	83.9983	0.00503958	83.998	1	82.2868	0.00542126	82.287
A0A254TZ19	426	K	Uncharacterized protein	ATCC64974_76920	ISGLGYNPAVEAK(1)GFTAEQAK	3	-0.74978	1	1									1	43.3802	0.0233327	43.38
A0A254U2M1	344	K	Ornithine aminotransferase	ATCC64974_79790	AEK(1)LGHVFR	3	0.025034	3	3	1	93.6488	0.00137004	93.649	1	56.2581	0.0154142	56.258	1	82.645	0.00253446	82.645
A0A254U2M1	451	K	Ornithine aminotransferase	ATCC64974_79790	EAVNELPTLTGAAEDEVIPPPEK(1)K	3	-2.1103	1	1	1	62.7808	0.00185523	62.781
A0A254U2M1	367	K	Ornithine aminotransferase	ATCC64974_79790	GK(1)GLLNAIVIDESK	2	-0.90705	3	3	1	115.682	1.69e-05	115.68	1	143.459	1.72e-09	143.46	1	136.826	4.59e-09	136.83
A0A254U2M1	144	K	Ornithine aminotransferase	ATCC64974_79790	VK(1)GIPENQAVVLSAENNFHGR	3	-0.68981	1	1	1	119.269	3.7e-07	119.27
A0A505I1D6	10	K	Sugar (And other) transporter family protein	CAN33_000105	AAK(1)SASNVIAVHK	3	-0.082002	4	3	1	124.068	9.85e-09	124.07	1	110.51	2.71e-06	110.51	1	115.24	1.72e-06	115.24
A0A505I1D6	20	K	Sugar (And other) transporter family protein	CAN33_000105	SASNVIAVHK(1)K	2	-0.07717	5	3	1	151.547	9.15e-08	151.55	1	178.954	4.42e-11	178.95	1	169.891	5.61e-09	169.89
A0A505I1D6	147	K	Sugar (And other) transporter family protein	CAN33_000105	GLAGLFEK(1)DK	2	0.19334	3	2	1	104.434	0.000545752	104.43	1	96.1135	0.00114917	96.113
A0A505I1D6	21	K	Sugar (And other) transporter family protein	CAN33_000105	K(1)YTVQSTGIWER	2	1.409	3	3	1	141.581	9.88e-07	141.58	1	141.37	1.02e-06	141.37	1	148.616	4.27e-08	148.62
A0A505I1D6	133	K	Sugar (And other) transporter family protein	CAN33_000105	QLVSVK(1)QQAEER	2	0.23252	5	3	1	175.482	1.6e-11	175.48	1	196.696	1.68e-14	196.7	1	168.822	3.16e-09	168.82
A0A254TUK4	95	K	Cut8 six-helix bundle family protein	ATCC64974_77480	AFSIAMK(1)R	2	-0.24396	1	1	1	53.8781	0.0573289	53.878
A0A100IAV6	143	K	Uncharacterized protein	ABL_02351	TVNADTCLFK(1)DIR	2	0.28189	1	1	1	62.0879	0.0458977	62.088
A0A3F3RRV8	1346	K	Vacuolar protein sorting-associated protein	ATCC64974_80370	FLLDLSK(1)R	2	0.49026	2	2	1	96.0269	0.00594046	96.027					1	90.7088	0.00863542	90.709
A0A3F3RRV8	2936	K	Vacuolar protein sorting-associated protein	ATCC64974_80370	GLAAATLDK(1)EFQDQR	2	-0.75861	1	1									1	96.6729	9.09e-05	96.673
A0A3F3RRV8	246	K	Vacuolar protein sorting-associated protein	ATCC64974_80370	GSDIGAEAQGIGHAELIEK(1)LR	3	3.8693	1	1									1	63.8686	0.0024922	63.869
A0A3F3RPU9	912	K	Uncharacterized protein	ATCC64974_76580	ASMSIK(1)ESAR	2	0.37781	3	3	1	96.2294	0.00113286	96.229	1	127.917	6.31e-05	127.92	1	112.129	0.00035568	112.13
A0A3F3RPU9	896	K	Uncharacterized protein	ATCC64974_76580	DVK(1)SLPDVDSSGR	2	-1.7426	1	1					1	55.3353	0.0249672	55.335
A0A505HX63	263	K	TFIIH p62 subunit, N-terminal domain family protein	CAN33_001945	VLDEYSATHLGGK(1)R	3	0.57958	2	2	1	77.1919	0.00041518	77.192					1	69.2576	0.00427184	69.258
A0A3F3RQF2	260	K	Uncharacterized protein	ATCC64974_80440	K(1)EFERHLR	3	0.81435	1	1					1	41.4482	0.0423697	41.448
A0A100IAY3	163	K	Major Facilitator Superfamily protein	ABL_02380	FVEK(1)PVEFVGNR	2	2.0249	3	3	1	101.388	4.08e-05	101.39	1	107.088	3.1e-05	107.09	1	101.719	4.02e-05	101.72
A0A100IAY3	66	K	Major Facilitator Superfamily protein	ABL_02380	K(1)YEEIYNVR	2	2.9061	4	3	1	137.953	0.000219441	137.95	1	98.0483	0.00260216	98.048	1	117.698	0.000821939	117.7
A0A100IAY3	95	K	Major Facilitator Superfamily protein	ABL_02380	LAEK(1)ILGK	2	0.021851	3	3	1	101.542	0.00286199	101.54	1	100.017	0.00300261	100.02	1	99.4417	0.00308409	99.442
A0A254TVE2	276	K	Uncharacterized protein	ATCC64974_80360	DK(1)INALIFLQK	2	1.2656	2	2	1	95.3618	0.000473135	95.362	1	145.275	6.7e-07	145.28
A0A254TVE2	285	K	Uncharacterized protein	ATCC64974_80360	INALIFLQK(1)K	2	0.080619	6	3	1	119.68	0.000230939	119.68	1	162.494	6.78e-07	162.49	1	148.944	1.64e-06	148.94
A0A254TVE2	288	K	Uncharacterized protein	ATCC64974_80360	EK(1)EEVEAR	2	-0.59268	6	3	1	83.9983	0.00881706	83.998	1	86.8816	0.00774671	86.882	1	76.1697	0.0117232	76.17
A0A254TVE2	274	K	Uncharacterized protein	ATCC64974_80360	EQIAGTLSTEHTIK(1)DK	3	-0.12207	5	3	1	149.004	9.9e-15	149	1	148.704	1e-14	148.7	1	149.004	9.9e-15	149
A0A254TVE2	286	K	Uncharacterized protein	ATCC64974_80360	K(0.996)EK(0.004)EEVEAR	3	0.82358	2	2	0.956615	13.4339	0.0507371	58.592	0.996412	24.4361	0.00120667	97.284
A0A254TVE2	89	K	Uncharacterized protein	ATCC64974_80360	TEAK(1)VIK	2	-1.056	6	3	1	74.255	0.0294145	74.255	1	74.255	0.0294145	74.255	1	69.1978	0.0381107	69.198
A0A254TVE2	92	K	Uncharacterized protein	ATCC64974_80360	VIK(1)DTFSLEAVPK	2	-0.1953	6	3	1	130.613	1.49e-08	130.61	1	122.327	4.89e-07	122.33	1	128.223	1.71e-08	128.22
A0A254TUK3	734	K	MgsA AAA+ ATPase C terminal family protein	ATCC64974_80640	ADDQVK(1)IR	2	-0.51528	2	2					1	86.1356	0.0069866	86.136	1	107.693	0.0022947	107.69
A0A254TUK3	275	K	MgsA AAA+ ATPase C terminal family protein	ATCC64974_80640	GAIHDIFAANAEK(1)HPER	4	1.2544	1	1									1	88.427	0.000206027	88.427
A0A254TUK3	1044	K	MgsA AAA+ ATPase C terminal family protein	ATCC64974_80640	GK(1)TDEQALER	2	0.71277	1	1									1	96.2294	0.00211628	96.229
A0A254TUK3	1219	K	MgsA AAA+ ATPase C terminal family protein	ATCC64974_80640	GTVVRPGYVLGDSK(1)TGTTNTDDFLIR	3	0.97452	1	1									1	115.793	6.42e-08	115.79
A0A254TUK3	218	K	MgsA AAA+ ATPase C terminal family protein	ATCC64974_80640	ISTILK(1)QLAR	2	1.22	1	1									1	57.1488	0.0285366	57.149
A0A254TUK3	146	K	MgsA AAA+ ATPase C terminal family protein	ATCC64974_80640	SYIQEK(1)SQSER	2	0.59584	2	2					1	172.115	4.62e-11	172.11	1	118.866	2.33e-05	118.87
A0A254U043	333	K	V-type proton ATPase subunit a	ATCC64974_80580	AVYDTLNK(1)FSYDQAR	2	-0.70153	3	3	1	216.544	2.9e-23	216.54	1	209.556	1.2e-22	209.56	1	235.222	4.04e-29	235.22
A0A254U043	325	K	V-type proton ATPase subunit a	ATCC64974_80580	EK(1)AVYDTLNK	2	-0.66044	5	3	1	117.831	0.000214845	117.83	1	118.598	0.000195901	118.6	1	88.5961	0.00220693	88.596
A0A254U043	125	K	V-type proton ATPase subunit a	ATCC64974_80580	IASLNDSYETLK(1)K	2	-0.95733	5	3	1	190.852	3.25e-14	190.85	1	208.275	1.53e-18	208.28	1	190.099	3.86e-14	190.1
A0A254U043	56	K	V-type proton ATPase subunit a	ATCC64974_80580	TFTK(1)EIR	2	-1.8021	1	1									1	75.1092	0.0279458	75.109
A0A254U043	77	K	V-type proton ATPase subunit a	ATCC64974_80580	YFHAQMDK(1)ASIPMR	3	-2.9281	2	2	1	76.0097	0.000415655	76.01					1	92.6498	0.000123993	92.65
A0A3F3RQ37	980	K	Xanthine dehydrogenase domain protein	ATCC64974_80590	EK(1)AGWVLHDVHR	3	0.2762	2	2	1	52.5758	0.0143231	52.576					1	44.5108	0.0289446	44.511
A0A3F3RQ37	1177	K	Xanthine dehydrogenase domain protein	ATCC64974_80590	TFIDASAVDK(1)PSVQR	2	-2.9645	2	2	1	99.344	9.72e-06	99.344	1	161.824	1.31e-14	161.82
A0A3F3RQ37	1624	K	Xanthine dehydrogenase domain protein	ATCC64974_80590	YHESYADLK(1)R	3	0.34654	1	1	1	50.1076	0.0309241	50.108
A0A505HSV0	1759	K	3-ketoacyl-CoA thiolase, peroxisomal domain protein	CAN33_002275	AVK(1)ETLAR	2	0.072598	3	3	1	66.3511	0.0247926	66.351	1	66.6919	0.0243225	66.692	1	67.8972	0.02266	67.897
A0A505HSV0	961	K	3-ketoacyl-CoA thiolase, peroxisomal domain protein	CAN33_002275	K(1)ITVYPDETIKPPR	3	1.7642	1	1									0.999859	38.5184	0.0462076	44.925
A0A505HSV0	1017	K	3-ketoacyl-CoA thiolase, peroxisomal domain protein	CAN33_002275	LIK(1)VHNTEFVDYEK	3	1.6392	1	1					1	59.6726	0.00855911	59.673
A0A505I1V8	72	K	DNA polymerase alpha/epsilon subunit B family protein	CAN33_000955	SKPAAGSTNAPLVEAEEK(1)R	3	0.39561	5	3	1	89.8703	0.000194322	90.017	1	93.5181	0.000117575	93.849	1	101.735	3.14e-06	102.07
A0A254TUP6	458	K	IucA / IucC family protein	ATCC64974_80700	NDDVLETAK(1)ER	2	0.063943	2	2					1	45.2803	0.0503256	45.28	1	55.2914	0.0319733	55.291
A0A254TUP6	226	K	IucA / IucC family protein	ATCC64974_80700	TK(1)MIVLNSPHNPVGK	3	-0.035284	1	1					1	119.65	2.73e-07	119.65
A0A100IB57	217	K	Chromatin modification-related protein eaf3	ABL_02456	ALDK(1)VLLYR	2	-0.37786	2	2	1	94.3092	0.0027401	94.309					1	93.5557	0.00290813	93.556
A0A100IB57	213	K	Chromatin modification-related protein eaf3	ABL_02456	EYFDK(1)ALDK	2	-0.64579	2	2					1	50.3534	0.0518199	50.353	1	48.6016	0.0491075	48.602
A0A254TUU2	113	K	SNF2 N-terminal domain family protein	ATCC64974_80890	AAALVAGFPESTAVK(1)SLNR	2	-2.8604	4	3	1	93.2257	0.00022383	93.226	1	120.896	6.33e-07	120.9	1	86.213	0.000465567	86.213
A0A254TUU2	329	K	SNF2 N-terminal domain family protein	ATCC64974_80890	AIPVALEK(1)AGITK	2	-0.43101	6	3	1	99.8441	1.04e-05	99.844	1	125.033	1.99e-08	125.03	1	108.971	6.38e-06	108.97
A0A254TUU2	287	K	SNF2 N-terminal domain family protein	ATCC64974_80890	DGSIHAGNASQISDGAAAVLLMK(1)R	3	0.91878	2	2	1	96.793	4.87e-09	96.793					1	191.403	6.95e-24	191.4
A0A254TUU2	29	K	SNF2 N-terminal domain family protein	ATCC64974_80890	GVSAITEK(1)HPDDIVVTCALR	3	2.2256	2	2	1	133.208	4.06e-10	133.21	1	125.227	6.37e-10	125.23
A0A100IB61	297	K	3-ketoacyl-coA thiolase peroxisomal A	ABL_02431	LGQK(1)ILGK	2	1.03	2	2	1	87.1812	0.0493685	87.181	1	56.659	0.0381611	56.659
A0A254TUU2	20	K	SNF2 N-terminal domain family protein	ATCC64974_80890	LSQVASHFGPGGK(1)K	3	-0.040155	5	3	1	107.994	2.15e-06	107.99	1	95.2645	8.22e-05	95.264	1	122.639	1.09e-07	122.64
A0A254TUU2	393	K	SNF2 N-terminal domain family protein	ATCC64974_80890	QISTLLTELK(1)R	2	0.32601	2	1	1	101.555	0.000115378	101.56
A0A254TUU2	236	K	SNF2 N-terminal domain family protein	ATCC64974_80890	SGEEK(1)TITVK	2	1.6807	3	3	1	82.4943	0.0030655	82.494	1	87.5679	0.0023516	87.568	1	84.5074	0.00278224	84.507
A0A254TUU2	241	K	SNF2 N-terminal domain family protein	ATCC64974_80890	TITVK(1)ADDGIR	2	3.3248	7	3	1	91.3133	5.85e-05	108.9	1	116.546	3.15e-05	116.55	1	98.8983	3.15e-05	116.55
A0A254TUU2	46	K	SNF2 N-terminal domain family protein	ATCC64974_80890	TALTK(1)GGK	2	2.6883	1	1									1	59.3497	0.0344497	59.35
A0A254TUU2	187	K	SNF2 N-terminal domain family protein	ATCC64974_80890	VPMGVLSEQMAK(1)DR	2	-0.036447	2	2	1	115.092	2.33e-06	115.09					1	177.633	4.57e-14	177.63
A0A254TUU2	231	K	SNF2 N-terminal domain family protein	ATCC64974_80890	WTDPK(1)SGEEK	2	-0.085456	6	3	1	92.611	0.001642	92.611	1	98.8983	0.000757329	98.898	1	122.691	9.48e-05	122.69
A0A505HV05	141	K	Uncharacterized protein	CAN33_000700	YTLTK(1)GSTQK	2	1.2207	1	1					1	103.312	0.000573469	103.31
A0A100IBA4	58	K	Aspartate aminotransferase	ABL_02484	ADTFQEK(1)INLGVGAYR	2	3.1133	3	3	1	240.197	7.42e-30	240.2	1	216.392	1.75e-23	216.39	1	207.4	8.37e-23	207.4
A0A254TUX3	403	K	Aspartate aminotransferase	ATCC64974_81430	EHSVYATK(1)DGR	3	-0.12381	9	3	1	118.233	2.34e-14	206.36	1	132.25	7.12e-07	145.14	1	129.877	2.52e-06	129.88
A0A254TUX3	265	K	Aspartate aminotransferase	ATCC64974_81430	HFVK(1)EGHNIALCQSFAK	3	0.46915	1	1	1	130.556	4.99e-10	130.56
A0A254TUX3	418	K	Aspartate aminotransferase	ATCC64974_81430	ISVAGITSGNVK(1)R	2	0.21687	9	3	1	154.102	2e-10	154.1	1	164.683	7.53e-11	164.68	1	164.219	8.08e-11	164.22
A0A254TUX3	359	K	Aspartate aminotransferase	ATCC64974_81430	K(1)NLEELGSK	2	-2.7699	2	2	1	60.167	0.0373206	60.167					1	60.167	0.0373206	60.167
A0A254TUX3	153	K	Aspartate aminotransferase	ATCC64974_81430	K(1)VYLPTPSWANHAAVFK	3	-0.58719	3	3	1	82.3489	0.000354041	82.349	1	63.5463	0.00605594	63.546	1	70.1665	0.00302396	70.167
A0A254TUX3	426	K	Aspartate aminotransferase	ATCC64974_81430	LAESIYK(1)ITG	2	-0.45141	6	3	1	128.281	6.2e-05	128.28	1	106.88	0.000485332	106.88	1	107.205	0.000477302	107.21
A0A254TUX3	344	K	Aspartate aminotransferase	ATCC64974_81430	LNEQWLGEVK(1)GMADR	2	-1.4255	6	3	1	85.5763	0.000203218	85.576	1	124.458	1.1e-09	124.46	1	121.815	1.15e-07	121.82
A0A254TUX3	233	K	Aspartate aminotransferase	ATCC64974_81430	QISDVMK(1)QK	2	0.7406	4	3	1	114.895	0.000619926	114.89	1	75.5706	0.00116087	102.62	1	88.1769	0.00338622	88.177
A0A254U386	156	K	Nitroreductase family protein	ATCC64974_81830	HNDK(1)VQGLQK	2	-0.10667	3	3	1	165.631	3.34e-07	165.63	1	242.968	6.13e-20	242.97	1	174.399	4.33e-08	174.4
A0A254U386	425	K	Nitroreductase family protein	ATCC64974_81830	VLGK(1)MSVEEAEDVVEK	2	1.3705	1	1					1	162.813	7.81e-15	162.81
A0A254TYH8	402	K	Uncharacterized protein	ATCC64974_82070	AIDDGVNAVK(1)AITK	2	0.80724	3	3	1	109.477	3.89e-06	109.48	1	129.293	7.84e-09	129.29	1	121.986	4.01e-07	121.99
A0A254TYH8	406	K	Uncharacterized protein	ATCC64974_82070	AITK(1)DPR	2	-0.054638	3	3	1	87.7543	0.017647	87.754	1	77.2825	0.0257113	77.282	1	82.2787	0.0218637	82.279
A0A254TYH8	232	K	Uncharacterized protein	ATCC64974_82070	EPDGVVK(1)K	2	-0.52355	2	2	1	51.3458	0.0630193	51.346					1	52.4819	0.0599578	52.482
A0A254TYH8	442	K	Uncharacterized protein	ATCC64974_82070	K(1)YAEAFEVIPR	2	-0.11361	3	3	1	139.464	3.3e-06	139.46	1	142.83	1.92e-06	142.83	1	120.838	2.22e-05	120.84
A0A254TYH8	281	K	Uncharacterized protein	ATCC64974_82070	LEAAIK(1)ELYDSGLR	2	-0.0054932	5	3	1	130.717	7.22e-09	130.72	1	53.9812	0.000404705	88.768	1	82.6632	0.000630215	82.663
A0A254TYH8	270	K	Uncharacterized protein	ATCC64974_82070	NAQEMLDFSK(1)GEEER	2	-1.3753	1	1					1	224.33	1e-28	224.33
A0A254TYH8	53	K	Uncharacterized protein	ATCC64974_82070	NK(1)IVINHLQK	2	-0.32538	2	2	1	144.65	9.55e-06	144.65	1	135.429	3.91e-05	135.43
A0A254TYH8	161	K	Uncharacterized protein	ATCC64974_82070	SQTELSK(1)ALR	2	1.1586	2	2	1	60.6907	0.028875	60.691					1	46.2159	0.0558192	46.216
A0A254TYH8	219	K	Uncharacterized protein	ATCC64974_82070	VVK(1)GMVLGR	2	-0.44028	2	2	1	57.7081	0.0305766	57.708					1	45.368	0.059864	45.368
Q2VSG4	185	K	Orotate phosphoribosyltransferase	pyrE	DENGVEDDK(1)PR	2	0.3229	1	1	1	134.977	3.77e-06	134.98
Q2VSG4	114	K	Orotate phosphoribosyltransferase	pyrE	EAK(1)DHGEGGNIVGAALK	3	-0.08151	3	3	1	105.06	2.29e-06	105.06	1	90.3854	0.000180765	90.385	1	94.3657	0.000103499	94.366
Q2VSG4	154	K	Orotate phosphoribosyltransferase	pyrE	ETLNLVAK(1)EGGK	2	-0.50334	6	3	1	97.9573	0.000148061	97.957	1	74.7805	0.00274496	74.78	1	96.7559	0.000226908	96.756
Q2VSG4	218	K	Orotate phosphoribosyltransferase	pyrE	LMQAK(1)GNEADMK	2	-1.3593	1	1									1	107.166	3.09e-05	107.17
Q2VSG4	176	K	Orotate phosphoribosyltransferase	pyrE	MPGPK(1)DENGVEDDKPR	3	0.013632	1	1	1	143.778	2.42e-18	182.15
A0A254TVA2	1241	K	Cytochrome P450 family protein	ATCC64974_85380	VVQAALDAAAK(1)GR	2	-0.31546	1	1									1	80.9595	0.000920154	80.96
A0A254TU92	76	K	Centrosome microtubule-binding domain of Cep57 family protein	ATCC64974_79280	ALNHPSWK(1)LLPPTER	3	-0.22525	6	3	1	76.7593	0.000330406	76.759	1	62.3571	0.0078782	62.357	1	79.6515	0.000288685	79.652
A0A100IBR3	501	K	Aldedh domain-containing protein	ABL_02271	AVHVNLGTK(1)L	2	-0.9687	2	2					1	59.0674	0.0354935	59.067	1	71.4507	0.013155	71.451
A0A254TU92	329	K	Centrosome microtubule-binding domain of Cep57 family protein	ATCC64974_79280	EAVANTSK(1)VGDPFADDTFQGPQVTK	3	-0.34624	3	3	1	159.757	1.17e-16	159.76	1	216.15	1.51e-32	216.15	1	180.838	1.93e-23	180.84
A0A254TU92	346	K	Centrosome microtubule-binding domain of Cep57 family protein	ATCC64974_79280	VGDPFADDTFQGPQVTK(1)AQYDR	3	0.24012	3	3	1	178.324	2.4e-22	178.32	1	178.324	2.4e-22	178.32	1	166.266	4.75e-16	166.27
A0A100IBR3	254	K	Aldedh domain-containing protein	ABL_02271	EVMK(1)LAAGTLK	2	0.14449	7	3	1	109.389	5.68e-05	109.39	1	118.766	2.36e-05	118.77	1	107.344	6.4e-05	107.34
A0A100IBR3	261	K	Aldedh domain-containing protein	ABL_02271	LAAGTLK(1)NITLETGGK	2	0.11751	3	3	1	75.8771	0.000852771	75.877	1	211.119	2.39e-18	211.12	1	157.741	1.26e-14	157.74
A0A254TU92	321	K	Centrosome microtubule-binding domain of Cep57 family protein	ATCC64974_79280	FVALFK(1)EAVANTSK	2	-1.3672	4	3	1	113.395	2.8e-06	113.4	1	107.348	4.49e-06	107.35	1	101.304	6.17e-06	101.3
A0A254TU92	68	K	Centrosome microtubule-binding domain of Cep57 family protein	ATCC64974_79280	K(1)ALNHPSWK	3	-0.27486	3	3	1	104.048	0.000767531	104.05	1	93.5557	0.00145064	93.556	1	66.9202	0.00920266	66.92
A0A254TU92	374	K	Centrosome microtubule-binding domain of Cep57 family protein	ATCC64974_79280	SEGATLVAGGEPFK(1)NVGDGK	2	-0.13526	3	3	1	220.356	4.33e-35	220.36	1	186.114	4.96e-22	186.11	1	205.244	4.69e-29	205.24
A0A254TU92	239	K	Centrosome microtubule-binding domain of Cep57 family protein	ATCC64974_79280	VAGSALVTHPGVDK(1)VAFTGSTLTGR	3	0.090146	7	3	1	275.328	1.72e-66	275.33	1	251.371	1.85e-53	251.37	1	240.751	1.05e-42	240.75
A0A254TU92	472	K	Centrosome microtubule-binding domain of Cep57 family protein	ATCC64974_79280	VPFGGVK(1)QSGIGR	2	-0.092599	7	3	1	135.018	1.1e-08	135.02	1	119.253	1.85e-06	119.25	1	127.793	1.75e-08	127.79
A0A254TU92	137	K	Centrosome microtubule-binding domain of Cep57 family protein	ATCC64974_79280	YYAGYADK(1)VHGQTISTTPAK	3	0.087742	6	3	1	60.3249	0.00461494	60.325	1	56.8825	0.00557249	56.882	1	57.985	0.00526581	57.985
A0A100IBR7	65	K	Catechol O-methyltransferase	ABL_02358	QAFFISLGPDK(1)AK	2	0.50883	6	3	1	105.029	8.12e-06	105.03	1	118.73	2.08e-06	118.73	1	137.625	8.73e-09	137.62
A0A100IBT7	58	K	60S ribosomal protein L43	ABL_02630	AVGIWECK(1)GCNK	2	-0.41998	3	3	1	125.97	2.63e-06	125.97	1	150.457	2.87e-08	150.46	1	127.831	2.4e-06	127.83
A0A100IBT7	50	K	60S ribosomal protein L43	ABL_02630	K(1)AVGIWECK	2	3.0824	3	3	1	91.5493	0.00458066	91.549	1	115.781	0.00096183	115.78	1	117.698	0.000821939	117.7
A0A100IBT7	28	K	60S ribosomal protein L43	ABL_02630	K(1)MEVSQHAR	3	0.75223	4	3	1	80.9863	0.00284891	80.986	1	50.1076	0.0219969	50.108	1	42.3359	0.0360823	42.336
A0A100IBT7	7	K	60S ribosomal protein L43	ABL_02630	K(1)VGITGK	2	-0.03473	4	3	1	66.3511	0.0587062	66.351	1	90.3698	0.02134	90.37	1	68.2141	0.054333	68.214
A0A100IBT7	44	K	60S ribosomal protein L43	ABL_02630	YICTFCGK(1)NTVK	2	-1.4445	2	2					1	130.563	2.07e-06	130.56	1	153.946	2.39e-08	153.95
A0A254TVF4	664	K	AMP-binding enzyme family protein	ATCC64974_86130	DK(1)ESIVHQHAR	3	-0.43791	1	1					1	88.1551	0.000536456	88.155
A0A254TVF4	377	K	AMP-binding enzyme family protein	ATCC64974_86130	NYEVK(1)SAR	2	-1.2578	1	1					1	62.5577	0.0300248	62.558
A0A100IBX6	284	K	Epoxide hydrolase	ABL_02632	AFYK(1)GITPR	2	0.084044	3	3	1	78.5564	0.00625319	78.556	1	87.258	0.0043126	87.258	1	80.7549	0.00576289	80.755
A0A100IBX6	465	K	Epoxide hydrolase	ABL_02632	EDLMGEK(1)ER	2	-0.18032	5	3	1	126.313	0.000270384	126.31	1	85.3546	0.0047371	85.355	1	104.424	0.00131186	104.42
A0A254TVT0	103	K	Short chain dehydrogenase family protein	ATCC64974_86560	AFPLVTEEK(1)GSAR	2	0.02001	2	2					1	76.7282	0.00105463	76.728	1	71.8787	0.00557981	71.879
A0A254TVT0	349	K	Short chain dehydrogenase family protein	ATCC64974_86560	MEK(1)GPLYFQK	2	-2.6895	1	1									1	92.5385	0.00165221	92.538
A0A254TVV5	151	K	Clathrin light chain	ATCC64974_81820	AEISEEK(1)K	2	-0.1175	3	3	1	111.947	0.00259696	111.95	1	100.017	0.0040988	100.02	1	122.516	0.00126641	122.52
A0A254TVV5	207	K	Clathrin light chain	ATCC64974_81820	IAK(1)LVDVSGK	2	-0.23483	1	1	1	44.6119	0.0567827	44.612
A0A254TVV5	214	K	Clathrin light chain	ATCC64974_81820	LVDVSGK(1)GTK	2	-0.8667	2	2	1	72.2004	0.00864604	72.2	1	68.3555	0.0137271	68.355
A0A100ICE8	239	K	Peptidase_M43 domain-containing protein	ABL_02728	GIAWDSDK(1)QLIK	2	0.3043	2	2	1	121.68	5.88e-06	121.68	1	103.909	3.65e-05	103.91
A0A100ICE8	481	K	Peptidase_M43 domain-containing protein	ABL_02728	NDDELGMK(1)NALR	2	-0.43761	15	3	1	153.535	8.05e-12	183.06	1	205.025	1.05e-14	205.02	1	160.56	1.47e-08	160.56
A0A100ICE8	169	K	Peptidase_M43 domain-containing protein	ABL_02728	SMDTDQLK(1)GK	2	-3.3437	2	2					1	57.3472	0.0282743	57.347	1	56.4044	0.0351876	56.404
A0A100ICE8	293	K	Peptidase_M43 domain-containing protein	ABL_02728	TAALPAFSK(1)LSR	2	-0.11468	3	3	1	84.2973	0.00104452	84.297	1	80.9595	0.00126356	80.96	1	80.9595	0.00126356	80.96
A0A100ICE8	161	K	Peptidase_M43 domain-containing protein	ABL_02728	YVK(1)SMDTDQLK	2	-1.1129	1	1									1	48.0443	0.0484325	48.044
A0A505IA69	44	K	SWIRM domain family protein	CAN33_0018620	ELVESIK(1)DAIR	2	-0.34083	1	1	1	92.8661	0.000700809	92.866
A0A254UCK8	41	K	Uncharacterized protein	ATCC64974_50740	APDHDAYDAK(1)K	3	-0.22595	2	2	1	65.1792	0.00815438	65.179					1	81.9197	0.000847715	81.92
A0A254UCK8	100	K	Uncharacterized protein	ATCC64974_50740	FGSHYLK(1)R	3	-0.35552	2	2	1	42.5986	0.0563499	42.599	1	50.0403	0.0462946	50.04
A0A254UC69	273	K	Methyltransferase domain family protein	ATCC64974_50540	HDATYYPK(1)FK	2	-0.095019	1	1	1	177.572	3.67e-08	177.57
A0A254UC69	128	K	Methyltransferase domain family protein	ATCC64974_50540	IDGK(1)QFK	2	-0.87212	2	2	1	62.7172	0.0492542	62.717	1	74.4152	0.0291391	74.415
A0A254UC69	175	K	Methyltransferase domain family protein	ATCC64974_50540	PAIEK(1)MR	2	0.28189	2	2					1	58.6044	0.0563264	58.604	1	52.4027	0.0663786	52.403
A0A254UC69	423	K	Methyltransferase domain family protein	ATCC64974_50540	TEDSVDGDEALLGEGK(1)ER	2	-1.6766	1	1	1	193.19	8.21e-23	193.19
A0A100ICI1	13	K	Autophagy-related protein	ABL_02753	FKDEHPFEK(1)R	3	-0.77265	2	2	0.99999	49.8764	0.0150074	59.198					1	83.3346	0.000360747	101.39
A0A100ICI1	69	K	Autophagy-related protein	ABL_02753	IK(1)LSPEK	2	0.010075	1	1									1	75.7608	0.0268831	75.761
A0A100ICI1	35	K	Autophagy-related protein	ABL_02753	IPVICEK(1)VEK	2	-1.1824	3	3	1	45.661	0.057815	45.661	1	70.3208	0.0111299	70.321	1	68.7856	0.0131586	68.786
A0A100ICI1	38	K	Autophagy-related protein	ABL_02753	VEK(1)SDIATIDK	2	0.3636	1	1									1	108.716	5.92e-05	108.72
A0A100ICI1	46	K	Autophagy-related protein	ABL_02753	SDIATIDK(1)K	2	0.43972	6	3	1	96.665	0.00302325	96.665	1	74.8411	0.0109491	74.841	1	77.6625	0.00880824	77.662
A0A254UC56	1234	K	Glutamine amidotransferase type-2 domain-containing protein	ATCC64974_50460	AIMAK(1)LGVR	2	-1.4578	2	2	1	63.4188	0.0230584	63.419	1	60.9103	0.026361	60.91
A0A254UC56	1099	K	Glutamine amidotransferase type-2 domain-containing protein	ATCC64974_50460	AK(1)ADHILISGHDGGTGASR	3	0.3856	1	1	1	106.468	2.04e-06	106.47
A0A254UC56	1541	K	Glutamine amidotransferase type-2 domain-containing protein	ATCC64974_50460	ALPHFVK(1)VLPTDYK	3	-0.79508	4	3	1	111.116	1.63e-06	111.12	1	111.116	1.63e-06	111.12	1	101.304	2.93e-06	101.3
A0A254UC56	1548	K	Glutamine amidotransferase type-2 domain-containing protein	ATCC64974_50460	VLPTDYK(1)R	2	0.14673	6	3	1	79.474	0.0143287	79.474	1	80.4381	0.0138401	80.438	1	70.8559	0.0253618	70.856
A0A254UC56	1901	K	Glutamine amidotransferase type-2 domain-containing protein	ATCC64974_50460	DK(1)HVVVIGGGDTGNDCIGTSVR	3	0.068706	2	2					1	119.279	2.54e-07	119.28	1	87.4572	9.49e-05	87.457
A0A254UC56	1862	K	Glutamine amidotransferase type-2 domain-containing protein	ATCC64974_50460	DLK(1)VPGR	2	-0.35957	5	3	1	72.1384	0.0330542	72.138	1	69.1757	0.0381487	69.176	1	81.7839	0.0222448	81.784
A0A254UC56	492	K	Glutamine amidotransferase type-2 domain-containing protein	ATCC64974_50460	ELLK(1)LPAIK	2	-0.34841	3	3	1	62.1042	0.0247892	62.104	1	63.8162	0.0225353	63.816	1	69.3382	0.0152655	69.338
A0A254UC56	497	K	Glutamine amidotransferase type-2 domain-containing protein	ATCC64974_50460	LPAIK(1)ESLDEQR	2	-0.30729	9	3	1	139.781	9.44e-07	139.78	1	143.249	5.2e-07	143.25	1	156.084	2.09e-08	156.08
A0A254UC56	109	K	Glutamine amidotransferase type-2 domain-containing protein	ATCC64974_50460	FFIK(1)NFAR	2	-0.59596	3	3	1	91.9001	0.00388568	91.9	1	89.1423	0.00536921	89.142	1	107.594	0.00113303	107.59
A0A254UC56	473	K	Glutamine amidotransferase type-2 domain-containing protein	ATCC64974_50460	IIDDSELK(1)YTVSHR	3	0.33192	7	3	1	103.137	2.69e-06	103.14	1	91.0762	4.55e-09	125.22	1	78.5076	2.28e-09	136.33
A0A254UC56	1557	K	Glutamine amidotransferase type-2 domain-containing protein	ATCC64974_50460	ILQEEAAK(1)AEAAK	2	-0.20079	4	3	1	136.327	9.88e-09	136.33	1	119.615	1.69e-06	119.62	1	136.327	9.88e-09	136.33
A0A254UC56	1299	K	Glutamine amidotransferase type-2 domain-containing protein	ATCC64974_50460	LDNK(1)LIAESELALEK	2	1.6124	1	1	1	125.5	1.28e-09	125.5
A0A254UC56	1653	K	Glutamine amidotransferase type-2 domain-containing protein	ATCC64974_50460	LSEDELK(1)YQSAR	2	3.2932	2	2					1	98.3681	0.000121102	98.368	1	117.029	1.39e-05	117.03
A0A254UC56	888	K	Glutamine amidotransferase type-2 domain-containing protein	ATCC64974_50460	NDK(1)SYEAYAK	2	0.79207	1	1	1	82.9536	0.00300087	82.954
A0A254UC56	637	K	Glutamine amidotransferase type-2 domain-containing protein	ATCC64974_50460	NISQAHK(1)DWTVR	3	0.13259	3	3	1	69.3521	0.00448565	69.352	1	67.9517	0.00530681	67.952	1	82.0687	0.000565011	82.069
A0A254UC56	1883	K	Glutamine amidotransferase type-2 domain-containing protein	ATCC64974_50460	NTK(1)SLLDSNLADGAYISAK	2	0.034698	1	1									1	240.21	1.97e-35	240.21
A0A254UC56	1899	K	Glutamine amidotransferase type-2 domain-containing protein	ATCC64974_50460	SLLDSNLADGAYISAK(1)DK	2	4.1802	3	3	1	190.23	2.23e-22	190.23	1	59.9754	0.00767734	59.975	1	157.568	4.72e-15	157.57
A0A254UC56	990	K	Glutamine amidotransferase type-2 domain-containing protein	ATCC64974_50460	SAIK(1)QIASGR	2	0.87232	2	2	1	54.27	0.0323408	54.27					1	64.9182	0.0182694	64.918
A0A254UC56	1616	K	Glutamine amidotransferase type-2 domain-containing protein	ATCC64974_50460	SALILDK(1)TR	2	0.8119	6	3	1	65.6266	0.0201519	65.627	1	74.5333	0.00842605	74.533	1	75.509	0.00714157	75.509
A0A254UC56	1963	K	Glutamine amidotransferase type-2 domain-containing protein	ATCC64974_50460	VDYGHSEVK(1)THMGK	3	-0.33344	2	2	1	76.0097	0.00057179	76.01					1	105.191	2.41e-06	105.19
A0A254UC56	1989	K	Glutamine amidotransferase type-2 domain-containing protein	ATCC64974_50460	VK(1)GINTVR	2	0.36143	5	3	1	106.599	0.0023956	106.6	1	118.495	0.00129856	118.5	1	109.714	0.00210834	109.71
A0A505I9C1	368	K	Glycosyl hydrolase 3 N terminal domain family protein	CAN33_0018350	AHTGK(1)LATLR	3	0.0096554	2	2	1	57.4014	0.0282028	57.401					1	64.82	0.00873029	64.82
A0A505I9C1	564	K	Glycosyl hydrolase 3 N terminal domain family protein	CAN33_0018350	ISTGK(1)AGK	2	0.5269	1	1									1	47.5743	0.0563599	47.574
A0A505I9C1	1011	K	Glycosyl hydrolase 3 N terminal domain family protein	CAN33_0018350	LVSSTLSDNVEK(1)NLAR	2	-0.36699	2	2					1	139.491	4.72e-10	139.49	1	187.367	2.47e-18	187.37
A0A505I9C1	423	K	Glycosyl hydrolase 3 N terminal domain family protein	CAN33_0018350	QDDGSDK(1)QVFR	2	0.99174	3	3	1	41.2419	0.0633519	41.242	1	55.2579	0.0320231	55.258	1	47.7121	0.0432292	47.712
A0A505I9C1	551	K	Glycosyl hydrolase 3 N terminal domain family protein	CAN33_0018350	VVNTEK(1)FFK	2	0.83739	1	1	1	101.646	0.00146035	101.65
A0A505I4Y3	271	K	Dehydratase family protein	CAN33_0018430	NQLAVK(1)LR	2	0.20546	1	1									1	55.37	0.039939	55.37
B3RFW1	18	K	Peroxisomal membrane protein A	pmpA	EDTK(1)ELVHK	2	0.38149	5	3	1	59.6454	0.00981322	65.224	1	86.8981	0.00439288	86.898	1	121.603	0.000393316	121.6
B3RFW1	23	K	Peroxisomal membrane protein A	pmpA	ELVHK(1)VGNR	2	0.18549	5	3	1	44.9804	0.0290168	44.98	1	86.6702	0.0215436	86.67	1	124.922	0.0294291	124.92
B3RFW1	4	K	Peroxisomal membrane protein A	pmpA	SAK(1)FQDEAVTSIR	2	-0.86594	2	2					1	107.735	4.57e-06	107.74	1	94.4871	0.000159457	94.487
A0A3F3RGZ9	165	K	Phosphatidylinositol-glycan biosynthesis class S family protein	ATCC64974_49750	ILDQLK(1)ER	2	-0.27107	7	3	1	105.101	0.00253374	105.1	1	82.645	0.00782517	86.67	1	130.748	0.000682612	130.75
A0A3F3RGZ9	159	K	Phosphatidylinositol-glycan biosynthesis class S family protein	ATCC64974_49750	K(1)ILDQLK	2	-0.54055	3	3	1	113.698	0.00739104	113.7	1	87.2511	0.0246185	87.251	1	95.8152	0.0156156	95.815
A0A3F3RGZ9	589	K	Phosphatidylinositol-glycan biosynthesis class S family protein	ATCC64974_49750	LILLAK(1)GK	2	-0.24954	3	3	1	82.6713	0.00930967	82.671	1	77.0577	0.0113936	77.058	1	65.2521	0.0263084	65.252
A0A100ICW0	100	K	40S ribosomal protein S11	ABL_02850	EYLHYVPK(1)YNR	3	-0.18977	8	3	1	101.664	3.99e-05	101.66	1	93.6667	0.000297873	93.667	1	112.711	1.24e-06	143.4
A0A100ICW0	109	K	40S ribosomal protein S11	ABL_02850	HK(1)NLAAHVSPAFR	3	0.40552	7	3	1	89.5068	0.000222943	89.507	1	128.763	7.87e-09	128.76	1	134.685	5.38e-09	134.68
A0A100ICW0	61	K	40S ribosomal protein S11	ABL_02850	K(1)CPFTGLVSIR	2	0.26145	2	2	1	71.1757	0.0113601	71.176	1	81.9197	0.00231987	81.92
A0A100ICW0	137	K	40S ribosomal protein S11	ABL_02850	PLSK(1)TVR	2	-0.2389	7	3	1	109.012	0.00645837	109.01	1	122.128	0.00353609	122.13	1	96.4916	0.0109184	96.492
A0A100ICW0	60	K	40S ribosomal protein S11	ABL_02850	TAIEGSYIDK(1)K	2	0.38745	7	3	1	98.1049	0.000304251	98.105	1	113.379	5.83e-05	113.38	1	89.3005	0.0014007	89.301
A0A100ICW0	50	K	40S ribosomal protein S11	ABL_02850	TPK(1)TAIEGSYIDK	2	0.71707	10	3	1	221.589	2.84e-23	221.59	1	178.026	9.9e-14	178.03	1	200.971	1.9e-18	200.97
A0A100ICW0	83	K	40S ribosomal protein S11	ABL_02850	VVSTK(1)MHR	2	0.49786	12	3	1	74.3009	0.00536817	81.296	1	93.4285	0.00276697	94.114	1	75.825	0.00133766	106.04
A0A100ICW0	40	K	40S ribosomal protein S11	ABL_02850	WYK(1)DVGLGFR	2	-0.98506	8	3	1	108.47	0.00044607	108.47	1	119.528	0.000172928	119.53	1	142.827	1.54e-05	142.83
A0A100ICX1	227	K	Allergen Asp f 4	ABL_02873	YVAFDDDSQGGWGAAK(1)GDK	2	-0.02301	6	3	1	246.897	1.83e-42	246.9	1	218.252	7.11e-30	218.25	1	197.597	2.95e-28	197.6
A0A254UBV0	76	K	Uncharacterized protein	ATCC64974_49290	ALDLSQAK(1)R	2	0.34432	3	3	1	72.607	0.0149641	72.607	1	102.622	0.0019223	102.62	1	93.5976	0.00395709	93.598
A0A505I914	638	K	ENTH domain family protein	CAN33_0017750	FATELK(1)K	2	1.0967	3	3	1	67.032	0.0571078	67.032	1	68.9149	0.0526882	68.915	1	68.9149	0.0526882	68.915
A0A505I914	206	K	ENTH domain family protein	CAN33_0017750	K(1)HQQANEAFQK	3	-0.25131	1	1	1	81.0165	0.000888813	81.017
A0A505I914	743	K	ENTH domain family protein	CAN33_0017750	TK(1)SEFLANMSHEIR	3	-1.2994	1	1									1	54.261	0.0122652	54.261
A0A505I914	570	K	ENTH domain family protein	CAN33_0017750	VDNVEGK(1)WK	2	-1.5615	1	1					1	54.5394	0.0457407	54.539
A0A254TVB4	157	K	Legume-like lectin family protein	ATCC64974_85680	DSTNQLTGYQTLAK(1)K	2	-1.254	2	2	1	82.5896	0.00175238	82.59	1	207.852	1.95e-22	207.85
A0A254TVB4	336	K	Legume-like lectin family protein	ATCC64974_85680	K(1)TADLIR	2	0.3541	3	3	1	78.3766	0.0339477	78.377	1	77.3176	0.0350611	77.318	1	68.3826	0.0539377	68.383
A0A100ID06	82	K	ENTH domain containing protein	ABL_02889	FTDK(1)TSEEWR	2	-0.5291	2	2	1	94.3627	0.00139552	94.363					1	108.401	0.000447772	108.4
A0A254UBN7	333	K	Mitochondrial import inner membrane translocase subunit TIM50	ATCC64974_48840	DLSK(1)VILIDTK	2	1.289	1	1									1	100.022	0.00173366	100.02
A0A254UBN7	340	K	Mitochondrial import inner membrane translocase subunit TIM50	ATCC64974_48840	VILIDTK(1)EEHAR	3	-0.97976	3	3	1	77.1846	0.0007171	77.185	1	70.0893	0.00405336	70.089	1	67.9969	0.0052803	67.997
A0A254UBN7	362	K	Mitochondrial import inner membrane translocase subunit TIM50	ATCC64974_48840	WLGDSK(1)DK	2	0.055145	7	3	1	44.7531	0.0335264	60.019	1	56.2581	0.038714	56.258	1	62.5821	0.0299913	62.582
A0A254UBN7	316	K	Mitochondrial import inner membrane translocase subunit TIM50	ATCC64974_48840	YK(1)DGEYIK	2	0.68058	5	3	1	61.48	0.0315114	61.48	1	90.9056	0.00625289	90.906	1	72.8792	0.0157882	72.879
A0A100ID24	13	K	60S ribosomal protein L23	ABL_02918	GGASGNK(1)LK	2	0.087575	6	3	1	88.8188	0.00396453	88.819	1	88.8188	0.00396453	88.819	1	99.1386	0.00166307	99.139
A0A100ID24	123	K	60S ribosomal protein L23	ABL_02918	GSAITGPVGK(1)EAAELWPR	2	-3.2663	2	2	1	119.366	1.09e-06	119.37	1	130.771	1.04e-09	130.77
A0A100ID24	75	K	60S ribosomal protein L23	ABL_02918	K(1)VMPAVVVR	2	-1.2457	7	3	1	76.0998	0.00272796	97.635	1	97.4306	0.00279021	97.431	1	59.1529	0.00227022	99.139
A0A100ID24	66	K	60S ribosomal protein L23	ABL_02918	LPAAGVGDMVMATVK(1)K	2	-1.0231	8	3	1	162.789	4.19e-12	162.79	1	166.036	6.51e-15	166.04	1	135.569	6.42e-10	135.57
A0A100ID24	43	K	60S ribosomal protein L23	ABL_02918	NLYIISVK(1)GIGAR	2	-0.099198	6	3	1	93.3481	0.000294066	93.348	1	133.877	1.21e-08	133.88	1	144.507	2.62e-09	144.51
A0A3F3RRN5	182	K	Mpv17 / PMP22 family protein	ATCC64974_85950	K(1)EEIPRPFPR	3	-0.89849	3	3	1	47.8938	0.0609519	47.894	1	50.1076	0.0567666	50.108	1	47.8938	0.0609519	47.894
A0A100ID42	154	K	26S proteasome regulatory subunit RPN11	ABL_02916	AVAVVVDPIQSVK(1)GK	2	-1.5348	1	1									1	112.022	1.74e-06	112.02
A0A100ID42	156	K	26S proteasome regulatory subunit RPN11	ABL_02916	GK(1)VVIDAFR	2	-1.514	3	3	1	79.1482	0.00612122	79.148	1	70.0564	0.0143199	70.056	1	80.6884	0.00577773	80.688
A0A100ID42	234	K	26S proteasome regulatory subunit RPN11	ABL_02916	HVWTEALQMK(1)DFHEEGEHNVER	4	-1.3144	2	2	1	107.557	9.21e-07	107.56					1	139.947	1.07e-10	139.95
A0A100ID42	248	K	26S proteasome regulatory subunit RPN11	ABL_02916	MK(1)QLVSLAEGYEK	2	0.72625	1	1					1	114.705	3.85e-06	114.7
A0A100ID42	259	K	26S proteasome regulatory subunit RPN11	ABL_02916	QLVSLAEGYEK(1)R	2	0.95844	5	3	1	120.589	1.06e-05	120.59	1	141.342	1.03e-06	141.34	1	136.013	1.92e-06	136.01
A0A100ID42	308	K	26S proteasome regulatory subunit RPN11	ABL_02916	QMIDK(1)EASVAR	2	-1.8493	2	2	1	105.384	7.1e-05	105.38	1	81.642	0.00172477	81.642
A0A100ID42	262	K	26S proteasome regulatory subunit RPN11	ABL_02916	VK(1)EETTLTK	2	0.56503	4	3	1	82.4167	0.0053923	82.417	1	107.788	0.00113198	107.79	1	104.221	0.00132266	104.22
A0A100ID42	279	K	26S proteasome regulatory subunit RPN11	ABL_02916	YVGK(1)VDPK	2	0.40039	3	2					1	68.3707	0.022007	68.371	1	95.5016	0.00454673	95.502
A0A100ID66	100	K	60S ribosomal protein L34	ABL_02945	AFLIEEQK(1)IVK	2	0.17019	3	3	1	99.2826	0.000115445	99.283	1	125.72	6.56e-06	125.72	1	97.1627	0.000308838	97.163
A0A100ID66	87	K	60S ribosomal protein L34	ABL_02945	CAGCVK(1)DR	2	-0.67539	4	3	1	113.256	0.00178174	113.26	1	92.4908	0.00566444	92.491	1	113.256	0.00178174	113.26
A0A100ID66	25	K	60S ribosomal protein L34	ABL_02945	IIK(1)TPGGELR	2	-0.061781	8	3	1	105.397	0.000521971	105.4	1	115.781	0.000265481	115.78	1	112.357	0.000350051	112.36
A0A100ID66	107	K	60S ribosomal protein L34	ABL_02945	VLK(1)ESQEK	2	-0.77903	3	3	1	76.0641	0.0117624	76.064	1	87.4761	0.00752602	87.476	1	69.5982	0.0203138	69.598
A0A254UBL4	288	K	Protein DOM34 homolog	ATCC64974_48400	TILADTK(1)YAR	2	1.2033	3	3	1	82.4167	0.00307643	82.417	1	91.5493	0.00179139	91.549	1	102.524	0.000592937	102.52
A0A254UGH2	2011	K	Alkaline phosphatase family protein	ATCC64974_48470	DLILNDYGK(1)K	2	1.5484	1	1	1	89.8266	0.00277629	89.827
A0A254UGH2	1240	K	Alkaline phosphatase family protein	ATCC64974_48470	DSVWSLVDNSTK(1)ER	2	-1.258	1	1									1	96.6729	0.000112701	96.673
A0A254UBK8	80	K	F-box-like family protein	ATCC64974_48260	AGVSK(1)VVPGVHDR	3	-0.093593	5	3	1	55.1759	0.0119354	55.176	1	64.2439	0.006893	64.244	1	55.9795	0.0114885	55.98
A0A254UBK8	52	K	F-box-like family protein	ATCC64974_48260	AIVSSK(1)EAGIIIGK	2	-0.523	6	3	1	146.959	2.1e-10	146.96	1	161.205	3.83e-11	161.21	1	119.963	9.66e-07	119.96
A0A254UBK8	60	K	F-box-like family protein	ATCC64974_48260	EAGIIIGK(1)SGK	2	0.016214	6	3	1	125.97	6.48e-06	125.97	1	111.525	4.92e-05	111.52	1	99.5386	9.21e-05	99.539
A0A254UBK8	75	K	F-box-like family protein	ATCC64974_48260	DETGVK(1)AGVSK	2	-1.6034	8	3	1	80.1699	0.000612032	93.839	1	96.3341	4.32e-05	113.22	1	71.268	8.67e-05	100.93
A0A254UBK8	63	K	F-box-like family protein	ATCC64974_48260	SGK(1)NVADLR	2	-0.38891	6	3	1	114.894	0.000752048	114.89	1	128.514	0.00024966	128.51	1	119.224	0.000520549	119.22
A0A254UBK8	301	K	F-box-like family protein	ATCC64974_48260	GGSK(1)ITEIR	2	2.9713	2	1	1	57.5318	0.0308088	57.532
A0A254UBK8	152	K	F-box-like family protein	ATCC64974_48260	IK(1)HIQDASGVR	2	-0.73657	6	3	1	140.142	1.05e-06	140.14	1	91.9612	0.0003717	91.961	1	75.8194	2.66e-06	128.85
A0A254UBK8	317	K	F-box-like family protein	ATCC64974_48260	ISIAK(1)APHDETGER	3	0.71826	2	2	1	83.6916	0.000281008	83.692	1	48.8985	0.0201267	48.899
A0A254UBK8	166	K	F-box-like family protein	ATCC64974_48260	MVAQK(1)EMLPQSTER	2	-0.37148	3	3	1	172.854	5.83e-14	172.85	1	195.939	1.1e-18	195.94	1	185.657	2.45e-14	185.66
A0A254UE72	238	K	Uncharacterized protein	ATCC64974_48060	AEIEAVIPIK(1)R	2	-0.011812	3	3	1	116.546	4.3e-05	116.55	1	111.855	6.56e-05	111.86	1	73.9513	0.00628912	73.951
A0A100IDB5	15	K	Unnamed protein product	ABL_02995	DFGEGPK(1)VHK	2	-0.76539	7	3	1	90.827	0.00189303	90.827	1	45.8289	0.000246586	116.55	1	108.903	0.000435365	108.9
A0A100IDB5	27	K	Unnamed protein product	ABL_02995	K(1)VASLEK	2	0.47477	2	2					1	78.1916	0.0341423	78.192	1	65.4654	0.0607852	65.465
A0A100IDB5	33	K	Unnamed protein product	ABL_02995	VASLEK(1)VCSELIDR	2	-0.019364	5	3	1	176.556	4.85e-14	176.56	1	176.397	4.89e-14	176.4	1	172.82	5.84e-14	172.82
A0A100IDB5	8	K	Unnamed protein product	ABL_02995	SFQKPEK(1)DFGEGPK	2	-0.27501	4	3	0.99999	49.7909	4.44e-06	113.47	0.999988	49.1524	1.44e-10	147.83	1	71.4571	6.66e-14	179.14
A0A100IDB5	45	K	Unnamed protein product	ABL_02995	SK(1)SLQVK	2	0.065248	6	3	1	151.035	0.00173396	151.04	1	119.406	0.00414249	119.41	1	110.807	0.00605841	110.81
A0A100IDB5	50	K	Unnamed protein product	ABL_02995	SLQVK(1)GPVR	2	-0.081474	7	3	1	102.067	0.00143784	102.07	1	80.6884	0.00577773	80.688	1	91.8667	0.00328481	91.867
A0A100IDB5	74	K	Unnamed protein product	ABL_02995	TPNGEGSK(1)TWDK	2	-0.87535	4	3	1	131.664	5.21e-06	131.66	1	57.4139	0.0242071	57.414	1	70.3726	0.00819239	70.373
A0A100IDB5	78	K	Unnamed protein product	ABL_02995	TWDK(1)YEMR	2	-1.0713	8	3	1	71.6136	0.0175339	71.614	1	78.1127	0.0110019	78.113	1	72.607	0.0161637	72.607
A0A100IDH0	18	K	Copper amine oxidase, enzyme domain family protein	ABL_03026	PVVAGPPQGHGPSTFEK(1)MK	3	0.68909	2	2					1	116.605	8.17e-07	116.6	1	86.7997	0.000211312	86.8
A0A100IDH6	48	K	Casein kinase I	ABL_03041	AK(1)HPQLEYEAR	3	0.35639	6	3	1	120.574	8.17e-06	120.57	1	103.439	3.69e-05	103.44	1	112.845	2.11e-05	112.84
A0A100IDH6	143	K	Casein kinase I	ABL_03041	DIKPDNFLMGIGK(1)R	3	-0.82261	3	3	1	86.3239	0.000164951	92.039	1	85.1457	0.000190241	90.861	0.999998	56.3152	0.0119221	59.225
A0A100IDH6	313	K	Casein kinase I	ABL_03041	DK(1)EAEEQQR	2	1.2126	4	3	1	77.0485	0.00658947	77.049	1	85.6222	0.00467743	85.622	1	74.6004	0.00833775	74.6
A0A100IDH6	174	K	Casein kinase I	ABL_03041	ENK(1)NLTGTAR	2	-1.0189	3	3	1	50.786	0.0393804	50.786	1	45.661	0.057815	45.661	1	49.4658	0.044129	49.466
A0A100IDH6	266	K	Casein kinase I	ABL_03041	FDDK(1)PDYSYLR	2	-0.77208	3	3	1	53.4477	0.0320482	53.448	1	92.2466	0.000757329	92.247	1	92.2466	0.000757329	92.247
A0A100IDH6	310	K	Casein kinase I	ABL_03041	NAAMIVDANK(1)K	2	0.0075211	2	2					1	101.393	0.000116159	101.39	1	84.4793	0.0020011	84.479
A0A254UBL9	431	K	Coatomer subunit gamma	ATCC64974_47490	DEGGYEFK(1)R	2	-0.070512	6	3	1	87.258	0.00588705	87.258	1	88.4955	0.00551033	88.495	1	111.455	0.00127757	111.46
A0A254UBL9	279	K	Coatomer subunit gamma	ATCC64974_47490	HK(1)HEMVNFEAAK	3	0.12281	4	3	1	67.1016	0.00668813	67.102	1	43.3146	0.0312568	43.315	1	63.7268	0.0077843	63.727
A0A254UBL9	256	K	Coatomer subunit gamma	ATCC64974_47490	LAAK(1)LAEEDQGLR	2	0.39299	2	2	1	100.223	1.02e-05	100.22	1	105.029	8.12e-06	105.03
A0A254UBL9	873	K	Coatomer subunit gamma	ATCC64974_47490	LFGK(1)TVTGGR	2	-0.19247	3	3	1	54.4863	0.032055	54.486	1	91.5493	0.00179139	91.549	1	84.8821	0.00272951	84.882
A0A254UBL9	75	K	Coatomer subunit gamma	ATCC64974_47490	LFQNK(1)DPSLR	2	-1.7861	1	1					1	60.5976	0.0268705	60.598
A0A254UBL9	141	K	Coatomer subunit gamma	ATCC64974_47490	LIK(1)TAIVDK	2	-0.15888	3	3	1	61.7646	0.0252363	61.765	1	83.4376	0.00516462	83.438	1	74.8411	0.00802087	74.841
A0A254UBK9	177	K	Ankyrin repeats (3 copies) family protein	ATCC64974_47360	AMISAYTEAK(1)R	2	1.0256	4	3	1	111.855	6.56e-05	111.86	1	122.691	1.33e-05	122.69	1	128.015	8.01e-06	128.01
A0A254UBK9	413	K	Ankyrin repeats (3 copies) family protein	ATCC64974_47360	DWK(1)STQNR	2	0.092084	1	1									1	101.431	0.00287226	101.43
A0A254UBK9	309	K	Ankyrin repeats (3 copies) family protein	ATCC64974_47360	SIPFAK(1)HQIPLEAEAR	3	-0.12215	3	3	1	90.4534	0.000156884	90.453	1	95.1972	7.63e-05	95.197	1	104.206	1.91e-06	104.21
A0A100IDM9	130	K	Transmembrane protein UsgS	ABL_03062	HK(1)AEDPSTLR	2	0.54412	2	2	1	89.8266	0.00203379	89.827	1	87.5679	0.0023516	87.568
A0A100IDM9	332	K	Transmembrane protein UsgS	ABL_03062	NK(1)HEFLR	2	0.73749	3	3	1	63.5339	0.04785	63.534	1	56.3783	0.0601542	56.378	1	79.0587	0.0243434	79.059
A0A100IDM9	31	K	Transmembrane protein UsgS	ABL_03062	NPDLFK(1)YDHFR	3	-0.23732	3	3	1	60.2551	0.0149619	60.255	1	62.4662	0.0129649	62.466	1	51.2862	0.0230624	51.286
A0A100IDM9	128	K	Transmembrane protein UsgS	ABL_03062	WVDTTYVDK(1)HK	3	-1.6491	3	3	1	92.8661	0.00033253	92.866	1	95.6181	0.000213404	95.618	1	100.687	4.16e-05	100.69
A0A254UJH5	67	K	WD domain, G-beta repeat family protein	ATCC64974_49410	EANLRPFGGEFQPGLYK(1)SVEQR	3	0.79276	5	3	1	151.213	2.4e-15	151.21	1	186.579	1.48e-22	186.58	1	162.834	9.97e-16	162.83
A0A505I8G5	568	K	UTP15 C terminal family protein	CAN33_0016790	IADIK(1)HK	2	0.23969	2	2	1	81.2967	0.02262	81.297	1	81.2967	0.02262	81.297
A0A505I8G5	386	K	UTP15 C terminal family protein	CAN33_0016790	NPSQDK(1)INHVR	3	-1.5516	1	1					1	74.9616	0.00154443	74.962
A0A100IDT9	172	K	Septin spn3	ABL_03109	ADSLTPAELAESK(1)K	2	4.3711	6	3	1	102.52	7.96e-06	102.52	1	119.963	1.32e-06	119.96	1	138.214	5.44e-09	138.21
A0A100IDT9	173	K	Septin spn3	ABL_03109	K(1)LIMEDIEHYR	3	-0.44462	2	2	1	51.4633	0.0177818	51.463					1	98.1049	0.000111178	98.105
A0A100IDT9	326	K	Septin spn3	ABL_03109	EIELK(1)VQR	2	0.029948	4	3	1	122.176	7.39e-05	122.18	1	122.128	0.000963526	122.13	1	113.499	0.00175929	113.5
A0A100IDT9	309	K	Septin spn3	ABL_03109	LK(1)EEQLR	2	-0.32846	9	3	1	125.252	0.0031566	125.25	1	127.118	0.00305763	127.12	1	162.504	0.000960931	162.5
A0A100IDT9	42	K	Septin spn3	ABL_03109	TTFVNTLCGK(1)K	2	0.32336	3	3	1	147.909	7.48e-06	147.91	1	138.219	3.81e-06	138.22	1	176.484	1.75e-09	176.48
A0A100IDV1	38	K	40S ribosomal protein S21	rps21	ANDHASVQISIAK(1)VDENGR	3	0.36194	1	1									1	41.798	0.0229755	41.798
A0A100IDV1	25	K	40S ribosomal protein S21	rps21	IIK(1)ANDHASVQISIAK	3	-0.12534	3	3	1	104.195	1.91e-06	104.2	1	78.0783	0.000367221	78.078	1	90.3479	0.000158677	90.348
A0A100IDZ2	175	K	3-methylcrotonyl-CoA carboxylase, beta subunit	ABL_03169	GGTYYPITVK(1)K	2	0.82259	3	3	1	97.7338	0.00035047	97.734	1	73.9513	0.00628912	73.951	1	85.8127	0.00183505	85.813
A0A100IDZ2	376	K	3-methylcrotonyl-CoA carboxylase, beta subunit	ABL_03169	IVDGSEFAEFK(1)R	2	0.46769	4	3	1	156.139	2.84e-08	156.14	1	168.016	5.84e-09	168.02	1	184.87	1.13e-11	184.87
A0A100IDZ2	522	K	3-methylcrotonyl-CoA carboxylase, beta subunit	ABL_03169	TADPDLK(1)AR	2	0.067167	1	1	1	51.4359	0.0437908	51.436
A0A3F3RI95	243	K	Methionine aminopeptidase	ATCC64974_49700	AK(1)ANPDAVR	2	2.4545	2	2	1	56.9157	0.0316198	56.916					1	44.8635	0.0627983	44.863
A0A3F3RI95	158	K	Methionine aminopeptidase	ATCC64974_49700	ELK(1)PGVTTDYIDEVVHK	3	-0.16297	1	1									1	95.2051	8.72e-05	95.205
A0A254UAV3	274	K	Superoxide dismutase [Cu-Zn]	ATCC64974_45900	GPQYPVSGGTILEVSK(1)TVR	3	2.7936	1	1					1	64.4223	0.0101768	64.422
A0A254UAV3	218	K	Superoxide dismutase [Cu-Zn]	ATCC64974_45900	TPLWTDHPEK(1)LK	3	0.36226	3	3	1	111.793	1.09e-05	111.79	1	112.498	1.03e-05	112.5	1	58.0403	0.0137687	58.04
A0A100IE20	65	K	Transaldolase	ABL_03196	AEGK(1)TLDEQVDATLDR	2	-0.37846	13	3	1	290.505	1.2e-51	290.5	1	283.312	2.18e-43	283.31	1	260.235	2.56e-36	260.24
A0A100IE20	118	K	Transaldolase	ABL_03196	ALHIIK(1)LYEENGISR	3	0.65621	13	3	1	63.0615	1.21e-14	153.09	1	112.022	9.74e-15	156.6	1	97.7971	1.52e-14	148.52
A0A100IE20	306	K	Transaldolase	ABL_03196	EGISK(1)FAADAVTLK	2	-0.36529	10	3	1	97.7971	7.12e-05	97.797	1	91.9687	0.000286473	91.969	1	112.964	2.92e-06	112.96
A0A100IE20	315	K	Transaldolase	ABL_03196	FAADAVTLK(1)DILK	2	-0.0061429	3	3	1	139.295	7.25e-09	139.3	1	161.206	8.51e-11	161.21	1	153.392	1.52e-10	153.39
A0A100IE20	299	K	Transaldolase	ABL_03196	FDFNEEAMAVEK(1)LR	3	-0.55768	8	3	1	203.934	5.89e-19	203.93	1	211.753	2.78e-19	211.75	1	117.203	4.03e-14	176.43
A0A100IE20	112	K	Transaldolase	ABL_03196	FSFDTQASIDK(1)ALHIIK	3	-0.75413	1	1									1	146.296	2.8e-11	146.3
A0A100IE20	220	K	Transaldolase	ABL_03196	HGYK(1)TIVMGASFR	3	-1.3036	3	3	1	48.5269	0.0206225	48.527	1	92.0388	0.000438367	92.039	1	56.29	0.0113159	56.29
A0A100IE20	189	K	Transaldolase	ABL_03196	ILDWYK(1)AAHK	2	-1.93	24	3	1	68.657	0.00105389	88.495	1	87.258	0.00113651	87.258	1	104.221	0.00105389	104.22
A0A100IE20	93	K	Transaldolase	ABL_03196	ILEIIPGK(1)VSTEVDAR	2	0.46911	8	3	1	83.8942	0.000565591	83.894	1	90.3854	4.7e-06	101.05	1	88.6368	4.05e-05	98.552
A0A100IE20	85	K	Transaldolase	ABL_03196	K(1)ILEIIPGK	2	0.22977	9	3	1	117.698	0.000821939	117.7	1	105.975	0.00167755	105.98	1	129.851	0.000323606	129.85
A0A100IE20	46	K	Transaldolase	ABL_03196	K(1)PEYASLIDAAVAK	3	-0.42621	13	3	1	45.8732	4.41e-11	162.76	1	42.3144	6.81e-14	176.04	1	49.5946	3.54e-11	164.41
A0A100IE20	59	K	Transaldolase	ABL_03196	KPEYASLIDAAVAK(1)GK	3	0.045182	18	3	1	104.308	6.54e-17	186.97	1	164.297	3.66e-21	199.01	1	112.558	2.93e-21	202.96
A0A100IE20	277	K	Transaldolase	ABL_03196	K(1)TYINDEALFR	2	-0.30478	13	3	1	176.776	5.02e-11	176.78	1	182.348	3.48e-11	182.35	1	161.989	4.26e-08	161.99
A0A100IE20	276	K	Transaldolase	ABL_03196	LDAANAAGLDIPK(1)K	2	-4.2738	11	3	1	188.394	2.35e-14	188.39	1	188.394	2.35e-14	188.39	1	162.293	4.19e-19	212.39
A0A100IE20	84	K	Transaldolase	ABL_03196	LLVEFGK(1)K	2	0.04307	9	3	1	121.989	0.0013328	121.99	1	106.356	0.00330079	106.36	1	108.461	0.00303584	108.46
A0A100IE20	215	K	Transaldolase	ABL_03196	SVQSIFNYYK(1)K	2	0.29237	10	3	1	152.069	8.91e-08	152.07	1	156.48	6.84e-08	156.48	1	156.48	6.84e-08	156.48
A0A100IE20	29	K	Transaldolase	ABL_03196	YK(1)PQDATTNPSLILAASK	2	1.3277	4	3	1	69.361	0.000860039	77.959	1	95.4997	0.000166396	95.5	1	107.016	4.45e-06	107.02
A0A100IE20	45	K	Transaldolase	ABL_03196	YKPQDATTNPSLILAASK(0.935)K(0.065)PEYASLIDAAVAK	4	-0.41167	3	2					0.774478	5.3582	1.58e-06	86.079	0.935157	11.5902	5.4e-19	164.16
A0A254UAX5	290	K	Dolichyl-diphosphooligosaccharide--protein glycosyltransferase subunit WBP1	ATCC64974_46190	ETGVLK(1)VGK	2	-0.2575	3	3	1	53.7564	0.0357792	53.756	1	66.2987	0.019267	66.299	1	65.404	0.0204449	65.404
A0A254UAX5	59	K	Dolichyl-diphosphooligosaccharide--protein glycosyltransferase subunit WBP1	ATCC64974_46190	GYDLVFESPK(1)SDK	2	0.28381	3	3	1	86.9442	0.000587124	86.944	1	95.2645	0.000206365	95.264	1	106.578	7.44e-06	106.58
A0A254UAX5	358	K	Dolichyl-diphosphooligosaccharide--protein glycosyltransferase subunit WBP1	ATCC64974_46190	LK(1)LEPTAR	2	0.28332	2	2	1	78.1127	0.0110019	78.113	1	70.2558	0.0194067	70.256
A0A254UAX5	284	K	Dolichyl-diphosphooligosaccharide--protein glycosyltransferase subunit WBP1	ATCC64974_46190	QLTAWTFK(1)ETGVLK	2	-0.81745	1	1	1	109.835	3.79e-06	109.83
A0A254UAX5	401	K	Dolichyl-diphosphooligosaccharide--protein glycosyltransferase subunit WBP1	ATCC64974_46190	RPFLTNIEEK(1)HEVTVR	3	0.040358	2	2					1	98.0621	3.37e-05	98.062	1	132.506	5.22e-10	132.51
A0A254UAX5	84	K	Dolichyl-diphosphooligosaccharide--protein glycosyltransferase subunit WBP1	ATCC64974_46190	SK(1)GFGPSLSPK	2	-0.96112	1	1									1	53.8685	0.031485	53.869
A0A254UB69	435	K	Serine/threonine-protein phosphatase	ATCC64974_45820	NK(1)ILAIGR	2	-0.072409	3	3	1	84.7431	0.00854057	84.743	1	74.3009	0.0138272	74.301	1	110.12	0.00207093	110.12
A0A254UB69	460	K	Serine/threonine-protein phosphatase	ATCC64974_45820	VTELK(1)TAAGGR	2	0.13152	2	1	1	134.304	3.97e-06	134.3
A0A505I8A5	220	K	Dual specificity phosphatase, catalytic domain family protein	CAN33_0017355	IPDQYK(1)GR	2	0.39973	3	3	1	82.4525	0.0093909	82.452	1	71.3794	0.0178569	71.379	1	78.5161	0.0108522	78.516
A0A505I8A5	42	K	Dual specificity phosphatase, catalytic domain family protein	CAN33_0017355	LQLAAAAK(1)DVNILK	2	-0.079979	3	3	1	91.812	0.000292263	91.812	1	107.348	4.49e-06	107.35	1	104.954	5.15e-06	104.95
A0A100IE50	169	K	Oxysterol binding protein	ABL_02879	IDGTLK(1)PR	2	0.2255	1	1									1	70.2558	0.0194067	70.256
A0A254UAU1	97	K	NmrA domain-containing protein	ATCC64974_45740	AAK(1)SAGVQR	2	-1.374	12	3	1	79.9855	0.00593448	79.986	1	101.646	0.00146035	101.65	1	99.6876	0.00156506	99.688
A0A254UAU1	125	K	NmrA domain-containing protein	ATCC64974_45740	DEK(1)ETVYNHIK	3	0.070739	5	3	1	169.518	5.39e-09	169.52	1	126.194	3.04e-06	126.19	1	104.07	3.59e-05	104.07
A0A254UAU1	133	K	NmrA domain-containing protein	ATCC64974_45740	ETVYNHIK(1)QLR	3	0.23245	3	3	1	82.4167	0.00078486	82.417	1	83.8618	0.000722304	83.862	1	72.434	0.00314963	72.434
A0A254UAU1	316	K	NmrA domain-containing protein	ATCC64974_45740	GTAK(1)GVYTDR	2	0.31015	5	3	1	112.938	0.000335718	112.94	1	68.5357	0.0134889	68.536	1	73.6317	0.00675457	73.632
A0A254UAU1	193	K	NmrA domain-containing protein	ATCC64974_45740	YVAK(1)IIVDDR	2	-0.19304	6	3	1	107.055	0.000481007	107.06	1	118.278	0.000203802	118.28	1	107.055	0.000481007	107.06
A0A100IE61	376	K	Phosphoglucomutase	ABL_02993	AK(1)GMHYEEALTGFK	3	-0.58795	1	1									1	75.9683	0.00041638	75.968
A0A100IE61	69	K	Phosphoglucomutase	ABL_02993	K(1)HHGDIASYGVVIGHDAR	4	-0.60307	1	1									1	60.6211	0.00583738	60.621
A0A505I845	338	K	TPR repeat family protein	CAN33_0016050	TNIGTVHYAPEK(1)SAIIWK	3	-0.27383	1	1					1	54.6677	0.00681493	54.668
A0A100IE86	185	K	Unnamed protein product	ABL_03236	SFLTSK(1)TK	2	1.2285	2	2					1	44.9804	0.0633713	44.98	1	60.0191	0.0335264	60.019
Q3KZ41	48	K	RodA (Fragment)	rodA	FPVPGDMTVK(1)QAEDK	2	3.2349	131	3	1	105.527	6.81e-18	180.7	1	73.9531	1.05e-17	172.91	1	138.049	5.59e-18	183.23
Q3KZ41	53	K	RodA (Fragment)	rodA	QAEDK(1)CGDQAQLSCCNK	2	2.278	67	3	1	295.216	4.2e-137	435.18	1	313.257	7.32e-120	426.07	1	226.672	9.65e-121	432.39
A0A100IE92	1016	K	UDP-glucose:glycoprotein glucosyltransferase	ABL_03017	DSIHDLDNIK(1)LSSVK	3	-0.68285	2	2					1	72.8979	0.00192754	72.898	1	48.8985	0.0137058	48.899
A0A100IEB9	10	K	Similar to An07g02800	ABL_03267	PTGLPYLQK(1)LR	2	1.1642	2	2	1	68.5357	0.0118551	68.536					1	48.5132	0.0466792	48.513
A0A100IEB9	153	K	Similar to An07g02800	ABL_03267	QTAAWGK(1)SVSELWSETGVHER	3	-1.012	1	1									1	95.2091	5e-05	95.209
A0A505I7X8	149	K	Putative integral membrane protein	CAN33_0015890	FK(1)GMQDCFR	2	0.48451	2	2					1	51.4359	0.0502478	51.436	1	50.0335	0.0522845	50.034
A0A505I7X8	147	K	Putative integral membrane protein	CAN33_0015890	GIDCIEK(1)FK	2	1.869	1	1	1	93.6488	0.00288736	93.649
A0A100IEH0	266	K	Tetratricopeptide repeat domain protein	ABL_03302	K(1)FEFALTGK	2	0.032725	1	1									1	49.7151	0.0619791	49.715
A0A505I7T1	292	K	Malate dehydrogenase, NAD-dependent	CAN33_0015690	YLETVVDLK(1)SK	2	-2.0465	1	1	1	98.1049	0.000222882	98.105
A0A100IEJ1	41	K	Fructose-2,6-bisphosphatase	ABL_03316	SLIAGK(1)AMR	2	0.1471	1	1									1	74.4644	0.00851677	74.464
A0A100IEJ1	192	K	Fructose-2,6-bisphosphatase	ABL_03316	VYETIDDNEK(1)HFTYVK	3	-0.34661	1	1					1	132.837	4.17e-10	132.84
A0A100IEM0	69	K	Small nuclear ribonucleoprotein E	ABL_03348	MATK(1)SEEEK	2	0.65589	1	1	1	88.4955	0.00403663	88.495
A0A100IES2	138	K	Glutathione S-transferase	ABL_03381	AGVEGYVAAIK(1)K	2	-0.00943	3	3	1	84.4793	0.00140954	84.479	1	74.3925	0.00440169	74.392	1	90.6136	0.000860003	90.614
A0A100IES2	109	K	Glutathione S-transferase	ABL_03381	IAFFVDTYSSK(1)AAPHYNAALR	3	0.0036921	1	1									1	115.57	7.02e-07	115.57
A0A100IEV9	570	K	ATP-dependent bile acid permease	ABL_03192	FEDIVNEK(1)R	2	-2.302	3	2	1	83.8686	0.0069189	83.869	1	109.439	0.00142474	109.44
A0A100IEV9	1427	K	ATP-dependent bile acid permease	ABL_03192	GLEAEK(1)GR	2	3.9931	1	1					1	81.2963	0.00982011	81.296
A0A100IEV9	1606	K	ATP-dependent bile acid permease	ABL_03192	LQTIIDYDK(1)VLVLDHGR	3	0.61399	1	1					1	90.3854	0.000180765	90.385
A0A254UAQ5	259	K	S-formylglutathione hydrolase	ATCC64974_45370	EAAQHSDDGK(1)ITR	3	0.11822	4	3	1	45.9924	0.0258306	45.992	1	95.2645	9.79e-05	95.264	1	52.5002	0.0134233	52.5
A0A254UAQ5	203	K	S-formylglutathione hydrolase	ATCC64974_45370	IILETSK(1)HK	2	0.55687	5	3	1	69.9148	0.0145064	69.915	1	85.8618	0.00462398	85.862	1	72.3251	0.0113331	72.325
A0A254UAQ5	302	K	S-formylglutathione hydrolase	ATCC64974_45370	LSQK(1)DFAK	2	2.3067	3	3	1	78.2638	0.0112211	78.264	1	95.6077	0.00450735	95.608	1	63.5339	0.0286784	63.534
A0A100IF42	39	K	40S ribosomal protein S13	ABL_03257	ASTEQVVEQICK(1)LAK	2	0.21251	4	3	1	236.304	3.45e-29	236.3	1	177.88	9.89e-18	177.88	1	176.235	1.08e-17	176.23
A0A100IF42	112	K	40S ribosomal protein S13	ABL_03257	DKDSK(1)FR	2	-0.34817	1	1	1	86.6702	0.0549789	136.8
A0A100IF42	64	K	40S ribosomal protein S13	ABL_03257	DSHGVAQVK(1)TVTGNK	3	0.54548	4	3	1	203.531	1.99e-22	203.53	1	98.6535	1.46e-05	98.654	1	114.641	6.37e-07	114.64
A0A100IF42	70	K	40S ribosomal protein S13	ABL_03257	TVTGNK(1)ILR	2	-0.12653	5	3	1	58.4333	0.0296219	58.433	1	68.3707	0.0165393	68.371	1	71.6136	0.0122699	71.614
A0A100IF42	43	K	40S ribosomal protein S13	ABL_03257	K(1)GATPSQIGVVLR	2	-0.045608	3	3	1	133.976	1.63e-08	133.98	1	96.4641	0.000206767	96.464	1	122.966	2.83e-07	122.97
A0A100IF42	130	K	40S ribosomal protein S13	ABL_03257	YYK(1)SVGVLPPTWR	2	2.5414	13	3	1	116.635	3e-06	116.63	1	116.635	3e-06	116.63	1	85.9091	0.000634495	85.909
A0A100IF68	61	K	Retinol dehydrogenase 12	ABL_03461	GISK(1)LFVTSLR	2	-0.20346	3	3	1	92.1898	0.000762506	92.19	1	79.492	0.00192091	79.492	1	78.7046	0.00199274	78.705
A0A100IF68	306	K	Retinol dehydrogenase 12	ABL_03461	GSDK(1)ANDMELADR	2	-0.060443	3	3	1	112.423	4.86e-06	112.42	1	124.068	2.08e-08	124.07	1	138.214	8.21e-09	138.21
A0A100IF68	326	K	Retinol dehydrogenase 12	ABL_03461	LTAEVVEK(1)K	2	1.1184	3	3	1	86.1802	0.00621518	86.18	1	88.4955	0.00551033	88.495	1	98.0483	0.00260216	98.048
A0A3F3RF01	166	K	N-acetyltransferase domain-containing protein	ATCC64974_43160	VLEK(1)SGLEFR	2	0.72783	5	3	1	104.824	0.000536121	104.82	1	104.824	0.000536121	104.82	1	108.697	0.000440463	108.7
A0A254UI91	527	K	Glutathione S-transferase, N-terminal domain family protein	ATCC64974_44890	EK(1)EGSATVK	2	-0.12186	2	2					1	61.5599	0.0255058	61.56	1	70.9084	0.0131983	70.908
A0A254UI91	516	K	Glutathione S-transferase, N-terminal domain family protein	ATCC64974_44890	QLEK(1)GSGAQDK	2	1.3052	3	3	1	98.1825	0.000215807	98.182	1	128.081	5.85e-06	128.08	1	108.984	5.82e-05	108.98
A0A254UI91	440	K	Glutathione S-transferase, N-terminal domain family protein	ATCC64974_44890	TK(1)EECVMK	2	0.23159	6	3	1	56.8102	0.0548775	56.81	1	78.0978	0.00509908	91.087	1	81.9504	0.00957727	81.95
A0A254UI91	170	K	Glutathione S-transferase, N-terminal domain family protein	ATCC64974_44890	TPAVYK(1)DYR	2	1.1017	3	3	1	120.224	0.000467073	120.22	1	104.434	0.00131129	104.43	1	81.0165	0.00570455	81.017
A0A100IF99	161	K	Sarcosine oxidase	ABL_03487	AK(1)ADGYGYAVDPFHLSR	3	1.6679	1	1	1	77.8987	0.000423164	77.899
A0A3F3RBS1	327	K	DAO domain-containing protein	ATCC64974_26930	GTK(1)YTHPQVQLDGQVR	3	-0.60334	3	3	1	103.009	2.03e-06	103.01	1	104.195	1.91e-06	104.2	1	103.009	2.03e-06	103.01
A0A3F3RBS1	320	K	DAO domain-containing protein	ATCC64974_26930	GVLK(1)IGYR	2	0.7476	5	3	1	95.5305	0.004536	95.531	1	109.012	0.00217306	109.01	1	86.7939	0.00777927	86.794
A0A3F3RBS1	346	K	DAO domain-containing protein	ATCC64974_26930	SAPITK(1)WTAPSVSGLPEK	2	0.86637	2	2					1	83.6664	0.000634352	83.666	1	104.837	5.04e-06	104.84
A0A254UGK9	131	K	Sulfatase family protein	ATCC64974_26980	ELTK(1)IAEK	2	-3.103	1	1									1	46.4568	0.0593806	46.457
A0A3F3RA91	54	K	Uncharacterized protein	ATCC64974_27380	AQAK(1)GYSLHEEGR	3	0.84679	15	3	1	97.6896	4.53e-05	97.69	1	128.541	7.97e-09	128.54	1	78.8139	1.33e-14	192.65
A0A3F3RA91	50	K	Uncharacterized protein	ATCC64974_27380	CVYYCGSHCYWASDISK(1)AQAK	3	-1.1259	14	3	1	145.022	2.23e-22	184.78	1	156.667	2.23e-22	184.78	1	184.775	2.23e-22	184.78
A0A3F3RA91	33	K	Uncharacterized protein	ATCC64974_27380	SDSK(1)CVYYCGSHCYWASDISK	3	-0.57077	15	3	1	189.109	1.28e-22	189.11	1	203.715	1.31e-30	203.71	1	158.374	5.44e-16	167.45
A0A505HWX8	35	K	Phospholipase	CAN33_0014475	GLSDTFK(1)K	2	0.56642	2	2					1	62.5462	0.0410079	62.546	1	51.864	0.0611213	51.864
A0A100IFF6	1156	K	Phospholipase	ABL_03524	K(1)VFHSVPDDTVR	3	0.51397	2	2	1	49.4829	0.0203242	49.483	1	50.0878	0.019095	50.088
A0A505HWX8	1137	K	Phospholipase	CAN33_0014475	QVK(1)ELLSQVK	2	0.31733	3	3	1	104.434	0.000545752	104.43	1	129.889	5.68e-05	129.89	1	138.763	2.84e-05	138.76
A0A505HWX8	314	K	Phospholipase	CAN33_0014475	WDTNQHELADVHGQDLNK(1)IVFPGQDYNNAR	4	-0.95707	1	1					1	78.9127	3.99e-06	78.913
A0A505HWX8	381	K	Phospholipase	CAN33_0014475	WNFIYDSK(1)YQSR	2	-1.342	2	2	1	71.9334	0.00420313	71.933	1	113.694	1.96e-05	113.69
A0A505HWX8	1117	K	Phospholipase	CAN33_0014475	YK(1)YGHVVR	3	1.2007	5	3	1	69.8246	0.0094906	69.825	1	47.5988	0.0428172	47.599	1	71.5012	0.00919092	71.501
A0A3F3RFA0	40	K	Alpha/beta hydrolase family protein	ATCC64974_44300	EHAHEFLEK(1)FQK	3	-0.73991	2	2					1	117.091	0.00051552	117.09	1	118.312	5.54e-06	118.31
A0A3F3RFA0	162	K	Alpha/beta hydrolase family protein	ATCC64974_44300	K(1)INLSEEDLDSR	2	-0.28818	1	1					1	83.2433	0.00544473	83.243
A0A3F3RFA0	73	K	Alpha/beta hydrolase family protein	ATCC64974_44300	LFAATTLK(1)GK	2	-0.071417	5	3	1	64.82	0.0183991	64.82	1	67.3338	0.0150772	67.334	1	74.8411	0.00515643	74.841
A0A254UDP9	18	K	Microtubule associated protein (MAP65/ASE1 family) protein	ATCC64974_27690	ALPSNVHVSSHPLLQAK(1)LSQLR	3	0.25449	13	3	1	201.146	1.08e-30	201.15	1	202.172	1.02e-30	202.17	1	189.836	7.88e-23	189.84
A0A254UD17	44	K	Acyl-coenzyme A oxidase	ATCC64974_43680	LAELLHTK(1)EALVR	3	0.20917	1	1					1	147.262	9.74e-11	147.26
A0A254UDA7	165	K	Proteasome subunit alpha type	ATCC64974_44620	ATGK(1)TGGILK	2	0.55639	3	3	1	90.827	0.00189303	90.827	1	79.2014	0.00352883	79.201	1	68.3555	0.0137271	68.355
A0A254UDA7	49	K	Proteasome subunit alpha type	ATCC64974_44620	ATNGIVLATEK(1)K	2	1.3774	10	3	1	96.8656	2.08e-06	135.02	1	99.1609	2.07e-08	160.22	1	117.704	1.02e-06	141.37
A0A254UDA7	201	K	Proteasome subunit alpha type	ATCC64974_44620	HATSAK(1)TFLEK	2	-0.11928	7	3	1	172.755	4.49e-11	172.76	1	160.56	3.61e-08	160.56	1	208.265	1.98e-14	208.27
A9YBX9	125	K	Tetraspanin Tsp3	TSP3	AK(1)DAQPIR	2	-0.4403	2	2	1	51.6298	0.0453977	51.63					1	80.4381	0.0101387	80.438
A0A100IFP9	117	K	Short-chain dehydrogenase	ABL_03601	LESPHPDFLAAQEHAEK(1)NYGGSLEYHR	5	-0.38149	4	3	1	74.9049	9.87e-05	74.905	1	69.2844	0.000689995	69.284	1	41.5102	0.0197418	41.51
A0A254UDJ6	82	K	Phosphotransferase	ATCC64974_28210	DLALHSK(1)EQFLPTPVTR	3	0.99238	1	1									1	120.627	3.46e-07	120.63
A0A3F3RC22	133	K	HORMA domain-containing protein	ATCC64974_28030	EEQTK(1)AGVPVTDR	2	0.33708	1	1									1	71.9121	0.00554064	71.912
A0A254UDK2	1263	K	Fungal specific transcription factor domain family protein	ATCC64974_28350	EK(1)VEALLPEGLR	2	-2.3666	3	3	1	102.872	3.82e-05	102.87	1	90.4121	0.000643226	90.412	1	90.4121	0.000643226	90.412
A0A254UDK2	745	K	Fungal specific transcription factor domain family protein	ATCC64974_28350	HPK(1)YSAVLSESYGTEVR	3	-0.76761	2	2	1	119.62	4.72e-07	119.62	1	147.09	4.21e-12	147.09
A0A254UDK2	1317	K	Fungal specific transcription factor domain family protein	ATCC64974_28350	IEDTADFK(1)MR	2	1.7163	3	2					1	52.3906	0.0299682	52.391	1	100.878	0.000633575	100.88
A0A254UDK2	891	K	Fungal specific transcription factor domain family protein	ATCC64974_28350	IYYNK(0.002)PAK(0.998)DLDAR	3	3.994	2	2	0.998066	27.1274	0.00233927	70.889					0.924928	10.9063	0.0325191	52.527
A0A254UDK2	1330	K	Fungal specific transcription factor domain family protein	ATCC64974_28350	LDK(1)GEFR	2	0.55634	3	3	1	74.3009	0.0293356	74.301	1	65.8797	0.0438162	65.88	1	55.37	0.0618882	55.37
A0A254UDK2	569	K	Fungal specific transcription factor domain family protein	ATCC64974_28350	QLLQSK(1)K	2	0.12306	4	3	1	117.16	0.0063381	117.16	1	86.095	0.0258338	86.095	1	90.3084	0.0214045	90.308
Q9HET2	80	K	Secretion related GTPase (SrgC) (Fragment)	srgC	EVTTAQGEEEAK(1)K	2	2.2808	2	2					1	148.616	2.64e-10	148.62	1	122.459	5.88e-07	122.46
Q9HET2	40	K	Secretion related GTPase (SrgC) (Fragment)	srgC	K(1)WIDDVR	2	0.12162	2	2					1	81.2963	0.0308785	81.296	1	80.1654	0.0320673	80.165
A0A505HTS6	35	K	Heterokaryon incompatibility protein (HET) family protein	CAN33_0013610	LQDVYK(1)DK	2	-1.0578	2	2	1	118.334	0.00131341	118.33	1	86.1356	0.00802364	86.136
A0A3F3RAV3	165	K	D-isomer specific 2-hydroxyacid dehydrogenase, NAD binding domain family protein	ATCC64974_29260	VVLETAK(1)AK	2	2.2783	1	1									1	44.3175	0.0642694	44.318
A0A505HVF2	556	K	Uncharacterized protein	CAN33_0013455	NK(1)DQLLK	2	0.46215	3	3	1	81.6423	0.0223538	81.642	1	68.2141	0.0398021	68.214	1	75.7608	0.0268831	75.761
A0A505HTJ5	480	K	Eukaryotic translation initiation factor 3 subunit D	CAN33_0013210	ADGMK(1)LGFVSR	2	-1.0662	3	3	1	66.3926	0.0147233	66.393	1	63.6025	0.0184575	63.602	1	56.9556	0.0273535	56.956
A0A505HTJ5	541	K	Eukaryotic translation initiation factor 3 subunit D	CAN33_0013210	ALDADEDEDK(1)VTK	2	1.2134	6	3	1	145.601	1.65e-09	145.6	1	179.673	8.94e-14	179.67	1	139.745	6.85e-09	139.74
A0A505HTJ5	544	K	Eukaryotic translation initiation factor 3 subunit D	CAN33_0013210	ALDADEDEDK(0.029)VTK(0.971)YVLIK	3	1.3482	1	1	0.970517	15.1742	0.00016149	92.679
A0A505HTJ5	549	K	Eukaryotic translation initiation factor 3 subunit D	CAN33_0013210	YVLIK(1)DPNRPVLR	3	0.76742	1	1					1	61.1103	0.0105748	61.11
A0A505HTJ5	431	K	Eukaryotic translation initiation factor 3 subunit D	CAN33_0013210	ALNEFDSK(1)AQGSGGALDWR	2	-1.0974	4	3	1	163.956	2.62e-15	163.96	1	211.333	1.04e-28	211.33	1	171.474	1.22e-21	171.47
A0A505HTJ5	226	K	Eukaryotic translation initiation factor 3 subunit D	CAN33_0013210	APVK(1)NAER	2	0.055107	4	3	1	57.8586	0.0365064	57.859	1	85.6701	0.00819645	85.67	1	56.2581	0.038714	56.258
A0A505HTJ5	458	K	Eukaryotic translation initiation factor 3 subunit D	CAN33_0013210	GAVVATEMK(1)NNSVK	2	0.18313	3	3	1	155.663	5.98e-11	155.66	1	120.603	7.87e-07	120.6	1	134.685	5.51e-09	134.68
A0A505HTJ5	463	K	Eukaryotic translation initiation factor 3 subunit D	CAN33_0013210	NNSVK(1)LAR	2	-0.42393	6	3	1	114.498	0.00166721	114.5	1	126.522	0.000777229	126.52	1	104.437	0.00259502	104.44
A0A505HTJ5	504	K	Eukaryotic translation initiation factor 3 subunit D	CAN33_0013210	SAAGHVVLGVVGYK(1)PR	3	-0.11325	1	1									1	75.3164	0.000598669	75.316
A0A505HTJ5	444	K	Eukaryotic translation initiation factor 3 subunit D	CAN33_0013210	SK(1)LWSQR	2	0.047016	6	3	1	101.412	0.00815182	101.41	1	117.399	0.00458984	117.4	1	101.721	0.00808287	101.72
A0A505HTJ5	222	K	Eukaryotic translation initiation factor 3 subunit D	CAN33_0013210	SYDK(1)APVK	2	-0.079808	1	1					1	60.0191	0.0335264	60.019
A0A505HTJ5	379	K	Eukaryotic translation initiation factor 3 subunit D	CAN33_0013210	VSLAHPNPFYNAAEETEPLASK(1)AYK	3	0.50442	5	3	1	125.387	4.19e-11	125.39	1	133.759	2.58e-11	133.76	1	126.271	4.02e-11	126.27
A0A505HTJ5	475	K	Eukaryotic translation initiation factor 3 subunit D	CAN33_0013210	WTTQAILAK(1)ADGMK	2	-2.6926	2	1									1	133.482	4.5e-06	133.48
A0A254UCZ9	442	K	TauD domain-containing protein	ATCC64974_30240	EK(1)NEALAK	2	0.68912	3	3	1	68.0161	0.022496	68.016	1	64.4204	0.0274556	64.42	1	67.4937	0.0232166	67.494
A0A3F3RAW8	442	K	Uncharacterized protein	ATCC64974_30640	VSPFYEK(1)QR	2	-0.82803	5	3	1	83.8829	0.0050653	83.883	1	73.8866	0.00927752	73.887	1	48.998	0.0477886	48.998
A0A254UD56	54	K	Transcription factor Opi1 family protein	ATCC64974_30830	ALK(1)IGAK	2	0.61666	1	1	1	53.1629	0.0656832	53.163
A0A254UD56	339	K	Transcription factor Opi1 family protein	ATCC64974_30830	EFIENSLK(1)FSQR	2	0.027372	2	2					1	96.4641	0.000581337	96.464	1	150.485	2.87e-08	150.49
A0A254UD56	122	K	Transcription factor Opi1 family protein	ATCC64974_30830	EGCQFVSHGATGK(1)GNDQVR	3	-0.4001	2	2	1	142.876	1.28e-10	142.88	1	147.062	4.96e-12	147.06
A0A254UD56	276	K	Transcription factor Opi1 family protein	ATCC64974_30830	FIGLK(1)SR	2	-0.41564	6	3	1	101.643	0.00810029	101.64	1	91.9001	0.0144543	91.9	1	117.16	0.00464302	117.16
A0A254UD56	59	K	Transcription factor Opi1 family protein	ATCC64974_30830	K(1)MIIEDLR	2	-0.15328	3	3	1	113.706	0.00237547	113.71	1	103.546	0.00365451	103.55	1	91.8667	0.00804865	91.867
A0A3F3RA69	706	K	UBA_e1_C domain-containing protein	ATCC64974_28150	DSK(1)TSSGQLFWSGPK	2	0.41647	4	3	1	126.685	1.21e-09	126.69	1	118.871	6.94e-07	118.87	1	112.667	1.64e-06	112.67
A0A3F3RA69	718	K	UBA_e1_C domain-containing protein	ATCC64974_28150	TSSGQLFWSGPK(1)R	2	-0.94189	3	3	1	186.131	7.03e-14	186.13	1	80.5075	0.00120357	80.507	1	197.385	3.12e-18	197.38
A0A100IGI7	1438	K	Ubiquitin-activating enzyme E1 1	ABL_03599	ETTNFEHIK(1)FHYTK	3	-0.80235	2	2	1	83.6332	0.000282033	83.633					1	65.3744	0.00465434	65.374
A0A3F3RA69	894	K	UBA_e1_C domain-containing protein	ATCC64974_28150	IIDGK(1)DDIEQYK	2	0.26616	13	3	1	154.357	2.33e-08	154.36	1	134.562	1.58e-06	134.56	1	124.068	7.04e-10	170.66
A0A100IGI7	569	K	Ubiquitin-activating enzyme E1 1	ABL_03599	IIVTDMDQIEK(1)SNLNR	2	2.2529	3	3	1	202.929	1.17e-22	202.93	1	124.458	1.39e-09	124.46	1	170.349	6.93e-16	170.35
A0A3F3RA69	566	K	UBA_e1_C domain-containing protein	ATCC64974_28150	K(1)PLLESGTLGTK	2	1.5169	1	1									1	55.7239	0.0358956	55.724
A0A3F3RA69	577	K	UBA_e1_C domain-containing protein	ATCC64974_28150	KPLLESGTLGTK(1)GNTQVVLPR	3	0.39791	4	3	1	87.4284	2.48e-23	194	1	137.947	3.11e-49	253.52	1	68.8217	1.25e-10	142.85
A0A3F3RA69	356	K	UBA_e1_C domain-containing protein	ATCC64974_28150	LIK(1)ELSYQAR	2	-0.91405	6	3	1	81.0165	0.00327343	81.017	1	77.0624	0.00382981	77.062	1	84.5074	0.00278224	84.507
A0A3F3RA69	999	K	UBA_e1_C domain-containing protein	ATCC64974_28150	LVEHISK(0.805)K(0.195)PVPEHQK	4	-0.27596	1	1									0.805096	6.16028	0.01259	55.755
A0A3F3RA69	757	K	UBA_e1_C domain-containing protein	ATCC64974_28150	NPGADK(1)AYYR	2	-0.61843	5	3	1	161.512	5.48e-07	161.51	1	155.533	8.59e-07	155.53	1	166.863	2.69e-07	166.86
A0A3F3RA69	657	K	UBA_e1_C domain-containing protein	ATCC64974_28150	QAGNEK(1)QTLEHLR	3	-2.3715	1	1									1	54.2757	0.012436	54.276
A0A3F3RA69	416	K	UBA_e1_C domain-containing protein	ATCC64974_28150	SEEACK(1)PLGTR	2	0.14191	3	3	1	63.5555	0.0185205	63.555	1	77.3583	0.00556469	77.358	1	60.539	0.0307016	60.539
A0A3F3RA69	862	K	UBA_e1_C domain-containing protein	ATCC64974_28150	TK(1)FIAGK	2	-0.8427	3	3	1	77.2825	0.0257113	77.282	1	69.1978	0.0381107	69.198	1	80.2291	0.0234421	80.229
A0A3F3RA69	353	K	UBA_e1_C domain-containing protein	ATCC64974_28150	VELDEK(1)LIK	2	0.26456	3	3	1	113.622	0.000820046	113.62	1	128.361	0.000251095	128.36	1	91.8667	0.00328481	91.867
A0A3F3RA69	431	K	UBA_e1_C domain-containing protein	ATCC64974_28150	YDGQIAVFGK(1)EFQDK	2	-2.9675	2	1	1	137.166	5.92e-10	137.17
A0A3F3RB42	359	K	Iso_dh domain-containing protein	ATCC64974_30700	ATTQEVLDDVLK(1)R	2	0.8813	1	1	1	101.431	1.33e-05	101.43
A0A3F3RB42	148	K	Iso_dh domain-containing protein	ATCC64974_30700	ETPNGK(1)VAEAIK	2	2.5789	3	3	1	59.1163	0.0211343	59.116	1	50.2863	0.0334887	50.286	1	43.4046	0.0655075	43.405
A0A3F3RB42	70	K	Iso_dh domain-containing protein	ATCC64974_30700	K(1)ECDGALFGAVSSPSTK	2	2.8621	2	2	1	155.488	1.07e-14	155.49	1	168.624	1.68e-15	168.62
A0A3F3RB42	120	K	Iso_dh domain-containing protein	ATCC64974_30700	TTAGSTDGK(1)PIDLVIVR	2	-0.041054	6	3	1	56.7984	3.08e-15	164.93	1	140.676	4.13e-10	140.68	1	171.561	2.07e-18	171.56
A0A3F3RB42	69	K	Iso_dh domain-containing protein	ATCC64974_30700	TVEILK(1)K	2	-0.084471	6	3	1	79.116	0.0331705	79.116	1	79.116	0.0331705	79.116	1	79.116	0.0331705	79.116
A0A100IGJ9	389	K	Acetylornithine aminotransferase	ABL_03843	GDLLVSGFK(1)DLQK	2	2.7764	2	2	1	102.731	9.14e-06	102.73					1	78.5288	0.000972237	78.529
A0A100IGJ9	380	K	Acetylornithine aminotransferase	ABL_03843	SVETK(1)GDLLVSGFK	2	1.0859	1	1					1	135.137	5.31e-09	135.14
A0A254UFH0	40	K	Uncharacterized protein	ATCC64974_30880	DTAK(1)VQAAYDSLNYDTSK	2	0.37183	3	3	1	187.394	3.57e-22	187.39	1	175.802	9.08e-22	175.8	1	221.128	3.19e-34	221.13
A0A3F3RAD1	96	K	Uncharacterized protein	ATCC64974_28420	K(1)VIEIDCR	2	-1.3343	3	3	1	71.4507	0.0242419	71.451	1	82.2868	0.0129033	82.287	1	78.9389	0.0145999	78.939
A0A3F3RF64	574	K	Uncharacterized protein	ATCC64974_44980	MK(1)LALAR	2	0.050768	2	2	1	55.9018	0.0502644	55.902					1	50.1265	0.0584969	50.127
A0A3F3RB13	75	K	Putative integral membrane protein	ATCC64974_31140	TYNILPPIK(1)K	2	0.83255	1	1	1	74.8411	0.00703894	74.841
A0A3F3RB13	923	K	Putative integral membrane protein	ATCC64974_31140	VLDPK(1)VISK	2	-4.3492	1	1									1	73.8853	0.0092792	73.885
A0A254UCP5	508	K	Amidophosphoribosyltransferase	ATCC64974_31290	AK(1)EAVTHGFASEK	3	-0.23382	2	2					1	75.7641	0.000521355	75.764	1	75.7641	0.000521355	75.764
A0A100IGS3	90	K	Phytanoyl-CoA dioxygenase family protein	ABL_03591	SEFAK(1)FYFSEK	2	2.1002	2	2	1	52.7902	0.0356878	52.79	1	55.0402	0.0323463	55.04
A0A100IGT9	222	K	DUF1295 domain protein	ABL_03693	TDLCK(1)HGVWSIVR	3	-1.4258	4	3	1	122.639	1.67e-07	122.64	1	121.239	4.6e-07	121.24	1	131.664	6.65e-09	131.66
A0A100IGT9	292	K	DUF1295 domain protein	ABL_03693	TEDLHK(1)YEQLQSWR	3	-0.52282	8	3	1	185.667	1.16e-14	185.67	1	176.43	2.32e-14	176.43	1	216.149	5.98e-20	216.15
A0A254UCK3	839	K	CAS/CSE protein, C-terminus family protein	ATCC64974_31740	K(1)TAVLSFTK	2	-0.13963	2	2					1	78.5125	0.00854947	78.513	1	70.4116	0.0189095	70.412
A0A254UCK3	88	K	CAS/CSE protein, C-terminus family protein	ATCC64974_31740	LQAEEVTTIK(1)R	2	-0.060403	4	3	1	138.626	3.65e-06	138.63	1	140.244	2.98e-06	140.24	1	140.244	2.98e-06	140.24
A0A254UHF9	648	K	E3 ubiquitin protein ligase	ATCC64974_31940	K(1)SLENWK(1)NK	2	-0.83774	1	1					1	56.4315	0.0663791	56.432
A0A254UHF9	654	K	E3 ubiquitin protein ligase	ATCC64974_31940	K(1)SLENWK(1)NK	2	-0.83774	1	1					1	56.4315	0.0663791	56.432
A0A254UCJ9	460	K	Atypical kinase COQ8, mitochondrial	ATCC64974_31960	GLYLDK(1)TIANAR	2	-4.1246	1	1									1	46.8795	0.0390444	46.88
A0A505HVR9	88	K	Imidazoleglycerol-phosphate dehydratase	CAN33_0012025	YNK(1)NHFPGVPGQGTR	3	-0.50671	7	3	1	123.291	7.66e-09	123.29	1	90.4977	0.000132224	90.498	1	107.688	1.14e-06	107.69
A0A100IH14	62	K	NADH-ubiquinone oxidoreductase subunit	ABL_03981	QEFEK(1)HR	3	-0.080014	3	3	1	58.9811	0.0264192	58.981	1	51.7872	0.0322899	51.787	1	47.8486	0.0355634	47.849
Q58FL5	214	K	Imidazoleglycerol-phosphate dehydratase	hisH	AESAFK(1)ALAVAIR	2	0.83427	1	1	1	51.9386	0.0263044	51.939
A0A505HW48	290	K	Zinc finger, C2H2 type family protein	CAN33_0011800	DGK(1)YLATGCNR	2	-1.8715	1	1					1	87.4424	0.0011956	87.442
A0A505HW48	474	K	Zinc finger, C2H2 type family protein	CAN33_0011800	DLVSGSLDK(1)TIK	2	1.2583	6	3	1	113.24	2.04e-05	113.24	1	109.159	2.74e-05	109.16	1	104.244	3.59e-05	104.24
A0A505HW48	248	K	Zinc finger, C2H2 type family protein	CAN33_0011800	DRPGNMLANWNPDDLPASQK(1)R	3	1.5449	3	3	1	106.354	1.87e-06	106.35	1	103.311	2.21e-06	103.31	1	113.359	1.1e-06	113.36
A0A505HW48	494	K	Zinc finger, C2H2 type family protein	CAN33_0011800	GAYPGSGVK(1)GGK	2	0.47069	3	3	1	49.4481	0.0408864	49.448	1	48.5679	0.044472	48.568	1	57.1747	0.0245026	57.175
A0A505HW48	452	K	Zinc finger, C2H2 type family protein	CAN33_0011800	LESPDGHK(1)DSVYSVAFAPNGR	3	0.22299	8	3	1	97.2709	2.24e-07	121.21	1	110.603	7.68e-08	122.64	1	117.372	1.98e-15	157.85
A0A505HW48	59	K	Zinc finger, C2H2 type family protein	CAN33_0011800	MK(1)QDYEAEIR	2	1.0158	3	3	1	96.2294	0.00113286	96.229	1	90.9131	0.00188091	90.913	1	80.2447	0.00338203	80.245
A0A505HW48	47	K	Zinc finger, C2H2 type family protein	CAN33_0011800	QK(1)VYQLEQAQLK	2	-1.5821	1	1					1	142.968	5.54e-07	142.97
A0A505HW48	337	K	Zinc finger, C2H2 type family protein	CAN33_0011800	SVCFSPDGK(1)YLATGAEDK	2	-0.68254	7	3	1	124.976	3.55e-11	146.67	1	136.425	3.6e-15	160.76	1	169.578	9.31e-22	175.33
A0A505HW48	346	K	Zinc finger, C2H2 type family protein	CAN33_0011800	YLATGAEDK(1)QIR	2	0.18547	6	3	1	135.083	1.52e-06	135.08	1	159.99	1.55e-08	159.99	1	158.3	1.78e-08	158.3
A0A505HW48	388	K	Zinc finger, C2H2 type family protein	CAN33_0011800	YIASGSGDK(1)TVR	2	0.18836	8	3	1	118.866	1.07e-05	118.87	1	113.24	2.04e-05	113.24	1	138.236	1.13e-06	138.24
A0A505HTK7	140	K	Fe2OG dioxygenase domain-containing protein	CAN33_0013120	VTGSGK(1)LSGQK	2	-0.47589	2	2	1	42.0307	0.0608077	42.031					1	43.5023	0.0560606	43.502
A0A3F3RXT5	299	K	Glycerol-3-phosphate dehydrogenase	ATCC64974_106300	AK(1)GIINATGPFTDSIR	2	0.30797	5	3	1	171.264	7.73e-18	171.26	1	162.589	8.03e-15	162.59	1	156.49	1.38e-14	156.49
A0A3F3RXT5	124	K	Glycerol-3-phosphate dehydrogenase	ATCC64974_106300	DDFSAGTSSK(1)STK	2	-0.078591	4	3	1	62.2875	0.0168198	62.287	1	40.6756	0.0551633	40.676	1	98.5924	5.41e-05	98.592
A0A3F3RXT5	127	K	Glycerol-3-phosphate dehydrogenase	ATCC64974_106300	STK(1)LVHGGVR	3	0.24069	5	3	1	107.055	0.000481007	107.06	1	58.6986	0.000536121	104.82	1	58.592	0.0126355	58.592
A0A3F3RXT5	273	K	Glycerol-3-phosphate dehydrogenase	ATCC64974_106300	DSSGK(1)LNGAR	2	0.96478	12	3	1	70.4116	0.000614161	101.66	1	103.255	0.000462915	107.79	1	90.827	6.94e-05	125.97
A0A3F3RXT5	108	K	Glycerol-3-phosphate dehydrogenase	ATCC64974_106300	GLK(1)VAIVER	2	0.42341	2	2	1	62.0047	0.0249201	62.005					1	43.9578	0.064555	43.958
A0A3F3RXT5	223	K	Glycerol-3-phosphate dehydrogenase	ATCC64974_106300	K(1)DNLFGAMVYYDGAHNDSR	3	-0.17721	4	3	1	161.468	1.76e-15	161.47	1	149.839	3.9e-15	149.84	1	139.696	2.33e-10	139.7
A0A3F3RXT5	73	K	Glycerol-3-phosphate dehydrogenase	ATCC64974_106300	LEQIQDLK(1)R	2	-0.048705	9	3	1	142.427	0.000161921	142.43	1	117.698	1.5e-05	172.59	1	155.42	4.23e-05	163.64
A0A3F3RXT5	152	K	Glycerol-3-phosphate dehydrogenase	ATCC64974_106300	LVK(1)EALR	2	0.2863	3	3	1	79.4686	0.0240278	79.469	1	60.6819	0.0527541	60.682	1	67.9808	0.0402033	67.981
A0A3F3RXT5	63	K	Glycerol-3-phosphate dehydrogenase	ATCC64974_106300	LVPPSFPNIK(1)SR	2	0.14358	3	3	1	62.528	0.0178869	62.528	1	51.7258	0.0316069	51.726	1	54.3425	0.0280028	54.343
A0A3F3RXT5	213	K	Glycerol-3-phosphate dehydrogenase	ATCC64974_106300	SK(1)AIDAFPMLR	2	2.6887	2	2					1	54.005	0.0246457	54.005	1	63.4012	0.0187269	63.401
A0A3F3RXT5	663	K	Glycerol-3-phosphate dehydrogenase	ATCC64974_106300	VK(1)DLDIAQR	2	0.046883	6	3	1	119.68	0.000496126	119.68	1	101.381	0.00147454	101.38	1	119.68	0.000496126	119.68
A0A3F3RXT5	280	K	Glycerol-3-phosphate dehydrogenase	ATCC64974_106300	VK(1)DLIPGR	2	-0.11737	6	3	1	117.89	0.00135439	117.89	1	128.383	0.000735554	128.38	1	128.383	0.000735554	128.38
A0A3F3RXT5	426	K	Glycerol-3-phosphate dehydrogenase	ATCC64974_106300	VK(1)SSEALVR	2	0.087962	2	2	1	43.4925	0.0661028	43.492	1	52.5786	0.0485883	52.579
A0A254UCY0	51	K	Uncharacterized protein	ATCC64974_30440	SLNEVK(1)R	2	0.50755	3	3	1	64.2073	0.0637384	64.207	1	86.7939	0.0250992	86.794	1	81.1906	0.0309896	81.191
A0A254UKC0	69	K	Malate synthase A	ATCC64974_31210	VETIK(1)CDVSK	2	0.18777	3	3	1	108.697	0.00126164	108.7	1	115.287	0.000277702	115.29	1	94.4653	0.00138108	94.465
A0A254UKC0	56	K	Malate synthase A	ATCC64974_31210	VK(1)EVVPTAPR	2	-0.49685	6	3	1	91.5493	0.00179139	91.549	1	99.5681	0.000665937	99.568	1	81.0165	0.00327343	81.017
A0A254TSL1	19	K	S-methyl-5-thioribose-1-phosphate isomerase	ATCC64974_106350	AFYEGK(1)GDLQK	2	0.54303	6	3	1	72.2905	0.0068299	72.29	1	108.903	5.85e-05	108.9	1	117.251	2.9e-05	117.25
A0A254TSL1	528	K	S-methyl-5-thioribose-1-phosphate isomerase	ATCC64974_106350	DLLGLTEMK(1)R	2	-0.54088	6	3	1	138.219	4.11e-05	138.22	1	150.103	1.56e-06	150.1	1	133.807	6.04e-05	133.81
A0A254TSL1	443	K	S-methyl-5-thioribose-1-phosphate isomerase	ATCC64974_106350	EFVK(1)ESDTIQLYK	2	1.82	4	3	1	126.499	1.86e-08	126.5	1	113.523	4.37e-06	113.52	1	105.951	1.99e-08	125.03
A0A254TSL1	452	K	S-methyl-5-thioribose-1-phosphate isomerase	ATCC64974_106350	ESDTIQLYK(1)TIR	2	-1.2538	3	3	1	135.018	7.52e-05	135.02	1	162.223	1.23e-08	162.22	1	131.06	2.01e-06	131.06
A0A254TSL1	405	K	S-methyl-5-thioribose-1-phosphate isomerase	ATCC64974_106350	HK(1)YEEVLSSLR	2	-0.14183	1	1	1	101.388	8.51e-05	101.39
A0A254TSL1	288	K	S-methyl-5-thioribose-1-phosphate isomerase	ATCC64974_106350	IIPLSMDLK(1)QTYAK	2	-0.3764	2	2	1	121.558	5.21e-07	121.56					1	80.7463	0.000701026	80.746
A0A505HPQ9	177	K	Serine carboxypeptidase family protein	CAN33_0040905	K(1)LHHAVSSWLPAR	3	1.6836	2	2					1	94.6877	4.7e-05	94.688	1	73.877	0.000943081	73.877
A0A505HPQ9	272	K	Serine carboxypeptidase family protein	CAN33_0040905	K(1)PLPEAWR	2	-0.81496	1	1					1	51.9491	0.0609611	51.949
A0A254TN50	328	K	Putative SAM-dependent RNA methyltransferase family protein	ATCC64974_106110	TIYAFDVSEDGAHAYNK(1)R	3	-0.27778	5	3	1	113.883	1.29e-06	113.88	1	135.09	3.82e-10	135.09	1	106.929	2.23e-06	106.93
A0A100IHG6	305	K	Septin spn2	ABL_04059	AK(1)QLLALK	2	0.054652	5	3	1	78.3766	0.010904	78.377	1	114.498	0.00166721	114.5	1	105.136	0.00253058	105.14
A0A100IHG6	311	K	Septin spn2	ABL_04059	QLLALK(1)ESSAAGSHPGSSR	3	1.5042	4	3	1	114.549	1.06e-06	114.55	1	122.487	1.09e-07	122.49	1	132.791	4.25e-10	132.79
A0A100IHG6	204	K	Septin spn2	ABL_04059	IK(1)EEFAFHNLK	3	-0.30332	6	3	1	130.164	2.48e-06	130.16	1	117.792	1.28e-05	117.79	1	125.97	3.08e-06	125.97
A0A100IHG6	174	K	Septin spn2	ABL_04059	K(1)LSDVVNVVPVIAK	2	-0.97551	1	1	1	185.945	3.24e-14	185.95
A0A100IHG6	126	K	Septin spn2	ABL_04059	YIK(1)DQHSAYLR	3	-0.32008	6	3	1	136.957	1.51e-06	136.96	1	134.754	1.82e-06	134.75	1	118.278	9.86e-05	135.99
A0A3F3RXK6	175	K	WD_REPEATS_REGION domain-containing protein	ATCC64974_106080	DK(1)LLVVGTADR	2	0.11365	4	3	1	120.528	1.74e-05	120.53	1	107.966	6.18e-05	107.97	1	78.7442	0.00198913	78.744
A0A3F3RXK6	56	K	WD_REPEATS_REGION domain-containing protein	ATCC64974_106080	FSPASEHLAVASWDK(1)K	3	0.68796	2	2	1	53.3947	0.0108725	53.395					1	52.8619	0.0111863	52.862
A0A3F3RXK6	148	K	WD_REPEATS_REGION domain-containing protein	ATCC64974_106080	TIK(1)YWDLR	2	-0.12003	3	3	1	83.7828	0.00889704	83.783	1	72.9281	0.0157208	72.928	1	83.9477	0.00883583	83.948
A0A3F3RXK6	100	K	WD_REPEATS_REGION domain-containing protein	ATCC64974_106080	VVGAGADK(1)AAR	2	0.82482	6	3	1	113.687	4.16e-05	113.69	1	107.055	6.51e-05	107.06	1	124.669	6.87e-06	124.67
A0A3F3RXK6	173	K	WD_REPEATS_REGION domain-containing protein	ATCC64974_106080	VYTMDVK(1)DK	2	-1.5546	1	1					1	60.3978	0.0270356	60.398
A0A100IHK9	443	K	E3 ubiquitin-protein ligase	ABL_04122	LPSSLDQGVPQYK(1)R	2	0.70345	2	2					1	163.991	3.76e-11	163.99	1	202.246	1.09e-18	202.25
A0A254UCV5	133	K	1,2-dihydroxy-3-keto-5-methylthiopentene dioxygenase	ADI1	FTTDEK(1)NYVK	2	-0.35089	4	3	1	105.195	0.00052695	105.2	1	141.995	1.81e-05	142	1	145.461	5.46e-06	145.46
A0A254UCV5	137	K	1,2-dihydroxy-3-keto-5-methylthiopentene dioxygenase	ADI1	NYVK(1)AMR	2	-1.3087	2	2					1	79.116	0.0242993	79.116	1	81.7839	0.0222448	81.784
A0A254UCV5	103	K	1,2-dihydroxy-3-keto-5-methylthiopentene dioxygenase	ADI1	GK(1)EDEWVR	2	-0.11123	6	3	1	97.4306	0.00383067	97.431	1	97.4306	0.00383067	97.431	1	101.542	0.00286199	101.54
A0A254UCV5	73	K	1,2-dihydroxy-3-keto-5-methylthiopentene dioxygenase	ADI1	TMGDVYEEK(1)VK	2	-1.6112	3	3	1	100.931	8.67e-05	100.93	1	111.63	4.89e-05	111.63	1	134.13	4.02e-06	134.13
Q9UVJ7	114	K	Ribosomal protein S28	rps28	AK(1)GDIPGVR	2	-0.081606	7	3	1	90.1504	0.00366757	90.15	1	106.178	0.00121805	106.18	1	101.46	0.00147031	101.46
Q9UVJ7	56	K	Ribosomal protein S28	rps28	GIVLEK(1)VGVEAK	2	0.087819	7	3	1	110.379	2.53e-05	110.38	1	135.018	1.53e-06	135.02	1	117.2	1.36e-05	117.2
Q9UVJ7	39	K	Ribosomal protein S28	rps28	LLGTAYK(1)SSPFGGASHAK	3	0.22765	6	3	1	101.763	2.79e-06	101.76	1	89.4592	0.000192299	89.459	1	107.154	2.09e-06	107.15
Q9UVJ7	50	K	Ribosomal protein S28	rps28	SSPFGGASHAK(1)GIVLEK	3	0.4688	8	3	1	74.7318	0.000887582	74.732	1	189.549	4.75e-19	189.55	1	80.5449	0.000371795	80.545
Q9UVJ7	78	K	Ribosomal protein S28	rps28	VQLIK(1)NGK	2	0.52802	3	2	1	85.2117	0.0225177	85.212	1	85.2117	0.0225177	85.212
Q9UVJ7	30	K	Ribosomal protein S28	rps28	WADLHYK(1)K	3	-0.33371	17	3	1	61.9623	0.0153867	61.962	1	88.9207	0.00954156	88.921	1	53.9678	0.0208871	53.968
A0A254TM97	206	K	Hydantoinase B/oxoprolinase family protein	ATCC64974_105260	AQLPAAEPGNK(1)SQQTR	2	-0.26821	3	3	1	125.405	1.33e-09	125.41	1	133.963	8.09e-10	133.96	1	137.613	5.87e-10	137.61
A0A254TM97	149	K	Hydantoinase B/oxoprolinase family protein	ATCC64974_105260	ASAGK(1)YNGMLDVVK	2	-2.039	6	3	1	81.4475	1.46e-06	118.19	1	107.735	1.45e-06	118.21	1	111.643	5.09e-06	111.64
A0A254TM97	158	K	Hydantoinase B/oxoprolinase family protein	ATCC64974_105260	YNGMLDVVK(1)K	2	0.26384	3	3	1	91.5493	0.0024454	91.549	1	89.1712	0.00290217	89.171	1	93.0956	0.00214838	93.096
A0A254TM97	91	K	Hydantoinase B/oxoprolinase family protein	ATCC64974_105260	ATK(1)FAANDSWGAFYR	2	1.2016	1	1	1	48.8985	0.0225363	48.899
A0A254TM97	277	K	Hydantoinase B/oxoprolinase family protein	ATCC64974_105260	GFLPK(1)VLR	2	0.12812	5	3	1	79.4686	0.0104986	79.469	1	79.4686	0.0104986	79.469	1	89.5498	0.00675621	89.55
A0A254TM97	87	K	Hydantoinase B/oxoprolinase family protein	ATCC64974_105260	GISAPILMEAPK(1)R	2	-1.4853	3	3	1	76.7282	0.00143966	76.728	1	63.1805	0.0215317	63.181	1	61.1674	0.0247522	61.167
A0A254TM97	66	K	Hydantoinase B/oxoprolinase family protein	ATCC64974_105260	IVK(1)NEGFSR	2	2.6405	5	3	1	98.0483	0.00190623	98.048	1	82.8305	0.00530001	82.831	1	82.8305	0.00530001	82.831
A0A3F3RZ42	164	K	Translation machinery-associated protein 20	ATCC64974_105050	VGK(1)GVVLDEGHYLGDGLWR	3	2.2654	1	1	1	81.0159	0.000305913	81.016
A0A3F3RZ42	160	K	Translation machinery-associated protein 20	ATCC64974_105050	VGTEEIK(1)K	2	3.384	2	2	1	51.7487	0.0615326	51.749					1	59.3497	0.0470265	59.35
A0A505HTC8	535	K	Phytanoyl-CoA dioxygenase (PhyH) family protein	CAN33_0041585	LLEK(1)TDHVK	2	0.58272	1	1									1	58.6986	0.0292726	58.699
A0A254TQZ9	78	K	Casein kinase II subunit beta	ATCC64974_104920	EQIEK(1)SAR	2	-0.45019	2	2					1	69.8117	0.0200194	69.812	1	57.8586	0.0365064	57.859
A0A3F3RWW6	270	K	Fungal specific transcription factor domain family protein	ATCC64974_104180	ANVHVLAGHK(1)GTVADVK	3	-2.0116	1	1									1	66.9391	0.00210153	66.939
A0A3F3RWW6	424	K	Fungal specific transcription factor domain family protein	ATCC64974_104180	LITGEADK(1)TIK	2	0.32349	1	1	1	67.385	0.0133952	67.385
A0A254TMM1	151	K	Adenylyl-sulfate kinase	ATCC64974_104030	DPK(1)GLYK	2	0.30976	3	3	1	62.5462	0.0495483	62.546	1	82.4525	0.0217299	82.452	1	76.4776	0.0263311	76.478
A0A254TMM1	71	K	Adenylyl-sulfate kinase	ATCC64974_104030	FGLNK(1)DLGFSEADR	2	0.42812	2	2	1	118.191	1.46e-06	118.19	1	141.341	2.64e-09	141.34
A0A3F3RXG5	225	K	V-type proton ATPase subunit H	ATCC64974_104210	AATGAK(1)DSSSSTLAGSSR	2	0.37479	3	3	1	172.66	1.06e-21	172.66	1	165.304	2.02e-15	165.3	1	160.764	3.6e-15	160.76
A0A3F3RXG5	205	K	V-type proton ATPase subunit H	ATCC64974_104210	EIFWK(1)QR	2	-0.81918	4	3	1	108.983	0.00646499	108.98	1	108.983	0.00646499	108.98	1	132.718	0.00276049	132.72
A0A3F3RXG5	386	K	V-type proton ATPase subunit H	ATCC64974_104210	NPTFWK(1)DNAR	2	0.42705	3	3	1	49.9341	0.0424448	49.934	1	50.1492	0.0416709	50.149	1	61.3438	0.0229929	61.344
A0A2I7UGF3	252	K	Tubulin beta chain	ATCC64974_103900	K(1)LAVNMVPFPR	2	0.939	1	1									1	100.687	0.000119573	100.69
A0A2I7UGF3	58	K	Tubulin beta chain	ATCC64974_103900	MNVYFNEASGNK(1)YVPR	3	-0.45061	16	3	1	79.3463	6.05e-29	222.45	1	69.4309	6.24e-36	248.06	1	48.8985	5.04e-36	254.2
A0A2I7UGF3	324	K	Tubulin beta chain	ATCC64974_103900	VSMK(1)EVEDQMR	2	-3.7045	32	3	1	74.9873	7.41e-08	149.49	1	146.163	4.03e-07	146.16	1	65.2336	4.92e-06	131.17
A0A254TML5	257	K	V-type proton ATPase subunit C	ATCC64974_104020	DFK(1)YIEGGK	2	-0.10079	1	1					1	52.7253	0.0483752	52.725
A0A254TML5	263	K	V-type proton ATPase subunit C	ATCC64974_104020	YIEGGK(1)EEER	2	3.1241	6	3	1	106.618	0.000491798	106.62	1	88.5961	0.00220693	88.596	1	99.2826	0.000703259	99.283
A0A254TML5	237	K	V-type proton ATPase subunit C	ATCC64974_104020	K(1)HSLEFVHK	3	-1.1303	1	1	1	121.603	0.000196194	121.6
A0A254TML5	279	K	V-type proton ATPase subunit C	ATCC64974_104020	K(1)LWGETLR	2	1.0796	1	1									1	76.0998	0.0160386	76.1
A0A254TML5	144	K	V-type proton ATPase subunit C	ATCC64974_104020	SK(1)YTQYNQVK	2	-0.47019	5	3	1	208.845	1.09e-10	208.84	1	152.538	1.01e-06	152.54	1	155.263	8.73e-07	155.26
A0A254TML5	101	K	V-type proton ATPase subunit C	ATCC64974_104020	TVNDK(1)PVDQYLR	2	-1.6855	1	1	1	111.793	2.29e-05	111.79
A0A505HTG1	162	K	GNL3L/Grn1 putative GTPase family protein	CAN33_0041785	DSYLLFNK(1)NR	2	3.1032	3	3	1	128.602	6.09e-05	128.6	1	135.429	3.91e-05	135.43	1	134.247	4.29e-05	134.25
A0A254TNR8	28	K	Protein kinase domain family protein	ATCC64974_103730	AQK(1)WYPVDDESQPK	2	-1.0643	2	2					1	111.831	3.23e-06	111.83	1	90.7071	0.000333078	90.707
A0A254TNR8	39	K	Protein kinase domain family protein	ATCC64974_103730	WYPVDDESQPK(1)K	2	0.02119	6	3	1	90.6136	0.000860003	90.614	1	99.4999	6.39e-05	99.5	1	99.4999	6.39e-05	99.5
A0A254TNR8	165	K	Protein kinase domain family protein	ATCC64974_103730	ASDQK(1)AVDQSILASVK	3	0.34691	6	3	1	185.024	3.23e-18	185.02	1	116.956	5.77e-10	135.09	1	86.3665	0.000226348	86.367
A0A254TNR8	176	K	Protein kinase domain family protein	ATCC64974_103730	AVDQSILASVK(1)K	2	-0.65049	12	3	1	85.5541	1.83e-08	161.48	1	92.8564	3.92e-08	150.49	1	90.4121	1.33e-08	164.11
A0A254TNR8	139	K	Protein kinase domain family protein	ATCC64974_103730	K(1)TEEAFFK	2	-1.5952	6	3	1	133.134	0.000858883	133.13	1	123.86	0.00114234	123.86	1	145.723	0.000474096	145.72
A0A254TNR8	146	K	Protein kinase domain family protein	ATCC64974_103730	KTEEAFFK(1)QGEKPQK	3	-0.22408	5	3	0.999999	60.1882	1.11e-09	127.83	0.999986	49.316	9.34e-09	146.59	0.999998	57.1173	3.85e-08	123.14
A0A254TNR8	154	K	Protein kinase domain family protein	ATCC64974_103730	K(1)VVASAR	2	-0.17619	3	3	1	66.073	0.0593589	66.073	1	72.4922	0.0442912	72.492	1	81.8902	0.0302541	81.89
A0A254TNR8	14	K	Protein kinase domain family protein	ATCC64974_103730	QFGK(1)GQR	2	0.53977	3	3	1	86.8725	0.0183261	86.872	1	73.9747	0.0298965	73.975	1	88.0288	0.0174356	88.029
A0A254TNR8	10	K	Protein kinase domain family protein	ATCC64974_103730	SDSTVGQTK(1)QFGK	2	-1.3791	3	3	1	122.459	2.84e-07	122.46	1	164.683	3.64e-11	164.68	1	193.281	6.33e-15	193.28
A0A254TNR8	25	K	Protein kinase domain family protein	ATCC64974_103730	TVPHPAQK(1)AQK	2	-0.12876	3	3	1	103.083	7.91e-05	103.08	1	91.5493	0.000820942	91.549	1	87.5679	0.00118416	87.568
A0A254TNR8	132	K	Protein kinase domain family protein	ATCC64974_103730	VSAADYFTK(1)EK	2	-0.047254	16	3	1	158.3	4.39e-08	158.3	1	142.097	6.81e-08	151.26	1	176.776	3.68e-11	176.78
A0A3F3RWT7	143	K	Ankyrin repeats (3 copies) family protein	ATCC64974_104150	IVQTK(1)SQQQR	2	0.092709	4	3	1	153.102	9.85e-07	153.1	1	181.874	2.76e-08	181.87	1	159.336	6.61e-07	159.34
A0A3F3RWT7	48	K	Ankyrin repeats (3 copies) family protein	ATCC64974_104150	LSSELEHLTTSHAK(1)LR	3	-0.014508	1	1									1	118.999	4.38e-07	119
A0A3F3RWT7	72	K	Ankyrin repeats (3 copies) family protein	ATCC64974_104150	SINEGVIGSQK(1)K	2	-0.53227	2	2	1	98.3372	0.000168088	98.337					1	106.323	4.41e-05	106.32
A0A3F3RWP7	40	K	GOLD domain-containing protein	ATCC64974_103590	ECFHESLHK(1)DDK	3	0.20231	3	3	1	91.6203	0.000267584	91.62	1	125.033	1.3e-06	125.03	1	141.128	3.7e-07	141.13
A0A3F3RWP7	147	K	GOLD domain-containing protein	ATCC64974_103590	LSEALAQVK(1)DEQSYIVVR	2	0.45036	1	1	1	145.915	8.31e-11	145.91
A0A254TRH2	211	K	Pyridine nucleotide-disulfide oxidoreductase family protein	ATCC64974_103120	ILFADNASLYNGK(1)VHGTDAK	3	0.021037	1	1					1	68.9516	0.00084216	68.952
A0A254TRH2	218	K	Pyridine nucleotide-disulfide oxidoreductase family protein	ATCC64974_103120	VHGTDAK(1)LR	3	-0.67361	1	1	1	59.3684	0.0134713	59.368
A0A254TMX8	211	K	Uncharacterized protein	ATCC64974_103130	AVVDK(1)YR	2	-0.20188	4	3	1	107.317	0.00255535	107.32	1	81.7839	0.0222448	81.784	1	77.7407	0.0253584	77.741
A0A3F3RYJ7	133	K	Ribosomal protein	ATCC64974_103280	AGK(1)FPTPVSHAEDMANK	3	0.46407	1	1					1	69.1882	0.00330268	69.188
A0A3F3RYJ7	147	K	Ribosomal protein	ATCC64974_103280	FPTPVSHAEDMANK(1)VNEVK	3	-0.19027	6	3	1	172.496	3.67e-22	180.08	1	102.978	2.89e-15	154.56	1	125.032	5.42e-16	167.97
A0A3F3RYJ7	78	K	Ribosomal protein	ATCC64974_103280	AK(1)HHGIDAMSADDLKK	4	0.045351	21	3	1	80.8887	4.63e-10	132.84	1	110.396	2.32e-10	138.91	1	107.103	2.53e-07	119.92
A0A3F3RYJ7	91	K	Ribosomal protein	ATCC64974_103280	HHGIDAMSADDLK(1)K	3	0.28142	9	3	1	79.8861	0.000365536	79.886	1	47.6215	0.000171582	90.412	1	64.313	0.000294961	83.204
A0A3F3RYJ7	214	K	Ribosomal protein	ATCC64974_103280	ATMSPPK(1)R	2	0.049836	14	3	1	69.6276	0.000740823	119.29	1	73.6646	0.00137626	107.9	1	62.5462	0.00107735	113.26
A0A3F3RYJ7	152	K	Ribosomal protein	ATCC64974_103280	VNEVK(1)STIK	2	1.4171	7	3	1	101.974	0.000673035	101.97	1	107.788	0.000765692	107.79	1	96.1429	0.00204399	96.143
A0A3F3RYJ7	54	K	Ribosomal protein	ATCC64974_103280	FSGTIK(1)LPTVPR	2	0.63922	3	3	1	120.589	7.76e-06	120.59	1	112.437	2.18e-05	112.44	1	129.368	2.22e-06	129.37
A0A3F3RYJ7	106	K	Ribosomal protein	ATCC64974_103280	K(1)YDAFLASDTLIK	2	0.051933	2	2	1	159.217	1.4e-10	159.22					1	148.572	2.65e-10	148.57
A0A3F3RYJ7	118	K	Ribosomal protein	ATCC64974_103280	KYDAFLASDTLIK(1)QIPR	3	-1.1456	12	3	1	152.592	1.12e-18	173.03	1	161.38	4.2e-19	186.75	1	138.065	7.11e-16	168.64
A0A3F3RYJ7	130	K	Ribosomal protein	ATCC64974_103280	LLGPGLSK(1)AGK	2	0.010222	6	3	1	67.385	0.0133952	67.385	1	102.531	8.11e-05	102.53	1	97.7338	0.000256739	97.734
A0A100II52	99	K	Flavin-binding monooxygenase	ABL_04330	LQHEGK(1)FQPR	3	1.3814	3	3	1	76.6816	0.00184265	76.682	1	77.0624	0.00181722	77.062	1	77.0624	0.00181722	77.062
A0A3F3RYJ7	24	K	Ribosomal protein	ATCC64974_103280	QNIEQLLNYSQNEK(1)K	3	1.5456	11	3	1	300.514	1.68e-51	300.51	1	96.4892	7.31e-52	308.2	1	120.746	2.28e-62	326.19
A0A3F3RYJ7	156	K	Ribosomal protein	ATCC64974_103280	STIK(1)FQLK	2	-0.34905	3	3	1	54.1572	0.0416118	54.157	1	77.9225	0.0110725	77.923	1	65.2521	0.0263084	65.252
A0A3F3RWJ9	240	K	Uncharacterized protein	ATCC64974_103000	SDADK(1)ALSSMDGEWLGSR	2	-1.3616	3	3	1	150.701	7.12e-15	150.7	1	108.713	3.99e-06	108.71	1	141.072	3.89e-10	141.07
A0A100II62	343	K	Protein SEY1	SEY1	GMVIAAPGSAK(1)ANSK	2	1.0879	2	2	1	63.3098	0.0154699	63.31	1	74.7892	0.00181202	74.789
A0A100II62	1066	K	Protein SEY1	SEY1	K(1)SWGVLR	2	0.063368	1	1					1	95.3523	0.0161021	95.352
A0A100II62	1999	K	Protein SEY1	SEY1	K(1)VVDNEVK	2	-0.38755	13	3	1	95.5016	0.00530685	97.277	1	102.067	0.00162343	119.68	1	83.9477	0.00202158	116.52
A0A100II62	2006	K	Protein SEY1	SEY1	VVDNEVK(1)QIK	2	0.32589	29	3	1	135.549	1.56e-10	204.56	1	93.0956	7.42e-07	157.78	1	90.827	8.95e-07	154.84
A0A100II62	1532	K	Protein SEY1	SEY1	SAATTGEAYFEQLLDHHNPEK(1)GTFSQR	4	-0.30011	1	1	1	137.901	5.32e-12	137.9
A0A100II62	50	K	Protein SEY1	SEY1	TK(1)PHVNIGTIGHVDHGK	4	-0.19089	1	1									1	66.2607	0.00237117	66.261
A0A100II62	65	K	Protein SEY1	SEY1	TKPHVNIGTIGHVDHGK(1)TTLTAAITK	5	-0.21186	2	2	0.999966	44.6974	5.14e-07	99.219					0.978028	16.4849	0.0186577	42.93
A0A100II62	74	K	Protein SEY1	SEY1	TTLTAAITK(1)HQASK	2	-0.18594	3	3	1	182.022	3.41e-14	182.02	1	198.867	9.59e-19	198.87	1	201.304	8.41e-19	201.3
A0A100II62	298	K	Protein SEY1	SEY1	TK(1)VTDIETFK	2	-1.8583	5	3	1	88.3377	0.00224329	88.338	1	98.1563	0.000861729	98.156	1	103.213	0.000575902	103.21
A0A100II62	306	K	Protein SEY1	SEY1	VTDIETFK(1)K	2	0.40289	1	1					1	99.815	0.00212714	99.815
A0A100II80	110	K	Similar to An08g04440	ABL_04373	INK(1)NPDLLSR	2	-0.5383	1	1									1	60.3978	0.0652467	60.398
A0A100II83	71	K	NADH-ubiquinone oxidoreductase subunit	ABL_04370	EAILEK(1)R	2	1.9491	3	2					1	111.008	0.00820938	111.01	1	124.834	0.00433928	124.83
A0A505HQW2	148	K	Nup54 domain-containing protein	CAN33_0042720	HLVLSK(1)R	2	-0.40198	2	2	1	82.6713	0.029433	82.671	1	79.451	0.0328183	79.451
A0A254TNC0	142	K	Kinetochore complex Fta4 of Sim4 subunit, or CENP-50 family protein	ATCC64974_101840	EIDEGK(1)K	2	1.7149	1	1									1	67.032	0.0571078	67.032
A0A254TNC0	317	K	Kinetochore complex Fta4 of Sim4 subunit, or CENP-50 family protein	ATCC64974_101840	IK(1)DGLDPLR	2	-0.42409	3	3	1	105.195	0.0012706	105.2	1	58.6296	0.0293635	58.63	1	56.043	0.0327688	56.043
A0A254TRN8	344	K	Putative integral membrane protein	ATCC64974_56240	LDEEK(1)AR	2	-0.82165	5	3	1	91.9001	0.0144543	91.9	1	89.2957	0.01646	89.296	1	91.9001	0.0144543	91.9
A0A254TNC0	157	K	Kinetochore complex Fta4 of Sim4 subunit, or CENP-50 family protein	ATCC64974_101840	WK(1)DDFFMK	2	-1.1299	2	2	1	71.3794	0.0178569	71.379	1	66.9619	0.0239501	66.962
A0A254TNC0	445	K	Kinetochore complex Fta4 of Sim4 subunit, or CENP-50 family protein	ATCC64974_101840	YIEDK(1)DVFQK	2	1.4321	2	2					1	69.7206	0.011923	69.721	1	73.9005	0.00639941	73.9
A0A254TNC0	417	K	Kinetochore complex Fta4 of Sim4 subunit, or CENP-50 family protein	ATCC64974_101840	YTDSLLK(1)K	2	-0.85028	2	2					1	75.0433	0.0174775	75.043	1	82.4258	0.0128329	82.426
A0A254TNC9	777	K	Nup188_C domain-containing protein	ATCC64974_101690	DSQVQSGDGSSAK(1)R	2	-1.433	1	1									1	134.885	7.4e-09	134.88
A0A100IIE3	86	K	Cellulase (Glycosyl hydrolase 5) family protein	ABL_04131	FTVNSTIVQQGLIDK(1)SAAADGATSNTGK	3	-0.33175	3	3	1	136.49	1.38e-12	136.49	1	121.493	1.1e-09	121.49	1	150.058	1.48e-17	150.06
A0A100IIE3	99	K	Cellulase (Glycosyl hydrolase 5) family protein	ABL_04131	SAAADGATSNTGK(1)R	2	-0.077306	13	3	1	225.793	1.4e-23	225.79	1	201.484	1.14e-18	201.48	1	199.315	1.28e-18	199.31
A0A100IIE3	30	K	Cellulase (Glycosyl hydrolase 5) family protein	ABL_04131	IATEACDTALK(1)EVTEYEHTK	3	-0.5723	4	3	1	163.781	1.34e-15	163.78	1	184.775	2.71e-22	184.78	1	156.667	2.64e-15	156.67
A0A254TU27	225	K	Prohibitin	ATCC64974_101320	AEGEAESADIISK(1)AVAK	2	-0.21143	4	3	1	238.319	3.57e-30	238.32	1	218.78	1.99e-29	218.78	1	174.524	1.8e-18	174.52
A0A254TU27	185	K	Prohibitin	ATCC64974_101320	AVEQK(1)QIAQQDAER	2	0.3549	7	3	1	46.3177	0.00745687	73.834	1	53.9812	0.0127007	71.98	1	194.229	1.82e-15	194.23
A0A254TU27	269	K	Prohibitin	ATCC64974_101320	EGGK(1)STSLLLGLR	2	-1.0068	2	2	1	47.7736	0.031682	47.774					1	54.2757	0.0262089	54.276
A0A254TU27	265	K	Prohibitin	ATCC64974_101320	EIATTLANNPNVTYLPGNDGK(1)EGGK	3	2.9224	2	2	1	71.696	4.96e-05	71.696					1	71.1429	5.08e-05	71.143
A0A254TU27	244	K	Prohibitin	ATCC64974_101320	RIDASK(1)EIATTLANNPNVTYLPGNDGK	3	0.81514	1	1									1	99.7533	9.46e-08	99.753
A0A254TRY0	18	K	MICOS complex subunit MIC10	ATCC64974_101570	STK(1)PVSEALLNEK	2	0.12187	3	3	1	75.7641	0.00109876	75.764	1	64.3744	0.0143742	64.374	1	58.577	0.0211681	58.577
A0A254TRY0	28	K	MICOS complex subunit MIC10	ATCC64974_101570	STKPVSEALLNEK(1)WDR	3	-0.035318	6	3	1	99.9926	1.5e-06	111.11	1	108.343	4.81e-07	119.46	1	77.931	0.000284472	86.016
A0A254TN96	342	K	ABC transporter transmembrane region 2 family protein	ATCC64974_101800	EALQLLEYK(1)ER	2	-0.17312	4	3	1	184.552	2.1e-11	184.55	1	185.25	1.96e-11	185.25	1	162.684	2.88e-08	162.68
A0A254TNP3	357	K	Uncharacterized protein	ATCC64974_101200	QEIEK(1)LR	2	-0.22531	1	1					1	98.5231	0.00935391	98.523
A0A3F3RWH0	384	K	Actin-related protein 2	ATCC64974_101430	ALAK(1)LGPR	2	0.74654	5	3	1	74.255	0.0138905	74.255	1	85.2117	0.00836662	85.212	1	74.184	0.0139885	74.184
A0A3F3RWH0	318	K	Actin-related protein 2	ATCC64974_101430	ELK(1)QLWLTR	2	0.57636	4	3	1	133.442	0.000203245	133.44	1	110.382	0.000993303	110.38	1	113.926	0.000803776	113.93
A0A3F3RWH0	102	K	Actin-related protein 2	ATCC64974_101430	K(1)ILLTEPPMNPLK	2	-0.89073	1	1									1	70.8885	0.00920086	70.889
A0A100IIH6	141	K	C2H2-type zinc finger family protein	ABL_04485	DSGVQECFK(1)R	2	-1.0219	5	3	1	169.993	1.45e-07	169.99	1	208.628	1.52e-10	208.63	1	153.102	1.35e-06	153.1
A0A100IIH6	46	K	C2H2-type zinc finger family protein	ABL_04485	MLLLGAGESGK(1)STILK	2	0.99781	3	3	1	66.8092	0.0101918	66.809	1	108.634	3.1e-06	108.63	1	94.0069	0.000203341	94.007
A0A100IIH6	51	K	C2H2-type zinc finger family protein	ABL_04485	STILK(1)QMK	2	-0.96011	4	3	1	67.1694	0.0236639	67.169	1	107.008	0.00235795	107.01	1	66.4293	0.0246847	66.429
A0A100IIH6	24	K	C2H2-type zinc finger family protein	ABL_04485	NEEIENQLK(1)R	2	0.063051	6	3	1	157.777	1.01e-06	157.78	1	131.418	7.09e-05	131.42	1	179.309	4.51e-08	179.31
A0A3F3RXZ6	302	K	Tubulin gamma chain	ATCC64974_101380	LLQPK(1)NR	2	1.1993	1	1	1	74.1907	0.0295252	74.191
A0A100III0	78	K	Histone H4	ABL_04543	DAVTYTEHAK(1)R	3	0.022784	13	3	1	49.6315	1.83e-23	251.34	1	68.5357	8.41e-18	221.09	1	67.385	5.13e-14	198.81
A0A100III0	32	K	Histone H4	ABL_04543	DNIQGITK(1)PAIR	2	-0.44129	10	3	1	77.2202	6.75e-09	166.24	1	98.9421	1.19e-11	180.47	1	124.119	9.96e-09	163.93
A0A100III0	60	K	Histone H4	ABL_04543	GVLK(1)TFLEGVIR	2	-0.28118	2	2	1	91.6203	0.000563935	91.62	1	145.062	2.98e-07	145.06
A0A100III0	80	K	Histone H4	ABL_04543	K(1)TVTSLDVVYALK	2	0.17677	6	3	1	192.178	2.19e-14	192.18	1	180.479	1.16e-13	180.48	1	188.4	5.22e-14	188.4
A0A100III0	92	K	Histone H4	ABL_04543	TVTSLDVVYALK(1)R	2	-0.81177	15	3	1	198.573	2.95e-18	198.57	1	177.833	1.37e-13	177.83	1	186.167	7e-14	186.17
A0A3F3RX08	38	K	Ribosomal_L7Ae domain-containing protein	ATCC64974_101210	DK(1)VALADAVEK	2	-1.1513	6	3	1	56.9556	0.0273535	56.956	1	70.5633	0.000737276	108.09	1	78.3239	0.00102615	101.42
A0A3F3RX08	47	K	Ribosomal_L7Ae domain-containing protein	ATCC64974_101210	VALADAVEK(1)ELTTK	2	-1.8716	1	1					1	146.77	2.91e-10	146.77
A0A3F3RX08	118	K	Ribosomal_L7Ae domain-containing protein	ATCC64974_101210	GVK(1)EVVK	2	2.1675	1	1									1	65.8797	0.0438162	65.88
A0A3F3RW28	88	K	PABS domain-containing protein	ATCC64974_101300	DEFSYQEMITHLAMNSHPNPK(1)K	4	-0.31953	2	2	1	115.419	4.66e-07	115.42	1	118.319	2.96e-07	118.32
A0A3F3RW28	266	K	PABS domain-containing protein	ATCC64974_101300	EEEEK(1)LCR	2	0.45651	5	3	1	114.987	0.00162204	114.99	1	136.268	0.000559008	136.27	1	114.498	0.00166721	114.5
A0A3F3RW28	106	K	PABS domain-containing protein	ATCC64974_101300	EVVK(1)HETVEEATLCDIDEAVIR	3	-0.77279	6	3	1	174.22	2.99e-22	174.22	1	168.812	2.24e-16	168.81	1	164.942	6.06e-16	164.94
A0A3F3RW28	128	K	PABS domain-containing protein	ATCC64974_101300	K(1)YLPGMSIGFQHPNVK	3	0.44703	6	3	1	144.289	8.95e-11	144.29	1	154.691	7.73e-15	154.69	1	136.814	3.17e-10	136.81
A0A3F3RW28	253	K	PABS domain-containing protein	ATCC64974_101300	NVK(1)EPVR	2	-0.32254	9	3	1	86.8328	0.0183566	86.833	1	104.448	0.00747543	104.45	1	91.6263	0.0146652	91.626
A0A3F3RW28	154	K	PABS domain-containing protein	ATCC64974_101300	VHVGDGFQFLK(1)ER	3	-2.4378	11	3	1	65.0429	4.44e-11	160.22	1	128.675	1.17e-13	175.01	1	110.379	9.83e-09	136.14
A0A3F3RW28	38	K	PABS domain-containing protein	ATCC64974_101300	VNQILHHEK(1)SK	3	0.60911	22	3	1	51.6115	0.000430037	90.614	1	90.6136	0.000430037	90.614	1	77.5969	4.12e-05	100.93
A0A254TU83	115	K	Pyridoxamine 5'-phosphate oxidase family protein	ATCC64974_100720	ALK(1)VYPQPK	2	-1.0181	3	3	1	66.2702	0.0193046	66.27	1	76.0641	0.00680902	76.064	1	60.0191	0.0275341	60.019
A0A100IIK0	1311	K	Pentafunctional AROM polypeptide	ABL_04538	RFEGIEDILK(1)AR	3	-0.08712	4	2	1	49.2981	1.33e-05	111.79					1	100.223	2.49e-05	102.4
A0A254TNG9	309	K	Pentafunctional AROM polypeptide	ATCC64974_101060	HLGILK(1)GVAVAR	3	0.45716	3	3	1	102.531	1.84e-05	102.53	1	88.5961	0.000361755	88.596	1	88.5961	0.000361755	88.596
A0A254TNG9	435	K	Pentafunctional AROM polypeptide	ATCC64974_101060	IK(1)NLLHSDDTEVMLNALER	3	0.56557	1	1	1	162.651	1.47e-15	162.65
A0A254TNG9	84	K	Pentafunctional AROM polypeptide	ATCC64974_101060	LLVYHAAPGEVSK(1)SR	3	0.4783	3	3	1	61.1861	0.00853928	61.186	1	65.5275	0.00608837	65.528	1	100.426	1.67e-06	100.43
A0A254TNG9	1214	K	Pentafunctional AROM polypeptide	ATCC64974_101060	LVGVAK(1)NLDDNNALR	2	-2.2457	4	3	1	102.505	3.2e-06	102.5	1	175.009	1.16e-17	175.01	1	170.742	1.33e-17	172.1
A0A254TNG9	1070	K	Pentafunctional AROM polypeptide	ATCC64974_101060	NASDILK(1)K	2	2.437	2	2	1	56.2581	0.0528477	56.258					1	66.5464	0.0334761	66.546
A0A254TNG9	616	K	Pentafunctional AROM polypeptide	ATCC64974_101060	SFGIDVK(1)K	2	0.0055822	2	2	1	51.1927	0.0635843	51.193					1	77.7321	0.0152114	77.732
A0A254TNG9	1517	K	Pentafunctional AROM polypeptide	ATCC64974_101060	SVEK(1)VPR	2	-0.2418	3	3	1	87.3226	0.0112224	87.323	1	89.1423	0.00976653	89.142	1	67.032	0.033149	67.032
A0A254TNG9	1170	K	Pentafunctional AROM polypeptide	ATCC64974_101060	TVTEQK(1)GYSR	2	-1.7063	6	3	1	102.4	0.000595982	102.4	1	135.795	3.79e-05	135.8	1	132.25	4.93e-05	132.25
A0A254TNG9	1487	K	Pentafunctional AROM polypeptide	ATCC64974_101060	VAIGTIPADK(1)PIDSGMR	2	1.1572	2	2	1	54.0732	0.0128585	54.073					1	73.4977	0.0030037	73.498
A0A100IIM2	157	K	Pyridoxamine phosphate oxidase family protein	ABL_04568	DTLGHWTGK(1)R	3	0.10921	3	3	1	54.2593	0.0161394	54.259	1	89.8046	0.00482132	89.805	1	73.4995	0.0034565	73.499
A0A100IIM2	142	K	Pyridoxamine phosphate oxidase family protein	ABL_04568	LSLQVDPETNNTK(1)PYLQDR	3	0.82908	1	1					1	87.352	0.000202279	87.352
A0A100IIM2	169	K	Pyridoxamine phosphate oxidase family protein	ABL_04568	TYQK(1)EWNVR	2	0.65158	4	3	1	127.765	0.00025671	127.76	1	135.549	0.000183399	135.55	1	119.68	0.000496126	119.68
A0A254TN99	30	K	Initiation factor 2 subunit family protein	ATCC64974_105590	LQHQEEAGDDEEEIAAMK(1)K	3	-0.57622	6	3	1	150.701	3.74e-15	150.7	1	150.701	3.74e-15	150.7	1	127.586	6.08e-10	127.59
A0A254TN99	138	K	Initiation factor 2 subunit family protein	ATCC64974_105590	NLK(1)VVPK	2	0.10856	1	1	1	57.2809	0.0552981	57.281
A0A254TN99	42	K	Initiation factor 2 subunit family protein	ATCC64974_105590	VAEMESEAAK(1)LR	2	-1.8173	1	1									1	110.306	2.55e-05	110.31
A0A254TN99	102	K	Initiation factor 2 subunit family protein	ATCC64974_105590	VTILLDK(1)FTGQPK	2	-0.2634	6	3	1	178.15	9.83e-14	178.15	1	159.496	9.98e-11	159.5	1	113.339	4.46e-06	113.34
A0A100IIQ0	408	K	NEDD8-activating enzyme E1 regulatory subunit	ABL_04648	NAAHIK(1)VIHGR	3	0.19764	2	2					1	77.0624	0.00101663	77.062	1	42.0678	0.0369081	42.068
A0A505I003	597	K	DNA polymerase delta, subunit 4 family protein	CAN33_0028990	RVIANK(1)TLNK	2	-0.094214	1	1									1	45.1581	0.0411829	45.158
A0A100IIS3	8	K	Haloacid dehalogenase-like hydrolase family protein	ABL_04655	NVK(1)SLAPLLDR	2	-1.2535	4	3	1	92.1898	0.000762506	92.19	1	81.6249	0.00172633	81.625	1	77.2604	0.0021245	77.26
A0A100IIT4	298	K	Stomatin family protein	ABL_04170	AAGEAEAILLK(1)AQATAR	3	-0.4099	1	1									1	106.354	2.13e-06	106.35
A0A100IIT4	125	K	Stomatin family protein	ABL_04170	IAYVK(1)SLK	2	-0.28332	1	1					1	58.2299	0.0359942	58.23
A0A100IIT4	375	K	Stomatin family protein	ABL_04170	INESQAK(1)TIAAK	2	-0.21764	3	3	1	150.142	2.92e-08	150.14	1	130.154	2.12e-06	130.15	1	157.222	1.93e-08	157.22
A0A100IIT4	196	K	Stomatin family protein	ABL_04170	SEIGQLTLDHVLK(1)ER	3	0.022529	7	3	1	129.006	1.74e-15	168.5	1	80.4111	2.87e-07	119.45	1	89.358	9e-05	93.424
A0A100IIV3	370	K	5-methylthioadenosine/S-adenosylhomocysteine deaminase n1	ABL_04719	TLHMEDK(1)LGSIEVGK	3	-0.6195	1	1	1	40.9835	0.0283561	40.983
A0A505HTZ5	240	K	Zn(2)-C6 fungal-type domain-containing protein	CAN33_0029175	LASLPEAK(1)SVALR	2	0.1815	6	3	1	67.2517	0.0110021	67.252	1	88.0206	0.000537866	88.021	1	63.9657	0.014853	63.966
A0A254UEC8	171	K	OPT family small oligopeptide transporter	ATCC64974_87780	GMLEK(1)DPSK	2	-0.33823	1	1					1	71.4507	0.00756717	71.451
A0A254UEM4	140	K	Lysine--tRNA ligase	ATCC64974_88850	ASGAK(1)LIFYDIR	2	0.24291	4	3	1	104.41	3.56e-05	104.41	1	102.731	3.85e-05	102.73	1	109.442	2.69e-05	109.44
A0A254UEM4	48	K	Lysine--tRNA ligase	ATCC64974_88850	EK(1)EAAAPPK	2	0.5594	2	2	1	64.6536	0.0214328	64.654	1	62.4631	0.0243166	62.463
A0A254UEM4	89	K	Lysine--tRNA ligase	ATCC64974_88850	ETK(1)NPDPYPHK	3	-0.13572	2	2	1	42.976	0.0319737	42.976	1	56.2048	0.0134558	56.205
A0A254UEM4	97	K	Lysine--tRNA ligase	ATCC64974_88850	NPDPYPHK(1)FQVTDDLR	3	-4.2126	3	2	1	116.061	7.31e-07	116.06					1	137.613	2.78e-10	137.61
A0A254UEM4	494	K	Lysine--tRNA ligase	ATCC64974_88850	FEAFVCK(1)K	2	1.2224	5	3	1	82.4525	0.0128193	82.452	1	81.2963	0.0134052	81.296	1	83.2061	0.0124374	83.206
A0A254UEM4	495	K	Lysine--tRNA ligase	ATCC64974_88850	K(1)EIVNAYTELNDPFDQR	3	-1.4105	3	3	1	83.8942	0.000882571	83.894	1	124.286	7.22e-10	124.29	1	129.054	5.72e-10	129.05
A0A254UEM4	426	K	Lysine--tRNA ligase	ATCC64974_88850	FPPGDQLHTAETGEFLK(1)R	3	-3.5158	9	3	1	54.7643	2.37e-06	105.9	1	103.881	2.65e-06	103.88	1	99.0441	2.37e-06	105.9
A0A254UEM4	120	K	Lysine--tRNA ligase	ATCC64974_88850	GEQK(1)PEVAVR	2	-0.03728	3	3	1	69.7206	0.011923	69.721	1	86.189	0.00254563	86.189	1	67.9304	0.0123262	67.93
A0A254UEM4	243	K	Lysine--tRNA ligase	ATCC64974_88850	YLDLIMNDK(1)SR	2	-0.76505	14	3	1	122.326	1.67e-06	140.78	1	142.085	1.63e-06	142.08	1	124.124	7.04e-06	124.12
A0A100IJ16	674	K	CHY zinc finger domain protein	ABL_04778	NRVLMSRK(1)DPR	2	-1.5238	3	2	1	64.3739	0.0198289	64.374					1	62.4662	0.0227344	62.466
A0A254UHE4	81	K	PH domain-containing protein	ATCC64974_89180	DFEK(1)VLK	2	0.097692	6	3	1	93.1955	0.00356708	121.99	1	101.327	0.00356708	121.99	1	109.012	0.00605841	110.81
A0A254UHE4	209	K	PH domain-containing protein	ATCC64974_89180	LNK(1)QVIEENNNR	2	1.9153	1	1	1	67.1872	0.012129	67.187
A0A254UHE4	129	K	PH domain-containing protein	ATCC64974_89180	NLK(1)GSVLPTLER	2	0.41557	3	3	1	110.897	2.44e-05	110.9	1	88.1008	0.000794906	88.101	1	44.8286	0.0597062	44.829
A0A254UHE4	347	K	PH domain-containing protein	ATCC64974_89180	YLHEFK(1)DNDDLR	3	-0.10757	1	1									1	99.3184	2.79e-05	99.318
A0A3F3RSL8	383	K	SH3 domain-containing protein	ATCC64974_89140	GDIITILK(1)R	2	-0.46834	1	1									1	82.2868	0.00740045	82.287
A0A254UER8	221	K	Ser-Thr-rich glycosyl-phosphatidyl-inositol-anchored membrane family protein	ATCC64974_88970	EMVILGTEYAGEMK(1)K	2	-1.0233	3	3	1	142.451	3.84e-10	142.45	1	106.3	3.58e-06	106.3	1	162.371	1.69e-14	162.37
A0A254UER8	363	K	Ser-Thr-rich glycosyl-phosphatidyl-inositol-anchored membrane family protein	ATCC64974_88970	IPCLSDK(1)HPSNIILLTCDAR	3	-0.38258	2	2					1	121.355	2.29e-07	121.35	1	132.015	4.4e-10	132.01
A0A254UER8	444	K	Ser-Thr-rich glycosyl-phosphatidyl-inositol-anchored membrane family protein	ATCC64974_88970	ISQHK(1)ANAWLLNTGWVGAGATTGGK	3	-0.0037592	2	2					1	168.55	2.61e-17	168.55	1	133.149	2.7e-11	133.15
A0A254UER8	531	K	Ser-Thr-rich glycosyl-phosphatidyl-inositol-anchored membrane family protein	ATCC64974_88970	LAK(1)LFNDNFGK	2	1.1764	8	3	1	111.855	4.81e-05	111.86	1	72.34	9.72e-06	122.69	1	119.274	4.1e-06	133.89
A0A254UER8	439	K	Ser-Thr-rich glycosyl-phosphatidyl-inositol-anchored membrane family protein	ATCC64974_88970	MLADK(1)ISQHK	3	-0.23755	8	3	1	74.8411	0.0024467	74.841	1	65.6266	0.00822454	65.627	1	64.82	0.00873029	64.82
A0A254UER8	528	K	Ser-Thr-rich glycosyl-phosphatidyl-inositol-anchored membrane family protein	ATCC64974_88970	NSWTASTNFSDEVNK(1)LAK	2	-2.452	1	1					1	49.1878	0.0148486	49.188
A0A254UER8	171	K	Ser-Thr-rich glycosyl-phosphatidyl-inositol-anchored membrane family protein	ATCC64974_88970	PSQEELK(1)HFHPDYVIYNAGSFPANR	4	-1.1201	1	1									1	104.53	1.9e-07	104.53
A0A254UER8	20	K	Ser-Thr-rich glycosyl-phosphatidyl-inositol-anchored membrane family protein	ATCC64974_88970	TALHPGGVQPGK(1)GHTELEEELHEHAHIDYDR	6	0.62692	1	1					1	93.5047	8.55e-06	93.505
A0A254UJI2	240	K	Alpha/beta hydrolase fold family protein	ATCC64974_89070	NVK(1)EATLVLR	2	-1.1291	1	1									1	54.4863	0.032055	54.486
A0A254UEW2	31	K	OPT family small oligopeptide transporter	ATCC64974_89660	AILAQGDK(1)VIATAR	2	-2.3206	1	1									1	83.8564	0.000586141	83.856
A0A100IJ41	440	K	Non-specific serine/threonine protein kinase	ABL_04290	MLVTDPK(1)QR	2	0.70501	2	2					1	44.8635	0.0615422	44.863	1	54.066	0.0353715	54.066
A0A100IJ87	1029	K	Isoleucyl-tRNA synthetase, cytoplasmic	ABL_04536	AFETQAK(1)AIEK	2	-0.0054516	3	3	1	138.236	2.79e-06	138.24	1	166.107	1.71e-08	166.11	1	153.739	5.95e-08	153.74
A0A100IJ87	1033	K	Isoleucyl-tRNA synthetase, cytoplasmic	ABL_04536	AIEK(1)VVR	2	0.028537	5	3	1	73.2601	0.0311254	73.26	1	89.5498	0.0162643	89.55	1	79.4686	0.0240278	79.469
A0A100IJ87	922	K	Isoleucyl-tRNA synthetase, cytoplasmic	ABL_04536	ALPSLTSEDVK(1)K	2	0.23298	3	3	1	78.964	0.00190362	78.964	1	87.7194	0.00111928	87.719	1	94.4023	0.000520594	94.402
A0A100IJ87	367	K	Isoleucyl-tRNA synthetase, cytoplasmic	ABL_04536	DFEGQHVK(1)AADR	3	0.55631	3	3	1	77.1846	0.0007171	77.185	1	67.9969	0.0052803	67.997	1	44.4259	0.0291086	44.426
A0A100IJ87	644	K	Isoleucyl-tRNA synthetase, cytoplasmic	ABL_04536	ESGVK(1)EIVAK	2	0.41141	6	3	1	86.3444	0.00252376	86.344	1	93.0956	0.00157381	93.096	1	99.9731	0.000655932	99.973
A0A100IJ87	669	K	Isoleucyl-tRNA synthetase, cytoplasmic	ABL_04536	FFEGQAALFK(1)K	2	1.1678	3	3	1	81.9197	0.00231987	81.92	1	91.9612	0.00106935	91.961	1	102.4	0.000111295	102.4
A0A100IJ87	670	K	Isoleucyl-tRNA synthetase, cytoplasmic	ABL_04536	K(1)TQGFDYTFDPK	2	-0.32111	2	2	1	106.293	4.42e-05	106.29					1	119.963	1.21e-05	119.96
A0A100IJ87	639	K	Isoleucyl-tRNA synthetase, cytoplasmic	ABL_04536	FK(1)ESGVK	2	-0.57056	5	3	1	98.5231	0.00935391	98.523	1	110.807	0.00605841	110.81	1	75.7382	0.0269006	75.738
A0A100IJ87	276	K	Isoleucyl-tRNA synthetase, cytoplasmic	ABL_04536	FK(1)GATMK	2	-0.34388	8	3	1	78.7702	0.0207287	78.77	1	73.2482	0.0192554	78.77	1	69.9045	0.0277149	69.905
A0A100IJ87	824	K	Isoleucyl-tRNA synthetase, cytoplasmic	ABL_04536	MQK(1)VIDMAR	2	-0.28995	3	3	1	77.5333	0.00648136	77.533	1	85.5332	0.00469728	85.533	1	86.8981	0.00439288	86.898
A0A100IJ87	163	K	Isoleucyl-tRNA synthetase, cytoplasmic	ABL_04536	QLFDK(1)DLVYR	2	0.62641	3	3	1	123.112	8.44e-05	123.11	1	148.557	1.22e-06	148.56	1	152.54	1.01e-06	152.54
A0A100IJ87	262	K	Isoleucyl-tRNA synthetase, cytoplasmic	ABL_04536	TLYK(1)DPK	2	0.21707	3	3	1	83.2061	0.0211496	83.206	1	84.5678	0.0201009	84.568	1	71.5012	0.03415	71.501
A0A100IJ87	265	K	Isoleucyl-tRNA synthetase, cytoplasmic	ABL_04536	TLYK(0.001)DPK(0.999)K	3	0.22698	2	2					0.997894	26.7566	0.0194805	60.019	0.99948	32.836	0.00630567	78.516
A0A100IJ87	845	K	Isoleucyl-tRNA synthetase, cytoplasmic	ABL_04536	TPLK(1)TLVVIHQDQQYLDDVK	3	1.6976	3	3	1	185.715	2.46e-22	185.71	1	104.972	2.07e-06	104.97	1	173.553	5.72e-22	173.55
A0A100IJA4	77	K	Aldo_ket_red domain-containing protein	ABL_04928	DK(1)LFVASK	2	0.90877	3	3	1	93.0983	0.00543892	93.098	1	90.1504	0.00653325	90.15	1	101.46	0.00286957	101.46
A0A100IJA4	255	K	Aldo_ket_red domain-containing protein	ABL_04928	FQGENFYK(1)NK	2	-0.64183	2	2					1	75.6522	0.00408451	75.652	1	113.152	0.000330423	113.15
A0A100IJA4	176	K	Aldo_ket_red domain-containing protein	ABL_04928	K(1)ANAIAK	2	0.46694	2	1	1	58.1937	0.0223436	71.296
A0A3F3RSY9	109	K	Vacuolar protein sorting-associated protein 27	ATCC64974_90450	TEGAPLNSDVK(1)AK	2	-1.8585	2	2	1	58.2684	0.0181318	58.268					1	54.8978	0.0254798	54.898
A0A254TRQ2	74	K	Acyl CoA binding family protein	ATCC64974_102360	GSDVK(1)DISVAEDTK	2	-1.2673	4	3	1	141.851	2.42e-09	141.85	1	125.217	9.6e-09	125.22	1	132.081	6.63e-09	132.08
A0A254UMI2	5	K	Cytochrome b5 heme-binding domain-containing protein	ATCC64974_90430	ADAK(1)EFTFQEVSAHNTK	2	0.86319	8	3	1	310.149	3.61e-53	310.15	1	232.149	9.89e-64	331.02	1	314.294	3.37e-63	314.29
A0A254UMI2	18	K	Cytochrome b5 heme-binding domain-containing protein	ATCC64974_90430	EFTFQEVSAHNTK(1)K	2	-0.14868	5	3	1	100.112	3.24e-06	100.11	1	114.705	1.21e-06	114.7	1	275.226	2.83e-36	275.23
A0A254UMI2	19	K	Cytochrome b5 heme-binding domain-containing protein	ATCC64974_90430	K(1)DLYMVIHDK	2	1.5365	4	3	1	79.0886	0.00483881	79.089	1	138.894	3.82e-05	138.89	1	109.145	0.000586149	109.15
A0A254UMI2	78	K	Cytochrome b5 heme-binding domain-containing protein	ATCC64974_90430	EILDGLLVGK(1)LK	2	1.2264	3	3	1	136.957	1.29e-06	136.96	1	126.658	2.55e-06	126.66	1	150.056	1.82e-06	150.06
A0A254UF75	58	K	Pr_beta_C domain-containing protein	ATCC64974_90600	ATSGPIVADK(1)NCEK	2	-0.097095	2	2	1	146.959	2.1e-10	146.96					1	135.025	5.36e-09	135.02
A0A254UF75	62	K	Pr_beta_C domain-containing protein	ATCC64974_90600	NCEK(1)LHYIAPK	3	0.059552	3	3	1	70.9415	0.00409739	70.942	1	52.2469	0.0159693	52.247	1	61.3438	0.0101924	61.344
A0A254UF75	211	K	Pr_beta_C domain-containing protein	ATCC64974_90600	DK(1)PTQLLR	2	-1.3865	3	3	1	78.1127	0.0110019	78.113	1	85.1608	0.0083855	85.161	1	93.1624	0.00541509	93.162
A0A254UF75	245	K	Pr_beta_C domain-containing protein	ATCC64974_90600	GTTAYLNQK(1)IISK	2	0.077635	3	3	1	136.212	9.98e-09	136.21	1	141.585	5.21e-09	141.59	1	111.851	5.11e-06	111.85
A0A254UF75	249	K	Pr_beta_C domain-containing protein	ATCC64974_90600	IISK(1)EDMR	2	-0.83692	3	2					1	43.1846	0.0102399	80.165	1	69.8117	0.0200194	69.812
A0A100IJD1	125	K	Cortical protein KAR9 family protein	ABL_04977	AVISSQEAATVIGK(1)GGENVSQIR	3	0.77777	3	2	1	169.901	5.88e-17	169.9	1	151.417	9.86e-16	151.42
A0A100IJD1	415	K	Cortical protein KAR9 family protein	ABL_04977	GGAK(1)INEIR	2	-0.10718	2	2	1	58.6993	0.0303213	58.699	1	57.8879	0.0318259	57.888
A0A100IJD1	140	K	Cortical protein KAR9 family protein	ABL_04977	LSGAK(1)CTVSDYSR	2	0.33875	3	3	1	118.507	2.17e-06	118.51	1	137.796	8.58e-09	137.8	1	128.223	1.71e-08	128.22
A0A100IJD1	189	K	Cortical protein KAR9 family protein	ABL_04977	TLNNEPLDAPSTAQSK(1)TYPLR	3	-0.6635	3	3	1	145.767	3.41e-11	145.77	1	198.048	1.8e-30	198.05	1	152.061	2.85e-15	152.06
A0A505HY22	349	K	Elongation factor Tu GTP binding domain family protein	CAN33_0030435	PK(1)LIELIGK	2	0.95587	1	1					1	49.0599	0.0536984	49.06
A0A505I984	71	K	DUF4110 domain-containing protein	CAN33_0030570	EK(1)GIATEK	2	-0.31717	3	3	1	63.0755	0.0293106	63.076	1	71.6136	0.0175339	71.614	1	82.2868	0.00945239	82.287
A0A505HUN2	917	K	Fungal specific transcription factor domain family protein	CAN33_0030680	LVEHSEAK(1)DQIVK	3	0.33765	3	3	1	73.3864	0.00293707	73.386	1	124.469	9.68e-09	124.47	1	139.858	3.2e-09	139.86
A0A3F3RT03	171	K	BSD domain-containing protein	ATCC64974_90540	FK(1)AEAAR	2	0.38885	2	2					1	63.5651	0.0477963	63.565	1	66.073	0.0353274	66.073
A0A254UEC2	159	K	Aldo_ket_red domain-containing protein	ATCC64974_87920	AMTQLPK(1)SK	2	0.59935	7	3	1	97.9655	0.000636736	114.51	1	87.8065	0.0041903	87.806	1	70.9084	0.0131983	70.908
A0A254UEC2	66	K	Aldo_ket_red domain-containing protein	ATCC64974_87920	AYK(1)DVPGLK	2	0.43418	5	2	1	70.0564	0.0143199	70.056					1	80.6884	0.00577773	80.688
A0A254UEC2	72	K	Aldo_ket_red domain-containing protein	ATCC64974_87920	DVPGLK(1)R	2	-0.3181	5	2	1	76.8465	0.0355563	76.847	1	73.0388	0.0430081	73.039
A0A254UEC2	81	K	Aldo_ket_red domain-containing protein	ATCC64974_87920	REDIFITSK(1)LWNSQHDPAVVEK	4	-0.795	13	3	1	140.592	4.56e-22	174.2	1	153.562	3.95e-22	177	1	133.685	3.43e-15	148.2
A0A254UEC2	62	K	Aldo_ket_red domain-containing protein	ATCC64974_87920	EVAEGIK(1)R	2	0.34108	8	2					1	98.4581	0.00470843	98.458	1	114.498	0.00227588	114.5
A0A254UEC2	244	K	Aldo_ket_red domain-containing protein	ATCC64974_87920	EVAESASK(1)R	2	-1.2969	5	3	1	120.306	0.000631592	120.31	1	99.6876	0.00213644	99.688	1	100.569	0.00207213	100.57
A0A254UEC2	208	K	Aldo_ket_red domain-containing protein	ATCC64974_87920	HPVLQSNELIEYCQK(1)K	3	0.54449	6	3	1	163.64	3.51e-15	163.64	1	198.845	7.32e-23	198.85	1	200.185	6.83e-23	200.19
A0A254UEC2	282	K	Aldo_ket_red domain-containing protein	ATCC64974_87920	IQENFK(1)EVELTPEEIAK	2	-0.014777	5	3	1	259.222	8.05e-37	259.22	1	235.017	6.32e-30	235.02	1	272.311	1.52e-43	272.31
A0A254UEC2	299	K	Aldo_ket_red domain-containing protein	ATCC64974_87920	VSELGK(1)DR	2	-0.37361	6	3	1	125.16	0.000807711	125.16	1	115.714	0.001555	115.71	1	128.383	0.000735554	128.38
A0A254UFP4	23	K	Phosphotransferase enzyme family protein	ATCC64974_92310	ATLLTQK(1)VFNEK	2	0.22708	3	3	1	212.9	4.47e-15	212.9	1	207.467	8.61e-15	207.47	1	211.263	5.71e-15	211.26
A0A254UFP4	28	K	Phosphotransferase enzyme family protein	ATCC64974_92310	VFNEK(1)AK	2	0.17257	3	3	1	88.0288	0.0174356	88.029	1	73.9747	0.0298965	73.975	1	84.2437	0.0203505	84.244
A0A254UFP4	291	K	Phosphotransferase enzyme family protein	ATCC64974_92310	DYQEK(1)IWDHAAGDLIVR	3	-0.35468	1	1	1	48.907	0.0101163	48.907
A0A254UFP4	78	K	Phosphotransferase enzyme family protein	ATCC64974_92310	EDK(1)ALSAEIWR	2	1.1092	3	3	1	79.2831	0.00193996	79.283	1	90.4338	0.000922701	90.434	1	83.1372	0.00158836	83.137
A0A254UFP4	321	K	Phosphotransferase enzyme family protein	ATCC64974_92310	LDFSK(1)GR	2	-0.24765	5	3	1	83.7525	0.0207287	83.753	1	83.7525	0.0207287	83.753	1	91.6263	0.0146652	91.626
A0A254UFP4	267	K	Phosphotransferase enzyme family protein	ATCC64974_92310	LDSQAK(1)YCSIAR	2	3.5519	2	2	1	45.5373	0.0435499	45.537					1	120.626	0.000817767	120.63
A0A254UFP4	329	K	Phosphotransferase enzyme family protein	ATCC64974_92310	TLAANK(1)GVVAAPK	2	-0.24885	3	3	1	113.946	4.19e-06	113.95	1	117.948	2.42e-06	117.95	1	103.204	8.93e-06	103.2
A0A254ULM9	239	K	Rpp14/Pop5 family protein	ATCC64974_87320	ITDEVLSGK(1)K	2	3.6908	3	3	1	82.4943	0.00683721	82.494	1	118.278	0.000943198	118.28	1	101.482	0.00273887	101.48
A0A254ULM9	137	K	Rpp14/Pop5 family protein	ATCC64974_87320	YITPEAQEK(1)EK	2	0.52102	5	3	1	81.9197	0.00169944	81.92	1	91.9612	0.000783361	91.961	1	81.9197	0.00169944	81.92
A0A254U3A8	164	K	Uncharacterized protein	ATCC64974_5840	K(1)EADELDR	2	0.43576	6	3	1	99.013	0.00442729	99.013	1	94.4091	0.00676028	94.409	1	100.569	0.00402936	100.57
A0A254UH55	275	K	Thiamine thiazole synthase	ATCC64974_88250	GLDMNSAEDAIVK(1)NTR	2	-2.089	2	2	1	89.3739	0.00014765	89.374	1	50.8308	0.0303834	50.831
A0A254UH55	257	K	Thiamine thiazole synthase	ATCC64974_88250	LVSMNSVDK(1)LGGMR	2	-1.1872	3	3	1	162.927	3.17e-11	162.93	1	159.124	4.64e-11	159.12	1	139.295	3.52e-09	139.3
A0A254UH55	49	K	Thiamine thiazole synthase	ATCC64974_88250	WDNFK(1)FAPIR	2	-0.35681	9	3	1	163.652	4.37e-07	163.65	1	152.538	1.01e-06	152.54	1	141.293	2.03e-05	141.29
A0A100IJX4	547	K	Dihydroxyacetone kinase	ABL_05275	AAQEGTDSTK(1)NMK	2	1.1201	1	1	1	102.332	9.31e-06	102.33
A0A100IJX4	386	K	Dihydroxyacetone kinase	ABL_05275	LDVDSLK(1)K	2	-0.47196	5	3	1	74.3009	0.0188753	74.301	1	90.6009	0.00869013	90.601	1	80.2187	0.0139513	80.219
A0A100IJX4	366	K	Dihydroxyacetone kinase	ABL_05275	SDAPVELK(1)R	2	-0.47317	3	3	1	50.1076	0.0601969	50.108	1	49.3004	0.063862	49.3	1	51.4359	0.0541649	51.436
A0A100IJX4	47	K	Dihydroxyacetone kinase	ABL_05275	SK(1)VAIVSGGGSGHEPAFAGYVGK	3	2.9393	1	1									1	63.5221	0.00230012	63.522
A0A100IJX4	394	K	Dihydroxyacetone kinase	ABL_05275	VLGSALK(1)R	2	-0.73527	3	3	1	94.1145	0.00690959	94.114	1	106.356	0.00330079	106.36	1	106.042	0.00334035	106.04
A0A100IJX6	6	K	Small nuclear ribonucleoprotein Sm D2	ABL_05276	STDPK(1)IQDLLNKPK	2	0.15306	3	3	1	124.18	3.82e-11	164.93	1	119.307	1.05e-11	169.4	1	103.111	1.39e-09	145.43
A0A254UEP0	303	K	4-hydroxyphenylpyruvate dioxygenase	ATCC64974_88690	DITNLK(1)AR	2	0.34245	6	3	1	143.734	0.000391839	143.73	1	132.758	0.000637602	132.76	1	132.758	0.000637602	132.76
A0A254UEP0	268	K	4-hydroxyphenylpyruvate dioxygenase	ATCC64974_88690	MPINEPAVGK(1)K	2	0.42335	1	1	1	71.159	0.0113905	71.159
A0A100IJZ5	59	K	Mannose-1-phosphate guanyltransferase	ABL_04792	ALAK(1)IPDIR	2	-0.37032	2	2					1	59.6454	0.0280261	59.645	1	82.645	0.00534138	82.645
A0A100IJZ5	82	K	Mannose-1-phosphate guanyltransferase	ABL_04792	DFIK(1)DSAK	2	-0.48399	3	3	1	48.7942	0.0530626	48.794	1	48.7942	0.0530626	48.794	1	48.7942	0.0530626	48.794
A0A100IJZ5	86	K	Mannose-1-phosphate guanyltransferase	ABL_04792	DSAK(1)EFPQFK	2	1.6099	2	2	1	68.4848	0.0135561	68.485	1	50.7912	0.0435762	50.791
A0A100IJZ5	16	K	Mannose-1-phosphate guanyltransferase	ABL_04792	EHTNVASTK(1)AVILVGGPSR	3	-0.30647	3	3	1	77.9594	0.000355906	77.959	1	80.2359	0.000318671	80.236	1	95.4997	6.9e-05	95.5
A0A100IJZ5	269	K	Mannose-1-phosphate guanyltransferase	ABL_04792	FFVHETK(1)DFWR	3	0.31475	1	1					1	118.905	1.1e-05	118.9
A0A100IJZ5	393	K	Mannose-1-phosphate guanyltransferase	ABL_04792	VEGTPIPTGSHSTSIVK(1)HGIK	4	0.31933	3	3	1	96.3792	3.49e-05	96.379	1	92.5631	7.45e-05	92.563	1	95.4997	4.4e-05	95.5
A0A254U330	147	K	Mitochondrial ATPase expression family protein	ATCC64974_5040	ATK(1)WNVSEAIAR	2	-1.4364	3	3	1	94.1217	0.000399778	94.122	1	133.321	1.73e-06	133.32	1	118.866	1.07e-05	118.87
A0A254U330	99	K	Mitochondrial ATPase expression family protein	ATCC64974_5040	PLESAKPTPPAELTSDQQAK(1)YK	3	0.68078	2	2					1	188.53	1.34e-40	220.88	1	122.16	2.11e-15	153.65
A0A505IH89	294	K	Uncharacterized protein	CAN33_0028110	EK(1)ITVADQVIAGSAAQK	3	0.77761	1	1	1	58.6347	0.00579261	58.635
A0A505IH89	353	K	Uncharacterized protein	CAN33_0028110	PLFEGK(1)NLAR	2	0.71651	2	2	1	86.1802	0.00254687	86.18	1	101.381	0.000621163	101.38
A0A3F3RSL3	160	K	WD_REPEATS_REGION domain-containing protein	ATCC64974_89120	VITHETATK(1)R	3	-0.50107	3	3	1	80.2397	0.00168738	80.24	1	91.5493	0.000893585	91.549	1	53.0801	0.0169166	53.08
A0A254U2X2	27	K	O-methyltransferase family protein	ATCC64974_4390	ALWETK(1)WK	2	-0.26115	8	3	1	98.6294	0.00338564	98.629	1	95.9093	0.00439538	95.909	1	110.807	0.00200752	110.81
A0A254U2X2	29	K	O-methyltransferase family protein	ATCC64974_4390	WK(1)FACEK	2	-1.0773	6	3	1	101.284	0.0081803	101.28	1	93.9915	0.0128437	93.992	1	119.173	0.00419442	119.17
A0A254U2X2	9	K	O-methyltransferase family protein	ATCC64974_4390	APWILGEK(1)FNTVYPHK	3	-0.815	7	3	1	177.88	2.64e-18	177.88	1	174.592	3.15e-18	174.59	1	196.951	7.62e-23	196.95
A0A254U2X2	17	K	O-methyltransferase family protein	ATCC64974_4390	FNTVYPHK(1)GSIK	3	0.54773	2	2	1	74.9873	0.0011812	74.987					1	86.7722	0.000418549	86.772
A0A254U2X2	34	K	O-methyltransferase family protein	ATCC64974_4390	FACEK(1)SVYPFHDGAIEDFRPIFQK	4	0.48769	3	3	1	119.412	6.3e-08	119.41	1	142.454	1.35e-11	142.45	1	111.975	1.81e-07	111.97
A0A254U2X2	21	K	O-methyltransferase family protein	ATCC64974_4390	GSIK(1)ALWETK	2	1.8558	5	3	1	63.6912	0.0198909	63.691	1	83.0451	0.00428686	83.045	1	58.5114	0.0267359	58.511
A0A254U2X2	121	K	O-methyltransferase family protein	ATCC64974_4390	FPYVDPTREDIK(1)K	3	-1.5404	4	3	1	73.8812	0.00187859	73.881	1	94.1217	0.000150296	94.122	1	73.8812	0.00187859	73.881
A0A254U2X2	153	K	O-methyltransferase family protein	ATCC64974_4390	HK(1)SATDGAYVPLFVR	3	1.414	5	3	1	107.348	1.17e-06	107.35	1	124.811	6.25e-10	124.81	1	107.105	1.18e-06	107.11
A0A254U2X2	311	K	O-methyltransferase family protein	ATCC64974_4390	K(1)YGYSNPEDFKK	3	-0.85677	8	3	1	105.649	9.56e-05	105.65	1	76.4073	0.000344861	97.779	1	88.1008	0.00155011	88.101
A0A254U2X2	321	K	O-methyltransferase family protein	ATCC64974_4390	YGYSNPEDFK(1)K	2	-0.79978	4	3	1	180.659	3.95e-11	180.66	1	155.969	7.08e-08	155.97	1	136.5	4.52e-06	136.5
A0A3F3R3R6	221	K	Fructose-bisphosphate aldolase	ATCC64974_3760	LVLHGADPFDK(1)GIFDR	3	0.48178	1	1					1	111.643	1.17e-06	111.64
A0A254U2Q7	150	K	ATP synthase subunit beta	ATCC64974_3610	ADK(1)FRPIHTEAPEFVEQSTEAEILVTGIK	4	-0.51198	2	1									1	149.521	1.26e-17	149.52
A0A254U2Q7	509	K	ATP synthase subunit beta	ATCC64974_3610	GEK(1)ILAELENKA	2	0.25068	12	3	1	106.408	1.63e-06	142.1	1	108.661	5.1e-06	130.56	1	142.097	1.63e-06	142.1
A0A254U2Q7	517	K	ATP synthase subunit beta	ATCC64974_3610	ILAELENK(1)A	2	-0.023457	9	3	1	99.4417	0.00217796	99.442	1	88.8188	0.00541189	88.819	1	95.5016	0.00337743	95.502
A0A254U2Q7	66	K	ATP synthase subunit beta	ATCC64974_3610	FDGDK(1)LPAILNAIETENGGQK	3	3.1757	3	2					1	173.553	2.67e-21	173.55	1	120.317	3.15e-07	120.32
A0A254U2Q7	189	K	ATP synthase subunit beta	ATCC64974_3610	GGK(1)IGLFGGAGVGK	2	-0.018178	11	3	1	76.7282	0.000849451	76.728	1	69.3448	0.00845992	69.345	1	72.8912	0.00423415	72.891
A0A254U2Q7	391	K	ATP synthase subunit beta	ATCC64974_3610	GISELGIYPAVDPLDSK(1)SR	2	1.0239	2	2	1	159.953	4.1e-15	159.95	1	156.728	1.36e-14	156.73
A0A254U2Q7	61	K	ATP synthase subunit beta	ATCC64974_3610	IHQVIGAVVDVK(1)FDGDK	3	0.39275	5	3	1	76.3778	1.83e-06	108.77	1	71.402	0.00233825	71.402	1	76.3778	0.000419677	78.078
A0A254U2Q7	472	K	ATP synthase subunit beta	ATCC64974_3610	LVDLK(1)DTIR	2	-0.20403	14	3	1	147.199	7.37e-05	147.2	1	109.664	0.00103168	109.66	1	96.665	0.00221471	96.665
A0A100IK79	568	K	Oxidoreductase	ABL_05412	LEK(1)VVQK	2	2.795	3	3	1	68.3826	0.0300814	68.383	1	78.7702	0.0245656	78.77	1	96.4916	0.00490506	96.492
A0A100IK79	306	K	Oxidoreductase	ABL_05412	SDIHFVDAPVSGGAK(1)R	3	-0.18197	4	3	1	89.1361	0.000188464	89.136	1	107.348	1.68e-06	107.35	1	99.927	2.46e-06	99.927
A0A100IK82	603	K	1,4-alpha-glucan branching enzyme	ABL_05425	HEGDK(1)VLVFER	3	1.0034	2	2	1	54.3425	0.0146385	54.343					1	98.1563	0.00010353	98.156
A0A100IK82	150	K	1,4-alpha-glucan branching enzyme	ABL_05425	IPAWIK(1)R	2	-0.42128	6	3	1	73.0388	0.0430081	73.039	1	79.9392	0.0323051	79.939	1	74.4385	0.0397225	74.439
A0A100IK82	646	K	1,4-alpha-glucan branching enzyme	ABL_05425	IVLDTDDK(1)EFGGFGR	2	-0.88428	2	2	1	140.274	4.09e-10	140.27					1	182.996	6.92e-18	183
A0A100IK82	57	K	1,4-alpha-glucan branching enzyme	ABL_05425	TINETEGGLDK(1)FSR	2	1.2378	3	2	1	141.816	2.43e-09	141.82	1	97.2005	5.02e-05	97.2
A0A100IK82	569	K	1,4-alpha-glucan branching enzyme	ABL_05425	YK(1)FLNDFDR	2	0.49237	9	3	1	51.7622	0.0026547	94.692	1	75.6522	0.0026547	94.692	1	64.1031	0.00133195	104.05
A0A100IKB4	99	K	Unnamed protein product	ABL_04987	K(1)VDQLQK	2	-0.90879	2	2	1	110.31	0.00842162	110.31	1	122.742	0.00464033	122.74
A0A505I618	556	K	Proteolipid membrane putative modulator family protein	CAN33_0027225	DVFFVK(1)ER	2	0.10514	1	1	1	63.8162	0.0282891	63.816
A0A505I215	579	K	Lysophospholipase NTE1	CAN33_0026965	LLSPLTEK(1)EHSPLR	3	-0.11067	1	1									1	42.9467	0.0262973	42.947
A0A3F3R3F7	127	K	N-acetyltransferase domain-containing protein	ATCC64974_2660	VLEIK(1)GR	2	-0.53325	3	3	1	77.7407	0.0253584	77.741	1	81.7839	0.0222448	81.784	1	79.116	0.0242993	79.116
A0A254U2Z3	147	K	Uncharacterized protein	ATCC64974_2100	FLDYQK(1)VK	2	0.085037	3	3	1	61.6789	0.0312371	61.679	1	80.4381	0.0101387	80.438	1	80.4381	0.0101387	80.438
A0A100IKJ0	207	K	Similar to An14g02350	ABL_05577	VEDLK(1)DK	2	-0.23779	2	2					1	67.1694	0.0415985	67.169	1	64.2645	0.0465936	64.265
A0A3F3R372	57	K	SGNH_hydro domain-containing protein	ATCC64974_1850	TYQPDASEIAYK(1)GR	2	-0.76986	1	1									1	88.2818	0.000422666	88.282
A0A254UAZ0	266	K	Non-heme dioxygenase in morphine synthesis N-terminal family protein	ATCC64974_5120	LIIEK(1)QALDR	2	-0.23409	1	1									1	76.3317	0.00393262	76.332
A0A254U1X5	253	K	Dual-action HEIGH metallo-peptidase family protein	ATCC64974_970	AK(1)GALLK	2	0.26155	6	3	1	77.7407	0.0253584	77.741	1	94.2618	0.0126355	94.262	1	98.4179	0.00943497	98.418
A0A254U1X5	258	K	Dual-action HEIGH metallo-peptidase family protein	ATCC64974_970	GALLK(1)TDASLTPGAIAR	2	0.49864	3	3	1	148.409	1.14e-14	148.41	1	154.469	8.33e-15	154.47	1	174.872	1.77e-18	174.87
A0A100IKP3	617	K	Peroxisomal multifunctional beta-oxidation protein	ABL_05683	AK(1)QATTDGTSFDYEDR	2	-0.36097	6	3	1	226.669	4.91e-29	226.67	1	180.735	4.64e-18	180.74	1	207.393	8.37e-23	207.39
A0A254U1X5	108	K	Dual-action HEIGH metallo-peptidase family protein	ATCC64974_970	DISFK(1)NMK	2	2.8172	3	2	1	64.2645	0.0276706	64.265	1	67.2774	0.023515	67.277
A0A100IKP3	111	K	Peroxisomal multifunctional beta-oxidation protein	ABL_05683	NMK(1)DQDWDLIYR	2	0.50172	3	3	1	90.7928	0.000618241	90.793	1	94.6877	0.000362635	94.688	1	121.558	6.09e-06	121.56
A0A254U1X5	49	K	Dual-action HEIGH metallo-peptidase family protein	ATCC64974_970	GANVVVNDLGGSHSGEGK(1)SAK	3	0.038377	6	3	1	105.958	1.57e-06	105.96	1	129.024	4.24e-10	129.02	1	98.5428	1.32e-05	98.543
A0A254U1X5	314	K	Dual-action HEIGH metallo-peptidase family protein	ATCC64974_970	GK(1)VALVTGGGNGLGR	2	-0.78992	6	3	1	69.3307	0.000637643	78.69	1	95.5698	3.68e-06	95.57	1	88.7681	0.000891509	88.768
A0A254U1X5	734	K	Dual-action HEIGH metallo-peptidase family protein	ATCC64974_970	GNAALVVSGYTTK(1)DAK	2	-0.36965	2	2	1	168.41	2.53e-15	168.41					1	157.906	1.25e-14	157.91
A0A254U1X5	422	K	Dual-action HEIGH metallo-peptidase family protein	ATCC64974_970	GTYK(1)VTK	2	-0.13105	2	2	1	55.5305	0.061612	55.531	1	62.5462	0.0495483	62.546
A0A254U1X5	845	K	Dual-action HEIGH metallo-peptidase family protein	ATCC64974_970	HVFSTYGAFK(1)NLK	2	-3.1252	3	2	1	81.9197	0.000387691	81.92					1	51.0918	4.19e-06	103.44
A0A254U1X5	781	K	Dual-action HEIGH metallo-peptidase family protein	ATCC64974_970	K(1)PDAVVEEK	2	-0.83368	1	1					1	77.1237	0.00975698	77.124
A0A254U1X5	789	K	Dual-action HEIGH metallo-peptidase family protein	ATCC64974_970	KPDAVVEEK(1)TSEDQAALYR	3	0.54628	9	3	0.99999	49.9423	4.11e-15	151.87	0.986516	18.643	9.06e-11	144.72	0.999575	33.7176	1.73e-10	142.43
A0A254U1X5	179	K	Dual-action HEIGH metallo-peptidase family protein	ATCC64974_970	LGQVGFTETLAK(1)EGAK	2	0.15166	1	1									1	59.5022	0.0104909	59.502
A0A254U1X5	312	K	Dual-action HEIGH metallo-peptidase family protein	ATCC64974_970	LPSAQAGEEPNFK(1)GK	2	1.8042	3	3	1	111.776	1.78e-06	111.78	1	129.648	1.03e-09	129.65	1	127.297	1.17e-09	127.3
A0A254U1X5	815	K	Dual-action HEIGH metallo-peptidase family protein	ATCC64974_970	NPLHIDPEFSK(1)VGGFK	3	0.37758	3	3	1	104.939	1.84e-06	104.94	1	119.65	3.73e-07	119.65	1	119.544	3.84e-07	119.54
A0A254U1X5	557	K	Dual-action HEIGH metallo-peptidase family protein	ATCC64974_970	TGGHGFPVDVK(1)LTPEEVLK	3	0.22798	1	1	1	53.6474	0.00761216	53.647
A0A254U1X5	477	K	Dual-action HEIGH metallo-peptidase family protein	ATCC64974_970	TLALEGAK(1)YNIK	2	0.37434	6	3	1	159.937	1.55e-08	159.94	1	151.976	2.66e-08	151.98	1	147.624	3.27e-08	147.62
A0A254U1X5	128	K	Dual-action HEIGH metallo-peptidase family protein	ATCC64974_970	VHTYGAYK(1)CAR	3	-1.1551	2	2	1	68.4904	0.00565396	68.49					1	80.706	0.000858911	80.706
A0A100IKQ6	61	K	60S ribosomal protein L7	ABL_05681	RAESYVK(1)EYR	3	-0.54423	12	3	1	43.8967	6.53e-05	150.35	1	55.7181	3.71e-05	161.27	1	53.0129	8.59e-05	145.9
A0A100IKQ6	22	K	60S ribosomal protein L7	ABL_05681	EQVLVPETLLK(1)K	2	-0.39911	8	3	1	122.392	6.36e-06	122.39	1	105.652	4.57e-05	105.65	1	115.574	2.24e-05	115.57
A0A100IKQ6	228	K	60S ribosomal protein L7	ABL_05681	FK(1)HFIEGGDYGNR	3	0.21723	6	3	1	101.32	4.63e-06	101.32	1	93.649	0.000132997	93.649	1	89.5068	0.000222943	89.507
A0A100IKQ6	102	K	60S ribosomal protein L7	ABL_05681	GINK(1)IPPQPR	2	-2.1165	4	3	1	55.6486	0.030519	55.649	1	44.57	0.0617397	44.57	1	57.8879	0.0275598	57.888
A0A100IKQ6	163	K	60S ribosomal protein L7	ABL_05681	GYGK(1)VDK	2	0.33641	7	3	1	77.0577	0.0258844	77.058	1	67.9808	0.0402033	67.981	1	83.7525	0.0207287	83.753
A0A100IKQ6	79	K	60S ribosomal protein L7	ABL_05681	K(1)EGNFYVADEPK	2	0.42598	9	3	1	203.287	1.61e-14	203.29	1	178.836	1.81e-11	178.84	1	184.707	1.15e-11	184.71
A0A100IKQ6	109	K	60S ribosomal protein L7	ABL_05681	K(1)ILQLLR	2	-0.49553	6	3	1	115.459	0.00685546	115.46	1	116.542	0.00652597	116.54	1	107.317	0.00933176	107.32
A0A100IKT9	139	K	Peptide hydrolase	ABL_05715	SSTGIESAK(1)WLYSR	2	2.784	3	3	1	77.7461	0.000811852	77.746	1	90.3479	0.000346348	90.348	1	62.0552	0.017146	62.055
A0A254U1Q1	42	K	tRNA-guanine transglycosylase family protein	ATCC64974_230	AIYQK(1)AQTR	2	-0.10159	1	1	1	113.706	0.000815528	113.71
A0A254U1Q1	422	K	tRNA-guanine transglycosylase family protein	ATCC64974_230	VGAEK(1)PLR	2	0.087959	1	1	1	82.4258	0.00940081	82.426
A0A254U1Q1	143	K	tRNA-guanine transglycosylase family protein	ATCC64974_230	VHLSGK(1)ER	2	-0.0083519	4	3	1	60.9103	0.0322972	60.91	1	66.2987	0.0248648	66.299	1	93.1955	0.00540284	93.195
A0A254U1M9	112	K	Actin family protein	ATCC64974_80	EADMDMK(1)EMVDK	2	-0.08038	3	3	1	125.818	2.65e-06	125.82	1	102.731	3.85e-05	102.73	1	140.454	8.61e-07	140.45
A0A254U1M9	117	K	Actin family protein	ATCC64974_80	EMVDK(1)VK	2	1.5909	8	3	1	62.6585	0.0302821	69.998	1	67.032	0.0275281	71.342	1	67.032	0.0183378	81.784
A0A254U1M9	13	K	Actin family protein	ATCC64974_80	SILVPPK(1)R	2	-0.21788	5	3	1	64.2645	0.0377726	64.265	1	73.2601	0.0208351	73.26	1	73.2601	0.0208351	73.26
A0A100IKW3	1389	K	UVSB	ABL_05772	K(1)QINSLR	2	3.5895	2	2	1	85.2117	0.0602577	85.212	1	111.008	0.018484	111.01
A0A100IKW6	782	K	Calcium permease family membrane transporter	ABL_05760	DSQLYK(1)R	2	0.60534	2	2	1	102.714	0.010732	102.71	1	104.448	0.0102046	104.45
A0A100IKW6	402	K	Calcium permease family membrane transporter	ABL_05760	ESPLSHPK(1)R	3	0.5173	3	3	1	46.0223	0.0287756	46.022	1	98.0545	0.00260025	98.055	1	52.7253	0.0185245	52.725
Q9HET4	172	K	Secretion related GTPase, (SrgA)	srgA	AFYDLASDIK(1)K	2	1.9603	3	3	1	74.6109	0.00508406	74.611	1	102.047	0.000113	102.05	1	84.4793	0.0020011	84.479
Q9HET4	57	K	Secretion related GTPase, (SrgA)	srgA	TIELDGK(1)R	2	0.075339	2	2					1	66.6919	0.0388984	66.692	1	77.7321	0.0152114	77.732
A0A100IKY6	189	K	UDP-glucose 4-epimerase	ABL_05451	AGNEAEAQK(1)WNGALLR	2	2.3834	1	1									1	197.701	1.55e-22	197.7
A0A100IKY6	334	K	UDP-glucose 4-epimerase	ABL_05451	ANNELGWK(1)AER	2	-3.2115	6	3	1	146.503	3.01e-07	146.5	1	133.05	4.35e-06	133.05	1	145.085	7.28e-07	145.09
A0A100IKY6	286	K	UDP-glucose 4-epimerase	ABL_05451	AWNLGTGK(1)GSTVYEMIR	2	0.28957	6	3	1	211.778	1.39e-23	211.78	1	215.225	7.05e-24	215.23	1	218.119	1.28e-24	218.12
A0A100IKY6	234	K	UDP-glucose 4-epimerase	ABL_05451	EK(1)LLVFGDDYASHDGTAIR	3	0.098572	10	3	1	111.57	2.94e-15	154.26	1	164.022	1.23e-15	164.02	1	166.603	7.81e-16	166.6
A0A100IKY6	53	K	UDP-glucose 4-epimerase	ABL_05451	RIELISGK(1)K	2	-0.38316	9	3	1	98.8983	0.00230312	114.28	1	114.281	0.00230312	114.28	1	114.281	0.00230312	114.28
A0A100IKY6	54	K	UDP-glucose 4-epimerase	ABL_05451	K(1)AEFAQLDVTDEAGFDR	2	-1.128	4	3	1	217.915	2.3e-24	217.91	1	268.816	2.48e-43	268.82	1	185.549	1.13e-18	185.55
A0A100IKY6	180	K	UDP-glucose 4-epimerase	ABL_05451	NNAIK(1)AGNEAEAQK	2	-0.13419	6	3	1	167.89	1.24e-11	167.89	1	173.059	5.77e-14	173.06	1	190.365	1.2e-14	190.37
A0A100IKY6	45	K	UDP-glucose 4-epimerase	ABL_05451	VVVADNLYNSSAEALK(1)R	3	0.3999	6	3	1	223.763	2.14e-29	223.76	1	105.391	2.42e-29	221.31	1	119.475	5.15e-07	119.47
A0A254U4V0	121	K	Uncharacterized protein	ATCC64974_71000	DVPGEQEVVLTK(1)K	2	1.4837	4	2	1	80.9595	0.00117533	80.96	1	97.6896	0.000130208	97.69
A0A254U4V0	122	K	Uncharacterized protein	ATCC64974_71000	K(1)FGNEEIR	2	-0.30164	9	3	1	107.574	0.00314743	107.57	1	92.0512	0.00795515	92.051	1	116.372	0.00203996	116.37
A0A254U4V0	80	K	Uncharacterized protein	ATCC64974_71000	LEDELK(1)HEK	3	0.1005	12	3	1	98.0483	0.000904495	98.048	1	98.0483	0.000904495	98.048	1	106.199	0.00057743	106.2
A0A254U4V0	244	K	Uncharacterized protein	ATCC64974_71000	SDLAHAQTAEK(1)DWTR	3	0.81263	7	3	1	172.913	6.06e-18	172.91	1	151.439	2.78e-14	151.44	1	186.717	2.26e-18	186.72
A0A100IKZ7	360	K	Sucrase/ferredoxin-like family protein	ABL_05816	IQTATHYK(1)K	3	0.29692	2	2					1	92.8379	0.00153049	92.838	1	50.4729	0.0213907	50.473
A0A254U7N3	123	K	Nucleolar protein 56	ATCC64974_70370	VAAEK(1)SLATVR	2	0.85081	2	2					1	76.3258	0.00220976	76.326	1	83.1372	0.00158836	83.137
A0A254U4M1	69	K	Protein kinase domain-containing protein	ATCC64974_70630	NEIAVLK(1)R	2	0.68156	3	3	1	101.253	0.00394327	101.25	1	93.1624	0.00739203	93.162	1	99.1355	0.00436518	99.136
A0A505I7T4	135	K	Multicopper oxidase family protein	CAN33_0027655	IVK(1)DTVTPK	2	0.31676	2	2					1	66.19	0.0164303	66.19	1	69.2755	0.015348	69.275
A0A505I7T4	114	K	Multicopper oxidase family protein	CAN33_0027655	LSYDVK(1)ESDLER	2	-0.073584	3	3	1	147.732	3.25e-08	147.73	1	139.781	9.44e-07	139.78	1	177.833	1.41e-11	177.83
A0A254U2H3	440	K	FAD binding domain family protein	ATCC64974_2890	GSLAPGGSVGK(1)ITGK	2	-0.92792	2	2	1	57.9727	0.0218198	57.973					1	70.197	0.0017637	70.197
A0A254U2H3	444	K	FAD binding domain family protein	ATCC64974_2890	ITGK(1)EGTVFTGK	2	0.057356	6	3	1	115.372	1.67e-05	115.37	1	153.808	2.41e-08	153.81	1	164.129	9.69e-09	164.13
A0A254U2H3	597	K	FAD binding domain family protein	ATCC64974_2890	GTLGK(1)YAR	2	-1.643	5	3	1	65.2463	0.0263165	65.246	1	82.4525	0.0093909	82.452	1	70.8559	0.018579	70.856
A0A254U2H3	290	K	FAD binding domain family protein	ATCC64974_2890	TLLK(1)EDIRPSDILTR	3	1.4234	2	2	1	64.0395	0.00848433	64.04	1	60.5489	0.0108974	60.549
A0A254U4K8	258	K	Cytochrome P450 family protein	ATCC64974_70580	DK(1)LVESER	2	0.2103	3	3	1	90.7088	0.00632595	90.709	1	81.9504	0.00957727	81.95	1	69.9148	0.0198771	69.915
A0A254U4K8	138	K	Cytochrome P450 family protein	ATCC64974_70580	FLEQFK(1)LER	2	-0.59394	2	2					1	105.975	0.0012289	105.98	1	105.975	0.0012289	105.98
A0A254U4K8	368	K	Cytochrome P450 family protein	ATCC64974_70580	FTFVEEVK(1)DPK	2	-1.745	1	1	1	124.124	0.000441292	124.12
A0A254U4K8	270	K	Cytochrome P450 family protein	ATCC64974_70580	FVDAK(1)LK	2	0.35884	3	3	1	84.2437	0.0203505	84.244	1	80.4623	0.0232625	80.462	1	63.3063	0.0482414	63.306
A0A254U4K8	58	K	Cytochrome P450 family protein	ATCC64974_70580	LTK(1)DGNVLLR	2	-0.0078638	4	3	1	96.1713	0.00114103	96.171	1	80.1016	0.00340217	80.102	1	79.3106	0.00351347	79.311
A0A254U4K8	159	K	Cytochrome P450 family protein	ATCC64974_70580	TSLSTK(1)LNSALAEK	2	-0.10357	2	2					1	57.9727	0.0220107	57.973	1	83.6332	0.000594386	83.633
A0A254U4K8	127	K	Cytochrome P450 family protein	ATCC64974_70580	VITDGYEIAK(1)NESLK	2	4.2279	2	2	1	69.4849	0.00245825	69.485					1	64.4761	0.00734336	64.476
A0A254U4J5	798	K	Serine hydroxymethyltransferase family protein	ATCC64974_70480	AIK(1)GGQEASDR	2	-1.2567	3	3	1	64.1212	0.0177633	64.121	1	67.5191	0.0132157	67.519	1	52.4955	0.0361255	52.495
A0A254U4J5	539	K	Serine hydroxymethyltransferase family protein	ATCC64974_70480	DDPK(1)VHGTDAER	3	0.57714	2	2	1	58.32	0.0109548	58.32					1	58.0983	0.0110848	58.098
A0A3F3RMC9	233	K	Microtubule associated family protein	ATCC64974_70440	DVK(1)GVSR	2	-0.21818	3	2	1	68.2141	0.0398021	68.214	1	69.6276	0.0272533	69.628
A0A3F3R3B1	424	K	Uncharacterized protein	ATCC64974_3650	GAVNWEDGYK(1)AMVK	2	0.42343	2	2	1	83.087	0.00061456	83.087	1	44.132	0.0390811	44.132
A0A3F3R3B1	411	K	Uncharacterized protein	ATCC64974_3650	TQGGSNADNILADAYVK(1)GVR	3	-1.456	9	3	1	153.365	3.25e-15	153.36	1	117.026	1.02e-07	122.49	1	126.038	6.13e-10	126.04
A0A3F3RLW0	155	K	Uncharacterized protein	ATCC64974_70030	TAIEK(1)LDGR	2	1.4254	1	1	1	61.7646	0.0252363	61.765
A0A254U7K3	194	K	cAMP-dependent protein kinase regulatory subunit	ATCC64974_69930	EVENLVSDMK(1)NASR	2	-2.0433	1	1									1	49.2649	0.0257935	49.265
A0A505IEB3	1401	K	Cyclin, N-terminal domain family protein	CAN33_0054050	AAEEK(1)SLPEIEK	2	-0.028251	1	1					1	85.5541	0.000962035	85.554
A0A505IEB3	2159	K	Cyclin, N-terminal domain family protein	CAN33_0054050	AAFDNSPHSALLEK(1)LAK	3	0.57893	3	3	1	93.2257	0.000125628	93.226	1	111.221	1.52e-06	111.22	1	126.633	6.16e-10	126.63
A0A505IEB3	1752	K	Cyclin, N-terminal domain family protein	CAN33_0054050	ESGIPEVVNPLLSDK(1)AR	2	4.2286	1	1	1	51.7857	0.0145303	51.786
A0A505IEB3	778	K	Cyclin, N-terminal domain family protein	CAN33_0054050	IK(1)AEDELHVQR	3	0.69555	3	3	1	115.327	1.7e-05	115.33	1	110.077	2.58e-05	110.08	1	89.3005	0.000486875	89.301
A0A3F3R3C5	396	K	Uncharacterized protein	ATCC64974_3370	LIEAK(1)ER	2	-1.1039	1	1					1	64.2645	0.0465936	64.265
A0A254U4D0	117	K	Dolichol-phosphate mannosyltransferase subunit 1	ATCC64974_69630	IQK(1)LGDADIVTGTR	2	0.85461	2	2					1	114.641	2.45e-06	114.64	1	151.556	7.58e-11	151.56
A0A254UC65	318	K	Eukaryotic translation initiation factor 3 subunit L	ATCC64974_69440	EK(1)YGEQLNR	2	-0.41323	7	3	1	121.733	0.000386392	121.73	1	130.656	0.000229484	130.66	1	135.711	0.000181868	135.71
A0A254UC65	287	K	Eukaryotic translation initiation factor 3 subunit L	ATCC64974_69440	GGNSYDAIAK(1)K	2	0.55776	2	2					1	60.2551	0.0313116	60.255	1	84.4793	0.0020011	84.479
A0A254UC65	399	K	Eukaryotic translation initiation factor 3 subunit L	ATCC64974_69440	LYTTMDLK(1)K	2	0.702	4	3	1	92.0512	0.00442785	92.051	1	102.067	0.00196276	102.07	1	93.5976	0.00395709	93.598
A0A254UC65	174	K	Eukaryotic translation initiation factor 3 subunit L	ATCC64974_69440	SQINEQLAAIK(1)R	2	-3.9333	3	3	1	98.9421	0.0011786	98.942	1	50.3537	0.0271904	50.354	1	196.022	8.89e-15	196.02
A0A254UC65	227	K	Eukaryotic translation initiation factor 3 subunit L	ATCC64974_69440	TLDDIEMNK(1)K	2	0.52282	2	2	1	150.103	1.56e-06	150.1	1	149.228	1.62e-06	149.23
A0A100IL79	137	K	DNA damage response protein	ABL_05923	FSEK(1)YLVVGK	2	0.18811	3	3	1	147.744	1.26e-06	147.74	1	155.115	8.81e-07	155.11	1	166.971	2.64e-07	166.97
A0A254U4E2	760	K	Vacuolar protein sorting-associated protein 35	ATCC64974_69670	GEEDPK(1)NLYR	2	0.83309	3	3	1	100.819	0.000635035	100.82	1	94.3627	0.00139552	94.363	1	76.8433	0.00386064	76.843
A0A254U4E2	585	K	Vacuolar protein sorting-associated protein 35	ATCC64974_69670	K(1)AYLDGNER	2	0.10401	2	2					1	86.8981	0.00599663	86.898	1	64.6915	0.0291893	64.692
A0A254U4E2	290	K	Vacuolar protein sorting-associated protein 35	ATCC64974_69670	LNPHVDLK(1)K	2	0.0039716	3	3	1	63.2161	0.0116352	63.216	1	90.9056	0.00156533	90.906	1	76.8433	0.00905762	76.843
A0A254U4E2	571	K	Vacuolar protein sorting-associated protein 35	ATCC64974_69670	LVHLIQAK(1)DNDTQLK	3	-0.55803	4	3	1	51.0302	0.000303642	78.615	1	44.9254	0.0197878	44.925	1	103.109	1.48e-06	103.11
A0A505IED6	41	K	Mitochondrial ribosomal protein subunit family protein	CAN33_0053720	LQK(1)LLAELEGK	2	-1.0889	2	2					1	108.564	5.97e-05	108.56	1	108.984	5.82e-05	108.98
A0A254U4D7	939	K	Protein kinase domain family protein	ATCC64974_69330	SLEGEFK(1)K	2	0.93358	1	1									1	55.5305	0.0542176	55.531
A0A254U4D7	1358	K	Protein kinase domain family protein	ATCC64974_69330	VLSDLAQEK(1)WNQASLEHR	3	2.0427	3	3	1	174.782	4.54e-22	174.78	1	157.114	2.31e-15	157.11	1	85.9368	0.000258396	85.937
A0A3F3RMQ1	287	K	AP complex subunit beta	ATCC64974_69400	HVTSLAK(1)K	2	-1.1288	1	1					1	58.4333	0.0487521	58.433
A0A254U486	76	K	Tetratricopeptide repeat family protein	ATCC64974_69290	AAIESGVVK(1)R	2	0.65881	6	3	1	83.8618	0.00392199	83.862	1	94.3092	0.00191528	94.309	1	93.0956	0.00214838	93.096
A0A254U486	155	K	Tetratricopeptide repeat family protein	ATCC64974_69290	DMEK(1)LVGSGK	2	3.6305	6	3	1	65.8417	0.000435365	108.9	1	41.2419	0.000435365	108.9	1	49.6315	0.001642	92.611
A0A254U486	67	K	Tetratricopeptide repeat family protein	ATCC64974_69290	GIK(1)AAIESGVVK	2	0.28939	6	3	1	88.0206	0.00080017	88.021	1	86.7722	0.000882094	86.772	1	76.3258	0.00156765	76.326
A0A254U486	261	K	Tetratricopeptide repeat family protein	ATCC64974_69290	GSSVLAK(1)SVNPSR	2	0.12819	5	3	1	135.814	1.03e-08	135.81	1	136.299	9.9e-09	136.3	1	135.912	1.02e-08	135.91
A0A254U486	64	K	Tetratricopeptide repeat family protein	ATCC64974_69290	HIDTAFAYGNEGEVGK(1)GIK	3	-1.5196	5	3	1	209.312	6.26e-29	209.31	1	182.313	3.11e-22	182.31	1	182.488	3.07e-22	182.49
A0A254U486	315	K	Tetratricopeptide repeat family protein	ATCC64974_69290	LDFGFPDK(1)IGR	2	0.95326	2	2					1	124.124	7.04e-06	124.12	1	124.124	7.04e-06	124.12
A0A254U486	295	K	Tetratricopeptide repeat family protein	ATCC64974_69290	YTNDLASK(1)NAFQR	2	-1.0743	2	2	1	187.112	4.58e-14	187.11					1	217.457	1.4e-19	217.46
A0A254U4Z5	59	K	Kynureninase	ATCC64974_69250	DAALTFGK(1)GLK	2	0.35233	3	3	1	117.52	2.8e-05	117.52	1	108.697	5.92e-05	108.7	1	121.899	1.25e-05	121.9
A0A254U4Z5	159	K	Kynureninase	ATCC64974_69250	IK(1)HFTSIR	3	-0.16922	3	3	1	76.6789	0.00547291	76.679	1	76.0641	0.00558121	76.064	1	76.0641	0.00558121	76.064
A0A3F3R2Z3	369	K	Membrane-associating domain family protein	ATCC64974_2420	LLALYECGGPK(1)AK	2	-1.9048	1	1	1	76.3258	0.00107305	76.326
A0A254U9R0	544	K	Short chain dehydrogenase family protein	ATCC64974_890	K(1)ALLAGR	2	-0.078122	6	3	1	88.6429	0.0231554	88.643	1	110.612	0.00832977	110.61	1	108.238	0.00905173	108.24
A0A254U9R0	199	K	Short chain dehydrogenase family protein	ATCC64974_890	LDTWVFEK(1)VK	2	3.5541	1	1									1	51.2862	0.0375811	51.286
A0A505ILU4	894	K	D-galacturonate reductase domain protein	CAN33_0053690	LFQTLPAAIK(1)HR	3	-0.14459	2	2					1	59.2647	0.0127269	59.265	1	60.5976	0.0115927	60.598
A0A254U411	61	K	Alpha/beta hydrolase family protein	ATCC64974_68480	LIDTAK(1)LAR	2	0.12888	3	3	1	80.6884	0.00577773	80.688	1	91.8667	0.00328481	91.867	1	90.9056	0.00349914	90.906
A0A3F3R2L1	71	K	Uncharacterized protein	ATCC64974_440	AQVPVTLIDNSQASIDK(1)GLK	3	1.9931	3	3	1	177.017	4.79e-22	177.02	1	168.053	5.54e-16	168.05	1	165.061	1.1e-15	165.06
A0A3F3R2L1	78	K	Uncharacterized protein	ATCC64974_440	FADK(1)LLDK	2	1.3589	3	3	1	87.258	0.00760695	87.258	1	99.013	0.00324325	99.013	1	85.7442	0.00719714	85.744
A0A3F3R2L1	82	K	Uncharacterized protein	ATCC64974_440	LLDK(1)DVSK	2	-0.31507	5	3	1	74.165	0.0140147	74.165	1	66.5676	0.0244939	66.568	1	98.582	0.00340323	98.582
A0A3F3R2L1	86	K	Uncharacterized protein	ATCC64974_440	LLDK(0.001)DVSK(0.999)ER	3	0.56597	3	3	0.999049	30.212	0.0394836	42.843	0.999156	30.7312	0.017306	56.205	0.998084	27.1668	0.014196	60.255
A0A3F3R2L1	310	K	Uncharacterized protein	ATCC64974_440	MVDAGWLGK(1)K	2	-0.53564	5	3	1	85.3546	0.00363525	85.355	1	105.195	0.000719329	105.2	1	88.4955	0.00303196	88.495
A0A3F3R2L1	300	K	Uncharacterized protein	ATCC64974_440	YRPSGLLK(1)R	3	-0.18355	2	2					1	92.2389	0.00186041	92.239	1	94.3095	0.0015921	94.309
A0A254U3W9	83	K	Zinc-binding dehydrogenase family protein	ATCC64974_67920	ENTSEQAIGAK(1)SR	2	-1.2704	2	2					1	147.388	2.04e-10	147.39	1	91.812	0.00036436	91.812
A0A505ICW3	295	K	ABC transporter family protein	CAN33_0053035	SK(1)ATVESDIETIANK	2	4.0379	1	1	1	60.246	0.011469	60.246
A0A100ILH2	257	K	Biotin apo-protein ligase	ABL_06045	VVEALEADDK(1)AR	2	1.1102	2	2	1	101.532	4.05e-05	101.53	1	94.1217	0.000399778	94.122
A0A254U3R9	303	K	NRDE family protein	ATCC64974_67720	LAPHQLAVTADGSTVLDK(1)AVVEHNLVAASK	4	-0.21817	1	1					1	72.6871	0.000244489	72.687
A0A254U3Q8	430	K	ATP synthase subunit alpha	ATCC64974_67560	AMK(1)QVAGSLK	2	0.3318	11	3	1	84.687	0.000147735	119.27	1	97.7338	0.000319507	110.84	1	99.2826	0.000703259	99.283
A0A254U3Q8	178	K	ATP synthase subunit alpha	ATCC64974_67560	AQLK(1)APGILPR	2	-0.039102	9	3	1	106.4	6.74e-05	106.4	1	97.8134	0.000249476	97.813	1	99.2826	0.000115445	99.283
A0A254U3Q8	135	K	ATP synthase subunit alpha	ATCC64974_67560	EGETVK(1)R	2	-0.40024	16	3	1	102.714	0.010732	102.71	1	71.3424	0.0110575	101.64	1	113.696	0.00739171	113.7
A0A254U3Q8	537	K	ATP synthase subunit alpha	ATCC64974_67560	EGQVSK(1)ELEAQLK	2	0.63612	7	3	1	161.205	8.51e-11	161.21	1	150.216	1.8e-10	150.22	1	182.325	7.38e-14	182.33
A0A254U3Q8	170	K	ATP synthase subunit alpha	ATCC64974_67560	GPIPTK(1)VK	2	-0.49417	4	3	1	45.6801	0.0614801	45.68	1	51.0593	0.0469398	51.059	1	52.7161	0.0435996	52.716
A0A254U3Q8	319	K	ATP synthase subunit alpha	ATCC64974_67560	HAVIIYDDLSK(1)QAVAYR	3	0.35094	27	3	1	174.592	7.15e-19	177.88	1	110.123	2.45e-19	189.09	1	171.763	4.58e-19	184.02
A0A254U3Q8	129	K	ATP synthase subunit alpha	ATCC64974_67560	LVK(1)EGETVK	2	0.36108	12	3	1	71.6136	0.0122699	71.614	1	79.1482	0.00115539	90.149	1	68.657	0.00196554	80.24
A0A254U3Q8	221	K	ATP synthase subunit alpha	ATCC64974_67560	QTGK(1)TAVALDAMLNQK	3	-2.0855	10	3	1	80.0628	5.27e-19	193.31	1	108.063	4.95e-18	179.77	1	113.477	1.86e-14	151.44
A0A254U3Q8	233	K	ATP synthase subunit alpha	ATCC64974_67560	TAVALDAMLNQK(1)R	2	-0.33883	24	3	1	251.025	9.28e-29	251.03	1	247.667	1.13e-28	247.67	1	247.29	1.15e-28	247.29
A0A254U3Q8	531	K	ATP synthase subunit alpha	ATCC64974_67560	SNHPEIQETIEK(1)EGQVSK	3	0.21163	12	3	1	169.674	2.32e-16	169.67	1	180.622	3.22e-22	180.62	1	167.92	5.23e-16	167.92
A0A254U3Q8	264	K	ATP synthase subunit alpha	ATCC64974_67560	STVAQLVK(1)TLEENDAMK	3	1.7009	3	3	1	164.479	3.31e-15	164.48	1	165.582	1.31e-15	165.58	1	139.083	2.44e-10	139.08
A0A254U3Q8	427	K	ATP synthase subunit alpha	ATCC64974_67560	VGSAAQVK(1)AMK	2	-0.34918	15	3	1	149.959	7.25e-08	149.96	1	127.696	5.93e-06	127.7	1	141.711	1.74e-06	141.71
A0A254U3Q8	164	K	ATP synthase subunit alpha	ATCC64974_67560	VVDALGNPIDGK(1)GPIPTK	2	0.16606	19	3	1	200.993	2.84e-28	207.43	1	184.825	5.27e-28	197.67	1	194.27	3.08e-23	194.27
A0A254U3Q8	243	K	ATP synthase subunit alpha	ATCC64974_67560	WNNTSDESK(1)K	2	0.13302	19	3	1	174.981	3.78e-07	174.98	1	87.5679	6.88e-07	162.36	1	94.4653	1.5e-07	169.93
A0A505IFT0	32	K	Acetyl-CoA hydrolase domain protein	CAN33_0052925	IAQDVETK(1)K	2	1.5022	3	3	1	77.5333	0.00884758	77.533	1	76.2819	0.00922853	76.282	1	95.7746	0.00329433	95.775
A0A505IFT0	261	K	Acetyl-CoA hydrolase domain protein	CAN33_0052925	LDSTSPNVK(1)K	2	-0.4049	2	2					1	73.8853	0.00876316	73.885	1	92.5385	0.00225539	92.538
A0A254U3W5	284	K	FAD binding domain family protein	ATCC64974_67570	NFGPEVK(1)EK	2	-1.6652	3	3	1	95.5231	0.00246938	95.523	1	95.5231	0.00246938	95.523	1	96.1429	0.00233115	96.143
A0A254U3W5	258	K	FAD binding domain family protein	ATCC64974_67570	YK(1)FDTSLLR	2	-1.956	2	2	1	67.3338	0.0179043	67.334	1	88.4955	0.00403663	88.495
A0A3F3RL76	57	K	Clr5 domain-containing protein	ATCC64974_67420	DNQLK(1)LR	2	-1.5557	2	2	1	73.6163	0.0305129	73.616	1	83.7525	0.0207287	83.753
A0A100ILJ8	363	K	Chromosome segregation protein	ABL_05692	ALQTK(1)LAAAR	2	-0.33508	7	3	1	63.2161	0.0205187	63.216	1	81.2635	0.00323869	81.263	1	81.2635	0.00323869	81.263
A0A100ILK7	25	K	Small nuclear ribonucleoprotein G	ABL_06130	K(1)VIGILR	2	-0.60719	3	3	1	117.934	0.00610272	117.93	1	94.2618	0.0172485	94.262	1	98.5029	0.0127901	98.503
A0A100ILK7	9	K	Small nuclear ribonucleoprotein G	ABL_06130	PQAQPELK(1)K	2	0.0064725	6	3	1	125.682	0.000377208	125.68	1	117.022	0.000871255	117.02	1	151.216	8.61e-05	151.22
A0A3F3RNB3	4	K	Transcription initiation factor IIF, beta subunit family protein	ATCC64974_67530	SLK(1)DVYQR	2	-1.8875	2	2	1	131.223	0.000442885	131.22	1	114.895	0.00107469	114.89
A0A100ILL3	847	K	C6 transcription factor	ABL_06105	FIQTELK(1)AGNQR	3	2.3853	1	1	1	44.5427	0.0288829	44.543
A0A100ILL3	1057	K	C6 transcription factor	ABL_06105	LDYSK(1)ATSR	2	0.093015	3	3	1	96.3419	0.00228678	96.342	1	102.549	0.00141209	102.55	1	87.4846	0.00426209	87.485
A0A100ILL6	143	K	Casein kinase II subunit alpha	ABL_06143	ALDFCHSK(1)GIMHR	3	-0.54185	1	1					1	45.8253	0.0227183	45.825
A0A100ILL6	161	K	Casein kinase II subunit alpha	ABL_06143	DVKPHNVMIDHEK(1)R	4	-0.76768	3	3	1	74.1008	0.000232067	87.519	1	106.321	3.59e-07	120.92	0.999999	62.3439	0.00471899	68.751
A0A100ILL6	222	K	Casein kinase II subunit alpha	ABL_06143	K(1)EPFFHGNSNSDQLVK	3	0.16742	1	1									1	80.4588	0.000343513	80.459
A0A100ILL6	272	K	Casein kinase II subunit alpha	ABL_06143	K(1)PWLSFVNAENQR	2	-1.2655	3	3	1	121.923	9.11e-07	121.92	1	88.7681	0.000687535	88.768	1	144.16	4e-09	144.16
A0A3F3RLN7	271	K	Brix domain-containing protein	ATCC64974_67090	NIGLDSIGDK(1)IGR	2	0.076484	1	1					1	45.6139	0.0560773	45.614
A0A100ILN6	87	K	Sulfonate biosynthesis enzyme	ABL_06173	GPYYTVMGK(1)R	2	-0.52163	6	3	1	89.6786	0.00157537	89.679	1	104.221	4.6e-05	123.86	1	55.3143	0.000316388	105.35
A0A100ILN6	45	K	Sulfonate biosynthesis enzyme	ABL_06173	K(1)EVTLLQDK	2	2.3919	2	2	1	71.5242	0.0169101	71.524	1	49.4658	0.0631109	49.466
A0A100ILN6	53	K	Sulfonate biosynthesis enzyme	ABL_06173	KEVTLLQDK(1)K	3	-0.70128	1	1									0.999672	34.8404	0.0451037	40.154
A0A100ILN6	231	K	Sulfonate biosynthesis enzyme	ABL_06173	K(1)FLDAGVER	2	1.2082	2	2	1	79.659	0.00884354	79.659	1	79.659	0.00820045	79.659
A0A100ILN6	187	K	Sulfonate biosynthesis enzyme	ABL_06173	LVDK(1)VHSYK	3	0.12358	4	3	1	81.9504	0.00260795	81.95	1	67.3338	0.00273446	80.755	1	44.425	0.0298935	44.425
A0A100ILN6	192	K	Sulfonate biosynthesis enzyme	ABL_06173	VHSYK(1)LK	2	-0.11072	4	3	1	70.5248	0.0358288	70.525	1	81.1906	0.0227017	81.191	1	70.5248	0.0358288	70.525
A0A100ILN6	261	K	Sulfonate biosynthesis enzyme	ABL_06173	TDVVSK(1)IMK	2	-1.4029	3	3	1	79.1482	0.00612122	79.148	1	72.2432	0.011441	72.243	1	90.1504	0.00366757	90.15
A0A254U3J0	340	K	FAD binding domain family protein	ATCC64974_66780	DTK(1)VYLHSHLER	3	-0.1866	2	2	1	100.223	2.03e-05	100.22					1	80.9595	0.000599551	80.96
A0A254U3J0	717	K	FAD binding domain family protein	ATCC64974_66780	FVTAK(1)ER	2	0.3478	6	3	1	87.3226	0.0179795	87.323	1	117.177	0.00463933	117.18	1	104.366	0.00749372	104.37
A0A254U3J0	578	K	FAD binding domain family protein	ATCC64974_66780	GVSFWTK(1)NDTR	2	0.011634	3	3	1	41.3172	0.0631092	41.317	1	47.5704	0.0434397	47.57	1	98.4072	0.000195307	98.407
A0A254U3J0	765	K	FAD binding domain family protein	ATCC64974_66780	K(1)WLGYDLHFAK	3	-0.19781	1	1									1	79.492	0.00413204	79.492
A0A254U3J0	538	K	FAD binding domain family protein	ATCC64974_66780	K(1)YLELQR	2	-1.0226	3	3	1	108.461	0.00898396	108.46	1	77.2825	0.035098	77.282	1	84.5678	0.0274394	84.568
A0A254U3J0	703	K	FAD binding domain family protein	ATCC64974_66780	SEDDPSGK(1)AK	2	1.1908	3	3	1	73.8866	0.00641783	73.887	1	76.4161	0.00392076	76.416	1	72.8477	0.00779065	72.848
A0A100ILR3	165	K	NADH-ubiquinone oxidoreductase 178 kDa subunit	ABL_06204	MQDGK(1)VVSLYE	2	-2.9476	5	3	1	87.0658	0.00360989	87.066	1	72.8166	0.00612575	72.817	1	69.3456	0.0104428	69.346
A0A100ILR3	97	K	NADH-ubiquinone oxidoreductase 178 kDa subunit	ABL_06204	NAIHTAAMEK(1)VAHDR	3	0.013973	9	3	1	136.342	3.04e-10	136.34	1	128.451	5.24e-10	128.45	1	114.578	2.18e-10	140.46
A0A100ILR3	82	K	NADH-ubiquinone oxidoreductase 178 kDa subunit	ABL_06204	WTPDEK(1)IFEQR	2	1.5965	3	3	1	83.2258	0.00158028	83.226	1	88.3377	0.00111393	88.338	1	90.6136	0.000906305	90.614
A0A117E156	75	K	Unnamed protein product	ABL_06166	VK(1)TLAYDTILANSR	2	-1.1192	3	3	1	112.173	3.14e-06	112.17	1	95.0671	0.000172022	95.067	1	89.5064	0.000377431	89.506
A0A254U478	339	K	ATP-dependent (S)-NAD(P)H-hydrate dehydratase	ATCC64974_69190	AFLAK(1)GR	2	0.81501	5	3	1	103.286	0.00773428	103.29	1	107.744	0.00674089	107.74	1	107.744	0.00674089	107.74
A0A254U478	143	K	ATP-dependent (S)-NAD(P)H-hydrate dehydratase	ATCC64974_69190	VVTEVMK(1)EAR	2	-1.2281	3	3	1	134.566	0.00019672	134.57	1	145.987	5.32e-06	145.99	1	120.062	0.00054791	120.06
A0A505IDH0	956	K	Tr-type G domain-containing protein	CAN33_0052220	DFVLK(1)TR	2	-0.80746	1	1									1	75.1092	0.0279458	75.109
A0A505I747	146	K	2-oxoisovalerate dehydrogenase subunit alpha	CAN33_0023980	FDNSK(1)GR	2	0.60119	4	3	1	67.1694	0.0415985	67.169	1	75.1893	0.027808	75.189	1	58.6788	0.0561984	58.679
A0A254U4A9	282	K	Putative integral membrane protein	ATCC64974_9810	PALIHSK(1)FLTALQGAGGK	3	0.19135	2	2	1	168.686	3.96e-16	168.69	1	176.214	4.22e-22	176.21
A0A254U4A9	375	K	Putative integral membrane protein	ATCC64974_9810	SGELLTGELK(1)K	2	0.1666	6	3	1	93.3452	0.000896999	93.345	1	111.525	6.72e-05	111.52	1	95.0939	0.00067923	95.094
A0A254U115	450	K	Phosphatidylserine decarboxylase family protein	ATCC64974_9640	GNEPLDK(1)LR	2	1.0467	3	3	1	106.178	0.00121805	106.18	1	100.246	0.00153524	100.25	1	79.1482	0.00612122	79.148
A0A254U115	556	K	Phosphatidylserine decarboxylase family protein	ATCC64974_9640	NFLPANK(1)DLTLTK	2	-0.5398	3	3	1	63.2917	0.015643	63.292	1	77.7756	0.0010067	77.776	1	78.8139	0.000959191	78.814
A0A254U115	351	K	Phosphatidylserine decarboxylase family protein	ATCC64974_9640	YK(1)EDATEITK	2	-4.2411	3	3	1	99.4999	0.000672681	99.5	1	108.348	0.000449071	108.35	1	105.46	0.000520403	105.46
A0A1D8RK43	232	K	BAR domain family protein	gluD	MK(1)DGVIIVNTAR	2	0.81232	1	1	1	88.2818	0.000783025	88.282
A0A254U139	295	K	FAD_binding_3 domain-containing protein	ATCC64974_9500	AAENIK(1)LWQLR	2	-2.6296	4	3	1	45.3574	0.0584796	45.357	1	152.696	6.31e-08	152.7	1	129.819	5.32e-06	129.82
A0A254U139	386	K	FAD_binding_3 domain-containing protein	ATCC64974_9500	HSAK(1)EIYR	2	-1.083	1	1	1	63.0755	0.0293106	63.076
A0A254U1U5	551	K	DNA helicase	ATCC64974_9370	YTEK(1)TAHR	2	-0.049609	3	3	1	47.0817	0.0424434	47.082	1	57.1775	0.0269275	57.177	1	47.0817	0.0424434	47.082
A0A100IM70	84	K	NADH pyrophosphatase-like rudimentary NUDIX domain family protein	ABL_06461	AELEEK(1)FFK	2	0.45288	6	3	1	115.714	0.000708173	115.71	1	113.622	0.000820046	113.62	1	96.3419	0.00168177	101.65
A0A100IM70	238	K	NADH pyrophosphatase-like rudimentary NUDIX domain family protein	ABL_06461	DVK(1)TTDNR	2	-1.1078	6	3	1	84.6146	0.00858826	84.615	1	84.6146	0.00858826	84.615	1	88.8188	0.00702755	88.819
A0A100IM70	316	K	NADH pyrophosphatase-like rudimentary NUDIX domain family protein	ABL_06461	FK(1)EEEENLR	2	0.22928	4	3	1	105.975	0.0012289	105.98	1	130.412	0.000231775	130.41	1	129.851	0.00023706	129.85
A0A100IM70	353	K	NADH pyrophosphatase-like rudimentary NUDIX domain family protein	ABL_06461	LNK(1)DLEATHAAIK	3	0.70348	3	3	1	77.4203	0.000485391	77.42	1	68.9722	0.00426377	68.972	1	62.3571	0.00794218	62.357
A0A100IM70	343	K	NADH pyrophosphatase-like rudimentary NUDIX domain family protein	ABL_06461	QWEQK(1)LIAER	2	-0.73473	1	1	1	72.8166	0.00783176	72.817
A0A100IM75	815	K	Phosphatidylserine decarboxylase proenzyme 2	PSD2	ALK(1)PGAR	2	-0.054622	1	1	1	55.6035	0.0614865	55.604
A0A3F3R4Z4	961	K	Uncharacterized protein	ATCC64974_8750	K(1)ANLDDETIR	2	1.8287	1	1									1	87.1843	0.00554389	87.184
A0A3F3R4Z4	848	K	Uncharacterized protein	ATCC64974_8750	K(1)VGEHLNVESTHLR	4	1.3	1	1	1	92.9393	0.000112527	92.939
A0A3F3R4Z4	553	K	Uncharacterized protein	ATCC64974_8750	LDDVLLPITK(1)EQVPSHIENR	3	0.53525	1	1					1	87.0615	0.000178321	87.062
A0A3F3R4Z4	981	K	Uncharacterized protein	ATCC64974_8750	VYETHGGK(1)IYR	3	-1.4035	3	3	1	90.0503	0.000454419	90.05	1	79.659	0.000904234	79.659	1	61.3438	0.0101924	61.344
A0A3F3R4Z4	395	K	Uncharacterized protein	ATCC64974_8750	YDAGQPYGLQDAK(1)K	2	0.88148	3	3	1	117.081	2.42e-06	117.08	1	130.717	9.86e-09	130.72	1	150.336	1.1e-10	150.34
A0A100IMA3	134	K	Class II histone deacetylase complex subunits 2 and 3 family protein	ABL_06465	FNIVQK(1)IDHK	3	0.048961	1	1									1	45.9081	0.032173	45.908
A0A100IMA3	121	K	Class II histone deacetylase complex subunits 2 and 3 family protein	ABL_06465	GEIGGYGGSSK(1)K	2	3.4907	2	2					1	63.1805	0.0233162	63.181	1	62.1618	0.0250348	62.162
A0A254U4L4	77	K	Glycosyl hydrolases 18 family protein	ATCC64974_8740	VVLDGTK(1)ER	2	1.6066	8	3	1	63.7341	0.00403663	88.495	1	57.8879	0.000927791	111.61	1	72.3251	0.00221471	96.665
A0A100IMB2	273	K	Glucosidase II alpha subunit	ABL_06505	HVFGIPEHADSLSLK(1)ETR	4	-0.12449	1	1	1	59.4212	0.00482823	59.421
A0A100IMB2	957	K	Glucosidase II alpha subunit	ABL_06505	NPNVGIGK(1)TWR	2	-0.39642	1	1									1	80.8706	0.00179515	80.871
A0A100IMB2	93	K	Glucosidase II alpha subunit	ABL_06505	SVSANEK(1)VK	2	-0.053242	2	2	1	51.4453	0.0396478	51.445	1	66.2734	0.0193003	66.273
A0A100IMB2	116	K	Glucosidase II alpha subunit	ABL_06505	VVVDEEK(1)R	2	-0.38038	7	3	1	102.514	0.00378451	102.51	1	102.514	0.00102911	127.56	1	104.437	0.00227588	114.5
A0A100IMB3	85	K	NADH pyrophosphatase	ABL_06489	SEEDIIK(1)EYDSR	2	1.8238	2	2					1	150.693	2.84e-08	150.69	1	131.691	1.93e-06	131.69
A0A3F3R520	84	K	Nucleoside diphosphate kinase	ATCC64974_8440	DAVK(1)TGR	2	0.79722	9	3	1	90.7767	0.0153195	90.777	1	90.3698	0.0156328	90.37	1	63.673	0.00503144	95.909
A0A3F3R520	49	K	Nucleoside diphosphate kinase	ATCC64974_8440	EHLEK(1)HYADLK	3	-0.19763	12	3	1	145.311	3.13e-07	145.31	1	113.379	2.03e-05	113.38	1	164.811	1.02e-08	164.81
A0A3F3R520	55	K	Nucleoside diphosphate kinase	ATCC64974_8440	HYADLK(1)EK	2	1.2017	8	3	1	113.622	0.00174796	113.62	1	126.067	0.000787403	126.07	1	126.067	0.000787403	126.07
A0A3F3R520	33	K	Nucleoside diphosphate kinase	ATCC64974_8440	GFK(1)LVALK	2	-0.13962	9	3	1	106.042	0.002447	106.04	1	94.1145	0.00506167	94.114	1	106.042	0.002447	106.04
A0A3F3R520	38	K	Nucleoside diphosphate kinase	ATCC64974_8440	LVALK(1)LCSPGR	2	0.31998	6	3	1	101.502	8.47e-05	101.5	1	91.1231	0.000859825	91.123	1	108.348	6.05e-05	108.35
A0A3F3R520	152	K	Nucleoside diphosphate kinase	ATCC64974_8440	HSQFDWIYEK(1)A	2	0.027151	16	3	1	119.743	2.75e-05	119.74	1	124.124	9.61e-06	124.12	1	116.737	2.92e-05	119.39
A0A254U8I4	97	K	Major Facilitator Superfamily protein	ATCC64974_11040	TDCPEDLTAIWCK(1)K	3	-0.85038	5	3	1	203.869	9.8e-19	203.87	1	196.11	1.49e-18	196.11	1	126.344	4.34e-14	182.89
A0A505IDJ8	595	K	Carboxylesterase family protein	CAN33_0052550	ATEEK(1)ADAEK	2	0.61067	2	1									1	64.82	0.0183991	64.82
A0A505IDJ8	288	K	Carboxylesterase family protein	CAN33_0052550	EAQAAAK(1)AAAK	2	0.34684	3	3	1	96.1713	0.000399278	96.171	1	122.691	9.72e-06	122.69	1	94.4653	0.000554916	94.465
A0A505IDJ8	202	K	Carboxylesterase family protein	CAN33_0052550	EDYADGGK(1)R	2	-0.11881	3	3	1	91.0872	0.00472132	91.087	1	100.017	0.0021124	100.02	1	101.646	0.00199349	101.65
A0A505IDJ8	401	K	Carboxylesterase family protein	CAN33_0052550	EK(1)EILFIR	2	0.51834	3	3	1	99.4417	0.00308409	99.442	1	98.6294	0.00338564	98.629	1	111.739	0.00192162	111.74
A0A254U1H8	49	K	RNA polymerase III subunit RPC82 family protein	ATCC64974_8090	ATIWTGK(1)NHVEVVEMPKPR	4	0.28548	5	3	0.999914	40.6752	0.000469058	76.301	1	67.4764	7.49e-07	117.65	1	72.0759	1.92e-06	108.71
A0A254U1H8	40	K	RNA polymerase III subunit RPC82 family protein	ATCC64974_8090	AVGHSGNASVTTDVSNYYGEYGQETGEK(1)IK	3	0.22002	1	1					1	181.311	4.79e-25	181.31
A0A254U1H8	42	K	RNA polymerase III subunit RPC82 family protein	ATCC64974_8090	IK(1)ATIWTGK	2	2.3812	3	3	1	77.6625	0.00645255	77.662	1	50.1945	0.0438086	50.194	1	67.113	0.018195	67.113
A0A254U1H8	426	K	RNA polymerase III subunit RPC82 family protein	ATCC64974_8090	EGGIQK(1)VFVQTK	2	0.086487	5	3	1	98.1669	0.000134309	98.167	1	84.8919	0.00100549	84.892	1	86.7382	0.000884327	86.738
A0A254U1H8	293	K	RNA polymerase III subunit RPC82 family protein	ATCC64974_8090	GESITSQLK(1)K	2	0.73519	6	3	1	105.975	0.000693037	105.98	1	135.549	5.28e-05	135.55	1	123.749	0.000104381	123.75
A0A100IME4	273	K	Alcohol dehydrogenase	ABL_06534	IPK(1)LETLNFTK	2	-0.45533	6	3	1	145.311	6.6e-07	145.31	1	162.223	3.04e-08	162.22	1	152.399	6.41e-08	152.4
A0A100IME4	281	K	Alcohol dehydrogenase	ABL_06534	LETLNFTK(1)LPR	2	-0.50531	6	3	1	169.891	4.11e-09	169.89	1	175.743	3.89e-11	175.74	1	217.135	3.07e-15	217.14
A0A254U1H8	381	K	RNA polymerase III subunit RPC82 family protein	ATCC64974_8090	LIGNGQAPVQK(1)YWK	2	0.62215	2	2	1	107.166	1.22e-05	107.17					1	131.691	6.8e-09	131.69
A0A254U1H8	159	K	RNA polymerase III subunit RPC82 family protein	ATCC64974_8090	TNQNSVTNAMYGK(1)R	2	-0.12421	5	3	1	251.837	3.96e-29	251.84	1	252.131	3.88e-29	252.13	1	249.656	4.55e-29	249.66
A0A3F3R4G3	235	K	Mitochondrial carrier family protein	ATCC64974_7970	EYEHTPALPAAK(1)MLWYR	3	-0.45089	6	3	1	149.298	5.18e-15	149.3	1	127.57	5.88e-10	127.57	1	132.081	4.53e-10	132.08
A0A3F3R4G3	290	K	Mitochondrial carrier family protein	ATCC64974_7970	TEGEQYSEK(1)LK	2	3.6104	6	3	1	149.492	7.41e-08	149.49	1	214.67	7.72e-15	214.67	1	185.993	1.81e-11	185.99
A0A100IMF7	516	K	Unnamed protein product	ABL_06581	K(1)DDDDQGR	2	-2.5105	1	1									1	56.4315	0.0525212	56.432
A0A254U8L2	304	K	Putative integral membrane protein	ATCC64974_66560	AIAVK(1)QHR	2	-0.78088	2	2	1	45.3815	0.0622871	45.382	1	66.4293	0.0246847	66.429
A0A254U4W1	71	K	Protein-tyrosine phosphatase family protein	ATCC64974_7710	IMNPTVDVFEK(1)R	2	-0.67948	4	3	1	112.437	2.97e-05	112.44	1	113.068	2.83e-05	113.07	1	105.652	4.57e-05	105.65
A0A254U4W1	151	K	Protein-tyrosine phosphatase family protein	ATCC64974_7710	TK(1)AVYVETIGNPR	2	0.11771	3	3	1	143.562	3.46e-09	143.56	1	128.763	1.66e-08	128.76	1	125.839	1.92e-08	125.84
A0A254U4W1	178	K	Protein-tyrosine phosphatase family protein	ATCC64974_7710	VAHEK(1)GVPLVVDNTFGAGGYYCR	3	-0.25115	1	1	1	130.831	1.33e-10	130.83
A0A100IMI8	34	K	Uncharacterized protein	ABL_06336	ANK(1)LPFR	2	-0.25858	1	1					1	57.4713	0.0582747	57.471
A0A100IMI9	583	K	Beta-hexosaminidase	ABL_06247	ALVPK(1)YCVQR	2	1.2928	2	2					1	56.9157	0.0288445	56.916	1	55.4614	0.0307663	55.461
A0A100IMI9	578	K	Beta-hexosaminidase	ABL_06247	EYLVANGVQAK(1)ALVPK	2	0.10334	8	3	1	115.237	2.23e-06	119.45	1	121.955	7.85e-10	142.45	1	120.705	7.85e-10	142.45
A0A3F3R587	121	K	Glutathione synthetase	ATCC64974_10570	K(1)EGYVQNLSLGLYR	2	-1.7497	1	1	1	72.7971	0.00429341	72.797
A0A254U6B8	36	K	Amino acid adenylation domain protein	ATCC64974_25660	FLTTEK(1)R	2	0.070591	6	3	1	107.594	0.00924772	107.59	1	134.056	0.00367132	134.06	1	117.16	0.0063381	117.16
A0A3F3R586	248	K	Ribulose-phosphate 3-epimerase	ATCC64974_10230	ETVNK(1)YR	2	0.7984	3	3	1	64.2363	0.0466421	64.236	1	71.1336	0.034782	71.134	1	53.3514	0.065359	53.351
A0A3F3R586	125	K	Ribulose-phosphate 3-epimerase	ATCC64974_10230	TSPK(1)DLIR	2	2.6482	1	1	1	72.23	0.0166837	72.23
A0A100IMT3	51	K	Uncharacterized protein	ABL_06755	GVFLSK(1)TCR	2	-0.10417	17	3	1	123.86	0.000293488	123.86	1	113.622	0.000820046	113.62	1	101.646	0.00146035	101.65
A0A100IMT5	181	K	Sulfide quinone reductase	ABL_06744	LQK(1)GNAIFTQPAGVIK	2	0.19216	1	1									1	50.8268	0.0178586	50.827
A0A100IMT5	102	K	Sulfide quinone reductase	ABL_06744	RPMHDLIDPK(1)FK	3	0.66295	2	2					1	88.1008	0.000461881	88.101	1	40.9413	0.0438942	40.941
A0A100IMT5	392	K	Sulfide quinone reductase	ABL_06744	VLLAEFK(1)YGGEPK	2	0.47248	1	1	1	65.0429	0.0135907	65.043
A0A254U7K0	137	K	Glycosyl hydrolase 20, catalytic domain family protein	ATCC64974_84860	TAIYYTDVK(1)LNPVK	2	-1.8609	2	2	1	68.9722	0.00360163	68.972					1	62.2875	0.0111291	62.287
A0A505HRC8	82	K	Multicopper oxidase family protein	CAN33_0037780	VDLQK(1)TVSHHIPFK	3	1.0341	1	1					1	69.92	0.00368901	69.92
A0A100IMV8	392	K	Transport protein SEC61 subunit alpha	ABL_06788	DVAK(1)QLK	2	0.41442	1	1									1	76.1344	0.0265954	76.134
A0A100IMV8	395	K	Transport protein SEC61 subunit alpha	ABL_06788	QLK(1)DQGLVMAGHR	3	0.13785	3	3	1	111.793	2.44e-06	111.79	1	97.4631	5.02e-05	97.463	1	94.1217	0.000122734	94.122
A0A100IMV8	411	K	Transport protein SEC61 subunit alpha	ABL_06788	EQSMYK(1)ELK	2	-1.6969	4	3	1	91.8667	0.00328481	91.867	1	99.815	0.00155825	99.815	1	59.9076	0.000293488	123.86
A0A505HN20	263	K	BHLH domain-containing protein	CAN33_0037815	AIEYICQLHEEK(1)K	3	-0.45198	1	1									1	45.8253	0.027516	45.825
A0A505HN20	245	K	BHLH domain-containing protein	CAN33_0037815	NK(1)GAILQR	2	0.55048	4	3	1	101.601	0.00285657	101.6	1	107.895	0.00227607	107.9	1	120.457	0.00111764	120.46
A0A100IMW5	510	K	Polyubiquitin binding protein	ABL_06807	TYLSIK(1)SANLK	2	-1.2628	1	1									1	58.4762	0.013277	58.476
A0A505HZ93	118	K	Ankyrin repeats (Many copies) family protein	CAN33_0037685	EFDGANAK(1)GQPIR	2	0.84625	3	3	1	234.923	1.04e-23	234.92	1	240.601	2.71e-24	240.6	1	262.347	1.81e-29	262.35
A0A505HR84	281	K	RNA recognition motif family protein	CAN33_0037530	ELTDTK(1)SALTR	2	-3.0948	3	3	1	106.667	6.64e-05	106.67	1	117.091	2.95e-05	117.09	1	111.63	4.89e-05	111.63
A0A100IMY6	1340	K	Protein kinase domain-containing protein	ABL_06472	LLNFPADTNIVWK(1)SHDDSIAQR	3	0.58833	1	1					1	82.6349	1.88e-05	82.635
A0A100IMY7	9	K	NAD(P)H-hydrate epimerase	ABL_06808	AISSK(1)DAASLDK	2	0.66095	3	3	1	74.9873	0.00248939	74.987	1	77.1846	0.00151129	77.185	1	86.9442	0.000870807	86.944
A0A100IMY7	207	K	NAD(P)H-hydrate epimerase	ABL_06808	FLTK(1)SIADK	2	0.18733	3	3	1	96.3419	0.00228678	96.342	1	77.6625	0.00645255	77.662	1	77.6625	0.00645255	77.662
A0A100IMY7	212	K	NAD(P)H-hydrate epimerase	ABL_06808	SIADK(1)YK	2	0.26905	2	2	1	65.2521	0.0448954	65.252					1	58.9811	0.0556786	58.981
A0A100IMY7	4	K	NAD(P)H-hydrate epimerase	ABL_06808	SLK(1)AISSK	2	-0.38277	3	3	1	103.546	0.00176444	103.55	1	105.935	0.00161923	105.94	1	115.714	0.00102486	115.71
A0A254U756	128	K	Cupin domain family protein	ATCC64974_74800	GVCGTAAEK(1)R	2	-0.55527	2	2					1	88.0565	0.00311629	88.056	1	79.659	0.00472926	79.659
A0A100IN37	123	K	Monooxygenase	ABL_06883	DLCSK(1)GIDVQYGK	2	-1.7464	3	3	1	100.692	1e-05	100.69	1	121.824	7.11e-07	121.82	1	106.578	2.67e-05	106.58
A0A100IN37	180	K	Monooxygenase	ABL_06883	EFAMGSAEK(1)AAVSR	2	4.4686	10	3	1	189.093	1.27e-14	189.09	1	136.826	2.44e-09	140.6	1	117.081	3.86e-09	136.6
A0A100IN37	39	K	Monooxygenase	ABL_06883	YSIFEK(1)EVSMNYR	2	-2.0477	1	1					1	122.662	3.41e-07	122.66
A0A100IN38	319	K	Heat shock protein	ABL_06562	AILYVPK(1)R	2	-0.20164	6	3	1	91.9062	0.00802862	91.906	1	79.116	0.0145101	79.116	1	69.9985	0.0269763	69.998
A0A100IN38	329	K	Heat shock protein	ABL_06562	RAPFDLFESK(1)K	2	-1.927	15	3	1	110.15	1.01e-06	157.78	1	100.223	1.11e-06	156.48	1	113.068	3.52e-07	167.09
A0A100IN38	478	K	Heat shock protein	ABL_06562	AVAK(1)SPFLDSLK	2	-0.75397	11	3	1	71.8061	1.52e-05	116.24	1	63.6623	3.72e-05	103.46	1	57.1063	3.82e-05	102.87
A0A100IN38	486	K	Heat shock protein	ABL_06562	SPFLDSLK(1)QK	2	0.52711	17	3	1	202.559	1.78e-10	202.56	1	215.061	4.07e-11	215.06	1	228.641	1.57e-14	228.64
A0A100IN38	531	K	Heat shock protein	ABL_06562	DFELEESEEEK(1)AER	2	-0.75694	6	3	1	215.088	1.77e-19	215.09	1	195.105	1.14e-18	195.1	1	237.208	3.29e-24	237.21
A0A100IN38	86	K	Heat shock protein	ABL_06562	DTGIGMTK(1)ADLINNLGTIAR	2	1.8662	1	1	1	244.736	2.39e-37	244.74
A0A100IN38	581	K	Heat shock protein	ABL_06562	DTSMSSYMSSK(1)K	2	-1.6738	19	3	1	187.855	7.95e-12	187.85	1	172.115	2.56e-11	172.11	1	155.989	2.87e-08	155.99
A0A100IN38	582	K	Heat shock protein	ABL_06562	K(1)TFEISPK	2	0.47778	9	3	1	148.944	0.00040229	148.94	1	132.841	0.000867823	132.84	1	128.269	0.00100757	128.27
A0A100IN38	546	K	Heat shock protein	ABL_06562	EFEGLAK(1)SLK	2	-0.20672	9	3	1	112.129	0.00035568	112.13	1	130.982	5.33e-05	130.98	1	121.899	0.000114388	121.9
A0A100IN38	549	K	Heat shock protein	ABL_06562	SLK(1)NILGDK	2	-0.15564	9	3	1	90.827	0.00351668	90.827	1	90.0503	0.00368989	90.05	1	106.4	0.0012062	106.4
A0A100IN38	44	K	Heat shock protein	ABL_06562	ELISNASDALDK(1)IR	2	1.8905	7	3	1	206.49	5.92e-19	206.49	1	190.271	1.23e-14	190.27	1	173.061	5.77e-14	173.06
A0A100IN38	258	K	Heat shock protein	ABL_06562	ESK(1)IEEEELNK	2	-0.07205	6	3	1	115.327	3.58e-05	115.33	1	110.077	5.44e-05	110.08	1	123.671	7.17e-06	123.67
A0A100IN38	266	K	Heat shock protein	ABL_06562	IEEEELNK(0.993)TK(0.007)PIWTR	3	-1.2204	3	3	0.95003	12.7902	0.00209668	73.279	0.961112	13.9296	2.05e-06	100.43	0.992603	21.2772	1.39e-06	107.82
A0A100IN38	215	K	Heat shock protein	ABL_06562	ETEK(1)EVPDEEAETKEEEEGDEK	3	0.34038	10	3	1	136.978	5.79e-23	191.65	1	125.769	1.05e-15	162.43	1	131.494	1e-15	162.81
A0A100IN38	225	K	Heat shock protein	ABL_06562	EVPDEEAETK(1)EEEEGDEK	2	0.73307	6	3	1	267.624	7.21e-51	267.62	1	258.798	1.29e-42	258.8	1	241.788	1.21e-35	241.79
A0A100IN38	233	K	Heat shock protein	ABL_06562	EVPDEEAETKEEEEGDEK(0.84)K(0.16)PK	3	-0.13012	5	3	0.836767	7.09833	1.09e-06	117.48	0.840366	7.21349	1.08e-09	124.69	0.827453	6.81053	8.73e-10	129.02
A0A100IN38	381	K	Heat shock protein	ABL_06562	ETLQQNK(1)IMK	2	0.005263	5	3	1	68.657	0.0124809	68.657	1	99.815	0.00187049	99.815	1	107.788	0.00132395	107.79
A0A100IN38	236	K	Heat shock protein	ABL_06562	K(0.056)PK(0.944)IEEVDEEEEKK	3	0.46796	9	2	0.833709	7.00147	4.78e-14	176.4					0.943561	12.2319	4.66e-09	136.39
A0A100IN38	172	K	Heat shock protein	ABL_06562	GTK(1)IILHLK	3	0.34616	5	3	1	57.785	0.00204631	87.258	1	50.4729	0.000904952	98.044	1	70.9084	0.00626254	70.908
A0A100IN38	178	K	Heat shock protein	ABL_06562	IILHLK(1)DEQTDYLNESR	3	-0.097334	8	3	1	221.777	8.24e-30	221.78	1	185.261	4.05e-19	185.26	1	185.261	4.05e-19	185.26
A0A100IN38	211	K	Heat shock protein	ABL_06562	HSEFISYPIYLHVLK(1)ETEK	3	0.4744	6	3	1	186.896	1.98e-22	186.9	1	173.556	5.28e-22	173.56	1	216.647	1.4e-29	216.65
A0A100IN38	73	K	Heat shock protein	ABL_06562	IDLIPNAEAK(1)TLTIR	3	0.21906	3	2					1	60.4891	0.0188258	60.489	1	144.289	8.21e-11	144.29
A0A100IN38	268	K	Heat shock protein	ABL_06562	TK(1)PIWTR	2	0.27337	6	3	1	73.6163	0.0305129	73.616	1	68.3826	0.0395125	68.383	1	80.2291	0.0234421	80.229
A0A100IN38	246	K	Heat shock protein	ABL_06562	IEEVDEEEEK(1)K	2	-0.85785	9	3	1	204.689	3.62e-14	204.69	1	207.29	2.95e-14	207.29	1	179.195	4.35e-11	179.19
A0A100IN38	247	K	Heat shock protein	ABL_06562	IEEVDEEEEK(0.011)K(0.989)EK	3	0.024578	2	2					0.988871	19.4869	4.56e-12	170.18	0.854897	7.70238	5.78e-09	136.24
A0A100IN38	196	K	Heat shock protein	ABL_06562	K(1)HSEFISYPIYLHVLK	3	1.0137	6	3	1	85.493	0.000253561	85.493	1	99.344	6.07e-06	99.344	1	83.54	0.000288457	83.54
A0A100IN38	514	K	Heat shock protein	ABL_06562	K(1)LVDITK	2	0.44939	9	3	1	110.408	0.00839178	110.41	1	121.092	0.00514221	121.09	1	126.522	0.00421706	126.52
A0A100IN38	520	K	Heat shock protein	ABL_06562	LVDITK(1)DFELEESEEEK	2	0.34132	8	3	1	158.976	4.92e-24	216.29	1	192.853	1.83e-19	192.85	1	126.799	4.6e-15	161.91
A0A100IN38	589	K	Heat shock protein	ABL_06562	TFEISPK(1)SSIIK	2	-0.12512	7	3	1	107.088	3.1e-05	107.09	1	100.376	4.25e-05	100.38	1	107.088	3.1e-05	107.09
A0A100IN38	599	K	Heat shock protein	ABL_06562	K(1)VEADGEGDR	2	-0.27531	12	3	1	96.2294	0.00154644	96.229	1	103.083	0.000790539	103.08	1	89.8046	0.00278052	89.805
A0A100IN38	60	K	Heat shock protein	ABL_06562	LDSGK(1)DLR	2	-0.13353	14	3	1	110.756	0.00201224	110.76	1	117.811	0.00136164	117.81	1	130.748	0.000682612	130.75
A0A100IN38	435	K	Heat shock protein	ABL_06562	PTLAK(1)LLR	2	-0.10028	5	3	1	56.8102	0.0574663	56.81	1	73.2075	0.0393201	73.208	1	52.9367	1.23e-10	143.46
A0A100IN38	463	K	Heat shock protein	ABL_06562	MPEHQK(1)QIYYITGESIK	3	-0.47419	10	3	1	75.682	0.000473637	75.682	1	87.2396	0.000241834	87.24	1	78.6737	0.000408121	81.157
A0A100IN38	474	K	Heat shock protein	ABL_06562	QIYYITGESIK(1)AVAK	2	0.15027	6	3	1	123.291	1.62e-08	123.29	1	151.556	2.77e-14	151.56	1	181.26	7.93e-18	181.26
A0A100IN38	420	K	Heat shock protein	ABL_06562	NIK(1)LGIHEDAQNRPTLAK	3	1.4199	7	3	1	123.553	8.68e-10	123.55	1	165.304	1.17e-15	165.3	1	60.0624	1.09e-10	144.27
A0A100IN38	555	K	Heat shock protein	ABL_06562	NILGDK(1)VEK	2	0.023913	10	3	1	85.2904	0.00475143	85.29	1	91.6583	0.00333127	91.658	1	99.5681	0.00157146	99.568
A0A100IN38	558	K	Heat shock protein	ABL_06562	VEK(1)VVVSHK	3	0.35486	9	3	1	60.3978	1.11e-06	110.97	1	73.8411	0.000164565	90.348	1	57.1076	0.000164565	90.348
A0A100IN38	336	K	Heat shock protein	ABL_06562	NNIK(1)LYVR	2	0.12228	6	3	1	116.726	0.00146175	116.73	1	120.457	0.00111764	120.46	1	147.519	0.000310382	147.52
A0A100IN38	594	K	Heat shock protein	ABL_06562	SSIIK(1)ELR	2	-0.19124	8	3	1	107.574	0.00230567	107.57	1	107.574	0.00230567	107.57	1	120.155	0.00114552	120.15
A0A100IN38	55	K	Heat shock protein	ABL_06562	YESLSDPSK(1)LDSGK	2	0.109	3	3	1	171.763	6.12e-14	171.76	1	180.107	3.91e-14	180.11	1	191.058	1.02e-14	191.06
A0A254TPQ4	198	K	Ribosomal protein L11	ATCC64974_109530	EK(1)TYDLTGR	2	3.2358	4	3	1	94.6921	0.0026547	94.692	1	66.19	0.0194102	66.19	1	69.2755	0.015348	69.275
A0A254TPQ4	292	K	Ribosomal protein L11	ATCC64974_109530	SIK(1)WVWDGK	2	-0.30851	6	3	1	133.227	0.000205268	133.23	1	114.401	0.00077839	114.4	1	114.401	0.00077839	114.4
A0A254TPQ4	298	K	Ribosomal protein L11	ATCC64974_109530	WVWDGK(1)SK	2	3.3212	6	3	1	56.2581	0.0461653	56.258	1	56.2581	0.0236639	69.812	1	66.6919	0.0308461	66.692
A0A100IN43	300	K	Survival factor 1	ABL_06908	SK(1)EGQEVHAELDGALGNR	3	0.11588	7	3	1	135.381	3.55e-10	135.38	1	137.691	2.86e-10	137.69	1	106.866	2.13e-06	106.87
A0A254U1K9	273	K	Putative integral membrane protein	ATCC64974_7640	ESLNGSLK(1)R	2	0.0046805	3	3	1	87.8065	0.00572009	87.806	1	72.2432	0.0156178	72.243	1	79.1482	0.00835595	79.148
A0A254U1K9	277	K	Putative integral membrane protein	ATCC64974_7640	IVK(1)EEGFVGLYR	2	0.66511	2	2					1	56.5506	0.024724	56.551	1	108.564	2.84e-05	108.56
A0A254U1K9	10	K	Putative integral membrane protein	ATCC64974_7640	SQSNIEGQK(1)K	2	-2.1859	3	3	1	108.697	0.000312678	108.7	1	111.265	0.000267641	111.27	1	132.319	3.48e-05	132.32
A0A254TL41	477	K	Uncharacterized protein	ATCC64974_109350	SNLSSTVLELK(1)K	2	1.1441	3	3	1	113.987	2.61e-05	113.99	1	65.3289	0.019692	65.329	1	76.2331	0.00214828	76.233
A0A100IN53	76	K	Similar to An03g05710	ABL_06898	SK(1)ALPMLDNVK	2	-1.6734	1	1									1	52.2469	0.0277442	52.247
A0A3F3RYT9	276	K	Uncharacterized protein	ATCC64974_109290	LLK(1)HTVTSPNGR	3	-0.11136	4	2	1	123.256	1.72e-06	123.26	1	78.2874	0.000778342	83.53
A0A100IN64	10	K	40S ribosomal protein S3	ABL_06938	AAVQGAISK(1)R	2	0.22969	13	3	1	155.058	6.27e-07	155.06	1	115.574	0.000192099	115.57	1	115.232	0.000198092	115.23
A0A100IN64	205	K	40S ribosomal protein S3	ABL_06938	AGPQK(1)TLPDAVTIIEPK	2	-0.41817	8	3	1	157.114	4.26e-15	162.59	1	157.114	7.01e-15	157.11	1	165.66	2.72e-15	165.66
A0A100IN64	233	K	40S ribosomal protein S3	ABL_06938	EEQPVLQPMSQDYGAK(1)ALAAQQAAEQQR	3	-0.47937	7	3	1	198.588	2.52e-33	198.59	1	162.474	1.49e-24	172.32	1	176.275	1.23e-24	176.28
A0A100IN64	78	K	40S ribosomal protein S3	ABL_06938	ELTSLIQK(1)R	2	0.34747	11	3	1	162.97	4.47e-05	162.97	1	133.123	0.000281544	133.12	1	154.489	7.46e-05	154.49
A0A100IN64	135	K	40S ribosomal protein S3	ABL_06938	FIMESGAK(1)GCEVVVSGK	2	0.86859	2	2	1	159.257	5.93e-15	159.26	1	133.541	8.63e-10	133.54
A0A100IN64	144	K	40S ribosomal protein S3	ABL_06938	GCEVVVSGK(1)LR	2	-0.13151	5	3	1	103.213	7.87e-05	103.21	1	92.9432	0.000693777	92.943	1	95.6181	0.000449749	95.618
A0A100IN64	81	K	40S ribosomal protein S3	ABL_06938	FK(1)FPENSVSLYAAK	2	1.0696	3	2	1	105.029	5.13e-06	105.03					1	102.52	5.83e-06	102.52
A0A100IN64	93	K	40S ribosomal protein S3	ABL_06938	FPENSVSLYAAK(1)VQNR	2	-1.2592	13	3	1	142.949	1.24e-10	142.95	1	69.3332	4.58e-15	160.87	1	88.3191	1.04e-10	143.64
A0A100IN64	168	K	40S ribosomal protein S3	ABL_06938	FTDGFMIHSGQPAK(1)EFIDSATR	3	2.1269	14	3	1	205.904	7.36e-31	205.9	1	59.2425	4.07e-23	201.29	1	41.2962	4.93e-31	210.14
A0A100IN64	200	K	40S ribosomal protein S3	ABL_06938	GSDPEGK(1)AGPQK	2	-0.15244	8	3	1	157.027	1.96e-08	157.03	1	167.844	4.52e-09	167.84	1	132.502	1.83e-06	132.5
A0A100IN64	188	K	40S ribosomal protein S3	ABL_06938	QGVLGIK(1)VK	2	0.031886	2	2					1	58.4333	0.0296219	58.433	1	56.4315	0.0322573	56.432
A0A100IN64	154	K	40S ribosomal protein S3	ABL_06938	SMK(1)FTDGFMIHSGQPAK	3	-0.4215	3	3	1	70.7831	0.00260789	70.783	1	107.977	1.93e-06	107.98	1	72.9322	0.00167162	72.932
A0A100IN64	111	K	40S ribosomal protein S3	ABL_06938	YK(1)LLNGLAVR	2	0.020329	12	3	1	76.2278	0.000118483	121.73	1	98.0483	0.000118483	121.73	1	76.2278	6.36e-06	142.43
A0A3F3RRB6	73	K	Short chain dehydrogenase family protein	ATCC64974_84750	GVYSGAIDVVK(1)R	2	1.3902	6	3	1	101.719	2.79e-05	113.24	1	95.2734	0.00024639	97.463	1	73.3597	0.000304008	96.82
A0A3F3RRB6	62	K	Short chain dehydrogenase family protein	ATCC64974_84750	LQTAEK(1)GVYSGAIDVVK	2	-0.255	3	3	1	195.773	4.58e-23	195.77	1	249.163	1.93e-36	249.16	1	230.289	1.03e-29	230.29
A0A3F3RRB6	116	K	Short chain dehydrogenase family protein	ATCC64974_84750	TLVGK(1)MSEVR	2	-1.6716	3	3	1	84.5074	0.00278224	84.507	1	58.8288	0.0263165	58.829	1	67.5479	0.0186917	67.548
A0A505HRU8	420	K	Peptide hydrolase	CAN33_0039610	ADK(1)MYLFR	2	-0.10955	6	3	1	47.8688	0.0154056	73.157	1	51.3458	0.0118512	75.825	1	62.5821	0.0245812	66.504
A0A100IN92	239	K	Peptide hydrolase	ABL_06975	VYGQHPIAK(1)FPHTFLNLEGAGAGGR	4	-1.461	1	1									1	49.7651	0.00504439	49.765
A0A254TLD0	23	K	Aldehyde dehydrogenase family protein	ATCC64974_108510	DLNSYQAK(1)QGLGPK	2	0.45291	2	2	1	216.884	9.05e-20	216.88					1	163.332	3.01e-11	163.33
A0A254TLD0	15	K	Aldehyde dehydrogenase family protein	ATCC64974_108510	IAYDAEK(1)DLNSYQAK	2	0.31766	4	3	1	230.859	6.43e-29	230.86	1	209.556	1.2e-22	209.56	1	230.859	6.43e-29	230.86
A0A254TLD0	45	K	Aldehyde dehydrogenase family protein	ATCC64974_108510	K(1)FETGIR	2	0.48439	5	3	1	96.1904	0.0152211	96.19	1	90.3698	0.02134	90.37	1	87.2511	0.0246185	87.251
A0A100INC1	97	K	Betaine-aldehyde dehydrogenase	ABL_07003	VK(1)LESER	2	1.7139	2	2	1	55.5305	0.061612	55.531					1	65.3126	0.0447915	65.313
A0A100IND3	65	K	Peptidyl-prolyl cis-trans isomerase	ABL_07018	EFSEDK(1)AR	2	-3.0355	2	2					1	95.8152	0.00443034	95.815	1	107.008	0.00235795	107.01
A0A3F3RY70	6	K	Elongation factor 1-alpha	ATCC64974_107900	EDK(1)THINIVVIGHVDSGK	3	-2.456	1	1					1	47.9424	0.0095339	47.942
A0A3F3RY70	21	K	Elongation factor 1-alpha	ATCC64974_107900	THINIVVIGHVDSGK(1)STTTGHLIYK	4	0.35344	2	2					1	129.724	3.16e-11	129.72	1	182.955	1.55e-23	182.95
A0A3F3RY70	449	K	Elongation factor 1-alpha	ATCC64974_107900	EGGSGK(1)VTK	2	-0.21922	2	2					1	76.2278	0.0067725	76.228	1	65.7195	0.0200296	65.719
A0A3F3RY70	178	K	Elongation factor 1-alpha	ATCC64974_107900	ETSNFIK(1)K	2	0.48501	12	3	1	84.5678	0.0117474	84.568	1	93.1955	0.00737531	93.195	1	91.8534	0.00805542	91.853
A0A3F3RY70	179	K	Elongation factor 1-alpha	ATCC64974_107900	K(1)VGYNPK	2	0.38481	5	3	1	76.1344	0.0363049	76.134	1	76.1344	0.0363049	76.134	1	73.6163	0.0416526	73.616
A0A3F3RY70	377	K	Elongation factor 1-alpha	ATCC64974_107900	FAELLEK(1)IDR	2	-0.0025637	12	3	1	140.483	2.29e-05	140.48	1	139.858	2.49e-05	139.86	1	160.183	6.17e-07	160.18
A0A3F3RY70	85	K	Elongation factor 1-alpha	ATCC64974_107900	FQTGK(1)YEVTVIDAPGHR	3	0.21957	16	3	1	169.018	4.9e-16	169.02	1	179.807	6.34e-19	179.81	1	189.039	2.47e-19	189.04
A0A3F3RY70	215	K	Elongation factor 1-alpha	ATCC64974_107900	GWEK(1)ETK	2	0.4149	10	3	1	91.9001	0.0144543	91.9	1	89.1423	0.0165781	89.142	1	91.9001	0.0144543	91.9
A0A3F3RY70	254	K	Elongation factor 1-alpha	ATCC64974_107900	LPLQDVYK(1)ISGIGTVPVGR	3	-0.25639	3	3	1	131.666	4.58e-10	131.67	1	154.315	2.93e-15	154.31	1	136.489	3.16e-10	136.49
A0A3F3RY70	160	K	Elongation factor 1-alpha	ATCC64974_107900	MDTCK(1)WSEDR	2	-0.63065	20	3	1	103.76	4.27e-07	163.83	1	134.977	2.03e-08	183.33	1	70.6847	4.33e-08	174.4
A0A3F3RY70	243	K	Elongation factor 1-alpha	ATCC64974_107900	TLLEAIDAIEPPVRPSNK(1)PLR	3	-0.61667	16	3	1	202.069	1.78e-30	202.07	1	164.022	1.29e-15	164.02	1	156.728	2.63e-15	156.73
A0A3F3RY70	155	K	Elongation factor 1-alpha	ATCC64974_107900	QLIVALNK(1)MDTCK	2	-0.38214	2	2	1	180.088	8.7e-14	180.09					1	153.753	1.49e-10	153.75
A0A3F3RY70	438	K	Elongation factor 1-alpha	ATCC64974_107900	QTVAVGVIK(1)AVEK	2	-0.28087	9	3	1	115.826	3.36e-06	115.83	1	134.399	1.16e-08	134.4	1	125.217	1.97e-08	125.22
A0A3F3RY70	402	K	Elongation factor 1-alpha	ATCC64974_107900	SGDAAIVK(1)MIPSK	2	-0.5725	4	3	1	101.304	9.77e-06	101.3	1	119.963	1.53e-06	119.96	1	49.9877	5.74e-06	110.44
A0A3F3RY70	31	K	Elongation factor 1-alpha	ATCC64974_107900	STTTGHLIYK(1)CGGIDQR	3	-0.35457	18	3	1	144.974	6.75e-11	144.97	1	155.2	3.78e-15	155.2	1	135.235	2.44e-10	139.08
A0A3F3RY70	299	K	Elongation factor 1-alpha	ATCC64974_107900	SVEMHHQQLK(1)EGVPGDNVGFNVK	4	0.13758	37	3	1	86.5572	1.1e-10	132.83	1	70.1735	1.26e-10	130.83	1	52.6567	4.71e-11	141.08
A0A3F3RY70	42	K	Elongation factor 1-alpha	ATCC64974_107900	TIEK(1)FEK	2	-0.018673	1	1	1	85.2117	0.019605	85.212
A0A3F3RY70	171	K	Elongation factor 1-alpha	ATCC64974_107900	YNEIVK(1)ETSNFIK	3	-0.40911	6	3	1	210.377	8.97e-19	210.38	1	198.228	2.2e-18	198.23	1	120.838	9.96e-11	159.52
A0A100INE3	98	K	60S ribosomal protein L27	ABL_07065	GAVSTETFK(1)EVSTR	2	0.37179	5	3	1	175.294	5.18e-14	175.29	1	180.851	3.72e-14	180.85	1	162.878	3.19e-11	162.88
A0A100INE3	18	K	60S ribosomal protein L27	ABL_07065	K(1)VVIVQPNDTGSK	2	-2.4781	7	3	1	126.097	2.59e-08	126.1	1	136.299	1.35e-08	136.3	1	71.8787	2.14e-06	119.88
A0A100INE3	48	K	60S ribosomal protein L27	ABL_07065	YPLK(1)VTR	2	0.20443	7	3	1	110.807	0.00605841	110.81	1	109.012	0.00645837	109.01	1	113.889	0.00537185	113.89
A0A100INE3	122	K	60S ribosomal protein L27	ABL_07065	YTSGK(1)NR	2	-2.7961	2	2	1	71.2957	0.0639836	71.296					1	60.6819	0.0527541	60.682
A0A505HPR8	34	K	WD domain, G-beta repeat family protein	CAN33_0040130	TPK(1)SMVIR	2	0.23182	1	1	1	60.9103	0.0266247	60.91
A0A254TLK6	208	K	DEAD/DEAH box helicase family protein	ATCC64974_107640	AMEVDEK(0.026)PTEK(0.974)YTDIGGLDK	3	-2.6113	1	1	0.974212	15.7723	0.0149867	51.31
A0A254TLK6	245	K	DEAD/DEAH box helicase family protein	ATCC64974_107640	APK(1)GALMYGPPGTGK	2	1.5412	1	1	1	78.5968	0.000640469	78.597
A0A254TLK6	300	K	DEAD/DEAH box helicase family protein	ATCC64974_107640	DCFALAK(1)EK	2	0.94295	4	3	1	66.0557	0.0195869	66.056	1	88.4955	0.00403663	88.495	1	69.2755	0.015348	69.275
A0A254TLK6	102	K	DEAD/DEAH box helicase family protein	ATCC64974_107640	DNQEK(1)IENNR	2	-1.1604	4	3	1	201.844	1.86e-10	201.84	1	130.231	2.37e-10	197.21	1	192.205	5.96e-09	192.21
A0A254TLK6	324	K	DEAD/DEAH box helicase family protein	ATCC64974_107640	FDSEK(1)SGDR	2	0.36575	8	3	1	68.657	0.00635547	78.098	1	118.033	0.000584185	118.03	1	77.1399	0.00656911	77.14
A0A254TLK6	351	K	DEAD/DEAH box helicase family protein	ATCC64974_107640	IK(1)VLAATNR	2	0.61344	1	1									1	50.1945	0.0438086	50.194
A0A254TLK6	79	K	DEAD/DEAH box helicase family protein	ATCC64974_107640	IMK(1)SEYQR	2	-0.42782	1	1					1	61.582	0.0258608	61.582
A0A254TLK6	375	K	DEAD/DEAH box helicase family protein	ATCC64974_107640	K(1)IEFPLPNEEAR	2	-0.39788	1	1	1	79.7441	0.00183374	79.744
A0A254TLK6	396	K	DEAD/DEAH box helicase family protein	ATCC64974_107640	K(1)MAVDDR	2	-1.2103	1	1					1	67.8972	0.048631	67.897
A0A254TLK6	149	K	DEAD/DEAH box helicase family protein	ATCC64974_107640	SAVIK(1)TSTR	2	-0.1674	3	2					1	54.2593	0.0351171	54.259	1	54.2593	0.0351171	54.259
A0A254TLK6	144	K	DEAD/DEAH box helicase family protein	ATCC64974_107640	VGK(1)SAVIK	2	0.17568	2	2	1	51.0662	0.0469211	51.066	1	44.7531	0.0639858	44.753
[truncated: 6,472 more rows]

## Sheet: ident peptide
id	Sequence	Length	Modifications	Modified sequence	Protein accession	Protein description	Charge	m/z	Mass Error [ppm]	PEP	Score	MS/MS Count	Experiment	Intensity
0	AAADNVKAGK	10	2-OHib(K)	_AAADNVK(2-)AGK_	A0A3F3RZK4	Myosin-binding striated muscle assembly central family protein	2	515.78	0.12596	0.00038758	110.84	1	Exp.1	6591200
1	AAADNVKAGK	10	2-OHib(K)	_AAADNVK(2-)AGK_	A0A3F3RZK4	Myosin-binding striated muscle assembly central family protein	2	515.78	0.13057	0.0013492	94.692	2	Exp.2	4056500
2	AAADNVKAGK	10	2-OHib(K)	_AAADNVK(2-)AGK_	A0A3F3RZK4	Myosin-binding striated muscle assembly central family protein	2	515.78	-0.027338	0.0023205	87.789	2	Exp.3	5146000
3	AAAELAYGADSAVLKEDR	18	2-OHib(K)	_AAAELAYGADSAVLK(2-)EDR_	A0A254TUX3	Aspartate aminotransferase	2	968.487	0.94888	3.7174e-06	109.72	1	Exp.1	6258200
4	AAAELAYGADSAVLKEDR	18	2-OHib(K)	_AAAELAYGADSAVLK(2-)EDR_	A0A254TUX3	Aspartate aminotransferase	2	968.487	-2.2434	2.5803e-23	194.37	1	Exp.1	13205000
5	AAAELAYGADSAVLKEDR	18	2-OHib(K)	_AAAELAYGADSAVLK(2-)EDR_	A0A254TUX3	Aspartate aminotransferase	2	968.487	0.24479	4.878e-15	157.11	1	Exp.2	6344800
6	AAAELAYGADSAVLKEDR	18	2-OHib(K)	_AAAELAYGADSAVLK(2-)EDR_	A0A254TUX3	Aspartate aminotransferase	2	968.487	-1.822	2.5308e-10	143.22	2	Exp.2	15790000
7	AAAELAYGADSAVLKEDR	18	2-OHib(K)	_AAAELAYGADSAVLK(2-)EDR_	A0A254TUX3	Aspartate aminotransferase	2	968.487	-0.055145	2.667e-15	163.44	1	Exp.3	6271500
8	AAAELAYGADSAVLKEDR	18	2-OHib(K)	_AAAELAYGADSAVLK(2-)EDR_	A0A254TUX3	Aspartate aminotransferase	2	968.487	-2.0656	1.6295e-16	170.61	2	Exp.3	14106000
9	AAAESHTWALKR	12	2-OHib(K)	_AAAESHTWALK(2-)R_	A0A254U642	Voltage-dependent anion channel family protein	3	476.253	-1.1733	3.5003e-06	121.02	2	Exp.1	10888000
10	AAAHLKGGAK	10	2-OHib(K)	_AAAHLK(2-)GGAK_	A0A254U566	Glyceraldehyde-3-phosphate dehydrogenase	2	505.293	-0.17808	0.0019882	90.15	2	Exp.1	137180000
11	AAAHLKGGAK	10	2-OHib(K)	_AAAHLK(2-)GGAK_	A0A254U566	Glyceraldehyde-3-phosphate dehydrogenase	2	505.293	-0.47134	0.001145	96.143	2	Exp.2	501170000
12	AAAHLKGGAK	10	2-OHib(K)	_AAAHLK(2-)GGAK_	A0A254U566	Glyceraldehyde-3-phosphate dehydrogenase	2	505.293	0.02003	0.011075	70.363	1	Exp.3	39200000
13	AAAIHLTKMLAHEVADSGLR	20	2-OHib(K)	_AAAIHLTK(2-)MLAHEVADSGLR_	A0A254U5T7	Putative integral membrane protein	3	730.728	0.14924	0.00023709	82.885	1	Exp.1	3531300
14	AAAIHLTKMLAHEVADSGLR	20	Oxidation (M),2-OHib(K)	_AAAIHLTK(2-)M(ox)LAHEVADSGLR_	A0A254U5T7	Putative integral membrane protein	3	736.06	-0.92582	3.0674e-05	84.166	1	Exp.2	2286700
15	AAAIHLTKMLAHEVADSGLR	20	Oxidation (M),2-OHib(K)	_AAAIHLTK(2-)M(ox)LAHEVADSGLR_	A0A254U5T7	Putative integral membrane protein	3	736.06	-0.025577	0.0001297	91.733	1	Exp.3	7315300
16	AAAIKAINAK	10	Acetyl (Protein N-term),2-OHib(K)	_(ac)AAAIK(2-)AINAK_	A0A3F3RRA1	Mitochondrial pyruvate carrier	2	549.83	0.34128	0.00040507	101.65	1	Exp.1	3092200
17	AAAIKAINAK	10	Acetyl (Protein N-term),2-OHib(K)	_(ac)AAAIK(2-)AINAK_	A0A3F3RRA1	Mitochondrial pyruvate carrier	2	549.83	0.74513	0.00024293	111.61	1	Exp.2	2453300
18	AAAIKAINAK	10	Acetyl (Protein N-term),2-OHib(K)	_(ac)AAAIK(2-)AINAK_	A0A3F3RRA1	Mitochondrial pyruvate carrier	2	549.83	-0.27664	0.00043488	99.815	1	Exp.3	2666100
19	AAAKYFR	7	2-OHib(K)	_AAAK(2-)YFR_	A0A505IDA4	Salt tolerance down-regulator family protein	2	456.751	0.96395	0.037792	69.383	1	Exp.1	2069500
20	AAAKYFR	7	2-OHib(K)	_AAAK(2-)YFR_	A0A505IDA4	Salt tolerance down-regulator family protein	2	456.751	-0.22782	0.063263	54.571	1	Exp.3	1598800
21	AAALASDNKNPIDPVLR	17	2-OHib(K)	_AAALASDNK(2-)NPIDPVLR_	A0A254UEP5	Uncharacterized protein	2	926.002	0.5912	1.3366e-18	179.81	1	Exp.1	3258800
22	AAALASDNKNPIDPVLR	17	2-OHib(K)	_AAALASDNK(2-)NPIDPVLR_	A0A254UEP5	Uncharacterized protein	2	926.002	0.43799	4.1867e-19	190.19	1	Exp.2	3150000
23	AAALASDNKNPIDPVLR	17	2-OHib(K)	_AAALASDNK(2-)NPIDPVLR_	A0A254UEP5	Uncharacterized protein	2	926.002	-0.2332	1.421e-18	178.85	1	Exp.3	3012500
24	AAALVAGFPESTAVKSLNR	19	2-OHib(K)	_AAALVAGFPESTAVK(2-)SLNR_	A0A254TUU2	SNF2 N-terminal domain family protein	2	994.544	0.099649	0.00022383	93.226	1	Exp.1	5091200
25	AAALVAGFPESTAVKSLNR	19	2-OHib(K)	_AAALVAGFPESTAVK(2-)SLNR_	A0A254TUU2	SNF2 N-terminal domain family protein	2	994.544	-2.3233	6.3322e-07	120.9	1	Exp.2	8319500
26	AAALVAGFPESTAVKSLNR	19	2-OHib(K)	_AAALVAGFPESTAVK(2-)SLNR_	A0A254TUU2	SNF2 N-terminal domain family protein	2	994.544	-2.8575	0.00046557	86.213	2	Exp.3	5402600
27	AAANGNKDATGR	12	Deamidation (NQ),2-OHib(K)	_AAAN(de)GNK(2-)DATGR_	A0A505I6G0	RF-1 domain family protein	2	616.797	-0.35379	0.0038662	78.324	1	Exp.3	577770
28	AAAQKPEAAGKPLVVGQGKPEAAAK	25	2-OHib(K)	_AAAQKPEAAGK(2-)PLVVGQGKPEAAAK_	A0A254UDP3	tRNA-binding domain-containing protein	4	619.1	0.43932	3.918e-05	79.382	1	Exp.1	2840600
29	AAAQKPPTQAQITQLIEKVAK	21	2-OHib(K)	_AAAQKPPTQAQITQLIEK(2-)VAK_	A0A3F3RRY5	Peptidase_M24 domain-containing protein	3	774.113	0.048039	3.623e-22	181.49	3	Exp.1	12926000
30	AAAQKPPTQAQITQLIEKVAK	21	2-OHib(K)	_AAAQKPPTQAQITQLIEK(2-)VAK_	A0A3F3RRY5	Peptidase_M24 domain-containing protein	3	774.113	0.26759	3.6096e-22	181.54	4	Exp.2	5730800
31	AAAQKPPTQAQITQLIEKVAK	21	2-OHib(K)	_AAAQKPPTQAQITQLIEK(2-)VAK_	A0A3F3RRY5	Peptidase_M24 domain-containing protein	3	774.113	-0.034138	3.8609e-11	145.88	3	Exp.3	5379800
32	AAASGAKPAQR	11	2-OHib(K)	_AAASGAK(2-)PAQR_	A0A505I3R3	Aminotransferase class I and II family protein	2	557.304	-0.39446	0.0017818	81.017	2	Exp.1	920130
33	AAASGAKPAQR	11	2-OHib(K)	_AAASGAK(2-)PAQR_	A0A505I3R3	Aminotransferase class I and II family protein	2	557.304	-1.1064	9.1553e-05	99.568	2	Exp.2	1501200
34	AAASGAKPAQR	11	2-OHib(K)	_AAASGAK(2-)PAQR_	A0A505I3R3	Aminotransferase class I and II family protein	2	557.304	-1.1107	0.044924	46.955	1	Exp.3	2198700
35	AAASGNPKFFFGSDSAPHPAVSK	23	2-OHib(K)	_AAASGNPK(2-)FFFGSDSAPHPAVSK_	A0A505II12	Pre-mRNA 3'-end-processing endonuclease polyadenylation factor C-term family protein	3	792.725	0.40862	1.6949e-07	118.54	1	Exp.2	4569500
36	AAASGNPKFFFGSDSAPHPAVSK	23	2-OHib(K)	_AAASGNPK(2-)FFFGSDSAPHPAVSK_	A0A505II12	Pre-mRNA 3'-end-processing endonuclease polyadenylation factor C-term family protein	3	792.725	0.11758	6.2094e-07	105.61	1	Exp.3	7752300
37	AADAAPASEPAPAAVEPETSGEKLQPSLDR	30	2-OHib(K)	_AADAAPASEPAPAAVEPETSGEK(2-)LQPSLDR_	A0A3F3RF83	Acetyltransferase component of pyruvate dehydrogenase complex	3	1021.17	-0.25858	2.1325e-25	188.86	1	Exp.1	7088500
38	AADAAPASEPAPAAVEPETSGEKLQPSLDR	30	2-OHib(K)	_AADAAPASEPAPAAVEPETSGEK(2-)LQPSLDR_	A0A3F3RF83	Acetyltransferase component of pyruvate dehydrogenase complex	3	1021.17	0.037336	1.7992e-18	174.89	1	Exp.2	8672800
39	AADAAPASEPAPAAVEPETSGEKLQPSLDR	30	2-OHib(K)	_AADAAPASEPAPAAVEPETSGEK(2-)LQPSLDR_	A0A3F3RF83	Acetyltransferase component of pyruvate dehydrogenase complex	3	1021.17	-0.9077	8.731e-18	147.8	1	Exp.3	8275600
40	AADEKGGPSAVR	12	2-OHib(K)	_AADEK(2-)GGPSAVR_	A0A100INF3	Translation initiation factor eIF-2B alpha subunit	2	622.317	1.4639	0.026079	55.899	1	Exp.1	2187600
41	AADLDPTNVHIKAR	14	2-OHib(K)	_AADLDPTNVHIK(2-)AR_	A0A254U0M2	CoA binding domain family protein	3	536.29	0.32513	0.0089868	60.55	1	Exp.1	5705600
42	AADLISTKYR	10	2-OHib(K)	_AADLISTK(2-)YR_	A0A124BXH6	Delta-1-pyrroline-5-carboxylate dehydrogenase PrnC	2	612.335	0.30862	0.01031	70.942	2	Exp.1	14528000
43	AADLISTKYR	10	2-OHib(K)	_AADLISTK(2-)YR_	A0A124BXH6	Delta-1-pyrroline-5-carboxylate dehydrogenase PrnC	2	612.335	0.21003	0.01031	70.942	2	Exp.2	17615000
44	AADLISTKYR	10	2-OHib(K)	_AADLISTK(2-)YR_	A0A124BXH6	Delta-1-pyrroline-5-carboxylate dehydrogenase PrnC	2	612.335	0.45423	0.002272	88.134	2	Exp.3	19954000
45	AAEAIYGMVDKNTASDGTK	19	Oxidation (M),2-OHib(K)	_AAEAIYGM(ox)VDK(2-)NTASDGTK_	A0A254TW11	SDA1 family protein	2	1022.48	-0.043743	4.7787e-10	137.89	1	Exp.1	2998500
46	AAEAIYGMVDKNTASDGTK	19	2-OHib(K)	_AAEAIYGMVDK(2-)NTASDGTK_	A0A254TW11	SDA1 family protein	2	1014.48	-0.50667	1.1588e-21	172.66	2	Exp.1	16873000
47	AAEAIYGMVDKNTASDGTK	19	2-OHib(K)	_AAEAIYGMVDK(2-)NTASDGTK_	A0A254TW11	SDA1 family protein	2	1014.48	1.5772	3.4914e-10	141.6	1	Exp.1	3632600
48	AAEAIYGMVDKNTASDGTK	19	2-OHib(K)	_AAEAIYGMVDK(2-)NTASDGTK_	A0A254TW11	SDA1 family protein	2	1014.48	-0.85759	1.2012e-21	171.85	3	Exp.2	13787000
49	AAEAIYGMVDKNTASDGTK	19	2-OHib(K)	_AAEAIYGMVDK(2-)NTASDGTK_	A0A254TW11	SDA1 family protein	2	1014.48	-0.26381	1.9002e-28	205.15	2	Exp.3	16450000
50	AAEAIYGMVDKNTASDGTK	19	2-OHib(K)	_AAEAIYGMVDK(2-)NTASDGTK_	A0A254TW11	SDA1 family protein	2	1014.48	3.5828	1.9682e-06	115.63	1	Exp.3	2323200
51	AAEAKGTVSGWFGGK	15	2-OHib(K)	_AAEAK(2-)GTVSGWFGGK_	A0A3F3RMX4	Uncharacterized protein	2	776.394	0.041841	5.8936e-10	137.21	3	Exp.1	12981000
52	AAEAKGTVSGWFGGK	15	2-OHib(K)	_AAEAK(2-)GTVSGWFGGK_	A0A3F3RMX4	Uncharacterized protein	2	776.394	0.0142	1.8016e-06	111.64	3	Exp.2	16307000
53	AAEAKGTVSGWFGGK	15	2-OHib(K)	_AAEAK(2-)GTVSGWFGGK_	A0A3F3RMX4	Uncharacterized protein	2	776.394	0.039536	9.709e-10	130.72	3	Exp.3	14535000
54	AAEALAEEIGAQNNVKSAAYK	21	2-OHib(K)	_AAEALAEEIGAQNNVK(2-)SAAYK_	A0A3F3RWQ5	Uncharacterized protein	3	745.381	0.33205	2.6992e-15	153.06	1	Exp.1	4909000
55	AAEALAEEIGAQNNVKSAAYK	21	2-OHib(K)	_AAEALAEEIGAQNNVK(2-)SAAYK_	A0A3F3RWQ5	Uncharacterized protein	3	745.381	-0.93743	2.6992e-15	153.06	1	Exp.2	5344800
56	AAEALAEEIGAQNNVKSAAYK	21	2-OHib(K)	_AAEALAEEIGAQNNVK(2-)SAAYK_	A0A3F3RWQ5	Uncharacterized protein	3	745.381	-0.28127	2.5033e-10	136.49	1	Exp.3	5248100
57	AAEDGDLNSSVLKR	14	2-OHib(K)	_AAEDGDLNSSVLK(2-)R_	A0A254UF98	RNA recognition motif family protein	2	780.897	1.3347	6.4994e-14	176.89	2	Exp.2	6282200
58	AAEDGDLNSSVLKR	14	2-OHib(K)	_AAEDGDLNSSVLK(2-)R_	A0A254UF98	RNA recognition motif family protein	2	780.897	0.89547	3.6615e-14	184.76	1	Exp.3	8121500
59	AAEDKEQAAK	10	2-OHib(K)	_AAEDK(2-)EQAAK_	A0A254TNZ3	Uncharacterized protein	2	573.785	-0.71999	0.049784	47.894	1	Exp.1	623590
60	AAEDKEQAAK	10	2-OHib(K)	_AAEDK(2-)EQAAK_	A0A254TNZ3	Uncharacterized protein	2	573.785	NaN	0.032952	57.532	1	Exp.3
61	AAEDKVVATR	10	2-OHib(K)	_AAEDK(2-)VVATR_	A0A254TUX3	Aspartate aminotransferase	2	573.312	-0.11263	1.2364e-06	148.28	3	Exp.1	55743000
62	AAEDKVVATR	10	2-OHib(K)	_AAEDK(2-)VVATR_	A0A254TUX3	Aspartate aminotransferase	2	573.312	0.10845	1.2364e-06	148.28	3	Exp.2	61644000
63	AAEDKVVATR	10	2-OHib(K)	_AAEDK(2-)VVATR_	A0A254TUX3	Aspartate aminotransferase	2	573.312	0.12174	1.2706e-06	147.62	3	Exp.3	59845000
64	AAEEKSLPEIEK	12	2-OHib(K)	_AAEEK(2-)SLPEIEK_	A0A505IEB3	Cyclin, N-terminal domain family protein	2	715.375	-0.028211	0.00096203	85.554	1	Exp.2	2599600
65	AAEIASKYGVQAQAYK	16	2-OHib(K)	_AAEIASK(2-)YGVQAQAYK_	A0A254UFQ5	Uncharacterized protein	2	892.465	0.42185	3.1535e-18	185.27	2	Exp.1	12805000
66	AAEIASKYGVQAQAYK	16	2-OHib(K)	_AAEIASK(2-)YGVQAQAYK_	A0A254UFQ5	Uncharacterized protein	2	892.465	-0.091523	2.1272e-14	148.57	1	Exp.2	16866000
67	AAEIASKYGVQAQAYK	16	2-OHib(K)	_AAEIASK(2-)YGVQAQAYK_	A0A254UFQ5	Uncharacterized protein	2	892.465	-0.15296	1.4284e-22	199.37	2	Exp.3	15630000
68	AAEKGTQLEIVR	12	2-OHib(K)	_AAEK(2-)GTQLEIVR_	A0A254TU16	Folylpolyglutamate synthase	2	700.891	0.70164	2.2287e-08	155.08	1	Exp.1	7877100
69	AAEKGTQLEIVR	12	2-OHib(K)	_AAEK(2-)GTQLEIVR_	A0A254TU16	Folylpolyglutamate synthase	2	700.891	0.75696	1.2071e-06	137.62	1	Exp.2	7563400
70	AAEKGTQLEIVR	12	2-OHib(K)	_AAEK(2-)GTQLEIVR_	A0A254TU16	Folylpolyglutamate synthase	2	700.891	1.0552	9.1611e-07	140.01	1	Exp.3	6782000
71	AAEKGYAR	8	2-OHib(K)	_AAEK(2-)GYAR_	A0A505I6G0	RF-1 domain family protein	2	476.248	-0.71542	0.033526	60.019	1	Exp.1	8843100
72	AAEKGYAR	8	2-OHib(K)	_AAEK(2-)GYAR_	A0A505I6G0	RF-1 domain family protein	2	476.248	0.04966	0.024323	66.692	2	Exp.2	6191700
73	AAEKGYAR	8	2-OHib(K)	_AAEK(2-)GYAR_	A0A505I6G0	RF-1 domain family protein	2	476.248	-0.77986	0.010852	78.516	1	Exp.3	6866700
74	AAEKLASMQDEAAIYR	16	2-OHib(K)	_AAEK(2-)LASMQDEAAIYR_	A0A254TM50	CFEM domain family protein	2	926.959	-0.68506	1.582e-22	197.29	1	Exp.1	12700000
75	AAELAQQKR	9	2-OHib(K)	_AAELAQQK(2-)R_	A0A505HTL3	AAA domain (Cdc48 subfamily) protein	2	550.807	-0.39137	0.001632	106.6	1	Exp.1	2272100
76	AAELAQQKR	9	2-OHib(K)	_AAELAQQK(2-)R_	A0A505HTL3	AAA domain (Cdc48 subfamily) protein	2	550.807	-0.5223	0.0066918	84.615	2	Exp.2	2062400
77	AAELAQQKR	9	2-OHib(K)	_AAELAQQK(2-)R_	A0A505HTL3	AAA domain (Cdc48 subfamily) protein	2	550.807	0.06711	0.00089261	116.73	1	Exp.3	3089500
78	AAELIAEEAGWKR	13	2-OHib(K)	_AAELIAEEAGWK(2-)R_	A0A254UB90	GMC_OxRdtase_N domain-containing protein	2	765.402	-1.6072	0.0010424	83.087	1	Exp.1	2898500
79	AAENIKLWQLR	11	2-OHib(K)	_AAENIK(2-)LWQLR_	A0A254U139	FAD_binding_3 domain-containing protein	2	714.404	0.1204	0.05848	45.357	1	Exp.1	3962400
80	AAENIKLWQLR	11	2-OHib(K)	_AAENIK(2-)LWQLR_	A0A254U139	FAD_binding_3 domain-containing protein	2	714.404	-0.84181	6.312e-08	152.7	1	Exp.2	4669000
81	AAENIKLWQLR	11	2-OHib(K)	_AAENIK(2-)LWQLR_	A0A254U139	FAD_binding_3 domain-containing protein	2	714.404	-2.6259	5.3225e-06	129.82	2	Exp.3	5352900
82	AAEPSVSFKEDPVGHIK	17	2-OHib(K)	_AAEPSVSFK(2-)EDPVGHIK_	Q8WZI9	Calnexin	3	632.995	-3.1423	0.0080696	58.246	1	Exp.1	16930000
83	AAEPSVSFKEDPVGHIK	17	2-OHib(K)	_AAEPSVSFK(2-)EDPVGHIK_	Q8WZI9	Calnexin	3	632.995	NaN	0.021212	58.98	1	Exp.2
84	AAEPSVSFKEDPVGHIK	17	2-OHib(K)	_AAEPSVSFK(2-)EDPVGHIK_	Q8WZI9	Calnexin	3	632.995	NaN	0.00027396	73.279	1	Exp.3
85	AAEQEELKQK	10	2-OHib(K)	_AAEQEELK(2-)QK_	A0A3F3R731	Uncharacterized protein	2	630.328	1.5777	0.031992	58.592	1	Exp.2	1057200
86	AAEQEELKQK	10	2-OHib(K)	_AAEQEELK(2-)QK_	A0A3F3R731	Uncharacterized protein	2	630.328	-0.21213	0.028948	60.641	1	Exp.3	1347900
87	AAETSTSESKVVSEAR	16	2-OHib(K)	_AAETSTSESK(2-)VVSEAR_	A0A254U5U8	Nucleolar protein 12 (25kDa) family protein	2	869.429	-0.7182	1.2452e-14	157.91	1	Exp.1	2323700
88	AAETSTSESKVVSEAR	16	2-OHib(K)	_AAETSTSESK(2-)VVSEAR_	A0A254U5U8	Nucleolar protein 12 (25kDa) family protein	2	869.429	-0.52722	1.0269e-18	191.78	1	Exp.2	3218000
89	AAEWFDGDNAEALANKHYLK	20	2-OHib(K)	_AAEWFDGDNAEALANK(2-)HYLK_	A0A3F3RJ71	Ubiquitin carboxyl-terminal hydrolase family protein	3	783.71	-0.34422	0.001994	69.747	1	Exp.1	4530100
90	AAEWFDGDNAEALANKHYLK	20	2-OHib(K)	_AAEWFDGDNAEALANK(2-)HYLK_	A0A3F3RJ71	Ubiquitin carboxyl-terminal hydrolase family protein	3	783.71	-0.63539	2.1931e-05	98.175	1	Exp.2	4748000
91	AAEWFDGDNAEALANKHYLK	20	2-OHib(K)	_AAEWFDGDNAEALANK(2-)HYLK_	A0A3F3RJ71	Ubiquitin carboxyl-terminal hydrolase family protein	3	783.71	0.18151	0.00032975	76.301	1	Exp.3	4555000
92	AAFAEGKTEGFATR	14	2-OHib(K)	_AAFAEGK(2-)TEGFATR_	A0A254U1R5	60S ribosomal protein L13	2	771.383	-0.78941	2.1135e-11	165.64	2	Exp.1	32122000
93	AAFAEGKTEGFATR	14	2-OHib(K)	_AAFAEGK(2-)TEGFATR_	A0A254U1R5	60S ribosomal protein L13	2	771.383	-1.0115	5.6439e-09	134.37	2	Exp.2	36320000
94	AAFAEGKTEGFATR	14	2-OHib(K)	_AAFAEGK(2-)TEGFATR_	A0A254U1R5	60S ribosomal protein L13	2	771.383	1.3886	2.7984e-06	113.4	1	Exp.3	3292800
95	AAFAEGKTEGFATR	14	2-OHib(K)	_AAFAEGK(2-)TEGFATR_	A0A254U1R5	60S ribosomal protein L13	2	771.383	-1.2395	6.0315e-09	133.48	2	Exp.3	36116000
96	AAFAEGKTEGFATR	14	2-OHib(K)	_AAFAEGK(2-)TEGFATR_	A0A254U1R5	60S ribosomal protein L13	2	771.383	-2.422	0.00063516	82.529	1	Exp.3	2773300
97	AAFDNSPHSALLEKLAK	17	2-OHib(K)	_AAFDNSPHSALLEK(2-)LAK_	A0A505IEB3	Cyclin, N-terminal domain family protein	3	633.339	2.3922	0.00012563	93.226	1	Exp.1	2858800
98	AAFDNSPHSALLEKLAK	17	2-OHib(K)	_AAFDNSPHSALLEK(2-)LAK_	A0A505IEB3	Cyclin, N-terminal domain family protein	3	633.339	1.1854	1.5227e-06	111.22	1	Exp.2	3048300
99	AAFDNSPHSALLEKLAK	17	2-OHib(K)	_AAFDNSPHSALLEK(2-)LAK_	A0A505IEB3	Cyclin, N-terminal domain family protein	3	633.339	0.57801	6.1629e-10	126.63	1	Exp.3	2061200
100	AAFKPAYEK	9	2-OHib(K)	_AAFK(2-)PAYEK_	A0A254U220	Ubiquitin carboxyl-terminal hydrolase family protein	2	555.795	-0.3908	0.025462	61.593	1	Exp.1	18770000
101	AAFKPAYEK	9	2-OHib(K)	_AAFK(2-)PAYEK_	A0A254U220	Ubiquitin carboxyl-terminal hydrolase family protein	2	555.795	0.48557	0.025236	61.765	2	Exp.2	21504000
102	AAFKPAYEK	9	2-OHib(K)	_AAFK(2-)PAYEK_	A0A254U220	Ubiquitin carboxyl-terminal hydrolase family protein	2	555.795	0.25666	0.017417	67.704	2	Exp.3	19717000
103	AAFKPAYEKLGALGAQAPR	19	2-OHib(K)	_AAFKPAYEK(2-)LGALGAQAPR_	A0A254U220	Ubiquitin carboxyl-terminal hydrolase family protein	3	682.377	0.026668	2.4265e-06	106.93	3	Exp.1	102530000
104	AAFKPAYEKLGALGAQAPR	19	2-OHib(K)	_AAFKPAYEK(2-)LGALGAQAPR_	A0A254U220	Ubiquitin carboxyl-terminal hydrolase family protein	3	682.377	0.02252	1.0806e-06	116.06	3	Exp.2	105360000
105	AAFKPAYEKLGALGAQAPR	19	2-OHib(K)	_AAFKPAYEK(2-)LGALGAQAPR_	A0A254U220	Ubiquitin carboxyl-terminal hydrolase family protein	3	682.377	-0.033384	1.4831e-06	113.33	4	Exp.3	60918000
106	AAFLVDKAR	9	2-OHib(K)	_AAFLVDK(2-)AR_	A0A254UD13	Prohibitin	2	538.809	0.1294	0.035207	54.191	1	Exp.1	11981000
107	AAFLVDKAR	9	2-OHib(K)	_AAFLVDK(2-)AR_	A0A254UD13	Prohibitin	2	538.809	0.29166	0.039373	51.528	2	Exp.2	15194000
108	AAFLVDKAR	9	2-OHib(K)	_AAFLVDK(2-)AR_	A0A254UD13	Prohibitin	2	538.809	0.0054591	0.061542	44.863	1	Exp.3	12075000
109	AAGDKEAITTR	11	2-OHib(K)	_AAGDK(2-)EAITTR_	A0A254TVR5	Pre-mRNA splicing factor component family protein	2	609.82	0.39111	1.3648e-06	142.97	2	Exp.1	27107000
110	AAGDKEAITTR	11	2-OHib(K)	_AAGDK(2-)EAITTR_	A0A254TVR5	Pre-mRNA splicing factor component family protein	2	609.82	0.30492	1.159e-08	167.71	2	Exp.2	23832000
111	AAGDKEAITTR	11	2-OHib(K)	_AAGDK(2-)EAITTR_	A0A254TVR5	Pre-mRNA splicing factor component family protein	2	609.82	0.33401	3.8949e-06	134.56	3	Exp.3	21021000
112	AAGEAEAILLKAQATAR	17	2-OHib(K)	_AAGEAEAILLK(2-)AQATAR_	A0A100IIT4	Stomatin family protein	3	590.663	-0.4092	2.1316e-06	106.35	1	Exp.3	2883900
113	AAGIKYR	7	2-OHib(K)	_AAGIK(2-)YR_	A0A254UGC9	Dihydrolipoyl dehydrogenase	2	432.751	-0.17023	0.031506	73.039	3	Exp.1	20072000
114	AAGIKYR	7	2-OHib(K)	_AAGIK(2-)YR_	A0A254UGC9	Dihydrolipoyl dehydrogenase	2	432.751	-0.59562	0.026047	76.847	3	Exp.2	21027000
115	AAGIKYR	7	2-OHib(K)	_AAGIK(2-)YR_	A0A254UGC9	Dihydrolipoyl dehydrogenase	2	432.751	-0.50232	0.016169	89.673	2	Exp.3	18114000
116	AAGKAAVENHYPK	13	2-OHib(K)	_AAGK(2-)AAVENHYPK_	A0A254UE92	Uncharacterized protein	3	481.253	-0.070546	0.00028165	86.803	2	Exp.1	9546900
117	AAGKAAVENHYPK	13	2-OHib(K)	_AAGK(2-)AAVENHYPK_	A0A254UE92	Uncharacterized protein	3	481.253	-0.086677	0.00016239	92.295	2	Exp.2	8156000
118	AAGKAAVENHYPK	13	2-OHib(K)	_AAGK(2-)AAVENHYPK_	A0A254UE92	Uncharacterized protein	3	481.253	-0.35853	0.00019355	90.861	1	Exp.3	7862900
119	AAGKVMTK	8	Oxidation (M),2-OHib(K)	_AAGK(2-)VM(ox)TK_	A0A254TVM7	Obg-like ATPase 1	2	454.25	0.42603	0.031717	56.432	1	Exp.1	2144700
120	AAGKVMTK	8	Oxidation (M),2-OHib(K)	_AAGK(2-)VM(ox)TK_	A0A254TVM7	Obg-like ATPase 1	2	454.25	-0.012636	0.044569	48.423	1	Exp.2	2160000
121	AAGLKVLVDLHGAPGSQNGFDNSGHR	26	2-OHib(K)	_AAGLK(2-)VLVDLHGAPGSQNGFDNSGHR_	A0A254TLJ0	Cellulase domain-containing protein	4	676.595	-0.36558	1.1742e-07	105.32	1	Exp.1	8582000
122	AAGLKVLVDLHGAPGSQNGFDNSGHR	26	2-OHib(K)	_AAGLK(2-)VLVDLHGAPGSQNGFDNSGHR_	A0A254TLJ0	Cellulase domain-containing protein	4	676.595	0.17497	1.3449e-07	102.69	1	Exp.2	10706000
123	AAGLKVLVDLHGAPGSQNGFDNSGHR	26	2-OHib(K)	_AAGLK(2-)VLVDLHGAPGSQNGFDNSGHR_	A0A254TLJ0	Cellulase domain-containing protein	4	676.595	-0.014066	9.6786e-06	90.836	2	Exp.3	8651700
124	AAGLKVLVDLHGAPGSQNGFDNSGHR	26	Deamidation (NQ),2-OHib(K)	_AAGLK(2-)VLVDLHGAPGSQN(de)GFDNSGHR_	A0A254TLJ0	Cellulase domain-containing protein	4	676.841	0.12301	1.25e-16	154.7	2	Exp.1	10157000
125	AAGLKVLVDLHGAPGSQNGFDNSGHR	26	Deamidation (NQ),2-OHib(K)	_AAGLK(2-)VLVDLHGAPGSQN(de)GFDNSGHR_	A0A254TLJ0	Cellulase domain-containing protein	4	676.841	-1.9666	1.6584e-13	147.11	2	Exp.2	8580700
126	AAGLKVLVDLHGAPGSQNGFDNSGHR	26	Deamidation (NQ),2-OHib(K)	_AAGLK(2-)VLVDLHGAPGSQN(de)GFDNSGHR_	A0A254TLJ0	Cellulase domain-containing protein	4	676.841	-1.8913	0.021448	40.718	1	Exp.2	1952400
127	AAGLKVLVDLHGAPGSQNGFDNSGHR	26	Deamidation (NQ),2-OHib(K)	_AAGLK(2-)VLVDLHGAPGSQN(de)GFDNSGHR_	A0A254TLJ0	Cellulase domain-containing protein	4	676.841	0.78349	3.806e-08	118.52	1	Exp.3	3626000
128	AAGLKVLVDLHGAPGSQNGFDNSGHR	26	Deamidation (NQ),2-OHib(K)	_AAGLK(2-)VLVDLHGAPGSQN(de)GFDNSGHR_	A0A254TLJ0	Cellulase domain-containing protein	4	676.841	-2.6148	1.8657e-06	98.267	1	Exp.3	9697400
129	AAGNKAYGSK	10	2-OHib(K)	_AAGNK(2-)AYGSK_	A0A3F3RNI9	Uncharacterized protein	2	526.772	0.16629	7.0101e-05	125.74	2	Exp.1	1636500
130	AAGNKAYGSK	10	2-OHib(K)	_AAGNK(2-)AYGSK_	A0A3F3RNI9	Uncharacterized protein	2	526.772	NaN	0.029211	59.418	1	Exp.2
131	AAGNKAYGSK	10	2-OHib(K)	_AAGNK(2-)AYGSK_	A0A3F3RNI9	Uncharacterized protein	2	526.772	NaN	0.0034871	87.568	1	Exp.2
132	AAGNKAYGSK	10	2-OHib(K)	_AAGNK(2-)AYGSK_	A0A3F3RNI9	Uncharacterized protein	2	526.772	NaN	0.0037034	86.344	1	Exp.2
133	AAGNKAYGSK	10	2-OHib(K)	_AAGNK(2-)AYGSK_	A0A3F3RNI9	Uncharacterized protein	2	526.772	0.013615	0.0011492	96.113	2	Exp.3	1192000
134	AAGTGPVKK	9	2-OHib(K)	_AAGTGPVK(2-)K_	A0A505HQG0	60S ribosomal protein L14-A	2	457.769	-0.085325	0.0017107	105.52	4	Exp.1	19925000
135	AAGTGPVKK	9	2-OHib(K)	_AAGTGPVK(2-)K_	A0A505HQG0	60S ribosomal protein L14-A	2	457.769	-0.17499	0.00031208	130.75	3	Exp.2	31945000
136	AAGTGPVKK	9	2-OHib(K)	_AAGTGPVK(2-)K_	A0A505HQG0	60S ribosomal protein L14-A	2	457.769	-0.24659	0.0018071	104.2	5	Exp.3	16715000
137	AAGWYGAKTLIVESGR	16	2-OHib(K)	_AAGWYGAK(2-)TLIVESGR_	A0A3F3RRR0	Glutathione reductase	2	882.968	1.3442	1.9554e-14	150.39	1	Exp.1	4410400
138	AAGWYGAKTLIVESGR	16	2-OHib(K)	_AAGWYGAK(2-)TLIVESGR_	A0A3F3RRR0	Glutathione reductase	2	882.968	0.55938	7.8014e-08	123.02	1	Exp.2	4315300
139	AAGWYGAKTLIVESGR	16	2-OHib(K)	_AAGWYGAK(2-)TLIVESGR_	A0A3F3RRR0	Glutathione reductase	2	882.968	0.23365	4.2774e-10	140.22	1	Exp.3	4634800
140	AAHLHEKHGIWGYAQVYTPEK	21	2-OHib(K)	_AAHLHEK(2-)HGIWGYAQVYTPEK_	A0A3F3REE1	EthD domain-containing protein	4	631.071	0.22856	3.0399e-15	149.53	6	Exp.1	76128000
141	AAHLHEKHGIWGYAQVYTPEK	21	2-OHib(K)	_AAHLHEK(2-)HGIWGYAQVYTPEK_	A0A3F3REE1	EthD domain-containing protein	4	631.071	-0.296	2.0326e-15	156.67	4	Exp.2	102760000
142	AAHLHEKHGIWGYAQVYTPEK	21	2-OHib(K)	_AAHLHEK(2-)HGIWGYAQVYTPEK_	A0A3F3REE1	EthD domain-containing protein	4	631.071	-0.28461	1.6954e-15	159.06	5	Exp.3	79073000
143	AAIEKVELAIQK	12	2-OHib(K)	_AAIEK(2-)VELAIQK_	A0A254U220	Ubiquitin carboxyl-terminal hydrolase family protein	2	699.914	0.27835	2.5931e-08	152.47	3	Exp.1	82829000
144	AAIEKVELAIQK	12	2-OHib(K)	_AAIEK(2-)VELAIQK_	A0A254U220	Ubiquitin carboxyl-terminal hydrolase family protein	2	699.914	-0.70337	7.7904e-07	141.13	3	Exp.2	105200000
145	AAIEKVELAIQK	12	2-OHib(K)	_AAIEK(2-)VELAIQK_	A0A254U220	Ubiquitin carboxyl-terminal hydrolase family protein	2	699.914	-1.266	2.1269e-06	130.1	3	Exp.3	76516000
146	AAIESGVVKR	10	2-OHib(K)	_AAIESGVVK(2-)R_	A0A254U486	Tetratricopeptide repeat family protein	2	558.325	0.68118	0.003922	83.862	2	Exp.1	32652000
147	AAIESGVVKR	10	2-OHib(K)	_AAIESGVVK(2-)R_	A0A254U486	Tetratricopeptide repeat family protein	2	558.325	0.65461	0.0019153	94.309	2	Exp.2	33292000
148	AAIESGVVKR	10	2-OHib(K)	_AAIESGVVK(2-)R_	A0A254U486	Tetratricopeptide repeat family protein	2	558.325	0.65762	0.0021484	93.096	2	Exp.3	33065000
149	AAIFCTDGKDSR	12	2-OHib(K)	_AAIFCTDGK(2-)DSR_	A0A254U9J8	HpcH_HpaI domain-containing protein	2	713.835	-0.66619	3.0986e-05	107.09	2	Exp.1	5857900
150	AAIFCTDGKDSR	12	2-OHib(K)	_AAIFCTDGK(2-)DSR_	A0A254U9J8	HpcH_HpaI domain-containing protein	2	713.835	-0.12846	0.00085296	87.216	1	Exp.1	3049800
151	AAIFCTDGKDSR	12	2-OHib(K)	_AAIFCTDGK(2-)DSR_	A0A254U9J8	HpcH_HpaI domain-containing protein	2	713.835	-0.27455	3.0986e-05	107.09	2	Exp.2	5932400
152	AAIFCTDGKDSR	12	2-OHib(K)	_AAIFCTDGK(2-)DSR_	A0A254U9J8	HpcH_HpaI domain-containing protein	2	713.835	-0.42592	0.0011395	82.85	1	Exp.2	3300800
153	AAIFCTDGKDSR	12	2-OHib(K)	_AAIFCTDGK(2-)DSR_	A0A254U9J8	HpcH_HpaI domain-containing protein	2	713.835	-0.86943	3.0986e-05	107.09	2	Exp.3	6278000
154	AAIFCTDGKDSR	12	2-OHib(K)	_AAIFCTDGK(2-)DSR_	A0A254U9J8	HpcH_HpaI domain-containing protein	2	713.835	0.19292	3.0986e-05	107.09	1	Exp.3	3624300
155	AAIKSGSWDNVSK	13	2-OHib(K)	_AAIK(2-)SGSWDNVSK_	A0A254TTF4	SnoaL-like domain-containing protein	2	724.873	0.47652	0.00059573	86.756	2	Exp.1	15145000
156	AAIKSGSWDNVSK	13	2-OHib(K)	_AAIK(2-)SGSWDNVSK_	A0A254TTF4	SnoaL-like domain-containing protein	2	724.873	-0.057244	0.00015147	96.464	2	Exp.1	89629000
157	AAIKSGSWDNVSK	13	2-OHib(K)	_AAIK(2-)SGSWDNVSK_	A0A254TTF4	SnoaL-like domain-containing protein	2	724.873	0.057218	8.9594e-06	103.13	2	Exp.2	19508000
158	AAIKSGSWDNVSK	13	2-OHib(K)	_AAIK(2-)SGSWDNVSK_	A0A254TTF4	SnoaL-like domain-containing protein	2	724.873	-0.24687	8.6829e-06	103.76	2	Exp.2	104500000
159	AAIKSGSWDNVSK	13	2-OHib(K)	_AAIK(2-)SGSWDNVSK_	A0A254TTF4	SnoaL-like domain-containing protein	2	724.873	-0.20288	9.7675e-06	101.3	2	Exp.3	21414000
160	AAIKSGSWDNVSK	13	2-OHib(K)	_AAIK(2-)SGSWDNVSK_	A0A254TTF4	SnoaL-like domain-containing protein	2	724.873	-0.034095	0.00015147	96.464	2	Exp.3	99009000
161	AAINIKSTAK	10	2-OHib(K)	_AAINIK(2-)STAK_	A0A3F3RVF1	Glutathione-dependent formaldehyde-activating enzyme family protein	2	551.827	-0.13776	0.004644	75.229	1	Exp.1	3704800
162	AAINIKSTAK	10	2-OHib(K)	_AAINIK(2-)STAK_	A0A3F3RVF1	Glutathione-dependent formaldehyde-activating enzyme family protein	2	551.827	-0.13325	0.0085457	72.276	2	Exp.2	3864700
163	AAINIKSTAK	10	2-OHib(K)	_AAINIK(2-)STAK_	A0A3F3RVF1	Glutathione-dependent formaldehyde-activating enzyme family protein	2	551.827	0.046544	0.016114	66.55	1	Exp.3	3885400
164	AAINKIAINSPSR	13	Acetyl (Protein N-term),2-OHib(K)	_(ac)AAINK(2-)IAINSPSR_	A0A254TXG0	40S ribosomal protein S7	2	741.917	1.2287	4.6063e-14	183	2	Exp.1	25076000
165	AAINKIAINSPSR	13	Acetyl (Protein N-term),2-OHib(K)	_(ac)AAINK(2-)IAINSPSR_	A0A254TXG0	40S ribosomal protein S7	2	741.917	0.12358	2.5372e-11	166.62	2	Exp.2	23615000
166	AAINKIAINSPSR	13	Acetyl (Protein N-term),2-OHib(K)	_(ac)AAINK(2-)IAINSPSR_	A0A254TXG0	40S ribosomal protein S7	2	741.917	-0.44149	9.9863e-11	153.49	2	Exp.3	23378000
167	AAKDGLYQYK	10	2-OHib(K)	_AAK(2-)DGLYQYK_	A0A505ITF1	Eukaryotic translation initiation factor 3 subunit A	2	621.822	1.8609	0.016766	66.056	1	Exp.1	2829900
168	AAKDGLYQYK	10	2-OHib(K)	_AAK(2-)DGLYQYK_	A0A505ITF1	Eukaryotic translation initiation factor 3 subunit A	2	621.822	2.2254	0.0039326	76.332	1	Exp.2	3757700
169	AAKDGLYQYK	10	2-OHib(K)	_AAK(2-)DGLYQYK_	A0A505ITF1	Eukaryotic translation initiation factor 3 subunit A	2	621.822	2.2634	0.0077906	72.848	1	Exp.3	2936200
170	AAKDLNGLLVDGR	13	2-OHib(K)	_AAK(2-)DLNGLLVDGR_	A0A3F3R3X7	RRM domain-containing protein	2	714.396	1.4484	0.00034362	92.265	1	Exp.1	2795700
171	AAKDVQVETVTGVLR	15	2-OHib(K)	_AAK(2-)DVQVETVTGVLR_	A0A254UE77	Uncharacterized protein	3	557.981	-0.48248	4.2882e-10	131.86	1	Exp.1	11567000
172	AAKDVQVETVTGVLR	15	2-OHib(K)	_AAK(2-)DVQVETVTGVLR_	A0A254UE77	Uncharacterized protein	2	836.467	-0.37133	9.9575e-10	130.29	1	Exp.1	47015000
173	AAKDVQVETVTGVLR	15	2-OHib(K)	_AAK(2-)DVQVETVTGVLR_	A0A254UE77	Uncharacterized protein	2	836.467	-0.67175	1.0315e-14	163.8	1	Exp.2	49232000
174	AAKDVQVETVTGVLR	15	2-OHib(K)	_AAK(2-)DVQVETVTGVLR_	A0A254UE77	Uncharacterized protein	2	836.467	-0.48706	1.203e-09	126.77	1	Exp.3	39513000
175	AAKDVQVETVTGVLR	15	2-OHib(K)	_AAK(2-)DVQVETVTGVLR_	A0A254UE77	Uncharacterized protein	3	557.981	-0.24575	6.5483e-10	123.76	1	Exp.3	12350000
176	AAKEAGVEGVTIR	13	2-OHib(K)	_AAK(2-)EAGVEGVTIR_	A0A254UB25	S-formylglutathione hydrolase	2	693.883	-0.52378	0.010916	67.326	2	Exp.1	12784000
177	AAKEAGVEGVTIR	13	2-OHib(K)	_AAK(2-)EAGVEGVTIR_	A0A254UB25	S-formylglutathione hydrolase	2	693.883	-3.2	0.0075506	70.197	1	Exp.2	12705000
178	AAKEAGVEGVTIR	13	2-OHib(K)	_AAK(2-)EAGVEGVTIR_	A0A254UB25	S-formylglutathione hydrolase	2	693.883	-2.9074	0.005461	71.98	2	Exp.3	12261000
179	AAKEAVEK	8	2-OHib(K)	_AAK(2-)EAVEK_	A0A254TNQ9	Coatomer subunit beta	2	466.258	NaN	0.0063828	87.258	1	Exp.1
180	AAKEAVEK	8	2-OHib(K)	_AAK(2-)EAVEK_	A0A254TNQ9	Coatomer subunit beta	2	466.258	NaN	0.055312	53.597	1	Exp.2
181	AAKEQELAIR	10	2-OHib(K)	_AAK(2-)EQELAIR_	A0A254TVR5	Pre-mRNA splicing factor component family protein	2	607.841	0.23999	0.017243	65.695	1	Exp.2	3183400
182	AAKLAGDVR	9	2-OHib(K)	_AAK(2-)LAGDVR_	A0A254UBH7	Isocitrate lyase	2	493.785	-0.99823	0.061542	44.863	1	Exp.3	2009400
183	AAKNLVGTSGFTSAR	15	2-OHib(K)	_AAK(2-)NLVGTSGFTSAR_	A0A254U7I5	Protein kinase domain family protein	2	783.418	0.0014543	0.0002526	91.355	1	Exp.1	24464000
184	AAKNLVGTSGFTSAR	15	2-OHib(K)	_AAK(2-)NLVGTSGFTSAR_	A0A254U7I5	Protein kinase domain family protein	2	783.418	0.21147	1.0715e-09	129.01	2	Exp.2	32041000
185	AAKNLVGTSGFTSAR	15	2-OHib(K)	_AAK(2-)NLVGTSGFTSAR_	A0A254U7I5	Protein kinase domain family protein	2	783.418	0.39899	8.9797e-10	131.96	2	Exp.3	29949000
186	AAKNMVLR	8	2-OHib(K)	_AAK(2-)NMVLR_	A0A254TU37	ATP-dependent 6-phosphofructokinase	2	494.784	0.2496	0.030041	62.546	1	Exp.1	4149500
187	AAKNMVLR	8	2-OHib(K)	_AAK(2-)NMVLR_	A0A254TU37	ATP-dependent 6-phosphofructokinase	2	494.784	1.5197	0.017689	71.501	1	Exp.2	5451200
188	AAKNMVLR	8	2-OHib(K)	_AAK(2-)NMVLR_	A0A254TU37	ATP-dependent 6-phosphofructokinase	2	494.784	0.39207	0.0098201	81.296	1	Exp.3	5907700
189	AAKSAGVQR	9	2-OHib(K)	_AAK(2-)SAGVQR_	A0A254UAU1	NmrA domain-containing protein	2	487.275	0.54631	0.0059345	79.986	4	Exp.1	2075500
190	AAKSAGVQR	9	2-OHib(K)	_AAK(2-)SAGVQR_	A0A254UAU1	NmrA domain-containing protein	2	487.275	-0.042132	0.0014603	101.65	5	Exp.2	1722600
191	AAKSAGVQR	9	2-OHib(K)	_AAK(2-)SAGVQR_	A0A254UAU1	NmrA domain-containing protein	2	487.275	-1.3712	0.0015651	99.688	3	Exp.3	6800500
192	AAKSASNVIAVHK	13	2-OHib(K)	_AAK(2-)SASNVIAVHK_	A0A505I1D6	Sugar (And other) transporter family protein	3	461.265	0.32848	9.8489e-09	124.07	1	Exp.1	10119000
193	AAKSASNVIAVHK	13	2-OHib(K)	_AAK(2-)SASNVIAVHK_	A0A505I1D6	Sugar (And other) transporter family protein	3	461.265	-0.12213	2.7068e-06	110.51	2	Exp.2	5853000
194	AAKSASNVIAVHK	13	2-OHib(K)	_AAK(2-)SASNVIAVHK_	A0A505I1D6	Sugar (And other) transporter family protein	3	461.265	-0.081823	1.7162e-06	115.24	1	Exp.3	9539000
195	AAKVGVVK	8	2-OHib(K)	_AAK(2-)VGVVK_	A0A254TSY6	GrpE protein homolog	2	429.276	1.8715	0.056135	47.657	1	Exp.3	3174500
196	AAKVLEQLSGQTPVYSK	17	2-OHib(K)	_AAK(2-)VLEQLSGQTPVYSK_	A0A124BVY0	Acetyltransferase (GNAT) domain family protein	2	953.02	-0.75582	8.3203e-15	154.49	1	Exp.1	15576000
197	AAKVLEQLSGQTPVYSK	17	2-OHib(K)	_AAK(2-)VLEQLSGQTPVYSK_	A0A124BVY0	Acetyltransferase (GNAT) domain family protein	3	635.682	0.90206	0.0095865	54.764	1	Exp.1	13537000
198	AAKVLEQLSGQTPVYSK	17	2-OHib(K)	_AAK(2-)VLEQLSGQTPVYSK_	A0A124BVY0	Acetyltransferase (GNAT) domain family protein	2	953.02	-1.01	1.1778e-14	147.6	1	Exp.2	14599000
199	AAKVLEQLSGQTPVYSK	17	2-OHib(K)	_AAK(2-)VLEQLSGQTPVYSK_	A0A124BVY0	Acetyltransferase (GNAT) domain family protein	3	635.682	0.55889	0.013152	50.722	1	Exp.2	15651000
200	AAKVLEQLSGQTPVYSK	17	2-OHib(K)	_AAK(2-)VLEQLSGQTPVYSK_	A0A124BVY0	Acetyltransferase (GNAT) domain family protein	3	635.682	0.12266	0.0042661	66.977	2	Exp.3	12010000
201	AAKYAVR	7	2-OHib(K)	_AAK(2-)YAVR_	A0A505HXG0	Aminotran_1_2 domain-containing protein	2	432.751	0.11928	0.058602	57.281	1	Exp.1	6731500
202	AAKYAVR	7	2-OHib(K)	_AAK(2-)YAVR_	A0A505HXG0	Aminotran_1_2 domain-containing protein	2	432.751	-0.13758	0.05262	60.76	1	Exp.2	5522700
203	AAKYIYDNNGIK	12	2-OHib(K)	_AAK(2-)YIYDNNGIK_	A0A254U1K3	RibD C-terminal domain family protein	2	728.378	1.696	0.0012812	80.69	2	Exp.1	6659800
204	AAKYIYDNNGIK	12	2-OHib(K)	_AAK(2-)YIYDNNGIK_	A0A254U1K3	RibD C-terminal domain family protein	2	728.378	1.2437	0.0014842	77.597	2	Exp.2	5432900
205	AAKYIYDNNGIK	12	2-OHib(K)	_AAK(2-)YIYDNNGIK_	A0A254U1K3	RibD C-terminal domain family protein	2	728.378	0.24957	0.0012812	80.69	2	Exp.3	5589800
206	AAKYIYDNNGIK	12	Deamidation (NQ),2-OHib(K)	_AAK(2-)YIYDNN(de)GIK_	A0A254U1K3	RibD C-terminal domain family protein	2	728.87	0.91693	0.046267	63.091	1	Exp.2	5801600
207	AAKYIYDNNGIK	12	Deamidation (NQ),2-OHib(K)	_AAK(2-)YIYDNN(de)GIK_	A0A254U1K3	RibD C-terminal domain family protein	2	728.87	1.125	0.0036599	79.492	1	Exp.3	6973400
208	AALEALEKAAVDR	13	2-OHib(K)	_AALEALEK(2-)AAVDR_	A0A254TXN0	Uncharacterized protein	2	721.896	1.1198	1.6591e-08	128.76	1	Exp.1	4807500
209	AALEALEKAAVDR	13	2-OHib(K)	_AALEALEK(2-)AAVDR_	A0A254TXN0	Uncharacterized protein	2	721.896	0.96231	1.9532e-10	148.41	1	Exp.2	4829600
210	AALEALEKAAVDR	13	2-OHib(K)	_AALEALEK(2-)AAVDR_	A0A254TXN0	Uncharacterized protein	2	721.896	1.1468	9.88e-09	136.33	1	Exp.3	5320800
211	AALEKNPLVESIQDVGVNSTSDK	23	2-OHib(K)	_AALEK(2-)NPLVESIQDVGVNSTSDK_	A0A254TSR9	Vacuolar sorting protein 9 (VPS9) domain family protein	3	834.097	-0.11644	4.7036e-11	141.45	2	Exp.1	66592000
212	AALEKNPLVESIQDVGVNSTSDK	23	2-OHib(K)	_AALEK(2-)NPLVESIQDVGVNSTSDK_	A0A254TSR9	Vacuolar sorting protein 9 (VPS9) domain family protein	3	834.097	-0.28237	7.9718e-16	155.17	3	Exp.2	50094000
213	AALEKNPLVESIQDVGVNSTSDK	23	2-OHib(K)	_AALEK(2-)NPLVESIQDVGVNSTSDK_	A0A254TSR9	Vacuolar sorting protein 9 (VPS9) domain family protein	3	834.097	0.40192	1.6671e-22	171.84	2	Exp.3	49249000
214	AALEKSLEDTK	11	2-OHib(K)	_AALEK(2-)SLEDTK_	CON__P35527	#N/A	2	645.843	0.48304	0.0078109	71.558	1	Exp.1	2593700
215	AALEKSLEDTK	11	2-OHib(K)	_AALEK(2-)SLEDTK_	CON__P35527	#N/A	2	645.843	0.4602	8.153e-05	102.4	1	Exp.2	2910900
216	AALEKSLEDTK	11	2-OHib(K)	_AALEK(2-)SLEDTK_	CON__P35527	#N/A	2	645.843	-0.85401	0.0016994	81.92	1	Exp.3	3276800
217	AALKQPLLPEDEWQR	15	2-OHib(K)	_AALK(2-)QPLLPEDEWQR_	A0A3F3RXN9	Eukaryotic translation initiation factor 3 subunit H	2	940.499	-0.28312	0.0006084	79.652	1	Exp.2	2691800
218	AALLNDYFAHEKYNGTLLVR	20	2-OHib(K)	_AALLNDYFAHEK(2-)YNGTLLVR_	A0A254U246	PhoD-like phosphatase family protein	3	798.753	0.83374	1.0574e-15	165.3	1	Exp.1	4972100
219	AALLNDYFAHEKYNGTLLVR	20	2-OHib(K)	_AALLNDYFAHEK(2-)YNGTLLVR_	A0A254U246	PhoD-like phosphatase family protein	3	798.753	0.35947	9.5716e-05	92.932	1	Exp.2	2947200
220	AALLNDYFAHEKYNGTLLVR	20	2-OHib(K)	_AALLNDYFAHEK(2-)YNGTLLVR_	A0A254U246	PhoD-like phosphatase family protein	3	798.753	0.53795	0.00016264	88.176	1	Exp.3	4001800
221	AALLTFDKR	9	2-OHib(K)	_AALLTFDK(2-)R_	A0A3F3RLS9	Fungal specific transcription factor domain family protein	2	560.822	-0.59485	0.0017107	105.52	1	Exp.3	1670500
222	AALLTKTHK	9	2-OHib(K)	_AALLTK(2-)THK_	A0A100INM1	GTP-binding protein rhoA	2	534.824	0.47569	0.0019072	98.044	2	Exp.1	15106000
223	AALLTKTHK	9	2-OHib(K)	_AALLTK(2-)THK_	A0A100INM1	GTP-binding protein rhoA	3	356.885	-0.078369	0.020536	50.353	1	Exp.1	14474000
224	AALLTKTHK	9	2-OHib(K)	_AALLTK(2-)THK_	A0A100INM1	GTP-binding protein rhoA	2	534.824	0.1026	0.0032848	91.867	3	Exp.2	15742000
225	AALLTKTHK	9	2-OHib(K)	_AALLTK(2-)THK_	A0A100INM1	GTP-binding protein rhoA	3	356.885	-0.37432	0.0307	51.276	1	Exp.2	12893000
226	AALLTKTHK	9	2-OHib(K)	_AALLTK(2-)THK_	A0A100INM1	GTP-binding protein rhoA	2	534.824	0.089782	0.0012289	105.98	2	Exp.3	15999000
227	AALSGQFGEKLASAK	15	2-OHib(K)	_AALSGQFGEK(2-)LASAK_	A0A505I1B4	Dolichol-phosphate mannosyltransferase subunit 3 (DPM3) family protein	2	782.422	0.459	4.9353e-18	186.42	2	Exp.2	16066000
228	AALSGQFGEKLASAK	15	2-OHib(K)	_AALSGQFGEK(2-)LASAK_	A0A505I1B4	Dolichol-phosphate mannosyltransferase subunit 3 (DPM3) family protein	2	782.422	0.32335	1.1801e-17	174.59	1	Exp.3	16723000
229	AAMEKAAGAVR	11	2-OHib(K)	_AAMEK(2-)AAGAVR_	A0A117E173	Hsp70 chaperone	2	580.808	-1.6564	0.063942	43.897	1	Exp.2	2294200
230	AAMEKAAGAVR	11	2-OHib(K)	_AAMEK(2-)AAGAVR_	A0A117E173	Hsp70 chaperone	2	580.808	-1.7851	0.060107	44.922	1	Exp.3	3606400
231	AAMTKFK	7	Oxidation (M),2-OHib(K)	_AAM(ox)TK(2-)FK_	A0A3F3R6T9	AA_TRNA_LIGASE_II domain-containing protein	2	449.739	0.17014	0.05267	54.205	1	Exp.1	1785900
232	AAMTKFK	7	Oxidation (M),2-OHib(K)	_AAM(ox)TK(2-)FK_	A0A3F3R6T9	AA_TRNA_LIGASE_II domain-containing protein	2	449.739	0.36117	0.060476	48.756	1	Exp.1	1318000
233	AAMTKFK	7	Oxidation (M),2-OHib(K)	_AAM(ox)TK(2-)FK_	A0A3F3R6T9	AA_TRNA_LIGASE_II domain-containing protein	2	449.739	-0.97199	0.063841	46.426	1	Exp.2	1287100
234	AAMTKFK	7	Oxidation (M),2-OHib(K)	_AAM(ox)TK(2-)FK_	A0A3F3R6T9	AA_TRNA_LIGASE_II domain-containing protein	2	449.739	-1.0986	0.031818	68.915	1	Exp.3	2210700
235	AAMTKFK	7	2-OHib(K)	_AAMTK(2-)FK_	A0A3F3R6T9	AA_TRNA_LIGASE_II domain-containing protein	2	441.741	-2.6694	0.058602	57.281	2	Exp.1	2120500
236	AAMTKFK	7	2-OHib(K)	_AAMTK(2-)FK_	A0A3F3R6T9	AA_TRNA_LIGASE_II domain-containing protein	2	441.741	-2.7088	0.056021	58.782	1	Exp.2	4115700
237	AAMTKFK	7	2-OHib(K)	_AAMTK(2-)FK_	A0A3F3R6T9	AA_TRNA_LIGASE_II domain-containing protein	2	441.741	-2.0887	0.048407	63.21	1	Exp.3	3601000
238	AANDLLNKDFYHNSAANLEVK	21	2-OHib(K)	_AANDLLNK(2-)DFYHNSAANLEVK_	A0A3F3RP95	Uncharacterized protein	3	811.74	-0.40745	1.4659e-11	146.6	3	Exp.1	129800000
239	AANDLLNKDFYHNSAANLEVK	21	2-OHib(K)	_AANDLLNK(2-)DFYHNSAANLEVK_	A0A3F3RP95	Uncharacterized protein	3	811.74	-0.35682	1.6144e-15	160.3	3	Exp.1	42160000
240	AANDLLNKDFYHNSAANLEVK	21	2-OHib(K)	_AANDLLNK(2-)DFYHNSAANLEVK_	A0A3F3RP95	Uncharacterized protein	3	811.74	-0.42635	2.8779e-22	181.85	3	Exp.2	168300000
241	AANDLLNKDFYHNSAANLEVK	21	2-OHib(K)	_AANDLLNK(2-)DFYHNSAANLEVK_	A0A3F3RP95	Uncharacterized protein	3	811.74	-0.60339	3.016e-15	150.94	3	Exp.2	44216000
242	AANDLLNKDFYHNSAANLEVK	21	2-OHib(K)	_AANDLLNK(2-)DFYHNSAANLEVK_	A0A3F3RP95	Uncharacterized protein	3	811.74	-0.060149	2.8389e-15	152.13	4	Exp.3	97043000
243	AANDLLNKDFYHNSAANLEVK	21	2-OHib(K)	_AANDLLNK(2-)DFYHNSAANLEVK_	A0A3F3RP95	Uncharacterized protein	3	811.74	-0.43223	2.6106e-15	153.65	3	Exp.3	48624000
244	AANDLLNKDFYHNSAANLEVK	21	2 Deamidation (NQ),2-OHib(K)	_AAN(de)DLLN(de)K(2-)DFYHNSAANLEVK_	A0A3F3RP95	Uncharacterized protein	3	812.396	0.76438	0.032093	42.384	1	Exp.2	4698100
245	AANDLLNKDFYHNSAANLEVK	21	Deamidation (NQ),2-OHib(K)	_AANDLLNK(2-)DFYHN(de)SAANLEVK_	A0A3F3RP95	Uncharacterized protein	3	812.068	2.0296	1.6711e-11	146.6	2	Exp.2	10506000
246	AANDLLNKDFYHNSAANLEVK	21	Deamidation (NQ),2-OHib(K)	_AANDLLNK(2-)DFYHN(de)SAANLEVK_	A0A3F3RP95	Uncharacterized protein	3	812.068	2.076	1.0203e-15	165.1	3	Exp.3	10495000
247	AANFFNNKAR	10	Acetyl (Protein N-term),2-OHib(K)	_(ac)AANFFNNK(2-)AR_	A0A505ICJ8	NUDIX domain family protein	2	640.823	-3.2956	0.040286	41.399	1	Exp.1	763640
248	AAPAAEESKQESK	13	2-OHib(K)	_AAPAAEESK(2-)QESK_	A0A3F3RF83	Acetyltransferase component of pyruvate dehydrogenase complex	2	716.352	-0.43703	5.405e-09	141.37	1	Exp.1	13809000
249	AAPAAEESKQESK	13	2-OHib(K)	_AAPAAEESK(2-)QESK_	A0A3F3RF83	Acetyltransferase component of pyruvate dehydrogenase complex	2	716.352	-0.47484	1.7158e-10	151.16	2	Exp.2	5145800
250	AAPAAEESKQESK	13	2-OHib(K)	_AAPAAEESK(2-)QESK_	A0A3F3RF83	Acetyltransferase component of pyruvate dehydrogenase complex	2	716.352	-0.16506	8.4422e-09	137.95	1	Exp.3	8858500
251	AAPAFQIPADKYDALVNR	18	2-OHib(K)	_AAPAFQIPADK(2-)YDALVNR_	A0A505HZF3	PINIT domain family protein	2	1023.54	2.8611	1.4091e-09	124.91	1	Exp.3	5770300
252	AAPAQKFK	8	Acetyl (Protein N-term),2-OHib(K)	_(ac)AAPAQK(2-)FK_	A0A124BX74	Adenosylhomocysteinase	2	494.777	-0.33442	0.0074542	77.282	3	Exp.1	87528000
253	AAPAQKFK	8	Acetyl (Protein N-term),2-OHib(K)	_(ac)AAPAQK(2-)FK_	A0A124BX74	Adenosylhomocysteinase	2	494.777	-0.095172	0.0044529	89.55	3	Exp.2	79584000
254	AAPAQKFK	8	Acetyl (Protein N-term),2-OHib(K)	_(ac)AAPAQK(2-)FK_	A0A124BX74	Adenosylhomocysteinase	2	494.777	0.13173	0.0019686	100.19	3	Exp.3	77163000
255	AAPAVSYKDR	10	Acetyl (Protein N-term),2-OHib(K)	_(ac)AAPAVSYK(2-)DR_	A0A254TSN7	V-type proton ATPase subunit F	2	603.312	-0.038035	0.020022	55.754	1	Exp.1	2944200
256	AAPAVSYKDR	10	Acetyl (Protein N-term),2-OHib(K)	_(ac)AAPAVSYK(2-)DR_	A0A254TSN7	V-type proton ATPase subunit F	2	603.312	-0.73795	0.0086725	68.786	1	Exp.2	3257100
257	AAPAVSYKDR	10	Acetyl (Protein N-term),2-OHib(K)	_(ac)AAPAVSYK(2-)DR_	A0A254TSN7	V-type proton ATPase subunit F	2	603.312	0.043031	0.0022833	79.659	1	Exp.3	3412300
258	AAPISTVAETKELR	14	Acetyl (Protein N-term),2-OHib(K)	_(ac)AAPISTVAETK(2-)ELR_	A0A254TYQ5	RuvB-like helicase	2	807.441	1.8695	5.7818e-11	148.48	1	Exp.1	5356000
259	AAPISTVAETKELR	14	Acetyl (Protein N-term),2-OHib(K)	_(ac)AAPISTVAETK(2-)ELR_	A0A254TYQ5	RuvB-like helicase	2	807.441	2.0279	0.00029889	87.447	1	Exp.2	2472000
260	AAPISTVAETKELR	14	Acetyl (Protein N-term),2-OHib(K)	_(ac)AAPISTVAETK(2-)ELR_	A0A254TYQ5	RuvB-like helicase	2	807.441	3.6195	4.3073e-09	132.31	1	Exp.3	4686700
261	AAPYVKAVTR	10	2-OHib(K)	_AAPYVK(2-)AVTR_	A0A505IF92	1,3-beta-glucanosyltransferase	2	581.335	1.6982	0.048726	48.188	1	Exp.3	15219000
262	AAQAATHIGKGFGASGASAEQK	22	2-OHib(K)	_AAQAATHIGK(2-)GFGASGASAEQK_	A0A254UGE5	Isocitrate lyase family protein	3	715.363	0.41456	8.6124e-31	203.71	3	Exp.1	9062300
263	AAQAATHIGKGFGASGASAEQK	22	2-OHib(K)	_AAQAATHIGK(2-)GFGASGASAEQK_	A0A254UGE5	Isocitrate lyase family protein	3	715.363	0.46936	4.4073e-31	211.06	3	Exp.2	14202000
264	AAQAATHIGKGFGASGASAEQK	22	2-OHib(K)	_AAQAATHIGK(2-)GFGASGASAEQK_	A0A254UGE5	Isocitrate lyase family protein	3	715.363	0.35214	1.2926e-30	196.18	2	Exp.3	15882000
265	AAQDAFAASSYQKAVK	16	2-OHib(K)	_AAQDAFAASSYQK(2-)AVK_	A0A254TUU2	SNF2 N-terminal domain family protein	2	871.441	0.16746	1.1502e-14	158.91	1	Exp.1	5365600
266	AAQDAFAASSYQKAVK	16	2-OHib(K)	_AAQDAFAASSYQK(2-)AVK_	A0A254TUU2	SNF2 N-terminal domain family protein	2	871.441	0.18098	2.0313e-14	149.59	1	Exp.2	4427200
267	AAQDAFAASSYQKAVK	16	2-OHib(K)	_AAQDAFAASSYQK(2-)AVK_	A0A254TUU2	SNF2 N-terminal domain family protein	2	871.441	0.30933	1.8513e-14	151.49	1	Exp.3	5341000
268	AAQEAKVDR	9	2-OHib(K)	_AAQEAK(2-)VDR_	A0A505HYA4	Malic enzyme	2	537.283	1.544	0.0041345	88.056	2	Exp.1	17746000
269	AAQEAKVDR	9	2-OHib(K)	_AAQEAK(2-)VDR_	A0A505HYA4	Malic enzyme	2	537.283	0.87192	0.0057045	81.017	2	Exp.2	15350000
270	AAQEAKVDR	9	2-OHib(K)	_AAQEAK(2-)VDR_	A0A505HYA4	Malic enzyme	2	537.283	0.89867	0.0033556	91.549	2	Exp.3	11979000
271	AAQEGTDSTKNMK	13	2-OHib(K)	_AAQEGTDSTK(2-)NMK_	A0A100IJX4	Dihydroxyacetone kinase	2	733.843	1.1186	9.3139e-06	102.33	1	Exp.1	1681500
272	AAQEKAQAAAAAADDTAK	18	2-OHib(K)	_AAQEK(2-)AQAAAAAADDTAK_	A0A3F3RG67	AA_TRNA_LIGASE_II domain-containing protein	2	894.442	0.40776	5.0919e-22	184.2	1	Exp.1	15801000
273	AAQEKAQAAAAAADDTAK	18	2-OHib(K)	_AAQEK(2-)AQAAAAAADDTAK_	A0A3F3RG67	AA_TRNA_LIGASE_II domain-containing protein	3	596.631	0.32409	0.0001237	93.115	1	Exp.2	28816000
274	AAQEKAQAAAAAADDTAK	18	2-OHib(K)	_AAQEK(2-)AQAAAAAADDTAK_	A0A3F3RG67	AA_TRNA_LIGASE_II domain-containing protein	2	894.442	-0.10299	2.3134e-10	143.57	1	Exp.2	20197000
275	AAQEKAQAAAAAADDTAK	18	2-OHib(K)	_AAQEK(2-)AQAAAAAADDTAK_	A0A3F3RG67	AA_TRNA_LIGASE_II domain-containing protein	2	894.442	-0.14465	4.92e-28	199.09	2	Exp.3	11469000
276	AAQEKAQAAAAAADDTAK	18	2-OHib(K)	_AAQEK(2-)AQAAAAAADDTAK_	A0A3F3RG67	AA_TRNA_LIGASE_II domain-containing protein	3	596.631	0.1615	5.4002e-07	105.2	1	Exp.3	18196000
277	AAQGDLSAKPVR	12	2-OHib(K)	_AAQGDLSAK(2-)PVR_	A0A3F3RJ05	HABP4_PAI-RBP1 domain-containing protein	2	649.857	0.65753	3.8482e-05	102.73	2	Exp.1	11597000
278	AAQGDLSAKPVR	12	2-OHib(K)	_AAQGDLSAK(2-)PVR_	A0A3F3RJ05	HABP4_PAI-RBP1 domain-containing protein	2	649.857	0.82657	0.004844	73.082	1	Exp.1	3814800
279	AAQGDLSAKPVR	12	2-OHib(K)	_AAQGDLSAK(2-)PVR_	A0A3F3RJ05	HABP4_PAI-RBP1 domain-containing protein	2	649.857	0.79835	1.9514e-05	113.76	2	Exp.2	13906000
280	AAQGDLSAKPVR	12	2-OHib(K)	_AAQGDLSAK(2-)PVR_	A0A3F3RJ05	HABP4_PAI-RBP1 domain-containing protein	2	649.857	0.69735	0.013111	66.393	1	Exp.2	4883900
281	AAQGDLSAKPVR	12	2-OHib(K)	_AAQGDLSAK(2-)PVR_	A0A3F3RJ05	HABP4_PAI-RBP1 domain-containing protein	2	649.857	1.0686	2.1201e-06	130.15	2	Exp.3	11110000
282	AAQGDLSAKPVR	12	2-OHib(K)	_AAQGDLSAK(2-)PVR_	A0A3F3RJ05	HABP4_PAI-RBP1 domain-containing protein	2	649.857	0.6867	0.0012238	81.565	1	Exp.3	4811100
283	AAQSLDDIAGEQAASAGQAKDEYNHDLEQEDKPR	34	2-OHib(K)	_AAQSLDDIAGEQAASAGQAK(2-)DEYNHDLEQEDKPR_	A0A254U462	Inositol oxygenase 1	4	939.936	-0.88141	5.0967e-86	303.64	2	Exp.1	15335000
284	AAQSLDDIAGEQAASAGQAKDEYNHDLEQEDKPR	34	2-OHib(K)	_AAQSLDDIAGEQAASAGQAK(2-)DEYNHDLEQEDKPR_	A0A254U462	Inositol oxygenase 1	4	939.936	-1.278	3.0478e-46	228.8	1	Exp.2	13785000
285	AAQVAKTEFHPR	12	2-OHib(K)	_AAQVAK(2-)TEFHPR_	A0A254TTV8	5-methyltetrahydropteroyltriglutamate--homocysteine S-methyltransferase	3	480.925	-0.31386	0.024366	46.88	1	Exp.1	2236100
286	AAQVAKTEFHPR	12	2-OHib(K)	_AAQVAK(2-)TEFHPR_	A0A254TTV8	5-methyltetrahydropteroyltriglutamate--homocysteine S-methyltransferase	3	480.925	-0.023373	0.014055	53.034	1	Exp.2	2748000
287	AASHFKAAAEQDFPAAETR	19	2-OHib(K)	_AASHFK(2-)AAAEQDFPAAETR_	A0A254TWA5	UBA-like domain family protein	3	702.008	-1.1613	0.015828	44.641	1	Exp.3	2553800
288	AASIAQDALDHGLKSK	16	2-OHib(K)	_AASIAQDALDHGLK(2-)SK_	A0A3F3RVP4	Aconitate hydratase, mitochondrial	3	570.972	0.0048565	2.2298e-06	101.04	2	Exp.1	30499000
289	AASIAQDALDHGLKSK	16	2-OHib(K)	_AASIAQDALDHGLK(2-)SK_	A0A3F3RVP4	Aconitate hydratase, mitochondrial	3	570.972	0.15606	2.3845e-05	98.281	1	Exp.1	56417000
290	AASIAQDALDHGLKSK	16	2-OHib(K)	_AASIAQDALDHGLK(2-)SK_	A0A3F3RVP4	Aconitate hydratase, mitochondrial	2	855.955	-0.1382	1.6383e-17	193.19	1	Exp.1	10991000
291	AASIAQDALDHGLKSK	16	2-OHib(K)	_AASIAQDALDHGLK(2-)SK_	A0A3F3RVP4	Aconitate hydratase, mitochondrial	3	570.972	0.51615	3.0148e-10	136.81	2	Exp.2	35356000
292	AASIAQDALDHGLKSK	16	2-OHib(K)	_AASIAQDALDHGLK(2-)SK_	A0A3F3RVP4	Aconitate hydratase, mitochondrial	2	855.955	-0.13332	3.0107e-36	259.14	1	Exp.2	8102000
293	AASIAQDALDHGLKSK	16	2-OHib(K)	_AASIAQDALDHGLK(2-)SK_	A0A3F3RVP4	Aconitate hydratase, mitochondrial	3	570.972	0.30458	5.9077e-05	96.208	2	Exp.2	51651000
294	AASIAQDALDHGLKSK	16	2-OHib(K)	_AASIAQDALDHGLK(2-)SK_	A0A3F3RVP4	Aconitate hydratase, mitochondrial	2	855.955	-0.056115	4.0687e-29	229.4	1	Exp.2	12729000
295	AASIAQDALDHGLKSK	16	2-OHib(K)	_AASIAQDALDHGLK(2-)SK_	A0A3F3RVP4	Aconitate hydratase, mitochondrial	3	570.972	0.027388	5.3508e-10	128.74	2	Exp.3	25153000
296	AASIAQDALDHGLKSK	16	2-OHib(K)	_AASIAQDALDHGLK(2-)SK_	A0A3F3RVP4	Aconitate hydratase, mitochondrial	2	855.955	-0.61903	3.5556e-29	231.06	1	Exp.3	5729500
297	AASIAQDALDHGLKSK	16	2-OHib(K)	_AASIAQDALDHGLK(2-)SK_	A0A3F3RVP4	Aconitate hydratase, mitochondrial	3	570.972	0.47682	0.00025197	84.859	1	Exp.3	6677400
298	AASIAQDALDHGLKSK	16	2-OHib(K)	_AASIAQDALDHGLK(2-)SK_	A0A3F3RVP4	Aconitate hydratase, mitochondrial	3	570.972	0.48999	1.7956e-06	105.39	2	Exp.3	50687000
299	AASIVAKTEVK	11	2-OHib(K)	_AASIVAK(2-)TEVK_	A0A117E2A2	cAMP-dependent protein kinase regulatory subunit	2	601.853	0.72591	0.017763	64.121	1	Exp.1	3036600
300	AASIVAKTEVK	11	2-OHib(K)	_AASIVAK(2-)TEVK_	A0A117E2A2	cAMP-dependent protein kinase regulatory subunit	2	601.853	0.23456	0.017763	64.121	1	Exp.2	2741400
301	AASIVAKTEVK	11	2-OHib(K)	_AASIVAK(2-)TEVK_	A0A117E2A2	cAMP-dependent protein kinase regulatory subunit	2	601.853	0.12137	0.02138	61.419	1	Exp.3	3436400
302	AASKQLAATK	10	2-OHib(K)	_AASK(2-)QLAATK_	A0A254U8C0	Fungal Zn(2)-Cys(6) binuclear cluster domain family protein	2	537.811	0.21397	0.0038298	77.062	2	Exp.1	7389000
303	AASKQLAATK	10	2-OHib(K)	_AASK(2-)QLAATK_	A0A254U8C0	Fungal Zn(2)-Cys(6) binuclear cluster domain family protein	2	537.811	0.010172	0.013727	68.355	2	Exp.2	8334500
304	AASKQLAATK	10	2-OHib(K)	_AASK(2-)QLAATK_	A0A254U8C0	Fungal Zn(2)-Cys(6) binuclear cluster domain family protein	2	537.811	-0.024657	0.0084616	72.34	2	Exp.3	7090200
305	AASLTPPKR	9	2-OHib(K)	_AASLTPPK(2-)R_	A0A254TNG4	JAB1/Mov34/MPN/PAD-1 ubiquitin protease family protein	2	513.801	0.08875	0.0062288	86.136	2	Exp.1	5685900
306	AASLTPPKR	9	2-OHib(K)	_AASLTPPK(2-)R_	A0A254TNG4	JAB1/Mov34/MPN/PAD-1 ubiquitin protease family protein	2	513.801	0.02446	0.0017107	105.52	2	Exp.2	6615200
307	AASLTPPKR	9	2-OHib(K)	_AASLTPPK(2-)R_	A0A254TNG4	JAB1/Mov34/MPN/PAD-1 ubiquitin protease family protein	2	513.801	0.31771	0.0037404	94.309	2	Exp.3	5359300
308	AASNKDVQTK	10	2-OHib(K)	_AASNK(2-)DVQTK_	A0A254UH65	Ankyrin repeats (3 copies) family protein	2	574.301	0.78339	0.056078	44.847	1	Exp.1	25325000
309	AASNKDVQTK	10	2-OHib(K)	_AASNK(2-)DVQTK_	A0A254UH65	Ankyrin repeats (3 copies) family protein	2	574.301	2.8421	0.053666	45.653	1	Exp.2	27810000
310	AASVATAALEFKR	13	2-OHib(K)	_AASVATAALEFK(2-)R_	A0A100IRQ6	Carnitine acetyl transferase	2	710.893	2.3461	7.3782e-09	141.37	2	Exp.1	6582300
311	AASVATAALEFKR	13	2-OHib(K)	_AASVATAALEFK(2-)R_	A0A100IRQ6	Carnitine acetyl transferase	2	710.893	1.8684	1.7336e-08	133.15	2	Exp.2	8541300
312	AASVATAALEFKR	13	2-OHib(K)	_AASVATAALEFK(2-)R_	A0A100IRQ6	Carnitine acetyl transferase	2	710.893	1.5943	2.2792e-10	151.7	2	Exp.3	8635100
313	AATAEAGVNVKDIK	14	2-OHib(K)	_AATAEAGVNVK(2-)DIK_	A0A254TZ19	Uncharacterized protein	2	736.901	0.59324	4.7612e-14	176.89	1	Exp.1	3933200
314	AATAEAGVNVKDIK	14	2-OHib(K)	_AATAEAGVNVK(2-)DIK_	A0A254TZ19	Uncharacterized protein	2	736.901	0.28903	6.377e-11	154.65	1	Exp.2	3492100
315	AATAEAGVNVKDIK	14	2-OHib(K)	_AATAEAGVNVK(2-)DIK_	A0A254TZ19	Uncharacterized protein	2	736.901	0.28083	3.3826e-11	162.37	1	Exp.3	3884200
316	AATELKDK	8	2-OHib(K)	_AATELK(2-)DK_	A0A254TRI2	Temperature dependent protein affecting M2 dsRNA replication family protein	2	481.264	-0.56911	0.039813	55.461	1	Exp.1	12412000
317	AATELKDK	8	2-OHib(K)	_AATELK(2-)DK_	A0A254TRI2	Temperature dependent protein affecting M2 dsRNA replication family protein	2	481.264	-0.36735	0.0085883	84.615	3	Exp.2	12325000
318	AATELKDK	8	2-OHib(K)	_AATELK(2-)DK_	A0A254TRI2	Temperature dependent protein affecting M2 dsRNA replication family protein	2	481.264	-0.3165	0.018507	70.908	2	Exp.3	14668000
319	AATGAKDSSSSTLAGSSR	18	2-OHib(K)	_AATGAK(2-)DSSSSTLAGSSR_	A0A3F3RXG5	V-type proton ATPase subunit H	2	870.424	-0.26973	1.0575e-21	172.66	1	Exp.1	9858800
320	AATGAKDSSSSTLAGSSR	18	2-OHib(K)	_AATGAK(2-)DSSSSTLAGSSR_	A0A3F3RXG5	V-type proton ATPase subunit H	2	870.424	-0.1767	2.0161e-15	165.3	1	Exp.2	9617100
321	AATGAKDSSSSTLAGSSR	18	2-OHib(K)	_AATGAK(2-)DSSSSTLAGSSR_	A0A3F3RXG5	V-type proton ATPase subunit H	2	870.424	0.37436	3.6024e-15	160.76	1	Exp.3	10451000
322	AATQQQHLAEVYEVELGDTKK	21	2-OHib(K)	_AATQQQHLAEVYEVELGDTK(2-)K_	A0A3F3RJ71	Ubiquitin carboxyl-terminal hydrolase family protein	3	815.415	-1.2817	1.0413e-06	112.36	1	Exp.1	7378800
323	AATQQQHLAEVYEVELGDTKK	21	2-OHib(K)	_AATQQQHLAEVYEVELGDTK(2-)K_	A0A3F3RJ71	Ubiquitin carboxyl-terminal hydrolase family protein	3	815.415	0.76762	1.7301e-06	105.06	1	Exp.2	2321000
324	AATQQQHLAEVYEVELGDTKK	21	2-OHib(K)	_AATQQQHLAEVYEVELGDTK(2-)K_	A0A3F3RJ71	Ubiquitin carboxyl-terminal hydrolase family protein	3	815.415	-2.372	3.0281e-10	134.87	1	Exp.3	8533500
325	AAVAEAKGGR	10	2-OHib(K)	_AAVAEAK(2-)GGR_	A0A3F3RM22	Pal1 cell morphology family protein	2	508.28	-4.2852	0.016766	66.056	1	Exp.1	1764800
326	AAVALANLYEQDKK	14	2-OHib(K)	_AAVALANLYEQDK(2-)K_	A0A3F3R9Z1	Uncharacterized protein	2	810.436	1.8299	7.1659e-11	157.56	1	Exp.3	36938000
327	AAVALLQAVGAGADLVKVQK	20	2-OHib(K)	_AAVALLQAVGAGADLVK(2-)VQK_	A0A3F3R4P5	Ribos_L4_asso_C domain-containing protein	3	670.065	0.55753	2.4084e-06	101.92	1	Exp.1	65321000
328	AAVAVQKTIPSQR	13	2-OHib(K)	_AAVAVQK(2-)TIPSQR_	A0A254TNA5	Multifunctional tryptophan biosynthesis protein	2	727.92	-0.20501	0.00070826	84.297	1	Exp.1	2315600
329	AAVAVQKTIPSQR	13	2-OHib(K)	_AAVAVQK(2-)TIPSQR_	A0A254TNA5	Multifunctional tryptophan biosynthesis protein	2	727.92	-0.33265	4.3084e-07	122.46	1	Exp.2	2494700
330	AAVAVQKTIPSQR	13	2-OHib(K)	_AAVAVQK(2-)TIPSQR_	A0A254TNA5	Multifunctional tryptophan biosynthesis protein	2	727.92	0.1461	9.5385e-05	97.69	1	Exp.3	2506000
331	AAVAWGAGEPLSVEDVEVAPPKAHEVR	27	2-OHib(K)	_AAVAWGAGEPLSVEDVEVAPPK(2-)AHEVR_	A0A505IPG0	Zinc-binding dehydrogenase family protein	3	957.494	-0.29717	4.3721e-08	110.01	2	Exp.1	5346600
332	AAVAWGAGEPLSVEDVEVAPPKAHEVR	27	2-OHib(K)	_AAVAWGAGEPLSVEDVEVAPPK(2-)AHEVR_	A0A505IPG0	Zinc-binding dehydrogenase family protein	3	957.494	-0.46786	7.5292e-17	148.1	1	Exp.2	11206000
333	AAVAWGAGEPLSVEDVEVAPPKAHEVR	27	2-OHib(K)	_AAVAWGAGEPLSVEDVEVAPPK(2-)AHEVR_	A0A505IPG0	Zinc-binding dehydrogenase family protein	3	957.494	-1.2031	1.296e-11	125.83	1	Exp.3	9263400
334	AAVENHYPKDAK	12	2-OHib(K)	_AAVENHYPK(2-)DAK_	A0A254UE92	Uncharacterized protein	3	476.909	-0.59953	0.010423	59.227	1	Exp.1	8598300
335	AAVENHYPKDAK	12	2-OHib(K)	_AAVENHYPK(2-)DAK_	A0A254UE92	Uncharacterized protein	3	476.909	-0.13748	0.00064525	79.492	2	Exp.2	5404200
336	AAVENHYPKDAK	12	2-OHib(K)	_AAVENHYPK(2-)DAK_	A0A254UE92	Uncharacterized protein	3	476.909	0.10706	0.010423	59.227	1	Exp.3	3937100
337	AAVESAEKAFPAWR	14	2-OHib(K)	_AAVESAEK(2-)AFPAWR_	A0A3F3R722	Aldedh domain-containing protein	2	809.915	0.034428	5.2047e-14	175.21	1	Exp.1	7478300
338	AAVESAEKAFPAWR	14	2-OHib(K)	_AAVESAEK(2-)AFPAWR_	A0A3F3R722	Aldedh domain-containing protein	2	809.915	0.29329	5.6e-14	173.72	1	Exp.2	9640500
339	AAVESAEKAFPAWR	14	2-OHib(K)	_AAVESAEK(2-)AFPAWR_	A0A3F3R722	Aldedh domain-containing protein	2	809.915	0.21768	7.408e-11	151.99	2	Exp.3	7669500
340	AAVGDEEGAAVKVYR	15	2-OHib(K)	_AAVGDEEGAAVK(2-)VYR_	A0A3F3RKB3	HAUS augmin-like complex subunit 6 N-terminus family protein	2	810.915	1.141	2.2672e-18	191.01	1	Exp.1	6067600
341	AAVGDEEGAAVKVYR	15	2-OHib(K)	_AAVGDEEGAAVK(2-)VYR_	A0A3F3RKB3	HAUS augmin-like complex subunit 6 N-terminus family protein	2	810.915	1.6942	1.606e-22	206.49	1	Exp.2	5638200
342	AAVGDEEGAAVKVYR	15	2-OHib(K)	_AAVGDEEGAAVK(2-)VYR_	A0A3F3RKB3	HAUS augmin-like complex subunit 6 N-terminus family protein	2	810.915	1.3818	1.6421e-35	244	1	Exp.3	7004000
343	AAVNAGVKALNGEVPAGSEK	20	2-OHib(K)	_AAVNAGVK(2-)ALNGEVPAGSEK_	A0A117E0E5	NAD(P)-bd_dom domain-containing protein	2	984.523	-2.0082	0.0097954	54.668	1	Exp.2	456820
344	AAVPGHFQQGGKPSPMDR	18	2-OHib(K)	_AAVPGHFQQGGK(2-)PSPMDR_	A0A254TU37	ATP-dependent 6-phosphofructokinase	3	655.992	-0.5587	0.00024645	86.573	1	Exp.1	5087900
345	AAVPGHFQQGGKPSPMDR	18	2-OHib(K)	_AAVPGHFQQGGK(2-)PSPMDR_	A0A254TU37	ATP-dependent 6-phosphofructokinase	3	655.992	-0.9139	0.00011871	93.381	1	Exp.2	7929400
346	AAVPGHFQQGGKPSPMDR	18	2-OHib(K)	_AAVPGHFQQGGK(2-)PSPMDR_	A0A254TU37	ATP-dependent 6-phosphofructokinase	3	655.992	-0.79963	0.00015171	91.622	1	Exp.3	2990300
347	AAVQGAISKR	10	2-OHib(K)	_AAVQGAISK(2-)R_	A0A100IN64	40S ribosomal protein S3	2	543.817	-0.5407	0.016276	69.721	1	Exp.1	3216700
348	AAVQGAISKR	10	2-OHib(K)	_AAVQGAISK(2-)R_	A0A100IN64	40S ribosomal protein S3	2	543.817	-1.4502	0.005254	76.927	2	Exp.2	2929600
349	AAVQGAISKR	10	2-OHib(K)	_AAVQGAISK(2-)R_	A0A100IN64	40S ribosomal protein S3	2	543.817	-1.7574	0.017963	68.786	1	Exp.3	3418200
350	AAVQGAISKR	10	Acetyl (Protein N-term),2-OHib(K)	_(ac)AAVQGAISK(2-)R_	A0A100IN64	40S ribosomal protein S3	2	564.822	0.15791	6.2734e-07	155.06	3	Exp.1	84320000
351	AAVQGAISKR	10	Acetyl (Protein N-term),2-OHib(K)	_(ac)AAVQGAISK(2-)R_	A0A100IN64	40S ribosomal protein S3	2	564.822	0.22555	0.0001921	115.57	3	Exp.2	162530000
352	AAVQGAISKR	10	Acetyl (Protein N-term),2-OHib(K)	_(ac)AAVQGAISK(2-)R_	A0A100IN64	40S ribosomal protein S3	2	564.822	0.22928	0.00019809	115.23	3	Exp.3	82700000
353	AAYATMEKVCGLIVNK	16	2-OHib(K)	_AAYATMEK(2-)VCGLIVNK_	A0A3F3RF64	Uncharacterized protein	2	927.479	-0.18734	2.6951e-06	110.57	2	Exp.1	6115600
354	AAYATMEKVCGLIVNK	16	2-OHib(K)	_AAYATMEK(2-)VCGLIVNK_	A0A3F3RF64	Uncharacterized protein	3	618.655	1.1308	0.0092318	53.981	1	Exp.2	2066900
355	AAYEKNSSYQR	11	2-OHib(K)	_AAYEK(2-)NSSYQR_	A0A254U4M9	HTAFII28-like protein conserved region family protein	2	701.834	-1.3133	1.6928e-06	141.88	1	Exp.1	1921100
356	AAYEKNSSYQR	11	2-OHib(K)	_AAYEK(2-)NSSYQR_	A0A254U4M9	HTAFII28-like protein conserved region family protein	2	701.834	NaN	0.0010079	111.63	1	Exp.3
357	AAYFEKLK	8	2-OHib(K)	_AAYFEK(2-)LK_	A0A505ILC0	60S acidic ribosomal protein P0	2	528.292	-0.19385	0.0098201	81.296	3	Exp.1	67315000
358	AAYFEKLK	8	2-OHib(K)	_AAYFEK(2-)LK_	A0A505ILC0	60S acidic ribosomal protein P0	2	528.292	-0.14552	0.020002	69.825	3	Exp.2	72290000
359	AAYFEKLK	8	2-OHib(K)	_AAYFEK(2-)LK_	A0A505ILC0	60S acidic ribosomal protein P0	2	528.292	0.208	0.020002	69.825	3	Exp.3	61952000
360	ACDGNWSELAQKTNVSDEHLR	21	2-OHib(K)	_ACDGNWSELAQK(2-)TNVSDEHLR_	A0A254TTJ6	Dipeptidyl peptidase 3	3	839.387	-0.30982	1.7727e-30	198.35	1	Exp.1	8016000
361	ACEEITDKEK	10	2-OHib(K)	_ACEEITDK(2-)EK_	A0A254U964	Alpha/beta hydrolase family protein	2	654.803	-1.2251	0.0020023	90.05	1	Exp.1	1956500
362	ACEEITDKEK	10	2-OHib(K)	_ACEEITDK(2-)EK_	A0A254U964	Alpha/beta hydrolase family protein	2	654.803	0.027467	0.0024056	87.184	1	Exp.3	1674700
363	ACEKMDGFGYR	11	2-OHib(K)	_ACEK(2-)MDGFGYR_	A0A254U449	Eukaryotic translation initiation factor 3 subunit G	2	710.305	1.2027	0.026171	59.198	1	Exp.3	838910
364	ACSTKSTTYSTSR	13	2-OHib(K)	_ACSTK(2-)STTYSTSR_	A0A3F3RBU8	Purple acid phosphatase	2	768.354	-0.10036	6.747e-09	139.86	3	Exp.1	36483000
365	ACSTKSTTYSTSR	13	2-OHib(K)	_ACSTK(2-)STTYSTSR_	A0A3F3RBU8	Purple acid phosphatase	2	768.354	-0.4804	8.3773e-09	138.02	4	Exp.2	26778000
366	ACSTKSTTYSTSR	13	2-OHib(K)	_ACSTK(2-)STTYSTSR_	A0A3F3RBU8	Purple acid phosphatase	2	768.354	-0.28278	1.4617e-09	145.81	2	Exp.3	62492000
367	ACTPAVLKAR	10	2-OHib(K)	_ACTPAVLK(2-)AR_	A0A505I6V9	Alpha/beta hydrolase family protein	2	586.826	1.4304	0.057342	44.425	1	Exp.1	1932900
368	ACTPAVLKAR	10	2-OHib(K)	_ACTPAVLK(2-)AR_	A0A505I6V9	Alpha/beta hydrolase family protein	2	586.826	3.1547	0.044226	50.353	1	Exp.3	2168100
369	ADAAQVAAIPKGENLPPAPIDGSVDK	26	2-OHib(K)	_ADAAQVAAIPK(2-)GENLPPAPIDGSVDK_	A0A254TRN1	Glutathione S-transferase, N-terminal domain family protein	3	877.461	0.29929	0.0010828	66.925	1	Exp.2	5027200
370	ADAIAKEASR	10	2-OHib(K)	_ADAIAK(2-)EASR_	A0A254TU60	E3 binding domain family protein	2	559.296	-0.20072	0.0023311	87.713	1	Exp.1	12185000
371	ADAIAKEASR	10	2-OHib(K)	_ADAIAK(2-)EASR_	A0A254TU60	E3 binding domain family protein	2	559.296	-0.32298	0.0006047	102.05	2	Exp.2	7908100
372	ADAIAKEASR	10	2-OHib(K)	_ADAIAK(2-)EASR_	A0A254TU60	E3 binding domain family protein	2	559.296	-0.54221	0.0015953	92.943	2	Exp.3	5506000
373	ADAKEFTFQEVSAHNTK	17	Acetyl (Protein N-term),2-OHib(K)	_(ac)ADAK(2-)EFTFQEVSAHNTK_	A0A254UMI2	Cytochrome b5 heme-binding domain-containing protein	2	1025.99	0.15568	3.6117e-53	310.15	3	Exp.1	14011000
374	ADAKEFTFQEVSAHNTK	17	Acetyl (Protein N-term),2-OHib(K)	_(ac)ADAK(2-)EFTFQEVSAHNTK_	A0A254UMI2	Cytochrome b5 heme-binding domain-containing protein	2	1025.99	0.56262	9.891e-64	331.02	2	Exp.2	13467000
375	ADAKEFTFQEVSAHNTK	17	Acetyl (Protein N-term),2-OHib(K)	_(ac)ADAK(2-)EFTFQEVSAHNTK_	A0A254UMI2	Cytochrome b5 heme-binding domain-containing protein	2	1025.99	-0.51682	5.7445e-30	232.15	1	Exp.2	2814800
376	ADAKEFTFQEVSAHNTK	17	Acetyl (Protein N-term),2-OHib(K)	_(ac)ADAK(2-)EFTFQEVSAHNTK_	A0A254UMI2	Cytochrome b5 heme-binding domain-containing protein	3	684.329	0.45302	0.00092389	74.793	1	Exp.3	9857500
377	ADAKEFTFQEVSAHNTK	17	Acetyl (Protein N-term),2-OHib(K)	_(ac)ADAK(2-)EFTFQEVSAHNTK_	A0A254UMI2	Cytochrome b5 heme-binding domain-containing protein	2	1025.99	0.86235	3.3655e-63	314.29	1	Exp.3	17209000
378	ADALKAEGNK	10	Acetyl (Protein N-term),2-OHib(K)	_(ac)ADALK(2-)AEGNK_	A0A505I6Q5	Uncharacterized protein	2	572.796	0.29759	0.0001728	115.91	2	Exp.1	7502400
379	ADALKAEGNK	10	Acetyl (Protein N-term),2-OHib(K)	_(ac)ADALK(2-)AEGNK_	A0A505I6Q5	Uncharacterized protein	2	572.796	1.2787	4.6236e-05	125.72	1	Exp.2	6436200
380	ADALKAEGNK	10	Acetyl (Protein N-term),2-OHib(K)	_(ac)ADALK(2-)AEGNK_	A0A505I6Q5	Uncharacterized protein	2	572.796	2.0401	4.495e-05	126.33	1	Exp.3	6038400
381	ADDQVKIR	8	2-OHib(K)	_ADDQVK(2-)IR_	A0A254TUK3	MgsA AAA+ ATPase C terminal family protein	2	515.78	NaN	0.0069866	86.136	1	Exp.2
382	ADDQVKIR	8	2-OHib(K)	_ADDQVK(2-)IR_	A0A254TUK3	MgsA AAA+ ATPase C terminal family protein	2	515.78	-0.51427	0.0022947	107.69	1	Exp.3	1523100
383	ADEAYMIGKR	10	Oxidation (M),2-OHib(K)	_ADEAYM(ox)IGK(2-)R_	A0A505HV95	Pyruvate carboxylase	2	628.303	-0.35351	2.7888e-05	133.23	3	Exp.1	4114400
384	ADEAYMIGKR	10	Oxidation (M),2-OHib(K)	_ADEAYM(ox)IGK(2-)R_	A0A505HV95	Pyruvate carboxylase	2	628.303	-0.68941	2.7888e-05	133.23	2	Exp.1	7261100
385	ADEAYMIGKR	10	Oxidation (M),2-OHib(K)	_ADEAYM(ox)IGK(2-)R_	A0A505HV95	Pyruvate carboxylase	2	628.303	-0.075613	9.3056e-06	142.83	3	Exp.2	5740100
386	ADEAYMIGKR	10	Oxidation (M),2-OHib(K)	_ADEAYM(ox)IGK(2-)R_	A0A505HV95	Pyruvate carboxylase	2	628.303	-0.21286	3.7939e-05	128.03	1	Exp.2	6312400
387	ADEAYMIGKR	10	Oxidation (M),2-OHib(K)	_ADEAYM(ox)IGK(2-)R_	A0A505HV95	Pyruvate carboxylase	2	628.303	0.28208	1.446e-05	140.16	3	Exp.3	5565600
388	ADEAYMIGKR	10	Oxidation (M),2-OHib(K)	_ADEAYM(ox)IGK(2-)R_	A0A505HV95	Pyruvate carboxylase	2	628.303	-0.32167	2.8569e-05	132.88	2	Exp.3	5498900
389	ADEAYMIGKR	10	2-OHib(K)	_ADEAYMIGK(2-)R_	A0A505HV95	Pyruvate carboxylase	2	620.306	-0.69316	4.2205e-05	137.98	2	Exp.1	28151000
390	ADEAYMIGKR	10	2-OHib(K)	_ADEAYMIGK(2-)R_	A0A505HV95	Pyruvate carboxylase	2	620.306	-0.048163	4.2305e-05	137.95	2	Exp.2	61446000
391	ADEAYMIGKR	10	2-OHib(K)	_ADEAYMIGK(2-)R_	A0A505HV95	Pyruvate carboxylase	2	620.306	-0.30662	1.0807e-06	156.83	2	Exp.3	32430000
392	ADEEFAIEKSK	11	2-OHib(K)	_ADEEFAIEK(2-)SK_	A0A254U8X0	Uncharacterized protein	2	676.833	-0.95331	8.1782e-08	147.26	2	Exp.1	54113000
393	ADEEFAIEKSK	11	2-OHib(K)	_ADEEFAIEK(2-)SK_	A0A254U8X0	Uncharacterized protein	2	676.833	-1.3521	6.5592e-08	151.98	1	Exp.3	51112000
394	ADEHYNAEEAAEIKK	15	Acetyl (Protein N-term),2-OHib(K)	_(ac)ADEHYNAEEAAEIK(2-)K_	A0A254UC33	NAD dependent epimerase/dehydratase family protein	2	923.429	-0.26954	1.2324e-18	191.93	1	Exp.1	30317000
395	ADEHYNAEEAAEIKK	15	Acetyl (Protein N-term),2-OHib(K)	_(ac)ADEHYNAEEAAEIK(2-)K_	A0A254UC33	NAD dependent epimerase/dehydratase family protein	3	615.955	0.24352	1.5819e-06	105.14	1	Exp.1	17419000
396	ADEHYNAEEAAEIKK	15	Acetyl (Protein N-term),2-OHib(K)	_(ac)ADEHYNAEEAAEIK(2-)K_	A0A254UC33	NAD dependent epimerase/dehydratase family protein	2	923.429	-0.12163	1.8289e-22	199.08	2	Exp.2	30495000
397	ADEHYNAEEAAEIKK	15	Acetyl (Protein N-term),2-OHib(K)	_(ac)ADEHYNAEEAAEIK(2-)K_	A0A254UC33	NAD dependent epimerase/dehydratase family protein	3	615.955	0.11268	0.012955	64.52	1	Exp.2	19189000
398	ADEHYNAEEAAEIKK	15	Acetyl (Protein N-term),2-OHib(K)	_(ac)ADEHYNAEEAAEIK(2-)K_	A0A254UC33	NAD dependent epimerase/dehydratase family protein	2	923.429	-0.89733	1.689e-22	200.58	2	Exp.3	36368000
399	ADFKALAK	8	2-OHib(K)	_ADFK(2-)ALAK_	A0A505I6Q5	Uncharacterized protein	2	475.271	0.05552	0.0085883	84.615	1	Exp.1	3635300
400	ADFKALAK	8	2-OHib(K)	_ADFK(2-)ALAK_	A0A505I6Q5	Uncharacterized protein	2	475.271	-0.22326	0.0023956	106.6	1	Exp.2	4160700
401	ADFKALAK	8	2-OHib(K)	_ADFK(2-)ALAK_	A0A505I6Q5	Uncharacterized protein	2	475.271	-0.45513	0.0068286	89.355	1	Exp.3	4134200
402	ADFLKSSGLK	10	2-OHib(K)	_ADFLK(2-)SSGLK_	A0A505I0E4	GMC oxidoreductase family protein	2	576.319	0.49377	0.0038488	76.927	2	Exp.1	25856000
403	ADFLKSSGLK	10	2-OHib(K)	_ADFLK(2-)SSGLK_	A0A505I0E4	GMC oxidoreductase family protein	2	576.319	-0.05273	0.0025702	86.014	2	Exp.2	21339000
404	ADFLKSSGLK	10	2-OHib(K)	_ADFLK(2-)SSGLK_	A0A505I0E4	GMC oxidoreductase family protein	2	576.319	0.24723	0.0013386	94.767	2	Exp.3	40826000
405	ADGKVATPVPSDVVAK	16	2-OHib(K)	_ADGK(2-)VATPVPSDVVAK_	A0A254TZ19	Uncharacterized protein	2	820.449	0.48996	0.0060198	70.784	1	Exp.1	3908900
406	ADGKVATPVPSDVVAK	16	2-OHib(K)	_ADGK(2-)VATPVPSDVVAK_	A0A254TZ19	Uncharacterized protein	2	820.449	1.4929	0.00040472	88.385	1	Exp.3	4935400
407	ADGLAGGKGVIIPTTK	16	2-OHib(K)	_ADGLAGGK(2-)GVIIPTTK_	A0A3F3RBN0	Actin, gamma domain protein	2	792.454	-0.02591	0.00036592	89.468	1	Exp.1	7238400
408	ADGLAGGKGVIIPTTK	16	2-OHib(K)	_ADGLAGGK(2-)GVIIPTTK_	A0A3F3RBN0	Actin, gamma domain protein	2	792.454	0.19096	0.0051709	71.592	1	Exp.2	7606300
409	ADGMKLGFVSR	11	2-OHib(K)	_ADGMK(2-)LGFVSR_	A0A505HTJ5	Eukaryotic translation initiation factor 3 subunit D	2	633.829	0.13407	0.014723	66.393	1	Exp.1	4502300
410	ADGMKLGFVSR	11	2-OHib(K)	_ADGMK(2-)LGFVSR_	A0A505HTJ5	Eukaryotic translation initiation factor 3 subunit D	2	633.829	-0.23322	0.018458	63.602	1	Exp.2	4634700
411	ADGMKLGFVSR	11	2-OHib(K)	_ADGMK(2-)LGFVSR_	A0A505HTJ5	Eukaryotic translation initiation factor 3 subunit D	2	633.829	-1.0645	0.027353	56.956	1	Exp.3	4288300
412	ADGVGSIVLKR	11	2-OHib(K)	_ADGVGSIVLK(2-)R_	A0A505I5R2	Ribosomal L27 family protein	2	600.851	-0.020456	0.00061394	95.618	3	Exp.1	27027000
413	ADGVGSIVLKR	11	2-OHib(K)	_ADGVGSIVLK(2-)R_	A0A505I5R2	Ribosomal L27 family protein	2	600.851	0.020598	3.2232e-05	118.77	2	Exp.2	33839000
414	ADGVGSIVLKR	11	2-OHib(K)	_ADGVGSIVLK(2-)R_	A0A505I5R2	Ribosomal L27 family protein	2	600.851	-0.06716	5.4943e-06	134.13	2	Exp.3	32398000
415	ADIAIMNKLR	10	2-OHib(K)	_ADIAIMNK(2-)LR_	A0A3F3RPJ4	26S proteasome regulatory subunit RPN2	2	615.847	-0.45439	5.1597e-05	131.52	1	Exp.1	5009600
416	ADIAIMNKLR	10	2-OHib(K)	_ADIAIMNK(2-)LR_	A0A3F3RPJ4	26S proteasome regulatory subunit RPN2	2	615.847	-0.23856	3.8689e-05	135.55	1	Exp.2	4720600
417	ADIAIMNKLR	10	2-OHib(K)	_ADIAIMNK(2-)LR_	A0A3F3RPJ4	26S proteasome regulatory subunit RPN2	2	615.847	-0.12839	3.0587e-05	138.08	2	Exp.3	4337500
418	ADIMKQGQR	9	Oxidation (M),2-OHib(K)	_ADIM(ox)K(2-)QGQR_	A0A254UGS3	Uncharacterized protein	2	574.79	-0.95796	0.00067602	113.62	1	Exp.1	2383100
419	ADIMKQGQR	9	Oxidation (M),2-OHib(K)	_ADIM(ox)K(2-)QGQR_	A0A254UGS3	Uncharacterized protein	2	574.79	2.6961	0.0010516	105.1	2	Exp.1	3853800
420	ADIMKQGQR	9	Oxidation (M),2-OHib(K)	_ADIM(ox)K(2-)QGQR_	A0A254UGS3	Uncharacterized protein	2	574.79	-0.43172	0.00074278	112.11	1	Exp.2	2673700
421	ADIMKQGQR	9	Oxidation (M),2-OHib(K)	_ADIM(ox)K(2-)QGQR_	A0A254UGS3	Uncharacterized protein	2	574.79	-0.75949	0.00045169	118.71	1	Exp.3	3179800
422	ADIMKQGQR	9	Oxidation (M),2-OHib(K)	_ADIM(ox)K(2-)QGQR_	A0A254UGS3	Uncharacterized protein	2	574.79	3.8869	0.0030721	89.886	1	Exp.3	6413400
423	ADIMKQGQR	9	2-OHib(K)	_ADIMK(2-)QGQR_	A0A254UGS3	Uncharacterized protein	2	566.793	1.3102	0.00015113	138.98	2	Exp.1	5526600
424	ADIMKQGQR	9	2-OHib(K)	_ADIMK(2-)QGQR_	A0A254UGS3	Uncharacterized protein	2	566.793	-0.27645	0.0002727	126.07	2	Exp.2	9800300
425	ADIMKQGQR	9	2-OHib(K)	_ADIMK(2-)QGQR_	A0A254UGS3	Uncharacterized protein	2	566.793	1.3249	0.00082005	113.62	2	Exp.3	8255600
426	ADKCGYNAFLDK	12	2-OHib(K)	_ADK(2-)CGYNAFLDK_	A0A3F3RIS1	Carboxypeptidase	2	744.345	-0.13775	1.0058e-05	119.25	3	Exp.1	40387000
427	ADKCGYNAFLDK	12	2-OHib(K)	_ADK(2-)CGYNAFLDK_	A0A3F3RIS1	Carboxypeptidase	2	744.345	-0.069419	3.6722e-06	122.97	2	Exp.2	43386000
428	ADKCGYNAFLDK	12	2-OHib(K)	_ADK(2-)CGYNAFLDK_	A0A3F3RIS1	Carboxypeptidase	2	744.345	0.07764	2.8639e-06	124.07	2	Exp.3	46814000
429	ADKDLTVR	8	2-OHib(K)	_ADK(2-)DLTVR_	A0A505IQ69	GTP-binding protein rhb1 domain protein	2	502.275	0.22318	0.0089475	83.647	1	Exp.1	8035900
430	ADKDLTVR	8	2-OHib(K)	_ADK(2-)DLTVR_	A0A505IQ69	GTP-binding protein rhb1 domain protein	2	502.275	-0.87012	0.0045073	95.608	1	Exp.2	7766200
431	ADKDLTVR	8	2-OHib(K)	_ADK(2-)DLTVR_	A0A505IQ69	GTP-binding protein rhb1 domain protein	2	502.275	-0.44701	0.0081689	85.744	2	Exp.3	6584000
432	ADKEKVAEFR	10	2-OHib(K)	_ADKEK(2-)VAEFR_	A0A254TNJ6	Phosphoglycerate kinase	3	426.894	0.49089	1.5459e-05	139.32	2	Exp.1	19225000
433	ADKEKVAEFR	10	2-OHib(K)	_ADKEK(2-)VAEFR_	A0A254TNJ6	Phosphoglycerate kinase	3	426.894	0.37933	1.5459e-05	139.32	3	Exp.2	13793000
434	ADKEKVAEFR	10	2-OHib(K)	_ADKEK(2-)VAEFR_	A0A254TNJ6	Phosphoglycerate kinase	3	426.894	-0.58274	3.2808e-07	161.19	2	Exp.3	21891000
435	ADKFRPIHTEAPEFVEQSTEAEILVTGIK	29	2-OHib(K)	_ADK(2-)FRPIHTEAPEFVEQSTEAEILVTGIK_	A0A254U2Q7	ATP synthase subunit beta	4	836.187	-0.51136	1.255e-17	149.52	2	Exp.3	21076000
436	ADKLGNCQFR	10	2-OHib(K)	_ADK(2-)LGNCQFR_	A0A3F3RV05	Succinyl-CoA:3-ketoacid-coenzyme A transferase	2	647.814	1.0004	0.002663	85.355	1	Exp.3	1564900
437	ADKMYLFR	8	2-OHib(K)	_ADK(2-)MYLFR_	A0A505HRU8	Peptide hydrolase	2	565.289	1.848	0.015406	73.157	1	Exp.1	3736900
438	ADKMYLFR	8	2-OHib(K)	_ADK(2-)MYLFR_	A0A505HRU8	Peptide hydrolase	2	565.289	1.4982	0.011851	75.825	1	Exp.2	3469700
439	ADKMYLFR	8	2-OHib(K)	_ADK(2-)MYLFR_	A0A505HRU8	Peptide hydrolase	2	565.289	1.1977	0.024581	66.504	1	Exp.3	4376900
440	ADKMYLFR	8	Oxidation (M),2-OHib(K)	_ADK(2-)M(ox)YLFR_	A0A505HRU8	Peptide hydrolase	2	573.287	0.88441	0.050722	47.869	1	Exp.1	1848100
441	ADKMYLFR	8	Oxidation (M),2-OHib(K)	_ADK(2-)M(ox)YLFR_	A0A505HRU8	Peptide hydrolase	2	573.287	1.0318	0.047252	51.346	1	Exp.2	1241800
442	ADKMYLFR	8	Oxidation (M),2-OHib(K)	_ADK(2-)M(ox)YLFR_	A0A505HRU8	Peptide hydrolase	2	573.287	-0.10936	0.036039	62.582	1	Exp.3	2104200
443	ADKVSGEK	8	2-OHib(K)	_ADK(2-)VSGEK_	A0A254U8G4	PKS_ER domain-containing protein	2	460.24	0.39423	0.05771	56.632	1	Exp.1	34287000
444	ADLAEFVKR	9	2-OHib(K)	_ADLAEFVK(2-)R_	A0A254TW70	Putative integral membrane protein	2	567.811	-1.817	0.0014083	109.66	1	Exp.1	1666100
445	ADLAEFVKR	9	2-OHib(K)	_ADLAEFVK(2-)R_	A0A254TW70	Putative integral membrane protein	2	567.811	-1.0598	0.0017105	105.52	1	Exp.2	1920600
446	ADLEKEEDIK	10	2-OHib(K)	_ADLEK(2-)EEDIK_	A0A254TR26	Anaphase promoting complex subunit 8 / Cdc23 family protein	2	638.319	-0.21822	5.288e-05	131.12	2	Exp.1	19428000
447	ADLEKEEDIK	10	2-OHib(K)	_ADLEK(2-)EEDIK_	A0A254TR26	Anaphase promoting complex subunit 8 / Cdc23 family protein	2	638.319	-0.18592	0.00086897	98.105	1	Exp.1	2063700
448	ADLEKEEDIK	10	2-OHib(K)	_ADLEK(2-)EEDIK_	A0A254TR26	Anaphase promoting complex subunit 8 / Cdc23 family protein	2	638.319	-2.1675	0.00014225	120.77	2	Exp.2	16201000
449	ADLEKEEDIK	10	2-OHib(K)	_ADLEK(2-)EEDIK_	A0A254TR26	Anaphase promoting complex subunit 8 / Cdc23 family protein	2	638.319	0.27839	0.0017122	92.112	1	Exp.2	2732900
450	ADLEKEEDIK	10	2-OHib(K)	_ADLEK(2-)EEDIK_	A0A254TR26	Anaphase promoting complex subunit 8 / Cdc23 family protein	2	638.319	-1.4264	0.0015387	93.345	1	Exp.3	11474000
451	ADLLYESKALESAHADAAK	19	2-OHib(K)	_ADLLYESK(2-)ALESAHADAAK_	A0A3F3RGS3	Ubiquitin carboxyl-terminal hydrolase	3	697.02	-0.014973	1.0901e-07	122.49	1	Exp.2	4770800
452	ADLLYESKALESAHADAAK	19	2-OHib(K)	_ADLLYESK(2-)ALESAHADAAK_	A0A3F3RGS3	Ubiquitin carboxyl-terminal hydrolase	3	697.02	0.023123	9.4159e-07	115.57	1	Exp.3	5415300
453	ADLSVPHFKWSK	12	2-OHib(K)	_ADLSVPHFK(2-)WSK_	A0A254TSX8	NADH(P)-binding family protein	3	500.933	-0.36569	0.0064487	66.004	1	Exp.3	3679500
454	ADMSGEQMQAKITAAR	16	Acetyl (Protein N-term),2-OHib(K)	_(ac)ADMSGEQMQAK(2-)ITAAR_	A0A117E2W1	Guanine nucleotide-binding protein subunit beta	2	918.435	-0.065457	8.3991e-07	107.98	1	Exp.1	2712000
455	ADNVPIEWEQVDVSGVDTGNKHSEELFK	28	2-OHib(K)	_ADNVPIEWEQVDVSGVDTGNK(2-)HSEELFK_	A0A124BY62	Isocitrate dehydrogenase [NAD] subunit, mitochondrial	3	1076.85	0.033276	2.7134e-18	167.22	2	Exp.1	8018500
456	ADNVPIEWEQVDVSGVDTGNKHSEELFK	28	2-OHib(K)	_ADNVPIEWEQVDVSGVDTGNK(2-)HSEELFK_	A0A124BY62	Isocitrate dehydrogenase [NAD] subunit, mitochondrial	3	1076.85	0.22433	1.6802e-33	205.32	1	Exp.2	14050000
457	ADNVPIEWEQVDVSGVDTGNKHSEELFK	28	2-OHib(K)	_ADNVPIEWEQVDVSGVDTGNK(2-)HSEELFK_	A0A124BY62	Isocitrate dehydrogenase [NAD] subunit, mitochondrial	3	1076.85	0.21074	2.2481e-25	191.51	1	Exp.3	7704600
458	ADQITSAGKNAVDLLK	16	2-OHib(K)	_ADQITSAGK(2-)NAVDLLK_	A0A3F3R4N4	Uncharacterized protein	2	865.47	0.46702	5.2907e-10	138.56	1	Exp.1	4434400
459	ADQITSAGKNAVDLLK	16	2-OHib(K)	_ADQITSAGK(2-)NAVDLLK_	A0A3F3R4N4	Uncharacterized protein	2	865.47	0.086833	1.144e-14	158.98	2	Exp.1	17668000
460	ADQITSAGKNAVDLLK	16	2-OHib(K)	_ADQITSAGK(2-)NAVDLLK_	A0A3F3R4N4	Uncharacterized protein	2	865.47	0.60242	5.3631e-08	123.14	1	Exp.2	4142900
[truncated: 26,463 more rows]
