# Supplementary material for: Proteome-Wide Analysis of Lysine 2-Hydroxyisobutyrylation in Aspergillus niger in Peanuts
Source: Front Microbiol. 2021 Aug 18;12:719337. doi: 10.3389/fmicb.2021.719337 (PMC8418202; doi:10.3389/fmicb.2021.719337)
Supplement: Supplementary file 4 [file Table_4.XLSX]

## Sheet: motif-x
	Motif Logo				Motif	Motif Score	Foreground		Background		Fold Increase
							Matches	Size	Matches	Size
					xxxxxxxxxE_K_xxxxxxxxxx	16.00	632	5394	30199	379764	1.5
					xxxxxxxxxx_K_xxxxxxxKxx	16.00	425	4762	19980	349565	1.6
					xxxxKxxxxx_K_xxxxxxxxxx	16.00	381	4337	17846	329585	1.6
					xxxxxxxxxx_K_xxxxxxxxKx	16.00	324	3956	15667	311739	1.6
					xxKxxxxxxx_K_xxxxxxxxxx	16.00	318	3632	15788	296072	1.6
					xxxxxxxxxx_K_xxxxKxxxxx	15.55	287	3314	14680	280284	1.7
					xxxxxxxxxx_K_xxxxxKxxxx	14.38	250	3027	13056	265604	1.7
					xxxxxxxxxx_K_xxxxxxKxxx	12.45	233	2777	12920	252548	1.6
					xxxxxxxxxx_K_Kxxxxxxxxx	10.28	221	2544	13225	239628	1.6
					xxxxxKxxxx_K_xxxxxxxxxx	11.91	194	2323	11094	226403	1.7
					xxxxRxxxxx_K_xxxxxxxxxx	11.74	217	2129	13405	215309	1.6
					xxxKxxxxxx_K_xxxxxxxxxx	10.50	164	1912	10076	201904	1.7
					xxRxxxxxxx_K_xxxxxxxxxx	9.03	179	1748	12306	191828	1.6
					xKxxxxxxxx_K_xxxxxxxxxx	8.80	123	1569	7942	179522	1.8
					Kxxxxxxxxx_K_xxxxxxxxxx	7.13	111	1446	7743	171580	1.7
					xxxxxxxxxx_K_xxxxxRxxxx	6.45	130	1335	10139	163837	1.6

## Sheet: motif annotation
Protein accession	Position	Amino acid	Motif logo
A0A254TSK7	306	K	xxxxxxxxxE_K_xxxxxxxxxx
A0A100I3L9	56	K	xxxxRxxxxx_K_xxxxxxxxxx
A0A100I3L9	12	K	xxxxxxxxxx_K_Kxxxxxxxxx
A0A100I3L9	169	K	xxxxxxxxxx_K_xxxxxxKxxx
A0A3F3R4V0	171	K	xxxxxxxxxE_K_xxxxxxxxxx
A0A3F3R4V0	196	K	xxxxxxxxxE_K_xxxxxxxxxx
A0A3F3R4V0	101	K	xxxxxxxxxE_K_xxxxxxxxxx
A0A100IP51	38	K	xxxxxxxxxx_K_xxxxxRxxxx
A0A100IP51	22	K	xxKxxxxxxx_K_xxxxxxxxxx
A1E372	359	K	xxxxxxxxxE_K_xxxxxxxxxx
A0A254UDN3	238	K	xxKxxxxxxx_K_xxxxxxxxxx
A0A254UDN3	224	K	xxxxxxxxxx_K_xxxxxKxxxx
A0A254UDN3	278	K	xxKxxxxxxx_K_xxxxxxxxxx
A0A254UDN3	231	K	xxxxKxxxxx_K_xxxxxxxxxx
Q12551	254	K	xxxxxKxxxx_K_xxxxxxxxxx
A0A505I6K0	334	K	xxxxxxxxxx_K_xxxxxKxxxx
A0A505I6K0	340	K	xxxxKxxxxx_K_xxxxxxxxxx
A0A505I6K0	169	K	xxxKxxxxxx_K_xxxxxxxxxx
A0A505I6K0	278	K	xxxxxxxxxx_K_xxxxxxxxKx
A0A505I6K0	287	K	xxxxxxxxxx_K_xxxxxKxxxx
A0A505I6K0	99	K	xxxxxxxxxx_K_xxxxxxKxxx
A0A505I6K0	106	K	xxxxxxxxxE_K_xxxxxxxxxx
A0A505I6K0	356	K	xxRxxxxxxx_K_xxxxxxxxxx
A0A505I6K0	148	K	xxxxxxxxxE_K_xxxxxxxxxx
A0A505I6K0	293	K	xxxxKxxxxx_K_xxxxxxxxxx
A0A505I6K0	265	K	xxxxxxxxxE_K_xxxxxxxxxx
A0A505I6K0	64	K	xxxxRxxxxx_K_xxxxxxxxxx
A0A254TZH3	708	K	xxxxxxxxxE_K_xxxxxxxxxx
A0A254TZH3	290	K	xxxxxxxxxx_K_xxxxxRxxxx
A0PCH8	399	K	xxxxxxxxxx_K_xxxxxRxxxx
A0A4Y5RXA4	145	K	xxxxRxxxxx_K_xxxxxxxxxx
A0A254TU37	101	K	xxRxxxxxxx_K_xxxxxxxxxx
A0A254TU37	680	K	xxxxxxxxxx_K_xxxxxRxxxx
A0A254TU37	394	K	xxxxxxxxxx_K_xxxxxxKxxx
A0A254TU37	523	K	xxxxxxxxxE_K_xxxxxxxxxx
A0A254TU37	401	K	xxxKxxxxxx_K_xxxxxxxxxx
A0A254TU37	277	K	xxxxxKxxxx_K_xxxxxxxxxx
A0A3F3RTB3	549	K	Kxxxxxxxxx_K_xxxxxxxxxx
A0A3F3RTB3	302	K	xxxxxxxxxx_K_xxxxxKxxxx
A0A3F3RTB3	182	K	xxxxxxxxxx_K_Kxxxxxxxxx
A0A3F3RTB3	183	K	Kxxxxxxxxx_K_xxxxxxxxxx
A0A3F3RTB3	355	K	xxxxxxxxxx_K_Kxxxxxxxxx
A0A3F3RTB3	539	K	Kxxxxxxxxx_K_xxxxxxxxxx
A0A3F3RTB3	126	K	xxxxxxxxxx_K_xxxxxxKxxx
A0A3F3RTB3	299	K	xxxxxxxxxx_K_xxxxxxxxKx
A0A3F3RTB3	372	K	xxxxKxxxxx_K_xxxxxxxxxx
A0A3F3RTB3	173	K	xxxxxxxxxx_K_xxxxxxxxKx
A0A3F3RTB3	572	K	xxxxxxxxxx_K_xxxxKxxxxx
A0A3F3RTB3	493	K	xxxxxxxxxx_K_xxxxxxKxxx
A0A3F3RTB3	116	K	xxxxxxxxxx_K_xxxxxKxxxx
A0A100IE39	100	K	xxxxxxxxxx_K_xxxxxKxxxx
A0A100IE39	106	K	xxxxKxxxxx_K_xxxxxxxxxx
A0A100IE39	3	K	xxxxxxxxxx_K_xxxxxRxxxx
A0A3F3RW63	262	K	xxxxKxxxxx_K_xxxxxxxxxx
A0A3F3RW63	485	K	xxxxxxxxxE_K_xxxxxxxxxx
A0A3F3RW63	293	K	xxxxxxxxxx_K_xxxxKxxxxx
A0A3F3RW63	136	K	xxKxxxxxxx_K_xxxxxxxxxx
A0A3F3RZ05	208	K	xxxxxxxxxx_K_xxxxxxxxKx
A0A3F3RZ05	173	K	xxxxxxxxxE_K_xxxxxxxxxx
A0A254TRI2	293	K	xxxxKxxxxx_K_xxxxxxxxxx
A0A254TRI2	353	K	xxxxxxxxxE_K_xxxxxxxxxx
A0A254TRI2	327	K	xxxxxxxxxx_K_xxxxxxKxxx
A0A254TRI2	112	K	xxKxxxxxxx_K_xxxxxxxxxx
A0A254TRI2	248	K	xxxxxxxxxE_K_xxxxxxxxxx
A0A254TRI2	205	K	xKxxxxxxxx_K_xxxxxxxxxx
A0A254TRI2	77	K	xxxxxKxxxx_K_xxxxxxxxxx
A0A254TRI2	104	K	xxxxxxxxxx_K_xxxxxxxKxx
A0A3F3RGS9	170	K	xxRxxxxxxx_K_xxxxxxxxxx
A0A3F3RGS9	276	K	xxxxxxxxxx_K_xxxxKxxxxx
A0A3F3RGS9	293	K	xxxxxxxxxx_K_xxxxKxxxxx
A0A3F3RGS9	135	K	xxRxxxxxxx_K_xxxxxxxxxx
A0A254U566	112	K	xxxxKxxxxx_K_xxxxxxxxxx
A0A254U566	262	K	xxxxxxxxxx_K_xxxxxxxKxx
A0A254U566	258	K	xxKxxxxxxx_K_xxxxxxxxxx
A0A254U566	218	K	xxxxxxxxxx_K_xxxxxxxKxx
A0A254U566	226	K	xxKxxxxxxx_K_xxxxxxxxxx
A0A254U566	185	K	xxxxxxxxxx_K_xxxxxxxKxx
A0A254U566	193	K	xxKxxxxxxx_K_xxxxxxxxxx
A0A254U566	71	K	xxxxxxxxxx_K_Kxxxxxxxxx
A0A254U566	250	K	xxxxxxxxxE_K_xxxxxxxxxx
A0A254U566	56	K	xKxxxxxxxx_K_xxxxxxxxxx
Q96X06	209	K	xxxxRxxxxx_K_xxxxxxxxxx
A0A254UBY1	214	K	xxxxKxxxxx_K_xxxxxxxxxx
A0A254UBY1	118	K	xxxxxKxxxx_K_xxxxxxxxxx
A0A254UBY1	247	K	xxxxxxxxxx_K_xxxxxxKxxx
A0A254UBY1	462	K	xxxxxxxxxx_K_xxxxxKxxxx
A0A254UBY1	468	K	xxxxKxxxxx_K_xxxxxxxxxx
A0A254UBY1	21	K	xxxxKxxxxx_K_xxxxxxxxxx
A0A254UBY1	30	K	xKxxxxxxxx_K_xxxxxxxxxx
A0A254UBY1	479	K	xxxxxxxxxx_K_xxxxxxxKxx
A0A254UBY1	300	K	xxxxxxxxxx_K_xxxxxKxxxx
A0A254UBY1	149	K	xxxxxxxxxx_K_xxxxxKxxxx
A0A254UBY1	145	K	xxxKxxxxxx_K_xxxxxxxxxx
A0A254UBY1	113	K	xxxxxxxxxx_K_xxxxKxxxxx
A0A254UBY1	50	K	xxxxxxxxxE_K_xxxxxxxxxx
A0A254UBY1	44	K	xxxxxxxxxx_K_xxxxxKxxxx
Q5U9X2	74	K	xxxxxxxxxx_K_xxxxxKxxxx
Q5U9X2	80	K	xxxxKxxxxx_K_xxxxxxxxxx
Q5U9X2	398	K	xxxxxKxxxx_K_xxxxxxxxxx
Q5U9X2	63	K	xxxxxxxxxx_K_xxxxxxxxKx
Q5U9X2	265	K	xxxxxxxxxE_K_xxxxxxxxxx
Q5U9X2	271	K	xxxxKxxxxx_K_xxxxxxxxxx
Q5U9X2	276	K	xxxxxKxxxx_K_xxxxxxxxxx
Q5U9X2	343	K	xxxxxxxxxx_K_xxxxxKxxxx
Q5U9X2	318	K	xxxxxxxxxx_K_xxxxxxKxxx
Q5U9X2	111	K	xxxxRxxxxx_K_xxxxxxxxxx
Q5U9X2	278	K	xxxKxxxxxx_K_xxxxxxxxxx
Q5U9X2	210	K	xxxxKxxxxx_K_xxxxxxxxxx
Q5U9X2	325	K	xxxxxxxxxx_K_xxxxxxxxKx
Q5U9X2	204	K	xxxxxxxxxx_K_xxxxKxxxxx
Q5U9X2	102	K	xxxxxxxxxx_K_xxxxxxxxKx
Q33798	5	K	xxxxxxxxxx_K_xxxxxKxxxx
A0A3F3RD35	250	K	xxxxxKxxxx_K_xxxxxxxxxx
A0A254TWD8	107	K	xxxxxxxxxE_K_xxxxxxxxxx
A0A254TWD8	31	K	xxKxxxxxxx_K_xxxxxxxxxx
Q5GN51	299	K	xxxxxKxxxx_K_xxxxxxxxxx
Q5GN51	209	K	xxxxxxxxxx_K_xxxxxxxKxx
A0A254TS45	106	K	xxxxxxxxxx_K_xxxxxxxxKx
A0A254TS45	178	K	xxxxxxxxxE_K_xxxxxxxxxx
A0A254TS45	46	K	xKxxxxxxxx_K_xxxxxxxxxx
A0A254TS45	263	K	xxxxxxxxxx_K_xxxxxxxxKx
A0A254UGB1	132	K	xxxxxKxxxx_K_xxxxxxxxxx
A0A254UGB1	165	K	xxxxKxxxxx_K_xxxxxxxxxx
A0A254UGB1	96	K	xxxxKxxxxx_K_xxxxxxxxxx
A0A254TTY0	205	K	xxxxxxxxxE_K_xxxxxxxxxx
A0A254TTY0	75	K	xxxxxxxxxE_K_xxxxxxxxxx
A0A254TTY0	120	K	xxxxxxxxxx_K_xxxxxKxxxx
A0A254TTY0	107	K	xxxxxxxxxx_K_xxxxxKxxxx
A0A254TTY0	113	K	xxxxxxxxxE_K_xxxxxxxxxx
A0A254TTY0	192	K	xxxxxxxxxx_K_xxxxxxxxKx
A0A254TTY0	201	K	xKxxxxxxxx_K_xxxxxxxxxx
A0A254TTY0	46	K	Kxxxxxxxxx_K_xxxxxxxxxx
A0A254TTY0	58	K	xxRxxxxxxx_K_xxxxxxxxxx
A0A3F3RF91	106	K	xxxxxxxxxE_K_xxxxxxxxxx
A0A3F3RF91	472	K	xxxxxxxxxx_K_xxxxxKxxxx
A0A254U2X6	47	K	xxxxKxxxxx_K_xxxxxxxxxx
A0A254U2X6	77	K	xxKxxxxxxx_K_xxxxxxxxxx
A0A254U983	40	K	xxRxxxxxxx_K_xxxxxxxxxx
A0A254U983	463	K	xxxxxxxxxx_K_xxxxxxxKxx
A0A254U983	249	K	xxxxKxxxxx_K_xxxxxxxxxx
A0A254U983	165	K	xxxxxxxxxx_K_xxxxxxxKxx
A0A254U983	173	K	xxKxxxxxxx_K_xxxxxxxxxx
A0A505HV95	92	K	xKxxxxxxxx_K_xxxxxxxxxx
A0A505HV95	518	K	xxxxRxxxxx_K_xxxxxxxxxx
A0A505HV95	860	K	xxxxxxxxxx_K_xxxxxKxxxx
A0A505HV95	704	K	xxxKxxxxxx_K_xxxxxxxxxx
A0A505HV95	486	K	xKxxxxxxxx_K_xxxxxxxxxx
A0A505HV95	496	K	Kxxxxxxxxx_K_xxxxxxxxxx
A0A505HV95	341	K	xxKxxxxxxx_K_xxxxxxxxxx
A0A505HV95	1009	K	xxxxxxxxxx_K_xxxxKxxxxx
A0A505HV95	470	K	xxxxxxxxxx_K_xxxxxxKxxx
A0A505HV95	221	K	xxxxxxxxxx_K_xxxxxxxKxx
A0A505HV95	333	K	xxxxxxxxxx_K_xxxxxxxKxx
A0A505HV95	1047	K	xxRxxxxxxx_K_xxxxxxxxxx
A0A505HV95	943	K	xxxxxxxxxx_K_xxxxxRxxxx
A0A505HV95	191	K	xxxxRxxxxx_K_xxxxxxxxxx
A0A505HV95	83	K	xxxxxxxxxx_K_xxxxxxxxKx
A0A505HV95	974	K	xxxxKxxxxx_K_xxxxxxxxxx
A0A505HV95	1086	K	xxxxxxxxxx_K_Kxxxxxxxxx
A0A505HV95	1117	K	xxxKxxxxxx_K_xxxxxxxxxx
A0A505HV95	690	K	xxxxxxxxxx_K_xxxxxxKxxx
A0A505HV95	1007	K	xxxxxxxxxE_K_xxxxxxxxxx
A0A254TVQ4	98	K	xxxxxxxxxx_K_xxxxxKxxxx
A0A254TVQ4	104	K	xxxxKxxxxx_K_xxxxxxxxxx
A0A254TVQ4	256	K	xxxxxxxxxx_K_xxxxKxxxxx
A0A254TVQ4	261	K	xxxxxxxxxx_K_xxxxxxxKxx
A0A254TVQ4	126	K	xxxxxxxxxx_K_xxxxxKxxxx
A0A254TVQ4	310	K	xxxxxxxxxx_K_xxxxxxKxxx
A0A3F3RTW2	820	K	xxxxxxxxxx_K_xxxxxxKxxx
A0A3F3RTW2	31	K	xxxxxxxxxE_K_xxxxxxxxxx
A0A254TRU0	422	K	xxxxKxxxxx_K_xxxxxxxxxx
A0A254TRU0	408	K	xxxxxxxxxx_K_xxxxxxxKxx
A0A254TRU0	416	K	xxxxxxxxxx_K_xxxxxxxKxx
A0A254TRU0	393	K	xxxxxxxxxx_K_xxxxxxxxKx
A0A3S8IMI6	8	K	xxxxxxxxxx_K_xxxxxxxxKx
Q9P8D6	459	K	xxxxxxxxxx_K_xxxxxxxxKx
Q9P8D6	196	K	xxxxxxxxxx_K_xxxxKxxxxx
Q9P8D6	234	K	xxxxxxxxxx_K_xxxxxxxKxx
Q9P8D6	240	K	xxxxKxxxxx_K_xxxxxxxxxx
Q9P8D6	67	K	xxKxxxxxxx_K_xxxxxxxxxx
Q9P8D6	224	K	xxxxxxxxxx_K_xxxxxxKxxx
Q9P8D6	391	K	xxxKxxxxxx_K_xxxxxxxxxx
Q9P8D6	231	K	xxxxxxxxxx_K_xxxxxxxxKx
Q9P8D6	43	K	xxxxxxxxxx_K_xxxxxKxxxx
C9E8N1	414	K	Kxxxxxxxxx_K_xxxxxxxxxx
C9E8N1	602	K	xxxKxxxxxx_K_xxxxxxxxxx
C9E8N1	595	K	xxxxxxxxxx_K_xxxxxxKxxx
A0A100IGN8	130	K	xxxxxxxxxE_K_xxxxxxxxxx
A0A100IGN8	36	K	xxxxxKxxxx_K_xxxxxxxxxx
A0A100IGN8	441	K	xxxxxxxxxx_K_xxxxKxxxxx
A0A100IGN8	31	K	xxxxxxxxxE_K_xxxxxxxxxx
A0A100IGN8	326	K	xxRxxxxxxx_K_xxxxxxxxxx
A0A0N7H563	83	K	xxxxxxxxxx_K_xxxxxxxKxx
A0A0N7H563	76	K	xxxxxxxxxx_K_xxxxxxxxKx
A0A100HYV4	206	K	xxxxxxxxxx_K_xxxxxxxxKx
A0A254TZJ1	284	K	xxxxxxxxxx_K_xxxxxRxxxx
A0A254TZJ1	265	K	xxxxxxxxxx_K_xxxxKxxxxx
A0A254TZJ1	261	K	xxxxxxxxxx_K_xxxxxxxxKx
A0A254TZJ1	258	K	xxxxxxxxxx_K_xxxxxxKxxx
A0A254TYL1	74	K	xxxxKxxxxx_K_xxxxxxxxxx
A0A100I261	26	K	xxxxxxxxxx_K_xxxxxRxxxx
A0A254U6N6	82	K	xxxxxxxxxx_K_Kxxxxxxxxx
A0A254U6N6	186	K	xxRxxxxxxx_K_xxxxxxxxxx
A0A254U6N6	29	K	xxxxxxxxxx_K_xxxxxxxKxx
A0A254U6N6	37	K	xxKxxxxxxx_K_xxxxxxxxxx
A0A3F3R814	109	K	Kxxxxxxxxx_K_xxxxxxxxxx
A0A100I2H5	40	K	xxxxxxxxxx_K_Kxxxxxxxxx
O93914	173	K	xxxxxxxxxE_K_xxxxxxxxxx
O93914	199	K	xxxxxxxxxx_K_xxxxxxKxxx
A0A100I2S2	86	K	xxxxxxxxxx_K_xxxxxxxKxx
A0A100I2S2	102	K	xxxxKxxxxx_K_xxxxxxxxxx
A0A100I2S2	54	K	xxxxKxxxxx_K_xxxxxxxxxx
A0A100I2S2	123	K	xxKxxxxxxx_K_xxxxxxxxxx
A0A100I2S2	149	K	xxxxxxxxxx_K_xxxxxxKxxx
A0A3F3R847	194	K	xxKxxxxxxx_K_xxxxxxxxxx
A0A3F3R847	564	K	xxxxRxxxxx_K_xxxxxxxxxx
A0A505IHU3	52	K	xxxxxxxxxx_K_xxxxxxxxKx
A0A254U1D5	324	K	xxxxxxxxxx_K_xxxxxxxKxx
A0A100I2Z4	142	K	xKxxxxxxxx_K_xxxxxxxxxx
A0A100I2Z4	357	K	Kxxxxxxxxx_K_xxxxxxxxxx
A0A100I2Z4	422	K	xxxKxxxxxx_K_xxxxxxxxxx
A0A100I2Z4	347	K	xxxxRxxxxx_K_xxxxxxxxxx
A0A100I2Z4	133	K	xxxxxxxxxx_K_xxxxxxxxKx
A0A100I2Z4	522	K	xxxxxxxxxE_K_xxxxxxxxxx
A0A100I339	205	K	xxRxxxxxxx_K_xxxxxxxxxx
A0A100I339	22	K	xxxxxxxxxx_K_xxxxxRxxxx
A0A100I355	167	K	Kxxxxxxxxx_K_xxxxxxxxxx
A0A100I355	303	K	xxKxxxxxxx_K_xxxxxxxxxx
A0A100I355	298	K	xxxxxxxxxx_K_xxxxxxxKxx
A0A505IIQ1	181	K	xxxxxxxxxE_K_xxxxxxxxxx
A0A254U2Y7	111	K	xxxxxKxxxx_K_xxxxxxxxxx
A0A254U2Y7	106	K	xxxxxxxxxx_K_xxxxKxxxxx
A0A254U122	250	K	xxxxxxxxxE_K_xxxxxxxxxx
A0A3F3R908	305	K	xxxxKxxxxx_K_xxxxxxxxxx
A0A3F3R908	456	K	xxxxxxxxxx_K_xxxxxKxxxx
A0A3F3R908	223	K	xxxxxxxxxx_K_xxxxxxxKxx
A0A3F3R908	231	K	xxKxxxxxxx_K_xxxxxxxxxx
A0A3F3R908	462	K	xxxxKxxxxx_K_xxxxxxxxxx
A0A100I3B3	164	K	xxKxxxxxxx_K_xxxxxxxxxx
A0A100I3B3	156	K	xxxxxxxxxE_K_xxxxxxxxxx
A0A100I3B3	74	K	xxxxxxxxxx_K_xxxxxxxxKx
A0A100I3B3	130	K	xxxxxxxxxx_K_xxxxxKxxxx
A0A100I3B3	136	K	xxxxKxxxxx_K_xxxxxxxxxx
A0A100I3B3	268	K	xxRxxxxxxx_K_xxxxxxxxxx
A0A100I3B3	280	K	xxxxRxxxxx_K_xxxxxxxxxx
A0A100I3B3	244	K	xxxxxxxxxx_K_Kxxxxxxxxx
A0A254TXK0	440	K	xxxxxxxxxE_K_xxxxxxxxxx
A0A254TXK0	819	K	xxxxxxxxxE_K_xxxxxxxxxx
A0A100I3F9	771	K	xxxxxxxxxx_K_xxxxKxxxxx
A0A100I3F9	716	K	xxxxKxxxxx_K_xxxxxxxxxx
A0A100I3F9	731	K	xxxxRxxxxx_K_xxxxxxxxxx
A0A3F3R723	108	K	xxxxxxxxxx_K_xxxxKxxxxx
A0A3F3R723	422	K	xxxKxxxxxx_K_xxxxxxxxxx
A0A3F3R9H7	35	K	xxxxxxxxxx_K_xxxxxxxxKx
A0A254U0D0	233	K	xxxxxxxxxx_K_Kxxxxxxxxx
A0A505IHC7	113	K	xxxxxKxxxx_K_xxxxxxxxxx
A0A100I418	130	K	xxxxxxxxxE_K_xxxxxxxxxx
A0A100I418	135	K	xxxxxxxxxE_K_xxxxxxxxxx
A0A100I418	208	K	xxxxKxxxxx_K_xxxxxxxxxx
A0A100I418	122	K	xxxxxxxxxx_K_xxxxxxxKxx
A0A505IJF9	14	K	xxxxxxxxxx_K_xxxxxxKxxx
A0A3F3R7S3	24	K	xxxxxxxxxE_K_xxxxxxxxxx
A0A3F3R6T9	501	K	xxxxxKxxxx_K_xxxxxxxxxx
A0A3F3R6T9	503	K	xxxKxxxxxx_K_xxxxxxxxxx
A0A3F3R6T9	564	K	xxxxxxxxxx_K_xxxxKxxxxx
A0A3F3R6T9	189	K	xxxxxxxxxE_K_xxxxxxxxxx
A0A3F3R6T9	296	K	xxxxxxxxxE_K_xxxxxxxxxx
A0A3F3R6T9	281	K	xxxxxxxxxx_K_xxxxxxxKxx
A0A3F3R6T9	530	K	Kxxxxxxxxx_K_xxxxxxxxxx
A0A3F3R6T9	224	K	xxxxxxxxxE_K_xxxxxxxxxx
A0A3F3R6T9	212	K	xxKxxxxxxx_K_xxxxxxxxxx
A0A254TXM4	57	K	xxxxxxxxxE_K_xxxxxxxxxx
A0A100I4B0	107	K	xxKxxxxxxx_K_xxxxxxxxxx
A0A254TXG0	156	K	xxxxxxxxxx_K_xxxxxxxxKx
A0A254TXG0	159	K	xxKxxxxxxx_K_xxxxxxxxxx
A0A254TXG0	59	K	xxxxxxxxxx_K_Kxxxxxxxxx
A0A254TXG0	165	K	xxxxxxxxxE_K_xxxxxxxxxx
A0A254TRZ7	91	K	xxxxxxxxxx_K_xxxxKxxxxx
A0A254TRZ3	514	K	xxxxxxxxxE_K_xxxxxxxxxx
A0A3F3RJ80	312	K	xKxxxxxxxx_K_xxxxxxxxxx
A0A505IJ44	71	K	xKxxxxxxxx_K_xxxxxxxxxx
A0A505IJ44	387	K	xxxxxxxxxE_K_xxxxxxxxxx
A0A100I4D2	22	K	xxxxxxxxxE_K_xxxxxxxxxx
A0A100I4D2	283	K	xxxxxxxxxx_K_xxxxxxxKxx
Q068V7	11	K	xxxxKxxxxx_K_xxxxxxxxxx
A0A100I4E3	234	K	xxxxxxxxxx_K_xxxxxxxxKx
A0A100I4E3	243	K	xxxxxxxxxx_K_xxxxxxxKxx
A0A100I4E7	105	K	xxRxxxxxxx_K_xxxxxxxxxx
A0A100I4E7	95	K	Kxxxxxxxxx_K_xxxxxxxxxx
A0A100I4E7	11	K	xxxxKxxxxx_K_xxxxxxxxxx
A0A100I4E7	60	K	xxxxRxxxxx_K_xxxxxxxxxx
A0A100I4E9	50	K	xxxKxxxxxx_K_xxxxxxxxxx
A0A100I4G5	95	K	xxKxxxxxxx_K_xxxxxxxxxx
A0A100I4G5	102	K	xxxKxxxxxx_K_xxxxxxxxxx
A0A254TS75	222	K	xxxxxxxxxE_K_xxxxxxxxxx
A0A254TS41	184	K	xxxxxxxxxE_K_xxxxxxxxxx
A0A100I4P5	715	K	xxKxxxxxxx_K_xxxxxxxxxx
A0A100I4P5	289	K	xxxxxxxxxE_K_xxxxxxxxxx
A0A3F3RIS1	277	K	xxxxxxxxxx_K_xxxxxxxxKx
A0A254TS95	346	K	xxRxxxxxxx_K_xxxxxxxxxx
A0A254U0M2	99	K	xxxxxxxxxx_K_xxxxKxxxxx
A0A254TSN2	769	K	xxxxxxxxxE_K_xxxxxxxxxx
A0A254TSW5	250	K	xxxxxKxxxx_K_xxxxxxxxxx
A0A254TSW5	183	K	xxxxxxxxxx_K_xxxxxKxxxx
A0A254TSW5	245	K	xxxxxxxxxx_K_xxxxKxxxxx
A0A3F3RJK3	6	K	xxxxxxxxxE_K_xxxxxxxxxx
A0A3F3RJK3	478	K	xxxxxxxxxE_K_xxxxxxxxxx
A0A3F3RJ71	135	K	xxxxxxxxxx_K_xxxxxxxKxx
A0A3F3RJ71	273	K	xxxxxxxxxx_K_xxxxxxxKxx
A0A254TT45	574	K	xxxKxxxxxx_K_xxxxxxxxxx
A0A254TT45	124	K	xxxxKxxxxx_K_xxxxxxxxxx
A0A254TT45	460	K	xxKxxxxxxx_K_xxxxxxxxxx
A0A254TT45	397	K	xxxxxxxxxE_K_xxxxxxxxxx
A0A254U173	113	K	xxKxxxxxxx_K_xxxxxxxxxx
A0A254TT75	586	K	xxxxxxxxxx_K_xxxxxKxxxx
A0A254TT75	592	K	xxxxKxxxxx_K_xxxxxxxxxx
A0A254TT75	82	K	xxxxxxxxxx_K_xxxxxRxxxx
A0A254TSH8	21	K	xxxxKxxxxx_K_xxxxxxxxxx
A0A3F3RSM7	79	K	xxxxxxxxxx_K_xxxxxxxKxx
A0A254UA70	282	K	xxxxxxxxxE_K_xxxxxxxxxx
A0A100I6J7	101	K	xxxxxxxxxx_K_xxxxxRxxxx
A0A254U1H7	113	K	xxxxxKxxxx_K_xxxxxxxxxx
A0A254U1H7	108	K	xxxxxxxxxE_K_xxxxxxxxxx
A0A254U445	151	K	xxxxxxxxxx_K_xxxxxxxxKx
A0A505IGB0	143	K	xxKxxxxxxx_K_xxxxxxxxxx
A0A3F3R5X6	89	K	xxxxRxxxxx_K_xxxxxxxxxx
A0A3F3R5X6	147	K	xxxxxxxxxx_K_xxxxxRxxxx
A0A505ICM2	160	K	xxxxxxxxxx_K_xxxxxxxKxx
A0A505ICM2	154	K	xxxxxxxxxx_K_xxxxxKxxxx
A0A100I7E9	58	K	xxxxxxxxxx_K_xxxxKxxxxx
A0A505IGK4	437	K	xxxxxxxxxx_K_xxxxxKxxxx
A0A3F3R7V7	239	K	xxxxxxxxxE_K_xxxxxxxxxx
A0A3F3R649	99	K	xxxKxxxxxx_K_xxxxxxxxxx
A0A3F3R649	111	K	xxxxxxxxxE_K_xxxxxxxxxx
A0A3F3R649	74	K	xxxKxxxxxx_K_xxxxxxxxxx
A0A3F3R649	92	K	xxxxxxxxxx_K_xxxxxxKxxx
A0A100I7K6	181	K	xxxxxxxxxE_K_xxxxxxxxxx
A0A100I7K6	191	K	xxRxxxxxxx_K_xxxxxxxxxx
A0A254U1X4	51	K	xxxxxxxxxx_K_xxxxxxKxxx
A0A100I7S0	267	K	xxxxxxxxxE_K_xxxxxxxxxx
A0A254U4W8	223	K	xxxxxxxxxx_K_xxxxxxxKxx
A0A254TSR5	359	K	xKxxxxxxxx_K_xxxxxxxxxx
A0A3F3RIK3	33	K	xxxxxxxxxx_K_xxxxKxxxxx
A0A254TRW7	26	K	xxxxKxxxxx_K_xxxxxxxxxx
A0A254TRW7	77	K	xxxxxxxxxE_K_xxxxxxxxxx
A0A254TRW7	64	K	xxxKxxxxxx_K_xxxxxxxxxx
A0A100II28	36	K	xxxxKxxxxx_K_xxxxxxxxxx
A0A254U1F2	96	K	xxxKxxxxxx_K_xxxxxxxxxx
A0A254U1F2	384	K	xxKxxxxxxx_K_xxxxxxxxxx
A0A254U1F2	291	K	xxxxKxxxxx_K_xxxxxxxxxx
A0A254TRN8	117	K	xxKxxxxxxx_K_xxxxxxxxxx
A0A254TRN8	124	K	xxxKxxxxxx_K_xxxxxxxxxx
A0A254TRN8	103	K	xxKxxxxxxx_K_xxxxxxxxxx
A0A254TRN8	849	K	xxxxxxxxxx_K_xxxxxxKxxx
A0A254TRN8	879	K	xxxxxxxxxx_K_xxxxxxxKxx
A0A254TRN8	765	K	xxxxxxxxxE_K_xxxxxxxxxx
A0A254TRN8	10	K	xxxxxxxxxx_K_Kxxxxxxxxx
A0A254TRN8	773	K	xxKxxxxxxx_K_xxxxxxxxxx
A0A254TRN8	751	K	xxxxxxxxxx_K_xxxxxxxxKx
A0A254TRN8	478	K	xxxxxxxxxx_K_xxxxxxxKxx
A0A100I8D7	799	K	xxxKxxxxxx_K_xxxxxxxxxx
Q9P8J8	576	K	xxxKxxxxxx_K_xxxxxxxxxx
A0A505I9X6	440	K	xxxxxxxxxE_K_xxxxxxxxxx
A0A505I9X6	165	K	xxxxxxxxxx_K_xxxxxxxKxx
A0A505I9X6	263	K	xxxxxxxxxx_K_Kxxxxxxxxx
A0A505I9X6	244	K	xxxxxxxxxx_K_xxxxxKxxxx
A0A100I8K4	639	K	xKxxxxxxxx_K_xxxxxxxxxx
A0A505I9T8	90	K	xxxxxxxxxx_K_xxxxxxxKxx
A0A3F3RI65	171	K	xxxxxxxxxx_K_xxxxxxxKxx
A0A3F3RIA9	384	K	xxRxxxxxxx_K_xxxxxxxxxx
A0A3F3RJU5	210	K	xxxxxxxxxx_K_xxxxxxxxKx
A0A254TZE0	177	K	xxxxxxxxxx_K_xxxxxxxKxx
A0A254TZE0	822	K	xxxxxxxxxx_K_xxxxxxxKxx
A0A3F3RI54	325	K	xKxxxxxxxx_K_xxxxxxxxxx
A0A3F3RHX9	49	K	Kxxxxxxxxx_K_xxxxxxxxxx
A0A3F3RHX9	297	K	xxxxKxxxxx_K_xxxxxxxxxx
A0A3F3RHX9	303	K	xxxxxxxxxE_K_xxxxxxxxxx
A0A3F3RHX9	25	K	xxRxxxxxxx_K_xxxxxxxxxx
A0A3F3RHX9	306	K	xKxxxxxxxx_K_xxxxxxxxxx
A0A3F3RHX9	66	K	xxxxxxxxxx_K_xxxxxxxKxx
A0A3F3RHX9	330	K	xxxxxxxxxx_K_Kxxxxxxxxx
A0A3F3RHX9	331	K	xxxxxxxxxx_K_xxxxxxxxKx
A0A3F3RHX9	275	K	xxxxxxxxxx_K_xxxxxxxxKx
A0A254TR45	71	K	xKxxxxxxxx_K_xxxxxxxxxx
A0A254TR45	284	K	xxxxKxxxxx_K_xxxxxxxxxx
A0A254TR45	110	K	xxxxxxxxxx_K_xxxxxxxxKx
A0A254TR45	325	K	xxxxxxxxxx_K_xxxxxxxxKx
A0A254TR45	334	K	xxKxxxxxxx_K_xxxxxxxxxx
A0A254TR32	411	K	xKxxxxxxxx_K_xxxxxxxxxx
A0A254TR32	327	K	xxxxxxxxxx_K_xxxxxxxxKx
A0A254TR32	180	K	xxKxxxxxxx_K_xxxxxxxxxx
A0A3F3RJG6	354	K	xxxxxxxxxx_K_xxxxxKxxxx
A0A254TYW6	47	K	xxxxxxxxxx_K_xxxxKxxxxx
A0A254TTC2	74	K	xxxxxxxxxE_K_xxxxxxxxxx
A0A254TTC2	65	K	xxxxxxxxxx_K_xxxxxxxxKx
B6V7E4	29	K	xxxxxxxxxx_K_xxxxxKxxxx
B6V7E4	299	K	xxxxxxxxxx_K_xxxxxRxxxx
B6V7E4	122	K	xxKxxxxxxx_K_xxxxxxxxxx
B6V7E4	124	K	Kxxxxxxxxx_K_xxxxxxxxxx
B6V7E4	35	K	xxxxKxxxxx_K_xxxxxxxxxx
A0A100I9S5	60	K	xxxxxxxxxx_K_xxxxxKxxxx
A0A254TUX5	18	K	xxKxxxxxxx_K_xxxxxxxxxx
A0A254TUJ0	61	K	xxKxxxxxxx_K_xxxxxxxxxx
A0A254TX37	405	K	xxxxxxxxxx_K_xxxxxxxxKx
A0A505HRX6	192	K	xxxxKxxxxx_K_xxxxxxxxxx
A0A100IA18	252	K	xxxxKxxxxx_K_xxxxxxxxxx
A0A100IA18	115	K	xxRxxxxxxx_K_xxxxxxxxxx
A0A254TTS7	155	K	xxxxKxxxxx_K_xxxxxxxxxx
A0A254TTS7	157	K	xxxxxxxxxx_K_xxxxxxxxKx
A0A254TTS7	40	K	xxxxxxxxxx_K_xxxxxxxKxx
A0A254TTS7	166	K	xKxxxxxxxx_K_xxxxxxxxxx
A0A254TTW2	632	K	xxxxxxxxxx_K_xxxxxxxKxx
A0A254TTW2	1151	K	xxxxKxxxxx_K_xxxxxxxxxx
A0A254TTW2	753	K	xxxxxxxxxx_K_xxxxxxxxKx
A0A254TTW2	444	K	xxxxxxxxxE_K_xxxxxxxxxx
A0A254TTW2	888	K	xxxxxxxxxE_K_xxxxxxxxxx
A0A254TTW2	1497	K	xxxxxxxxxE_K_xxxxxxxxxx
A0A254TTW2	1525	K	xxxxKxxxxx_K_xxxxxxxxxx
A0A254TTW2	1610	K	xxxxxxxxxx_K_xxxxxxKxxx
A0A254TTW2	222	K	xxxxRxxxxx_K_xxxxxxxxxx
A0A254TTT7	156	K	xxxxxxxxxx_K_xxxxxxxxKx
A0A505HV17	435	K	xKxxxxxxxx_K_xxxxxxxxxx
A0A3F3RRA1	6	K	xxxxxxxxxx_K_xxxxKxxxxx
A0A254TUV7	110	K	xxxxxxxxxE_K_xxxxxxxxxx
A0A254TUV7	231	K	xxKxxxxxxx_K_xxxxxxxxxx
A0A254TZJ9	122	K	xxKxxxxxxx_K_xxxxxxxxxx
A0A254TU29	5	K	xxxxxxxxxx_K_xxxxxxxKxx
A0A100IAD3	142	K	xxKxxxxxxx_K_xxxxxxxxxx
A0A254TU29	134	K	xxxxxxxxxx_K_xxxxxxxKxx
A0A100IAK1	54	K	xxRxxxxxxx_K_xxxxxxxxxx
A0A100IAK1	41	K	xxxxxxxxxx_K_xxxxxxxxKx
A0A100IAK1	504	K	xxxxRxxxxx_K_xxxxxxxxxx
A0A100IAK1	80	K	xxxxxxxxxx_K_Kxxxxxxxxx
A0A100IAK1	303	K	xxxxxxxxxE_K_xxxxxxxxxx
A0A100IAK1	295	K	xxxxxxxxxx_K_xxxxxxxKxx
A0A100IAK1	66	K	xxKxxxxxxx_K_xxxxxxxxxx
A0A100IAM4	434	K	xxxxRxxxxx_K_xxxxxxxxxx
A0A100IAM4	492	K	xKxxxxxxxx_K_xxxxxxxxxx
A0A254TZ19	165	K	xxxxxxxxxE_K_xxxxxxxxxx
A0A254U2M1	344	K	xxxxxxxxxE_K_xxxxxxxxxx
A0A254U2M1	367	K	Kxxxxxxxxx_K_xxxxxxxxxx
A0A505I1D6	20	K	xxxxxxxxxx_K_Kxxxxxxxxx
A0A505I1D6	133	K	xxxxKxxxxx_K_xxxxxxxxxx
A0A3F3RPU9	912	K	xxxxRxxxxx_K_xxxxxxxxxx
A0A100IAY3	163	K	xxxxxxxxxE_K_xxxxxxxxxx
A0A100IAY3	95	K	xxxxxxxxxE_K_xxxxxxxxxx
A0A254TVE2	285	K	xxxxxxxxxx_K_Kxxxxxxxxx
A0A254TVE2	288	K	xxxxxxxxxE_K_xxxxxxxxxx
A0A254TVE2	92	K	xxxKxxxxxx_K_xxxxxxxxxx
A0A254U043	333	K	xxxxxxxxxx_K_xxxxxxxKxx
A0A254U043	325	K	xxxxxxxxxE_K_xxxxxxxxxx
A0A254U043	125	K	xxxxxxxxxx_K_Kxxxxxxxxx
A0A505I1V8	72	K	xxxxxxxxxE_K_xxxxxxxxxx
A0A254TUU2	329	K	xxxxxxxxxE_K_xxxxxxxxxx
A0A254TUU2	20	K	xxxxxxxxxx_K_xxxxxxxxKx
A0A254TUU2	236	K	xxxxxxxxxE_K_xxxxxxxxxx
A0A254TUU2	241	K	xxxxxKxxxx_K_xxxxxxxxxx
A0A254TUU2	231	K	xxxxxxxxxx_K_xxxxKxxxxx
A0A100IBA4	58	K	xxxxxxxxxE_K_xxxxxxxxxx
A0A254TUX3	403	K	xxKxxxxxxx_K_xxxxxxxxxx
A0A254TUX3	418	K	xxxxxxxxxx_K_xxxxxxxKxx
A0A254TUX3	426	K	xxKxxxxxxx_K_xxxxxxxxxx
A0A254TUX3	344	K	Kxxxxxxxxx_K_xxxxxxxxxx
A0A254U386	156	K	xxKxxxxxxx_K_xxxxxxxxxx
A0A254TYH8	281	K	xxxxRxxxxx_K_xxxxxxxxxx
Q2VSG4	154	K	xxRxxxxxxx_K_xxxxxxxxxx
A0A254TU92	76	K	xxKxxxxxxx_K_xxxxxxxxxx
A0A254TU92	329	K	xxKxxxxxxx_K_xxxxxxxxxx
A0A100IBR3	254	K	xxxxxxxxxx_K_xxxxxxKxxx
A0A100IBR3	261	K	xxxxxxxxxx_K_xxxxxxxxKx
A0A254TU92	321	K	xxxxxxxxxx_K_xxxxxxxKxx
A0A254TU92	68	K	xxxxxxxxxx_K_xxxxxxxKxx
A0A254TU92	374	K	xxxxxxxxxx_K_xxxxxKxxxx
A0A254TU92	472	K	xxxxxxxxxx_K_xxxxxRxxxx
A0A254TU92	137	K	xxRxxxxxxx_K_xxxxxxxxxx
A0A100IBT7	58	K	xxKxxxxxxx_K_xxxxxxxxxx
A0A100IBT7	50	K	xxxxxxxxxx_K_xxxxxxxKxx
A0A100IBT7	7	K	xxxxxxxxxx_K_xxxxxKxxxx
A0A100IBX6	284	K	xKxxxxxxxx_K_xxxxxxxxxx
A0A100IBX6	465	K	xxxxxxxxxE_K_xxxxxxxxxx
A0A254TVV5	151	K	xxxxxxxxxE_K_xxxxxxxxxx
A0A100ICE8	481	K	xxRxxxxxxx_K_xxxxxxxxxx
A0A100ICI1	35	K	xxxxxxxxxE_K_xxxxxxxxxx
A0A100ICI1	46	K	xxKxxxxxxx_K_xxxxxxxxxx
A0A254UC56	1541	K	xxxxxxxxxx_K_xxxxxxKxxx
A0A254UC56	1548	K	xxxxxxxxxx_K_xxxxxxxxKx
A0A254UC56	492	K	xxxxxxxxxx_K_xxxxKxxxxx
A0A254UC56	497	K	xxxxxKxxxx_K_xxxxxxxxxx
A0A254UC56	473	K	xxRxxxxxxx_K_xxxxxxxxxx
A0A254UC56	1557	K	xxxxxxxxxx_K_xxxxKxxxxx
A0A254UC56	637	K	xxxKxxxxxx_K_xxxxxxxxxx
A0A254UC56	1616	K	xxKxxxxxxx_K_xxxxxxxxxx
A0A254UC56	1989	K	xxxxxxxxxx_K_xxxxxRxxxx
B3RFW1	18	K	xxxxxxxxxx_K_xxxxKxxxxx
B3RFW1	23	K	xxxxxKxxxx_K_xxxxxxxxxx
A0A3F3RGZ9	165	K	xxxxKxxxxx_K_xxxxxxxxxx
A0A3F3RGZ9	159	K	xxxxxxxxxx_K_xxxxxxxxKx
A0A3F3RGZ9	589	K	xxxxRxxxxx_K_xxxxxxxxxx
A0A100ICW0	100	K	xxxxxxxxxx_K_xxxxxxxxKx
A0A100ICW0	109	K	xxxxRxxxxx_K_xxxxxxxxxx
A0A100ICW0	60	K	xxxxxxxxxx_K_Kxxxxxxxxx
A0A100ICW0	50	K	Kxxxxxxxxx_K_xxxxxxxxxx
A0A100ICW0	40	K	xKxxxxxxxx_K_xxxxxxxxxx
A0A254UBV0	76	K	xxKxxxxxxx_K_xxxxxxxxxx
A0A505I914	638	K	xxxxKxxxxx_K_xxxxxxxxxx
A0A254TVB4	336	K	xxxxxxxxxx_K_xxxxxRxxxx
A0A254UBN7	340	K	xxxKxxxxxx_K_xxxxxxxxxx
A0A254UBN7	362	K	xxxxKxxxxx_K_xxxxxxxxxx
A0A254UBN7	316	K	xxxxxxxxxx_K_xxxxxKxxxx
A0A100ID24	75	K	xxxxKxxxxx_K_xxxxxxxxxx
A0A100ID24	66	K	xxxxxxxxxx_K_xxxxxxxKxx
A0A100ID24	43	K	xxRxxxxxxx_K_xxxxxxxxxx
A0A100ID42	259	K	xxxxxxxxxE_K_xxxxxxxxxx
A0A100ID42	262	K	xxxxxxxxxx_K_xxxxxxKxxx
A0A100ID66	100	K	xxxxxxxxxx_K_xxxxxxKxxx
A0A100ID66	87	K	xxxxRxxxxx_K_xxxxxxxxxx
A0A100ID66	25	K	xxRxxxxxxx_K_xxxxxxxxxx
A0A100ID66	107	K	xxxxxxxxxx_K_xxxxxxxxKx
A0A254UBL4	288	K	xxxxxxxxxx_K_xxxxxKxxxx
A0A254UBK8	80	K	xxxxxKxxxx_K_xxxxxxxxxx
A0A254UBK8	52	K	xxxxxxxxxx_K_xxxxxxxKxx
A0A254UBK8	60	K	xxKxxxxxxx_K_xxxxxxxxxx
A0A254UBK8	75	K	xxxxxxxxxx_K_xxxxKxxxxx
A0A254UBK8	63	K	xxxxxxxxxx_K_xxxxxRxxxx
A0A254UBK8	152	K	xxxxRxxxxx_K_xxxxxxxxxx
A0A100IDB5	15	K	xxxKxxxxxx_K_xxxxxxxxxx
A0A100IDB5	33	K	xxxxxxxxxE_K_xxxxxxxxxx
A0A100IDB5	8	K	xxxxxxxxxE_K_xxxxxxxxxx
A0A100IDB5	45	K	xxxxxxxxxx_K_xxxxKxxxxx
A0A100IDB5	50	K	xxxxxxxxxx_K_xxxxxxxKxx
A0A100IDB5	74	K	xxKxxxxxxx_K_xxxxxxxxxx
A0A100IDB5	78	K	xxxxxxxxxx_K_xxxxxxKxxx
A0A100IDH6	48	K	xxxKxxxxxx_K_xxxxxxxxxx
A0A100IDH6	143	K	Kxxxxxxxxx_K_xxxxxxxxxx
A0A100IDH6	266	K	xxxxxxxxxx_K_xxxxxxxKxx
A0A254UBL9	431	K	xxRxxxxxxx_K_xxxxxxxxxx
A0A254UBL9	873	K	xxxxxxxxxx_K_xxxxxRxxxx
A0A254UBL9	141	K	xxxxxxxxxx_K_xxxxxKxxxx
A0A254UBK9	177	K	Kxxxxxxxxx_K_xxxxxxxxxx
A0A254UBK9	309	K	xxxxRxxxxx_K_xxxxxxxxxx
A0A100IDM9	31	K	xxxxRxxxxx_K_xxxxxxxxxx
A0A100IDM9	128	K	xKxxxxxxxx_K_xxxxxxxxxx
A0A254UJH5	67	K	xxxxxxxxxx_K_xxxxxKxxxx
A0A100IDT9	172	K	xxxxxxxxxx_K_Kxxxxxxxxx
A0A100IDT9	326	K	xxxxxxxxxx_K_xxxxxxxKxx
A0A100IDT9	309	K	xxxxxxxxxx_K_xxxxxRxxxx
A0A100IDT9	42	K	xxxxxxxxxx_K_xxxxxKxxxx
A0A100IDV1	25	K	xKxxxxxxxx_K_xxxxxxxxxx
A0A100IDZ2	175	K	xxxxxxxxxx_K_Kxxxxxxxxx
A0A254UAV3	218	K	xxxxxxxxxE_K_xxxxxxxxxx
A0A100IE20	65	K	xxxxKxxxxx_K_xxxxxxxxxx
A0A100IE20	118	K	xxxxKxxxxx_K_xxxxxxxxxx
A0A100IE20	306	K	xxxxxxxxxx_K_xxxxxxxxKx
A0A100IE20	315	K	xxxxxxxxxx_K_xxxxxKxxxx
A0A100IE20	299	K	xxxxxxxxxE_K_xxxxxxxxxx
A0A100IE20	220	K	xxxxxKxxxx_K_xxxxxxxxxx
A0A100IE20	189	K	xxxxRxxxxx_K_xxxxxxxxxx
A0A100IE20	93	K	xxKxxxxxxx_K_xxxxxxxxxx
A0A100IE20	85	K	xxxxxxxxxx_K_xxxxxxxKxx
A0A100IE20	59	K	xxxxxxxxxx_K_xxxxxKxxxx
A0A100IE20	276	K	xxxxxxxxxx_K_Kxxxxxxxxx
A0A100IE20	84	K	xxxxxxxxxx_K_xxxxxxxxKx
A0A100IE20	215	K	xxxxxxxxxx_K_xxxxKxxxxx
A0A254UAX5	290	K	xxxxKxxxxx_K_xxxxxxxxxx
A0A254UB69	435	K	xxxxRxxxxx_K_xxxxxxxxxx
A0A505I8A5	220	K	xxxxRxxxxx_K_xxxxxxxxxx
A0A505I8A5	42	K	xxxxxxxxxx_K_xxxxxKxxxx
A0A254UAU1	97	K	xxxxxxxxxx_K_xxxxxRxxxx
A0A254UAU1	125	K	xxxxxxxxxE_K_xxxxxxxxxx
A0A254UAU1	133	K	xxKxxxxxxx_K_xxxxxxxxxx
A0A254UAU1	316	K	xxxxxxxxxx_K_xxxxxRxxxx
A0A254UAU1	193	K	xxRxxxxxxx_K_xxxxxxxxxx
Q3KZ41	48	K	xxxxxxxxxx_K_xxxxKxxxxx
Q3KZ41	53	K	xxxxxKxxxx_K_xxxxxxxxxx
A0A100IES2	138	K	xxxxxxxxxx_K_Kxxxxxxxxx
A0A100IF42	64	K	xxxxxxxxxx_K_xxxxxKxxxx
A0A100IF42	70	K	xxxxKxxxxx_K_xxxxxxxxxx
A0A100IF42	130	K	xxxxRxxxxx_K_xxxxxxxxxx
A0A100IF68	61	K	xxxxxxxxxx_K_xxxxxxxKxx
A0A100IF68	306	K	xxRxxxxxxx_K_xxxxxxxxxx
A0A100IF68	326	K	xxxxxxxxxE_K_xxxxxxxxxx
A0A3F3RF01	166	K	xxxxxxxxxE_K_xxxxxxxxxx
A0A254UI91	516	K	xxxxxxxxxE_K_xxxxxxxxxx
A0A254UI91	440	K	xxxxxxxxxx_K_xxxxxKxxxx
A0A254UI91	170	K	xxxxKxxxxx_K_xxxxxxxxxx
A0A3F3RBS1	327	K	xxxKxxxxxx_K_xxxxxxxxxx
A0A3F3RBS1	320	K	xxxxxxxxxx_K_xxxxxxKxxx
A0A505HWX8	1137	K	xxxxxxxxxx_K_xxxxxxKxxx
A0A505HWX8	1117	K	xxxxxxxxxx_K_xxxxxRxxxx
A0A3F3RFA0	73	K	xxKxxxxxxx_K_xxxxxxxxxx
A0A254UDA7	165	K	xxxxxxxxxx_K_xxxxxKxxxx
A0A254UDA7	49	K	xxxxxxxxxE_K_xxxxxxxxxx
A0A254UDA7	201	K	xxxxxxxxxx_K_xxxxKxxxxx
A0A100IFP9	117	K	xxxxxxxxxE_K_xxxxxxxxxx
A0A254UDK2	1263	K	xxxxxxxxxE_K_xxxxxxxxxx
A0A254UDK2	569	K	xxxxxxxxxx_K_Kxxxxxxxxx
A0A505HVF2	556	K	xxxxxxxxxx_K_xxxxKxxxxx
A0A505HTJ5	480	K	xxxxxKxxxx_K_xxxxxxxxxx
A0A505HTJ5	541	K	xxxxxxxxxx_K_xxxxxxxKxx
A0A505HTJ5	431	K	xxKxxxxxxx_K_xxxxxxxxxx
A0A505HTJ5	226	K	xxRxxxxxxx_K_xxxxxxxxxx
A0A505HTJ5	458	K	xxxxxxxxxx_K_xxxxKxxxxx
A0A505HTJ5	463	K	xxxxxKxxxx_K_xxxxxxxxxx
A0A505HTJ5	379	K	xxxxxxxxxx_K_xxxxxRxxxx
A0A254UCZ9	442	K	xxxxxxxxxE_K_xxxxxxxxxx
A0A3F3RAW8	442	K	xxxxxxxxxE_K_xxxxxxxxxx
A0A254UD56	59	K	xxKxxxxxxx_K_xxxxxxxxxx
A0A3F3RA69	718	K	xxxxxxxxxx_K_xxxxxxKxxx
A0A3F3RA69	894	K	xxxxxxxxxx_K_xxxxxxKxxx
A0A100IGI7	569	K	xxxxxxxxxE_K_xxxxxxxxxx
A0A3F3RA69	356	K	xKxxxxxxxx_K_xxxxxxxxxx
A0A3F3RA69	757	K	xxxxKxxxxx_K_xxxxxxxxxx
A0A3F3RA69	416	K	xxxxRxxxxx_K_xxxxxxxxxx
A0A3F3RA69	862	K	xxxxxxxxxx_K_xxxxKxxxxx
A0A3F3RA69	353	K	xxxxxxxxxE_K_xxxxxxxxxx
A0A3F3RB42	148	K	xxxxKxxxxx_K_xxxxxxxxxx
A0A3F3RB42	120	K	xKxxxxxxxx_K_xxxxxxxxxx
A0A3F3RB42	69	K	xxxxKxxxxx_K_xxxxxxxxxx
A0A3F3RAD1	96	K	xxxxxKxxxx_K_xxxxxxxxxx
A0A100IGT9	222	K	xxRxxxxxxx_K_xxxxxxxxxx
A0A100IGT9	292	K	xxxxRxxxxx_K_xxxxxxxxxx
A0A254UCK3	88	K	Kxxxxxxxxx_K_xxxxxxxxxx
A0A100IH14	62	K	xxxxxxxxxE_K_xxxxxxxxxx
A0A505HW48	494	K	xxxxxxxxxx_K_xxxxxRxxxx
A0A505HW48	452	K	xxRxxxxxxx_K_xxxxxxxxxx
A0A505HW48	337	K	xxxxxxxxxx_K_xxxxxxxxKx
A0A505HW48	346	K	xKxxxxxxxx_K_xxxxxxxxxx
A0A3F3RXT5	273	K	xxxxxxxxxx_K_xxxxxxKxxx
A0A3F3RXT5	223	K	Kxxxxxxxxx_K_xxxxxxxxxx
A0A3F3RXT5	73	K	xxRxxxxxxx_K_xxxxxxxxxx
A0A3F3RXT5	152	K	xxxxxxxxxx_K_xxxxxxKxxx
A0A3F3RXT5	63	K	Kxxxxxxxxx_K_xxxxxxxxxx
A0A3F3RXT5	663	K	xxxxxxxxxx_K_xxxxxxxKxx
A0A3F3RXT5	280	K	xxxKxxxxxx_K_xxxxxxxxxx
A0A254UCY0	51	K	xxxxxxxxxx_K_xxxxKxxxxx
A0A254UKC0	69	K	xxxxxxxxxx_K_xxxxKxxxxx
A0A254UKC0	56	K	xxxxKxxxxx_K_xxxxxxxxxx
A0A254TSL1	19	K	xxxxxxxxxx_K_xxxxKxxxxx
A0A254TSL1	528	K	xxxxxxxxxx_K_xxxxxKxxxx
A0A254TSL1	443	K	xxxxxxxxxx_K_xxxxxxxxKx
A0A254TSL1	452	K	xKxxxxxxxx_K_xxxxxxxxxx
A0A100IHG6	305	K	xxxxxxxxxx_K_xxxxxKxxxx
A0A100IHG6	311	K	xxxxKxxxxx_K_xxxxxxxxxx
A0A100IHG6	204	K	xxxxxxxxxx_K_xxxxxxxxKx
A0A100IHG6	126	K	xxxxxxxxxx_K_xxxxxxxxKx
A0A3F3RXK6	100	K	xxKxxxxxxx_K_xxxxxxxxxx
A0A254UCV5	133	K	xxxxxxxxxE_K_xxxxxxxxxx
A0A254UCV5	103	K	xxxxxxxxxx_K_xxxxxxxKxx
A0A254UCV5	73	K	xxxxxxxxxE_K_xxxxxxxxxx
Q9UVJ7	114	K	xxxxxxxxxx_K_xxxxxxxxKx
Q9UVJ7	56	K	xxxxxxxxxE_K_xxxxxxxxxx
Q9UVJ7	39	K	xxKxxxxxxx_K_xxxxxxxxxx
Q9UVJ7	50	K	xxxxxxxxxx_K_xxxxxKxxxx
Q9UVJ7	30	K	xxxxxxxxxx_K_xxxxxxxxKx
A0A254TM97	149	K	xxxxxxxxxx_K_xxxxxxxxKx
A0A254TM97	158	K	xxxxxxxxxx_K_Kxxxxxxxxx
A0A254TM97	277	K	xxxxxKxxxx_K_xxxxxxxxxx
A0A254TM97	66	K	xxxxxxxxxx_K_xxxxxRxxxx
A0A254TMM1	151	K	xxxxxxxxxx_K_xxxxKxxxxx
A0A3F3RXG5	225	K	xxxxRxxxxx_K_xxxxxxxxxx
A0A3F3RXG5	386	K	xxxxRxxxxx_K_xxxxxxxxxx
A0A2I7UGF3	324	K	xxxxRxxxxx_K_xxxxxxxxxx
A0A254TML5	263	K	xxxxKxxxxx_K_xxxxxxxxxx
A0A254TML5	144	K	xxxxxxxxxx_K_xxxxxxxKxx
A0A505HTG1	162	K	xxxxxxxxxx_K_xxxxxKxxxx
A0A254TNR8	39	K	xxxxxxxxxx_K_Kxxxxxxxxx
A0A254TNR8	176	K	xxxxxxxxxx_K_Kxxxxxxxxx
A0A254TNR8	139	K	xxxxxxxxxx_K_xxxxxxKxxx
A0A254TNR8	146	K	xxxxxxxxxx_K_xxxxxxxKxx
A0A254TNR8	154	K	xxKxxxxxxx_K_xxxxxxxxxx
A0A254TNR8	25	K	xxRxxxxxxx_K_xxxxxxxxxx
A0A254TNR8	132	K	xxxxxxxxxx_K_xxxxxKxxxx
A0A3F3RWT7	143	K	xxxxxKxxxx_K_xxxxxxxxxx
A0A254TMX8	211	K	xxxxxKxxxx_K_xxxxxxxxxx
A0A3F3RYJ7	147	K	xxxxxxxxxx_K_xxxxxxxxKx
A0A3F3RYJ7	91	K	xxxxxxxxxx_K_xxxxxKxxxx
A0A3F3RYJ7	214	K	xxxKxxxxxx_K_xxxxxxxxxx
A0A3F3RYJ7	152	K	xxxxxxxxxx_K_xxxxxxxKxx
A0A3F3RYJ7	54	K	xxxxRxxxxx_K_xxxxxxxxxx
A0A3F3RYJ7	130	K	xxRxxxxxxx_K_xxxxxxxxxx
A0A100II52	99	K	xxxxRxxxxx_K_xxxxxxxxxx
A0A3F3RYJ7	24	K	xxxxxxxxxE_K_xxxxxxxxxx
A0A3F3RYJ7	156	K	xxxxxxxxxx_K_xxxxKxxxxx
A0A100II62	1999	K	xxxxxxxxxx_K_xxxxxxKxxx
A0A100II62	2006	K	xxKxxxxxxx_K_xxxxxxxxxx
A0A100II62	74	K	xxxxxxxxxx_K_xxxxKxxxxx
A0A100II62	298	K	xxxxxxxxxx_K_xxxxxxxKxx
A0A254TNC0	317	K	xxxxxxxxxx_K_xxxxxxxxKx
A0A254TRN8	344	K	xxxxxxxxxE_K_xxxxxxxxxx
A0A100IIE3	30	K	xxxxxxxxxx_K_xxxxxxxxKx
A0A254TU27	185	K	xKxxxxxxxx_K_xxxxxxxxxx
A0A254TRY0	28	K	xxxxxxxxxE_K_xxxxxxxxxx
A0A254TN96	342	K	xKxxxxxxxx_K_xxxxxxxxxx
A0A3F3RWH0	318	K	xxxxRxxxxx_K_xxxxxxxxxx
A0A100IIH6	46	K	xxxxxxxxxx_K_xxxxxxxKxx
A0A100IIH6	51	K	xxxxxKxxxx_K_xxxxxxxxxx
A0A100III0	32	K	xxRxxxxxxx_K_xxxxxxxxxx
A0A3F3RX08	38	K	xxxxKxxxxx_K_xxxxxxxxxx
A0A3F3RW28	266	K	xxxxxxxxxE_K_xxxxxxxxxx
A0A3F3RW28	253	K	xxxKxxxxxx_K_xxxxxxxxxx
A0A3F3RW28	38	K	xxxxxxxxxE_K_xxxxxxxxxx
A0A254TU83	115	K	xxxxxxxxxx_K_xxxxxKxxxx
A0A254TNG9	309	K	xxxxxxxxxx_K_xxxxxxxxKx
A0A254TNG9	84	K	xxxxxxxxxx_K_xxxxKxxxxx
A0A254TNG9	1214	K	xxxxKxxxxx_K_xxxxxxxxxx
A0A254TNG9	1517	K	xxxxxxxxxE_K_xxxxxxxxxx
A0A254TNG9	1170	K	xxxxRxxxxx_K_xxxxxxxxxx
A0A254TN99	30	K	xxxxxxxxxx_K_Kxxxxxxxxx
A0A254TN99	102	K	xxxxxxxxxx_K_xxxxxKxxxx
A0A100IIT4	375	K	xxxxxxxxxx_K_xxxxKxxxxx
A0A505HTZ5	240	K	xxRxxxxxxx_K_xxxxxxxxxx
A0A254UEM4	140	K	xxxxKxxxxx_K_xxxxxxxxxx
A0A254UEM4	494	K	xxxxxxxxxx_K_Kxxxxxxxxx
A0A254UEM4	495	K	xxRxxxxxxx_K_xxxxxxxxxx
A0A254UEM4	426	K	xxxxxxxxxx_K_xxxxKxxxxx
A0A254UEM4	120	K	xxxxxxxxxx_K_xxxxxRxxxx
A0A254UHE4	81	K	xxxxxxxxxE_K_xxxxxxxxxx
A0A254UER8	221	K	xxxxxxxxxx_K_Kxxxxxxxxx
A0A254UER8	531	K	xxxxxxxxxx_K_xxxxxxxKxx
A0A254UER8	439	K	xxxxxxxxxx_K_xxxxKxxxxx
A0A100IJ87	1029	K	xxxKxxxxxx_K_xxxxxxxxxx
A0A100IJ87	1033	K	xxxxxxxxxE_K_xxxxxxxxxx
A0A100IJ87	922	K	xxxxxxxxxx_K_xxxxxKxxxx
A0A100IJ87	367	K	xxxxxxxxxx_K_xxxxxxxKxx
A0A100IJ87	644	K	xxxxxxxxxx_K_xxxxKxxxxx
A0A100IJ87	669	K	xxxxxxxxxx_K_Kxxxxxxxxx
A0A100IJ87	639	K	xxxxxxxxxx_K_xxxxKxxxxx
A0A100IJ87	276	K	xxxxxxxxxx_K_xxxxxxxKxx
A0A100IJ87	824	K	xxxxRxxxxx_K_xxxxxxxxxx
A0A100IJ87	163	K	xxxxxKxxxx_K_xxxxxxxxxx
A0A100IJ87	262	K	xxxxxxxxxx_K_xxxxxxxKxx
A0A100IJA4	77	K	xxxxKxxxxx_K_xxxxxxxxxx
A0A254TRQ2	74	K	xxxxxxxxxx_K_xxxxxxxxKx
A0A254UMI2	18	K	xxxxxxxxxx_K_Kxxxxxxxxx
A0A254UMI2	19	K	xxxxxxxxxx_K_xxxxxxxxKx
A0A254UF75	62	K	xxxxxxxxxE_K_xxxxxxxxxx
A0A254UF75	211	K	xxxxxxxxxx_K_xxxxxRxxxx
A0A254UF75	245	K	xxxxxxxxxx_K_xxxxxxxxKx
A0A100IJD1	140	K	xxxxRxxxxx_K_xxxxxxxxxx
A0A505I984	71	K	xxxxxxxxxE_K_xxxxxxxxxx
A0A505HUN2	917	K	xxxxxxxxxx_K_xxxxKxxxxx
A0A254UEC2	159	K	xxxKxxxxxx_K_xxxxxxxxxx
A0A254UEC2	81	K	xxRxxxxxxx_K_xxxxxxxxxx
A0A254UEC2	244	K	xxKxxxxxxx_K_xxxxxxxxxx
A0A254UEC2	208	K	xxxxxxxxxx_K_Kxxxxxxxxx
A0A254UEC2	282	K	xxxxRxxxxx_K_xxxxxxxxxx
A0A254UEC2	299	K	xxxxKxxxxx_K_xxxxxxxxxx
A0A254UFP4	23	K	xxxxxxxxxx_K_xxxxKxxxxx
A0A254UFP4	28	K	xxxxxxxxxE_K_xxxxxxxxxx
A0A254UFP4	321	K	xxxxxxxxxx_K_xxxxxxxKxx
A0A254UFP4	329	K	xxKxxxxxxx_K_xxxxxxxxxx
A0A254ULM9	239	K	xxxxxxxxxx_K_Kxxxxxxxxx
A0A254ULM9	137	K	xxxxxxxxxE_K_xxxxxxxxxx
A0A254U3A8	164	K	xxKxxxxxxx_K_xxxxxxxxxx
A0A254UH55	257	K	Kxxxxxxxxx_K_xxxxxxxxxx
A0A254UH55	49	K	xxxxxKxxxx_K_xxxxxxxxxx
A0A100IJX4	386	K	xxxxxxxxxx_K_xxxxxxxKxx
A0A100IJX4	366	K	xxRxxxxxxx_K_xxxxxxxxxx
A0A100IJX4	394	K	xxKxxxxxxx_K_xxxxxxxxxx
A0A100IJX6	6	K	xxxxxxxxxx_K_xxxxxxxxKx
A0A254UEP0	303	K	xxxxxxxxxx_K_xxxxxxxKxx
A0A254U330	147	K	xxxxRxxxxx_K_xxxxxxxxxx
A0A254U2X2	27	K	xxxxKxxxxx_K_xxxxxxxxxx
A0A254U2X2	29	K	xxKxxxxxxx_K_xxxxxxxxxx
A0A254U2X2	9	K	xxxxxxxxxE_K_xxxxxxxxxx
A0A254U2X2	34	K	xxxxxxxxxE_K_xxxxxxxxxx
A0A254U2X2	21	K	xxxxxxxxxx_K_xxxxxxxKxx
A0A254U2X2	121	K	xxxxxxxxxx_K_xxxxxxxKxx
A0A254U2X2	321	K	xxxxxxxxxx_K_xxxxKxxxxx
A0A254U2Q7	509	K	xxxxxxxxxE_K_xxxxxxxxxx
A0A254U2Q7	517	K	xxKxxxxxxx_K_xxxxxxxxxx
A0A254U2Q7	61	K	xxxxxxxxxx_K_xxxxKxxxxx
A0A254U2Q7	472	K	xxxxxxxxxx_K_xxxxxxKxxx
A0A100IK79	568	K	xxxxxxxxxE_K_xxxxxxxxxx
A0A100IK82	150	K	xxxxRxxxxx_K_xxxxxxxxxx
A0A3F3R3F7	127	K	xxxxxKxxxx_K_xxxxxxxxxx
A0A254U2Z3	147	K	xxxxxxxxxx_K_xxxxxxxKxx
A0A254U1X5	253	K	xxxxxxxxxx_K_xxxxKxxxxx
A0A254U1X5	258	K	xxxxxKxxxx_K_xxxxxxxxxx
A0A100IKP3	111	K	xxRxxxxxxx_K_xxxxxxxxxx
A0A254U1X5	789	K	xxxxxxxxxE_K_xxxxxxxxxx
A0A254U1X5	815	K	xxxxxxxxxx_K_xxxxKxxxxx
A0A254U1X5	477	K	xxRxxxxxxx_K_xxxxxxxxxx
A0A100IKQ6	61	K	xxxxxxxxxx_K_xxxxxxxxKx
A0A100IKQ6	22	K	xxxxxxxxxx_K_Kxxxxxxxxx
A0A100IKQ6	102	K	xxxxxxxxxx_K_xxxxxxKxxx
A0A100IKQ6	163	K	xxxxxKxxxx_K_xxxxxxxxxx
A0A100IKQ6	79	K	xKxxxxxxxx_K_xxxxxxxxxx
A0A100IKQ6	109	K	xxxKxxxxxx_K_xxxxxxxxxx
A0A254U1Q1	143	K	xxxxxxxxxx_K_xxxxxxxKxx
A0A254U1M9	112	K	xxxxxxxxxx_K_xxxxxxxKxx
A0A254U1M9	117	K	xxxxxKxxxx_K_xxxxxxxxxx
A0A254U1M9	13	K	xxxKxxxxxx_K_xxxxxxxxxx
A0A100IKW6	402	K	xxRxxxxxxx_K_xxxxxxxxxx
Q9HET4	172	K	xxxxxxxxxx_K_xxxxxxKxxx
A0A100IKY6	334	K	xxRxxxxxxx_K_xxxxxxxxxx
A0A100IKY6	286	K	xxRxxxxxxx_K_xxxxxxxxxx
A0A100IKY6	234	K	xxxxxxxxxE_K_xxxxxxxxxx
A0A100IKY6	53	K	xxKxxxxxxx_K_xxxxxxxxxx
A0A100IKY6	54	K	xxRxxxxxxx_K_xxxxxxxxxx
A0A100IKY6	180	K	xxxxxxxxxx_K_xxxxxxxxKx
A0A100IKY6	45	K	xxxxxxxxxx_K_xxxxxxxKxx
A0A254U4V0	80	K	xxxxKxxxxx_K_xxxxxxxxxx
A0A254U4V0	244	K	xxxxxxxxxE_K_xxxxxxxxxx
A0A505I7T4	114	K	xxxxRxxxxx_K_xxxxxxxxxx
A0A254U2H3	444	K	xxxxxxxxxx_K_xxxxxxxKxx
A0A254U2H3	597	K	xxxxxxxxxx_K_xxxxxKxxxx
A0A254U4K8	258	K	xxxxxxxxxx_K_xxxxxxKxxx
A0A254U4K8	270	K	xxxxxxxxxx_K_xxxxxxxKxx
A0A254U4J5	798	K	xxxxxKxxxx_K_xxxxxxxxxx
A0A505IEB3	2159	K	xxxxxxxxxE_K_xxxxxxxxxx
A0A505IEB3	778	K	xxxxxKxxxx_K_xxxxxxxxxx
A0A254UC65	318	K	xxxxxxxxxE_K_xxxxxxxxxx
A0A254UC65	399	K	xxKxxxxxxx_K_xxxxxxxxxx
A0A100IL79	137	K	xxxxxxxxxE_K_xxxxxxxxxx
A0A254U4E2	760	K	xxxxxxxxxx_K_xxxxxxKxxx
A0A254U4E2	290	K	xxxxxxxxxx_K_Kxxxxxxxxx
A0A254U4E2	571	K	xxxxxxxxxx_K_xxxxxxKxxx
A0A254U4D7	1358	K	xxxxxxxxxE_K_xxxxxxxxxx
A0A254U486	76	K	xxxxxxxxxx_K_xxxxxxxxKx
A0A254U486	155	K	xxxxxxxxxE_K_xxxxxxxxxx
A0A254U486	67	K	xxxxxxxxxx_K_xxxxxxxxKx
A0A254U486	261	K	xxxxxxxxxx_K_xxxxxRxxxx
A0A254U4Z5	59	K	xxxxxxxxxx_K_xxxxxxxxKx
A0A254U4Z5	159	K	xxxxxxxxxx_K_xxxxxRxxxx
A0A254U9R0	544	K	xxxxxxxxxx_K_xxxxxRxxxx
A0A254U411	61	K	xxxxKxxxxx_K_xxxxxxxxxx
A0A3F3R2L1	71	K	xxxxxxxxxx_K_xxxxxxKxxx
A0A3F3R2L1	78	K	xxxxxxxxxx_K_xxxxxxxKxx
A0A3F3R2L1	82	K	xxKxxxxxxx_K_xxxxxxxxxx
A0A3F3R2L1	86	K	xxKxxxxxxx_K_xxxxxxxxxx
A0A3F3R2L1	310	K	xxxxxxxxxx_K_Kxxxxxxxxx
A0A254U3Q8	430	K	xxxxxxxxxx_K_xxxxxxKxxx
A0A254U3Q8	178	K	xxxxKxxxxx_K_xxxxxxxxxx
A0A254U3Q8	135	K	xxxxKxxxxx_K_xxxxxxxxxx
A0A254U3Q8	537	K	xxxxKxxxxx_K_xxxxxxxxxx
A0A254U3Q8	170	K	xxxxxxxxxx_K_xxxxxxxKxx
A0A254U3Q8	319	K	xxxxxxxxxx_K_xxxxxRxxxx
A0A254U3Q8	129	K	xxxxxxxxxx_K_xxxxxKxxxx
A0A254U3Q8	531	K	xxxxxxxxxE_K_xxxxxxxxxx
A0A254U3Q8	264	K	xxxxxxxxxx_K_xxxxxxxxKx
A0A254U3Q8	427	K	xxRxxxxxxx_K_xxxxxxxxxx
A0A254U3Q8	164	K	xxxxxxxxxx_K_xxxxxxxKxx
A0A254U3Q8	243	K	xxxxxxxxxx_K_Kxxxxxxxxx
A0A505IFT0	32	K	xxxxxxxxxx_K_Kxxxxxxxxx
A0A254U3W5	284	K	xxxKxxxxxx_K_xxxxxxxxxx
A0A100ILJ8	363	K	xxxxxKxxxx_K_xxxxxxxxxx
A0A100ILK7	25	K	xxxxxxxxxx_K_xxxxxRxxxx
A0A100ILK7	9	K	xxxxxxxxxx_K_xxxxKxxxxx
A0A100ILL3	1057	K	xxRxxxxxxx_K_xxxxxxxxxx
A0A100ILL6	161	K	xxxxxxxxxE_K_xxxxxxxxxx
A0A100ILN6	187	K	xxxxxxxxxx_K_xxxxxxxxKx
A0A100ILN6	192	K	xxxxxKxxxx_K_xxxxxxxxxx
A0A100ILN6	261	K	xxxxRxxxxx_K_xxxxxxxxxx
A0A254U3J0	717	K	xxxxxxxxxx_K_xxxxxKxxxx
A0A254U3J0	538	K	xxxKxxxxxx_K_xxxxxxxxxx
A0A254U3J0	703	K	xxRxxxxxxx_K_xxxxxxxxxx
A0A100ILR3	165	K	xxRxxxxxxx_K_xxxxxxxxxx
A0A100ILR3	97	K	xxxxxxxxxE_K_xxxxxxxxxx
A0A100ILR3	82	K	xxxxxxxxxE_K_xxxxxxxxxx
A0A254U478	339	K	xxxxRxxxxx_K_xxxxxxxxxx
A0A254U478	143	K	xxxKxxxxxx_K_xxxxxxxxxx
A0A254U4A9	375	K	xxxxxxxxxx_K_Kxxxxxxxxx
A0A254U115	450	K	xxxKxxxxxx_K_xxxxxxxxxx
A0A254U115	556	K	xxxxxxxxxx_K_xxxxxKxxxx
A0A254U115	351	K	xxxxxxxxxx_K_xxxxxxxKxx
A0A254U139	295	K	xxxxRxxxxx_K_xxxxxxxxxx
A0A254U1U5	551	K	xxxxxxxxxE_K_xxxxxxxxxx
A0A100IM70	84	K	xxxxxxxxxE_K_xxxxxxxxxx
A0A100IM70	238	K	xxxxxxxxxx_K_xxxxxxxKxx
A0A100IM70	316	K	xxxxxxxxxx_K_xxxxxxxKxx
A0A100IM70	353	K	Kxxxxxxxxx_K_xxxxxxxxxx
A0A3F3R4Z4	981	K	xxRxxxxxxx_K_xxxxxxxxxx
A0A3F3R4Z4	395	K	xxxxxxxxxx_K_Kxxxxxxxxx
A0A254U4L4	77	K	xxxKxxxxxx_K_xxxxxxxxxx
A0A100IMB2	116	K	xxxxxxxxxE_K_xxxxxxxxxx
A0A3F3R520	49	K	xxxxxxxxxE_K_xxxxxxxxxx
A0A3F3R520	55	K	xxxxKxxxxx_K_xxxxxxxxxx
A0A3F3R520	33	K	xxxxxxxxxx_K_xxxxKxxxxx
A0A3F3R520	38	K	xxxxxKxxxx_K_xxxxxxxxxx
A0A3F3R520	152	K	xxxxxxxxxE_K_xxxxxxxxxx
A0A254U8I4	97	K	xxxxxxxxxx_K_Kxxxxxxxxx
A0A505IDJ8	288	K	xxxKxxxxxx_K_xxxxxxxxxx
A0A505IDJ8	202	K	xxRxxxxxxx_K_xxxxxxxxxx
A0A505IDJ8	401	K	xxxxxxxxxE_K_xxxxxxxxxx
A0A254U1H8	49	K	xxxKxxxxxx_K_xxxxxxxxxx
A0A254U1H8	42	K	xxxxxxxxxx_K_xxxxxxKxxx
A0A254U1H8	426	K	xxxxxxxxxx_K_xxxxxKxxxx
A0A254U1H8	293	K	xxxxxxxxxx_K_Kxxxxxxxxx
A0A100IME4	273	K	xxxxxxxxxx_K_xxxxxxxKxx
A0A100IME4	281	K	xxKxxxxxxx_K_xxxxxxxxxx
A0A3F3R4G3	290	K	xxxxxxxxxE_K_xxxxxxxxxx
A0A254U4W1	71	K	xxxxxxxxxE_K_xxxxxxxxxx
A0A100IMI9	578	K	xxxxxxxxxx_K_xxxxKxxxxx
A0A254U6B8	36	K	xxxxxxxxxE_K_xxxxxxxxxx
A0A3F3R586	248	K	xxxKxxxxxx_K_xxxxxxxxxx
A0A100IMT3	51	K	xxxxRxxxxx_K_xxxxxxxxxx
A0A100IMV8	411	K	xxxxRxxxxx_K_xxxxxxxxxx
A0A505HN20	245	K	xxxxxxxxxx_K_xxxxxRxxxx
A0A505HZ93	118	K	xxRxxxxxxx_K_xxxxxxxxxx
A0A505HR84	281	K	xxxxxxxxxx_K_xxxxxxxxKx
A0A100IMY7	9	K	xxxxxxxxxx_K_xxxxxxKxxx
A0A100IMY7	207	K	xxxxxxxxxx_K_xxxxKxxxxx
A0A100IMY7	4	K	xxxxxxxxxx_K_xxxxKxxxxx
A0A100IN37	123	K	xxxxxxxxxx_K_xxxxxxxKxx
A0A100IN37	180	K	xxxxxxxxxE_K_xxxxxxxxxx
A0A100IN38	329	K	xxxxxxxxxx_K_xxxxxxKxxx
A0A100IN38	478	K	xxxxxxxxxx_K_xxxxxxxKxx
A0A100IN38	486	K	xxKxxxxxxx_K_xxxxxxxxxx
A0A100IN38	531	K	xxxxxxxxxE_K_xxxxxxxxxx
A0A100IN38	581	K	xxxxxxxxxx_K_xxxxxxxKxx
A0A100IN38	582	K	xxxxxxxxxx_K_xxxxxxKxxx
A0A100IN38	546	K	xxxxxxxxxx_K_xxxxxxxxKx
A0A100IN38	549	K	xxxxxxxxxx_K_xxxxxxxxKx
A0A100IN38	258	K	xxxxxxxxxx_K_xxxxxxxKxx
A0A100IN38	266	K	xxKxxxxxxx_K_xxxxxxxxxx
A0A100IN38	215	K	xxxxxxxxxE_K_xxxxxxxxxx
A0A100IN38	225	K	xxxxxxxxxx_K_xxxxxxxKxx
A0A100IN38	233	K	xxxxxxxxxE_K_xxxxxxxxxx
A0A100IN38	381	K	xxxxxxxxxx_K_xxxxxKxxxx
A0A100IN38	172	K	xxxxxxxxxx_K_xxxxxKxxxx
A0A100IN38	178	K	xxxxKxxxxx_K_xxxxxxxxxx
A0A100IN38	268	K	Kxxxxxxxxx_K_xxxxxxxxxx
A0A100IN38	246	K	xxxxxxxxxE_K_xxxxxxxxxx
A0A100IN38	196	K	xxxxxKxxxx_K_xxxxxxxxxx
A0A100IN38	514	K	xxxxKxxxxx_K_xxxxxxxxxx
A0A100IN38	520	K	xxxxKxxxxx_K_xxxxxxxxxx
A0A100IN38	589	K	xxxxxxxxxx_K_xxxxxxxxKx
A0A100IN38	599	K	xxxxxKxxxx_K_xxxxxxxxxx
A0A100IN38	60	K	xxxxxKxxxx_K_xxxxxxxxxx
A0A100IN38	435	K	xxxxxxxxxx_K_xxxxxxxKxx
A0A100IN38	463	K	xxxxRxxxxx_K_xxxxxxxxxx
A0A100IN38	420	K	Kxxxxxxxxx_K_xxxxxxxxxx
A0A100IN38	555	K	xxxxKxxxxx_K_xxxxxxxxxx
A0A100IN38	558	K	xxxxxxxxxE_K_xxxxxxxxxx
A0A100IN38	336	K	xxxxKxxxxx_K_xxxxxxxxxx
A0A100IN38	594	K	xxxxxxxxxx_K_xxxxKxxxxx
A0A100IN38	55	K	xxxxxxxxxx_K_xxxxKxxxxx
A0A254TPQ4	198	K	xxxxxxxxxE_K_xxxxxxxxxx
A0A254TPQ4	292	K	xxxxxxxxxx_K_xxxxxxxKxx
A0A254TPQ4	298	K	xxxxKxxxxx_K_xxxxxxxxxx
A0A100IN43	300	K	xxKxxxxxxx_K_xxxxxxxxxx
A0A254U1K9	273	K	xxKxxxxxxx_K_xxxxxxxxxx
A0A254U1K9	10	K	xxxxxxxxxx_K_Kxxxxxxxxx
A0A254TL41	477	K	xxxxxxxxxx_K_Kxxxxxxxxx
A0A100IN64	205	K	xxxxxKxxxx_K_xxxxxxxxxx
A0A100IN64	78	K	xxRxxxxxxx_K_xxxxxxxxxx
A0A100IN64	144	K	xxxxxxxxxx_K_xxxxxxKxxx
A0A100IN64	200	K	xxxxxxxxxx_K_xxxxKxxxxx
A0A100IN64	154	K	xxRxxxxxxx_K_xxxxxxxxxx
A0A3F3RRB6	62	K	xxxxxxxxxE_K_xxxxxxxxxx
A0A3F3RRB6	116	K	xxxxxKxxxx_K_xxxxxxxxxx
A0A505HRU8	420	K	xxxxxxxxxx_K_xxxxxxxxKx
A0A254TLD0	15	K	xxxxxxxxxE_K_xxxxxxxxxx
A0A254TLD0	45	K	xxxxxxxxxx_K_xxxxxRxxxx
A0A3F3RY70	178	K	xxxxxxxxxx_K_xxxxxxKxxx
A0A3F3RY70	179	K	xxKxxxxxxx_K_xxxxxxxxxx
A0A3F3RY70	377	K	xxxxxxxxxE_K_xxxxxxxxxx
A0A3F3RY70	85	K	xxxxxKxxxx_K_xxxxxxxxxx
A0A3F3RY70	215	K	xxxxxxxxxE_K_xxxxxxxxxx
A0A3F3RY70	254	K	xxRxxxxxxx_K_xxxxxxxxxx
A0A3F3RY70	160	K	xxxxxKxxxx_K_xxxxxxxxxx
A0A3F3RY70	438	K	xxxxxxxxxx_K_xxxxKxxxxx
A0A3F3RY70	402	K	xxKxxxxxxx_K_xxxxxxxxxx
A0A3F3RY70	31	K	Kxxxxxxxxx_K_xxxxxxxxxx
A0A3F3RY70	299	K	Kxxxxxxxxx_K_xxxxxxxxxx
A0A3F3RY70	171	K	xxxxxxxxxx_K_xxxxxxxKxx
A0A100INE3	98	K	xxxxxxxxxx_K_xxxxxxxxKx
A0A100INE3	48	K	xxxxxxxxxx_K_xxxxxxxKxx
A0A254TLK6	300	K	Kxxxxxxxxx_K_xxxxxxxxxx
A0A254TLK6	102	K	xxxxxxxxxE_K_xxxxxxxxxx
A0A254TLK6	324	K	xxxxxxxxxE_K_xxxxxxxxxx
A0A3F3RYS9	54	K	xxxxxKxxxx_K_xxxxxxxxxx
A0A505HPW7	530	K	xxxxxxxxxx_K_xxxxxxxKxx
A0A505HPW7	646	K	xxxxxxxxxx_K_xxxxKxxxxx
A0A505HPW7	716	K	xxxxxxxxxx_K_Kxxxxxxxxx
A0A100INI1	251	K	xxKxxxxxxx_K_xxxxxxxxxx
A0A100INI1	165	K	xxxxxxxxxx_K_xxxxKxxxxx
A0A254TLX5	247	K	xxKxxxxxxx_K_xxxxxxxxxx
A0A100INK1	29	K	xxxxxxxxxx_K_xxxxxxxxKx
A0A100INK1	210	K	xKxxxxxxxx_K_xxxxxxxxxx
A0A100INL4	210	K	xxxxxxxxxx_K_Kxxxxxxxxx
A0A100INL4	462	K	xxxxxxxxxx_K_xxxxxKxxxx
A0A100INL4	41	K	Kxxxxxxxxx_K_xxxxxxxxxx
A0A100INM0	109	K	xxxxxxxxxx_K_xxxxxxxKxx
A0A100INM0	135	K	xxRxxxxxxx_K_xxxxxxxxxx
A0A100INM0	208	K	xxxxxxxxxx_K_Kxxxxxxxxx
A0A100INM1	182	K	xxxxxxxxxx_K_xxxxKxxxxx
A0A100INM1	126	K	xxKxxxxxxx_K_xxxxxxxxxx
A0A100INM1	133	K	xxxKxxxxxx_K_xxxxxxxxxx
A0A254TL64	107	K	xxxxxxxxxE_K_xxxxxxxxxx
A0A254TL64	274	K	xxxxRxxxxx_K_xxxxxxxxxx
A0A254TL64	563	K	xxxxxxxxxE_K_xxxxxxxxxx
A0A254TL64	137	K	xxxxxxxxxx_K_xxxxxxKxxx
A0A254TL64	257	K	xxxxRxxxxx_K_xxxxxxxxxx
A0A505HV92	303	K	xxxxxxxxxx_K_xxxxKxxxxx
A0A505HV92	308	K	xxxxxKxxxx_K_xxxxxxxxxx
A0A505HV92	193	K	xxRxxxxxxx_K_xxxxxxxxxx
A0A505HV92	175	K	xxRxxxxxxx_K_xxxxxxxxxx
A0A254TM79	200	K	xxxxKxxxxx_K_xxxxxxxxxx
A0A254TMA6	176	K	xxxxxxxxxx_K_xxxxxxxKxx
A0A254TMA6	13	K	xxxxxKxxxx_K_xxxxxxxxxx
A0A254TMA6	8	K	xxxxxxxxxx_K_xxxxKxxxxx
A0A100INS5	49	K	xxxxRxxxxx_K_xxxxxxxxxx
A0A100INS5	74	K	xxKxxxxxxx_K_xxxxxxxxxx
A0A505HIY0	172	K	xxxKxxxxxx_K_xxxxxxxxxx
A0A100INV8	239	K	xxxxxxxxxx_K_xxxxKxxxxx
A0A100INV8	62	K	xxxxxxxxxx_K_xxxxxxxxKx
A0A100INV8	244	K	xxxxxKxxxx_K_xxxxxxxxxx
A0A100INV8	168	K	xxxxxxxxxx_K_xxxxxKxxxx
A0A100INV8	71	K	xKxxxxxxxx_K_xxxxxxxxxx
A0A100INV8	106	K	xxxxRxxxxx_K_xxxxxxxxxx
A0A100INV8	53	K	xxxxxxxxxx_K_xxxxxxxxKx
A0A100INV8	22	K	xxxxxxxxxx_K_xxxxxxxKxx
A0A100INV8	161	K	xxxxKxxxxx_K_xxxxxxxxxx
A0A100INV8	133	K	xxxxKxxxxx_K_xxxxxxxxxx
A0A100INV8	155	K	xxxxxxxxxx_K_xxxxxKxxxx
A0A254UG95	216	K	xxRxxxxxxx_K_xxxxxxxxxx
A0A254UGA1	43	K	xxxxxxxxxE_K_xxxxxxxxxx
A0A100INZ6	98	K	xxxxxxxxxx_K_xxxxxxxxKx
A0A505HKX8	212	K	xxxxxxxxxx_K_xxxxxRxxxx
A0A505HKX8	114	K	xxxxxxxxxE_K_xxxxxxxxxx
A0A505HKX8	143	K	xxxxxxxxxE_K_xxxxxxxxxx
A0A254UJ28	466	K	xxxxxKxxxx_K_xxxxxxxxxx
A0A254UJ28	1008	K	xxxKxxxxxx_K_xxxxxxxxxx
A0A254UJ28	438	K	xxxxxxxxxx_K_xxxxxKxxxx
A0A254UJ28	487	K	xxKxxxxxxx_K_xxxxxxxxxx
A0A100IP61	21	K	xxxxKxxxxx_K_xxxxxxxxxx
A0A100IP61	135	K	xxxxxxxxxx_K_xxxxxKxxxx
A0A100IP61	58	K	xKxxxxxxxx_K_xxxxxxxxxx
A0A100IP61	131	K	xxKxxxxxxx_K_xxxxxxxxxx
A0A100IP61	49	K	xxxxKxxxxx_K_xxxxxxxxxx
A0A100IP61	123	K	xxxxxxxxxx_K_xxxxxxxKxx
A0A100IP61	94	K	xxxxxxxxxx_K_xxxxxKxxxx
A0A505I6G0	199	K	xxxxxxxxxE_K_xxxxxxxxxx
A0A254U8G4	12	K	xxKxxxxxxx_K_xxxxxxxxxx
A0A254U8G4	308	K	xxxxKxxxxx_K_xxxxxxxxxx
A0A254U8G4	4	K	xxxxxxxxxx_K_xxxxxxxKxx
A0A254UNM3	150	K	xxxxxxxxxx_K_xxxxxKxxxx
A0A254UD13	230	K	xxxxxxxxxx_K_xxxxKxxxxx
A0A254UD13	75	K	xxxxRxxxxx_K_xxxxxxxxxx
A0A254UD13	257	K	xxxxxxxxxx_K_Kxxxxxxxxx
A0A254UD13	260	K	xxxxxxxxxx_K_xxxxxxKxxx
A0A3F3RD08	75	K	xxKxxxxxxx_K_xxxxxxxxxx
A0A3F3RD08	193	K	xxxxxxxxxx_K_xxxxxxxKxx
A0A505I569	50	K	xxxxxxxxxx_K_xxxxxxKxxx
A0A505I569	66	K	xKxxxxxxxx_K_xxxxxxxxxx
A0A505I569	371	K	xxxxxxxxxx_K_xxxxxRxxxx
A0A505I569	210	K	xxxKxxxxxx_K_xxxxxxxxxx
A0A505I569	39	K	xxxxxxxxxx_K_xxxxxRxxxx
A0A505I569	309	K	xxxxxxxxxx_K_xxxxxxxxKx
A0A505I569	241	K	xxxxxxxxxx_K_xxxxxxxKxx
A0A505I569	244	K	xxxxxxxxxx_K_xxxxKxxxxx
A0A505I569	83	K	xxxxxxxxxx_K_xxxxxxKxxx
A0A505I569	404	K	xxxxxxxxxx_K_xxxxxxxxKx
A0A505I569	509	K	xxxKxxxxxx_K_xxxxxxxxxx
A0A505I569	257	K	xxxxxxxxxE_K_xxxxxxxxxx
A0A505I569	425	K	xxxxxxxxxE_K_xxxxxxxxxx
A0A505I569	203	K	xxxxxxxxxx_K_xxxxxxKxxx
A0A254UCZ5	258	K	xxxxxxxxxE_K_xxxxxxxxxx
A0A100IPI2	21	K	xxxxxxxxxx_K_xxxxxxxxKx
A0A100IPI2	34	K	xxxxxxxxxx_K_xxxxxxxKxx
A0A100IPI2	30	K	xxxxKxxxxx_K_xxxxxxxxxx
A0A505HZB2	283	K	xxxxxxxxxx_K_xxxxxxxKxx
A0A3F3REY0	231	K	xxxxxxxxxx_K_xxxxxxxxKx
A0A3F3REY0	948	K	xxxxKxxxxx_K_xxxxxxxxxx
A0A3F3REY0	2059	K	xxxxxxxxxx_K_xxxxKxxxxx
A0A3F3REY0	594	K	xxxxxxxxxE_K_xxxxxxxxxx
A0A3F3REY0	1714	K	xxxxxxxxxx_K_xxxxxxxKxx
A0A3F3REY0	69	K	xxxKxxxxxx_K_xxxxxxxxxx
A0A3F3REY0	2162	K	xxRxxxxxxx_K_xxxxxxxxxx
A0A3F3REY0	1689	K	xxxxxxxxxx_K_xxxxxxxKxx
A0A254TXX8	101	K	xxxxxxxxxx_K_xxxxxxKxxx
A0A254TXX8	642	K	xxxxxxxxxE_K_xxxxxxxxxx
A0A254TPJ3	405	K	xxxxxxxxxE_K_xxxxxxxxxx
A0A254TPN8	181	K	xxxxRxxxxx_K_xxxxxxxxxx
A0A100IQ12	132	K	xxxKxxxxxx_K_xxxxxxxxxx
A0A100IQ13	297	K	xxKxxxxxxx_K_xxxxxxxxxx
A0A254TSX8	127	K	xxxxKxxxxx_K_xxxxxxxxxx
A0A254TSX8	121	K	xxxxxxxxxx_K_xxxxxKxxxx
A0A3F3RV95	217	K	xxxxxxxxxx_K_xxxxxKxxxx
A0A3F3RV95	223	K	xxxxKxxxxx_K_xxxxxxxxxx
A0A3F3RV95	131	K	xxxxKxxxxx_K_xxxxxxxxxx
A0A3F3RV95	137	K	xxxxKxxxxx_K_xxxxxxxxxx
A0A3F3RV95	229	K	xxxxKxxxxx_K_xxxxxxxxxx
A0A3F3RV95	100	K	xxxxxxxxxx_K_xxxxxxxxKx
A0A3F3RV95	106	K	xxxxKxxxxx_K_xxxxxxxxxx
A0A3F3RV95	55	K	xxKxxxxxxx_K_xxxxxxxxxx
A0A3F3RV95	245	K	xxxxxxxxxx_K_xxxxxxxKxx
A0A3F3RV95	150	K	xxxxxxxxxx_K_Kxxxxxxxxx
A0A3F3RV95	196	K	xxxxxxxxxx_K_Kxxxxxxxxx
A0A3F3RV95	124	K	xxxxxxxxxx_K_xxxxxxxKxx
A0A3F3RV95	74	K	xxKxxxxxxx_K_xxxxxxxxxx
A0A3F3RV95	47	K	xxxxxxxxxx_K_xxxxxxxKxx
A0A3F3RV95	33	K	xxxxxxxxxE_K_xxxxxxxxxx
A0A3F3RV95	96	K	xxRxxxxxxx_K_xxxxxxxxxx
A0A3F3RV95	212	K	xxxxxxxxxx_K_xxxxKxxxxx
A0A505HS03	39	K	xxxxKxxxxx_K_xxxxxxxxxx
A0A505HS03	32	K	xxxxxxxxxx_K_xxxxxxKxxx
A0A505HS03	33	K	xxxxxxxxxx_K_xxxxxKxxxx
A0A505HS03	18	K	xxxxxKxxxx_K_xxxxxxxxxx
A0A254TST6	65	K	xxxxxxxxxx_K_xxxxxxxKxx
A0A254TST6	112	K	xxxxxxxxxx_K_xxxxxxxxKx
A0A254TST6	103	K	xxxxxxxxxx_K_xxxxxxxxKx
A0A254TP94	55	K	xxxxKxxxxx_K_xxxxxxxxxx
A0A3F3RVK2	196	K	xxxxxxxxxE_K_xxxxxxxxxx
A0A3F3RVK2	233	K	xxxxxxxxxx_K_xxxxKxxxxx
A0A3F3RVK2	188	K	xxxxxxxxxE_K_xxxxxxxxxx
A0A3F3RVK2	106	K	xxxxxxxxxE_K_xxxxxxxxxx
A0A3F3RL52	120	K	xxxxxxxxxx_K_xxxxxxKxxx
A0A100IQ89	236	K	xxxxxxxxxx_K_xxxxKxxxxx
A0A100IQ89	94	K	xxxxxxxxxx_K_xxxxxxxKxx
A0A100IQ89	121	K	xxxxxKxxxx_K_xxxxxxxxxx
A0A254U7U1	34	K	xxxxxxxxxE_K_xxxxxxxxxx
A0A254U7U1	27	K	xxxxxxxxxx_K_xxxxKxxxxx
A0A254U7U1	54	K	xxxxKxxxxx_K_xxxxxxxxxx
A0A254U7U1	48	K	xxxxKxxxxx_K_xxxxxxxxxx
A0A254TZU8	60	K	xxxxxxxxxx_K_xxxxxxxKxx
A0A254TZU8	221	K	xxxxxxxxxx_K_xxxxxRxxxx
A0A254TZU8	24	K	xxxxxxxxxx_K_xxxxxRxxxx
A0A254TZU8	155	K	xxxxKxxxxx_K_xxxxxxxxxx
A0A254TZU8	198	K	xxxxKxxxxx_K_xxxxxxxxxx
A0A254TZU8	177	K	xxxxxxxxxx_K_xxxxxxxxKx
A0A254TZU8	181	K	xxxxxxxxxx_K_xxxxKxxxxx
A0A254TZU8	149	K	xxxxxxxxxx_K_xxxxxKxxxx
A0A254TZU8	159	K	Kxxxxxxxxx_K_xxxxxxxxxx
A0A505IG87	208	K	xxxxxxxxxx_K_xxxxxKxxxx
A0A3F3RKZ0	350	K	xxxxxxxxxx_K_xxxxxKxxxx
A0A254TZR3	50	K	xxxxxxxxxE_K_xxxxxxxxxx
A0A254TZR3	155	K	xxxxxxxxxx_K_xxxxxxxKxx
A0A254U4X6	440	K	xxxxxxxxxE_K_xxxxxxxxxx
A0A100IQG6	313	K	xxKxxxxxxx_K_xxxxxxxxxx
A0A100IQG6	71	K	xxxKxxxxxx_K_xxxxxxxxxx
A0A100IQG6	124	K	xxKxxxxxxx_K_xxxxxxxxxx
A0A100IQG6	131	K	xxxKxxxxxx_K_xxxxxxxxxx
A0A100IQG6	116	K	xxxxxxxxxx_K_xxxxxxxKxx
A0A100IQI4	488	K	xxxxxxxxxE_K_xxxxxxxxxx
A0A100IQI4	444	K	Kxxxxxxxxx_K_xxxxxxxxxx
A0A100IQI4	337	K	xxxxxxxxxx_K_Kxxxxxxxxx
A0A100IQI4	125	K	xxxxxKxxxx_K_xxxxxxxxxx
A0A100IQI4	601	K	xxxxxxxxxx_K_xxxxKxxxxx
A0A254TZI3	16	K	xxxxRxxxxx_K_xxxxxxxxxx
A0A100IQM2	33	K	xxxxKxxxxx_K_xxxxxxxxxx
A0A100IQM2	199	K	xxxxxxxxxE_K_xxxxxxxxxx
A0A100IQM2	240	K	xxxxxxxxxx_K_xxxxxxxxKx
A0A100IQM2	27	K	xxxxxxxxxx_K_xxxxxKxxxx
A0A100IQM2	144	K	xxxxxxxxxx_K_xxxxxxxKxx
A0A100IQM2	62	K	xxxKxxxxxx_K_xxxxxxxxxx
A0A100IQM2	109	K	xxxxxxxxxx_K_xxxxxxKxxx
A0A100IQM2	55	K	xxxxxxxxxx_K_xxxxxxKxxx
A0A100IQN8	633	K	xxxxKxxxxx_K_xxxxxxxxxx
A0A3F3RW95	333	K	xxxxxxxxxx_K_xxxxxxxKxx
A0A3F3RW95	373	K	xxxxxxxxxx_K_xxxxxxKxxx
A0A3F3RW95	380	K	xxKxxxxxxx_K_xxxxxxxxxx
A0A3F3RW95	341	K	xxxxxxxxxx_K_xxxxxxxKxx
A0A3F3RW95	372	K	xxxxxxxxxx_K_xxxxxxxKxx
A0A505I312	22	K	xxxxxxxxxx_K_xxxxxxxxKx
A0A3F3RL65	290	K	xxxxxKxxxx_K_xxxxxxxxxx
A0A254U8T2	319	K	xxxxRxxxxx_K_xxxxxxxxxx
A0A254U8T2	142	K	xxxxxxxxxx_K_xxxxxxxKxx
A0A254U8T2	150	K	xxKxxxxxxx_K_xxxxxxxxxx
A0A254U8T2	288	K	xxxxxxxxxE_K_xxxxxxxxxx
A0A254UDT5	325	K	xxxxxxxxxx_K_xxxxxxxxKx
A0A254UDT5	334	K	xxxxRxxxxx_K_xxxxxxxxxx
A0A254UDT5	472	K	xxKxxxxxxx_K_xxxxxxxxxx
A0A505I3R3	267	K	xxxxxxxxxx_K_xxxxxxxKxx
A0A505I3R3	222	K	xxxxxxxxxx_K_xxxxxRxxxx
A0A505I3R3	166	K	xxxxxxxxxx_K_xxxxxxxxKx
A0A505I3R3	158	K	xxxxxxxxxx_K_xxxxxxxKxx
A0A505I3R3	200	K	xxxxxxxxxx_K_xxxxxxxKxx
A0A505I3R3	148	K	xxxxxKxxxx_K_xxxxxxxxxx
A0A505I3R3	241	K	xxxxxxxxxx_K_xxxxKxxxxx
A0A505I3R3	143	K	xxxxxxxxxx_K_xxxxKxxxxx
A0A254U8Q3	193	K	xxKxxxxxxx_K_xxxxxxxxxx
A0A100IQX7	164	K	xxRxxxxxxx_K_xxxxxxxxxx
A0A254U0H6	700	K	xxxxxxxxxx_K_Kxxxxxxxxx
A0A254U9W6	170	K	xxxxRxxxxx_K_xxxxxxxxxx
A0A505IA61	202	K	xxxKxxxxxx_K_xxxxxxxxxx
A0A100IRG2	366	K	xxxxxxxxxx_K_xxxxxRxxxx
A0A100IRG2	110	K	xxxxxxxxxE_K_xxxxxxxxxx
A0A100IRG2	66	K	xxxxxxxxxE_K_xxxxxxxxxx
A0A100IRG2	122	K	xxxxKxxxxx_K_xxxxxxxxxx
A0A3F3RIX8	384	K	xxxxxxxxxx_K_xxxxxxKxxx
A0A100IRK5	290	K	xxxxxxxxxx_K_xxxxxxxxKx
A0A100IRK5	299	K	xxxxxxxxxx_K_Kxxxxxxxxx
A0A3F3RIX8	273	K	xxxxxxxxxx_K_xxxxxxxKxx
A0A254TRA1	346	K	xxxxxxxxxx_K_xxxxxxxxKx
Q5DR85	91	K	xxKxxxxxxx_K_xxxxxxxxxx
A0A100IRQ6	214	K	xxKxxxxxxx_K_xxxxxxxxxx
A0A100IRQ6	403	K	xxxxxxxxxx_K_xxxxKxxxxx
A0A100IRR7	193	K	xxxxRxxxxx_K_xxxxxxxxxx
A0A3F3RGV9	263	K	xxxxxxxxxE_K_xxxxxxxxxx
A0A100IRS9	865	K	xxxxxxxxxx_K_xxxxxxKxxx
A0A3F3RGV9	254	K	xxxxxxxxxx_K_xxxxxxxxKx
A0A505HK26	26	K	xxxxxxxxxx_K_xxxxKxxxxx
A0A3F3RHQ0	549	K	xxxxxxxxxE_K_xxxxxxxxxx
A0A3F3RHQ0	250	K	xxxxxxxxxE_K_xxxxxxxxxx
A0A3F3RHQ0	618	K	xxxxxxxxxx_K_xxxxxxKxxx
A0A3F3RHQ0	625	K	xxxKxxxxxx_K_xxxxxxxxxx
A0A3F3RHQ0	185	K	xxxxKxxxxx_K_xxxxxxxxxx
A0A3F3RHQ0	70	K	xxKxxxxxxx_K_xxxxxxxxxx
A0A3F3RHQ0	688	K	xxxxxxxxxx_K_Kxxxxxxxxx
A0A3F3RHQ0	60	K	xxxxxxxxxx_K_Kxxxxxxxxx
A0A3F3RHQ0	317	K	xxxxRxxxxx_K_xxxxxxxxxx
A0A3F3RHQ0	228	K	xxxxxxxxxx_K_xxxxxxxKxx
A0A3F3RHQ0	648	K	xxxxxxxxxE_K_xxxxxxxxxx
A0A3F3RHQ0	734	K	Kxxxxxxxxx_K_xxxxxxxxxx
A0A3F3RHQ0	500	K	xxxxxxxxxE_K_xxxxxxxxxx
A0A3F3RHQ0	509	K	xKxxxxxxxx_K_xxxxxxxxxx
A0A3F3RHQ0	179	K	xxxxxxxxxx_K_xxxxxKxxxx
A0A505HJZ7	679	K	xxxxxxxxxx_K_xxxxxKxxxx
A0A254TKQ0	75	K	xxRxxxxxxx_K_xxxxxxxxxx
A0A505HQC1	59	K	xxxxxxxxxx_K_Kxxxxxxxxx
A0A100IS65	491	K	Kxxxxxxxxx_K_xxxxxxxxxx
A0A100IS65	416	K	xxxxxxxxxE_K_xxxxxxxxxx
A0A100IS65	277	K	xxxxxxxxxE_K_xxxxxxxxxx
A0A3F3RDU9	101	K	xxxxxxxxxx_K_xxxxxxxxKx
A0A254UA38	13	K	xxKxxxxxxx_K_xxxxxxxxxx
A0A254UA38	404	K	xxxxRxxxxx_K_xxxxxxxxxx
A0A3F3REL3	336	K	xxRxxxxxxx_K_xxxxxxxxxx
A0A3F3REY5	54	K	xxxxKxxxxx_K_xxxxxxxxxx
A0A100IS99	38	K	xxxxxxxxxx_K_xxxxxKxxxx
A0A100IS99	44	K	xxxxKxxxxx_K_xxxxxxxxxx
A0A100IS99	50	K	xxxxKxxxxx_K_xxxxxxxxxx
A0A100IS99	100	K	xxxxRxxxxx_K_xxxxxxxxxx
A0A100IS99	85	K	xxxxxxxxxx_K_xxxxxRxxxx
A0A100IS99	22	K	Kxxxxxxxxx_K_xxxxxxxxxx
A0A100IS99	53	K	xKxxxxxxxx_K_xxxxxxxxxx
A0A100IS99	84	K	xxxxxxxxxx_K_Kxxxxxxxxx
A0A100ISA0	566	K	xxxxxxxxxx_K_xxxxxxKxxx
A0A100ISA0	854	K	xxxxxxxxxx_K_Kxxxxxxxxx
A0A100ISC7	299	K	xxxxKxxxxx_K_xxxxxxxxxx
A0A100ISC7	309	K	Kxxxxxxxxx_K_xxxxxxxxxx
A0A100ISC7	88	K	xxRxxxxxxx_K_xxxxxxxxxx
A0A100ISC7	327	K	xxxxxxxxxx_K_xxxxxKxxxx
A0A100ISC7	86	K	xxxxRxxxxx_K_xxxxxxxxxx
A0A100ISC7	419	K	xKxxxxxxxx_K_xxxxxxxxxx
A0A100ISC7	213	K	xxxxxxxxxx_K_xxxxxxxKxx
A0A100ISC7	293	K	xxxxxxxxxx_K_xxxxxKxxxx
A0A100ISC7	451	K	xxxxxxxxxx_K_xxxxxKxxxx
A0A100ISC7	457	K	xxxxKxxxxx_K_xxxxxxxxxx
A0A100ISC7	450	K	xxxxKxxxxx_K_xxxxxxxxxx
A0A100ISC7	320	K	xxxxxxxxxx_K_xxxxxxKxxx
A0A100ISC7	371	K	xxxxKxxxxx_K_xxxxxxxxxx
A0A100ISC7	365	K	xxxxxxxxxE_K_xxxxxxxxxx
A0A100ISE5	55	K	xxxxRxxxxx_K_xxxxxxxxxx
A0A100ISE5	39	K	xxxxxxxxxE_K_xxxxxxxxxx
A0A100ISE5	46	K	xxxxxxxxxx_K_xxxxxxxxKx
A0A100ISE5	83	K	xxxxxxxxxx_K_xxxxKxxxxx
A0A100ISE5	94	K	xxxxKxxxxx_K_xxxxxxxxxx
A0A100ISF5	108	K	xxxxxKxxxx_K_xxxxxxxxxx
A0A100ISH4	273	K	xxxxxxxxxE_K_xxxxxxxxxx
A0A100ISH4	324	K	xxxxxxxxxx_K_xxxxKxxxxx
A0A254U4W0	1009	K	xxxxxxxxxx_K_xxxxxRxxxx
A0A254U4W0	612	K	xxxxxxxxxx_K_xxxxKxxxxx
A0A254U4W0	353	K	xxxxxxxxxx_K_xxxxxKxxxx
A0A254U4W0	981	K	xxxxxxxxxx_K_xxxxxxKxxx
A0A254U4W0	1130	K	xxxxKxxxxx_K_xxxxxxxxxx
A0A254U4W0	1185	K	xxxxKxxxxx_K_xxxxxxxxxx
A0A254U4S7	102	K	xxxxxKxxxx_K_xxxxxxxxxx
A0A3F3REM2	461	K	xxxxRxxxxx_K_xxxxxxxxxx
A0A100ISN5	170	K	xxxxxxxxxx_K_xxxxxxxKxx
A0A254U5I4	51	K	xxKxxxxxxx_K_xxxxxxxxxx
A0A254U5V8	441	K	xxxxRxxxxx_K_xxxxxxxxxx
A0A254U5V8	297	K	xxRxxxxxxx_K_xxxxxxxxxx
A0A100IT35	563	K	xxxxRxxxxx_K_xxxxxxxxxx
A0A100IT42	40	K	xxxxRxxxxx_K_xxxxxxxxxx
A0A254U5V5	195	K	xxRxxxxxxx_K_xxxxxxxxxx
A0A100IT68	34	K	Kxxxxxxxxx_K_xxxxxxxxxx
A0A100ITR3	32	K	xxxxxxxxxx_K_xxxxxxxKxx
A0A100ITR3	40	K	xxKxxxxxxx_K_xxxxxxxxxx
A0A100ITR3	6	K	xxxxxxxxxx_K_xxxxxxxxKx
A0A100ITR3	29	K	xxxxxKxxxx_K_xxxxxxxxxx
A0A254UAE0	69	K	xxxxxxxxxx_K_xxxxxxxxKx
A0A100ITX1	562	K	xxxxxxxxxE_K_xxxxxxxxxx
A0A254U766	389	K	xxKxxxxxxx_K_xxxxxxxxxx
A0A254U766	243	K	xxxxxxxxxx_K_xxxxxxxxKx
A0A254U766	381	K	xxxxxxxxxx_K_xxxxxxxKxx
A0A254U766	252	K	xxxxxxxxxx_K_xxxxxxxxKx
A0A254U766	261	K	xxxxxxxxxx_K_Kxxxxxxxxx
A0A254TP49	276	K	xxxxxxxxxE_K_xxxxxxxxxx
A0A100IU61	58	K	xxxxxxxxxx_K_xxxxKxxxxx
A0A100IU61	267	K	xxxxxxxxxx_K_xxxxxxxKxx
A0A100IU61	888	K	xxxxxxxxxx_K_xxxxxxxKxx
A0A100IU61	242	K	xxKxxxxxxx_K_xxxxxxxxxx
A0A3F3RVL6	56	K	xxKxxxxxxx_K_xxxxxxxxxx
A0A3F3RVL6	96	K	xxxxRxxxxx_K_xxxxxxxxxx
A0A3F3RVL6	108	K	xxxxxxxxxx_K_xxxxxxxxKx
A0A3F3RVL6	36	K	xKxxxxxxxx_K_xxxxxxxxxx
A0A3F3RVL6	27	K	xxxxxxxxxx_K_xxxxxxxxKx
A0A3F3RVL6	152	K	xxxxxxxxxx_K_Kxxxxxxxxx
A0A3F3RVL6	48	K	xxxxxxxxxx_K_xxxxxxxKxx
A0A100IU67	22	K	xxxxxxxxxx_K_xxxxKxxxxx
A0A100IU67	48	K	xxxxxxxxxx_K_xxxxxKxxxx
A0A100IU67	33	K	xxxxxxxxxE_K_xxxxxxxxxx
A0A254TQN4	35	K	xxxxxxxxxx_K_xxxxxRxxxx
A0A254TQN4	77	K	xxxxRxxxxx_K_xxxxxxxxxx
A0A254TQR5	527	K	xxKxxxxxxx_K_xxxxxxxxxx
A0A254TW70	159	K	xxxxxxxxxx_K_xxxxxxxKxx
A0A505IHT6	119	K	xxxxxxxxxx_K_xxxxxxxKxx
A0A254TYV5	276	K	xxKxxxxxxx_K_xxxxxxxxxx
A0A254TYV5	114	K	xxxxxxxxxE_K_xxxxxxxxxx
A0A254TYV5	217	K	xxxxxKxxxx_K_xxxxxxxxxx
A0A254TYV5	17	K	xxxxRxxxxx_K_xxxxxxxxxx
A0A254TYV5	212	K	xxxxxxxxxx_K_xxxxKxxxxx
A0A254TYV5	244	K	xxxxxxxxxx_K_Kxxxxxxxxx
A0A254TYV5	97	K	xKxxxxxxxx_K_xxxxxxxxxx
A0A100IUF1	92	K	xxxxKxxxxx_K_xxxxxxxxxx
A0A100IUF1	230	K	xxxxxxxxxx_K_xxxxxxxxKx
A0A100IUF1	276	K	xxxxxxxxxx_K_xxxxxxKxxx
A0A100IUF1	283	K	xxxKxxxxxx_K_xxxxxxxxxx
A0A100IUF1	164	K	xxxxxxxxxx_K_xxxxKxxxxx
A0A505IF92	81	K	xxxxRxxxxx_K_xxxxxxxxxx
A0A505IF92	43	K	xxxxKxxxxx_K_xxxxxxxxxx
A0A505IF92	74	K	xxxxxxxxxx_K_xxxxKxxxxx
A0A505IF92	323	K	xxxxxxxxxx_K_xxxxKxxxxx
A0A3F3RKX6	336	K	xxxxxxxxxE_K_xxxxxxxxxx
A0A505I5V3	249	K	xxxKxxxxxx_K_xxxxxxxxxx
A0A254U046	344	K	xxKxxxxxxx_K_xxxxxxxxxx
A0A254U046	446	K	xxxxxxxxxE_K_xxxxxxxxxx
A0A254U046	396	K	Kxxxxxxxxx_K_xxxxxxxxxx
A0A254U046	429	K	Kxxxxxxxxx_K_xxxxxxxxxx
A0A100IUH5	40	K	xxxxRxxxxx_K_xxxxxxxxxx
A0A100IV17	130	K	xxxxRxxxxx_K_xxxxxxxxxx
A0A100IV17	539	K	xxxxxxxxxx_K_xxxxxKxxxx
A0A117DUE3	492	K	xxRxxxxxxx_K_xxxxxxxxxx
A0A117DUH2	153	K	xxxKxxxxxx_K_xxxxxxxxxx
A0A505IL81	570	K	xxxxxxxxxx_K_xxxxKxxxxx
A0A505IL81	794	K	xxKxxxxxxx_K_xxxxxxxxxx
A0A505IL81	585	K	xxxxxxxxxx_K_xxxxxKxxxx
A0A505IL81	575	K	xxxxxxxxxx_K_xxxxxxKxxx
A0A505IL81	761	K	xxxxxxxxxx_K_Kxxxxxxxxx
A0A117DUI7	153	K	xxxxRxxxxx_K_xxxxxxxxxx
A0A117DUI7	98	K	xxxxRxxxxx_K_xxxxxxxxxx
A0A3F3R849	149	K	xxKxxxxxxx_K_xxxxxxxxxx
A0A3F3R849	146	K	xxxxxKxxxx_K_xxxxxxxxxx
A0A3F3R849	141	K	xxxxxxxxxx_K_xxxxxxxKxx
A0A3F3R849	92	K	xxRxxxxxxx_K_xxxxxxxxxx
A0A117DUL6	140	K	xxxxxxxxxx_K_xxxxxxxxKx
A0A505ITF1	70	K	xxxxxxxxxx_K_xxxxxxKxxx
A0A505ITF1	705	K	xxxxxxxxxx_K_xxxxxxxKxx
A0A505ITF1	396	K	xxxxxxxxxx_K_xxxxxxxxKx
A0A505ITF1	779	K	xxxxKxxxxx_K_xxxxxxxxxx
A0A505ITF1	713	K	xxxxxxxxxE_K_xxxxxxxxxx
A0A505ITF1	101	K	xxxxxxxxxE_K_xxxxxxxxxx
A0A117DUM5	748	K	xxxxxxxxxE_K_xxxxxxxxxx
A0A505ITF1	773	K	xxxxxxxxxx_K_xxxxxKxxxx
A0A505ITF1	94	K	xxxxxxxxxx_K_xxxxxxxKxx
A0A505ITF1	680	K	xxxxKxxxxx_K_xxxxxxxxxx
A0A505ITF1	645	K	xxxxxxxxxE_K_xxxxxxxxxx
A0A117DUV1	289	K	xxxxKxxxxx_K_xxxxxxxxxx
A0A3F3R7G9	213	K	xxxxxxxxxE_K_xxxxxxxxxx
A0A3F3R7G9	223	K	xxxxxxxxxx_K_xxxxxxxKxx
A0A3F3R7G9	96	K	xxxxKxxxxx_K_xxxxxxxxxx
A0A117DUY3	293	K	xxxxxxxxxx_K_xxxxxxxKxx
A0A3F3R7G9	253	K	xxxxxxxxxx_K_xxxxxxxKxx
A0A3F3R7G9	148	K	xxxxxxxxxx_K_xxxxKxxxxx
A0A3F3R7G9	239	K	xxKxxxxxxx_K_xxxxxxxxxx
A0A254TXV4	12	K	xxxxxxxxxx_K_xxxxxxxxKx
A0A254TXV4	21	K	xKxxxxxxxx_K_xxxxxxxxxx
A0A254TXV4	137	K	xxxxxxxxxE_K_xxxxxxxxxx
Q5DR90	24	K	xxxxRxxxxx_K_xxxxxxxxxx
Q5DR90	12	K	xxKxxxxxxx_K_xxxxxxxxxx
A0A254TSG1	291	K	xxxxxxxxxx_K_xxxxxKxxxx
A0A254TSG1	68	K	xxxxxxxxxE_K_xxxxxxxxxx
A0A254TSQ9	214	K	xxxxxxxxxx_K_xxxxxxxxKx
A0A254TSQ9	223	K	xKxxxxxxxx_K_xxxxxxxxxx
A0A254TSQ9	210	K	xxxxxxxxxE_K_xxxxxxxxxx
A0A117DVM6	195	K	xxxxKxxxxx_K_xxxxxxxxxx
A0A254TTG5	1085	K	xxxxxxxxxx_K_xxxxKxxxxx
A0A254U9P5	194	K	xxxxKxxxxx_K_xxxxxxxxxx
A0A254U9P5	67	K	xxxxRxxxxx_K_xxxxxxxxxx
A0A254TZJ8	611	K	xxxxxxxxxx_K_xxxxKxxxxx
A0A254TZL7	332	K	xxKxxxxxxx_K_xxxxxxxxxx
A0A254TZP7	1306	K	xxxxxxxxxE_K_xxxxxxxxxx
A0A254TZP7	754	K	xxxxxxxxxE_K_xxxxxxxxxx
A0A254TZP7	736	K	xxxxRxxxxx_K_xxxxxxxxxx
A0A254TZP7	1223	K	xxxxRxxxxx_K_xxxxxxxxxx
A0A117DW77	326	K	xxxxxxxxxx_K_xxxxKxxxxx
A0A117DW77	303	K	xxxxxxxxxx_K_xxxxxKxxxx
A0A117DW77	851	K	xxxxxxxxxx_K_xxxxxRxxxx
A0A505IRH4	290	K	xxxxKxxxxx_K_xxxxxxxxxx
A0A505IRH4	284	K	xxxxxxxxxx_K_xxxxxKxxxx
A0A254TWE6	307	K	xxxxxxxxxx_K_xxxxxxxxKx
A0A254U038	23	K	xxxxxxxxxx_K_Kxxxxxxxxx
A0A117DWG1	104	K	xxxxxxxxxx_K_xxxxxxxxKx
A0A117DWG1	107	K	xxKxxxxxxx_K_xxxxxxxxxx
A0A117DWG1	6	K	xxxxxxxxxx_K_xxxxKxxxxx
A0A117DWG1	113	K	xxxxKxxxxx_K_xxxxxxxxxx
A0A254TSQ5	374	K	xxxxxxxxxx_K_xxxxxxxKxx
A0A254TSQ5	382	K	xxKxxxxxxx_K_xxxxxxxxxx
A0A254TSQ5	188	K	xxxxxxxxxx_K_xxxxxxxKxx
Q9P8K0	206	K	xxxxxxxxxE_K_xxxxxxxxxx
A0A117DWH6	288	K	xKxxxxxxxx_K_xxxxxxxxxx
A0A117DWH6	333	K	xxxxxxxxxx_K_xxxxxRxxxx
A0A117DWH6	236	K	xxxxKxxxxx_K_xxxxxxxxxx
A0A117DWH6	147	K	xxxxxxxxxE_K_xxxxxxxxxx
A0A254TWV1	171	K	xxxxxxxxxE_K_xxxxxxxxxx
A0A505I9T1	216	K	xxxxxxxxxx_K_xxxxxKxxxx
A0A505I9T1	59	K	xxxxxxxxxE_K_xxxxxxxxxx
A0A505I9P1	94	K	xxxxxxxxxx_K_xxxxxxxKxx
A0A505I9P1	92	K	xxxxRxxxxx_K_xxxxxxxxxx
A0A254TR26	59	K	xxxxxxxxxE_K_xxxxxxxxxx
A0A254TWW6	242	K	Kxxxxxxxxx_K_xxxxxxxxxx
A0A254TTN8	279	K	xxxxxxxxxx_K_xxxxxxxKxx
A0A254TTV4	179	K	xxxxxxxxxx_K_Kxxxxxxxxx
A0A117DX43	231	K	xxxxxxxxxE_K_xxxxxxxxxx
A0A117DX43	109	K	xxxxxxxxxx_K_xxxxxxKxxx
A0A254U9U1	413	K	xxxxxxxxxx_K_xxxxxxxKxx
A0A254TUD3	211	K	xxxxxxxxxx_K_xxxxxxxxKx
A0A254TUD3	143	K	xxxxxxxxxx_K_Kxxxxxxxxx
A0A117DXE7	659	K	xxxxxxxxxE_K_xxxxxxxxxx
A0A3F3RPW1	560	K	xxxxxxxxxx_K_xxxxxKxxxx
A0A3F3RPW1	648	K	xxxxRxxxxx_K_xxxxxxxxxx
A0A3F3RPW1	134	K	xxxxxxxxxx_K_xxxxxxKxxx
A0A3F3RPW1	303	K	xxxxxxxxxE_K_xxxxxxxxxx
A0A254TUJ7	738	K	xxxxxxxxxE_K_xxxxxxxxxx
A0A117DXG2	43	K	xxxKxxxxxx_K_xxxxxxxxxx
A0A3F3RRW9	431	K	xxxxxxxxxx_K_xxxxxxxKxx
A0A117DXI4	127	K	xxKxxxxxxx_K_xxxxxxxxxx
A0A117DXI4	168	K	xxxxxxxxxx_K_xxxxKxxxxx
A0A505HT36	128	K	xxxxKxxxxx_K_xxxxxxxxxx
A0A254TRW3	399	K	xxxxxxxxxx_K_xxxxxxKxxx
A0A254UH05	3	K	xxxxxxxxxx_K_xxxxxxxxKx
A0A505I720	368	K	xxKxxxxxxx_K_xxxxxxxxxx
A0A3F3RHU1	321	K	xxxxxxxxxE_K_xxxxxxxxxx
A0A117DYA6	670	K	xxxxxxxxxE_K_xxxxxxxxxx
A0A505I530	14	K	xxxxxxxxxE_K_xxxxxxxxxx
A0A117DYG4	276	K	xxxxxxxxxx_K_xxxxxxKxxx
A0A254TWG1	37	K	xxRxxxxxxx_K_xxxxxxxxxx
A0A254TWG1	237	K	xxxxxxxxxE_K_xxxxxxxxxx
A0A117DYJ0	163	K	xKxxxxxxxx_K_xxxxxxxxxx
A0A117DYJ0	267	K	xxxxxxxxxx_K_xxxxxxKxxx
A0A117DYJ0	582	K	xxxxRxxxxx_K_xxxxxxxxxx
A0A254UIB8	311	K	xxxxxxxxxx_K_Kxxxxxxxxx
A0A254UIB8	451	K	xxxxxxxxxx_K_xxxxxxxxKx
A0A254UIB8	289	K	xxxxxxxxxx_K_xxxxxxxxKx
A0A254UIB8	475	K	xxxxxKxxxx_K_xxxxxxxxxx
A0A254UAK3	329	K	xxRxxxxxxx_K_xxxxxxxxxx
A0A254TUX1	211	K	xxRxxxxxxx_K_xxxxxxxxxx
A0A254TUX1	167	K	xxxxxxxxxx_K_xxxxxxxKxx
A0A254TUX1	149	K	xxxxxxxxxx_K_xxxxxKxxxx
A0A254TUX1	51	K	xxxxxxxxxx_K_xxxxxxKxxx
A0A254TUX1	58	K	xxxxxxxxxx_K_xxxxxKxxxx
A0A254TUX1	23	K	xxxxxxxxxx_K_xxxxxxKxxx
A0A254TUX1	30	K	xxxxxxxxxE_K_xxxxxxxxxx
A0A254TUX1	131	K	xxxxxxxxxx_K_xxxxxxxxKx
A0A254UET0	263	K	xKxxxxxxxx_K_xxxxxxxxxx
A0A254TYC0	27	K	xxxxxxxxxx_K_xxxxxKxxxx
A0A117DZ96	583	K	xxxxKxxxxx_K_xxxxxxxxxx
A0A254TV03	31	K	xxxxxxxxxx_K_xxxxKxxxxx
A0A254TV03	36	K	xxxxxKxxxx_K_xxxxxxxxxx
A0A254UE97	180	K	xxxxxxxxxx_K_xxxxxRxxxx
A0A505HWN1	98	K	xxxxxxxxxx_K_xxxxxxxxKx
A0A505HQG0	86	K	xxxxxxxxxx_K_xxxxKxxxxx
A0A505HQG0	97	K	xxxxKxxxxx_K_xxxxxxxxxx
A0A505HQG0	100	K	xxxxxxxxxx_K_xxxxxKxxxx
A0A505HQG0	114	K	xxxxxxxxxx_K_xxxxxxxxKx
A0A505HQG0	91	K	xxxxxxxxxx_K_xxxxxxxxKx
A0A505HQG0	106	K	xxxxxxxxxx_K_xxxxxxxKxx
A0A505HQG0	137	K	xxKxxxxxxx_K_xxxxxxxxxx
A0A254UF08	301	K	xxxxxxxxxE_K_xxxxxxxxxx
A0A117DZK9	21	K	xxxxxxxxxE_K_xxxxxxxxxx
A0A117DZK9	382	K	xxRxxxxxxx_K_xxxxxxxxxx
A0A254TSN0	201	K	xxxxxxxxxx_K_Kxxxxxxxxx
A0A117DZN4	121	K	xxxxxxxxxx_K_Kxxxxxxxxx
A0A117DZN4	237	K	xxRxxxxxxx_K_xxxxxxxxxx
A0A117DZQ2	120	K	xxKxxxxxxx_K_xxxxxxxxxx
A0A117DZQ2	80	K	xxxxxxxxxx_K_xxxxxxxxKx
A0A117DZQ2	89	K	xxxxxxxxxx_K_Kxxxxxxxxx
A0A117DZQ2	112	K	xxxxxxxxxx_K_xxxxxxxKxx
A0A117DZQ2	50	K	xxxxKxxxxx_K_xxxxxxxxxx
A0A117DZQ2	155	K	xxxxxxxxxx_K_xxxxxxxxKx
A0A117DZQ2	107	K	xxxxxxxxxx_K_xxxxKxxxxx
A0A117DZQ2	44	K	xxxxxxxxxx_K_xxxxKxxxxx
A0A117DZQ5	251	K	xxxxxxxxxx_K_xxxxxxxxKx
A0A3F3RYW7	360	K	xxxxxxxxxx_K_xxxxxxxKxx
A0A3F3RYW7	365	K	xxxxxKxxxx_K_xxxxxxxxxx
A0A3F3RYW7	368	K	xxKxxxxxxx_K_xxxxxxxxxx
A0A3F3RYW7	89	K	xxxxxxxxxE_K_xxxxxxxxxx
A0A3F3RYW7	161	K	xxxKxxxxxx_K_xxxxxxxxxx
A0A3F3RYW7	73	K	xxxxxKxxxx_K_xxxxxxxxxx
A0A3F3RYW7	154	K	xxxxxxxxxx_K_xxxxxxKxxx
A0A3F3RYW7	381	K	xxxxxxxxxE_K_xxxxxxxxxx
A0A3F3RYW7	354	K	xxxxxxxxxx_K_xxxxxKxxxx
A0A3F3RYW7	215	K	xxxxxxxxxx_K_xxxxKxxxxx
A0A3F3RX81	256	K	xxxxxxxxxx_K_xxxxxxxKxx
A0A3F3RX81	41	K	xxxxxxxxxx_K_xxxxxxKxxx
A0A3F3RX81	43	K	xxxxxxxxxx_K_xxxxKxxxxx
A0A3F3RX81	167	K	xxxxRxxxxx_K_xxxxxxxxxx
A0A117E011	409	K	xxxxKxxxxx_K_xxxxxxxxxx
A0A254TNP1	294	K	xxxxRxxxxx_K_xxxxxxxxxx
A0A254TNP1	341	K	xxxxxxxxxx_K_xxxxxxxKxx
A0A254UL21	55	K	xxxxxxxxxx_K_xxxxxxxKxx
A0A3F3RGS8	15	K	xxKxxxxxxx_K_xxxxxxxxxx
A0A3F3RU22	236	K	xxxxxxxxxE_K_xxxxxxxxxx
A0A117E0E4	394	K	xxxxxxxxxE_K_xxxxxxxxxx
A0A117E0E5	180	K	xxxxxxxxxx_K_xxxxxKxxxx
A0A117E0E7	49	K	xxxxxxxxxE_K_xxxxxxxxxx
A0A117E0E7	198	K	xxxxxxxxxx_K_xxxxxKxxxx
A0A117E0E7	204	K	xxxxKxxxxx_K_xxxxxxxxxx
A0A254U3A4	67	K	xxxxxxxxxx_K_xxxxKxxxxx
A0A3F3R3C3	272	K	xxxxxxxxxx_K_Kxxxxxxxxx
A0A3F3R3C3	231	K	xxxxxxxxxE_K_xxxxxxxxxx
A0A3F3R3C3	236	K	xxxxxKxxxx_K_xxxxxxxxxx
A0A3F3R3C3	160	K	xxxxKxxxxx_K_xxxxxxxxxx
A0A3F3R3C3	46	K	xxxxxxxxxx_K_xxxxxRxxxx
A0A3F3R3C3	61	K	xxxxxxxxxE_K_xxxxxxxxxx
A0A254TMW8	184	K	xxxxxxxxxE_K_xxxxxxxxxx
A0A254UA29	74	K	xxxxKxxxxx_K_xxxxxxxxxx
A0A117E0T9	668	K	Kxxxxxxxxx_K_xxxxxxxxxx
A0A117E0T9	206	K	xKxxxxxxxx_K_xxxxxxxxxx
A0A117E0T9	241	K	xxKxxxxxxx_K_xxxxxxxxxx
A0A117E0T9	233	K	xxxxxxxxxx_K_xxxxxxxKxx
A0A117E0T9	578	K	xxxxxxxxxE_K_xxxxxxxxxx
A0A117E0T9	658	K	Kxxxxxxxxx_K_xxxxxxxxxx
A0A117E0T9	643	K	xxxxxxxxxx_K_xxxxKxxxxx
A0A117E0T9	308	K	xxKxxxxxxx_K_xxxxxxxxxx
A0A117E0T9	648	K	xxxxxKxxxx_K_xxxxxxxxxx
A0A117E0T9	360	K	xxxxxxxxxx_K_xxxxxxxKxx
A0A117E0T9	344	K	xxxxxxxxxE_K_xxxxxxxxxx
A0A117E0T9	350	K	xxxxKxxxxx_K_xxxxxxxxxx
A0A117E0T9	269	K	xxxxxxxxxx_K_xxxxxxxKxx
A0A117E0T9	337	K	xxxxxxxxxx_K_xxxxxxKxxx
A0A117E0T9	540	K	xxxxxxxxxE_K_xxxxxxxxxx
A0A117E0T9	300	K	xxxxxxxxxx_K_xxxxxxxKxx
A0A117E0T9	325	K	xxxKxxxxxx_K_xxxxxxxxxx
A0A254U1W0	382	K	xxxxxxxxxE_K_xxxxxxxxxx
A0A254U4R0	100	K	xxKxxxxxxx_K_xxxxxxxxxx
A0A117E0X2	221	K	xxxxxxxxxx_K_xxxxxxxxKx
A0A3F3RM19	121	K	xxxKxxxxxx_K_xxxxxxxxxx
A0A254U448	171	K	xxxxKxxxxx_K_xxxxxxxxxx
A0A254U448	219	K	xxxxxKxxxx_K_xxxxxxxxxx
A0A254U448	206	K	xxxxxxxxxx_K_xxxxxxxKxx
A0A505I9Q3	1338	K	xxxxxxxxxx_K_Kxxxxxxxxx
A0A505I9Q3	1324	K	xxxKxxxxxx_K_xxxxxxxxxx
A0A3F3RLK4	88	K	xxxxxxxxxx_K_xxxxKxxxxx
A0A3F3RLK4	263	K	xxxxxKxxxx_K_xxxxxxxxxx
A0A3F3RLK4	265	K	xxxKxxxxxx_K_xxxxxxxxxx
A0A3F3RLK4	303	K	xxxxxxxxxx_K_xxxxxKxxxx
A0A3F3RLK4	357	K	xxxxxxxxxx_K_Kxxxxxxxxx
A0A3F3RLK4	544	K	xxxxKxxxxx_K_xxxxxxxxxx
A0A3F3RLK4	550	K	xxxxxxxxxE_K_xxxxxxxxxx
A0A3F3RLK4	559	K	xKxxxxxxxx_K_xxxxxxxxxx
A0A3F3RLK4	563	K	xxxxxxxxxx_K_xxxxxxxKxx
A0A3F3RLK4	370	K	xxxxxxxxxx_K_xxxxxxKxxx
A0A3F3RLK4	319	K	xxxxRxxxxx_K_xxxxxxxxxx
A0A3F3RLK4	343	K	xxxxxKxxxx_K_xxxxxxxxxx
A0A3F3RLK4	76	K	xxKxxxxxxx_K_xxxxxxxxxx
A0A3F3RLK4	258	K	xxxxxxxxxx_K_xxxxKxxxxx
A0A505ICI8	259	K	xxxxRxxxxx_K_xxxxxxxxxx
Q6A596	246	K	xxxxxxxxxx_K_xxxxxxxxKx
Q6A596	137	K	xxxxKxxxxx_K_xxxxxxxxxx
Q6A596	87	K	xxxxxxxxxx_K_xxxxxxxxKx
Q6A596	88	K	xxxxxxxxxx_K_xxxxxxxKxx
Q6A596	531	K	xxxxxxxxxx_K_xxxxxxxKxx
Q6A596	539	K	xxKxxxxxxx_K_xxxxxxxxxx
Q6A596	429	K	xxxxxxxxxx_K_Kxxxxxxxxx
Q6A596	352	K	xxxxxxxxxx_K_xxxxxxxxKx
Q6A596	361	K	xxxxxxxxxx_K_Kxxxxxxxxx
Q6A596	144	K	xxxxxxxxxE_K_xxxxxxxxxx
Q6A596	609	K	xxxxxKxxxx_K_xxxxxxxxxx
Q6A596	131	K	xxxxxxxxxx_K_xxxxxxxxKx
Q6A596	255	K	xxKxxxxxxx_K_xxxxxxxxxx
Q6A596	566	K	xxxxxxxxxx_K_xxxxxxxKxx
Q6A596	498	K	xxxxxxxxxE_K_xxxxxxxxxx
A0A254U0T8	405	K	xxxxKxxxxx_K_xxxxxxxxxx
A0A505I7G0	223	K	xxxxxxxxxx_K_xxxxxxKxxx
A0A117E1B7	842	K	Kxxxxxxxxx_K_xxxxxxxxxx
A0A117E1B7	1165	K	xxxxxxxxxx_K_xxxxxRxxxx
A0A117E1C9	313	K	xKxxxxxxxx_K_xxxxxxxxxx
A0A3F3R677	40	K	xxxxxxxxxx_K_xxxxxxxxKx
A0A3F3R4D3	210	K	xxxxxxxxxE_K_xxxxxxxxxx
A0A3F3R4D3	131	K	xxxxxxxxxE_K_xxxxxxxxxx
A0A3F3R4L6	78	K	xxxxxxxxxx_K_xxxxxxxxKx
A0A3F3R4L6	90	K	xxxxxxxxxx_K_xxxxxxKxxx
A0A117E1H9	679	K	xxxxKxxxxx_K_xxxxxxxxxx
A0A117E1J4	157	K	xxRxxxxxxx_K_xxxxxxxxxx
A0A117E1J4	161	K	xxxxxxxxxE_K_xxxxxxxxxx
A0A117E1J4	351	K	xxKxxxxxxx_K_xxxxxxxxxx
A0A117E1J4	356	K	xxxxxxxxxx_K_xxxxxxxxKx
A0A117E1J4	541	K	xxxxxxxxxx_K_xxxxxKxxxx
A0A117E1J4	536	K	xxxxxxxxxx_K_xxxxKxxxxx
A0A117E1L4	100	K	xxxxxxxxxx_K_Kxxxxxxxxx
A0A254TLK1	83	K	xxxxxxxxxx_K_xxxxKxxxxx
A0A254TLK1	19	K	xxxxxxxxxx_K_xxxxKxxxxx
A0A254TLK1	353	K	xxRxxxxxxx_K_xxxxxxxxxx
A0A505HLM7	472	K	xxRxxxxxxx_K_xxxxxxxxxx
A0A254TLW9	126	K	xxxxxxxxxE_K_xxxxxxxxxx
A0A117E1S5	166	K	xxxxxxxxxx_K_Kxxxxxxxxx
A0A117E1S5	153	K	xxxKxxxxxx_K_xxxxxxxxxx
A0A117E1S5	146	K	xxxxxxxxxx_K_xxxxxxKxxx
A0A117E1S5	204	K	xxxxxxxxxE_K_xxxxxxxxxx
A0A117E1S5	118	K	xxxxxxxxxx_K_Kxxxxxxxxx
A0A254U0S5	462	K	xxxxRxxxxx_K_xxxxxxxxxx
A0A254U0S5	716	K	xxxKxxxxxx_K_xxxxxxxxxx
A0A254U0S5	138	K	xxRxxxxxxx_K_xxxxxxxxxx
A0A254U0S5	25	K	xxKxxxxxxx_K_xxxxxxxxxx
A0A505HZG8	927	K	xxxxxxxxxE_K_xxxxxxxxxx
A0A505HZG8	876	K	xxxxxxxxxE_K_xxxxxxxxxx
A0A505HZG8	845	K	xxxxxxxxxx_K_xxxxxxxKxx
A0A505HZG8	860	K	xxxxxxxxxx_K_xxxxxxKxxx
A0A117E1Z8	668	K	Kxxxxxxxxx_K_xxxxxxxxxx
A0A254TXN3	56	K	xxRxxxxxxx_K_xxxxxxxxxx
A0A254TUT5	395	K	Kxxxxxxxxx_K_xxxxxxxxxx
A0A117E2A2	375	K	xxxxxxxxxx_K_xxxxxxKxxx
A0A117E2A2	303	K	xxxxKxxxxx_K_xxxxxxxxxx
A0A117E2A2	152	K	xKxxxxxxxx_K_xxxxxxxxxx
A0A117E2A2	179	K	xxxxxxxxxE_K_xxxxxxxxxx
A0A254TZY9	100	K	Kxxxxxxxxx_K_xxxxxxxxxx
A0A254TZY9	452	K	xxxxxxxxxE_K_xxxxxxxxxx
A0A254TZY9	424	K	xxxxxxxxxx_K_xxxxxxxKxx
A0A117E2E5	41	K	xxxxxxxxxx_K_xxxxxxKxxx
A0A117E2E5	3525	K	xxxxRxxxxx_K_xxxxxxxxxx
A0A117E2E5	3257	K	xxxxxxxxxx_K_xxxxxxxxKx
A0A117E2E5	205	K	xxxxxxxxxx_K_xxxxxxxKxx
A0A117E2E5	162	K	xxxxxxxxxx_K_xxxxxxKxxx
A0A117E2E5	273	K	xxxxxxxxxE_K_xxxxxxxxxx
A0A505HZC1	135	K	xxxxxxxxxE_K_xxxxxxxxxx
A0A117E2I4	88	K	xxxxxxxxxE_K_xxxxxxxxxx
A0A117E2I4	94	K	xxxxKxxxxx_K_xxxxxxxxxx
A0A117E2I4	104	K	Kxxxxxxxxx_K_xxxxxxxxxx
A0A254UGN7	135	K	xxxxxxxxxE_K_xxxxxxxxxx
A0A117E2N1	86	K	xxxxxxxxxx_K_xxxxxxxxKx
A0A254U9R6	93	K	xxRxxxxxxx_K_xxxxxxxxxx
A0A254TQL7	319	K	xxxxxKxxxx_K_xxxxxxxxxx
A0A254TQL7	314	K	xxxxxxxxxx_K_xxxxKxxxxx
A0A254TQL7	367	K	xxxxxxxxxx_K_xxxxKxxxxx
A0A254TQ83	36	K	xxxxxxxxxx_K_xxxxxRxxxx
A0A254TQ83	324	K	xxRxxxxxxx_K_xxxxxxxxxx
A0A117E2W1	24	K	xxxxxxxxxx_K_xxxxxxKxxx
A0A117E2W1	315	K	xKxxxxxxxx_K_xxxxxxxxxx
A0A117E2W1	31	K	xxxxxKxxxx_K_xxxxxxxxxx
A0A117E2W1	62	K	xxxxKxxxxx_K_xxxxxxxxxx
A0A254TL03	261	K	xxxxxxxxxx_K_xxxxxxKxxx
A0A117E2Y6	64	K	xxxxKxxxxx_K_xxxxxxxxxx
A0A3F3RXZ1	51	K	xxKxxxxxxx_K_xxxxxxxxxx
A0A3F3RXZ1	55	K	xxxxxxxxxE_K_xxxxxxxxxx
A0A254U534	633	K	xxxxxxxxxx_K_xxxxxxxKxx
A0A505I279	458	K	xxxxxxxxxx_K_xxxxxxxxKx
A0A254U627	70	K	xxxKxxxxxx_K_xxxxxxxxxx
A0A254U627	73	K	Kxxxxxxxxx_K_xxxxxxxxxx
A0A3F3R979	102	K	xxxxxxxxxE_K_xxxxxxxxxx
A0A3F3R979	262	K	xxxxxxxxxx_K_Kxxxxxxxxx
A0A3F3R979	219	K	xxxxxxxxxx_K_xxxxxxxKxx
A0A3F3R979	243	K	xxxxxxxxxx_K_xxxxxRxxxx
A0A3F3R979	126	K	xxxxxxxxxx_K_xxxxxRxxxx
A0A505I1Z6	341	K	xxxxxxxxxE_K_xxxxxxxxxx
A0A117E3B8	65	K	xxxxxxxxxE_K_xxxxxxxxxx
A0A117E3B8	176	K	xxRxxxxxxx_K_xxxxxxxxxx
A0A117E3B8	29	K	xxxxRxxxxx_K_xxxxxxxxxx
A0A117E3B8	120	K	xxxxxKxxxx_K_xxxxxxxxxx
A0A117E3B8	115	K	xxxxxxxxxx_K_xxxxKxxxxx
A0A117E3B8	51	K	xxxxxxxxxx_K_xxxxxRxxxx
A0A117E3B8	10	K	xxxxxxxxxx_K_xxxxxRxxxx
A0A117E3C1	5	K	xxxxxxxxxx_K_xxxxxxKxxx
A0A254TPS5	122	K	xxxxRxxxxx_K_xxxxxxxxxx
A0A505HS15	13	K	xxxxxxxxxx_K_xxxxxxxKxx
A0A254U7M6	114	K	xxxxxxxxxE_K_xxxxxxxxxx
A0A254U7M6	364	K	xxxxxxxxxx_K_xxxxKxxxxx
A0A254U7M6	267	K	xxxKxxxxxx_K_xxxxxxxxxx
A0A254U7M6	263	K	xxRxxxxxxx_K_xxxxxxxxxx
A0A505IK06	127	K	xxxxxKxxxx_K_xxxxxxxxxx
A0A117E3U1	209	K	xxxxxxxxxE_K_xxxxxxxxxx
A0A3F3RH41	32	K	xxxxRxxxxx_K_xxxxxxxxxx
A0A3F3RH41	20	K	xxRxxxxxxx_K_xxxxxxxxxx
A0A3F3RH41	120	K	xxxxxxxxxx_K_xxxxxxxxKx
A0A3F3RH41	50	K	xxxxxxxxxx_K_xxxxKxxxxx
A0A3F3RH41	60	K	xxxxxxxxxx_K_xxxxxxxxKx
A0A117E412	45	K	xxxxRxxxxx_K_xxxxxxxxxx
A0A117E486	3231	K	xxRxxxxxxx_K_xxxxxxxxxx
A0A117E486	502	K	xxxxxxxxxx_K_xxxxxRxxxx
A1YWA5	139	K	xxxxxxxxxx_K_xxxxKxxxxx
A0A254TQW1	212	K	xxxxKxxxxx_K_xxxxxxxxxx
A0A254TQW1	39	K	xxxxxxxxxx_K_xxxxxxxxKx
A0A254TQW1	413	K	xxxxxxxxxx_K_xxxxxxxKxx
A0A254TQW1	203	K	xxxxxxxxxx_K_xxxxxxxxKx
A0A505ITM1	245	K	xxRxxxxxxx_K_xxxxxxxxxx
A0A505IJD1	232	K	xxxxRxxxxx_K_xxxxxxxxxx
A0A254TY58	15	K	xxxxRxxxxx_K_xxxxxxxxxx
A0A124BUR3	427	K	xxxxxxxxxx_K_xxxxKxxxxx
A0A505IKW2	727	K	xxxxKxxxxx_K_xxxxxxxxxx
A0A505IKW2	434	K	xxxxxxxxxx_K_xxxxxKxxxx
A0A505I8G8	345	K	xxxxxxxxxx_K_xxxxKxxxxx
A0A254TSV5	39	K	xxxxRxxxxx_K_xxxxxxxxxx
A0A254TW11	211	K	xxxxxxxxxx_K_xxxxxxxKxx
A0A254TW11	268	K	xxxxRxxxxx_K_xxxxxxxxxx
A0A254TW71	31	K	Kxxxxxxxxx_K_xxxxxxxxxx
A0A254TW71	202	K	xxxxxxxxxx_K_Kxxxxxxxxx
A0A254TRD6	190	K	xxxxxxxxxx_K_xxxxxKxxxx
A0A254TR00	238	K	xxxxxxxxxx_K_xxxxxxxxKx
A0A3F3RHQ7	76	K	xxxxxxxxxx_K_Kxxxxxxxxx
A0A3F3RPC8	17	K	xxxxxxxxxx_K_xxxxxxxKxx
A0A3F3RPC8	25	K	xxKxxxxxxx_K_xxxxxxxxxx
A0A3F3RPC8	88	K	xxxxxxxxxx_K_xxxxxRxxxx
A0A124BVY0	39	K	xxxxRxxxxx_K_xxxxxxxxxx
A0A124BVY0	53	K	xxxxxxxxxx_K_xxxxxRxxxx
A0A124BVY0	8	K	xxxxxxxxxx_K_xxxxxRxxxx
A0A124BVY0	165	K	xxRxxxxxxx_K_xxxxxxxxxx
A0A124BVY0	91	K	xxxxxxxxxx_K_xxxxxKxxxx
A0A3F3RPY9	256	K	xxxxxxxxxx_K_xxxxxRxxxx
A0A254TU69	207	K	xxxxxKxxxx_K_xxxxxxxxxx
A0A254TUK9	22	K	xxxxRxxxxx_K_xxxxxxxxxx
A0A254TV00	207	K	xxxxxxxxxE_K_xxxxxxxxxx
A0A254TV00	392	K	xxxxxxxxxE_K_xxxxxxxxxx
A0A254U3A2	286	K	xxxxxxxxxx_K_xxxxxxKxxx
A0A3F3RSF1	765	K	xxRxxxxxxx_K_xxxxxxxxxx
A0A3F3RSF1	333	K	xxxxxxxxxE_K_xxxxxxxxxx
A0A3F3RSF1	521	K	xxxxxxxxxE_K_xxxxxxxxxx
A0A3F3RSF1	677	K	xxxxxxxxxx_K_xxxxKxxxxx
A0A3F3RSF1	78	K	xxxxxxxxxx_K_xxxxKxxxxx
A0A3F3RSF1	543	K	xxxxxxxxxx_K_xxxxKxxxxx
A0A3F3RSF1	229	K	xxxxxxxxxx_K_xxxxxRxxxx
A0A3F3RSF1	24	K	xxxxxxxxxx_K_Kxxxxxxxxx
A0A3F3RSF1	633	K	xxxxxxxxxx_K_Kxxxxxxxxx
A0A254UC87	96	K	xxxxxxxxxE_K_xxxxxxxxxx
A0A254UC87	106	K	Kxxxxxxxxx_K_xxxxxxxxxx
A0A3F3RH19	303	K	xxKxxxxxxx_K_xxxxxxxxxx
A0A3F3RH19	24	K	xxxxKxxxxx_K_xxxxxxxxxx
A0A254UER9	258	K	xxxxxxxxxx_K_Kxxxxxxxxx
A0A124BWE4	133	K	xxxxxxxxxx_K_Kxxxxxxxxx
A0A254UFV5	186	K	xxxxxxxxxx_K_xxxxxxxxKx
A0A254UAN6	306	K	xxxxxxxxxx_K_xxxxxRxxxx
A0A254UDZ8	64	K	xxxxxxxxxx_K_xxxxxKxxxx
A0A124BWU1	118	K	xxKxxxxxxx_K_xxxxxxxxxx
A0A124BWU1	151	K	xxxxxxxxxx_K_xxxxKxxxxx
A0A124BWU1	156	K	xxxxxxxxxx_K_xxxxKxxxxx
A0A124BWU1	161	K	xxxxxKxxxx_K_xxxxxxxxxx
A0A124BWU1	49	K	xxxxKxxxxx_K_xxxxxxxxxx
A0A124BWU1	43	K	xxxxKxxxxx_K_xxxxxxxxxx
A0A124BWU1	149	K	xxxxxxxxxx_K_xxxxxxKxxx
A0A124BX09	58	K	xxKxxxxxxx_K_xxxxxxxxxx
A0A124BX09	62	K	xxKxxxxxxx_K_xxxxxxxxxx
A0A124BX09	140	K	xxxxxxxxxx_K_xxxxxxxKxx
A0A3F3RBR0	328	K	xxxxxxxxxx_K_xxxxxxxKxx
A0A3F3RBR0	291	K	xxxKxxxxxx_K_xxxxxxxxxx
A0A3F3RBR0	113	K	xxxxxxxxxx_K_xxxxKxxxxx
A0A254TMC9	189	K	xxxxxxxxxx_K_xxxxKxxxxx
A0A124BX74	385	K	xxKxxxxxxx_K_xxxxxxxxxx
A0A124BX74	386	K	xxxxxxxxxx_K_xxxxxxxxKx
A0A124BX74	319	K	xxxxxxxxxx_K_xxxxxKxxxx
A0A124BX74	325	K	xxxxKxxxxx_K_xxxxxxxxxx
A0A124BX74	175	K	xxxxRxxxxx_K_xxxxxxxxxx
A0A124BX74	207	K	xxRxxxxxxx_K_xxxxxxxxxx
A0A124BX74	396	K	xxxxxxxxxx_K_xxxxxxxxKx
A0A124BX74	395	K	xxxxxxxxxx_K_Kxxxxxxxxx
A0A124BX74	47	K	xxRxxxxxxx_K_xxxxxxxxxx
A0A124BX74	151	K	xxxxKxxxxx_K_xxxxxxxxxx
A0A124BX78	26	K	xxxxKxxxxx_K_xxxxxxxxxx
A0A124BX78	104	K	xxxxKxxxxx_K_xxxxxxxxxx
A0A124BX78	44	K	xxxxxxxxxx_K_xxxxxxxxKx
A0A124BX78	110	K	xxxxKxxxxx_K_xxxxxxxxxx
A0A124BX78	78	K	xxxxxxxxxx_K_xxxxxxxxKx
A0A124BX78	36	K	xxxxxxxxxx_K_xxxxxxxKxx
A0A254TN71	131	K	xxxxxKxxxx_K_xxxxxxxxxx
A0A254TN71	126	K	xxxxxxxxxE_K_xxxxxxxxxx
A0A124BXB1	24	K	xxxxxKxxxx_K_xxxxxxxxxx
A0A124BXB1	123	K	xxxxRxxxxx_K_xxxxxxxxxx
A0A124BXB1	43	K	xxxxKxxxxx_K_xxxxxxxxxx
A0A124BXB1	57	K	xxxxxxxxxx_K_xxxxxxxKxx
A0A505HTU7	771	K	xxxxRxxxxx_K_xxxxxxxxxx
A0A254UF39	136	K	xxxxKxxxxx_K_xxxxxxxxxx
A0A124BXF3	41	K	xxxKxxxxxx_K_xxxxxxxxxx
A0A254UK38	258	K	xxxxxxxxxE_K_xxxxxxxxxx
A0A124BXH6	771	K	xxKxxxxxxx_K_xxxxxxxxxx
A0A124BXH6	954	K	xxxxxxxxxx_K_xxxxxxKxxx
A0A124BXH6	961	K	xxxKxxxxxx_K_xxxxxxxxxx
A0A254U655	207	K	xxxxxxxxxE_K_xxxxxxxxxx
A0A254U655	201	K	xxxxxxxxxx_K_xxxxxKxxxx
A0A3F3R3X7	175	K	xxxxKxxxxx_K_xxxxxxxxxx
A0A3F3R3X7	94	K	xxxxKxxxxx_K_xxxxxxxxxx
A0A254U2N8	58	K	xxxxxxxxxx_K_xxxxxKxxxx
A0A254U2N8	64	K	xxxxKxxxxx_K_xxxxxxxxxx
A0A254U2N8	136	K	xKxxxxxxxx_K_xxxxxxxxxx
A0A254U2N8	132	K	xxxxxKxxxx_K_xxxxxxxxxx
A0A254U2N8	51	K	xxxxxxxxxx_K_xxxxxxKxxx
A0A124BXQ3	10	K	xxxxxxxxxx_K_xxxxKxxxxx
A0A124BXQ3	105	K	Kxxxxxxxxx_K_xxxxxxxxxx
A0A124BXS0	112	K	xxxxxxxxxx_K_xxxxxxxKxx
A0A124BXS0	120	K	xxKxxxxxxx_K_xxxxxxxxxx
A0A124BXS0	72	K	xxxxxxxxxx_K_xxxxxxxxKx
A0A124BXS0	59	K	Kxxxxxxxxx_K_xxxxxxxxxx
A0A124BXS0	44	K	xxxxxxxxxx_K_xxxxKxxxxx
A0A124BXS0	81	K	xKxxxxxxxx_K_xxxxxxxxxx
A0A124BXS0	32	K	xKxxxxxxxx_K_xxxxxxxxxx
A0A124BXS0	49	K	xxxxxKxxxx_K_xxxxxxxxxx
A0A124BXS0	14	K	xxxxxxxxxx_K_xxxxxxxxKx
A0A124BXS0	23	K	xxxxxxxxxx_K_xxxxxxxxKx
A0A124BXS3	585	K	xxxxxxxxxE_K_xxxxxxxxxx
A0A124BXS3	134	K	xxxxxKxxxx_K_xxxxxxxxxx
A0A124BXS3	605	K	xxxxxxxxxE_K_xxxxxxxxxx
A0A124BXS3	175	K	xKxxxxxxxx_K_xxxxxxxxxx
A0A124BXS3	567	K	xKxxxxxxxx_K_xxxxxxxxxx
A0A124BXS3	283	K	xxRxxxxxxx_K_xxxxxxxxxx
A0A124BXS3	118	K	xxxxKxxxxx_K_xxxxxxxxxx
A0A124BXS3	166	K	xxxxxxxxxx_K_xxxxxxxxKx
A0A124BXS3	385	K	xxxxxxxxxx_K_xxxxxKxxxx
A0A124BXS3	391	K	xxxxKxxxxx_K_xxxxxxxxxx
A0A3F3RII2	421	K	xxKxxxxxxx_K_xxxxxxxxxx
A0A124BXS3	112	K	xxxxxxxxxx_K_xxxxxKxxxx
A0A124BXS3	282	K	xxxxxxxxxx_K_Kxxxxxxxxx
A0A124BXS3	225	K	xxxxxxxxxE_K_xxxxxxxxxx
A0A124BXS3	564	K	xxxxKxxxxx_K_xxxxxxxxxx
A0A3F3RLY2	327	K	xxxxxxxxxE_K_xxxxxxxxxx
A0A505I8R7	444	K	xxxxxxxxxx_K_Kxxxxxxxxx
A0A3F3RN95	259	K	xxxxxxxxxx_K_xxxxxxKxxx
A0A3F3RN95	266	K	xxxKxxxxxx_K_xxxxxxxxxx
A0A3F3RN95	183	K	xxKxxxxxxx_K_xxxxxxxxxx
A0A3F3RN95	126	K	xxxxKxxxxx_K_xxxxxxxxxx
A0A124BXV3	876	K	xxxxxxxxxx_K_xxxxxKxxxx
A0A124BXV3	791	K	xxxxxKxxxx_K_xxxxxxxxxx
A0A124BXV3	826	K	xxxxxxxxxx_K_xxxxxxxKxx
A0A124BXV3	641	K	xxKxxxxxxx_K_xxxxxxxxxx
A0A124BXV3	647	K	xxxxKxxxxx_K_xxxxxxxxxx
A0A124BXV3	499	K	xxxxxxxxxx_K_xxxxxxxKxx
A0A124BXV3	414	K	xxxxKxxxxx_K_xxxxxxxxxx
A0A124BXV3	633	K	xxxxxxxxxE_K_xxxxxxxxxx
A0A124BXV3	819	K	xxxxxxxxxx_K_xxxxxxKxxx
A0A124BXV3	496	K	xxxxKxxxxx_K_xxxxxxxxxx
A0A124BXV3	625	K	xxxxxxxxxx_K_xxxxxxxKxx
A0A124BXW3	454	K	xxxxxxxxxE_K_xxxxxxxxxx
A0A3F3R559	160	K	xxxxxxxxxx_K_xxxxxxxKxx
A0A3F3RRX6	184	K	xxxxxxxxxx_K_xxxxxxxxKx
A0A254U7B9	90	K	xKxxxxxxxx_K_xxxxxxxxxx
A0A124BY40	96	K	xxxxxxxxxx_K_xxxxKxxxxx
A0A124BY40	91	K	xxxxxxxxxx_K_xxxxKxxxxx
A0A124BY40	80	K	xxxxxxxxxx_K_Kxxxxxxxxx
A0A124BY40	130	K	Kxxxxxxxxx_K_xxxxxxxxxx
A0A254TUU7	89	K	xxxxxxxxxx_K_xxxxxKxxxx
A0A124BY46	130	K	xxxxxxxxxx_K_Kxxxxxxxxx
A0A254TLI6	40	K	xxxKxxxxxx_K_xxxxxxxxxx
A0A124BY49	257	K	xxxxxxxxxE_K_xxxxxxxxxx
A0A124BY56	534	K	xxxxKxxxxx_K_xxxxxxxxxx
A0A124BY56	393	K	xxxxKxxxxx_K_xxxxxxxxxx
A0A254TMY1	606	K	xxxxxxxxxx_K_Kxxxxxxxxx
A0A254TMY1	446	K	xxxxxxxxxE_K_xxxxxxxxxx
A0A124BY62	79	K	xxxxxxxxxx_K_xxxxxxKxxx
A0A124BY62	344	K	Kxxxxxxxxx_K_xxxxxxxxxx
A0A124BY83	637	K	xxxxxxxxxx_K_xxxxxxxKxx
A0A254UJ92	55	K	Kxxxxxxxxx_K_xxxxxxxxxx
A0A254UJ92	302	K	xxxxxxxxxx_K_Kxxxxxxxxx
A0A254UJ92	24	K	xxxxxxxxxx_K_xxxxxxxKxx
A0A124BYA5	74	K	xxxxxxxxxx_K_xxxxxRxxxx
A0A124BYA7	40	K	xxxKxxxxxx_K_xxxxxxxxxx
A0A3F3RMI7	254	K	xxxxxxxxxx_K_xxxxKxxxxx
A0A505I311	69	K	xxRxxxxxxx_K_xxxxxxxxxx
A0A124BYJ6	502	K	xxxxxxxxxx_K_xxxxxxKxxx
A0A3F3RHR0	192	K	xxxxxxxxxx_K_xxxxxxxxKx
A0A3F3RGL8	341	K	xxxxxxxxxx_K_xxxxxxxxKx
A0A124BYP4	304	K	xxxxRxxxxx_K_xxxxxxxxxx
A0A124BYP4	119	K	xxxxxxxxxE_K_xxxxxxxxxx
A0A124BYP4	123	K	xxRxxxxxxx_K_xxxxxxxxxx
A0A124BYP4	402	K	xxxxKxxxxx_K_xxxxxxxxxx
A0A124BYP4	396	K	xxxxxxxxxE_K_xxxxxxxxxx
A0A124BYP4	73	K	xxxxxxxxxx_K_Kxxxxxxxxx
A0A254UD82	151	K	xxxxxxxxxE_K_xxxxxxxxxx
A0A254UF98	289	K	xxxxxxxxxx_K_xxxxKxxxxx
A0A3F3RHI4	94	K	xxxxRxxxxx_K_xxxxxxxxxx
A0A3F3RHI4	49	K	xxxxxxxxxx_K_xxxxxxxxKx
A0A3F3RHI4	50	K	xxxxxxxxxx_K_xxxxxxxKxx
A0A124BZ41	448	K	xxxxxxxxxx_K_xxxxxxxKxx
A0A254TZG4	132	K	xxxxxxxxxx_K_xxxxxxxxKx
A0A124BZ53	212	K	xxxxxxxxxx_K_xxxxKxxxxx
A0A254TKI8	49	K	xxxxxxxxxx_K_xxxxKxxxxx
A0A254TKR6	12	K	xxxxRxxxxx_K_xxxxxxxxxx
A0A254TL07	155	K	xxxxxxxxxx_K_xxxxxxxxKx
A0A254TL07	136	K	xxxxxxxxxx_K_xxxxxxxKxx
A0A254TL07	144	K	xxKxxxxxxx_K_xxxxxxxxxx
A0A254TL31	436	K	xxRxxxxxxx_K_xxxxxxxxxx
A0A254TL31	156	K	xxxxKxxxxx_K_xxxxxxxxxx
A0A254TLH5	92	K	xxxxxxxxxx_K_xxxxKxxxxx
A0A254TLH5	125	K	xxxxxxxxxx_K_xxxxxxxKxx
A0A254TLI6	118	K	xxxxRxxxxx_K_xxxxxxxxxx
A0A254TLI6	130	K	xxxxxxxxxx_K_Kxxxxxxxxx
A0A254TLJ0	358	K	xxxxxxxxxE_K_xxxxxxxxxx
A0A254TLJ0	338	K	xxxxxxxxxx_K_xxxxxxKxxx
A0A254TLJ0	345	K	xxxKxxxxxx_K_xxxxxxxxxx
A0A254TLM5	377	K	xxxxRxxxxx_K_xxxxxxxxxx
A0A254TLM5	234	K	xxxxxxxxxE_K_xxxxxxxxxx
A0A254TLP9	333	K	xxKxxxxxxx_K_xxxxxxxxxx
A0A254TLW4	275	K	xxKxxxxxxx_K_xxxxxxxxxx
A0A254TLW4	230	K	xxxxKxxxxx_K_xxxxxxxxxx
A0A254TLW4	224	K	xxxxxxxxxx_K_xxxxxKxxxx
A0A254TLW4	200	K	xxxxKxxxxx_K_xxxxxxxxxx
A0A254TLW4	474	K	xxxxxxxxxx_K_xxxxxxKxxx
A0A254TLY2	126	K	xxxxxxxxxE_K_xxxxxxxxxx
A0A254TLY2	79	K	xxxxxxxxxx_K_xxxxxKxxxx
A0A254TLY2	85	K	xxxxKxxxxx_K_xxxxxxxxxx
A0A254TLY2	54	K	xxxxxxxxxx_K_xxxxxKxxxx
A0A254TLY2	60	K	xxxxKxxxxx_K_xxxxxxxxxx
A0A254TLY2	89	K	xxxxxxxxxx_K_xxxxxxKxxx
A0A254TLY2	96	K	xxxxxxxxxx_K_xxxxxxKxxx
A0A254TLY2	64	K	Kxxxxxxxxx_K_xxxxxxxxxx
A0A254TLY2	431	K	xxxxxxxxxE_K_xxxxxxxxxx
A0A254TLY2	259	K	xxxxxxxxxx_K_xxxxxKxxxx
A0A254TLY2	265	K	xxxxxxxxxx_K_xxxxxxxKxx
A0A254TLY2	410	K	xxxxRxxxxx_K_xxxxxxxxxx
A0A254TLY2	192	K	xxxxxxxxxx_K_xxxxxxxKxx
A0A254TLY2	398	K	xxxxxxxxxx_K_xxxxxRxxxx
A0A254TM00	22	K	xxxxxxxxxx_K_xxxxKxxxxx
A0A254TM00	158	K	xxxxKxxxxx_K_xxxxxxxxxx
A0A254TM50	790	K	xxxxxxxxxx_K_xxxxxKxxxx
A0A254TM50	785	K	xxxxxxxxxx_K_xxxxKxxxxx
A0A254TMB8	159	K	xxxxxxxxxx_K_xxxxxxxKxx
A0A254TMB8	142	K	xxxxxxxxxE_K_xxxxxxxxxx
A0A254TMB8	148	K	xxxxKxxxxx_K_xxxxxxxxxx
A0A254TMB8	273	K	xxxxxxxxxx_K_xxxxxxxKxx
A0A254TMB8	281	K	xxKxxxxxxx_K_xxxxxxxxxx
A0A254TMB8	125	K	xxKxxxxxxx_K_xxxxxxxxxx
A0A254TMB8	265	K	xxxxxxxxxx_K_xxxxxxxKxx
A0A254TMB8	233	K	xxxxxxxxxx_K_Kxxxxxxxxx
A0A254TMC7	44	K	xxxxxKxxxx_K_xxxxxxxxxx
A0A254TMC7	145	K	xxxxKxxxxx_K_xxxxxxxxxx
A0A254TMC7	8	K	xxxxxxxxxx_K_Kxxxxxxxxx
A0A254TMH2	247	K	xxxxKxxxxx_K_xxxxxxxxxx
A0A254TMI5	3	K	xxxxxxxxxx_K_xxxxxxxKxx
A0A254TMI5	108	K	xxxxxxxxxx_K_xxxxxKxxxx
A0A254TMI5	114	K	xxxxxxxxxx_K_xxxxxxxKxx
A0A254TMI5	283	K	xxKxxxxxxx_K_xxxxxxxxxx
A0A254TMI5	44	K	Kxxxxxxxxx_K_xxxxxxxxxx
A0A254TMI5	157	K	xxxxRxxxxx_K_xxxxxxxxxx
A0A254TMI5	175	K	xxxxxxxxxx_K_Kxxxxxxxxx
A0A254TMV6	153	K	xxxxxxxxxE_K_xxxxxxxxxx
A0A254TMY1	660	K	xxxxxxxxxE_K_xxxxxxxxxx
A0A254TMY1	186	K	xxxxxxxxxx_K_xxxxxxxKxx
A0A254TMY5	274	K	xxKxxxxxxx_K_xxxxxxxxxx
A0A254TMY5	469	K	xKxxxxxxxx_K_xxxxxxxxxx
A0A254TMY5	251	K	xxxKxxxxxx_K_xxxxxxxxxx
A0A254TMY5	466	K	xxxxxxxxxE_K_xxxxxxxxxx
A0A254TN27	69	K	xxxxxxxxxx_K_xxxxxxxxKx
A0A254TN32	183	K	xxKxxxxxxx_K_xxxxxxxxxx
A0A254TN73	611	K	xxxxKxxxxx_K_xxxxxxxxxx
A0A254TN73	354	K	xxxxxKxxxx_K_xxxxxxxxxx
A0A254TN73	130	K	xxxKxxxxxx_K_xxxxxxxxxx
A0A254TN73	216	K	xxxxxxxxxx_K_xxxxxKxxxx
A0A254TN73	578	K	xKxxxxxxxx_K_xxxxxxxxxx
A0A254TN73	577	K	xxxxxxxxxE_K_xxxxxxxxxx
A0A254TN73	21	K	xxxKxxxxxx_K_xxxxxxxxxx
A0A254TN73	309	K	xxRxxxxxxx_K_xxxxxxxxxx
A0A254TN73	271	K	xxxxxxxxxE_K_xxxxxxxxxx
A0A254TN73	349	K	xxxxxxxxxx_K_xxxxxxxxKx
A0A254TN74	383	K	Kxxxxxxxxx_K_xxxxxxxxxx
A0A254TN74	362	K	Kxxxxxxxxx_K_xxxxxxxxxx
A0A254TN74	99	K	xxxxxxxxxx_K_xxxxxxxxKx
A0A254TN74	108	K	xKxxxxxxxx_K_xxxxxxxxxx
A0A254TN74	118	K	xxxxKxxxxx_K_xxxxxxxxxx
A0A254TN74	156	K	xxxxRxxxxx_K_xxxxxxxxxx
A0A254TN74	112	K	xxxxxxxxxx_K_xxxxxKxxxx
A0A254TN74	222	K	xxxxKxxxxx_K_xxxxxxxxxx
A0A254TNA5	271	K	xxRxxxxxxx_K_xxxxxxxxxx
A0A254TNA5	583	K	xxxxRxxxxx_K_xxxxxxxxxx
A0A254TND4	285	K	xxxxxxxxxx_K_Kxxxxxxxxx
A0A254TNF6	47	K	xxRxxxxxxx_K_xxxxxxxxxx
A0A254TNF6	44	K	xxxxxxxxxx_K_xxxxxxKxxx
A0A254TNG4	139	K	xxKxxxxxxx_K_xxxxxxxxxx
A0A254TNG4	177	K	xxxKxxxxxx_K_xxxxxxxxxx
A0A254TNG4	200	K	xxxxxxxxxE_K_xxxxxxxxxx
A0A254TNG4	195	K	xxxxxxxxxx_K_xxxxxxxKxx
A0A254TNG4	285	K	xxxxxxxxxE_K_xxxxxxxxxx
A0A254TNG4	231	K	xxRxxxxxxx_K_xxxxxxxxxx
A0A254TNG4	230	K	xxxxxxxxxx_K_Kxxxxxxxxx
A0A254TNG4	131	K	xxxxxxxxxx_K_xxxxxxxKxx
A0A254TNG9	250	K	xxRxxxxxxx_K_xxxxxxxxxx
A0A254TNG9	961	K	xxxKxxxxxx_K_xxxxxxxxxx
A0A254TNJ6	146	K	xxxxxxxxxE_K_xxxxxxxxxx
A0A254TNJ6	184	K	xxxxxxxxxx_K_xxxxxxxKxx
A0A254TNJ6	191	K	xxxxxxxxxx_K_xxxxxxxKxx
A0A254TNJ6	192	K	xxKxxxxxxx_K_xxxxxxxxxx
A0A254TNJ6	71	K	xxxxxxxxxx_K_xxxxxxxKxx
A0A254TNJ6	133	K	xxxxxxxxxx_K_xxxxxxxKxx
A0A254TNJ6	272	K	xxxxxxxxxE_K_xxxxxxxxxx
A0A254TNJ6	152	K	xxxxKxxxxx_K_xxxxxxxxxx
A0A254TNJ6	75	K	xxRxxxxxxx_K_xxxxxxxxxx
A0A254TNJ6	79	K	xxxxxxxxxx_K_xxxxxxxKxx
A0A254TNJ6	15	K	xKxxxxxxxx_K_xxxxxxxxxx
A0A254TNJ6	325	K	xxxxKxxxxx_K_xxxxxxxxxx
A0A254TNJ6	32	K	xxxxxxxxxx_K_Kxxxxxxxxx
A0A254TNJ6	57	K	xxKxxxxxxx_K_xxxxxxxxxx
A0A254TNJ6	388	K	xxxxKxxxxx_K_xxxxxxxxxx
A0A254TNQ8	62	K	xxxxRxxxxx_K_xxxxxxxxxx
A0A254TNQ8	205	K	xxxxxxxxxx_K_xxxxxRxxxx
A0A254TNQ9	662	K	xxxxxxxxxx_K_xxxxKxxxxx
A0A254TNQ9	242	K	xKxxxxxxxx_K_xxxxxxxxxx
A0A254TNQ9	427	K	xxxxxxxxxE_K_xxxxxxxxxx
A0A254TNQ9	38	K	xxxxKxxxxx_K_xxxxxxxxxx
A0A254TNQ9	638	K	xxxxxxxxxx_K_Kxxxxxxxxx
A0A254TNQ9	865	K	xxxxKxxxxx_K_xxxxxxxxxx
A0A254TPF2	14	K	xxxxxxxxxx_K_xxxxxxxxKx
A0A254TPF2	50	K	xxxxxxxxxx_K_xxxxxxxxKx
A0A254TPF2	59	K	xKxxxxxxxx_K_xxxxxxxxxx
A0A254TPF2	30	K	xxxKxxxxxx_K_xxxxxxxxxx
A0A254TPH9	54	K	xxxxxxxxxx_K_xxxxKxxxxx
A0A254TPH9	159	K	Kxxxxxxxxx_K_xxxxxxxxxx
A0A254TPJ2	278	K	xxxxxxxxxx_K_xxxxxxxKxx
A0A254TPJ2	362	K	xxxxKxxxxx_K_xxxxxxxxxx
A0A254TPJ2	356	K	xxxxxxxxxE_K_xxxxxxxxxx
A0A254TPL4	327	K	xxxxxxxxxx_K_xxxxxxKxxx
A0A254TPL4	415	K	xxxKxxxxxx_K_xxxxxxxxxx
A0A254TPL4	408	K	xxxxxxxxxx_K_xxxxxxKxxx
[truncated: 2,196 more rows]
