# Supplementary material for: Proteome-Wide Analysis of Lysine 2-Hydroxyisobutyrylation in Aspergillus niger in Peanuts
Source: Front Microbiol. 2021 Aug 18;12:719337. doi: 10.3389/fmicb.2021.719337 (PMC8418202; doi:10.3389/fmicb.2021.719337)
Supplement: Supplementary file 5 [file Table_5.XLSX]

## Sheet: bar detail
Protein accession	Protein accession of Homo_sapiens	Protein accession of Oryza_sativa	Protein accession of Physcomitrella_patens	Protein accession of Saccharomyces_cerevisiae	Protein accession of Toxoplasma_gondii	Protein accession of Botrytis_cinerea	Protein accession of Fusarium_oxysporum	Protien accession of Ustilaginoidea_virens
A0A254TSK7						M7TUA7	A0A2H3TGC1	A0A063CC28	3
A0A100I3L9	P61313	Q6ATD9	A9SXV4	P05748	TGME49_228470-t26_1-p1	A0A384K3C6	A0A2H3ST45	A0A1B5KUI0	8
A0A3F3R4V0				P00424		M7TQM2	A0A2H3TP46	A0A063BV13	4
A0A100IP51	P0C0S8	Q84NJ4	A9S826	P04911	TGME49_261580-t26_1-p1	A0A384JAQ7	A0A2H3T803	A0A063BP00	8
A1E372			A9T9K8			G2XY18	A0A2H3TQG6	A0A063C0R2	4
A0A254UDN3				P09232		G2YQS9	A0A2H3TAT8	A0A063BPV9	4
Q12551						G2Y2V5	A0A420T0P5		2
A0A505I6K0	P11413	Q7X7I6	A9TA54	P11412	TGME49_278830-t26_1-p1	M7UKQ4	A0A2H3SV32	A0A063C5C1	8
A0A254TZH3	P04040	Q0E4K1	A9RDR1		TGME49_232250-t26_1-p1	A0A384JXQ3	A0A2H3T3C6	A0A063BLH1	7
A0PCH8	Q14697	Q653V7	A9S2A3	P38138		G2YF83	A0A420MKR3	A0A063C8A8	7
A0A4Y5RXA4						G2YDH1	A0A2H3T0J2	A0A1B5KW85	3
A0A254TU37	Q01813			P16861		A0A384JR08	A0A420SPS7	A0A063BTJ5	5
A0A3F3RTB3	P11021	Q6Z7B0	A9T7Y9	P16474	TGME49_311720-t26_1-p1	A0A384K0D3	A0A2H3T9S5	A0A063BLC5	8
A0A100IE39	P00441	Q0DTX5	A9SX65	P00445		G2YHA8	A0A2H3TLN0	A0A1B5KRT2	7
A0A254ULL9						M7UWM0	A0A2H3SY78		2
A0A3F3RW63		Q6ZCH2	A9SHT9	Q00764	TGME49_297720-t26_1-p1	M7UXV5	A0A2H3TK98	A0A063BUU6	7
A0A3F3RZ05	Q16513		Q6BCT8	P24583	TGME49_226030-t26_1-p1	G2YM86	A0A420N777	A0A063BVJ4	7
A0A254TRI2	Q15084	Q942L2	A9TC27	P17967	TGME49_249270-t26_1-p1	G2YQJ3	A0A2H3T546	A0A063C0S8	8
A0A3F3RGS9		Q6ZCH2	A9SHT9	Q00764	TGME49_297720-t26_1-p1	M7UXV5	A0A420MTT6	A0A063BUU6	7
A0A254U566	P04406	Q655W2	P34923	P00360	TGME49_289690-t26_1-p1	M7TJL2	A0A2H3SZX7	A0A1B5KTP7	8
Q96X06						A0A384JID6	A0A2H3T1M0	A0A1B5KVP4	3
A0A254UBY1	P14618	Q7XKB5	A9SL78	P00549	TGME49_256760-t26_1-p1	A0A384J6Z0	A0A2H3TQF2	A0A063BQ16	8
Q5U9X2	P30101	Q53LQ0	A9SIY9	P17967	TGME49_211680-t26_1-p1	A0A384JKX7	A0A2H3SU46	A0A063BS64	8
Q33798		P12123	Q1XGA6			Q18ND9	Q5FYT3	H2CXG1	5
A0A3F3RD35						G2YSY4	A0A420NLP9	A0A063BWP5	3
A0A254TWD8	P04179	Q43008	A9T6N6	P00447	TGME49_316310-t26_1-p1	M7TZN8	A0A2H3T0K9	A0A063BXS2	8
Q5GN51	Q00796	Q6ZBH2	A9RYI0	P39713		M7TX04	A0A2H3TBM3	A0A1B5L2B2	7
A0A254TS45						G2XRU1	A0A2H3T1D6	A0A063BME2	3
A0A254UGB1	O95340	Q6ZL22	A9TVJ8			A0A384J5D0	A0A2H3TEP9	A0A063C8U2	6
A0A254TTY0	P23284	Q75M32	A9TAX1	P14832	TGME49_205700-t26_1-p1	A0A384JM46	A0A420RC92	A0A1B5L0T1	8
A0A3F3RF91		Q8GRU7	A9U375			M7TX30	A0A420MXZ4	A0A1B5KT45	5
A0A254U2X6	P49821	Q8H2T7	A9TJV8			G2XPM1	A0A2H3TAQ9	A0A063C1F4	6
A0A254U983	P52789	Q1WM16	A9T1J4	P17709	TGME49_265450-t26_1-p1	A1Z0M6	A0A2H3TTG3	A0A063BVQ6	8
A0A505HV95	P11498	Q8S6N5	A9RMZ3	P32327	TGME49_284190-t26_1-p1	A0A384J776	A0A2H3TG62	A0A063BVP3	8
A0A254TVQ4						O94100	A0A420M930	A0A063C6E8	3
A0A3F3RTW2									0
A0A3F3R667						M7USX5	A0A420QP50		2
A0A254TRU0		Q9FXT4	A9RP12			A0A384JBL2	E2S091		4
A0A3S8IMI6	E7EMB3	Q0JNS6	A9SHH7	P06787	TGME49_249240-t26_1-p1	A0SYP9	A0A2C8D0E9	A0A1B5L7X9	8
Q9P8D6	O75390	Q7F8R1	A9RZ27	P00890	TGME49_268890-t26_1-p1	A0A384J8S2	A0A2H3SUU8	A0A1B5L8U0	8
Q0ZAX7							A6N6J9	A0A063C1G8	2
C9E8N1						A0A384JWC5	A0A420SVF3	A0A063C5C2	3
K7WQK7						A0A384JWC5	A0A420QKZ9	A0A063C5C2	3
A0A100IGN8	O75390	Q7F8R1	A9RZ27	P00890	TGME49_268890-t26_1-p1	G2YBW3	A0A2H3T2B3	A0A063BM85	8
Q00206				P09232		A0A384JVF6	A0A420PMX2	A0A063BVH2	4
A0A0N7H563						A0A384J7W5			1
A0A100HYV4							A0A2H3T111		1
A0A254TZJ1	P04040	Q0E4K1	A9RDR1		TGME49_232250-t26_1-p1	A0A384JXQ3	A0A420RLY9	A0A063BLH1	7
A0A100I1U7	P04040	Q0E4K1	A9RDR1		TGME49_232250-t26_1-p1	A0A384JXQ3	A0A420RLY9	A0A063BLH1	7
A0A254TYL1			A9RV22		TGME49_233720-t26_1-p1	A0A384JYN6	A0A2H3TXK0	A0A1B5L3R0	5
A0A100I261		Q5WAB3	A9RSV4		TGME49_313670-t26_1-p1	G2YGF2	A0A420MJS7	A0A063C9P5	6
A0A254U6N6	Q8TC12	Q7XVN6	A9RV90			G2YMF6	A0A2H3TPA6	A0A063BQH0	6
A0A3F3R814						M7UJ57	A0A2H3SRK3	A0A063C7P2	3
A0A100I2H5						G2Y8K0	A0A2H3SRJ4	A0A063C2U0	3
O93914	Q15084	Q67UF5	A9TQ07		TGME49_249270-t26_1-p1	G2YAV7	A0A2H3TB54	A0A063BPL2	7
A0A100I2S2	P30050	Q6Z8E0	A9RKD8	P0CX53	TGME49_254440-t26_1-p1	A0A384JW18	A0A2H3TDZ0	A0A1B5KSM1	8
A0A3F3R847	Q15436	Q53NR8	A9SGN2	P15303	TGME49_291680-t26_1-p1	M7TJC7	A0A2H3SYI4	A0A063C521	8
A0A505IHU3				P05747		G2YCX7	A0A2H3U2N6		3
A0A254U1D5	O00764	Q2QMK8	A9RD16			M7TM22	A0A420NLY2	A0A1B5KWM2	6
A0A254TY19	B1AK88			P13517		A0A384JN55	A0A2H3T2U4	A0A1B5KY01	5
A0A100I2Z4	P07437	Q75GI3	Q8H932	P02557	TGME49_316400-t26_1-p1	G2Y6Z3	A0A2H3SSP9	A0A063C8H4	8
A0A100I339	P62491	Q852B4	A9TDJ8	P51996	TGME49_289680-t26_1-p1	M7V247	A0A420MPI8	A0A1B5KWG3	8
A0A100I355	P08574	Q0DJC3	A9RCI4	P07143	TGME49_246540-t26_1-p1	M7UFJ9	A0A420NMF1	A0A063BSL5	8
A0A505IIQ1						A0A384J7F6	A0A420T503	A0A1B5KR55	3
A0A254U2Y7		Q10MK5	A9RDW8			A0A384JEU3	A0A420QZ11	A0A063BQT5	5
A0A254U122							A0A2H3SJ13		1
A0A3F3R908	Q9BXW7					A0A384JWP9	A0A2H3SZU1	A0A063C6Q7	4
A0A100I3B3	C9JRZ8	Q60EL7	A9SZE7	P38115		M7TJY1	A0A420P0X8	A0A063BUH6	7
A0A254TXK0		Q5ZDJ3	A9SDC6	P12945	TGME49_223710-t26_1-p1	A0A384JXE6	A0A420R980	A0A063BKH8	7
A0A100I3F9	P62987	Q2QQ48	A9T3D3	P23301	TGME49_289750-t26_1-p1	M7UBH9	A0A2H3SXX6	A0A063BYS4	8
A0A254TYK3						M7UMD5	A0A420NB51	A0A063C424	3
A0A3F3R723		Q5QN02	A9SXY2	P21264		A0A384JLU6	A0A2H3SQ28	A0A063BLM1	6
A0A3F3R9H7									0
A0A254U0D0						M7UU60	A0A420QGV4	A0A063C3W0	3
A0A505IHC7		Q53NG8	A9SLF0			M7TCF1	A0A420MYA2	A0A1B5L3S8	5
A0A100I418		Q9ZRI7	A9RWY6		TGME49_300140-t26_1-p1	M7TS79	A0A2H3SPU0	A0A063C368	6
A0A505IJF9	P12004		A9TGV8		TGME49_247460-t26_1-p1	A0A384J667	A0A2H3STR4	A0A1B5KWE7	6
A0A3F3R7S3		Q6ZKI0	A9U3P8	Q12335		G2YZN5	A0A2H3TB22	A0A063C5K4	6
A0A3F3R6T9	P26639	Q6Z0N5	A9U0D5	P04801	TGME49_300260-t26_1-p1	G2YW31	A0A420NR92	A0A063BWU6	8
A0A254TXM4						M7THX0	A0A2H3U148	A0A063BUU1	3
A0A100I4B0	P62081	Q0ILQ6	A9TXW9	P36017	TGME49_267810-t26_1-p1	A0A384JTX8	A0A2H3T2W5	A0A063CBP1	8
A0A254TXG0	P62081	Q10MS5	A9TXW9	P26786	TGME49_239100-t26_1-p1	G2YGW7	A0A2H3T2W5	A0A1B5KRR1	8
A0A254TRZ7		Q8H051	A9T298	P54839		A0A384JVY1	A0A2H3TAA5	A0A063CCZ8	6
A0A254TRZ3		Q5JKV3				M7TSB1	A0A420MZG7	A0A063BU97	4
A0A3F3RJ80	P22694	Q5SNF8	Q6BCT8	P12688	TGME49_226030-t26_1-p1	G2XU52	A0A2H3THB6	A0A063BU31	8
A0A505IJ44						M7TVQ5	A0A2H3TLY2	A0A063C0I9	3
A0A100I4D2						A0A384JVQ7	A0A420P616		2
Q068V7		Q94CU3	A2SXS1			G2YI11	A0A420P8B3	A0A1B5L292	5
A0A100I4E3						G2XRU1	A0A2H3T1D6	A0A063BME2	3
A0A100I4E7	P62263	Q6H7T1	A9TTN2	P06367	TGME49_263700-t26_1-p1	G2YHZ5	A0A2H3T2L6	A0A1B5KUK6	8
A0A100I4E9	P35606	Q5VQ78	A9TJC1	P41811	TGME49_235020-t26_1-p1	A0A384K5M4	A0A420N7B7	A0A063BMC1	8
A0A100I4G5	P62249	Q0IQF7	A9TGH1	P0CX51	TGME49_263040-t26_1-p1	A0A384JD22	A0A2H3U2C7	A0A063C2F2	8
A0A254TS75			Q6YXP7			M7U1W9	A0A2H3STG8	A0A063BU11	4
A0A254TS41	O75533		A9RIM7		TGME49_205010-t26_1-p1	A0A384JKX8	A0A2H3T7N7	A0A1B5L6C8	6
A0A254U0I4						A0A384JH24	A0A420T3Y5	A0A063BTC1	3
A0A100I4P5				Q04336		M7UU02	A0A420SJ50	A0A063CDE1	4
A0A3F3RIS1	P10619		A9U5T2			M7U4E8	A0A420PRM1	A0A063BVW3	5
A0A254TS95		Q5NBI8				A0A384JFD6	A0A2H3SRV9	A0A063C7Y3	4
A0A254U0M2				P14922		A0A384K387	A0A2H3SZT0	A0A063CB76	4
A0A100I502				P40531		M7UGB1	A0A2H3SXV5	A0A063C0I6	4
A0A254TSN2						G2YUP9	A0A2H3T9M0	A0A063C386	3
A0A254TSW5	P30084	Q6H7I3	A9TBR6			M7UCD1	A0A2H3TJC3	A0A063BM08	6
A0A3F3RJK3		Q75HE6	A9U4S7			M7UVH6	A0A420N698	A0A063BY25	5
A0A3F3RJ71	Q9H115	Q6YS11	A9TAV9		TGME49_218760-t26_1-p1	M7U316	A0A2H3SZW4	A0A063C645	7
A0A254TT45	D6REX3		A9TPN4			A0A384K3C5	A0A420SA17	A0A063CAK1	5
A0A254U173						M7U9N5	A0A2H3THR5	A0A1B5KVX9	3
A0A254TT75						A0A384K081	A0A420NP79	A0A063C589	3
A0A254TSH8		Q688M9		P39721		A0A384JZV9	A0A420PGV3	A0A1B5L5B6	5
A0A3F3RSM7						A0A384JGF3			1
A0A254UA70						A0A384JYV6	A0A2H3T450	A0A063C523	3
A0A100I6J3	P47897	Q65WY6	A9S2J6	P13188	TGME49_217460-t26_1-p1	A0A384K0D4	A0A420MQX6	A0A063C1B8	8
A0A3F3RQY2							A0A420Q5F6	A0A063BLC9	2
A0A100I6J7		Q6AUF3	A9SPM9			A0A384JS82	A0A2H3U1G9	A0A063BQV3	5
A0A254U1H7							A0A2H3TYW4		1
A0A254U445	B0YIW6	Q0DJA0	A9RMY5	P43621	TGME49_221522-t26_1-p1	A0A384JVJ7	A0A420MV05	A0A1B5KZ66	8
A0A505IGB0						M7UAX0	A0A420MG43	A0A1B5L1E8	3
A0A100I791						G2YCS6	A0A2H3TI04	A0A1B5KUB6	3
A0A3F3R5X6						M7U7L2	A0A2H3SLX6	A0A063C1T5	3
A0A505ICM2				Q07451		G2Y238	A0A2H3SVM7	A0A1B5KYW0	4
A0A100I7E9	Q9UK45	Q6ZBS1	A9T9R4		TGME49_286560-t26_1-p1	M7UXK3	A0A2H3TEU6	A0A063BZ88	7
A0A505IGK4						M7U1I4	A0A2H3SWV6	A0A063C1T4	3
A0A3F3R7V7			A9T9B5			A0A384JN75	A0A420U2R6		3
A0A3F3R649	P22087	Q6K701	A9RL91	P15646	TGME49_311430-t26_1-p1	G2YGV9	A0A2H3T8Z3	A0A063C2Z1	8
A0A100I7K6	P19388	Q2RAP1	A9RWG5		TGME49_240590-t26_1-p1	M7V3V3	A0A2H3TBM5	A0A063C1U3	7
A0A254U1X4						A0A384JI55	A0A2H3U165	A0A063CBI3	3
A0A100I7S0							A0A2H3U6L8		1
A0A254TWP9	Q00796	Q6ZBH2	A9RYI0			G2YX35	A0A420MIY5	A0A063C2T8	6
A0A254U4W8						G2XS37	A0A420PJM7	A0A063C7K6	3
A0A254TSR5						G2YHU2	A0A420MUK3	A0A1B5KZP7	3
A0A3F3RIK3		Q64MA8	A9RXS6	Q12154	TGME49_231190-t26_1-p1	G2YBM6	A0A420PVT8	A0A063C3J4	7
A0A254TRW7				P11633	TGME49_210408-t26_1-p1	G2YBM0	A0A2H3STH5	A0A063BU05	5
A0A100II28	P61204	Q9LDC9	A9TBY9	P19146	TGME49_276140-t26_1-p1	A0A384JX46	A0A2H3SWZ5	A0A063C2Y6	8
A0A254U1F2		Q10R17	A9SCV9	P80210	TGME49_279450-t26_1-p1	G2XVA7	A0A420T4I0	A0A1B5KR33	7
A0A254TRN8						M7U072	A0A420NUP0	A0A063CCK9	3
A0A100I8D7						M7U072	A0A420NUP0	A0A063CCK9	3
Q9P8J8	P46459	Q65X08	A9TVK3	P25694	TGME49_318510-t26_1-p1	A0A384JHX3	A0A2H3TJ58	A0A063BSZ5	8
A0A505I9X6						M7UWL1	A0A420PAC8	A0A063CAQ9	3
A0A100I8K4						M7TL11	A0A2H3TMC3	A0A063BSP8	3
A0A505I9T8				P22146		A0A384JHV5	A0A2H3T603	A0A1B5L543	4
A0A3F3RI65						G2YWZ9	A0A2H3T8U1	A0A1B5L1H7	3
A0A3F3RIA9	P60891		A9SV81	P38689	TGME49_220100-t26_1-p1	A0A384JIL5	A0A2H3TLK5	A0A063BSX3	7
A0A3F3RJU5	Q9HD20	Q6AUL4	A9RG70		TGME49_318460-t26_1-p1	M7U2Y2	A0A2H3SLJ1	A0A063BYH9	7
A0A254TZE0	O15067	Q0JH25	A9TZH0	P38972		A0A384J916	A0A2H3T9V8	A0A063C6N7	7
A0A3F3RI54	Q14738		A9SNL3			G2Y496	A0A2H3T9N5	A0A1B5L0P6	5
A0A3F3RHX9	P14324	O04882	A9SPQ1	P08524	TGME49_224490-t26_1-p1	G2Y3J0	A0A2H3TND4	A0A1B5L303	8
A0A254TR45						M7UJG4	A0A2N9DMR7	A0A063C3W2	3
A0A254TR32	P50570	Q5JJJ5	A9SRT4	P21576	TGME49_321620-t26_1-p1	M7USS1	A0A2H3T508	A0A063C0R9	8
A0A3F3RJG6						M7TT58	A0A420P563	A0A1B5KSC6	3
A0A254TYW6						M7V1F9	A0A2H3T4W2	A0A1B5L792	3
A0A254TTC2		C7IWD0	Q6YXQ9			A0A384JDZ7	A0A420NCN1	A0A063BWP4	5
B6V7E4		Q6H3Y7		P07262	TGME49_293180-t26_1-p1	A0A384K7A2	A0A2H3TKR8		5
A0A100I9S5						G2YJ32			1
A0A254TUX5						G2YJ32			1
A0A254TUJ0				P00128		G2Y2F3	A0A2H3SS25	A0A063BXU1	4
A0A254TX37		Q7XPV4	A9RN00			A0A384JEN3	A0A420NHU9		4
A0A254TTV8						A0A384JEI6	A0A2H3SZU5	A0A1B5KTM7	3
A0A505HRX6	P42285				TGME49_213770-t26_1-p1	A0A384JEG2	A0A420QUD8	A0A063C3D7	5
A1YWA7			A9SM45	P07267		C9DEC9	A0A420U519	A0A063BQV4	5
A0A100IA18	P27105					A0A384JH17	A0A420QTK6	A0A063C087	4
A0A254TTS7	Q9BVK6		A9TTH6	Q05359		M7U405	A0A2H3SN91	A0A063BQU9	6
A0A254TTW2	Q00610	Q2RBN7	A9T0L4	P22137	TGME49_290950-t26_1-p1	A0A384J6S5	A0A2H3THK5	A0A063BR09	8
A0A254TTT7	P49721	Q9LST6	A9S5N6	P22141	TGME49_254900-t26_1-p1	A0A384JG41	A0A2H3TNF5	A0A1B5L7A3	8
A0A505HV17	O00571	Q75HJ0	A9T4J8	P06634	TGME49_226250-t26_1-p1	M7TRN8	A0A420NDH4	A0A063BY16	8
A0A3F3RRA1					TGME49_235880-t26_1-p1	A0A384J6Q9	A0A420Q813	A0A063BXM8	4
A0A254TUV7	P30419	Q8LR54			TGME49_209160-t26_1-p1	A0A384J4M3	A0A420SQ11	A0A063BPT1	6
A0A254TZJ9		Q8GT01	A9T0D9		TGME49_236070-t26_1-p1		A0A420NJ40		4
A0A254TU29						A0A384JAX9	A0A2H3U300		2
A0A100IAD3						A0A384JAX9	A0A2H3U300		2
A0A100IAK1						M7TDL9	A0A2H3TII7	A0A063BUT8	3
A0A100IAM4	Q9BUQ8	Q2R1M8	A9T4J8	P06634	TGME49_298020-t26_1-p1	M7TXU1	A0A420QZ53	A0A063BRT9	8
A0A254TZ19	P22307					A0A384JFV6	A0A2H3U377	A0A063BXA3	4
A0A254U2M1	P04181	Q10G56	A9SVW8	P07991		M7U5V6	A0A2H3THR4	A0A063C6B2	7
A0A505I1D6						M7UQL0	A0A2H3SNB8	A0A063C351	3
A0A3F3RPU9				P17442		M7U5F0	A0A2H3SVW2	A0A063BZF7	4
A0A100IAY3		Q941T9	A9TU90	P41940	TGME49_257960-t26_1-p1	M7UMF3	A0A2H3TFZ5		6
A0A254TVE2						M7TX28	A0A420MTL8		2
A0A254U043		Q8SAZ7	A9RFD8	P32563	TGME49_232830-t26_1-p1	M7TX55	A0A420P308	A0A063CDE5	7
A0A505HSV0						A0A384JCC3	A0A420Q8W7	A0A063C005	3
A0A505I1V8	P14678				TGME49_300280-t26_1-p1	G2XN82	A0A420TV98	A0A063BZ01	5
A0A254TUU2	P42765	Q94LR9	A9S8B1	P41338	TGME49_301120-t26_1-p1	M7U186	A0A2H3TI85	A0A063C9T9	8
A0A100IBA4	P00505	Q5Z7I8	A9TG09	P23542	TGME49_248600-t26_1-p1	A0A384JEX2	A0A420SF84	A0A063BP07	8
A0A254TUX3	P00505	Q5Z7I8	A9TG09	P23542	TGME49_248600-t26_1-p1	A0A384JEX2	A0A420SF84	A0A063BP07	8
A0A254U386						A0A384K662	A0A2H3T488	A0A063C1W7	3
A0A254TYH8	P50990	Q75HJ3	A9U1I5		TGME49_287500-t26_1-p1	G2Y884	A0A420REU5	A0A1B5L7D6	7
Q2VSG4				P13298	TGME49_259660-t26_1-p1	M7U3B9	A0A2H3T7X6	A0A063C729	5
A0A254TU92	P30837	Q9FRX7	A9U465	P46367	TGME49_222160-t26_1-p1	A0A384JBL3	C0LQ82	A0A1B5L386	8
A0A100IBR3	P30837	Q9FRX7	A9U465	P46367	TGME49_222160-t26_1-p1	A0A384JBL3	C0LQ82	A0A1B5L386	8
A0A100IBR7	P21964					M7U304	A0A420Q8C5		3
A0A100IBT7	P61513		A9THG9	P0CX25	TGME49_300190-t26_1-p1	A0A384K0T1	A0A2H3T3R6	A0A063C021	7
A0A100IBX6	P53007	Q6YVE7	A9TMK8			A0A384K726	A0A2H3TE56	A0A1B5KQW7	6
A0A254TVV5						M7TV01	A0A2H3TDW6	A0A063C9R7	3
A0A100ICE8						M7U458	A0A420NKQ4	A0A063BZ30	3
A0A100ICI1					TGME49_254120-t26_1-p1	A6RPU4	A0A2H3TUE5	A0A063BP02	4
A0A254UC56		Q0JKD0	A9SM67	Q12680		G2Y3T0	A0A420TC55	A0A063BZJ0	6
A0A505I9C1						G2Y3X7		A0A063BP79	2
B3RFW1						G2YQI2	A0A2H3TM04	A0A063C7P4	3
A0A3F3RGZ9	Q9UNQ0	Q8H8V5	A9TKZ5	P33302		A0A384JJJ8	A0A420TC00	A0A063C7R0	7
A0A100ICW0	P62280	Q7XIK5	A9S6F7	P0CX47	TGME49_226970-t26_1-p1	G2Y9N5	A0A2H3T396	A0A1B5L183	8
A0A100ICX1							A0A420QBE0	A0A063C1R3	2
A0A254UBV0		Q69LQ9		P47085		G2YH97	A0A2H3SRX2	A0A063C5C6	5
A0A505I914						Q8X1E7	A0A420N9D8	A0A063BSZ0	3
A0A254TVB4						M7U5K9	A0A2H3TXM5	A0A063C1P8	3
A0A254UBN7	Q3ZCQ8					M7TT16	A0A2H3TAN6	A0A063BVG6	4
A0A100ID24	P62829	Q9AV77		P0CX41	TGME49_312090-t26_1-p1	M7U6X2	A0A2H3SR96	A0A1B5KUV3	7
A0A3F3RRN5						M7U2L4	A0A2H3TC91	A0A063C4V7	3
A0A100ID42	O00487	Q9SDD1	A9S453	P43588	TGME49_269840-t26_1-p1	M7U0L2	A0A2H3T2Y1	A0A063C1X7	8
A0A100ID66	P49207	Q6ZD96	A9SGF2	P40525	TGME49_227600-t26_1-p1	A0A384JQ22	A0A2H3TLX2	A0A063C0J1	8
A0A254UBL4	Q9BRX2	Q7XR03				M7TLV7	A0A420QH76	A0A063BUM3	5
A0A254UBK8						M7URL0	A0A2H3TCV4	A0A063BZN2	3
A0A254UE72			A9T6K3			M7UFP8	A0A420RBG8	A0A1B5KWH7	4
A0A100IDB5	P60866	Q10P27	A9U106	P38701	TGME49_223050-t26_1-p1	M7U2B0	A0A2H3TY96	A0A063BZZ2	8
A0A100IDH6		Q656Y1	A9U233	P23291	TGME49_240640-t26_1-p1	A0A384JK91	A0A420MNV7	A0A063C7T8	7
A0A254UBL9		Q6Z382	A9TP01		TGME49_273370-t26_1-p1	G2Y8Y5	A0A2H3TEV2	A0A063CB38	6
A0A254UBK9						M7TVU4	A0A2H3T2A5		2
A0A100IDM9						M7UV08	A0A2H3T7Z7		2
A0A254UJH5						A0A384J5C5	A0A2H3TA38	A0A1B5KSC0	3
A0A100IDT9	Q16181			Q07657		A0A384JQF7	A0A2H3TQM6	A0A1B5KT47	5
A0A100IDV1	P63220	Q7Y199		Q3E754	TGME49_259240-t26_1-p1	G2YAZ7	A0A2H3T2V9	A0A063BVE4	7
A0A100IDZ2	Q9HCC0		A9S4F1			A0A384JR91	A0A2H3TGR9	A0A063C9L9	5
A0A254UAV3						M7TH71	A0A420MP41		2
A0A100IE20	P37837	Q84ZL6	A9TQS8	P15019	TGME49_229360-t26_1-p1	G2YHB1	A0A420MNY4	A0A1B5KU49	8
A0A254UAX5	P39656					G2YQP9	A0A420S6R3	A0A063BK72	4
A0A254UB69	P62136	Q5VRS7	A9SNF4	P32598	TGME49_311310-t26_1-p1	A0A384J832	A0A420SYP5	A0A063C2J6	8
A0A505I8A5						G2YR42	A0A420NBC2	A0A063BRB9	3
A0A254UAU1							A0A420TFF1		1
Q3KZ41									0
A0A100IES2						G2YN49	A0A2H3SRM7		2
A0A254UAQ5	Q9UJS0		A9U3R3			A0A384JR47	A0A420R349	A0A063C5T9	5
A0A100IF42	P62277	Q69UI1	A9RKW1	P05756	TGME49_270380-t26_1-p1	M7U3D3	A0A2H3T4K8	A0A063BVR8	8
A0A100IF68		Q652N6				G2XSN9	A0A2H3TNL5	A0A063C4K0	4
A0A3F3RF01						A0A384JK17			1
A0A254UI91	F8VXC8					M7U645	A0A420MS50	A0A063BV34	4
A0A3F3RBS1							A0A420Q8J8		1
A0A3F3RA91							A0A2H3TSG2		1
A0A505HWX8				P36126		M7THG2	A0A420RFH1	A0A1B5L080	4
A0A3F3RFA0						M7UPQ2	A0A420PY30	A0A063C3M3	3
A0A254UDP9			A9SWZ6			A0A384JPU6	A0A2H3TM38	A0A1B5KXW1	4
A0A254UDA7	P25787	Q6H852	A9SAY6	P23639	TGME49_287210-t26_1-p1	A0A384K318	A0A2H3TL02	A0A063BVK3	8
A0A100IFP9	Q9NUI1		A9SRU2			M7UFY5	A0A2H3SUK1	A0A063C4G2	5
A0A254UDK2		Q60EA3	A9S4I1			A0A384JZW5	A0A420PUB7	A0A063C407	5
A0A505HVF2	Q12965	Q6AVV2	A9SX53	Q04439	TGME49_278870-t26_1-p1	G2YXI8	A0A420QX53	A0A1B5L2L4	8
A0A505HTJ5	O15371	Q688X1	A9RBL3		TGME49_317720-t26_1-p1	G2YAE5	A0A2H3T315	A0A063C255	7
A0A254UCZ9						A0A384K451	A0A420R7U5	A0A1B5L4R8	3
A0A3F3RAW8							A0A2H3SI88	A0A063CB23	2
A0A254UD56	P00966	Q2QVC1	A9TX31			G2XZJ0	A0A420QW19	A0A1B5KUS3	6
A0A3F3RA69	P22314	Q2RBM4	A9SFQ4	P22515	TGME49_290290-t26_1-p1	M7TQB8	A0A420N149	A0A063BZY2	8
A0A100IGI7	P22314	Q2RBM4	A9REZ6	P22515	TGME49_290290-t26_1-p1	G2YQ79	A0A420N149	A0A063BZY2	8
A0A3F3RB42	P50213	Q9SDG5	A9SIP7	P40495		A0A384JJU1	A0A2H3SY46	A0A063CEL9	7
A0A254UFH0							A0A2H3TJ29	A0A063BNY8	2
A0A3F3RAD1			A9SC52	P25654		A0A384K0L7	A0A2H3SUV7	A0A063CCY1	5
A0A100IGT9						A0A384K7H2	A0A420MVZ8		2
A0A254UCK3	P55060		A9SW41	P33307		A0A384JBE2	A0A2H3TDI2	A0A063C563	6
A0A505HVR9						G2Y410	A0A2H3TJ62	A0A063C927	3
A0A100IH14						M7TLY0	A0A2H3T4A6	A0A1B5L8F7	3
A0A505HW48	P61964	Q9AYI7	A9T1E6	P16649		G2YWN4	A0A2H3T2Q8	A0A1B5L7Z8	7
A0A3F3RXT5	P43304		A9RK15		TGME49_263730-t26_1-p1	G2XX81	A0A420NTU0	A0A063C0S9	6
A0A254UCY0						M7TL51	A0A420TUF8	A0A063BR11	3
A0A254UKC0	Q99714	Q75KH3	A9T6K3			M7U480	A0A2H3SQQ4	A0A063BSR7	6
A0A254TSL1	O14980	Q84M87	A9S636	P30822	TGME49_249530-t26_1-p1	M7UBE2	A0A2H3U3D5	A0A1B5L0Y9	8
A0A254TN50						M7TW45	A0A2H3SIS0		2
A0A100IHG6	Q9UHD8			P25342		A0A384JG48	A0A2H3T0N9	A0A063C5L3	5
A0A3F3RXK6	E9PQ57	Q6ZBS9	A9RWT4		TGME49_245470-t26_1-p1	A0A384JEB3	A0A2H3SNC0	A0A063BVU1	7
A0A254UCV5						G2YIN9	A0A420MTT8		2
Q9UVJ7	P62266	Q8L4F2	A9SB19	P0CX29	TGME49_229670-t26_1-p1	M7TIW5	A0A2H3TIE5	A0A1B5KWE0	8
A0A254TM97	Q9UJS0		A9TMK8			M7TS15	A0A420NI88	A0A1B5L606	5
A0A254TMM1	O95340	Q6ZL22	A9TVJ8			M7URH4	A0A2H3TEA7	A0A063C6F3	6
A0A3F3RXG5						G2YBH3	A0A2H3STV9	A0A063BYA7	3
A0A2I7UGF3	P68371	Q0DA75	A9RQS1	P02557	TGME49_266960-t26_1-p1	A0A346HHE0	A0A1L1YQL8	A0A063C9B7	8
A0A254TML5		Q6L4R5		P31412		M7V074	A0A2H3SUJ1	A0A063BZ81	5
A0A505HTG1						M7TS82	A0A2H3SUU2	A0A063BUC3	3
A0A254TNR8	Q02878	Q7XR19	A9RUW5	P05739	TGME49_313390-t26_1-p1	G2YEY4	A0A2H3SUB5	A0A063C5X8	8
A0A3F3RWT7	Q99471					M7U6H7	A0A420R771		3
A0A3F3RWP7	P49755	Q84MP2				A0A384JY44	A0A2H3STF7	A0A1B5KU08	5
A0A254TMX8	G3V0E4	Q10Q21	A9SG19	P11914	TGME49_202680-t26_1-p1	A0A384JBB1	A0A2H3T2U7	A0A1B5KSP8	8
A0A3F3RYJ7	P62906	Q6ER67	A9U1W9	P0CX43	TGME49_215470-t26_1-p1	M7TKD0	A0A2C8D1L5	A0A063C7I2	8
A0A100II52	P62906	Q6ER67	A9U1W9	P0CX43	TGME49_215470-t26_1-p1	G2XY24	A0A2H3U7B0	A0A063BW63	8
A0A3F3RWJ9	Q01085	Q2R134	A9TFH5		TGME49_224580-t26_1-p1	A0A384JPR6	A0A2H3TI77	A0A063CCM7	7
A0A100II62	P49411	Q851Y8	A9T9Z0	P02992	TGME49_262380-t26_1-p1	A6S544	A0A420RWT6	A0A063C7H9	8
A0A254TNC0	Q13616	Q5ZC88	A9T788	Q12018		M7UEZ8	A0A2H3T9U8	A0A063C9T6	7
A0A100IIE3						A0A384JEH3	A0A2H3SMB3	A0A1B5L3K2	3
A0A254TU27	P35232	Q6EP40	A9U1A6	P50085	TGME49_243950-t26_1-p1	A0A384K3D6	A0A2H3T8B9	A0A063BP26	8
A0A254TRY0						A0A384JIT9	A0A2H3TEL8	A0A063C4L6	3
A0A254TN96						G2YN22	A0A420N140	A0A1B5LAB7	3
A0A3F3RWH0	P61160	P0C540	Q6TYS2	P32381	TGME49_209030-t26_1-p1	A0A384K1R6	A0A2H3TKU5	A0A063BNX3	8
A0A100IIH6	P63096					G2YP38	Q96VA7	A0A1B5KW04	4
A0A100III0	P62805	Q7XUC9	A9TW56	P02309	TGME49_239260-t26_1-p1	A0A384K0F0	A0A2H3THU0	A0A1B5L6T1	8
A0A3F3RX08			A9SX77	P32495	TGME49_313560-t26_1-p1	G2YCF6	A0A2H3SP95	A0A1B5L7H5	6
A0A3F3RW28		Q9SMB1	A9RFU9	Q12074		A0A384K2W1	A0A420QNA8	A0A1B5KW77	6
A0A254TU83						A0A384JZN4	A0A2H3T8T6	A0A063C9B6	3
A0A254TNG9		Q5VNW0	A9SYF9	P08566		A0A384K193	A0A420MMP3	A0A063BLV6	6
A0A100IIM2						M7U1C2	A0A420NAW4	A0A063BRC4	3
A0A254TN99		Q6Z7V4			TGME49_211020-t26_1-p1	G2YHG0	A0A2H3SN41	A0A063BTQ0	5
A0A100IIS3		Q0DRP7	A9T2E1	P38910		G2YLZ9	A0A2H3T846	A0A1B5KXB0	6
A0A100IIT4	Q9UJZ1	Q7EZD2	A9T1F8		TGME49_222210-t26_1-p1	M7UYI8	A0A420R5U3	A0A063C209	7
A0A505HTZ5									0
A0A254UEM4	Q15046	Q6F2U9	A9SZV3	P15180	TGME49_205710-t26_1-p1	A0A384K606	A0A2H3TLG5	A0A063C9X0	8
A0A254UHE4						G2YL41	A0A2H3TDX2	A0A063BV71	3
A0A254UER8		Q10NX2	A9SAK3	P10963	TGME49_289650-t26_1-p1	A0A384K6E3	A0A2H3TE48	A0A063C5K9	7
A0A100IJ87	P41252	Q67WM2	A9TB11	P09436	TGME49_207640-t26_1-p1	M7TR74	A0A2H3TUC5	A0A063BQ43	8
A0A100IJA4		Q7XT99	A9TSS9			A0A384K5Q1	A0A2H3SNV1		4
A0A254TRQ2		Q657T0			TGME49_269650-t26_1-p1	G2Y0P4	A0A420MK19	A0A063BXA8	5
A0A254UMI2	J3KNF8	Q7XCR6	A9SE60			G2XTK2	A0A2H3TPN5	A0A063C8F2	6
A0A254UF75	Q99436	Q9LST8	A9TB62	P25043	TGME49_306930-t26_1-p1	A0A384JLG3	A0A2H3SSR0	A0A063BV99	8
A0A100IJD1	Q15366					G2YZH2	A0A420NLT8	A0A063C8B4	4
A0A505I984						A0A384JKM5	A0A420T718	A0A063C065	3
A0A505HUN2						G2YS47	A0A420RDZ0	A0A063BPR9	3
A0A254UEC2	P15121	Q60EL7	A9SZE7	P14065		A0A384JBL7	A0A2H3UA11	A0A063BUH6	7
A0A254UFP4		Q2QWT4	A9SIZ5			M7U3M7	A0A2H3TI55	A0A063C9W1	5
A0A254ULM9	P49748					M7UY53	A0A2H3SNA6	A0A063BVT2	4
A0A254U3A8							A0A2H3T0V7		1
A0A254UH55		Q7XHY5	A9SMC8			M7TMD7	A0A2H3SLI0	A0A063C1A9	5
A0A100IJX4		Q6ASW3	A9TNH7	P54838		M7U3L3	A0A2H3T7K1	A0A063C6U9	6
A0A100IJX6	P62316	Q5WMV0	A9TQH6		TGME49_270830-t26_1-p1	G2YQW4	A0A2H3TK79	A0A063C8W0	7
A0A254UEP0		Q0E3L4	A9RPY0			G2Y3F1	A0A2H3TKE9	A0A063CAQ4	5
A0A100IJZ5		Q10Q61	A9RGJ6	P41940		M7UKM9	A0A2H3TTM5		5
A0A254U330			A9RVT0	P53860	TGME49_203390-t26_1-p1	M7UFK0	A0A2H3T1Q3	A0A063BWQ0	6
A0A3F3RSL3			A9TAD1			A0A384K118	A0A420QYA1	A0A1B5KVF8	4
A0A254U2X2						A0A384J988	A0A420QKJ4		2
A0A254U2Q7	P06576	Q0JKB4	A9T278	P00830	TGME49_261950-t26_1-p1	M7UJF1	A0A2H3TLA8	A0A1B5KXR4	8
A0A100IK79		Q652S1	A9SYE4			G2YPF8	A0A420SKP7		4
A0A100IK82		Q6H6P8	A9RL34	P32775	TGME49_209960-t26_1-p1	A0A384K542	A0A2H3TLK7	A0A1B5KV71	7
A0A3F3R3F7			A9TFA6			A0A384JY89	A0A2H3U223	A0A1B5L1T5	4
A0A254U2Z3	P09661				TGME49_229210-t26_1-p1	A0A384JZL8	A0A420QDE7	A0A063C3A9	5
A0A254U1X5	P51659	Q7XMI8	A9RWX6		TGME49_217740-t26_1-p1	G2YMV6	A0A2H3T9G8	A0A063C4L9	7
A0A100IKP3	P51659	Q7XMI8	A9RWX6		TGME49_217740-t26_1-p1	A0A384JMW9	A0A2H3T9G8	A0A063C4L9	7
A0A100IKQ6	P18124	Q0JAC6	A9TJB0	P05737	TGME49_314810-t26_1-p1	A0A384JD42	A0A420QPM7	A0A1B5KUR9	8
A0A100IKT9						M7UVA6	A0A2H3T863	A0A063C1N7	3
A0A254U1Q1	Q9Y512					A0A384J5E2	A0A2H3TTB9	A0A1B5L2F8	4
A0A254U1M9						G2XNL3	A0A2H3TZA2	A0A1B5KRY5	3
A0A100IKW6						A0A384J8J4	A0A2H3TBP9	A0A1B5L1T0	3
Q9HET4	P62820	Q6L502	A9SI73	P07560	TGME49_214770-t26_1-p1	A0A384J3Z3	A0A2H3T826	A0A063C4Y4	8
A0A100IKY6	Q14376	Q8LNZ3	A9T4W4		TGME49_225880-t26_1-p1	A0A384JZA4	A0A2H3THB9	A0A1B5L6P9	7
A0A254U4V0						M7U574	A0A2H3T4K7	A0A063C5B2	3
A0A254U4M1	Q15418	Q53P85	A9S5F3	P06245	TGME49_206590-t26_1-p1	M7TFE6	A0A2H3T150	A0A1B5L5Y6	8
A0A505I7T4	P08621				TGME49_205180-t26_1-p1	M7TWF0	A0A2H3TMT7	A0A1B5KUX0	5
A0A254U2H3		Q6YZH8	A9SVA5	P39522		G2Y5L4	A0A2H3T8L4	A0A063BT65	6
A0A254U4K8	P40227	Q6ASR1	A9SYM5		TGME49_318410-t26_1-p1	G2Y4F4	A0A2H3TJF3	A0A063BZN8	7
A0A254U4J5		Q7XP22	A9TXD8	P40482		G2YP19	A0A420Q4B2	A0A063BWS5	6
A0A3F3R3B1						G2XZ65		A0A1B5L6W1	2
A0A505IEB3	A5YKK6	Q94LQ9		P25655	TGME49_291140-t26_1-p1	A0A384JX42	A0A420R2C2	A0A063BU15	7
A0A254UC65	B0QY89	Q0DJU1	A9TY01		TGME49_273460-t26_1-p1	M7TTI8	A0A2H3SL78	A0A063C4H0	7
A0A100IL79	O00264	Q6K680	A9RQW8			M7TYX1	A0A2H3SLT0	A0A063BMI4	6
A0A254U4E2	Q96QK1	Q84SZ6	A9TTF6		TGME49_242660-t26_1-p1	A0A384JWD8	A0A420MZH2	A0A063BQX7	7
A0A254U4D7				P38111	TGME49_316430-t26_1-p1	G2YAU2	A0A420MXD4	A0A063C3X1	5
A0A254U486	C9JRZ8	Q941T6	A9SZE7	P14065		G2YYX5	A0A420P925	A0A063BVA4	7
A0A254U4Z5		Q0DV32	A9SET7			G2XQG2	A0A420PV97	A0A063C466	5
A0A254U9R0						G2Y3A5	A0A420MRT8	A0A063BYR2	3
A0A254U411				P36136		A0A384JFN5	A0A2H3TVB2	A0A063BU60	4
A0A3F3R2L1	Q16836	Q8S1G9	A9RJ32		TGME49_232090-t26_1-p1	A0A384JBP8	A0A2H3TFB0	A0A1B5L5U2	7
A0A254U3Q8	P25705	P0C522	Q1XGA4	P07251	TGME49_204400-t26_1-p1	G2Y4C1	A0A2H3SX84	A0A063BT67	8
A0A505IFT0									0
A0A254U3W5				Q02046		G2Y447	A0A2H3STL5	A0A063BTY6	4
A0A100ILJ8						G2Y0L7	A0A420Q1B0		2
A0A100ILK7			A9TF96			M7TL57	A0A420MPC1		3
A0A100ILL3	P19338					A0A384K4K8	A0A420MDV8	A0A063C260	4
A0A100ILL6	P68400		A9THD0		TGME49_263070-t26_1-p1	A0A384JHU8	A0A2H3SVA0	A0A063BXY7	6
A0A100ILN6							A0A2H3TH23		1
A0A254U3J0				P47190		G2Y7D9	A0A2H3T1Z8	A0A063BZ56	4
A0A100ILR3						A0A384J8Q2	A0A2H3STI5		2
A0A117E156						G2XQR0	A0A420PD18	A0A063CAM3	3
A0A254U478			A9RY03	P36059		A0A384J9D4	A0A2H3STN4	A0A063BW85	5
A0A505I747		Q2QWT8	A9TD44		TGME49_239490-t26_1-p1	G2YSF3	A0A420RCV4	A0A063BZ32	6
A0A254U4A9	P23381	Q2QP62	A9RQM2	Q12109	TGME49_288360-t26_1-p1	M7TYR3	A0A420RCS2	A0A063BW32	8
A0A254U115		Q851W1			TGME49_213072-t26_1-p1	M7UA72	A0A420U818	A0A1B5KTV2	5
A0A254U139						A0A384JSC2	A0A420SS38	A0A063BVR1	3
A0A254U1U5	P49736			P29496	TGME49_214970-t26_1-p1	A0A384K2F8	A0A420U7Z5	A0A063BUX1	6
A0A100IM70	Q16181			P25342		A0A384K4K0	A0A2H3T5T9	A0A063C5R3	5
A0A3F3R4Z4	Q93009	Q94ED6	A9S238		TGME49_289330-t26_1-p1	G2YMI4	A0A420RSF5	A0A063C8H2	7
A0A254U4L4						M7U9E6	A0A2H3TGG6	A0A063C9S5	3
A0A100IMB2	Q14697	B9F676	A9SRV0	P38138		M7TUF9	A0A420SQS3	A0A063BS52	7
A0A3F3R520	Q32Q12	Q7XC37	A9T4T4	P36010	TGME49_295350-t26_1-p1	G2Y716	A0A420R7F2	A0A063BUZ5	8
A0A254U8I4									0
A0A505IDJ8						A0A384J5T9	A0A420QSP4	A0A1B5KXZ4	3
A0A254U1H8						G2XY08	A0A2H3SK36	A0A063CB57	3
A0A100IME4						G2XY08	A0A2H3SK36	A0A063CB57	3
A0A3F3R4G3		Q69Y18	A9TRG0			A0A384J963	A0A420PEH3	A0A063BTJ3	5
A0A254U4W1		Q9LWJ2	A9T1Q4	P06106		M7U2K7	A0A2H3SUP5	A0A063BZW9	6
A0A100IMI9		Q6AT83	A9SED9			A0A384JMX5	A0A420P5M7	A0A063BZS4	5
A0A254U6B8									0
A0A3F3R586		Q9SE42	A9RDV0		TGME49_247670-t26_1-p1	M7USR0	A0A2H3ST71	A0A063C201	6
A0A100IMT3									0
A0A100IMV8	B4DR61	Q6ES90	A9TUA0	P32915	TGME49_269980-t26_1-p1	A0A384JCH1	A0A2H3TGY0	A0A063C9Q2	8
A0A505HN20						G2XQ32	A0A420RRF1	A0A063C8R5	3
A0A505HZ93						A0A384JJQ2	A0A420QAW1	A0A1B5KV12	3
A0A505HR84						M7U575	A0A420U829	A0A063BRF3	3
A0A100IMY7		Q8S7J1	A9TVJ7		TGME49_249650-t26_1-p1	G2XNQ5	A0A2H3TQI3	A0A1B5KY99	6
A0A100IN37						A0A384K7Q6	A0A420N8Q0	A0A063CBD7	3
A0A100IN38	P07900	Q69QQ6	A9TLH3	P15108	TGME49_288380-t26_1-p1	G2XPW6	A0A420Q7A3	A0A063BLN8	8
A0A254TPQ4				Q05515		A0A384JMH8	A0A2H3TSB8	A0A063BIE4	4
A0A100IN43				Q05515		A0A384JMH8	A0A2H3TSB8	A0A063BIE4	4
A0A254U1K9			A9SLB5			G2Y150	A0A420P2C6	A0A063CDD5	4
A0A254TL41	O43143	Q5ZEC6		Q04217	TGME49_233520-t26_1-p1	M7U1D9	A0A420SFF3	A0A063BV87	7
A0A100IN64	P23396	Q75G91	A9RVF7	P05750	TGME49_232300-t26_1-p1	M7TUR1	A0A2H3TI33	A0A063CC59	8
A0A3F3RRB6		A3C7K0	A9TMK8			A0A384JLF6	A0A420NG89	A0A063C7K5	5
A0A505HRU8						A0A384JPI0	A0A420SRZ9	A0A1B5L2D1	3
A0A254TLD0									0
A0A3F3RY70	P68104	Q10QZ6	A9SA16	P02994	TGME49_294800-t26_1-p1	A0A384JTH0	A0A6M4B749	A0A1B5KXS9	8
A0A100INE3	P61353	Q7XC31	A9TFR5	P0C2H6	TGME49_262690-t26_1-p1	M7U9Y7	A0A2H3T0T6	A0A063C7N8	8
A0A254TLK6	P17980	Q5SNC0	A9TFB1	Q01939	TGME49_300310-t26_1-p1	G2YEW4	A0A420MZK4	A0A063BYP5	8
A0A3F3RZP5									0
A0A3F3RYS9						M7UXI7	A0A2H3T526	A0A063BT28	3
A0A3F3RYA0						A0A384JAQ4	A0A420SAW2	A0A063BV90	3
A0A505HPW7	O00410		A9TD30	P32337		A0A384JA10	A0A2H3T2I2	A0A063C0K0	6
A0A100INI1	Q86X55		A9RXU3		TGME49_219520-t26_1-p1	A0A384JWI7	A0A2H3STZ9	A0A1B5KVP7	6
A0A254TLX5						M7UKF7	A0A2H3SUV2	A0A063BWZ6	3
A0A100INK1	P62333	Q9FXT8	A9S4A7	P53549	TGME49_228210-t26_1-p1	A0A384J691	A0A2H3T2Q6	A0A063BZB0	8
A0A3F3RZI9	Q56UN5	Q852Q0	A9TIU4		TGME49_253940-t26_1-p1	A0A384JZ69	A0A420TH66	A0A063C289	7
A0A100INL4				P38109		M7TFN2	A0A420R1R3	A0A063CBH4	4
A0A100INM0	P20618		A9TB10		TGME49_290005-t26_1-p1	A0A384J7B7	A0A2H3STW0	A0A063BVK9	6
A0A100INM1	P61586	Q84TA8	Q9M5B8	P06780	TGME49_214770-t26_1-p1	A0A384JEP9	A0A2H3TUE7	A0A063BUT7	8
A0A254TL64	P30153	Q6K4K9	A9STM1			G2YGM2	A0A2H3TIC3	A0A1B5L1Y1	6
A0A505HV92						A0A384K102	A0A2H3TAQ1	A0A063BU03	3
A0A254TM79	P25788	Q6F321	A9SF12	P23638	TGME49_216450-t26_1-p1	A0A384J6L3	A0A2H3T4N4	A0A1B5L3Q7	8
A0A254TMA6	Q9NSD9	Q6AT40	A9RP53		TGME49_306960-t26_1-p1	M7TN36	A0A2H3TYH2	A0A063C7L8	7
A0A100INS5	P61254	Q53PZ2	A9SUH7	P53221	TGME49_248390-t26_1-p1	M7TRF1	A0A2H3TUR6	A0A063BV26	8
A0A505HIY0				P22146		A0A384JA21	A0A420P8L6	A0A063BS29	4
A0A254UG68		Q6YZ09	A9SCF4	P40215	TGME49_288830-t26_1-p1	A0A384JZ21	A0A420MZ32	A0A1B5L917	7
A0A254UG69				Q06405		A0A384JZX9	A0A420MZ26		3
A0A100INV8	P62701	Q5ZBX1	A9TPQ8	P0CX35	TGME49_207440-t26_1-p1	M7U1U8	A0A2H3TD39	A0A063C7A8	8
A0A100INW8	P42677		A9RMR9	P35997	TGME49_217570-t26_1-p1	A0A384JJN2	A0A420PY05	A0A1B5KSZ0	7
A0A254UG95						M7TS44	A0A420N0H6	A0A1B5KWP6	3
A0A254UGA1	O00232	Q851Y6	A9S9L3	Q12250	TGME49_261210-t26_1-p1	M7U4F9	A0A2H3TA48	A0A063BL38	8
A0A100INZ6		Q0D5W6	A9RE84		TGME49_286090-t26_1-p1	M7U4Z3	A0A2H3TEN8	A0A063C3T4	6
A0A505HKX8		Q10NY1	A9RTV8		TGME49_201380-t26_1-p1	A0A384JF70	A0A2H3SW75	A0A063BUZ3	6
A0A254UJ28						A0A384J4J3	A0A2H3TER7	A0A063CAZ0	3
A0A3F3RY48			A9SK66			A0A384JA87	A0A2H3SZR6	A0A063BV63	4
A0A100IP61	Q99880	Q6ZBP3	A9TL67	P02293	TGME49_209910-t26_1-p1	G2YW49	A0A2H3SZE4	A0A063BK58	8
A0A505I6G0						A0A384K3X2	A0A420RE15	A0A063C7Q3	3
A0A254U8G4		Q0J0N7	A9S3C8	P53912		G2XZL6	A0A2H3TPS9		5
A0A254UNM3	P62745	Q8H4Q9	Q9M5B8	Q00245		M7URN3	A0A2H3SQQ6	A0A1B5L5P1	7
A0A254UD13	Q99623	Q7EYR6	A9TER6	P50085	TGME49_233100-t26_1-p1	A0A384JM54	A0A2H3STS0	A0A1B5L132	8
A0A3F3RD08				P47075		A0A384JXH0	A0A420Q9W5	A0A063BVH0	4
A0A505I569	P10809	Q8H903	A9TYY1	P19882	TGME49_247550-t26_1-p1	G2YV39	A0A2H3TJL1	A0A1B5KTQ7	8
A0A254UCZ5		Q69T30				G2YJU0	A0A420MXZ8	A0A1B5KT46	4
A0A100IPI2	P62888	Q9SDG6	A9S5P2	P14120	TGME49_232230-t26_1-p1	G2YGC1	A0A2H3SN60	A0A063BWZ9	8
A0A505HZB2	P39748				TGME49_251620-t26_1-p1	A0A384JA52	A0A420Q4D7	A0A063BTT3	5
A0A3F3REY0	P11498	Q8S6N5	A9T358	Q00955	TGME49_221320-t26_1-p1	A0A384JNT7	A0A2H3T5X6	A0A063C552	8
A0A505HVE3						A0A384K277	A0A2H3T7R4	A0A1B5KWJ0	3
A0A254TXX8		Q8LHD1	A9U3L0	P28273		A0A384JEJ7	A0A420NCQ5	A0A063C0I5	6
A0A254TPJ3									0
A0A254TPN8						G2YVX5	A0A420QDA0	A0A063BZQ3	3
A0A254TXM5	Q16795	Q6K6A4				A0A384JAH7	A0A2H3T7Y2	A0A063BS72	5
A0A100IQ12						A0A384J9L2	A0A420P0W7	A0A063BQE4	3
A0A100IQ13	Q16539	Q84UI5	A9S9Q8		TGME49_233010-t26_1-p1	G2XRF8	A0A2H3T2R5	A0A063C6H4	7
A0A254TSX8		Q688M9		P39721		A0A384JZV9	A0A2H3U0B7	A0A1B5L5B6	5
A0A3F3RV95	P62424		A9T138	P29453	TGME49_261570-t26_1-p1	G2YI54	A0A420RK34	A0A1B5L546	7
A0A505HS03	P46783	Q94DM7	A9TL01	P46784	TGME49_275810-t26_1-p1	G2YCI8	A0A2H3T319	A0A063CAK5	8
A0A254TST6						M7UKA2	A0A2H3SW73		2
A0A254TP94						G2XZS9	A0A2H3SXQ9	A0A063BWL2	3
A0A3F3RVK2		Q688M9		P39721		A0A384JZV9	A0A420N4K2	A0A1B5L5B6	5
A0A3F3RL52	O60832	Q8H5T5	A9TKH2		TGME49_214210-t26_1-p1	G2Y5Q6	A0A2H3TGJ6	A0A1B5L1N3	7
A0A100IQ89	P35580	Q6AVV2	A9SX53	Q04439	TGME49_278870-t26_1-p1	G2YIC8	A0A2H3TE50	A0A063BQR5	8
A0A254TZX9					TGME49_318700-t26_1-p1	G2YH46	A0A2H3U2H3	A0A063CC55	4
A0A254U7U1	P54727	Q40742	A9TQ97		TGME49_295340-t26_1-p1	M7UMU3	A0A2H3T3S7	A0A1B5KRB8	7
A0A254TZU8	P62917	Q2QNF3	A9RZ45	P0CX45	TGME49_204020-t26_1-p1	G2XWL5	A0A2H3T468	A0A063C347	8
A0A505IG87	Q9HBD4	Q5SML0		P32597	TGME49_320300-t26_1-p1	G2YD02	A0A420T0A3	A0A1B5L4G2	7
A0A3F3RLM1		Q651E8	A9RG78		TGME49_207680-t26_1-p1	G2XU42	A0A420RE78	A0A063BS78	6
A0A3F3RKZ0			A9RWP4			M7V1R8	A0A2H3T092	A0A1B5L0C6	4
A0A254TZR3	Q9H993			Q04371		A0A384JV63	A0A2H3T0K1	A0A063C0J4	5
A0A254U4X6						G2Y661	A0A420N5Y2	A0A1B5KRU8	3
A0A100IQG6						M7TXP9	A0A420T6A8	A0A063BY39	3
A0A100IQI4	Q8NE71	Q84ZB2	A9T8D4	P40024	TGME49_318710-t26_1-p1	M7U720	A0A2H3SXF4	A0A063BLN9	8
A0A505IC96						G2YRA2	A0A420MG92		2
A0A254TZI3									0
A0A100IQM2	P61247	Q0INR5	A9SHV3	P33442	TGME49_232710-t26_1-p1	G2YIB7	A0A2H3TE59	A0A1B5KTK8	8
Q3MSU5	Q9UNM6	Q94E72	A9SX33			A0A384J9T2	A0A2H3TAQ2	A0A063BLQ9	6
A0A100IQN8									0
A0A3F3RW95	B7Z4C8	Q10R10	A9SI79	P0C2H8	TGME49_266070-t26_1-p1	A0A384K2B4	A0A420RZR5	A0A063C4B5	8
A0A505I312						M7UUW0	A0A2H3TXI8	A0A063C9J2	3
A0A3F3RL65	P62495	Q6ZIQ1	A9SL76	P12385	TGME49_304710-t26_1-p1	A0A384JC33	A0A420PYC5	A0A063C535	8
A0A254U8T2	O00148	Q5JK84	A9SV98	Q07478	TGME49_216860-t26_1-p1	M7U1J8	A0A2H3TTS3	A0A063C491	8
A0A254UDT5	P54578	Q5JK78	A9S235	P43593	TGME49_311090-t26_1-p1	M7UTR9	A0A2H3TET9	A0A063BZA1	8
A0A505I3R3	P83731	Q75KZ3	A9SBP8	P24000	TGME49_244320-t26_1-p1	G2YEA8	A0A2H3TPH5	A0A063C2A6	8
A0A254U8Q3							A0A420R7P9		1
A0A100IQX7	Q00765			Q12402	TGME49_257040-t26_1-p1	A0A384JCA9	A0A2H3TQ49	A0A1B5L0U3	6
A0A254U0H6				P19097		G2YVH4	A0A420T6D3	A0A1B5KXI0	4
A0A254U9W6							A0A420MDB8		1
A0A505IA61		Q7F2X8	A9SLJ0			A0A384K5B9	A0A2H3STK8	A0A063C1R4	5
A0A100IRG2	P35998	Q7GCH3	A9S5I6	Q01939	TGME49_277500-t26_1-p1	A0A384J885	A0A2H3SWM8	A0A063BWX9	8
A0A3F3RIX8							A0A420PME3	A0A1B5L438	2
A0A100IRK5							A0A420PME3	A0A1B5L438	2
A0A254TQB0						G2YXI2		A0A063BVF5	2
A0A254TRA1						M7U0Q7	A0A2H3TD38	A0A063C4A9	3
Q5DR85	P60953		Q9M5B8	P19073		A0A384K072	A0A2H3U2F4	A0A063CC69	6
A0A100IRQ6	P23786					M7TD14	A0A420S2W9	A0A063C5W0	4
A0A100IRR7						A0A384JEC6	A0A420TAV7	A0A1B5KXJ3	3
A0A3F3RGV9		Q10NW0	A9S2M5	P33734		G2YU89	A0A420NYF9	A0A063C446	6
A0A100IRS9		Q10NW0	A9S2M5	P33734		A0A384JTG3	A0A2H3SS00	A0A063C446	6
A0A505HK26	P09012	Q0DKM4	A9SK98		TGME49_209690-t26_1-p1	G2YME1	A0A420MGC7	A0A1B5LA42	7
A0A3F3RHQ0		Q8L6I2	A9TU44	P05030		M7UAS8	A0A2H3TEA1	A0A063BWW7	6
A0A505HJZ7						G2XNE5	A0A420NTC5	A0A063CBV6	3
A0A254TKQ0						A0A384JAV5	A0A2H3TV12	A0A063BPC2	3
A0A505HQC1						G2XNE4	A0A420QG70	A0A063CE01	3
A0A254TKK4						M7UUA0	A0A420PX96		2
A0A100IS65						A0A384JHY5	A0A2H3UBQ4	A0A1B5KRN3	3
A0A254UAF4									0
A0A3F3RDU9		Q8H4B9	A9RZ46	P40037		G2YPW7	A0A420PSM7	A0A063BWK2	6
A0A254UA38						M7UI05	A0A420MEV2		2
A0A3F3REL3		Q7XTK3	A9RI18					A0A063C0I2	3
A0A505HWC6	Q01085	Q0DUQ0	A9TFH5		TGME49_224580-t26_1-p1	A0A384J4P8	A0A420T432	A0A1B5KW27	7
A0A3F3REY5						G2YI59	A0A2H3TSP9		2
A0A100IS99	P62847	Q5Z9S4	A9U2W7	P0CX31	TGME49_215460-t26_1-p1	M7TWH2	A0A2H3TKS6	A0A063BW89	8
A0A100ISA0	Q16798	Q6T5D1	A9RCF4	P36013	TGME49_294820-t26_1-p1	G2YAZ2	A0A2H3SZW8	A0A1B5L155	8
A0A3F3RDR0						M7TNJ0	A0A420MWD1	A0A1B5KTX6	3
A0A100ISC7	E7EUC7	Q93X08	A9TPV2	P32861		G2YT44	A0A420MLW4	A0A063BR27	7
A0A100ISE5	P15880	Q84M35	A9U0C2	P25443	TGME49_305520-t26_1-p1	M7U210	A0A2H3SVQ4	A0A063BY73	8
A0A100ISF5						G2Y7N5	A0A420MC10		2
A0A100ISH4	P31689	Q0J0L7	A9U0J2	P39101	TGME49_313310-t26_1-p1	G2Y8U4	A0A2H3TAI5	A0A063C251	8
A0A254U4W0	P53621	Q0J3D9	A9SXY8	P53622	TGME49_240650-t26_1-p1	M7TNB7	A0A2H3SZA3	A0A063C2H5	8
A0A254U4S7						M7TF82	A0A420RIY2	A0A063BSR1	3
A0A3F3REM2						G2YJJ5	A0A2H3TL93	A0A063BXC3	3
A0A100ISM4					TGME49_252510-t26_1-p1	A0A384K3Z5	A0A420RJ07	A0A1B5L2Q5	4
A0A100ISN5				P38264		G2Y0U2	A0A2H3SW94	A0A063BLB4	4
A0A254U5I4									0
A0A254U5V8						A0A384JH24	A0A2H3THN4	A0A063BTC1	3
A0A100IT35						A0A384J9H9	A0A420S160	A0A1B5KVP4	3
A0A100IT42						A0A384J6D5	A0A2H3SU52	A0A063BWJ9	3
A0A254U5V5	P28065	Q9LST9	A9RDB3		TGME49_223590-t26_1-p1	G2XN09	A0A420U2Q9	A0A063BV17	7
A0A100IT68						A0A384J8U8	A0A2H3TAJ1		2
A0A100ITR3	J3KQN4	Q0D5Z2	A9ST20	P0CX27	TGME49_203630-t26_1-p1	A0A384JSB5	A0A420NCP7	A0A1B5L187	8
A0A254UAE0						A0A384JEK9	A0A2H3SQQ5	A0A1B5KVV2	3
A0A100ITX1		Q5ZCN2				M7U5H2	A0A420MRD3	A0A063BT57	4
A0A254U766						M7U6M8	A0A420MX02	A0A063C2G1	3
A0A254TP49		Q5ZBH8	A9TGX3			G2YLW2	A0A2H3T855	A0A063BZL3	5
A0A100IU61	P50570	Q5JJJ5	A9SRT4	P21576	TGME49_321620-t26_1-p1	G2Y7N0	A0A2H3SV71	A0A1B5L432	8
A0A3F3RVL6	P62269	Q8H590	A9SF68	P0CX55	TGME49_225080-t26_1-p1	M7U6S6	A0A2H3TFK6	A0A063BRX7	8
A0A100IU67	S4R3E9	P51431	Q33BN2	P05759	TGME49_289750-t26_1-p1	M7U8S1	A0A2H3T2H6	A0A063BRZ2	8
A0A254TQN4	P09651	Q7F2X8	Q8LPB0			G2Y654	A0A2H3T1G9	A0A063BWE2	6
A0A254TQR5	Q14683	C7J2E9	A9SLI2		TGME49_231170-t26_1-p1	A0A384JWB6	A0A2H3SXS8	A0A063C9H5	7
A0A254TW70						A0A384JK59	A0A2H3SU37	A0A063BZ82	3
A0A505IHT6						G2YGK9	A0A420RMC1	A0A1B5L0H2	3
A0A3F3RBU8							A0A2H3T1P7	A0A063BZM0	2
A0A254TYV5	Q13347	Q6YS69	A9RXT4	P40217	TGME49_289830-t26_1-p1	G2YY69	A0A2H3SWX3	A0A063BUQ8	8
A0A100IUF1	P60842	P35683	A9U4K0	P10081	TGME49_250770-t26_1-p1	G2XYH5	A0A2H3T3X0	A0A063BYR6	8
A0A505IF92				P22146		M7TRX2	A0A420NNZ6	A0A063C1T3	4
A0A3F3RKX6	H3BQK0	P35683	A9U444	P10081	TGME49_250770-t26_1-p1	M7UJX2	A0A2H3SRF0	A0A1B5KTQ4	8
A0A505I5V3						A0A384JUZ0	A0A420MW93	A0A1B5L8C2	3
A0A254U046						A0A384JCT4	A0A420P564	A0A063BZQ9	3
A0A100IUH5									0
A0A505HZH6				P32891		M7TS60	A0A420PT03	A0A063BXX0	4
A0A100IV17						M7TSF9		A0A1B5L6W1	2
A0A117DUE3						M7UDL7	A0A2H3TD09	A0A1B5KVW0	3
A0A117DUH2	P61224	Q7XHP7	A9TW31	P01120	TGME49_258130-t26_1-p1	M7TTJ5	Q874F1	A0A1B5L097	8
A0A505IL81	O60841	Q6L4R8	A9TK03		TGME49_214270-t26_1-p1	A0A384JMA0	A0A420S2Y5	A0A063BYR7	7
A0A117DUI7	P62241	Q0JDZ7	A9S3Y5	P0CX39	TGME49_245460-t26_1-p1	A0A384JFX3	A0A2H3SVF1	A0A063BYZ9	8
A0A3F3R849	Q02543	Q943F3	A9SFY4	P0CX23	TGME49_262670-t26_1-p1	A0A384JGS5	A0A420TC25	A0A1B5KZZ3	8
A0A117DUL6	P62136	Q5VRS7	A9SNF4	P32598	TGME49_310700-t26_1-p1	A0A384JUV1	A0A2H3T3Y9	A0A063BSM0	8
A0A505ITF1	Q14152	Q5ZEN1	A9RFG7	P38249	TGME49_201680-t26_1-p1	M7V0P9	A0A420T006	A0A1B5L367	8
A0A117DUM5	Q14152		A9RFG7	P38249	TGME49_201680-t26_1-p1	M7V0P9	A0A420T006	A0A1B5L367	7
A0A117DUV1	O75116	Q5SNF8	A9RQ93	P12688	TGME49_311360-t26_1-p1	M7U4Z7	A0A2H3STY9	A0A1B5KXX1	8
A0A3F3R7G9						A0A384JHT7	A0A420R8R0	A0A063C5A7	3
A0A117DUY3						A0A384JHT7	A0A420R8R0	A0A063C5A7	3
A0A254TXV4		Q7XMI8	A9SRU2		TGME49_217740-t26_1-p1	A0A384JEW2	A0A2H3SXN6	A0A1B5KWJ9	6
Q5DR90	Q16539	Q84UI5	A9S9Q8		TGME49_233010-t26_1-p1	M7U531	A0A2H3SS43	A0A063C378	7
A0A254TSG1	P00387	Q5N760	A9SBU4	Q12746		M7TTR7	A0A2H3T7B9	A0A063CAF5	7
A0A254TSQ9	P28066	Q9LSU1	Q93YB3	P23638	TGME49_249590-t26_1-p1	M7UBL8	A0A2H3TSH7	A0A063C9A0	8
A0A117DVM6									0
A0A254TTG5		Q7XMI8	A9RWX6				A0A420SVH3	A0A1B5L910	4
A0A254U9P5				P37302		G2Y4D1	A0A2H3TIK3	A0A1B5L6Q4	4
A0A254TZJ8						G2XW58	A0A2H3TDY5	A0A063BYP6	3
A0A254TZL7						A0A384JU19	A0A420MLH4	A0A063C7E9	3
A0A254TZP7	P24928			P04050	TGME49_225260-t26_1-p1	M7TRI5	A0A2H3SSX1	A0A063C9Z5	6
A0A117DW77		Q5NAY4	A9THQ4	P00815		M7UIT4	A0A2H3SS82	A0A063BL73	6
A0A505IRH4						A0A384J685	A0A420T3J6	A0A1B5KTT4	3
A0A254TWE6						M7U1F3	A0A420PWX9	A0A063BTJ8	3
A0A254U038							A0A2H3SUG8	A0A063BR85	2
A0A117DWG1	P62979	Q9ARZ9	A9RJI9	P05759	TGME49_289750-t26_1-p1	M7U240	A0A2H3TJ15	A0A063BLP3	8
A0A254TSQ5	P60228	Q8GVI0			TGME49_273520-t26_1-p1	A6SM77	A0A2H3T952	A0A1B5L5G0	6
Q9P8K0						G2XPF0	A0A2H3TV74	A0A1B5KTK7	3
A0A254U5E5			A9ST27			A0A384JHM4	A0A420S7R0	A0A1B5KS72	4
A0A117DWH6				P35844		A0A384JWK9	A0A2H3SVR0	A0A063BKH6	4
A0A254TWV1						G2YRE2	A0A2H3SUX5	A0A1B5L6S7	3
A0A505I9T1		Q8H3I3	A9T6E0	P32905	TGME49_266060-t26_1-p1	M7UGH5	A0A2H3U3E5	A0A063BXU6	7
A0A505I9P1						M7U150	A0A2H3T583	A0A063BS89	3
A0A254TR26	Q9NZL9					G2Y3I5	A0A2H3TCC0	A0A1B5L2Z5	4
A0A254TWW6	P43034	Q6ZLM6	A9SP57		TGME49_201700-t26_1-p1	G2XQL7	A0A420RDF2	A0A063C4A5	7
A0A254TTN8				P38248		M7TWZ9	A0A420P9N5	A0A063C1U4	4
A0A254TTV4						G2YDE2	A0A420P1V1	A0A063BPJ6	3
A0A117DX43	Q9P0L0	Q6ZJR5	A9TNP2	P40075		G2YDE1	A0A2H3T8J1	A0A063BNL3	7
A0A254TSN7		Q0JF69	A9S5X9	P39111	TGME49_310960-t26_1-p1	M7TLT4	A0A2H3THZ7	A0A063C9N7	7
A0A117DX69	P49720	Q9LST7		P25451	TGME49_314090-t26_1-p1	M7UKS5	A0A420QSK1	A0A1B5KWW8	7
A0A254U9U1						A0A384JUH2	A0A2H3U4V6	A0A063BQN2	3
A0A254TUD3	P30041	P0C5C9	A9RWK3	P34760	TGME49_309210-t26_1-p1	A0A384J6N9	A0A2H3T6D2	A0A063BP38	8
A0A117DXE7	P55786	Q6Z6L4	A9TQY2	P32454		M7UH65	A0A420RPD0	A0A1B5L8L2	7
A0A3F3RPW1	P55786	Q6Z6L4	A9TQY2	P32454		M7UH65	A0A420TSD7	A0A1B5L8L2	7
A0A254TUJ7	Q9Y4W6	Q8LQJ9	A9RHM7	Q01939	TGME49_202630-t26_1-p1	G2Y1G1	A0A420S3E6	A0A063C9W5	8
A0A117DXG2	P62244	Q84ZP1	A9SAY9	P0C0W1	TGME49_234450-t26_1-p1	A0A384JD77	A0A2H3TF02	A0A1B5L4M0	8
A0A3F3RRW9						A0A384JGB4	A0A2H3T5F5	A0A063BYT7	3
A0A117DXI4						A0A384JCN6	A0A420QYV4	A0A1B5KRA7	3
A0A254TY64						A0A384JT56	A0A2H3TG21	A0A1B5KVP9	3
A0A505HT36		Q5JMS3	A9S7P6	P36015	TGME49_215420-t26_1-p1	G2YVI0	A0A420PYA2	A0A063C998	7
A0A254TRW3						G2XPH7	A0A420SUQ1	A0A063BS46	3
A0A254UH05		Q6YT73	A9SRU3	P00175		A0A384J507	A0A420RML3	A0A063C300	6
A0A505I720	Q9Y2X3	Q0DRW2	A9RQH7	Q12499	TGME49_205510-t26_1-p1	G2YPH3	A0A420R4Q1	A0A063BSZ1	8
A0A3F3RHU1						G2Y759	A0A2H3T3Q8	A0A063BLT5	3
A0A117DYA6	Q9Y4W6	Q0DHL4	A9RHM7	P53549	TGME49_202630-t26_1-p1	G2XWR1	A0A420ST86	A0A1B5L8G9	8
A0A254UGB2						A0A384JKF8	A0A420N0G6	A0A063BL66	3
A0A505I530						G2Y8P9			1
A0A117DYG4	P38919	Q5VNM3	A9U4K0	P10081	TGME49_256770-t26_1-p1	G2YNI1	A0A2H3T1B9	A0A063CB91	8
A0A254TWG1	O14818	Q6YT00	A9U3F0	P23638	TGME49_258150-t26_1-p1	A0A384K4H3	A0A420T094	A0A1B5L3C5	8
A0A117DYJ0		Q75GB3	A9SFI2			G2YR04	A0A420N0P3	A0A063BQZ7	5
A0A254UIB8	Q16181			P25342		A0A384JDP2	A0A420T674	A0A1B5KXJ4	5
A0A254UAK3						A0A384J6K3	A0A420U2F4	A0A063BMZ7	3
A0A254TUX1	P62753	Q75LR5	A9TKT5	P0CX37	TGME49_210690-t26_1-p1	G2YD44	A0A2H3SRT2	A0A1B5KRJ7	8
A0A254UET0				Q07505		A0A384JGH8	A0A2H3T0Y4	A0A063CA06	4
A0A254TYC0	P62987	Q9ARZ9	Q33BN2	P05759	TGME49_289750-t26_1-p1	G2YI85	A0A2H3TXA9	A0A063BRZ2	8
A0A117DZ96	O96017	Q852Q0		P38623	TGME49_305860-t26_1-p1	A0A077H3R4	A0A420RAJ5	A0A063BVZ9	7
A0A254TV03									0
A0A254UE97						G2YLE1	A0A2H3TPI6	A0A063BTJ8	3
A0A505HWN1	A2A3N6	O82143	Q9LM05	P38886		M7TXJ7	A0A2H3TAA7	A0A063BU37	7
A0A505HQG0	P50914			P36105		A0A384JSF0	A0A2H3TQ83	A0A1B5L7Y5	5
A0A3F3RBN0	P22102	Q6YZX5	A9T6Y5	P07244		G2YIP4	A0A420MU05	A0A1B5L7H8	7
A0A254UF08				P23644		M7TWT1	A0A2H3TDP3	A0A063BVT9	4
A0A117DZK9	P06493	Q84UI5	A9S9Q8	P21965	TGME49_265330-t26_1-p1	A0A384K7E5	A0A2H3TPU3	A0A1B5L412	8
A0A254TSN0					TGME49_318490-t26_1-p1	M7UTB7	A0A420MP24	A0A063BYN1	4
A0A117DZN4		Q0DBY0	A9SRC9			M7U4Q2	A0A420R208	A0A063C0D4	5
A0A117DZQ2						G2Y4H9	A0A2H3TH69	A0A063CBE5	3
A0A117DZQ5	P41227					M7U8N9	A0A420QN44	A0A063BXT4	4
A0A3F3RYW7	P31153	Q0DKY4	A9TJH4	P10659	TGME49_240690-t26_1-p1	A0A384JX00	A0A2H3T1E6	A0A063BV51	8
A0A3F3RX81	P46777	Q0JGY1	A9SNA3	P26321	TGME49_320050-t26_1-p1	A0A384K3A6	A0A420NS65	A0A063BPA5	8
A0A505HU91						M7TH49	A0A2H3SNC7	A0A1B5L759	3
A0A117E011				P29952	TGME49_260140-t26_1-p1	A0A384K1S4	A0A420QQX0	A0A1B5L7B0	5
A0A254TNP1	P16435	Q7X7K8			TGME49_219630-t26_1-p1	A0A384JYW1	A0A2H3TTB1	A0A063BXV7	6
A0A254UL21			A9SQP1			M7TSK1	A0A2H3TTS7	A0A063C3D4	4
A0A3F3RGS8	E7EMB3	Q0JNS6	A9SHH7	P53141	TGME49_249240-t26_1-p1	G2YAD8	A0A420TH25	A0A063BZT7	8
A0A254UHY7						M7TCH0	A0A2H3SLJ8		2
A0A3F3RU22						M7U4K4	A0A420ST07	A0A1B5KV69	3
A0A117E0E4									0
A0A117E0E5	Q9BUP3					M7TK33	A0A420SU28	A0A063C483	4
A0A117E0E7	P25789	Q5VRG3	A9T0H6	P23638	TGME49_239500-t26_1-p1	G2XPP9	A0A2H3TKD0	A0A063C8K7	8
A0A254U3A4						M7TZ58	A0A420N300	A0A063BLA4	3
A0A117E0M5				P47075		G2YHF3	A0A420MYB1	A0A1B5L3L6	4
A0A3F3R3C3	P21912	Q9S827	A9TZU6		TGME49_215280-t26_1-p1	Q3ZMH4	A0A420S8Y1	A0A063C926	7
A0A254TMW8	O15260					A0A384JX34	A0A2H3ST29	A0A1B5L8A1	4
A0A254UA29		Q6YT73	A9RJ44	P00175		A0A384J3Y4	A0A420QDA8	A0A063C3P6	6
A0A117E0T9		Q7XWP9	A9SUL8	P23254	TGME49_318310-t26_1-p1	A0A384K2H3	A0A2H3SNG9	A0A063C1A2	7
A0A254U1W0		Q9LWJ2	A9T1Q4	P31373		G2Y0L9	A0A2H3SXV9	A0A063BPF8	6
A0A254U4R0	O00567	Q10LF8	A9RLI9	Q12460	TGME49_247470-t26_1-p1	A0A384JAY7	A0A420NUN6	A0A063BT98	8
A0A117E0X2						G2YW08	A0A2H3T0F7	A0A1B5LA81	3
A0A117E0X4						A0A384JM23		A0A063BWL1	2
A0A254U4F6						A0A384JW49	A0A420STV0	A0A1B5KUQ2	3
A0A3F3RM19		Q5QM39	A9SGB7	Q12068		A0A384J8L0	A0A2H3TRJ2		5
A0A254U448						A0A384J6U1	A0A2H3TDB6	A0A063BYM5	3
A0A505I9Q3	Q96ST3		A9TXQ5			A0A384JIC5	A0A420NHF2	A0A063BPS8	5
A0A3F3RLK4	P31040			P32614		G2YPT9	A0A420NHK3	A0A063C3U9	5
A0A505ICI8						A0A384K197			1
Q6A596	P11142	Q84TA1	A9TRK2	P40150	TGME49_273760-t26_1-p1	R7R399	A0A2H3SS21	A0A063C9F2	8
A0A254U0T8						M7UYE7	A0A420RUT5		2
A0A505I7G0						G2YY56	A0A2H3SNM8	A0A063BL06	3
A0A117E1B7				P22147	TGME49_305780-t26_1-p1	M7TVK2	A0A420QYV9	A0A063BRA9	5
A0A254U1W2						A0A384K4C6	A0A420P578	A0A1B5L738	3
A0A117E1C9						G2YQX7	A0A2H3TT01	A0A063C8N6	3
A0A3F3R677						A0A384K407	A0A2H3TQ25	A0A1B5KWG0	3
A0A3F3R4D3						A0A384JFI8	A0A420TC24	A0A063C282	3
A0A3F3R4L6				P07274		G2YVG4	A0A420PY51		3
A0A117E1H9		Q6L4S0	A9TCE5			M7U2V6	A0A420TGT8	A0A063CA49	5
A0A117E1I5							A0A420MGX7	A0A063BUG0	2
A0A117E1J4	P53396	Q93VT8	A9RYG5		TGME49_290600-t26_1-p1	A0A384K0P5	A0A2H3T991	A0A063C0B9	7
A0A117E1L4			A9S0L2		TGME49_218920-t26_1-p1	G2YF18	A0A2H3TFJ6	A0A063BW21	5
A0A254TLK1	O00231	Q7X5X9	A9RB85		TGME49_227960-t26_1-p1	G2Y1T9	A0A2H3ST85	A0A063C885	7
A0A505HLM7	Q15418	Q5SNF8	Q6BCT8	P12688	TGME49_226030-t26_1-p1	A0A384JXL2	A0A420TUG8	A0A063C2U2	8
A0A254TLW9		Q656Y1	A9U233	P23291	TGME49_240640-t26_1-p1	G2YDU1	A0A2H3SMD4	A0A063BQU1	7
A0A117E1S5			A9SYE1	P07283	TGME49_239710-t26_1-p1	A0A384J618	A0A420PE41	A0A063BVX1	6
A0A254U0S5	P04040	Q0D9C4	A9RDR1		TGME49_232250-t26_1-p1	G2YYV1	A0A420NYP9	A0A1B5L287	7
A0A117E1Y2	P04040	Q0D9C4	A9RDR1		TGME49_232250-t26_1-p1	G2YYV1	A0A420NYP9	A0A1B5L287	7
A0A505HZG8	P46776	Q84MQ4	A9REA3	P02406	TGME49_310490-t26_1-p1	A0A384K3X5	A0A420RXM2	A0A063BWN2	8
A0A117E1Z8									0
A0A254TXN3		Q2QMN7				A0A384K3A0	A0A2H3TSU0		3
A0A254TXP4		Q94GF1	A9T2B2	P00899		M7TTY6	A0A420QL38	A0A1B5KTF6	6
A0A254TUT5	P04839					A0A384JG76	A0A420SWP4	A0A063C9I6	4
A0A117E2A2	P13861			P07278	TGME49_242070-t26_1-p1	G2Y2J4	A0A420QLN0	A0A063BUQ1	6
A0A254TZY9	P41250	Q7XLG5	A9TSY1	P38088	TGME49_256990-t26_1-p1	A0A384JC64	A0A2H3T499	A0A1B5L9I7	8
A0A117E2E5	Q8NI27					A0A384JKC8	A0A420NFA4	A0A063BYE0	4
A0A505HZC1						A0A384JSZ5	A0A2H3TDB8	A0A1B5KY96	3
A0A117E2I4	O14602	Q7Y1V2	A9TTA1	P38912	TGME49_262720-t26_1-p1	M7UAP4	A0A2H3TDA8	A0A063C781	8
A0A254UGN7	O43242	Q6ZJI3	A9SCD5	P40016	TGME49_292220-t26_1-p1	G2XPD2	A0A420NI68	A0A1B5KTL5	8
A0A117E2N1							A0A420TN91	A0A063BZR3	2
A0A254U9R6	P10599	Q6L4X5	A9SJH2	P22803	TGME49_293870-t26_1-p1	A0A384JZB4	A0A420U2J8	A0A1B5KY41	8
A0A254U0L0	Q13011	Q8RUL6				G2XUK2	A0A420NKQ3	A0A063C452	5
A0A254TQL7	P50991	Q6YUK5	A9T431	P39077	TGME49_272910-t26_1-p1	A0A384J937	A0A2H3ST49	A0A063BXD0	8
A0A254UCI1						G2XXH8		A0A063BQU2	2
A0A254TQ83		Q6K840	A9SWH3		TGME49_294820-t26_1-p1	G2YDV6	A0A420R6D3	A0A063BKZ2	6
A0A117E2W1			A9T1E6			A0A384JP97	Q96VA6	A0A1B5L2B0	4
A0A254TL03						M7TQJ4	A0A420UDR2	A0A1B5KSY9	3
A0A117E2Y6									0
A0A3F3RXZ1						A0A384J5H7	A0A2H3STD8	A0A063BUN5	3
A0A254U534						M7TLI4	A0A420PFS7	A0A063C022	3
A0A505I279				P47190		M7TJS3	A0A2H3TR13	A0A063BPL9	4
A0A254U627			A9RPR5			M7TS33	A0A2H3TX50	A0A1B5KUA3	4
A0A3F3R979				P32449		G2XZU5	A0A2H3TMX1	A0A063BT23	4
A0A505I1Z6						A0A384K2K7	A0A2H3SMV5	A0A063BXI9	3
A0A117E3B8	P46781	Q2R1J8	A9RKT7	P05755	TGME49_248480-t26_1-p1	M7TDW4	A0A2H3TQW4	A0A063C883	8
A0A117E3C1	P62857	Q0IXR7	A9RXD9	P0C0X0	TGME49_209290-t26_1-p1	M7U743	A0A2H3T5P4	A0A063BVI4	8
A0A254TPS5						G2XSM7			1
A0A505HS15		Q6K8F1	A9S0U9		TGME49_214180-t26_1-p1	A0A384JCQ8	A0A2H3TMA8	A0A063C596	6
A0A254U7M6	P35520	Q9XEA8	A9SEU2	P32582		G2YW69	A0A2H3T2R4	A0A063BS19	7
A0A3F3RD81						G2XVF8			1
A0A505IK06		Q6F2U7	A9TNR4		TGME49_222970-t26_1-p1	A0A384JL01	A0A2H3T190	A0A1B5KXH8	6
A0A117E3U1						M7U2T0	A0A420N719	A0A1B5KY53	3
A0A3F3RH41	P46778	Q10RZ3	A9TRK1	Q02753	TGME49_245680-t26_1-p1	G2YTJ0	A0A2H3TZ30	A0A063C8S8	8
A0A117E412									0
A0A117E486	P49327		A9RWM2		TGME49_294820-t26_1-p1	M7TZS1	A0A420R4F4	A0A063BR90	6
A0A254UCW7	P48556	Q8W423	A9SDG8	P32496		A0A384K4F2	A0A2H3T7W9	A0A063C0J5	7
A1YWA5		Q42456	A9SM45			G2XVL6	A0A2H3UES6	A0A063BRW5	5
A0A254TQW1		Q2QVB4	A9RRM1	P14904	TGME49_297970-t26_1-p1	G2YRD8	A0A420SHA4	A0A063C1U9	7
A0A505ITM1						G2YTE4	A0A420QJY8	A0A1B5KZN5	3
A0A505IJD1						M7UT18	A0A2H3TK16	A0A1B5L1C8	3
A0A254TY58		Q0JCQ8				A0A384JKQ6	A0A2H3T438	A0A063BSY8	4
A0A124BUR3						M7TXQ2	A0A420N8D9	A0A063BWI0	3
A0A505IJY9			A9T4J8		TGME49_298020-t26_1-p1	A0A384JB53		A0A063CF28	4
A0A505IKW2	O75153					M7U7H7	A0A420MGT4	A0A063C810	4
A0A505I8G8	Q02127	Q7XKC8			TGME49_210790-t26_1-p1	A0A384K4Z6	A0A420PZX9	A0A063C3E7	6
A0A254TSV5	P60174	Q69K00	A9RB04	P00942			A0A2H3T3T8	A0A1B5KV18	6
A0A254TW11	Q00325	O80414	A9SAS8	P23641	TGME49_278990-t26_1-p1	G2XTR5	A0A2H3TF40	A0A1B5L1L5	8
A0A3F3R669		Q652S1	A9SYE4				A0A420RVY4		3
A0A254TW71	M0R0R2	Q2R4A1	A9RHY5	P26783	TGME49_242330-t26_1-p1	A0A384JBD4	A0A2H3T9B4	A0A063C5N0	8
A0A254TV57		Q0J6A9	A9SKH8	P31116		M7UQH2	A0A2H3TDE9	A0A063BZ02	6
A0A254TRD6	P49368	Q5Z6U5	A9SZE5	P39077	TGME49_205440-t26_1-p1	M7U6R7	A0A2H3T400	A0A1B5L1Z6	8
A0A254TR00						A0A384JA33	A0A2H3SJB2		2
A0A3F3RHQ7		Q6ZHS7	A9SU66			M7USV8	A0A2H3T784	A0A1B5KVB8	5
A0A3F3RPC8	Q9Y3U8	Q6L510	A9SJ72	P05745	TGME49_238250-t26_1-p1	M7TV04	A0A2H3SU92	A0A063BZM2	8
A0A254TU18									0
A0A124BVY0	P62913	Q9LWN1	A9RD43	P0C0W9	TGME49_309820-t26_1-p1	G2XN83	A0A2H3TA65	A0A063BS11	8
A0A3F3RPY9	P15121	Q60EL7	A9SZE7	Q12458		A0A384JBL7	A0A420R3U8	A0A063BUH6	7
A0A254TU69			A9U0T9		TGME49_294820-t26_1-p1	G2YQF4	A0A420MAL4	A0A1B5L155	5
A0A254TUK9						A0A384JHZ7	A0A2H3T055	A0A1B5L215	3
A0A254TV00						A0A384JNH7	A0A2H3TC81	A0A063C790	3
A0A254U3A2						M7U9B5	A0A420NDH9	A0A1B5L5Q6	3
A0A3F3RSF1	P55072	Q10RP0	A9TRB0	P25694	TGME49_273090-t26_1-p1	M7UUH6	A0A2H3TTU2	A0A063C4E8	8
A0A124BW99		Q0DPW7	A9RIX2	P40495		M7UE19	A0A420PG23	A0A1B5KR09	6
A0A254UC87	P51665	Q7XM26	A9TB60	Q08723	TGME49_269250-t26_1-p1	A0A384J918	A0A2H3TIM0	A0A1B5KVR2	8
A0A3F3RH19				P47075		M7U3J5	A0A420QX91	A0A063BUW9	4
A0A254UER9					TGME49_281980-t26_1-p1	A0A384JYR7	A0A420SHM3	A0A063BYA3	4
A0A124BWE4	Q9NUI1	Q75KH3	A9RFN8			M7TTP8	A0A420NCC9	A0A063BT18	6
A0A254UBL1	P05187			P11491		M7TH85	A0A420NR17	A0A063C5H0	5
A0A505IBA5								A0A063BRT5	1
A0A254UFV5	P11498		A9RNK1	P32327	TGME49_284190-t26_1-p1	M7UPD6	A0A420SBK0	A0A1B5KWY3	7
A0A254UAN6						G2YZF8	A0A420Q823	A0A1B5L6B3	3
A0A254UDZ8									0
A0A124BWU1	F8W727	Q84QW3	A9SYS3	P38061	TGME49_267400-t26_1-p1	M7U3F8	A0A2H3TPQ9	A0A063C0H4	8
A0A124BX09	E9PAV3	Q7XXR8	A9U4U1	P38879	TGME49_205558-t26_1-p1	G2XVW2	A0A2H3TYE0	A0A063BYN2	8
A0A3F3RBR0	P63261	Q10AZ4	Q6TYS2	P60010	TGME49_209030-t26_1-p1	M7UIL0	A0A2C8CYC8	A0A063BXW9	8
A0A3F3RBF9			A9TJ67	Q06137		M7TQ90	A0A420Q1I4	A0A063BXX3	5
A0A254TMC9				Q12118		A0A384JWH0	A0A420S611	A0A063BT33	4
A0A124BX74	P23526	Q0ISV7	A9RPH2	P39954	TGME49_225050-t26_1-p1	A0A384JXH5	A0A2H3U1W8	A0A063C921	8
A0A124BX78	P42766	Q6K667	A9RBH9	P0CX84	TGME49_250810-t26_1-p1	A0A384JWV9	A0A2H3STK9	A0A1B5KU43	8
A0A254TN71						G2Y027	A0A2H3TCK8	A0A063BRL4	3
A0A124BXB1	P68431	Q2RAD9	A9RDR6	P61830	TGME49_261240-t26_1-p1	M7TMM3	A0A2H3TUR5	A0A063BRB2	8
A0A505HTU7		Q7XR06		P08678		G2Y3R3	A0A420QSJ4	A0A063BZ77	5
A0A254UF39						G2YRY0	A0A420TR05	A0A063BMI7	3
A0A124BXF3						M7UTP2			1
A0A254UK38	P52907			P28495		M7THD3	A0A2H3TXR9	A0A063C7W2	5
A0A124BXH6				P07275		G2YFB0	A0A2H3STU9	A0A063BVL9	4
A0A254U655			A9SWK4			G2Y306	A0A420TFQ5		3
A0A3F3R3X7				Q12159		A0A384K1H2	A0A420MGR3	A0A063BSX7	4
A0A254U2N8	P0C7P4	Q6H4M9	A9RI84	P08067	TGME49_320220-t26_1-p1	M7TTA2	A0A420N731	A0A1B5L2X7	8
A0A124BXQ3	P62195	Q7GCH3	A9TJJ6	Q01939	TGME49_261010-t26_1-p1	M7TMZ0	A0A2H3SYQ9	A0A063CCS3	8
A0A3F3RMW7						A0A384JX14	A0A2H3TDI1	A0A1B5KUP8	3
A0A124BXS0		Q7XEQ3	A9SGG5	P02407	TGME49_207840-t26_1-p1	A0A384JY93	A0A2H3THJ3	A0A1B5L8S9	7
A0A124BXS3	P38646	Q6Z7L1	A9SA40	P0CS90	TGME49_251780-t26_1-p1	G2YUP2	A0A2H3T7W5	A0A063C220	8
A0A3F3RII2	P11142	Q6L509	A9TWR9	P22202	TGME49_273760-t26_1-p1	G2YI43	A0A2H3SVU6	A0A063CAI8	8
A0A3F3RLY2						G2XU67	A0A2H3TH06	A0A063BM83	3
A0A505I8R7		Q0DBI0				A0A384K400	A0A2H3TAZ3	A0A063BUM9	4
A0A3F3RN95						G2YZ75	A0A420T5Y1	A0A063CC28	3
A0A124BXV3	P49588	Q10A14	A9T4K7	P40825	TGME49_219540-t26_1-p1	G2Y1S3	A0A420R8Q1	A0A063C9X8	8
A0A124BXW3							A0A420SHC4	A0A1B5L6F1	2
A0A3F3R559									0
A0A3F3RRX6						G2XPG6	A0A420NBS8		2
A0A254U7B9		Q69LA6	A9TWQ5		TGME49_237140-t26_1-p1	A0A384JD09	A0A2H3TFZ0	A0A063C4N1	6
A0A124BY40	P25398	Q6ZLP8	A9U0N3	P48589	TGME49_205340-t26_1-p1	A0A384JDU7	A0A2H3TC43	A0A063BRY0	8
A0A254TUU7		P55142	A9TU36	P17695		A0A384JUQ4	A0A2H3SX61	A0A1B5L4U5	6
A0A254TLI6						G2Y8J0	A0A2H3T067	A0A063C5U1	3
A0A124BY46						G2Y8J0	A0A2H3T067	A0A063C5U1	3
A0A124BY49	Q99832	Q653F6	A9RUB6	Q08601	TGME49_297500-t26_1-p1	M7TJH2	A0A2H3TFV7	A0A063C035	8
A0A124BY56	P16615	Q9LIV9	A9TK26	P05030	TGME49_230420-t26_1-p1	G2XN33	A0A2H3SUC1	A0A063C1Y6	8
A0A254TMY1	P16615	Q9LIV9	A9TK26	P05030	TGME49_230420-t26_1-p1	G2XN33	A0A2H3SUC1	A0A063C1Y6	8
A0A124BY62	O43837	Q9SDG5	A9TE71	P28834		A0A384J651	A0A420MIW4	A0A063C762	7
A0A124BY83	Q9BY44	Q6K8R0		P53235	TGME49_204160-t26_1-p1	M7TJ39	A0A2H3TFQ6	A0A063BZR8	7
A0A254UJ92	P26196	Q7XMK8	A9SKD4	P39517	TGME49_313010-t26_1-p1	M7TJ09	A0A2H3TLF6	A0A063BWS0	8
A0A124BYA5									0
A0A124BYA7						A0A384K672	A0A420MHS5	A0A1B5L0K4	3
A0A3F3RMI7	P62191	Q8W422	A9SRU1	P33298	TGME49_267080-t26_1-p1	A0A384JW71	A0A2H3SXD1	A0A1B5L9B9	8
A0A505I311						G2Y5F1	A0A420SAG1	A0A063C7C6	3
A0A124BYJ6									0
A0A124BYK3									0
A0A124BYM6						G2Y4L9	A0A420SVE4	A0A063BWS7	3
A0A3F3RHR0						G2Y4L9	A0A2H3T2T1	A0A063BWS7	3
A0A3F3RGL8		Q6ZJW9				A0A384JHF6	A0A420P2A9	A0A063BL69	4
A0A124BYP4	P49792	Q0DIY4	A9T364		TGME49_293340-t26_1-p1	M7TPS9	A0A420RJ55	A0A063C7M3	7
A0A254UD82	P30044	Q9FR35	A9RB37	P38013		M7TH22	A0A2H3TXK9	A0A1B5KUG8	7
A0A254UF98	P54886		A9RQV9	P54885	TGME49_270550-t26_1-p1	A0A384JDY5	A0A420R6G2	A0A063BRF6	7
A0A3F3RHI4	P18077	Q6I608	A9SPY5	P41056	TGME49_249250-t26_1-p1	M7UUD2	A0A420S9E9	A0A1B5KTZ3	8
A0A124BZ41									0
A0A254TZG4						G2YZ75	A0A2H3SIS1	A0A1B5L3F3	3
A0A124BZ53						A0A384K5D1	A0A420NYX6		2
A0A254UF72			A9T8C5			A0A384JK85	A0A2H3SUK0	A0A063C138	4
A0A254TKI8						G2YHD6	A0A420SPS1		2
A0A254TKR6						A0A384JQP3	A0A2H3TET2	A0A063C7Y7	3
A0A254TL07			A9TVV6			M7UQQ9	A0A420M868	A0A063C041	4
A0A254TL31	Q13200	Q6K2Q1	A9RDZ2	P38764	TGME49_313410-t26_1-p1	M7U2Q5	A0A2H3TPD0	A0A063C6L7	8
A0A254TLH5	P52565					M7TL83	A0A2H3TGU2	A0A063BST5	4
A0A254TLJ0				P52911		A0A384JHT4	A0A2H3TDQ4	A0A063C5F1	4
A0A254TLM5						G2Y2J2	A0A420NAB9	A0A063C3R5	3
A0A254TLP9						A0A384J907	A0A2H3T383	A0A1B5LA48	3
A0A254TLW4						G2Y4X3	A0A2H3SUP6	A0A063BTC5	3
A0A254TLY2	P06733	Q42971	A9SGH3	P00924	TGME49_268850-t26_1-p1	A0A384J6H0	A0A2H3SVA7	A0A063BZ58	8
A0A254TLZ0			A9RKC5			M7UPV4	A0A2H3TS40	A0A063C0E8	4
A0A254TM00				P15454	TGME49_242730-t26_1-p1	G2XXP5	A0A2H3TCB3	A0A063CCQ7	5
A0A254TM12	P28070	Q9LST4		P30657	TGME49_280710-t26_1-p1	M7UG08	A0A2H3SU54	A0A063BWI4	7
A0A254TM50						G2Y1J6	A0A420PDV5	A0A1B5L0Y3	3
A0A254TMB8	P15121	Q941T6	A9SZE7	P14065		A0A384JX67	A0A420PH58	A0A1B5L594	7
A0A254TMC7	C9JRZ8	Q941T6	A9SZE7	P14065		G2YKJ0	A0A420P925	A0A1B5L594	7
A0A254TMH2		Q7XT99	A9TSS9	Q06494		G2YBK0	A0A2H3STM4		5
A0A254TMI5	P05141	Q0DJC0	A9U2B4	P18239	TGME49_249900-t26_1-p1	M7U9F8	A0A2H3T0S7	A0A1B5KYT9	8
A0A254TMV5						A0A384JD30	A0A420RJ32	A0A063C2E8	3
A0A254TMV6							A0A420MM01		1
A0A254TMY5		Q6YZ09	A9SCF4	P40215	TGME49_209150-t26_1-p1	M7V380	A0A2H3TLW7	A0A063C0I0	7
A0A254TN27		A3C6G9	A9SST6	P39726		A0A384JD56	A0A2H3TE92	A0A063C8G8	6
A0A254TN32						A0A384JHE3	A0A2H3TBP3	A0A063C808	3
A0A254TN73	P34932	Q9AQZ5	A9RND6	P32589	TGME49_219310-t26_1-p1	G2Y0E7	A0A420PQH7	A0A063C5X6	8
A0A254TN74	P50213	Q9SDG5	A9SIP7	P28241		G2YMT0	A0A2H3TU13	A0A063BR99	7
A0A254TNA5		Q7XUS2	A9TBG5	P00937		M7UAS7	A0A420RRH1	A0A1B5KT95	6
A0A254TND4	Q16539	Q84UI5	A9S9Q8	P21965	TGME49_233010-t26_1-p1	G2Y3C1	A0A2H3THW8	A0A063C4L5	8
A0A254TNF6	P42765	Q84P96	A9SD50	P41338	TGME49_301120-t26_1-p1	A0A384JYA9	A0A2H3TLJ1	A0A1B5KRK3	8
A0A254TNG4						G2YXB6			1
A0A254TNJ6	P00558	Q655T1	A9S8R3	P00560	TGME49_318230-t26_1-p1	G2YFB4	A0A2H3TQ98	A0A063BWF5	8
A0A254TNQ8						A0A384JMI7	A0A420NR74		2
A0A254TNQ9	P53618	Q0JNK5	A9TST3	P41810	TGME49_266990-t26_1-p1	G2Y503	A0A2H3SM14	A0A063BUS4	8
A0A254TPF2									0
A0A254TPH9	P30044	Q9FR35	A9S298	P38013		M7U517	A0A420RIR2	A0A063C5B5	7
A0A254TPJ2						M7UAE9	A0A2H3SZC7		2
A0A254TPL4	P30837	Q9FRX7	A9U465	P46367	TGME49_222160-t26_1-p1	G2XTH6	A0A420TA17	A0A1B5KZK6	8
A0A254TPN4		Q75KH3			TGME49_217740-t26_1-p1	G2Y319	A0A420QXC2	A0A1B5KZH3	5
A0A254TPS4		Q6Z9R0	A9SIW4		TGME49_308040-t26_1-p1	G2YSD4	A0A420S3J2	A0A1B5L263	6
A0A254TPT4						A0A384JNQ1			1
A0A254TPV7									0
A0A254TPY3		Q6YSB2	A9SDK9	Q04792		M7TIE5	A0A2H3SYM7	A0A1B5L1S7	6
A0A254TQ08						M7U499	A0A420P9L4		2
A0A254TQ17						M7U9B9	A0A420QN60	A0A063BTN9	3
A0A254TQ42	Q08257	Q0DW19	A9S4A9		TGME49_294820-t26_1-p1	A0A384JYJ5	A0A2H3SZS1	A0A063BLU1	7
A0A254TQ71						G2YF07	A0A420TUM6	A0A063C0D1	3
A0A254TQA7				P27614			A0A420NEH7		2
A0A254TQB3				P33327	TGME49_249390-t26_1-p1	M7TJU9	A0A2H3U2F1	A0A063C7N0	5
A0A254TQC6						M7V193	A0A420QLZ3	A0A063C457	3
A0A254TQE4						A0A384J9L2	A0A420P0W7	A0A063BQE4	3
A0A254TQH3									0
A0A254TQM0				O14467		M7UWU8	A0A2H3SN07	A0A063C3D6	4
A0A254TQN9	P48735	Q7F280	A9TJK1	P21954	TGME49_266760-t26_1-p1	M7TQ52	A0A2H3SNH6	A0A063BRE5	8
A0A254TR37			A9TW51			A0A384JR77	A0A420T2F3	A0A063BY02	4
A0A254TRA3						G2YD80	A0A420Q9N7	A0A063C3G1	3
A0A254TRK3	F5H2F4	Q67UE5	A9TG75	P07245		A0A384JFC6	A0A420U979	A0A1B5KZ48	7
A0A254TRL1		Q7XJX6	A9TPG1	P32610	TGME49_281920-t26_1-p1	G2YME2	A0A420SHS0	A0A1B5L7X6	7
A0A254TRM5									0
A0A254TRN1	Q15181	Q6ZGJ8	A9SSG3	P00817	TGME49_283830-t26_1-p1	A0A384J4W3	A0A2H3SWH5	A0A063BXF5	8
A0A254TRP6	Q8TED1	Q10L56	A9SNN4	P40581		G2XTX9	A0A2H3T0B1	A0A063C727	7
A0A254TRR0				P14540		M7TKV5	A0A2H3SYC9	A0A1B5L8D1	4
A0A254TRS4				P38998		G2Y187	A0A2H3TZD7	A0A063BNV7	4
A0A254TRU8		Q10MW3		P26263		M7UFC4	A0A2H3TJ76	A0A063C8R6	5
A0A254TRV0	P06737	Q8LQ33	A9T7T8	P06738	TGME49_310670-t26_1-p1	M7TKX0	A0A420N6F4	A0A063C733	8
A0A254TRY6	P38606	Q651T8	A9RHN4	P17255	TGME49_256970-t26_1-p1	M7U2A9	A0A420QGF7	A0A063CBB5	8
A0A254TRZ5				P23337		G2Y3W1	A0A2H3TNH2	A0A063BVR9	4
A0A254TS06	P39019		A9SJ99	P07280	TGME49_212290-t26_1-p1	G2YJD5	A0A2H3SLA3	A0A063C716	7
A0A254TS17									0
A0A254TS38						M7USY6	A0A420PQ92	A0A063C603	3
A0A254TSD0	P48047		A9T5A4	P09457		G2XVH5	A0A420RIA0	A0A1B5KTD5	6
A0A254TSE5				Q05911		A0A384K198	A0A2H3TNF3	A0A1B5KRZ1	4
A0A254TSK1	P31150	Q688K0	A9T562	P39958	TGME49_202380-t26_1-p1	G2YUK8	A0A2H3TNK5	A0A1B5L3V8	8
A0A254TSM3									0
A0A254TSR9							A0A420MGW3		1
A0A254TSS8		Q93W07	A9SP56	P16140	TGME49_219800-t26_1-p1	M7U0C8	A0A420MIP6	A0A063C5H4	7
A0A254TSY6	Q9HAV7	Q6Z0G0	A9T4B5	P38523	TGME49_265220-t26_1-p1	A0A384JS41	A0A2H3T8V8	A0A1B5KTD4	8
A0A254TT70	Q9UQE7	Q0E471	A9U123			A0A384JN68	A0A2H3TF52	A0A063C785	6
A0A254TTB2	Q9Y617	Q8LMR0	A9SH82	P33330		M7UC23	A0A420PQR9	A0A063BT78	7
A0A254TTD9	P39023	Q0IPU6	A9TUZ9	P14126	TGME49_227360-t26_1-p1	A0A384K2W2	A0A2H3T300	A0A063CAM6	8
A0A254TTF4								A0A063C798	1
A0A254TTH1						G2Y2I1	A0A2H3TKK1	A0A063BWT3	3
A0A254TTH5							A0A420PDY1		1
A0A254TTJ6						M7TSB3	A0A420PSL0	A0A063C858	3
A0A254TTN0	O75083	Q9AWU6	F5CC80	P46680		G2XVP5	A0A420NSQ0	A0A063BID6	7
A0A254TTU0		Q6ZKK4	A9TYH2	P38009		M7U1K8	A0A420NMD9	A0A063BZI0	6
A0A254TTV9	O75844	Q6EPN8	A9TQD0		TGME49_221170-t26_1-p1	A0A384JHD2	A0A420MUE5	A0A063BWN9	7
A0A254TU10	P31040	Q6ZDY8	A9TP02	Q00711	TGME49_215590-t26_1-p1	A0A2Z1UVF6	A0A2H3T5A7	A0A1B5KTI6	8
A0A254TU16					TGME49_271350-t26_1-p1	A0A384J592	A0A2H3SRN3	A0A063BR73	4
A0A254TU55			A9RWM2			G2XY24	A0A420R9M0	A0A063BW63	4
A0A254TU60	Q00325	O80414	A9SAS8	P23641	TGME49_278990-t26_1-p1	A0A384JJX6	A0A420N828	A0A063BWW4	8
A0A254TU67		Q69SU0		P32368		A0A384J4E0	A0A2H3T386	A0A063BQ24	5
A0A254TU90						M7UA27	A0A420MFY4		2
A0A254TUB4		Q6Z3M0	A9TTU2	Q03161		M7TLL0	A0A2H3T3N3	A0A1B5L7I8	6
A0A254TUC2				P22217	TGME49_293870-t26_1-p1	M7U460	A0A420RMJ0	A0A063C636	5
A0A254TUF4		Q0DRK4				M7TTC5	A0A420MDS3	A0A063BWM7	4
A0A254TUF5						G2XY24	A0A420R9M0	A0A063BW63	3
A0A254TUG0							A0A2H3TFI8		1
A0A254TUI7	P10619	P52712	A9U5T2	P00729		M7TLM0	A0A2H3T432	A0A063BYY4	7
A0A254TUJ8		Q8LP96	A9T9U2			G2YMQ2	A0A2H3SYR2		4
A0A254TUL3		Q6ETS8	A9T5P4	P32377		M7URX7	A0A420NHX4	A0A063C198	6
A0A254TUQ3	Q9NZ01	Q5ZED1	A9RLI4	Q99190	TGME49_285240-t26_1-p1	M7U0A9	A0A2H3SSQ7	A0A063BW37	8
A0A254TUX7	P51659					A0A384JXJ9	A0A420U9J1	A0A063BV46	4
A0A254TUY7	H0Y8C2	Q762A6	A9S086	P05749	TGME49_239760-t26_1-p1	M7TRW0	A0A420RY60	A0A063C1F0	8
A0A254TV09						G2XSH4	A0A420SX67	A0A063C8P1	3
A0A254TV71	Q13825	Q6H7I3	A9TAZ8		TGME49_202140-t26_1-p1	M7UD99	A0A2H3TBW8	A0A063BSW3	7
A0A254TVF1				P43555		M7TBS4	A0A2H3SL11	A0A1B5L466	4
A0A254TVK5						M7V0K7	A0A420QEN9	A0A063BZ68	3
A0A254TVM7	J3KQ32	Q6Z1J6	A9TD27	P38219	TGME49_214350-t26_1-p1	A0A384JWF9	A0A420NS57	A0A063BQY3	8
A0A254TVN5						M7U1J6			1
A0A254TVP8						A0A384JD28			1
A0A254TVQ7		Q65X81	A9TW51			A0A384JCW3	A0A2H3TLF3	A0A063BU56	5
A0A254TVR5	O43776			P38707	TGME49_270510-t26_1-p1	A0A384K0M2	A0A420P3P5	A0A063BLQ4	6
A0A254TVZ3	Q14974	Q9ZWR4	A9TV49	Q06142		A0A384JU15	A0A2H3T9T2	A0A1B5KYD3	7
A0A254TWC5						G2XPX3	A0A420RM42	A0A063BSB8	3
A0A254TWG7							A0A2H3T3Q3		1
A0A254TWH5		Q7XI14	A9RFK0	P39976		M7UW54	A0A2H3TEY6	A0A1B5L0J4	6
A0A254TWI5							A0A420NWB0		1
A0A254TWM4				P39003		G2XTA5	A0A2H3TFK2	A0A063BT57	4
A0A254TWN0	Q14697	Q653V7	A9S2A3	P38138		A0A384K1X9	A0A420PPU7	A0A063C8A8	7
A0A254TWP0				P0C0T4		G2XWY8			2
A0A254TWP8						M7UVR6	A0A420QN20		2
A0A254TWZ2						A0A384K7X9		A0A063CAY4	2
Q5RL91		Q4W8D0	A9RP01	P32288		M7U6D4	A0A420U9K4	A0A1B5KUT5	6
A0A254TX61	P63244	Q6L4F8	A9TLL0	P38011	TGME49_216880-t26_1-p1	G2XUJ6	Q65YU3	A0A1B5KVU5	8
A0A254TX62	P36871	Q9AUQ4	A9TBM5	P37012	TGME49_285980-t26_1-p1	M7U500	A0A2H3TCK4	A0A063BPF7	8
A0A254TX79	P12081			P07263	TGME49_280600-t26_1-p1	M7TLG1	A0A2H3T412	A0A1B5L5X3	6
A0A254TX81	O60749					G2XPV9	A0A2H3T611	A0A1B5L6R7	4
A0A254TXA1						A0A384JCW5	A0A2H3SV61	A0A063CC65	3
A0A254TXB1				P53981		A0A384JY30	A0A420N7H1	A0A1B5KY44	4
A0A254TXB4						A0A384JL49	A0A2H3T8J9	A0A1B5L0B3	3
A0A254TXC1						M7TX13	A0A420SJ60	A0A063CAH5	3
A0A254TXF1						M7TQD2	A0A2H3SU83	A0A063BS84	3
A0A254TXH9									0
A0A254TXL3									0
A0A254TXN0	P78371	Q6AV23	A9TSP4	P39076	TGME49_243710-t26_1-p1	M7TDR8	A0A2H3TMK9	A0A063C5R7	8
A0A254TXN6	P26885	A3C0C6	A9TGA1	P20081	TGME49_283850-t26_1-p1	M7U215	A0A2H3T3C4	A0A063C530	8
A0A254TXP0							A0A2H3SQ83		1
A0A254TXQ3				Q05506		G2YN02	A0A2H3TIP5	A0A1B5KXD0	4
A0A254TXT6	P55884	Q8S7Q0	A9SWR2	P06103		A0A384J4Q7	A0A420PPD4	A0A063C3Q4	7
A0A254TXX4			A9TTY6		TGME49_219682-t26_1-p1	G2YE83	A0A2H3TKY2	A0A063BW91	5
A0A254TY01		Q0JHF8	A9TZF5	P09201	TGME49_247510-t26_1-p1	M7U6P8	A0A2H3TLN1	A0A1B5L839	7
A0A254TY36			A9RWP4			G2XQ43	A0A2H3SSI7	A0A1B5L7A7	4
A0A254TY54	Q9Y265	Q5SMU8	A9RE67		TGME49_219590-t26_1-p1	M7UU63	A0A2H3TJT9	A0A1B5L230	7
A0A254TY65		Q6Z9C3	A9RAZ6	P38858		G2XPT4	A0A2H3TP62	A0A063BUW4	6
A0A254TYA5	P00387	Q5VR12	A9RJM3	P36060		G2XSR2	A0A2H3SRY6	A0A1B5KRP3	7
A0A254TYB5		Q6YYB9	A9RDX2	P00931		M7UPM9	A0A2H3TIG9	A0A063BTL4	6
A0A254TYB6			A9SST2		TGME49_289940-t26_1-p1	A0A384JKU6	A0A2H3SUM3	A0A063BP78	5
A0A254TYE5						A0A384JCV6	A0A420PYW3	A0A063C029	3
A0A254TYF1	P11940	Q6YYV1	A9S663	P04147	TGME49_224850-t26_1-p1	M7UAI6	A0A2H3TDJ3	A0A063C180	8
A0A254TYG3						M7TZ85	A0A2H3SY52	A0A063C8A4	3
A0A254TYG7			A9RYI0	P00330		G2YCJ1	A0A2H3TBM3	A0A063CDA0	5
A0A254TYH1						M7UBH0	A0A420RK28	A0A063C423	3
A0A254TYP4							A0A2H3T3H6	A0A063BZU0	2
A0A254TYQ5	Q9Y230	Q5SMU8	A9TL22		TGME49_288860-t26_1-p1	M7U2Y5	A0A2H3T327	A0A063CB46	7
A0A254TYQ7						M7U5K5	A0A420QE14		2
A0A254TZ02				P22855		A0A384J4Z8	A0A420MYT1	A0A063BRS6	4
A0A254TZ69						M7U7H3	A0A125SY85	A0A063BLF9	3
Q6ZYP7	P11177	Q10G39	A9TY50	P32473	TGME49_272290-t26_1-p1	M7U6N2	A0A2H3TEZ9	A0A1B5KUB5	8
A0A254TZ96						G2YDQ8	A0A2H3TFL9	A0A1B5L2D0	3
A0A254TZC1				P07149		M7V1C3	A0A2H3TC59	A0A063C394	4
A0A254TZC7									0
A0A254TZI7						G2XPY6	A0A420QA70		2
A0A254TZL0	P30837	B9F3B6	A9TPC4	P38067	TGME49_257480-t26_1-p1	M7UNF6	A0A420PZ96	A0A063C823	8
A0A254TZL9						A0A384JQY0	A0A420NKB3	A0A063BQF2	3
A0A254TZM2							A0A420R9T5	A0A063C9J5	2
A0A254TZR0		Q7XT99	A9TSS9	Q06494		M7U501	A0A2H3STM4		5
A0A254TZR2	P38117	Q7F9U3	A9RL78			A0A384J5I7	A0A2H3TA08	A0A063BSJ7	6
A0A254TZU6		Q6ZJJ1	Q8GU36	P00431		G2XN38	A0A420S9H0	A0A063BWU2	6
A0A254TZU7	P55263	Q6K1R5	O49923	P47143	TGME49_250880-t26_1-p1	A0A384JC13	A0A2H3TNV1	A0A063C542	8
A0A254TZV6			A9SMM2	P00330		M7UB13	A0A2H3TIU0	A0A063BU94	5
A0A254TZW4							A0A420Q345		1
A0A254TZZ8	E9PCR7	Q0JDN5	A9RHR6	P20967	TGME49_244200-t26_1-p1	A0A384JGI5	A0A2H3TLA0	A0A063BQF8	8
A0A254U029	O43175	Q6ZAA5	A9SKA3		TGME49_239820-t26_1-p1	A0A384JDJ8	A0A420RCD6	A0A063BTI3	7
A0A254U065						A0A384K159	A0A420MYE2		2
A0A254U081							A0A420TN91	A0A063BZR3	2
A0A254U0D2						G2YRH5	A0A420SRT3	A0A063C3Y4	3
A0A254U0D3						A0A384K3D9	A0A420NI65	A0A063C0B3	3
A0A254U0D4									0
A0A254U0E5									0
A0A254U0U6	Q5T5C7	Q10QF5	A9TH40	P07284	TGME49_251690-t26_1-p1	A0A384JD69	A0A420NR58	A0A1B5L315	8
A0A254U142	Q99714	Q7FAE2	A9T6K3		TGME49_217740-t26_1-p1	A0A384K4T4	A0A420NJ07	A0A063C601	7
A0A254U1B2						A0A384JAG5	A0A420MBY6	A0A1B5KSJ6	3
A0A254U1E1						A0A384JF29	A0A2H3TLE7		2
A0A254U1J7		Q8RYZ1				A0A384JN07	A0A420TT54	A0A063C1N2	4
A0A254U1K3				Q04013		A0A384J909	Q8TGD1	A0A1B5L682	4
A0A254U1M7						A0A384JMF0	A0A420QJ00	A0A063BUW1	3
A0A254U1R5	P26373	Q7XJB4	A9U376	P40212	TGME49_263050-t26_1-p1	A0A384JK75	A0A2H3TEB1	A0A1B5KZU8	8
A0A254U1U4	P04040	Q0D9C4	A9U1M6		TGME49_232250-t26_1-p1	G2YYV1	A0A420NYP9	A0A1B5L287	7
A0A254U1V3						G2YK95	A0A420TGZ1	A0A063C2H1	3
A0A254U1Y1		Q69X42	A9TNZ8			M7U9R9	A0A420TSH5	A0A063BL45	5
A0A254U220		Q2QLY5	A9RT52	P05694		G2XXA6	A0A2H3TUP5	A0A063BXS5	6
A0A254U234						A0A384JH07	A0A2H3SSM7	A0A063C0V5	3
A0A254U244	P41091	Q2QWZ1	A9TD58	P32481	TGME49_235970-t26_1-p1	G2XND4	A0A2H3TFD9	A0A1B5KV02	8
A0A254U246	P07814	Q8S5M6	A9S8X8	P46655	TGME49_263870-t26_1-p1	G2YDR3	A0A420QGI9	A0A063C1J0	8
A0A254U277	P04181	Q6ZCF0	A9S775			G2YGM6	A0A420PGW8		5
A0A254U293		Q9ZRI7	A9RWY6		TGME49_300140-t26_1-p1	M7TS79	A0A2H3SPU0	A0A063C368	6
A0A254U2F2						A0A384K6M7	A0A420UE34	A0A063C6I8	3
A0A254U2M0		Q10NZ7				G2YM71	A0A420NQ27	A0A1B5KYD5	4
A0A254U2Q8	P21964					M7U304	A0A420Q8C5		3
A0A254U2T8	Q9UMS4	Q9AV81	A9SC45		TGME49_320210-t26_1-p1	M7TW21	A0A2H3SLM1	A0A1B5L139	7
A0A254U2V5		Q40648	A9SIQ5			G2YI59	A0A2H3T2B4	A0A1B5L4M6	5
A0A254U320						M7TGQ1	A0A420NV75	A0A063CBH4	3
A0A254U325	P30837	Q9FRX7	A9RFE9	P46367	TGME49_222160-t26_1-p1	M7UU21	A0A420RTQ6	A0A1B5KZK6	8
A0A254U342	M0QXB5	Q10LW8	A9SSM2		TGME49_281630-t26_1-p1	M7V3A3	A0A420MNW8	A0A063C1G3	7
A0A254U366						A0A384K569	A0A420TR49		2
A0A254U371						G2Y020	A0A420SZM1	A0A063BLG0	3
A0A254U3C5	P49588	Q10A14	A9T4K7	P40825	TGME49_219540-t26_1-p1	G2Y1S3	A0A420R8Q1	A0A063C9X8	8
A0A254U3E7						G2XX77	A0A2H3TZ80	A0A1B5KVS7	3
A0A254U3E8						M7TLK8	A0A2H3TDS5	A0A1B5KUC2	3
A0A254U3F5						M7TRY6	A0A2H3TP30		2
A0A254U3F7						M7TQD7	A0A2H3U908	A0A063CCR9	3
A0A254U3G9									0
A0A254U3P2						G2YSY4	A0A2H3T2F7	A0A063BWP5	3
A0A254U3S8	P30084	Q336U0	A9SIW3		TGME49_224090-t26_1-p1	A0A384JPY7	A0A2H3T511	A0A1B5L2Z8	7
A0A254U3V6						A0A384J7E9	A0A2H3TEC5	A0A1B5KTB3	3
A0A254U3Z0						A0A384JKB5	A0A420RNN4		2
A0A254U429	P49189	Q9LRE9	A9U465	P46367	TGME49_222160-t26_1-p1	A0A384JQX0	A0A420NUB4	A0A063CAR3	8
A0A254U436	P00505	P37833	A9SXD7	P23542	TGME49_248600-t26_1-p1	A0A384JZJ1	A0A420NPF8	A0A063BW51	8
A0A254U446	P06744	Q0DD43	A9TW16	P12709	TGME49_283780-t26_1-p1	M7U8X0	A0A2H3T206	A0A063BRX4	8
A0A254U449	O75821	Q6K4P1	A9SGZ9	Q04067	TGME49_294670-t26_1-p1	G2YUP1	A0A2H3TNC4	A0A063BMB9	8
A0A254U462						A0A384J6J4	A0A2H3TE89	A0A063CAV1	3
A0A254U463						M7U431			1
A0A254U480	P31327	B9EXM2	A9S2A9	P07259	TGME49_215260-t26_1-p1	A0A384J5V4	A0A420NI09	A0A063BU91	8
A0A254U4B0	Q9H078	Q6F2Y7	A9TRV8	P31539	TGME49_257990-t26_1-p1	A0A384JVJ6	A0A2H3TKW0	A0A063C6M6	8
A0A254U4B5						M7TVU2	A0A420MZG9	A0A063BWV4	3
A0A254U4D9	P49748	Q75IM9	A9TJ89			M7TZU0	A0A2H3T8U8	A0A063BSR8	6
A0A254U4P8						G2YYG6	A0A420NNU0	A0A063BTI0	3
A0A254U4Q3		Q7XM32	A9SLD1		TGME49_220500-t26_1-p1	M7UKG7	A0A2H3TH86	A0A063C8T0	6
A0A254U4Q6							A0A420PFW9		1
A0A254U4R3				P16120		G2Y6F1	A0A420NEA6	A0A063BV54	4
A0A254U4S0		Q5QMK7	A9T0F6			M7U6D5	A0A420NMT0	A0A063BXI4	5
A0A254U4S1		Q2QVB4	A9RRM1	P14904	TGME49_297970-t26_1-p1	M7TUE4	A0A420QHG7	A0A1B5L0F7	7
A0A254U4T6		Q0DV32	A9SET7			A0A384JRF2	A0A420P425	A0A063BYW0	5
A0A254U530						A0A384K3Y5	A0A2H3SYA3	A0A1B5KXY5	3
A0A254U537			A9T9C9		TGME49_279380-t26_1-p1	G2YVE4	A0A420MZV5	A0A1B5KUJ3	5
A0A254U556						A0A384JYV3	A0A2H3THR7	A0A063BRH2	3
A0A254U567						G2XZ48	A0A420UD17	A0A063BL35	3
A0A254U5C7						A0A384J6C3	A0A420NPQ0	A0A063C4B8	3
A0A254U5E8						M7TV22	A0A2H3SXX5	A0A063BY02	3
A0A254U5F3		Q2R483				M7US55	A0A2H3SSW9	A0A063C2S0	4
A0A254U5F4							A0A420R7J6		1
A0A254U5H4		Q67U26	A9TRN7				A0A2H3TAM3		3
A0A254U5H8							A0A420NUK6	A0A063BZH3	2
A0A254U5N6						A0A384JP09	A0A2H3T2K9	A0A1B5KVI9	3
A0A254U5T7						M7TWQ9	A0A2H3TVH6	A0A1B5KYF4	3
A0A254U5U2						M7U0J4	A0A420NQL8		2
A0A254U5U8		Q5NBP9				A0A384J777	A0A420QIX4	A0A1B5L3H6	4
A0A254U5Y1						M7UBV7	A0A2H3SZP3	A0A063C2E2	3
A0A254U5Y7				P14843		A0A384J7P8	A0A2H3STR7	A0A063C0E6	4
A0A254U5Z7							A0A420U912		1
A0A254U624	P14868	Q6ZHC3	A9TI29	P04802	TGME49_202530-t26_1-p1	A0A384JQU8	A0A420NPR2	A0A1B5KXI1	8
A0A254U642							A0A420Q7L8		1
A0A254U660						M7UTY5	A0A420RW80		2
A0A254U666			Q4A3V5				A0A420N268	A0A1B5KYA6	3
A0A254U698		Q5JN19	A9SZH8			M7TZW9	A0A2H3TCE6	A0A063C559	5
A0A254U6H9						G2Y6S8	A0A2H3T0C5	A0A1B5L0F0	3
A0A254U6K2						M7TL71	A0A420RD37	A0A063BY95	3
A0A254U6R4									0
A0A254U6R5						A0A384J8S5	A0A420QX52	A0A063C9E9	3
A0A254U6T1	Q9P2R7	Q6K9N6		P53312	TGME49_309752-t26_1-p1	M7TZJ0	A0A2H3TIX8	A0A1B5L5F0	7
A0A254U6Y8	P62942	Q9XFE4	A9SRQ1	P20081	TGME49_283850-t26_1-p1	Q2LK92	A0A2H3T8D3	A0A063CAT1	8
A0A254U700							A0A2H3SXD9		1
A0A254U706	P35270	Q7XVN6		P40579		G2YQP6	A0A420N433	A0A063BX89	6
A0A254U713									0
A0A254U716		Q6EQX0	A9SVT2			A0A384JTL4	A0A420TL54	A0A063C741	5
A0A254U7A4	P15121	Q60EL7	A9T9P5	Q12458		A0A384JV79	A0A420P712	A0A063C7T6	7
A0A254U7C6						A0A384JBY4	A0A2H3T0A5	A0A063CC21	3
A0A254U7I5						G2YBN8	A0A420NG59	A0A063BUL7	3
A0A254U7K2							A0A2H3SWT2	A0A063BW75	2
A0A254U7L7					TGME49_233310-t26_1-p1	M7UST2	A0A420NYW1	A0A1B5L8U1	4
A0A254U7T1				Q03048		A0A384JN13	A0A2H3TYT7		3
A0A254U7U3	P11172	Q9LDN2	A9RSH8			M7TNA8	A0A2H3T074	A0A063CAB8	6
A0A254U7X1	P60174	Q69K00	A9RB04	P00942	TGME49_225930-t26_1-p1	A0A384JQN0	A0A2H3T3T8	A0A1B5KV18	8
A0A254U806				P28707		M7U427	A0A2H3TLJ5	A0A063BXC9	4
Q1KTB6						M7THJ0	A0A2H3TSC8		2
A0A254U842	E7EPT4	Q6L4W7	A9RYL7			G2YBU7	A0A2H3SN82	A0A1B5L751	6
A0A254U846	P27635	Q0ITS8	A9RCU9	P41805	TGME49_288720-t26_1-p1	M7TJB9	A0A2H3SN78	A0A063BUR0	8
A0A254U856				Q06338		A0A384K0A4	A0A420N692	A0A063C766	4
A0A254U8C0						A0A384J9C4	A0A2H3SUH4	A0A063C250	3
A0A254U8K6	P11182	Q655Q2	A9SWS2		TGME49_319920-t26_1-p1	G2YKP6	A0A2H3T4Z4	A0A063C5F5	7
A0A254U8M0						G2YSY4	A0A420TVA6	A0A063BWP5	3
A0A254U8U7	P07954		A9S5C6	P08417		G2XVR1	A0A2H3TPD6	A0A063C6Q9	6
A0A254U8X0	P36543	Q8SA35	A9SDL8	P22203	TGME49_305290-t26_1-p1	A0A384JTY6	A0A2H3TE67	A0A063C7D0	8
A0A254U985		Q8H859				A0A384JG82	A0A420PGR4	A0A063BU94	4
A0A254U9C6							A0A420R9T5	A0A1B5KVP1	2
A0A254U9J4						M7TKF7	A0A420RQL9		2
A0A254U9J8		Q69NF8				M7UYN0	A0A420PW10	A0A063BWX2	4
A0A254U9S5	Q99714	Q7XZH5	A9RWX6			A0A384JN02	A0A420RM96	A0A1B5KWH7	6
A0A254U9V9						A0A384K6Z1	A0A420Q0V1	A0A063BRD8	3
A0A254UAH4						M7UK76	A0A2H3TH70		2
A0A254UAI7		Q8LR62	A9SCV0			A0A384K2T4	A0A420MDM7		4
A0A254UAJ0							A0A2H3SQJ3		1
A0A254UAM6	P13804	Q75LJ3	A9TCZ3	Q12480		A0A384K4Y6	A0A420MRZ5	A0A063BSB9	7
A0A254UAP0						M7UAY5	A0A420QAD6		2
A0A254UAW0						M7UF35	A0A2H3TCD9	A0A1B5L127	3
A0A254UAY4						A0A384J908	A0A2H3T114	A0A063CAP5	3
A0A254UAY6		Q7XZH5	A9RWX6			A0A384JPW8	A0A420RR70	A0A063C4G2	5
A0A254UB11									0
A0A254UB16									0
A0A254UB25		Q5JLP6	A9SAN7	P40363		G2YRD2	A0A2H3T313		5
A0A254UB62						G2YBU5	A0A420QF58	A0A063BXY8	3
A0A254UB80	P24752	Q6K3Z3	A9T3P5	P41338	TGME49_301120-t26_1-p1	G2XUB5	A0A2H3TLS2	A0A1B5KS38	8
A0A254UBE5	P46977	Q7XQ88	A9U0P2	P39007		A0A384J8L2	A0A420MXK4	A0A063BND2	7
A0A254UBH7		Q6Z6M4	A9SYA9			G2YBW4	A0A420N1U1	A0A063BRP6	5
A0A254UBI4						A0A384JVI9	A0A2H3T3V8	A0A1B5KUW4	3
A0A254UBN4				P04037		A0A384JQS6	A0A2H3SQF8	A0A063BTB3	4
A0A254UBQ6				P32316		M7TZ32	A0A2H3TWZ5		3
A0A254UBQ9	Q9NUI1	Q75KH3	A9RFN8			M7TTP8	A0A420NCC9	A0A063BT18	6
A0A254UBT5	K7ER00	Q0IXT4	A9TXE7	P15625	TGME49_234505-t26_1-p1	A0A384J658	A0A2H3TA92	A0A1B5L2R2	8
A0A254UBW3				P53252		G2Y9J7	A0A2H3SS40	A0A063C9C9	4
A0A254UC33	K7ELC2	Q851P5	A9S4A4	Q01855	TGME49_213350-t26_1-p1	M7TGY5	A0A2H3T462	A0A063BNF5	8
A0A254UC47						A0A384JVA0	A0A2H3T8F3	A0A063C4Q8	3
A0A254UC68						A0A384J8Y9	A0A2H3SSG9	A0A063CAN7	3
A0A254UC89		Q7Y152	A9SKS5			A0A384JWU5	A0A2H3TM39	A0A1B5L8P0	5
A0A254UC90	Q9Y5B9			P32558	TGME49_221670-t26_1-p1	G2YBP7	A0A2H3SWC7	A0A063C103	6
A0A254UCC3							A0A420P796		1
A0A254UCH7		Q0E2Q7	A9T682	P29547	TGME49_300140-t26_1-p1	M7UMC6	A0A420RC74	A0A063C368	7
A0A254UCQ3						M7UAL6	A0A2H3TE14	A0A063C0G4	3
A0A254UCQ7			A9S0R4	P30952		A0A384JTJ9	A0A420R1Y9	A0A1B5KWT6	5
A0A254UCS6						M7U1Q3	A0A420MFF6		2
A0A254UCV0							A0A420U8Q5		1
A0A254UCV7		Q7XT99	A9TSS9	Q06494		M7U501	A0A2H3STM4		5
A0A254UD22			A9RRB0			M7U5C6	A0A420ND36	A0A1B5KYQ0	4
A0A254UDJ0			A9TGK4			G2YIV8	A0A2H3TDM0	A0A063BQK0	4
A0A254UDL5						A0A384JZR9	A0A420TGR3		2
A0A254UDP1		Q9SLX0	A9S2H4	Q02821	TGME49_252290-t26_1-p1	M7TW97	A0A2H3TPI9	A0A063C5U9	7
A0A254UDP3	Q12904	Q0DBY0	A9SRC9	P46672		G2YM70	A0A2H3TH84	A0A063BME3	7
A0A254UDP6						A0A384JS42	A0A2H3TTG7	A0A063BSG8	3
A0A254UDV0		Q9FWK4				A0A384JRC7	A0A2H3T8N0	A0A1B5KTA3	4
A0A254UE43	P11177	Q69LD2	A9T1R2	P32473	TGME49_314400-t26_1-p1	A0A384K0V3	A0A420R2D0	A0A1B5KX55	8
A0A254UE49			A9RWM2			M7UE38	A0A420P7K9		3
A0A254UE53	P11142		A9RCV9	P38788	TGME49_311720-t26_1-p1	A0A384JJK0	A0A2H3TGB7	A0A063BW19	7
A0A254UE77	P53396	Q2QNG7	A9RFY5			M7UWS2	A0A2H3T0Q1	A0A063BVA2	6
A0A254UE92		Q6ZEZ1	A9THV8			M7U5M1	A0A420PU95	A0A063C3E2	5
A0A254UEF3						A0A384JTR9	A0A420Q8T2		2
A0A254UEH4									0
A0A254UEJ0		Q6ZCH2	A9SHT9	P38427		A0A384J7H9	A0A2H3T7C4	A0A063C546	6
A0A254UEL5	P48643	Q5Z907	A9TJ27	P39077	TGME49_202370-t26_1-p1	A0A384K0W6	A0A420Q5D8	A0A063BRU1	8
A0A254UEP5						G2YRX4	A0A2H3TIW6	A0A1B5L772	3
A0A254UEQ1						M7US69			1
A0A254UEZ9	P46779	Q0JJZ7	A9SNS5			A0A384K801	A0A2H3SL72	A0A063BID9	6
A0A254UF03				P00330		M7UB13	A0A420P8M6	A0A063BU94	4
A0A254UF33	P25786	Q9LSU1	A9SWP3	P40302	TGME49_278050-t26_1-p1	G2Y7Z4	A0A2H3T380	A0A063C6W7	8
A0A254UF38						A0A384JTW9	A0A420MCP2	A0A063BLE3	3
A0A254UF61									0
A0A254UF69			A9SMZ7			M7U3J8	A0A420RD84	A0A063BW42	4
A0A254UFA1						M7TVU4	A0A2H3T2A5		2
A0A254UFB9						A0A384K7A4	A0A420RLM4	A0A063BS08	3
A0A254UFD2						A0A384JSI7	A0A2H3TEK7	A0A1B5KV34	3
A0A254UFQ5	Q9NUI1	Q7XMI8	A9RWX6			M7UDU8	A0A2H3SML6	A0A063BT47	6
A0A254UFT4						M7UCS0	A0A420PS48	A0A063BYP7	3
A0A254UFY8							A0A420RY07		1
A0A254UG10		Q6K840	A9SWH3		TGME49_294820-t26_1-p1	G2YDV6	A0A420R6D3	A0A063BKZ2	6
A0A254UG28	P30041	P0C5C9	A9RWK3		TGME49_309210-t26_1-p1	A0A384K5P7	A0A2H3T6D2	A0A063BP38	7
A0A254UG29							A0A420P078		1
A0A254UGA4						A0A384JQP8	A0A420PPL8		2
A0A254UGC9	P09622	Q9ASP4	A9SNH9	P09624	TGME49_206470-t26_1-p1	A0A384JA37	A0A2H3TJ66	A0A063C8Q5	8
A0A254UGE5						M7TYT6	A0A2H3TUD4	A0A063BVU5	3
A0A254UGF0				P27616		M7TJU5	A0A420SPS2	A0A063BL48	4
A0A254UGG2	Q92947	Q75IR2	A9SZ34			M7TZB4	A0A2H3TIJ0	A0A063BUW0	6
A0A254UGJ9	Q15274					G2Y5A9	A0A2H3T9K7	A0A063BVD9	4
A0A254UGM4						A0A384JAQ3	A0A420NFV1	A0A063BV98	3
A0A254UGM9		Q6ZJ17	A9RVX8			M7U6D0	A0A420NPT1	A0A063BX29	5
A0A254UGP5				P43616		M7UJM9	A0A2H3T3P7	A0A063BZ27	4
A0A254UGS3		Q6ZJ97	A9RJS7			G2YXJ4	A0A2H3SSC2	A0A1B5KWP7	5
A0A254UGW7	Q08257	Q5WMV3	A9SWH3		TGME49_294820-t26_1-p1	G2YXI5	A0A2H3T323	A0A1B5L155	7
A0A254UGZ6		P48600	A9S0E0	P07260		A0A384J6V8	A0A2H3SS30	A0A063BZG5	6
A0A254UH09	Q86VP6		A9RY73			G2YHV3	A0A420PA61	A0A063C0Z4	5
A0A254UH71						M7TQM8	A0A420PZF3	A0A063C4P5	3
A0A254UH90									0
A0A254UHC5	Q02978	Q53PA7	A9TQC3		TGME49_274060-t26_1-p1	M7TMP4	A0A2H3TQE0	A0A1B5L2I2	7
A0A254UHF2						G2YA09	A0A2H3TUQ3	A0A1B5L7H0	3
A0A254UHN7						A0A384JWV3	A0A420NFR7	A0A063C6I0	3
A0A254UHV4									0
A0A254UII4	P17987	Q7FAT6	A9SN53	P39076	TGME49_229990-t26_1-p1	G2YM84	A0A2H3TSV0	A0A063C4W6	8
A0A254UIJ3	Q7KZF4	Q6H547	A9TJW2			A0A384JBS6	A0A420RU66	A0A063C9I5	6
A0A254UJN4	P08559	Q6Z5N4	A9S485	P16387	TGME49_245670-t26_1-p1	A0A384JLW6	A0A2H3TI37	A0A063CC75	8
A0A254UKE6						M7TBT6	A0A2H3TPI2	A0A063BP73	3
A0A254UKY6		Q7XMI8	A9SRU2		TGME49_217740-t26_1-p1	Q0QJJ3	A0A2H3TBI0	A0A063BT47	6
A0A254UL66			A9SVA5			G2Y5L4	A0A420UE67		3
A0A254UMW5	Q13126					A0A384K177	A0A420R255	A0A063BPJ1	4
A0A254UP05	P36957	Q7XVM2	A9T2C3	P19262	TGME49_219550-t26_1-p1	G2YW52	A0A2H3T2L4	A0A1B5L898	8
A0A3F3R2N9				P32527	TGME49_203380-t26_1-p1	M7U9S4	A0A2H3TF13	A0A1B5L1L0	5
A0A505IDN1			A9SHT9	Q00764	TGME49_297720-t26_1-p1	M7UXV5	A0A420MTT6	A0A063BUU6	6
A0A505IGE7									0
A0A3F3R300									0
A0A3F3R302						G2YHX5	A0A420PJG0	A0A1B5KUL7	3
A0A505I5B4	B5ME19	Q6Z720	A9RF12	P32497	TGME49_294620-t26_1-p1	A6S043	A0A420QPI1	A0A063C825	8
A0A3F3R469		Q0DFU5	A9TTV4			G2YIM5	A0A420Q278	A0A063BU88	5
A0A505I1B4	P28331	Q8W317	A9RU37			M7U5J2	A0A2H3T0N6	A0A063CD42	6
A0A3F3R4D7	P07900	Q69QQ6	A9TLH3	P15108	TGME49_288380-t26_1-p1	G2XPW6	A0A2H3SXD8	A0A063BLN8	8
A0A505I4Q6	Q9UN86		A9RFC6			M7TIN6	A0A420NBH0	A0A063BKV5	5
A0A3F3R4N4	P22695					A0A384J888	A0A2H3T0F8	A0A1B5KUG7	4
A0A3F3R4P5	P36578	Q6ZLB8	A9RN38	P10664	TGME49_309120-t26_1-p1	M7UTZ9	A0A2H3T509	A0A063C0T1	8
A0A505IFG7						G2Y705	A0A2H3TGT8	A0A063C385	3
A0A3F3R4W4									0
A0A3F3R516			A9SHF5			M7U606	A0A2H3TH56	A0A063C1M9	4
A0A505I5R2					TGME49_294820-t26_1-p1	G2YLD0	A0A2H3T9F4	A0A063C930	4
A0A3F3R534						A0A384J8E4			1
A0A3F3R5D9		Q65XK0	A9TQQ1	P06168		M7UI45	A0A2H3T7T4	A0A1B5KTS2	6
A0A3F3R5F1						M7V394	A0A420PZJ2	A0A1B5L5M2	3
A0A3F3R5F4							A0A2H3SZH5	A0A063C0N2	2
A0A505IQZ6							A0A420NWN7		1
A0A3F3R5K9							A0A420MBF4		1
A0A3F3R5L4						M7UCF2			1
A0A505IRD3	O14981			Q08773		M7TY15	A0A420SG29	A0A1B5KSN1	5
A0A505IHP2						G2YFP9	A0A420RGK3		2
A0A3F3R620	G3V0E4	Q10Q21	A9SI85	P07256	TGME49_236210-t26_1-p1	M7UAG9	A0A2H3SVR7	A0A063BRP1	8
A0A3F3R627		Q2R2L5	A9U0X8	P47912	TGME49_243800-t26_1-p1	A0A384JE30	A0A2H3TB39	A0A063BUZ2	7
A0A505I133	P16615	Q7XPY2	A9SYK6	P05030	TGME49_230420-t26_1-p1	M7UAS8	A0A2H3TEA1	A0A063BWW7	8
A0A505I1I8				Q12133		G2Y764	A0A2H3TJK5		3
A0A3F3R6E3	P18621	Q6ZIA1	A9S035	P05740	TGME49_299050-t26_1-p1	A0A384JUY8	A0A2H3T696	A0A1B5L5E3	8
A0A505II12			A9S6K8	P20051		M7TIX0	A0A420T646	A0A1B5L7M5	5
A0A505IK43				P32356		G2YTZ0	A0A2H3SM10	A0A063C401	4
A0A3F3R722	P49189	Q6Z4E4	A9RTB7		TGME49_222160-t26_1-p1	G2YTV2	A0A2H3TCX1	A0A1B5KST3	7
A0A3F3R731									0
A0A505ISQ7	Q8TAT6					A0A384J5U9	A0A420N896	A0A063BWH1	4
A0A3F3R7T9	P31689	Q6F3B0	A9T6M4	P25294	TGME49_311240-t26_1-p1	A0A384JLF9	A0A2H3T3U2	A0A063BRS2	8
A0A505IIK8	P35573			Q06625	TGME49_226910-t26_1-p1	A0A384J7Y1	A0A420TH38	A0A063C724	6
A0A505ILC0	P05388		A9RZU5	P05317	TGME49_218410-t26_1-p1	G2YZN2	A0A420QZ54	A0A1B5KSE0	7
A0A3F3R832	I3L504	Q2QQ48	A9T3D3	P23301	TGME49_251810-t26_1-p1	A0A384JLW5	A0A420S2Y1	A0A1B5KYK1	8
A0A505ISW5	P36542	Q7G3Y4	A9TZ85	P38077	TGME49_231910-t26_1-p1	M7TKM5	A0A2H3TJS0	A0A063BRV9	8
A0A3F3R8B7						G2XSV2	A0A420S4D5	A0A063BRF2	3
A0A3F3R8D9	Q5W0H4	Q0IR97	A9RT49	P35691		A0A384JUY7	A0A2H3SPV0	A0A1B5L3Z3	7
A0A3F3R8T8						G2YHM3	A0A420MCK2		2
A0A3F3R935			A9RE17			G2XYY1	A0A420R760	A0A063BQ51	4
A0A3F3R972						G2YJD6		A0A1B5L6W1	2
A0A505IGC1				P19097		G2YVH4	A0A420T6D3	A0A063C3Q5	4
A0A3F3R996	P24752	Q6K3Z3	A9T3P5	P41338	TGME49_301120-t26_1-p1	G2YZ82	A0A2H3T7S2	A0A063BSU2	8
A0A3F3R9B2		Q6ZCH2		P38427		A0A384J7H9	A0A2H3T7C4	A0A063C546	5
A0A3F3R9C3	P30837	B9F3B6	A9TPC4	P38067	TGME49_257480-t26_1-p1	A0A384JWC1	A0A2H3TF43	A0A1B5KV06	8
A0A3F3R9Z1									0
A0A3F3RA71									0
A0A3F3RAD3	P07814	Q2QS11	A9RFZ3	P38708	TGME49_219850-t26_1-p1	M7UJ45	A0A2H3T868	A0A063C7E1	8
A0A3F3RAF9						M7TUB5	A0A420NJN0		2
A0A505HU86						A0A384JZD1	A0A2H3TBT6	A0A063CBU6	3
A0A3F3RAK6						M7U5F9	A0A420M930	A0A063C6E8	3
A0A3F3RAP5						M7UQ74	A0A420U8Q5		2
A0A3F3RB59	P07437	Q0PVB0	A9TW09	P02557	TGME49_316400-t26_1-p1	M7TZP0	A0A2H3T965	A0A063BTZ7	8
A0A3F3RBB4		Q9SXP2	A9SQZ2	P53839	TGME49_239820-t26_1-p1	A0A384K7X4	A0A2H3T0E6	A0A063CBN9	7
A0A3F3RBQ8	P13797			P32599		A0A384JEK2	A0A2H3SM27	A0A063C6P0	5
A0A3F3RBR7	P09960	Q84TA3		Q10740		M7V1W1	A0A420U833	A0A1B5L153	6
A0A3F3RBS4						A0A384JC30	A0A420PMJ2	A0A063CBZ4	3
A0A505HZF3	P40926	Q42972	A9RZZ9	P17505	TGME49_318430-t26_1-p1	A0A384K7Q5	A0A2H3SL86	A0A063BQQ6	8
A0A3F3RBW8			A9TJ26			A0A384JSI1	A0A2H3TD18	A0A1B5KVK6	4
A0A3F3RBX6	J3QQ67	Q5WMY3	A9TSA3	P0CX49	TGME49_300000-t26_1-p1	A0A384JE84	A0A420PVJ7	A0A1B5KVV3	8
A0A505HWW0	E7EX17					A0A384JQA6	A0A2H3SL92	A0A063BZ57	4
A0A505I321	P07099					M7THJ0	A0A420RGB2		3
A0A3F3RCA6									0
A0A3F3RC80						G2Y708	A0A2H3TR27	A0A063CBS5	3
A0A3F3RCD5	P30044	Q69TY4	A9S6X8	P38013	TGME49_286630-t26_1-p1	M7TH22	A0A2H3TXK9	A0A1B5KUG8	8
A0A3F3RCJ4						A0A384JT95	A0A420MXG0	A0A063BQE8	3
A0A3F3RCJ9	P20290	Q8LNW1	A9TXI8	Q02642	TGME49_257090-t26_1-p1	M7U1C1	A0A2H3TDB0	A0A1B5KX23	8
A0A505IAF2									0
A0A3F3RCR3						M7U1X9	A0A420MMI1	A0A063BSZ6	3
A0A3F3RCS1	P49327				TGME49_294820-t26_1-p1	M7TNR9	A0A2H3TKK2	A0A063C1K9	5
A0A3F3RCS5						A0A384JSH8	A0A2H3TE37	A0A063C323	3
A0A505HTE4						G2YTU7	A0A420T9W2	A0A063BWN7	3
A0A3F3RCY4						M7U6V2	A0A2H3T7M6	A0A063C6K2	3
A0A3F3RD26						G2Y6P6	A0A420MBF4		2
A0A505HYA4	P23368	Q6T5D1	A9RBL0	P36013		A0A384K723	A0A420T7D3	A0A1B5L1M3	7
A0A3F3RDB4									0
A0A3F3RDD0						M7V2K7	A0A2H3SVJ0	A0A063BSJ2	3
A0A3F3RDG0					TGME49_207620-t26_1-p1	M7U8L1	A0A420U9C4	A0A063BKP9	4
A0A505HZN3				Q12466		M7TMC6	A0A420SSX6	A0A063BT44	4
A0A505I798	P49327				TGME49_294820-t26_1-p1	A0A384J853	B2CGF5		4
A0A3F3RE75						M7TKP1			1
A0A3F3RE89									0
A0A3F3REE1									0
A0A3F3REF6			A9TGK4			M7UCI9	A0A2H3SLN1	A0A063BPA3	4
A0A505I285						A0A384K3P1			1
A0A3F3RF62	P52888		A9RWY8	P25375		M7TRZ1	A0A2H3TB71	A0A063BZT7	6
A0A3F3RF64	Q8NE71		A9SUB3	P53978		M7TT81	A0A6C0TBK5	A0A1B5L4A8	6
A0A3F3RF83	P10515	Q6YPG2	A9SH18	P12695	TGME49_219550-t26_1-p1	A0A384JZN2	A0A2H3TXX5	A0A063C1A8	8
A0A505I6Q5	P53041	Q6H660		P15705	TGME49_252220-t26_1-p1	G2Y1R0	A0A420MPA1	A0A063BXP9	7
A0A3F3RFF4						G2XUC2	A0A420MV59	A0A1B5KRT1	3
A0A3F3RFI4						A0A384JP53	A0A420MUQ6	A0A063BTD7	3
A0A3F3RFJ2	P40926	Q42972	A9SLS5	P17505	TGME49_318430-t26_1-p1	A0A384JZL6	A0A2H3SVA1	A0A063BYY2	8
A0A505I6Z6		Q0D9E5			TGME49_284050-t26_1-p1	A0A384JU52	A0A420RMB2	A0A063BUS3	5
A0A3F3RFT6	Q08752	Q69TG8	A9T807	P53691	TGME49_205700-t26_1-p1	M7TQ92	A0A2H3SNH8	A0A063BRF0	8
A0A3F3RG16		Q10E49	A9TMB2			M7V2V8	A0A420QMZ0	A0A1B5KVY0	5
A0A3F3RG37									0
A0A3F3RG67	P14868	Q6ZHC3	A9TI29	P04802	TGME49_202530-t26_1-p1	M7U4H8	A0A2H3TXH8	A0A1B5KXI1	8
A0A3F3RG77						A0A384J7M2	A0A2H3TEB0	A0A1B5L329	3
A0A3F3RG87	P62258	Q6ZKC0	A9SDA7	P29311	TGME49_263090-t26_1-p1	A0A384J4N4	A0A2H3T708	A0A063BVZ2	8
A0A3F3RG97		Q9AY51	A9SML9		TGME49_225470-t26_1-p1	A0A384JGY2	A0A420SX24	A0A1B5KS97	6
A0A3F3RGD8						M7TUB5	A0A2H3TSS0	A0A1B5KSY9	3
A0A3F3RGI4	P12268	Q9AY75	A9TN21	P50095	TGME49_233110-t26_1-p1	A0A384JIV4	A0A2H3ST26	A0A063BL83	8
A0A3F3RGJ3	P54819	Q0J6P7	A9RQJ3	P07170	TGME49_224900-t26_1-p1	M7TK82	A0A2H3TYR1	A0A063BSG0	8
A0A3F3RGJ7		Q5ZA96	A9TCF0			M7TWH0	A0A2H3TG22	A0A063C5Y9	5
A0A3F3RGN2	P49915	Q8H4X9	A9RGM9	P38625	TGME49_230450-t26_1-p1	A0A384JY21	A0A2H3TG31	A0A1B5L8B0	8
A0A505IA17		Q6H734			TGME49_304680-t26_1-p1	A0A384JM40	A0A420RFB6	A0A1B5L6J0	5
A0A3F3RGR1						M7U2N8	A0A2H3TLI5	A0A063BXT2	3
A0A505I972							A0A420P6K1	A0A063BX24	2
A0A3F3RHJ5							A0A420MDM0	A0A1B5L570	2
A0A3F3RHS3	P20042	Q7XHW8	A9TPF7		TGME49_235540-t26_1-p1	A0A384K3S2	A0A2H3SYS7	A0A1B5L6F0	7
A0A3F3RI40	P05198	Q10MT2	A9S8D1	P20459	TGME49_313230-t26_1-p1	A0A384J414	A0A2H3T832	A0A063C4X0	8
A0A3F3RI64						G2YQV1		A0A1B5KV54	2
A0A3F3RIE7	Q15691		A9S5A4		TGME49_227650-t26_1-p1	M7TUP6	A0A2H3TMK0	A0A063BSB4	6
A0A3F3RIN5	G3V5Z7	Q9LSU3	A9TFP4	P21243	TGME49_242290-t26_1-p1	M7U9W7	A0A2H3SN69	A0A063C4C0	8
A0A3F3RIP2						M7U3V6	A0A2H3TC78		2
A0A505IAE2			A9TVV6			Q9HF89	A0A2H3TDN7	A0A063C041	4
A0A3F3RIV5	P13639	Q7XTK1	A9U245	P32324	TGME49_205470-t26_1-p1	M7U397	A0A420R8G6	A0A063BVB9	8
A0A3F3RIV9									0
A0A3F3RJ05						M7U6T9	A0A420NBF0	A0A063C4G1	3
A0A3F3RJ15						A0A384K1B8	A0A2H3T0T7		2
A0A3F3RJA2						G2YW74	A0A2H3TE45		2
A0A3F3RJK1		Q6Z702		P07264		A0A384JNJ2	A0A2H3T9E4	A0A063C578	5
A0A505IBG7						A0A384K5K8	A0A420S2U4		2
A0A3F3RJX3	P99999	Q0DI31		P00045	TGME49_219750-t26_1-p1	A0A384K2J1	Q9UVX5	A0A1B5L2M7	7
A0A505IK51	P54577			P36421		A0A384JXF1	A0A420S2G1	A0A1B5KY90	5
A0A3F3RK80						A0A384J9C4	A0A2H3SUH4	A0A063C250	3
A0A3F3RKA4	Q3SXM5			P38286	TGME49_271888-t26_1-p1	M7TWX9	A0A2H3TXQ7	A0A063C0W4	6
A0A3F3RKB3						M7TV29	A0A2H3TFX4	A0A063CDB5	3
A0A3F3RKC3						G2Y3D4	A0A2H3T9N3	A0A063C784	3
Q58FL2	P04181			P17649		A0A384JV88	A0A2H3TKM7	A0A063CBH9	5
A0A3F3RKW2						A0A384JUH1	A0A420PZD8	A0A063C939	3
A0A3F3RKY1						M7TTQ6	A0A420MCQ1	A0A1B5L4G5	3
A0A3F3RL63	A8MUS3	Q94CM9	A9S3T5	P04456	TGME49_238010-t26_1-p1	A0A384JD74	A0A2H3SLA1	A0A1B5KZ22	8
A0A505IQ69	P55209	Q53WK4	A9TVZ4		TGME49_244110-t26_1-p1	G2YIC5	A0A2H3TQ94	A0A063BPN8	7
A0A3F3RL75						M7TRN1	A0A2H3ST35		2
A0A3F3RLB5						A0A384J903	A0A420RAM1	A0A063BSV4	3
A0A3F3RLG3			A9SWZ6		TGME49_312480-t26_1-p1	M7TMP6	A0A2H3T670	A0A1B5L8V7	5
A0A505IFK4	O75643		A9RTW1	P53327	TGME49_223390-t26_1-p1	A0A384J5P7	A0A2H3SU17	A0A063BWH6	7
A0A3F3RLN9	P26640	Q851K9	A9SJ82	P07806	TGME49_253290-t26_1-p1	A0A384J4X7	A0A420SSZ9	A0A063BT20	8
A0A3F3RLS5				P05626		G2YNM4	A0A420SJC5	A0A063BPG5	4
A0A505I8M9						G2YSS9	A0A2H3T5I0		2
A0A3F3RLV6						M7TH91	A0A420MCF1		2
A0A3F3RLZ1	O60488	Q5W6W7	A9U3Q4	P30624		A0A384JN96	A0A420QBP4	A0A063BRY6	7
A0A3F3RLZ5				P32790		A0A384J843	A0A420MEY7	A0A063C171	4
A0A3F3RM43	P34897	Q10D68	A9RQ31	P37291	TGME49_234190-t26_1-p1	A0A384JAG9	A0A420MFU0	A0A063BY32	8
A0A505IPC0									0
A0A505IG91						M7U2W9	A0A420U3E0	A0A063BRH3	3
A0A505I9E0		Q6K2E8	A9RWH6	P07342		A0A384JXB8	A0A2H3U6P1	A0A063BMK9	6
A0A3F3RMH6				P24280		M7TSW8	A0A2H3TIL4	A0A063BQ89	4
A0A3F3RMJ1						M7UF56	A0A420RJA2	A0A1B5L3D7	3
A0A3F3RMJ4						M7UCF2			1
A0A505IEI3		Q8LR62	A9SCV0						2
A0A3F3RMT3	P53597	Q6ZL94	A9SHI9		TGME49_290600-t26_1-p1	A0A384JUA4	A0A2H3SX97	A0A063BLN2	7
A0A3F3RMX4									0
A0A3F3RMY5						G2YV42	A0A2H3T8I4	A0A1B5KTM1	3
A0A3F3RMZ5						A0A384JM23		A0A063BWL1	2
A0A3F3RN21		Q0DRT9	A9TPL0		TGME49_240870-t26_1-p1	A0A384JAM8	A0A2H3T2X9	A0A1B5L7F6	6
A0A505HN17		Q6ZIY1	A9SMV5	Q07825	TGME49_261600-t26_1-p1	A0A384JCU5	A0A2H3SL50	A0A063BLR5	7
A0A3F3RNI9	O94826			P07213		M7TYQ8	A0A2H3SM46	A0A063BZ91	5
A0A3F3RNV8									0
A0A3F3RP10		Q69RZ5				G2YJA4	A0A420PBB3	A0A1B5L1I1	4
A0A3F3RP95	P45880			P04840		A0A384JFP6	A0A2H3SM52	A0A1B5KVZ1	5
A0A3F3RPA6	P63173	Q8GVY2				G2YPD9	A0A2H3T159	A0A1B5KZE2	5
A0A3F3RPD6									0
A0A3F3RPJ4	Q99460	Q6Z921	A9SSP2	P32565	TGME49_263060-t26_1-p1	M7TYC3	A0A420SKT3	A0A063BP31	8
A0A3F3RPL3	P30837	B9F3B6	A9RFE9	P38067	TGME49_257480-t26_1-p1	M7UNF6	A0A420P265	A0A063C823	8
A0A3F3RPZ6	P08243	Q43011	A9U136	P49089	TGME49_253430-t26_1-p1	A0A384JFN2	A0A2H3SQX1	A0A063C6I4	8
A0A3F3RQ02									0
A0A3F3RQA1				P29952		A0A384K332	A0A420NGB9	A0A1B5KUC3	4
A0A505HZ41						G2YW89	A0A2H3THH0	A0A1B5L9A9	3
A0A505HYU5		Q6K7D6		P38999		M7TTZ2	A0A2H3SSH8	A0A1B5KZU2	5
A0A3F3RQL2		Q6H7M1	A9SZX7			M7UK55	A0A2H3TCV1	A0A063BTU3	5
A0A3F3RQP2						M7UZ28	A0A2H3TUI8	A0A1B5L4J7	3
A0A505HW17						M7U072	A0A420RPU2	A0A063CCK9	3
A0A505HSJ0	Q7Z6Z7	Q6K3Y7	A9SYT0	Q03280	TGME49_295710-t26_1-p1	A0A384JFF1	A0A2H3SRW4	A0A1B5KRJ8	8
A0A3F3RQV9		Q6H798	A9U083	P52910	TGME49_266640-t26_1-p1	G2XVJ3	A0A420P2D7	A0A063CB79	7
A0A3F3RQX8	P47897	Q65WY6	A9S2J6	P13188	TGME49_217460-t26_1-p1	A0A384K0D4	A0A420MQX6	A0A063C1B8	8
A0A3F3RQZ2						M7UN51	A0A420REH8	A0A063C4W4	3
A0A505HX96	O95433					A0A384JR44	A0A420R8E3	A0A063C243	4
A0A3F3RR54									0
A0A505IBH7		Q652N6	A9TBA1			M7V3H6	A0A2H3TSS3	A0A063BZ83	5
A0A3F3RRR0	P00390	Q8S5T1	A9RJN3	P41921	TGME49_246920-t26_1-p1	A0A384JGQ2	A0A2H3TBH3	A0A063C7R4	8
A0A3F3RRY5	Q9UQ80	Q5W6H1	A9TMB0		TGME49_279390-t26_1-p1	M7U9P3	A0A420RBB1	A0A063C593	7
A0A505HSP2						A0A384K6V2	A0A420QFX4		2
A0A3F3RSB9				P53252		A0A384JXE7	A0A420PJN9	A0A063C2R3	4
A0A3F3RSF5		Q6Z7F5	A9TX47				A0A420NU25	A0A063BW12	4
A0A3F3RSZ6						G2Y2U6	A0A420NK20	A0A063C6S0	3
A0A3F3RT04						A0A384K292	A0A420RF19	A0A063BW44	3
A0A3F3RT05	P15170	Q0JEI2	A9S7L4	P05453	TGME49_320570-t26_1-p1	G2Y9Y3	A0A2H3TE43	A0A063C7U2	8
A0A3F3RTB9				P33302		G2YKM2	A0A2H3TNU2	A0A063BLN1	4
A0A505I506							A0A420RD42		1
A0A3F3RU15									0
A0A3F3RU44	P61927	Q6Z8Y5	A9TFX4	P49166	TGME49_239330-t26_1-p1	A0A384J417	A0A420N0G4	A0A1B5KUD1	8
A0A505I9K8						M7UHQ7	A0A420U9G0		2
A0A505I1E7							A0A420NIY9	A0A063BY67	2
A0A505HW16						G2YNY1	A0A420RYH7	A0A063BQ95	3
A0A3F3RUQ6		Q6ZCH2	A9SHT9	P31688	TGME49_297720-t26_1-p1	A0A384JLU7	A0A2H3T2G3	A0A063BUI5	7
V9SEC7							A0A420STT1		1
A0A3F3RV05	P55809					A0A384J9P4	A0A2H3SZP2	A0A063C066	4
A0A3F3RV18		Q9FXT4	A9RP12			G2XZK2	E2S091		4
A0A3F3RV42	Q15459	Q6EUD5			TGME49_246500-t26_1-p1	G2YTJ3	A0A2H3TEW4	A0A063BQM5	6
A0A3F3RV68						A0A384K4P1	A0A2H3T2W0	A0A1B5L843	3
A0A3F3RVF1							A0A420NSJ5		1
A0A3F3RVJ3	P30837	Q9FRX7	A9U465	P46367	TGME49_222160-t26_1-p1	G2XTH6	A0A420P8G9	A0A1B5KZK6	8
A0A505HV51		Q6YYV1				G2YW00	A0A2H3SZG2	A0A1B5KXM8	4
A0A3F3RVM4						G2Y070	A0A2H3TK39	A0A063C3Z1	3
A0A3F3RVN4		Q7XP22	A9TXD8	P40482	TGME49_277000-t26_1-p1	A0A384JA99	A0A2H3TFM8	A0A063C8S1	7
A0A3F3RVP4	A2A274			P19414		A0A384J9Y3	A0A420P0W9	A0A063BS68	5
A0A3F3RVW2	P27708	B9EXM2	A9S2A9	P07259	TGME49_215260-t26_1-p1	A0A384JZB5	A0A2H3T979	A0A063CBR3	8
A0A3F3RW14	P04040	Q0E4K1	A9RDV3		TGME49_232250-t26_1-p1	A0A384JHP7	A0A420N031	A0A063BLH1	7
A0A505I3R0	Q9P2J5	Q6H4P7	A9RZT5	P26637	TGME49_292080-t26_1-p1	M7U046	A0A420PAJ5	A0A1B5KYU5	8
A0A3F3RW67	J3KQE5	Q7GD79	A9RHN7	P32835	TGME49_248340-t26_1-p1	G2XYS1	A0A2H3SUK8	A0A1B5KYR1	8
A0A3F3RW68						A0A384K553	A0A2H3T9T0	A0A1B5LAP4	3
A0A3F3RWC5						G2Y113	A0A2H3T0I0	A0A1B5L4T4	3
A0A505HQK3						A0A384JEG1	A0A2H3TFK0	A0A063BSF1	3
A0A3F3RWH8									0
A0A3F3RWQ5	Q99714	Q7XLC5	A9RWX6		TGME49_217740-t26_1-p1	Q0QJJ3	A0A2H3SML6	A0A063BT47	7
A0A3F3RWR0	E9PRY8	Q40680	A9T0G3	P32471	TGME49_226410-t26_1-p1	M7U5P3	A0A2H3TDF4	A0A063BYH7	8
A0A505HX57	P05455	Q7XQH8				M7TJL5	A0A420RX84	A0A063C377	5
A0A3F3RWT4		Q7XPR2	A9SLK1	P48015	TGME49_237470-t26_1-p1	G2YBH4	A0A2H3SU02	A0A063C0L7	7
A0A505HTL3				P24276		M7THB7	A0A420REE7	A0A063CBC4	4
A0A3F3RX79	P61221	Q2R2X2			TGME49_216790-t26_1-p1	M7TL16	A0A2H3T4S5	A0A063C0H2	6
A0A3F3RXI7						A0A384JQ98	A0A420NB57	A0A063BRQ1	3
A0A3F3RXN7	O75688	Q653S3	A9TTK6		TGME49_232340-t26_1-p1	A0A384JED1	A0A2H3SX01	A0A063BUR9	7
A0A3F3RXN9	B3KS98	Q7XMI6	A9THQ6			M7TYA6	A0A420U263	A0A1B5L4P5	6
A0A3F3RXQ5	P32969	Q6ZFJ5	A9T4Q4	P05738	TGME49_284560-t26_1-p1	A0A384JYI9	A0A2H3TAD5	A0A063BVL2	8
A0A3F3RXS9				P15703		G2XT82	A0A420PTP5		3
A0A3F3RY41		Q5JKV3				G2XU89	A0A2H3SS15	A0A063C4X7	4
A0A3F3RY43						G2YM20	A0A2H3T8E4	A0A1B5KY52	3
A0A3F3RYB6									0
A0A3F3RYD5						G2Y9J4	A0A420NS04	A0A063BYI5	3
A0A3F3RYG6	Q14914	Q7XUK3	A9TN09			A0A384JI78	A0A420S0E0	A0A063BQY9	6
A0A505HNI9						A0A384JB14	A0A420SPC2	A0A1B5L0A7	3
A0A3F3RYM3						G2YFI8	A0A2H3TIU4	A0A1B5L011	3
A0A3F3RYP0	M0QYS1	Q7F225	A9T6N0	P26784	TGME49_292130-t26_1-p1	A0A384JU36	A0A2H3T5R6	A0A1B5L5U8	8
A0A3F3RYV0		Q7XZW1	A9SIS3			A0A384JAQ1	A0A2H3SYX7	A0A063BSD9	5
A0A3F3RYV1						M7UPB6	A0A2H3U2G3	A0A063C0G8	3
A0A3F3RZ60		Q6YZH8	A9SVA5	P39522		M7TK19	A0A420SNR1	A0A063BTC8	6
A0A505HVK9		Q2QP59	A9TW85	P38145		G2Y4L3	A0A420RN34	A0A063BXW5	6
A0A3F3RZK4						A0A384K0D5	A0A2H3TBA2	A0A063C9W9	3
A0A3F3RZK5	P62258	Q6ZKC0	A9SDA7	P34730	TGME49_263090-t26_1-p1	G2XN29	A0A420N8B6	A0A063BWL9	8
A0A3F3S0G7	P51149	Q5N7Z9	A9U087	P32939	TGME49_248880-t26_1-p1	A0A384JQC2	A0A2H3T095	A0A1B5L0I3	8
A0A505HRR2	Q06210			P14742		A0A384J5I1	A0A420QSL1	A0A063BWZ1	5
A0A505HRZ5	P49792	Q0DIY4	A9T364		TGME49_293340-t26_1-p1	M7TPS9	A0A2H3TM85	A0A063C7M3	7
A0A505HV87	P20339	Q0ILQ6	A9S0B5	P36017	TGME49_267810-t26_1-p1	G2YY13	A0A420PDE6	A0A063BVU3	8
A0A505HXG0		Q338N8	A9SUK3		TGME49_264030-t26_1-p1	A0A384K0H1	A0A2H3TM57	A0A1B5KVM1	6
A0A505HXQ1	Q04760	Q0DJE6	A9SUG7	P50107	TGME49_248400-t26_1-p1	A0A384K0Z3	A0A2H3T9R3	A0A063BLD5	8
A0A505HY84	Q92616	Q6ASU8	A9RIY6	P33892	TGME49_231480-t26_1-p1	M7U6M3	A0A420RH66	A0A063C3Y9	8
A0A505I085						A0A384JSY7	A0A2H3TMG8	A0A063C6U0	3
A0A505I0E4	P04040	Q10S82	A9TG35		TGME49_232250-t26_1-p1	A0A384JHP7	A0A420NYR5	A0A063BLH1	7
Q9HET3	P62820	Q6H8G2	A9SLS3	P01123	TGME49_214770-t26_1-p1	A0A384JMC9	A0A2H3TS77	A0A1B5L5E1	8
A0A505I610						G2XQD0	A0A420NQ09		2
A0A505I817						M7TGX3	A0A2H3SUW0	A0A063C482	3
Q874Q3	P52209	Q9LI00	A9SWZ7	P38720	TGME49_307850-t26_1-p1	M7UHJ3	A0A420QCL1	A0A1B5KYH8	8
A0A505I9E7									0
A0A505IBT6	P22694	Q5SNF8	A9RQ93	P06245	TGME49_226030-t26_1-p1	C0H5W3	A0A420MHU6	A0A1B5L0J6	8
A0A505IC04	P52789	Q8LQ68	A9S3H4	P04807		A0A384JXQ7	A0A2H3ST42	A0A063C002	7
A0A505ID14	P55786	Q6Z6L4	A9TQY2	P37898	TGME49_224460-t26_1-p1	A0A384JMA4	A0A2H3T3Y3	A0A063CEV2	8
A0A505IGG1							A0A2H3U6L8		1
A0A505IJF5	P10599	Q9AS75	A9SJH2	P22217	TGME49_293870-t26_1-p1	M7TZV6	A0A420TH00	A0A1B5KY41	8
A0A505IKX4	P10619			P38109		A0A384J6E3	A0A420R1R3	A0A063CBH4	5
A0A505IPG0	P11766	Q0DWH1	A9SZH7			A0A384K2N5	A0A2H3SZJ4	A0A063BY17	6
A0A516AFQ5	P68104	Q10QZ6	A9SA16	P02994	TGME49_294800-t26_1-p1	A0A384JTH0	A0A7G5XAK2	A0A1B5KXS9	8
G8IHC1						M7TQD2	A0A2H3SU83	A0A063BS84	3
O94184	P62937	Q6ZH98	A9TK88	P14832	TGME49_205700-t26_1-p1	Q6WP52	A0A420RA77	A0A063C6E2	8
Q00070		Q42456	A9SM45	P07267	TGME49_201840-t26_1-p1	M7TZI9	A0A420QTF8	A0A063BPB4	7
Q2L888		Q6Z6M4	A9SYA9			M7UA83	A0A420PVL0	A0A1B5L7Z2	5
Q3MU67		Q8W425	A9SEF8			G2YSC5	A0A420STT8	A0A063BX74	5
Q537X0	P04179	Q43008	A9T6N6	P00447		M7TZN8	Q537V5	A0A063BXS2	7
Q8J219		Q69Y12	A9SYY4				A0A2H3SRD2		3
Q8WZI9	P27797	Q7XV86	A9RSC6		TGME49_310320-t26_1-p1	G2XZN2	A0A2H3T4G2	A0A1B5KVL6	7
Q9G1V2			Q1XGD3			R9U320	Q5FYT2		3

## Sheet: pie detail
Protein accession	Number of orthologs species	Protein description	Gene name
A0A254TSK7	3	Uncharacterized protein	ATCC64974_56460
A0A100I3L9	8	Ribosomal protein L15	ABL_00193
A0A3F3R4V0	4	Uncharacterized protein	ATCC64974_3600
A0A100IP51	8	Histone H2A	ABL_07466
A1E372	4	Beta-galactosidase (Fragment)	---
A0A254UDN3	4	Enoyl-(Acyl carrier protein) reductase family protein	ATCC64974_45980
Q12551	2	Alpha-L-arabinofuranosidase	ABF2
A0A505I6K0	8	Glucose-6-phosphate 1-dehydrogenase	CAN33_005130
A0A254TZH3	7	Catalase	ATCC64974_21640
A0PCH8	7	A-glucosidase	Agl
A0A4Y5RXA4	3	Glucoamylase (Fragment)	---
A0A254TU37	5	ATP-dependent 6-phosphofructokinase	ATCC64974_110490
A0A3F3RTB3	8	Permease for cytosine/purine, uracil, thiamine, allantoin family protein	ATCC64974_90280
A0A100IE39	7	Superoxide dismutase [Cu-Zn]	ABL_03197
A0A254ULL9	2	SNARE domain family protein	ATCC64974_39800
A0A3F3RW63	7	Trehalose-6-phosphate synthase	ATCC64974_98360
A0A3F3RZ05	7	Protein kinase C	ATCC64974_109970
A0A254TRI2	8	Temperature dependent protein affecting M2 dsRNA replication family protein	ATCC64974_110240
A0A3F3RGS9	7	Trehalose-6-phosphate synthase	ATCC64974_49340
A0A254U566	8	Glyceraldehyde-3-phosphate dehydrogenase	ATCC64974_72940
Q96X06	3	Amine oxidase	---
A0A254UBY1	8	Pyruvate kinase	ATCC64974_49600
Q5U9X2	8	Protein disulfide-isomerase	---
Q33798	5	Cytochrome b	cob
A0A3F3RD35	3	Dipeptidyl-peptidase 5	ATCC64974_37520
A0A254TWD8	8	Superoxide dismutase	ATCC64974_13320
Q5GN51	7	D-xylulose reductase A	xdhA
A0A254TS45	3	Thiamine pyrophosphate enzyme, N-terminal TPP binding domain family protein	ATCC64974_57930
A0A254UGB1	6	Sulfate adenylyltransferase	MET3
A0A254TTY0	8	Peptidyl-prolyl cis-trans isomerase	ATCC64974_78060
A0A3F3RF91	5	Uncharacterized protein	ATCC64974_45440
A0A254U2X6	6	NADH dehydrogenase [ubiquinone] flavoprotein 1, mitochondrial	ATCC64974_80820
A0A254U983	8	Phosphotransferase	ATCC64974_34790
A0A505HV95	8	Pyruvate carboxylase	CAN33_000935
A0A254TVQ4	3	CLN3 family protein	ATCC64974_58540
A0A3F3RTW2	0	Uncharacterized protein	ATCC64974_92080
A0A3F3R667	2	Glucanase	ATCC64974_14090
A0A254TRU0	4	Alpha-galactosidase	ATCC64974_53780
A0A3S8IMI6	8	Calmodulin (Fragment)	cmdA
Q9P8D6	8	Citrate synthase	citA
Q0ZAX7	2	Triacylglycerol lipase	---
C9E8N1	3	Beta-glucosidase	---
K7WQK7	3	Beta-glucosidase (Fragment)	---
A0A100IGN8	8	Citrate synthase	ABL_03875
Q00206	4	Protease	pepD
A0A0N7H563	1	Short chain dehydrogenase family protein	ATCC64974_45850
A0A100HYV4	1	Carboxyphosphonoenolpyruvate phosphonomutase-like protein	ABL_10372
A0A254TZJ1	7	Catalase	ATCC64974_21820
A0A100I1U7	7	Catalase	ABL_00030
A0A254TYL1	5	DNA-directed RNA polymerases I, II, and III subunit RPABC3	ATCC64974_21260
A0A100I261	6	AP-1 complex subunit gamma	ABL_00125
A0A254U6N6	6	Major Facilitator Superfamily protein	ATCC64974_21130
A0A3F3R814	3	HMG box domain-containing protein	ATCC64974_20230
A0A100I2H5	3	Acetyltransferase (GNAT) domain family protein	ABL_00210
O93914	7	PDI related protein A	prpA
A0A100I2S2	8	60S ribosomal protein L12	ABL_00280
A0A3F3R847	8	Protein transport protein SEC23	ATCC64974_19450
A0A505IHU3	3	60S ribosomal protein L29	CAN33_0050090
A0A254U1D5	6	Thioredoxin family protein	ATCC64974_19290
A0A254TY19	5	F-actin-capping protein subunit beta	ATCC64974_19120
A0A100I2Z4	8	EF hand domain protein	ABL_00339
A0A100I339	8	Origin recognition complex (ORC) subunit 5 C-terminus family protein	ABL_00370
A0A100I355	8	Cytochrome c1	ABL_00379
A0A505IIQ1	3	Uncharacterized protein	CAN33_0049525
A0A254U2Y7	5	Cysteine-rich secretory family protein	ATCC64974_18090
A0A254U122	1	NAD-dependent glycerol-3-phosphate dehydrogenase N-terminus family protein	ATCC64974_18170
A0A3F3R908	4	Bacterial alpha-L-rhamnosidase family protein	ATCC64974_17780
A0A100I3B3	7	Reductase-like protein	ABL_00434
A0A254TXK0	7	Condensation domain family protein	ATCC64974_17570
A0A100I3F9	8	RNA polymerase I specific transcription initiation factor Rrn7	ABL_00146
A0A254TYK3	3	Pyridoxal-dependent decarboxylase conserved domain family protein	ATCC64974_21200
A0A3F3R723	6	Phosphoribosylaminoimidazole carboxylase	ATCC64974_16870
A0A3F3R9H7	0	G protein gamma domain-containing protein	ATCC64974_19680
A0A254U0D0	3	Uncharacterized protein	ATCC64974_15800
A0A505IHC7	5	Aldehyde dehydrogenase	CAN33_0048330
A0A100I418	6	Translation elongation factor eEF-1B gamma subunit	ABL_00635
A0A505IJF9	6	Proliferating cell nuclear antigen	CAN33_0050395
A0A3F3R7S3	6	Flavodoxin-like domain-containing protein	ATCC64974_19060
A0A3F3R6T9	8	AA_TRNA_LIGASE_II domain-containing protein	ATCC64974_15730
A0A254TXM4	3	MFS domain-containing protein	ATCC64974_15080
A0A100I4B0	8	Uncharacterized protein	ABL_00708
A0A254TXG0	8	40S ribosomal protein S7	ATCC64974_57560
A0A254TRZ7	6	3-hydroxy-3-methylglutaryl coenzyme A synthase	ATCC64974_57630
A0A254TRZ3	4	Putative integral membrane protein	ATCC64974_57640
A0A3F3RJ80	8	Non-specific serine/threonine protein kinase	ATCC64974_57900
A0A505IJ44	3	Prephenate/arogenate dehydrogenase domain-containing protein	CAN33_007455
A0A100I4D2	2	Similar to An02g06450	ABL_00704
Q068V7	5	Uricase	---
A0A100I4E3	3	Mannitol-1-phosphate 5-dehydrogenase	ABL_00738
A0A100I4E7	8	40S ribosomal protein S14	ABL_00722
A0A100I4E9	8	Unnamed protein product	ABL_00736
A0A100I4G5	8	40S ribosomal protein S16	ABL_00727
A0A254TS75	4	Zinc finger C-x8-C-x5-C-x3-H type (And similar) family protein	ATCC64974_58170
A0A254TS41	6	SF3b1 domain-containing protein	ATCC64974_58230
A0A254U0I4	3	Cytochrome c oxidase assembly protein CtaG/Cox11 family protein	ATCC64974_62600
A0A100I4P5	4	Cytoplasm protein	ABL_00818
A0A3F3RIS1	5	Carboxypeptidase	ATCC64974_58680
A0A254TS95	4	Major Facilitator Superfamily protein	ATCC64974_58730
A0A254U0M2	4	CoA binding domain family protein	ATCC64974_62060
A0A100I502	4	Alpha amylase, catalytic domain family protein	ABL_00899
A0A254TSN2	3	F-box-like family protein	ATCC64974_61990
A0A254TSW5	6	GDSL-like Lipase/Acylhydrolase family protein	ATCC64974_61170
A0A3F3RJK3	5	Methylenetetrahydrofolate reductase	ATCC64974_61550
A0A3F3RJ71	7	Ubiquitin carboxyl-terminal hydrolase family protein	ATCC64974_60260
A0A254TT45	5	Putative integral membrane protein	ATCC64974_60370
A0A254U173	3	Fungal specific transcription factor domain family protein	ATCC64974_60050
A0A254TT75	3	Kinesin-like protein klpA	ATCC64974_60080
A0A254TSH8	5	DLH domain-containing protein	ATCC64974_58780
A0A3F3RSM7	1	Amino acid permease family protein	ATCC64974_82960
A0A254UA70	3	WSC domain family protein	ATCC64974_82980
A0A100I6J3	8	Glutaminyl-tRNA synthetase	ABL_01245
A0A3F3RQY2	2	Uncharacterized protein	ATCC64974_83380
A0A100I6J7	5	cobW domain-containing protein	ABL_01038
A0A254U1H7	1	Putative glutathione-dependent formaldehyde-activating enzyme	ATCC64974_59060
A0A254U445	8	Coatomer subunit delta	ATCC64974_12020
A0A505IGB0	3	Putative integral membrane protein	CAN33_0046580
A0A100I791	3	Uncharacterized protein	ABL_01418
A0A3F3R5X6	3	AMP_N domain-containing protein	ATCC64974_13000
A0A505ICM2	4	GAT domain family protein	CAN33_0046955
A0A100I7E9	7	U6 snRNA-associated Sm-like protein LSm7	ABL_01491
A0A505IGK4	3	Zinc-binding dehydrogenase family protein	CAN33_0047080
A0A3F3R7V7	3	Mitochondrial matrix Mmp37 family protein	ATCC64974_13580
A0A3F3R649	8	Uncharacterized protein	ATCC64974_13570
A0A100I7K6	7	DNA-directed RNA polymerases I, II, and III subunit RPABC1	ABL_01523
A0A254U1X4	3	Major Facilitator Superfamily protein	ATCC64974_14100
A0A100I7S0	1	UDP-galactose 4-epimerase	ABL_01562
A0A254TWP9	6	Acetyltransferase (GNAT) family protein	ATCC64974_14710
A0A254U4W8	3	Cytochrome b5 heme-binding domain-containing protein	ATCC64974_14880
A0A254TSR5	3	DEAD/DEAH box helicase family protein	ATCC64974_57090
A0A3F3RIK3	7	ATPase GET3	GET3
A0A254TRW7	5	ARID/BRIGHT DNA binding domain family protein	ATCC64974_56760
A0A100II28	8	ADP-ribosylation factor	ABL_04319
A0A254U1F2	7	Adenylosuccinate synthetase	ATCC64974_12280
A0A254TRN8	3	Putative integral membrane protein	ATCC64974_56240
A0A100I8D7	3	Fatty acid oxygenase	ABL_01732
Q9P8J8	8	NsfA	nsfA
A0A505I9X6	3	Uncharacterized protein	CAN33_006410
A0A100I8K4	3	Clathrin-coated vesiclec protein	ABL_01804
A0A505I9T8	4	1,3-beta-glucanosyltransferase	CAN33_006210
A0A3F3RI65	3	Uncharacterized protein	ATCC64974_55230
A0A3F3RIA9	7	Sds3-like family protein	ATCC64974_55050
A0A3F3RJU5	7	Cation-transporting ATPase	ATCC64974_54870
A0A254TZE0	7	Macro domain family protein	ATCC64974_54650
A0A3F3RI54	5	Serine/threonine-protein phosphatase 2A 56 kDa regulatory subunit	ATCC64974_54450
A0A3F3RHX9	8	CoA-transferase III family protein	ATCC64974_54340
A0A254TR45	3	NMT1 domain-containing protein	ATCC64974_54370
A0A254TR32	8	RNA polymerase III transcription factor (TF)IIIC subunit family protein	ATCC64974_54260
A0A3F3RJG6	3	Glutathione-dependent formaldehyde-activating enzyme family protein	ATCC64974_53580
A0A254TYW6	3	Uncharacterized protein	ATCC64974_76450
A0A254TTC2	5	Ankyrin repeats (3 copies) family protein	ATCC64974_76420
B6V7E4	5	Glutamate dehydrogenase	---
A0A100I9S5	1	Similar to An02g08300	ABL_01764
A0A254TUX5	1	Phytanoyl-CoA dioxygenase (PhyH) family protein	ATCC64974_55910
A0A254TUJ0	4	Cytochrome b-c1 complex subunit 7	ATCC64974_77260
A0A254TX37	4	Cytochrome c/c1 heme lyase family protein	ATCC64974_77430
A0A254TTV8	3	5-methyltetrahydropteroyltriglutamate--homocysteine S-methyltransferase	ATCC64974_77650
A0A505HRX6	5	Uncharacterized protein	CAN33_000675
A1YWA7	5	PEPAd	pepAd
A0A100IA18	4	Stomatin family protein	ABL_01850
A0A254TTS7	6	DExH-box splicing factor binding site family protein	ATCC64974_77820
A0A254TTW2	8	Clathrin heavy chain	ATCC64974_78110
A0A254TTT7	8	Proteasome subunit beta	ATCC64974_77910
A0A505HV17	8	GHMP kinases N terminal domain family protein	CAN33_000910
A0A3F3RRA1	4	Mitochondrial pyruvate carrier	ATCC64974_78170
A0A254TUV7	6	Glycylpeptide N-tetradecanoyltransferase	ATCC64974_78480
A0A254TZJ9	4	Pyrroline-5-carboxylate reductase	ATCC64974_78750
A0A254TU29	2	UbiA prenyltransferase family protein	ATCC64974_78710
A0A100IAD3	2	Mandelate racemase/muconate lactonizing enzyme family protein	ABL_02218
A0A100IAK1	3	Acyl-CoA dehydrogenase	ABL_02262
A0A100IAM4	8	Dead box ATP-dependent rna helicase	ABL_02306
A0A254TZ19	4	Uncharacterized protein	ATCC64974_76920
A0A254U2M1	7	Ornithine aminotransferase	ATCC64974_79790
A0A505I1D6	3	Sugar (And other) transporter family protein	CAN33_000105
A0A3F3RPU9	4	Uncharacterized protein	ATCC64974_76580
A0A100IAY3	6	Major Facilitator Superfamily protein	ABL_02380
A0A254TVE2	2	Uncharacterized protein	ATCC64974_80360
A0A254U043	7	V-type proton ATPase subunit a	ATCC64974_80580
A0A505HSV0	3	3-ketoacyl-CoA thiolase, peroxisomal domain protein	CAN33_002275
A0A505I1V8	5	DNA polymerase alpha/epsilon subunit B family protein	CAN33_000955
A0A254TUU2	8	SNF2 N-terminal domain family protein	ATCC64974_80890
A0A100IBA4	8	Aspartate aminotransferase	ABL_02484
A0A254TUX3	8	Aspartate aminotransferase	ATCC64974_81430
A0A254U386	3	Nitroreductase family protein	ATCC64974_81830
A0A254TYH8	7	Uncharacterized protein	ATCC64974_82070
Q2VSG4	5	Orotate phosphoribosyltransferase	pyrE
A0A254TU92	8	Centrosome microtubule-binding domain of Cep57 family protein	ATCC64974_79280
A0A100IBR3	8	Aldedh domain-containing protein	ABL_02271
A0A100IBR7	3	Catechol O-methyltransferase	ABL_02358
A0A100IBT7	7	60S ribosomal protein L43	ABL_02630
A0A100IBX6	6	Epoxide hydrolase	ABL_02632
A0A254TVV5	3	Clathrin light chain	ATCC64974_81820
A0A100ICE8	3	Peptidase_M43 domain-containing protein	ABL_02728
A0A100ICI1	4	Autophagy-related protein	ABL_02753
A0A254UC56	6	Glutamine amidotransferase type-2 domain-containing protein	ATCC64974_50460
A0A505I9C1	2	Glycosyl hydrolase 3 N terminal domain family protein	CAN33_0018350
B3RFW1	3	Peroxisomal membrane protein A	pmpA
A0A3F3RGZ9	7	Phosphatidylinositol-glycan biosynthesis class S family protein	ATCC64974_49750
A0A100ICW0	8	40S ribosomal protein S11	ABL_02850
A0A100ICX1	2	Allergen Asp f 4	ABL_02873
A0A254UBV0	5	Uncharacterized protein	ATCC64974_49290
A0A505I914	3	ENTH domain family protein	CAN33_0017750
A0A254TVB4	3	Legume-like lectin family protein	ATCC64974_85680
A0A254UBN7	4	Mitochondrial import inner membrane translocase subunit TIM50	ATCC64974_48840
A0A100ID24	7	60S ribosomal protein L23	ABL_02918
A0A3F3RRN5	3	Mpv17 / PMP22 family protein	ATCC64974_85950
A0A100ID42	8	26S proteasome regulatory subunit RPN11	ABL_02916
A0A100ID66	8	60S ribosomal protein L34	ABL_02945
A0A254UBL4	5	Protein DOM34 homolog	ATCC64974_48400
A0A254UBK8	3	F-box-like family protein	ATCC64974_48260
A0A254UE72	4	Uncharacterized protein	ATCC64974_48060
A0A100IDB5	8	Unnamed protein product	ABL_02995
A0A100IDH6	7	Casein kinase I	ABL_03041
A0A254UBL9	6	Coatomer subunit gamma	ATCC64974_47490
A0A254UBK9	2	Ankyrin repeats (3 copies) family protein	ATCC64974_47360
A0A100IDM9	2	Transmembrane protein UsgS	ABL_03062
A0A254UJH5	3	WD domain, G-beta repeat family protein	ATCC64974_49410
A0A100IDT9	5	Septin spn3	ABL_03109
A0A100IDV1	7	40S ribosomal protein S21	rps21
A0A100IDZ2	5	3-methylcrotonyl-CoA carboxylase, beta subunit	ABL_03169
A0A254UAV3	2	Superoxide dismutase [Cu-Zn]	ATCC64974_45900
A0A100IE20	8	Transaldolase	ABL_03196
A0A254UAX5	4	Dolichyl-diphosphooligosaccharide--protein glycosyltransferase subunit WBP1	ATCC64974_46190
A0A254UB69	8	Serine/threonine-protein phosphatase	ATCC64974_45820
A0A505I8A5	3	Dual specificity phosphatase, catalytic domain family protein	CAN33_0017355
A0A254UAU1	1	NmrA domain-containing protein	ATCC64974_45740
Q3KZ41	0	RodA (Fragment)	rodA
A0A100IES2	2	Glutathione S-transferase	ABL_03381
A0A254UAQ5	5	S-formylglutathione hydrolase	ATCC64974_45370
A0A100IF42	8	40S ribosomal protein S13	ABL_03257
A0A100IF68	4	Retinol dehydrogenase 12	ABL_03461
A0A3F3RF01	1	N-acetyltransferase domain-containing protein	ATCC64974_43160
A0A254UI91	4	Glutathione S-transferase, N-terminal domain family protein	ATCC64974_44890
A0A3F3RBS1	1	DAO domain-containing protein	ATCC64974_26930
A0A3F3RA91	1	Uncharacterized protein	ATCC64974_27380
A0A505HWX8	4	Phospholipase	CAN33_0014475
A0A3F3RFA0	3	Alpha/beta hydrolase family protein	ATCC64974_44300
A0A254UDP9	4	Microtubule associated protein (MAP65/ASE1 family) protein	ATCC64974_27690
A0A254UDA7	8	Proteasome subunit alpha type	ATCC64974_44620
A0A100IFP9	5	Short-chain dehydrogenase	ABL_03601
A0A254UDK2	5	Fungal specific transcription factor domain family protein	ATCC64974_28350
A0A505HVF2	8	Uncharacterized protein	CAN33_0013455
A0A505HTJ5	7	Eukaryotic translation initiation factor 3 subunit D	CAN33_0013210
A0A254UCZ9	3	TauD domain-containing protein	ATCC64974_30240
A0A3F3RAW8	2	Uncharacterized protein	ATCC64974_30640
A0A254UD56	6	Transcription factor Opi1 family protein	ATCC64974_30830
A0A3F3RA69	8	UBA_e1_C domain-containing protein	ATCC64974_28150
A0A100IGI7	8	Ubiquitin-activating enzyme E1 1	ABL_03599
A0A3F3RB42	7	Iso_dh domain-containing protein	ATCC64974_30700
A0A254UFH0	2	Uncharacterized protein	ATCC64974_30880
A0A3F3RAD1	5	Uncharacterized protein	ATCC64974_28420
A0A100IGT9	2	DUF1295 domain protein	ABL_03693
A0A254UCK3	6	CAS/CSE protein, C-terminus family protein	ATCC64974_31740
A0A505HVR9	3	Imidazoleglycerol-phosphate dehydratase	CAN33_0012025
A0A100IH14	3	NADH-ubiquinone oxidoreductase subunit	ABL_03981
A0A505HW48	7	Zinc finger, C2H2 type family protein	CAN33_0011800
A0A3F3RXT5	6	Glycerol-3-phosphate dehydrogenase	ATCC64974_106300
A0A254UCY0	3	Uncharacterized protein	ATCC64974_30440
A0A254UKC0	6	Malate synthase A	ATCC64974_31210
A0A254TSL1	8	S-methyl-5-thioribose-1-phosphate isomerase	ATCC64974_106350
A0A254TN50	2	Putative SAM-dependent RNA methyltransferase family protein	ATCC64974_106110
A0A100IHG6	5	Septin spn2	ABL_04059
A0A3F3RXK6	7	WD_REPEATS_REGION domain-containing protein	ATCC64974_106080
A0A254UCV5	2	1,2-dihydroxy-3-keto-5-methylthiopentene dioxygenase	ADI1
Q9UVJ7	8	Ribosomal protein S28	rps28
A0A254TM97	5	Hydantoinase B/oxoprolinase family protein	ATCC64974_105260
A0A254TMM1	6	Adenylyl-sulfate kinase	ATCC64974_104030
A0A3F3RXG5	3	V-type proton ATPase subunit H	ATCC64974_104210
A0A2I7UGF3	8	Tubulin beta chain	ATCC64974_103900
A0A254TML5	5	V-type proton ATPase subunit C	ATCC64974_104020
A0A505HTG1	3	GNL3L/Grn1 putative GTPase family protein	CAN33_0041785
A0A254TNR8	8	Protein kinase domain family protein	ATCC64974_103730
A0A3F3RWT7	3	Ankyrin repeats (3 copies) family protein	ATCC64974_104150
A0A3F3RWP7	5	GOLD domain-containing protein	ATCC64974_103590
A0A254TMX8	8	Uncharacterized protein	ATCC64974_103130
A0A3F3RYJ7	8	Ribosomal protein	ATCC64974_103280
A0A100II52	8	Flavin-binding monooxygenase	ABL_04330
A0A3F3RWJ9	7	Uncharacterized protein	ATCC64974_103000
A0A100II62	8	Protein SEY1	SEY1
A0A254TNC0	7	Kinetochore complex Fta4 of Sim4 subunit, or CENP-50 family protein	ATCC64974_101840
A0A100IIE3	3	Cellulase (Glycosyl hydrolase 5) family protein	ABL_04131
A0A254TU27	8	Prohibitin	ATCC64974_101320
A0A254TRY0	3	MICOS complex subunit MIC10	ATCC64974_101570
A0A254TN96	3	ABC transporter transmembrane region 2 family protein	ATCC64974_101800
A0A3F3RWH0	8	Actin-related protein 2	ATCC64974_101430
A0A100IIH6	4	C2H2-type zinc finger family protein	ABL_04485
A0A100III0	8	Histone H4	ABL_04543
A0A3F3RX08	6	Ribosomal_L7Ae domain-containing protein	ATCC64974_101210
A0A3F3RW28	6	PABS domain-containing protein	ATCC64974_101300
A0A254TU83	3	Pyridoxamine 5'-phosphate oxidase family protein	ATCC64974_100720
A0A254TNG9	6	Pentafunctional AROM polypeptide	ATCC64974_101060
A0A100IIM2	3	Pyridoxamine phosphate oxidase family protein	ABL_04568
A0A254TN99	5	Initiation factor 2 subunit family protein	ATCC64974_105590
A0A100IIS3	6	Haloacid dehalogenase-like hydrolase family protein	ABL_04655
A0A100IIT4	7	Stomatin family protein	ABL_04170
A0A505HTZ5	0	Zn(2)-C6 fungal-type domain-containing protein	CAN33_0029175
A0A254UEM4	8	Lysine--tRNA ligase	ATCC64974_88850
A0A254UHE4	3	PH domain-containing protein	ATCC64974_89180
A0A254UER8	7	Ser-Thr-rich glycosyl-phosphatidyl-inositol-anchored membrane family protein	ATCC64974_88970
A0A100IJ87	8	Isoleucyl-tRNA synthetase, cytoplasmic	ABL_04536
A0A100IJA4	4	Aldo_ket_red domain-containing protein	ABL_04928
A0A254TRQ2	5	Acyl CoA binding family protein	ATCC64974_102360
A0A254UMI2	6	Cytochrome b5 heme-binding domain-containing protein	ATCC64974_90430
A0A254UF75	8	Pr_beta_C domain-containing protein	ATCC64974_90600
A0A100IJD1	4	Cortical protein KAR9 family protein	ABL_04977
A0A505I984	3	DUF4110 domain-containing protein	CAN33_0030570
A0A505HUN2	3	Fungal specific transcription factor domain family protein	CAN33_0030680
A0A254UEC2	7	Aldo_ket_red domain-containing protein	ATCC64974_87920
A0A254UFP4	5	Phosphotransferase enzyme family protein	ATCC64974_92310
A0A254ULM9	4	Rpp14/Pop5 family protein	ATCC64974_87320
A0A254U3A8	1	Uncharacterized protein	ATCC64974_5840
A0A254UH55	5	Thiamine thiazole synthase	ATCC64974_88250
A0A100IJX4	6	Dihydroxyacetone kinase	ABL_05275
A0A100IJX6	7	Small nuclear ribonucleoprotein Sm D2	ABL_05276
A0A254UEP0	5	4-hydroxyphenylpyruvate dioxygenase	ATCC64974_88690
A0A100IJZ5	5	Mannose-1-phosphate guanyltransferase	ABL_04792
A0A254U330	6	Mitochondrial ATPase expression family protein	ATCC64974_5040
A0A3F3RSL3	4	WD_REPEATS_REGION domain-containing protein	ATCC64974_89120
A0A254U2X2	2	O-methyltransferase family protein	ATCC64974_4390
A0A254U2Q7	8	ATP synthase subunit beta	ATCC64974_3610
A0A100IK79	4	Oxidoreductase	ABL_05412
A0A100IK82	7	1,4-alpha-glucan branching enzyme	ABL_05425
A0A3F3R3F7	4	N-acetyltransferase domain-containing protein	ATCC64974_2660
A0A254U2Z3	5	Uncharacterized protein	ATCC64974_2100
A0A254U1X5	7	Dual-action HEIGH metallo-peptidase family protein	ATCC64974_970
A0A100IKP3	7	Peroxisomal multifunctional beta-oxidation protein	ABL_05683
A0A100IKQ6	8	60S ribosomal protein L7	ABL_05681
A0A100IKT9	3	Peptide hydrolase	ABL_05715
A0A254U1Q1	4	tRNA-guanine transglycosylase family protein	ATCC64974_230
A0A254U1M9	3	Actin family protein	ATCC64974_80
A0A100IKW6	3	Calcium permease family membrane transporter	ABL_05760
Q9HET4	8	Secretion related GTPase, (SrgA)	srgA
A0A100IKY6	7	UDP-glucose 4-epimerase	ABL_05451
A0A254U4V0	3	Uncharacterized protein	ATCC64974_71000
A0A254U4M1	8	Protein kinase domain-containing protein	ATCC64974_70630
A0A505I7T4	5	Multicopper oxidase family protein	CAN33_0027655
A0A254U2H3	6	FAD binding domain family protein	ATCC64974_2890
A0A254U4K8	7	Cytochrome P450 family protein	ATCC64974_70580
A0A254U4J5	6	Serine hydroxymethyltransferase family protein	ATCC64974_70480
A0A3F3R3B1	2	Uncharacterized protein	ATCC64974_3650
A0A505IEB3	7	Cyclin, N-terminal domain family protein	CAN33_0054050
A0A254UC65	7	Eukaryotic translation initiation factor 3 subunit L	ATCC64974_69440
A0A100IL79	6	DNA damage response protein	ABL_05923
A0A254U4E2	7	Vacuolar protein sorting-associated protein 35	ATCC64974_69670
A0A254U4D7	5	Protein kinase domain family protein	ATCC64974_69330
A0A254U486	7	Tetratricopeptide repeat family protein	ATCC64974_69290
A0A254U4Z5	5	Kynureninase	ATCC64974_69250
A0A254U9R0	3	Short chain dehydrogenase family protein	ATCC64974_890
A0A254U411	4	Alpha/beta hydrolase family protein	ATCC64974_68480
A0A3F3R2L1	7	Uncharacterized protein	ATCC64974_440
A0A254U3Q8	8	ATP synthase subunit alpha	ATCC64974_67560
A0A505IFT0	0	Acetyl-CoA hydrolase domain protein	CAN33_0052925
A0A254U3W5	4	FAD binding domain family protein	ATCC64974_67570
A0A100ILJ8	2	Chromosome segregation protein	ABL_05692
A0A100ILK7	3	Small nuclear ribonucleoprotein G	ABL_06130
A0A100ILL3	4	C6 transcription factor	ABL_06105
A0A100ILL6	6	Casein kinase II subunit alpha	ABL_06143
A0A100ILN6	1	Sulfonate biosynthesis enzyme	ABL_06173
A0A254U3J0	4	FAD binding domain family protein	ATCC64974_66780
A0A100ILR3	2	NADH-ubiquinone oxidoreductase 178 kDa subunit	ABL_06204
A0A117E156	3	Unnamed protein product	ABL_06166
A0A254U478	5	ATP-dependent (S)-NAD(P)H-hydrate dehydratase	ATCC64974_69190
A0A505I747	6	2-oxoisovalerate dehydrogenase subunit alpha	CAN33_0023980
A0A254U4A9	8	Putative integral membrane protein	ATCC64974_9810
A0A254U115	5	Phosphatidylserine decarboxylase family protein	ATCC64974_9640
A0A254U139	3	FAD_binding_3 domain-containing protein	ATCC64974_9500
A0A254U1U5	6	DNA helicase	ATCC64974_9370
A0A100IM70	5	NADH pyrophosphatase-like rudimentary NUDIX domain family protein	ABL_06461
A0A3F3R4Z4	7	Uncharacterized protein	ATCC64974_8750
A0A254U4L4	3	Glycosyl hydrolases 18 family protein	ATCC64974_8740
A0A100IMB2	7	Glucosidase II alpha subunit	ABL_06505
A0A3F3R520	8	Nucleoside diphosphate kinase	ATCC64974_8440
A0A254U8I4	0	Major Facilitator Superfamily protein	ATCC64974_11040
A0A505IDJ8	3	Carboxylesterase family protein	CAN33_0052550
A0A254U1H8	3	RNA polymerase III subunit RPC82 family protein	ATCC64974_8090
A0A100IME4	3	Alcohol dehydrogenase	ABL_06534
A0A3F3R4G3	5	Mitochondrial carrier family protein	ATCC64974_7970
A0A254U4W1	6	Protein-tyrosine phosphatase family protein	ATCC64974_7710
A0A100IMI9	5	Beta-hexosaminidase	ABL_06247
A0A254U6B8	0	Amino acid adenylation domain protein	ATCC64974_25660
A0A3F3R586	6	Ribulose-phosphate 3-epimerase	ATCC64974_10230
A0A100IMT3	0	Uncharacterized protein	ABL_06755
A0A100IMV8	8	Transport protein SEC61 subunit alpha	ABL_06788
A0A505HN20	3	BHLH domain-containing protein	CAN33_0037815
A0A505HZ93	3	Ankyrin repeats (Many copies) family protein	CAN33_0037685
A0A505HR84	3	RNA recognition motif family protein	CAN33_0037530
A0A100IMY7	6	NAD(P)H-hydrate epimerase	ABL_06808
A0A100IN37	3	Monooxygenase	ABL_06883
A0A100IN38	8	Heat shock protein	ABL_06562
A0A254TPQ4	4	Ribosomal protein L11	ATCC64974_109530
A0A100IN43	4	Survival factor 1	ABL_06908
A0A254U1K9	4	Putative integral membrane protein	ATCC64974_7640
A0A254TL41	7	Uncharacterized protein	ATCC64974_109350
A0A100IN64	8	40S ribosomal protein S3	ABL_06938
A0A3F3RRB6	5	Short chain dehydrogenase family protein	ATCC64974_84750
A0A505HRU8	3	Peptide hydrolase	CAN33_0039610
A0A254TLD0	0	Aldehyde dehydrogenase family protein	ATCC64974_108510
A0A3F3RY70	8	Elongation factor 1-alpha	ATCC64974_107900
A0A100INE3	8	60S ribosomal protein L27	ABL_07065
A0A254TLK6	8	DEAD/DEAH box helicase family protein	ATCC64974_107640
A0A3F3RZP5	0	PKS_ER domain-containing protein	ATCC64974_107340
A0A3F3RYS9	3	Uncharacterized protein	ATCC64974_107170
A0A3F3RYA0	3	Uncharacterized protein	ATCC64974_107290
A0A505HPW7	6	Importin N-terminal domain-containing protein	CAN33_0040380
A0A100INI1	6	HNRNP arginine N-methyltransferase	ABL_07078
A0A254TLX5	3	Uncharacterized protein	ATCC64974_107590
A0A100INK1	8	26S protease subunit rpt4	ABL_07150
A0A3F3RZI9	7	Protein kinase domain-containing protein	ATCC64974_109550
A0A100INL4	4	Serine carboxypeptidase	ABL_06862
A0A100INM0	6	Fumarylacetoacetate (FAA) hydrolase family protein	ABL_07181
A0A100INM1	8	GTP-binding protein rhoA	ABL_07138
A0A254TL64	6	Uncharacterized protein	ATCC64974_109210
A0A505HV92	3	Hsp70 family protein	CAN33_0031780
A0A254TM79	8	Proteasome subunit alpha type	ATCC64974_106440
A0A254TMA6	7	Ferric reductase like transmembrane component family protein	ATCC64974_109200
A0A100INS5	8	KOW domain-containing protein	ABL_07272
A0A505HIY0	4	1,3-beta-glucanosyltransferase	CAN33_0037045
A0A254UG68	7	Aspartate-semialdehyde dehydrogenase	ATCC64974_94110
A0A254UG69	3	Pre-mRNA splicing Prp18-interacting factor family protein	ATCC64974_94160
A0A100INV8	8	40S ribosomal protein S4	ABL_07316
A0A100INW8	7	40S ribosomal protein S27	ABL_07331
A0A254UG95	3	Phosphoadenosine phosphosulfate reductase	ATCC64974_94410
A0A254UGA1	8	Complex1_LYR-like family protein	ATCC64974_94460
A0A100INZ6	6	Translation initiation factor SUI1	ABL_07373
A0A505HKX8	6	Chorismate synthase	CAN33_0040450
A0A254UJ28	3	Uncharacterized protein	ATCC64974_95040
A0A3F3RY48	4	Uncharacterized protein	ATCC64974_107210
A0A100IP61	8	Histone H2B	ABL_07467
A0A505I6G0	3	RF-1 domain family protein	CAN33_0033055
A0A254U8G4	5	PKS_ER domain-containing protein	ATCC64974_36330
A0A254UNM3	7	Phosphoserine phosphatase SerB	ATCC64974_94390
A0A254UD13	8	Prohibitin	ATCC64974_37470
A0A3F3RD08	4	VTC domain family protein	ATCC64974_37510
A0A505I569	8	Chaperonin GroL	CAN33_0019620
A0A254UCZ5	4	3' exoribonuclease family, domain 1 protein	ATCC64974_37670
A0A100IPI2	8	60S ribosomal protein L30	ABL_07618
A0A505HZB2	5	Flap endonuclease 1	FEN1
A0A3F3REY0	8	Acetyl-CoA carboxylase, central region family protein	ATCC64974_38090
A0A505HVE3	3	2-methylcitrate dehydratase	CAN33_0045685
A0A254TXX8	6	Beta-lactamase family protein	ATCC64974_97070
A0A254TPJ3	0	Fatty acyl-CoA reductase	ATCC64974_97470
A0A254TPN8	3	RpsU-divergently transcribed protein	ATCC64974_97720
A0A254TXM5	5	Kinesin motor domain family protein	ATCC64974_98210
A0A100IQ12	3	HIT domain protein	ABL_07905
A0A100IQ13	7	Mitogen-activated protein kinase	ABL_07916
A0A254TSX8	5	NADH(P)-binding family protein	ATCC64974_98170
A0A3F3RV95	7	Ribosomal_L7Ae domain-containing protein	ATCC64974_98390
A0A505HS03	8	DASH complex subunit Dam1 family protein	CAN33_0044920
A0A254TST6	2	PDZ domain family protein	ATCC64974_98680
A0A254TP94	3	Glycosyltransferase like 2 family protein	ATCC64974_98740
A0A3F3RVK2	5	ZPR1 zinc-finger domain family protein	ATCC64974_96610
A0A3F3RL52	7	PUA domain-containing protein	ATCC64974_65850
A0A100IQ89	8	Class V myosin	ABL_07993
A0A254TZX9	4	Eukaryotic translation initiation factor 6	TIF6
A0A254U7U1	7	Protein kinase domain family protein	ATCC64974_65530
A0A254TZU8	8	Peroxin-3 family protein	ATCC64974_65220
A0A505IG87	7	A49-like RNA polymerase I associated factor family protein	CAN33_0036250
A0A3F3RLM1	6	Eukaryotic translation initiation factor 6	ATCC64974_65510
A0A3F3RKZ0	4	Uncharacterized protein	ATCC64974_65090
A0A254TZR3	5	Short chain dehydrogenase family protein	ATCC64974_64890
A0A254U4X6	3	Vacuolar protein sorting-associated protein 17	ATCC64974_64570
A0A100IQG6	3	RNP domain protein	ABL_08141
A0A100IQI4	8	ABC transporter	ABL_08150
A0A505IC96	2	FAD binding domain family protein	CAN33_0035585
A0A254TZI3	0	DUF4440 domain-containing protein	ATCC64974_63770
A0A100IQM2	8	40S ribosomal protein S1	RPS1
Q3MSU5	6	Mitogen-activated protein kinase 2	rpnI
A0A100IQN8	0	Uncharacterized protein	ABL_08262
A0A3F3RW95	8	CN hydrolase domain-containing protein	ATCC64974_98660
A0A505I312	3	MADS-box domain-containing protein	CAN33_0021015
A0A3F3RL65	8	eRF1_1 domain-containing protein	ATCC64974_65890
A0A254U8T2	8	Uncharacterized protein	ATCC64974_35070
A0A254UDT5	8	Ubiquitin carboxyl-terminal hydrolase	ATCC64974_34900
A0A505I3R3	8	Aminotransferase class I and II family protein	CAN33_0020725
A0A254U8Q3	1	Uncharacterized protein	ATCC64974_35380
A0A100IQX7	6	Protein YOP1	ABL_08062
A0A254U0H6	4	Major Facilitator Superfamily protein	ATCC64974_7440
A0A254U9W6	1	Acyl CoA binding family protein	ATCC64974_84080
A0A505IA61	5	Uncharacterized protein	CAN33_004935
A0A100IRG2	8	26S protease regulatory subunit 7	ABL_08655
A0A3F3RIX8	2	Chitin-binding type-1 domain-containing protein	ATCC64974_51900
A0A100IRK5	2	Glycosyl hydrolase, family 18	ABL_08724
A0A254TQB0	2	DEAD/DEAH box helicase family protein	ATCC64974_51760
A0A254TRA1	3	Phosphatidylinositol N-acetylglucosaminyltransferase family protein	ATCC64974_51730
Q5DR85	6	CftA (Fragment)	---
A0A100IRQ6	4	Carnitine acetyl transferase	ABL_08631
A0A100IRR7	3	Ion_trans domain-containing protein	ABL_08572
A0A3F3RGV9	6	Imidazole glycerol phosphate synthase hisHF	ATCC64974_50870
A0A100IRS9	6	Uncharacterized protein	ABL_08817
A0A505HK26	7	Tubulin folding cofactor D C terminal family protein	CAN33_0039050
A0A3F3RHQ0	6	Plasma membrane ATPase	ATCC64974_52730
A0A505HJZ7	3	RTA1 like family protein	CAN33_0038900
A0A254TKQ0	3	Putative integral membrane protein	ATCC64974_110810
A0A505HQC1	3	Heat shock factor binding protein 1 family protein	CAN33_0038915
A0A254TKK4	2	Acetyltransferase (GNAT) family protein	ATCC64974_111070
A0A100IS65	3	Toxin biosynthesis cytochrome P450 monooxygenase	ABL_09026
A0A254UAF4	0	Amidohydro-rel domain-containing protein	ATCC64974_43130
A0A3F3RDU9	6	40S ribosomal protein S24-A	ATCC64974_39210
A0A254UA38	2	Putative integral membrane protein	ATCC64974_43060
A0A3F3REL3	3	Amidase domain-containing protein	ATCC64974_43140
A0A505HWC6	7	Arrestin (Or S-antigen), N-terminal domain family protein	CAN33_0033330
A0A3F3REY5	2	Aldo_ket_red domain-containing protein	ATCC64974_43070
A0A100IS99	8	40S ribosomal protein S24	ABL_09058
A0A100ISA0	8	Malic enzyme	ABL_09036
A0A3F3RDR0	3	Fungal specific transcription factor domain family protein	ATCC64974_39520
A0A100ISC7	7	UTP--glucose-1-phosphate uridylyltransferase	ABL_09084
A0A100ISE5	8	40S ribosomal protein S2	ABL_09125
A0A100ISF5	2	Opsin	ABL_09129
A0A100ISH4	8	DnaJ domain protein	ABL_09170
A0A254U4W0	8	Coatomer subunit alpha	ATCC64974_71100
A0A254U4S7	3	Glycosyl hydrolases 18 family protein	ATCC64974_71130
A0A3F3REM2	3	Uncharacterized protein	ATCC64974_43080
A0A100ISM4	4	Vacuolar import and degradation protein	ABL_09251
A0A100ISN5	4	PIG-P family protein	ABL_09275
A0A254U5I4	0	Fungal specific transcription factor domain family protein	ATCC64974_72080
A0A254U5V8	3	UBA-like domain family protein	ATCC64974_24080
A0A100IT35	3	Amine oxidase	ABL_09477
A0A100IT42	3	Amino acid permease	ABL_09490
A0A254U5V5	7	Proteasome subunit beta	ATCC64974_24510
A0A100IT68	2	Expressed protein	ABL_09549
A0A100ITR3	8	60S ribosomal protein L42	ABL_09849
A0A254UAE0	3	RRM domain-containing protein	ATCC64974_32950
A0A100ITX1	4	Sugar transporter	ABL_09920
A0A254U766	3	Mitochondrial carrier family protein	ATCC64974_23370
A0A254TP49	5	Putative amidotransferase family protein	ATCC64974_98990
A0A100IU61	8	Dynamin-2	ABL_09832
A0A3F3RVL6	8	Uncharacterized protein	ATCC64974_99670
A0A100IU67	8	SPFH domain / Band 7 family protein	ABL_09847
A0A254TQN4	6	VMA21-like domain family protein	ATCC64974_52970
A0A254TQR5	7	Structural maintenance of chromosomes protein	ATCC64974_53260
A0A254TW70	3	Putative integral membrane protein	ATCC64974_53100
A0A505IHT6	3	Uncharacterized protein	CAN33_005255
A0A3F3RBU8	2	Purple acid phosphatase	ATCC64974_33340
A0A254TYV5	8	Eukaryotic translation initiation factor 3 subunit I	TIF34
A0A100IUF1	8	ATP-dependent RNA helicase eIF4A	ABL_10125
A0A505IF92	4	1,3-beta-glucanosyltransferase	CAN33_0035355
A0A3F3RKX6	8	Uncharacterized protein	ATCC64974_63390
A0A505I5V3	3	ATP-dependent RNA helicase eIF4A	CAN33_005225
A0A254U046	3	1, 3-beta-glucanosyltransferase gel1	ATCC64974_63380
A0A100IUH5	0	Similar to An10g00260	ABL_10243
A0A505HZH6	4	FAD-binding PCMH-type domain-containing protein	CAN33_0033210
A0A100IV17	2	Alpha-1,2-mannosidase	ABL_10312
A0A117DUE3	3	Cysteine proteinase 1, mitochondrial	ABL_00041
A0A117DUH2	8	Ras-like protein	ABL_00113
A0A505IL81	7	COPI associated family protein	CAN33_0050815
A0A117DUI7	8	40S ribosomal protein S8	ABL_00169
A0A3F3R849	8	60S ribosomal protein L20	ATCC64974_20210
A0A117DUL6	8	Serine/threonine-protein phosphatase	ABL_00232
A0A505ITF1	8	Eukaryotic translation initiation factor 3 subunit A	TIF32
A0A117DUM5	7	Eukaryotic translation initiation factor 3 subunit A	TIF32
A0A117DUV1	8	Aminotransferase class I and II family protein	ABL_00449
A0A3F3R7G9	3	PH domain-containing protein	ATCC64974_17050
A0A117DUY3	3	Conserved lysine-rich protein	ABL_00502
A0A254TXV4	6	ORMDL family protein	ATCC64974_15850
Q5DR90	7	Mitogen-activated protein kinase (Fragment)	---
A0A254TSG1	7	NADH-cytochrome b5 reductase	ATCC64974_58570
A0A254TSQ9	8	Proteasome subunit alpha type	ATCC64974_61660
A0A117DVM6	0	Uncharacterized protein	ABL_01080
A0A254TTG5	4	Stress responsive A/B Barrel Domain family protein	ATCC64974_59190
A0A254U9P5	4	Peptide hydrolase	ATCC64974_83620
A0A254TZJ8	3	SPRY domain family protein	ATCC64974_12700
A0A254TZL7	3	RNA polymerase Rpb1, domain 1 family protein	ATCC64974_12910
A0A254TZP7	6	DNA-directed RNA polymerase subunit	ATCC64974_13200
A0A117DW77	6	Histidine biosynthesis trifunctional protein	ABL_01470
A0A505IRH4	3	alpha-1,2-Mannosidase	CAN33_0047050
A0A254TWE6	3	Uncharacterized protein	ATCC64974_13520
A0A254U038	2	Uncharacterized protein	ATCC64974_14830
A0A117DWG1	8	ASF1 like histone chaperone family protein	ABL_01656
A0A254TSQ5	6	Eukaryotic translation initiation factor 3 subunit E	INT6
Q9P8K0	3	Arginase	argA
A0A254U5E5	4	Heavy metal translocating P-type ATPase family protein	ATCC64974_16550
A0A117DWH6	4	Oxysterol binding protein	ABL_01697
A0A254TWV1	3	Threonine--tRNA ligase	ATCC64974_15470
A0A505I9T1	7	40S ribosomal protein S0	RPS0
A0A505I9P1	3	Manganese-transporting ATPase 4 domain protein	CAN33_005960
A0A254TR26	4	Anaphase promoting complex subunit 8 / Cdc23 family protein	ATCC64974_54140
A0A254TWW6	7	Mating-type switching protein swi10 domain protein	ATCC64974_76630
A0A254TTN8	4	Transmembrane amino acid transporter family protein	ATCC64974_77280
A0A254TTV4	3	FMN-dependent dehydrogenase family protein	ATCC64974_77340
A0A117DX43	7	MSP domain protein	ABL_02091
A0A254TSN7	7	V-type proton ATPase subunit F	ATCC64974_61580
A0A117DX69	7	Proteasome subunit beta	ABL_02137
A0A254U9U1	3	Alpha-acetolactate decarboxylase family protein	ATCC64974_83200
A0A254TUD3	8	Class-II DAHP synthetase family protein	ATCC64974_79260
A0A117DXE7	7	Aminopeptidase	ABL_02307
A0A3F3RPW1	7	Aminopeptidase	ATCC64974_79660
A0A254TUJ7	8	WD domain, G-beta repeat family protein	ATCC64974_80380
A0A117DXG2	8	40S ribosomal protein S22	ABL_01368
A0A3F3RRW9	3	Uncharacterized protein	ATCC64974_80470
A0A117DXI4	3	VeA family regulator VosA	ABL_02435
A0A254TY64	3	HAUS augmin-like complex subunit 4 family protein	ATCC64974_81180
A0A505HT36	7	Protein kinase domain family protein	CAN33_003330
A0A254TRW3	3	Lethal giant larvae(Lgl) like, C-terminal family protein	ATCC64974_57060
A0A254UH05	6	Uncharacterized protein	ATCC64974_50290
A0A505I720	8	Nop domain-containing protein	CAN33_006130
A0A3F3RHU1	3	Glycosyl hydrolases 16 family protein	ATCC64974_54040
A0A117DYA6	8	Mitochondrial inner membrane AAA protease Yta12	ABL_02975
A0A254UGB2	3	Endoplasmic reticulum-based factor for assembly of V-ATPase family protein	ATCC64974_47850
A0A505I530	1	Major Facilitator Superfamily protein	CAN33_0017135
A0A117DYG4	8	Eukaryotic translation initiation factor eIF-4A subunit, putative [Aspergillus flavus ATP-dependent RNA helicase FAL1 [Aspe	ABL_01920
A0A254TWG1	8	Proteasome subunit alpha type	ATCC64974_54030
A0A117DYJ0	5	DUF1620 domain protein	ABL_03200
A0A254UIB8	5	Fungal specific transcription factor domain family protein	ATCC64974_45200
A0A254UAK3	3	Cupin domain family protein	ATCC64974_44650
A0A254TUX1	8	40S ribosomal protein S6	ATCC64974_81000
A0A254UET0	4	Phosphotransferase enzyme family protein	ATCC64974_50190
A0A254TYC0	8	Protein tyrosine phosphatase-like protein, PTPLA family protein	ATCC64974_81490
A0A117DZ96	7	Calcium/calmodulin-dependent protein kinase	ABL_02909
A0A254TV03	0	YEATS family protein	ATCC64974_81950
A0A254UE97	3	Myb-like DNA-binding domain family protein	ATCC64974_48360
A0A505HWN1	7	Ubiquitin-conjugating enzyme family protein	CAN33_0013000
A0A505HQG0	5	60S ribosomal protein L14-A	CAN33_0012485
A0A3F3RBN0	7	Actin, gamma domain protein	ATCC64974_32280
A0A254UF08	4	Protein kinase gsk3	ATCC64974_32650
A0A117DZK9	8	MIF4G like family protein	ABL_04029
A0A254TSN0	4	Zinc-ribbon family protein	ATCC64974_106150
A0A117DZN4	5	Methionyl-tRNA synthetase	ABL_04074
A0A117DZQ2	3	Uncharacterized protein	ABL_04076
A0A117DZQ5	4	N-acetyltransferase complex ARD1 subunit	ABL_04136
A0A3F3RYW7	8	S-adenosylmethionine synthase	ATCC64974_104260
A0A3F3RX81	8	Ribosomal_L18_c domain-containing protein	ATCC64974_101910
A0A505HU91	3	Aldo/keto reductase family protein	CAN33_0043285
A0A117E011	5	Mannose-6-phosphate isomerase	ABL_04501
A0A254TNP1	6	NADPH--cytochrome P450 reductase	cprA
A0A254UL21	4	Transcription initiation factor IIA subunit 2	ATCC64974_28230
A0A3F3RGS8	8	Uncharacterized protein	ATCC64974_44320
A0A254UHY7	2	TauD domain-containing protein	ATCC64974_91030
A0A3F3RU22	3	MICOS complex subunit	ATCC64974_91460
A0A117E0E4	0	Beta-mannosidase	ABL_05104
A0A117E0E5	4	NAD(P)-bd_dom domain-containing protein	ABL_05114
A0A117E0E7	8	Proteasome subunit alpha type	ABL_05116
A0A254U3A4	3	Nitroreductase domain-containing protein	ATCC64974_5770
A0A117E0M5	4	HECT-domain (Ubiquitin-transferase) family protein	ABL_04127
A0A3F3R3C3	7	Succinate dehydrogenase [ubiquinone] iron-sulfur subunit, mitochondrial	ATCC64974_3750
A0A254TMW8	4	Pyridine nucleotide-disulfide oxidoreductase family protein	ATCC64974_103230
A0A254UA29	6	Uncharacterized protein	ATCC64974_2020
A0A117E0T9	7	Transketolase	ABL_04516
A0A254U1W0	6	Lyase family protein	ATCC64974_910
A0A254U4R0	8	Nop domain-containing protein	ATCC64974_70590
A0A117E0X2	3	Eukaryotic translation initiation factor 3 subunit K	ABL_05809
A0A117E0X4	2	Glycosyl hydrolase, family 92 protein	ABL_05806
A0A254U4F6	3	Electron transfer flavoprotein-ubiquinone oxidoreductase	ATCC64974_70020
A0A3F3RM19	5	Protein kinase domain family protein	ATCC64974_69340
A0A254U448	3	Chaperone protein DnaK	ATCC64974_68890
A0A505I9Q3	5	Phosphotransferase enzyme family protein	CAN33_0053015
A0A3F3RLK4	5	Cytochrome b5 heme-binding domain-containing protein	ATCC64974_67750
A0A505ICI8	1	Fungal specific transcription factor domain family protein	CAN33_0052435
Q6A596	8	Central kinetochore-associated family protein	sspA
A0A254U0T8	2	Carboxylesterase family protein	ATCC64974_10330
A0A505I7G0	3	Chitin synthase	CAN33_0024530
A0A117E1B7	5	5'-3' exoribonuclease 1	ABL_06464
A0A254U1W2	3	NmrA domain-containing protein	ATCC64974_9180
A0A117E1C9	3	Vacuolar protein 8	ABL_05371
A0A3F3R677	3	Uncharacterized protein	ATCC64974_8180
A0A3F3R4D3	3	DUF2012 domain-containing protein	ATCC64974_7670
A0A3F3R4L6	3	Profilin	ATCC64974_2800
A0A117E1H9	5	UV-damaged DNA binding protein	ABL_04608
A0A117E1I5	2	L-ascorbate oxidase	ABL_06754
A0A117E1J4	7	ATP-citrate synthase subunit 1	ABL_04653
A0A117E1L4	5	Proteasome component PRE2	ABL_04743
A0A254TLK1	7	PCI domain-containing protein	ATCC64974_107780
A0A505HLM7	8	Non-specific serine/threonine protein kinase	CAN33_0040195
A0A254TLW9	7	GTP-binding protein rhoA domain protein	ATCC64974_106960
A0A117E1S5	6	Phosphomannomutase	ABL_07169
A0A254U0S5	7	Catalase	ATCC64974_10470
A0A117E1Y2	7	Catalase	ABL_06316
A0A505HZG8	8	Mitochondrial carrier family protein	CAN33_0033050
A0A117E1Z8	0	Chitinase	ABL_07518
A0A254TXN3	3	Ubiquitin carboxyl-terminal hydrolase family protein	ATCC64974_98110
A0A254TXP4	6	Mitochondrial ribosomal protein L51 / S25 / CI-B8 domain family protein	ATCC64974_98010
A0A254TUT5	4	Protein tyrosine kinase family protein	ATCC64974_98770
A0A117E2A2	6	cAMP-dependent protein kinase regulatory subunit	ABL_05868
A0A254TZY9	8	Tetratricopeptide repeat family protein	ATCC64974_65660
A0A117E2E5	4	Beta-glucosidase	ABL_08131
A0A505HZC1	3	Aminotransferase class-V family protein	CAN33_0021055
A0A117E2I4	8	CorA-like Mg2+ transporter family protein	ABL_08344
A0A254UGN7	8	Eukaryotic translation initiation factor eIF2A family protein	ATCC64974_95090
A0A117E2N1	2	Uncharacterized protein	ABL_08461
A0A254U9R6	8	Thioredoxin	ATCC64974_84610
A0A254U0L0	5	Alcohol acetyltransferase family protein	ATCC64974_7470
A0A254TQL7	8	T-complex protein 1 subunit delta	ATCC64974_52630
A0A254UCI1	2	Uncharacterized protein	ATCC64974_84710
A0A254TQ83	6	Hepatocellular carcinoma-associated antigen 59 family protein	ATCC64974_50820
A0A117E2W1	4	Guanine nucleotide-binding protein subunit beta	ABL_08869
A0A254TL03	3	GMC oxidoreductase family protein	ATCC64974_110910
A0A117E2Y6	0	EthD domain-containing protein	ABL_09019
A0A3F3RXZ1	3	Actin-related protein 2/3 complex subunit	ATCC64974_106610
A0A254U534	3	Aldo/keto reductase family protein	ATCC64974_73150
A0A505I279	4	Fungal specific transcription factor domain family protein	CAN33_0032590
A0A254U627	4	Glycosyl hydrolase 65, N-terminal domain family protein	ATCC64974_72160
A0A3F3R979	4	Phospho-2-dehydro-3-deoxyheptonate aldolase	ATCC64974_23920
A0A505I1Z6	3	Alpha/beta hydrolase family protein	CAN33_0010270
A0A117E3B8	8	40S ribosomal protein S9	ABL_08746
A0A117E3C1	8	40S ribosomal protein S28	ABL_09509
A0A254TPS5	1	Cytochrome P450 family protein	ATCC64974_97010
A0A505HS15	6	ENTH domain-containing protein	CAN33_0044970
A0A254U7M6	7	Cystathionine beta-synthase	ATCC64974_39000
A0A3F3RD81	1	Uncharacterized protein	ATCC64974_38700
A0A505IK06	6	Inositol-1-monophosphatase	CAN33_0052130
A0A117E3U1	3	3-hydroxyisobutyrate dehydrogenase	ABL_10279
A0A3F3RH41	8	Uncharacterized protein	ATCC64974_51670
A0A117E412	0	Aldo/keto reductase family protein	ABL_09017
A0A117E486	6	Uncharacterized protein	ABL_09018
A0A254UCW7	7	PCI domain-containing protein	ATCC64974_73260
A1YWA5	5	Aspartic endopeptidase	pepAb
A0A254TQW1	7	Ctr copper transporter family protein	ATCC64974_53220
A0A505ITM1	3	Aldehyde dehydrogenase family protein	CAN33_0051385
A0A505IJD1	3	MoCF_biosynth domain-containing protein	CAN33_0050980
A0A254TY58	4	Conidiophore development regulator abaA	ATCC64974_19770
A0A124BUR3	3	Integral membrane protein	ABL_00316
A0A505IJY9	4	Fungal specific transcription factor domain family protein	CAN33_0048070
A0A505IKW2	4	Clustered mitochondria protein homolog	CLU1
A0A505I8G8	6	RNA polymerase I specific initiation factor family protein	CAN33_008630
A0A254TSV5	6	Triosephosphate isomerase	ATCC64974_61280
A0A254TW11	8	SDA1 family protein	ATCC64974_12570
A0A3F3R669	3	DEAD/DEAH box helicase family protein	ATCC64974_12620
A0A254TW71	8	Sel1 repeat family protein	ATCC64974_12900
A0A254TV57	6	Homoserine dehydrogenase	ATCC64974_56730
A0A254TRD6	8	T-complex protein 1 subunit gamma	ATCC64974_55320
A0A254TR00	2	Arabinan endo-1,5-alpha-L-arabinosidase	ATCC64974_54210
A0A3F3RHQ7	5	Cytochrome P450 family protein	ATCC64974_53740
A0A3F3RPC8	8	60S ribosomal protein L36	ATCC64974_77860
A0A254TU18	0	Ribosomal L38e family protein	ATCC64974_78140
A0A124BVY0	8	Acetyltransferase (GNAT) domain family protein	ABL_02166
A0A3F3RPY9	7	Peptidase M28 family protein	ATCC64974_78640
A0A254TU69	5	Putative integral membrane protein	ATCC64974_78650
A0A254TUK9	3	Aminotran_1_2 domain-containing protein	ATCC64974_80460
A0A254TV00	3	Uncharacterized protein	ATCC64974_81860
A0A254U3A2	3	Peptidase M48 family protein	ATCC64974_82030
A0A3F3RSF1	8	Uncharacterized protein	ATCC64974_86070
A0A124BW99	6	3-isopropylmalate dehydrogenase	ABL_02721
A0A254UC87	8	WD domain, G-beta repeat family protein	ATCC64974_50600
A0A3F3RH19	4	SPX domain-containing protein	ATCC64974_50340
A0A254UER9	4	Phosphatidate cytidylyltransferase	ATCC64974_50090
A0A124BWE4	6	Oxidoreductase, short-chain dehydrogenase/reductase family	ABL_02892
A0A254UBL1	5	Alkaline phosphatase	ATCC64974_48550
A0A505IBA5	1	26S proteasome regulatory subunit rpn11	CAN33_0017645
A0A254UFV5	7	Uncharacterized protein	ATCC64974_46270
A0A254UAN6	3	RNA recognition motif family protein	ATCC64974_45220
A0A254UDZ8	0	Alpha/beta hydrolase family protein	ATCC64974_26810
A0A124BWU1	8	RNA recognition motif family protein	ABL_03547
A0A124BX09	8	Nascent polypeptide-associated complex subunit alpha	ABL_03896
A0A3F3RBR0	8	Uncharacterized protein	ATCC64974_32290
A0A3F3RBF9	5	Eukaryotic porin family protein	ATCC64974_32640
A0A254TMC9	4	TUP1-like enhancer of split family protein	ATCC64974_105030
A0A124BX74	8	Adenosylhomocysteinase	ABL_04200
A0A124BX78	8	60S ribosomal protein L35	ABL_04236
A0A254TN71	3	NADH-ubiquinone oxidoreductase	ATCC64974_102440
A0A124BXB1	8	Histone H3	ABL_04544
A0A505HTU7	5	40S ribosomal protein S30-A	CAN33_0029330
A0A254UF39	3	Major Facilitator Superfamily protein	ATCC64974_89430
A0A124BXF3	1	NACHT domain-containing protein	ABL_04907
A0A254UK38	5	F-actin-capping protein subunit alpha	ATCC64974_91240
A0A124BXH6	4	Delta-1-pyrroline-5-carboxylate dehydrogenase PrnC	ABL_05084
A0A254U655	3	Myosin-cross-reactive antigen-like family protein	ATCC64974_4450
A0A3F3R3X7	4	RRM domain-containing protein	ATCC64974_4340
A0A254U2N8	8	Cytochrome b-c1 complex subunit Rieske, mitochondrial	ATCC64974_3550
A0A124BXQ3	8	26S protease subunit rpt4	ABL_05759
A0A3F3RMW7	3	Lecithin:cholesterol acyltransferase family protein	ATCC64974_70000
A0A124BXS0	7	40S ribosomal protein S17	ABL_05942
A0A124BXS3	8	Heat shock protein SSC1, mitochondrial	ABL_05973
A0A3F3RII2	8	Uncharacterized protein	ATCC64974_50500
A0A3F3RLY2	3	NMO domain-containing protein	ATCC64974_68940
A0A505I8R7	4	Protein phosphatase PP2A regulatory subunit B	CAN33_0053010
A0A3F3RN95	3	Uncharacterized protein	ATCC64974_67330
A0A124BXV3	8	Alanine--tRNA ligase	ALA1
A0A124BXW3	2	Actin cytoskeleton organization protein App1	ABL_06299
A0A3F3R559	0	Hydrophobin	ATCC64974_8720
A0A3F3RRX6	2	Uncharacterized protein	ATCC64974_84930
A0A254U7B9	6	Glycosyl hydrolase 1 family protein	ATCC64974_74120
A0A124BY40	8	40S ribosomal protein S12	ABL_07022
A0A254TUU7	6	Mediator complex subunit 15 family protein	ATCC64974_107950
A0A254TLI6	3	Ankyrin repeats (3 copies) family protein	ATCC64974_107830
A0A124BY46	3	Pathogenesis associated protein Cap20	ABL_07064
A0A124BY49	8	T-complex protein 1 subunit eta	ABL_07112
A0A124BY56	8	Calcium-transporting ATPase	ABL_07154
A0A254TMY1	8	Calcium-transporting ATPase	ATCC64974_106830
A0A124BY62	7	Isocitrate dehydrogenase [NAD] subunit, mitochondrial	ABL_07187
A0A124BY83	7	Eukaryotic translation initiation factor 2A	ABL_07413
A0A254UJ92	8	D-xylulose reductase A domain protein	ATCC64974_95720
A0A124BYA5	0	Uncharacterized protein	ABL_07594
A0A124BYA7	3	Isochorismatase domain-containing protein	ABL_07638
A0A3F3RMI7	8	AAA domain-containing protein	ATCC64974_64340
A0A505I311	3	Serine hydrolase (FSH1) family protein	CAN33_0020680
A0A124BYJ6	0	C6 zinc finger domain protein	ABL_08448
A0A124BYK3	0	Similar to An09g01125	ABL_08493
A0A124BYM6	3	Exo-beta-1,3-glucanase	ABL_08684
A0A3F3RHR0	3	Uncharacterized protein	ATCC64974_52350
A0A3F3RGL8	4	Indigoidine synthase A like family protein	ATCC64974_50990
A0A124BYP4	7	Ran-specific GTPase-activating protein 1	ABL_08867
A0A254UD82	7	Peroxiredoxin	ATCC64974_72150
A0A254UF98	7	RNA recognition motif family protein	ATCC64974_32910
A0A3F3RHI4	8	Uncharacterized protein	ATCC64974_53060
A0A124BZ41	0	AMP-binding domain-containing protein	ABL_10203
A0A254TZG4	3	Copper fist DNA binding domain family protein	ATCC64974_63360
A0A124BZ53	2	Flavin-binding monooxygenase	ABL_10292
A0A254UF72	4	Alternative oxidase	ATCC64974_90770
A0A254TKI8	2	Methyltransferase domain family protein	ATCC64974_111170
A0A254TKR6	3	IMP-specific 5'-nucleotidase 1	ATCC64974_110470
A0A254TL07	4	Uncharacterized protein	ATCC64974_109680
A0A254TL31	8	26S proteasome regulatory subunit RPN1	ATCC64974_109450
A0A254TLH5	4	Zinc-binding dehydrogenase family protein	ATCC64974_108070
A0A254TLJ0	4	Cellulase domain-containing protein	ATCC64974_108530
A0A254TLM5	3	Neutral ceramidase	ATCC64974_107530
A0A254TLP9	3	TLC domain-containing protein	ATCC64974_107800
A0A254TLW4	3	Phosphoacetylglucosamine mutase	ATCC64974_107690
A0A254TLY2	8	Peptidase dimerization domain family protein	ATCC64974_106860
A0A254TLZ0	4	Glutamine--fructose-6-phosphate aminotransferase [isomerizing]	ATCC64974_106380
A0A254TM00	5	FAD dependent oxidoreductase family protein	ATCC64974_106270
A0A254TM12	7	Proteasome subunit beta	ATCC64974_106550
A0A254TM50	3	CFEM domain family protein	ATCC64974_106750
A0A254TMB8	7	Fungal tRNA ligase phosphodiesterase domain family protein	ATCC64974_105130
A0A254TMC7	7	Alpha-L-arabinofuranosidase C	ATCC64974_104950
A0A254TMH2	5	Aldo_ket_red domain-containing protein	ATCC64974_104630
A0A254TMI5	8	40S ribosomal protein S19-B	ATCC64974_108400
A0A254TMV5	3	Helix-loop-helix DNA-binding domain family protein	ATCC64974_103140
A0A254TMV6	1	GLE1-like family protein	ATCC64974_103580
A0A254TMY5	7	Protein kinase domain family protein	ATCC64974_103040
A0A254TN27	6	Glycine cleavage system H protein	ATCC64974_102910
A0A254TN32	3	Male sterility family protein	ATCC64974_102470
A0A254TN73	8	Trafficking protein particle complex subunit 10, TRAPPC10 family protein	ATCC64974_102230
A0A254TN74	7	Isocitrate dehydrogenase [NAD] subunit, mitochondrial	ATCC64974_102000
A0A254TNA5	6	Multifunctional tryptophan biosynthesis protein	ATCC64974_101700
A0A254TND4	8	Mitogen-activated protein kinase	ATCC64974_101860
A0A254TNF6	8	Uncharacterized protein	ATCC64974_102140
A0A254TNG4	1	JAB1/Mov34/MPN/PAD-1 ubiquitin protease family protein	ATCC64974_104880
A0A254TNJ6	8	Phosphoglycerate kinase	ATCC64974_104560
A0A254TNQ8	2	Protein trafficking PGA2 family protein	ATCC64974_100240
A0A254TNQ9	8	Coatomer subunit beta	ATCC64974_103850
A0A254TPF2	0	Uncharacterized protein	ATCC64974_97890
A0A254TPH9	7	Peroxiredoxin	ATCC64974_97940
A0A254TPJ2	2	Uncharacterized protein	ATCC64974_97830
A0A254TPL4	8	Transcription initiation factor IID, 18kD subunit family protein	ATCC64974_100780
A0A254TPN4	5	Uncharacterized protein	ATCC64974_100570
A0A254TPS4	6	Uncharacterized protein	ATCC64974_96650
A0A254TPT4	1	Glycosyl hydrolases 32 C terminal family protein	ATCC64974_96640
A0A254TPV7	0	Uncharacterized protein	ATCC64974_96710
A0A254TPY3	6	Glutamate decarboxylase	ATCC64974_99620
A0A254TQ08	2	Bul1 N terminus family protein	ATCC64974_99410
A0A254TQ17	3	Ubiquitin-like modifier-activating enzyme ATG7	ATCC64974_50860
A0A254TQ42	7	Telomere repeat binding factor (TRF) family protein	ATCC64974_108120
A0A254TQ71	3	Dolichyl-diphosphooligosaccharide--protein glycosyltransferase subunit 1	ATCC64974_51150
A0A254TQA7	2	Polysaccharide deacetylase family protein	ATCC64974_51770
A0A254TQB3	5	NAD-specific glutamate dehydrogenase	ATCC64974_51140
A0A254TQC6	3	Glycosyl hydrolases 18 family protein	ATCC64974_51720
A0A254TQE4	3	HIT domain-containing protein	ATCC64974_98120
A0A254TQH3	0	Uncharacterized protein	ATCC64974_52410
A0A254TQM0	4	SRF-type transcription factor (DNA-binding and dimerization domain) family protein	ATCC64974_52880
A0A254TQN9	8	Isocitrate dehydrogenase [NADP]	ATCC64974_52850
A0A254TR37	4	Amino acid permease family protein	ATCC64974_54570
A0A254TRA3	3	Beta-lactamase domain family protein	ATCC64974_55160
A0A254TRK3	7	EF hand family protein	ATCC64974_52860
A0A254TRL1	7	RNA recognition motif family protein	ATCC64974_109940
A0A254TRM5	0	MFS transporter, sugar porter (SP) family protein	ATCC64974_56380
A0A254TRN1	8	Glutathione S-transferase, N-terminal domain family protein	ATCC64974_53140
A0A254TRP6	7	Glutathione peroxidase	ATCC64974_56030
A0A254TRR0	4	Fructose-bisphosphate aldolase	ATCC64974_56690
A0A254TRS4	4	Saccharopine dehydrogenase [NAD(+), L-lysine-forming]	ATCC64974_56660
A0A254TRU8	5	Zinc knuckle family protein	ATCC64974_57220
A0A254TRV0	8	Alpha-1,4 glucan phosphorylase	ATCC64974_101880
A0A254TRY6	8	Protein phosphatase 2A regulatory B subunit (B56 family) protein	ATCC64974_54270
A0A254TRZ5	4	Glycogen [starch] synthase	ATCC64974_54380
A0A254TS06	7	Pex2 / Pex12 amino terminal region family protein	ATCC64974_108450
A0A254TS17	0	Uncharacterized protein	ATCC64974_101130
A0A254TS38	3	GMC oxidoreductase family protein	ATCC64974_54830
A0A254TSD0	6	Replication factor C subunit 5	ATCC64974_62590
A0A254TSE5	4	Adenylosuccinate lyase	ATCC64974_62140
A0A254TSK1	8	Rab GDP dissociation inhibitor	ATCC64974_61420
A0A254TSM3	0	Major Facilitator Superfamily protein	ATCC64974_61320
A0A254TSR9	1	Vacuolar sorting protein 9 (VPS9) domain family protein	ATCC64974_61290
A0A254TSS8	7	Vacuolar proton pump subunit B	ATCC64974_60610
A0A254TSY6	8	GrpE protein homolog	ATCC64974_60430
A0A254TT70	6	Structural maintenance of chromosomes protein	ATCC64974_58590
A0A254TTB2	7	Glycosyl hydrolases 2, sugar binding domain family protein	ATCC64974_59670
A0A254TTD9	8	Rad4 transglutaminase-like domain family protein	ATCC64974_62070
A0A254TTF4	1	SnoaL-like domain-containing protein	ATCC64974_103410
A0A254TTH1	3	Protein transport protein sec13 domain protein	ATCC64974_76490
A0A254TTH5	1	SnoaL-like domain family protein	ATCC64974_61640
A0A254TTJ6	3	Dipeptidyl peptidase 3	ATCC64974_76670
A0A254TTN0	7	COG4 transport family protein	ATCC64974_51110
A0A254TTU0	6	Pyridoxal-phosphate dependent enzyme family protein	ATCC64974_78100
A0A254TTV9	7	CAAX prenyl protease	ATCC64974_77990
A0A254TU10	8	Succinate dehydrogenase [ubiquinone] flavoprotein subunit, mitochondrial	ATCC64974_52610
A0A254TU16	4	Folylpolyglutamate synthase	ATCC64974_78470
A0A254TU55	4	Protoheme IX farnesyltransferase	ATCC64974_78880
A0A254TU60	8	E3 binding domain family protein	ATCC64974_53090
A0A254TU67	5	Pescadillo N-terminus family protein	ATCC64974_78460
A0A254TU90	2	DLH domain-containing protein	ATCC64974_79440
A0A254TUB4	6	Glucose-6-phosphate 1-epimerase	ATCC64974_79490
A0A254TUC2	5	Uncharacterized protein	ATCC64974_79720
A0A254TUF4	4	Uncharacterized protein	ATCC64974_80210
A0A254TUF5	3	Isochorismatase family protein	ATCC64974_79870
A0A254TUG0	1	Isochorismatase domain-containing protein	ATCC64974_80000
A0A254TUI7	7	Carboxypeptidase	ATCC64974_99660
A0A254TUJ8	4	Uncharacterized protein	ATCC64974_99550
A0A254TUL3	6	Diphosphomevalonate decarboxylase	ATCC64974_77580
A0A254TUQ3	8	S5A_REDUCTASE domain-containing protein	ATCC64974_81040
A0A254TUX7	4	Riboflavin synthase, alpha subunit	ATCC64974_107660
A0A254TUY7	8	Flavin containing amine oxidoreductase family protein	ATCC64974_56000
A0A254TV09	3	Pyruvate carboxyltransferase domain-containing protein	ATCC64974_81320
A0A254TV71	7	Proteasome subunit alpha type-1 domain protein	ATCC64974_56840
A0A254TVF1	4	60S ribosomal protein L43-A	ATCC64974_85760
A0A254TVK5	3	Enoyl-(Acyl carrier protein) reductase family protein	ATCC64974_86600
A0A254TVM7	8	Obg-like ATPase 1	ATCC64974_105060
A0A254TVN5	1	Fungal specific transcription factor domain family protein	ATCC64974_11330
A0A254TVP8	1	Zinc-binding dehydrogenase family protein	ATCC64974_11320
A0A254TVQ7	5	FAD binding domain family protein	ATCC64974_11340
A0A254TVR5	6	Pre-mRNA splicing factor component family protein	ATCC64974_51510
A0A254TVZ3	7	Importin N-terminal domain-containing protein	ATCC64974_12150
A0A254TWC5	3	Transferase family protein	ATCC64974_13390
A0A254TWG7	1	Histone-like transcription factor (CBF/NF-Y) and archaeal histone family protein	ATCC64974_60110
A0A254TWH5	6	FAD-binding PCMH-type domain-containing protein	ATCC64974_54130
A0A254TWI5	1	DNA replication licensing factor mcm5-A	ATCC64974_54230
A0A254TWM4	4	GMC oxidoreductase family protein	ATCC64974_59500
A0A254TWN0	7	Ribonuclease T2 family protein	ATCC64974_14700
A0A254TWP0	2	Uncharacterized protein	ATCC64974_14890
A0A254TWP8	2	Alpha/beta hydrolase fold family protein	ATCC64974_101400
A0A254TWZ2	2	GMC_OxRdtase_N domain-containing protein	ATCC64974_12650
Q5RL91	6	Glutamine synthetase (Fragment)	glnA
A0A254TX61	8	WD_REPEATS_REGION domain-containing protein	ATCC64974_16240
A0A254TX62	8	Uncharacterized protein	ATCC64974_56520
A0A254TX79	6	Phosphoribosylaminoimidazole carboxylase, ATPase subunit	ATCC64974_16570
A0A254TX81	4	PX domain-containing protein	ATCC64974_16660
A0A254TXA1	3	Non-heme dioxygenase in morphine synthesis N-terminal family protein	ATCC64974_16880
A0A254TXB1	4	Vacuolar sorting protein 9 (VPS9) domain family protein	ATCC64974_16750
A0A254TXB4	3	Uncharacterized protein	ATCC64974_13820
A0A254TXC1	3	Clustered mitochondria family protein	ATCC64974_57250
A0A254TXF1	3	Metallo-beta-lactamase family protein	ATCC64974_16620
A0A254TXH9	0	Uncharacterized protein	ATCC64974_78840
A0A254TXL3	0	Splicing factor 3B subunit 1 family protein	ATCC64974_58070
A0A254TXN0	8	Uncharacterized protein	ATCC64974_18140
A0A254TXN6	8	Peptidylprolyl isomerase	ATCC64974_18010
A0A254TXP0	1	Mitochondrial import protein Pam17 family protein	ATCC64974_17960
A0A254TXQ3	4	Uncharacterized protein	ATCC64974_58550
A0A254TXT6	7	Eukaryotic translation initiation factor 3 subunit B	PRT1
A0A254TXX4	5	Protein-serine/threonine kinase	ATCC64974_62120
A0A254TY01	7	L-aminoadipate-semialdehyde dehydrogenase	ATCC64974_80570
A0A254TY36	4	Glycosyl transferase 90 family protein	ATCC64974_19310
A0A254TY54	7	RuvB-like helicase	ATCC64974_81070
A0A254TY65	6	6-phosphogluconolactonase	ATCC64974_19230
A0A254TYA5	7	NADH-cytochrome b5 reductase	ATCC64974_20220
A0A254TYB5	6	Tryptophan synthase	ATCC64974_60670
A0A254TYB6	5	Uroporphyrinogen decarboxylase	ATCC64974_19820
A0A254TYE5	3	Tannase and feruloyl esterase family protein	ATCC64974_20630
A0A254TYF1	8	Polyadenylate-binding protein	ATCC64974_20670
A0A254TYG3	3	Major Facilitator Superfamily protein	ATCC64974_17920
A0A254TYG7	5	PKS_ER domain-containing protein	ATCC64974_20310
A0A254TYH1	3	Signal recognition particle subunit SRP68	ATCC64974_20890
A0A254TYP4	2	Catalase-peroxidase	katG
A0A254TYQ5	7	RuvB-like helicase	ATCC64974_18720
A0A254TYQ7	2	FAD-binding PCMH-type domain-containing protein	ATCC64974_21930
A0A254TZ02	4	Alpha-mann_mid domain-containing protein	ATCC64974_53350
A0A254TZ69	3	Fe2OG dioxygenase domain-containing protein	ATCC64974_11350
Q6ZYP7	8	Pyruvate dehydrogenase E1 component subunit beta	pdbA
A0A254TZ96	3	Xylose isomerase-like TIM barrel family protein	ATCC64974_63220
A0A254TZC1	4	Type I 3-dehydroquinase family protein	ATCC64974_23440
A0A254TZC7	0	Cytochrome P450 family protein	ATCC64974_63140
A0A254TZI7	2	AMP-binding enzyme family protein	ATCC64974_12600
A0A254TZL0	8	Aldedh domain-containing protein	ATCC64974_64070
A0A254TZL9	3	SNF2 N-terminal domain family protein	ATCC64974_64170
A0A254TZM2	2	Hemerythrin domain-containing protein	ATCC64974_22120
A0A254TZR0	5	Aldose 1-epimerase family protein	ATCC64974_79350
A0A254TZR2	6	Probable electron transfer flavoprotein subunit beta	ATCC64974_64750
A0A254TZU6	6	Peroxidase	ATCC64974_79740
A0A254TZU7	8	SNF2 N-terminal domain family protein	ATCC64974_65190
A0A254TZV6	5	PKS_ER domain-containing protein	ATCC64974_65340
A0A254TZW4	1	Oxidoreductase NAD-binding domain family protein	ATCC64974_22940
A0A254TZZ8	8	Glycerol kinase	ATCC64974_80240
A0A254U029	7	D-3-phosphoglycerate dehydrogenase	ATCC64974_66020
A0A254U065	2	Enoyl-(Acyl carrier protein) reductase family protein	ATCC64974_63590
A0A254U081	2	Uncharacterized protein	ATCC64974_6400
A0A254U0D2	3	Uncharacterized protein	ATCC64974_64290
A0A254U0D3	3	3-demethylubiquinone-9 3-O-methyltransferase	ATCC64974_81400
A0A254U0D4	0	Major Facilitator Superfamily protein	ATCC64974_6840
A0A254U0E5	0	FAD binding domain family protein	ATCC64974_6600
A0A254U0U6	8	Transcription elongation factor Elf1 like family protein	ATCC64974_66030
A0A254U142	7	Septin family protein	ATCC64974_9240
A0A254U1B2	3	Amidohydrolase family protein	ATCC64974_59640
A0A254U1E1	2	Uncharacterized protein	ATCC64974_19400
A0A254U1J7	4	CRAL-TRIO domain-containing protein	ATCC64974_7890
A0A254U1K3	4	RibD C-terminal domain family protein	ATCC64974_7740
A0A254U1M7	3	3-hydroxyacyl-CoA dehydrogenase, NAD binding domain family protein	ATCC64974_100
A0A254U1R5	8	60S ribosomal protein L13	ATCC64974_380
A0A254U1U4	7	Catalase	ATCC64974_710
A0A254U1V3	3	Uncharacterized protein	ATCC64974_800
A0A254U1Y1	5	Glycine cleavage system P protein	ATCC64974_1110
A0A254U220	6	Ubiquitin carboxyl-terminal hydrolase family protein	ATCC64974_77790
A0A254U234	3	Spt20 family protein	ATCC64974_14740
A0A254U244	8	Pyruvate carboxylase	ATCC64974_77980
A0A254U246	8	PhoD-like phosphatase family protein	ATCC64974_8370
A0A254U277	5	Glutathione S-transferase, N-terminal domain family protein	ATCC64974_15240
A0A254U293	6	Isocitrate lyase	ATCC64974_15620
A0A254U2F2	3	Uncharacterized protein	ATCC64974_2740
A0A254U2M0	4	Phosphomevalonate kinase	ATCC64974_3490
A0A254U2Q8	3	GINS complex family protein	ATCC64974_80190
A0A254U2T8	7	Uncharacterized protein	ATCC64974_4140
A0A254U2V5	5	Aldo_ket_red domain-containing protein	ATCC64974_80620
A0A254U320	3	Short chain dehydrogenase family protein	ATCC64974_64770
A0A254U325	8	Protein transport protein GOT1 domain protein	ATCC64974_2490
A0A254U342	7	Lactamase_B domain-containing protein	ATCC64974_5160
A0A254U366	2	Uncharacterized protein	ATCC64974_2870
A0A254U371	3	Amidohydro-rel domain-containing protein	ATCC64974_5470
A0A254U3C5	8	Alanine--tRNA ligase	ALA1
A0A254U3E7	3	Uncharacterized protein	ATCC64974_66330
A0A254U3E8	3	N-acetylglucosamine-6-phosphate deacetylase	ATCC64974_66320
A0A254U3F5	2	Mitochondrial ribosomal protein L51 / S25 / CI-B8 domain family protein	ATCC64974_3830
A0A254U3F7	3	Carboxylic ester hydrolase	ATCC64974_66430
A0A254U3G9	0	Uncharacterized protein	ATCC64974_85260
A0A254U3P2	3	Peptidase_S9 domain-containing protein	ATCC64974_66970
A0A254U3S8	7	3-hydroxyisobutyryl-CoA hydrolase, mitochondrial	ATCC64974_5110
A0A254U3V6	3	Protein YOP1	ATCC64974_67910
A0A254U3Z0	2	Amidohydrolase family protein	ATCC64974_68430
A0A254U429	8	Aldedh domain-containing protein	ATCC64974_66300
A0A254U436	8	Nitronate monooxygenase family protein	ATCC64974_68760
A0A254U446	8	Glucose-6-phosphate isomerase	ATCC64974_68870
A0A254U449	8	Eukaryotic translation initiation factor 3 subunit G	TIF35
A0A254U462	3	Inositol oxygenase 1	ATCC64974_69120
A0A254U463	1	Major Facilitator Superfamily protein	ATCC64974_10300
A0A254U480	8	Putative integral membrane protein	ATCC64974_69140
A0A254U4B0	8	Short/branched chain specific acyl-CoA dehydrogenase, mitochondrial domain protein	ATCC64974_12770
A0A254U4B5	3	Acetolactate synthase, large subunit, biosynthetic type	ATCC64974_69560
A0A254U4D9	6	Pyridine nucleotide-disulfide oxidoreductase family protein	ATCC64974_13060
A0A254U4P8	3	Aldehyde dehydrogenase family protein	ATCC64974_63760
A0A254U4Q3	6	Reactive intermediate/imine deaminase family protein	ATCC64974_8320
A0A254U4Q6	1	Uncharacterized protein	ATCC64974_71010
A0A254U4R3	4	Uncharacterized protein	ATCC64974_71040
A0A254U4S0	5	Ring finger domain family protein	ATCC64974_70690
A0A254U4S1	7	FtsK/SpoIIIE family protein	ATCC64974_8110
A0A254U4T6	5	Copper amine oxidase 1	ATCC64974_64160
A0A254U530	3	Core histone H2A/H2B/H3/H4 family protein	ATCC64974_73180
A0A254U537	5	CCR4-Not complex component, Not1 family protein	ATCC64974_69640
A0A254U556	3	Histidinol-phosphatase	ATCC64974_830
A0A254U567	3	Fungal specific transcription factor domain family protein	ATCC64974_930
A0A254U5C7	3	CIA30 domain-containing protein	ATCC64974_72090
A0A254U5E8	3	Bifunctional cytochrome P450/NADPH--P450 reductase	ATCC64974_70820
A0A254U5F3	4	Methylthioribulose-1-phosphate dehydratase	MDE1
A0A254U5F4	1	MFS transporter, sugar porter (SP) family protein	ATCC64974_71830
A0A254U5H4	3	AMP-binding enzyme family protein	ATCC64974_72180
A0A254U5H8	2	Uncharacterized protein	ATCC64974_71110
A0A254U5N6	3	GMC oxidoreductase family protein	ATCC64974_7140
A0A254U5T7	3	Putative integral membrane protein	ATCC64974_24420
A0A254U5U2	2	Uncharacterized protein	ATCC64974_18030
A0A254U5U8	4	Nucleolar protein 12 (25kDa) family protein	ATCC64974_23980
A0A254U5Y1	3	Amino acid permease family protein	ATCC64974_24890
A0A254U5Y7	4	Phospho-2-dehydro-3-deoxyheptonate aldolase	ATCC64974_18420
A0A254U5Z7	1	Purple acid phosphatase	ATCC64974_24940
A0A254U624	8	AA_TRNA_LIGASE_II domain-containing protein	ATCC64974_18840
A0A254U642	1	Voltage-dependent anion channel family protein	ATCC64974_71970
A0A254U660	2	Sugar (And other) transporter family protein	ATCC64974_71770
A0A254U666	3	Alpha-carbonic anhydrase domain-containing protein	ATCC64974_25530
A0A254U698	5	Chorismate mutase	ATCC64974_4870
A0A254U6H9	3	NMT1 domain-containing protein	ATCC64974_8410
A0A254U6K2	3	Fungal specific transcription factor domain family protein	ATCC64974_66120
A0A254U6R4	0	Peptidase C1-like family protein	ATCC64974_21420
A0A254U6R5	3	Uncharacterized protein	ATCC64974_120
A0A254U6T1	7	Succinate--CoA ligase [ADP-forming] subunit beta, mitochondrial	ATCC64974_320
A0A254U6Y8	8	Peptidylprolyl isomerase	ATCC64974_840
A0A254U700	1	Rhodanese domain-containing protein	ATCC64974_940
A0A254U706	6	Uncharacterized protein	ATCC64974_22540
A0A254U713	0	Proline racemase family protein	ATCC64974_62810
A0A254U716	5	Serine hydrolase (FSH1) family protein	ATCC64974_75180
A0A254U7A4	7	Uncharacterized protein	ATCC64974_74310
A0A254U7C6	3	Uncharacterized protein	ATCC64974_74290
A0A254U7I5	3	Protein kinase domain family protein	ATCC64974_74980
A0A254U7K2	2	PC4 domain-containing protein	ATCC64974_32970
A0A254U7L7	4	Ubiquinol-cytochrome C chaperone family protein	ATCC64974_33020
A0A254U7T1	3	ADF-H domain-containing protein	ATCC64974_3590
A0A254U7U3	6	Orotidine 5'-phosphate decarboxylase	ATCC64974_38430
A0A254U7X1	8	Triosephosphate isomerase	ATCC64974_4080
A0A254U806	4	Bromodomain family protein	ATCC64974_4360
Q1KTB6	2	Epoxide hydrolase	EPH1
A0A254U842	6	Thioredoxin-like [2Fe-2S] ferredoxin family protein	ATCC64974_37440
A0A254U846	8	Ribosomal protein L10.e	ATCC64974_37360
A0A254U856	4	Protein BCP1	ATCC64974_4880
A0A254U8C0	3	Fungal Zn(2)-Cys(6) binuclear cluster domain family protein	ATCC64974_36670
A0A254U8K6	7	Dihydrolipoamide acetyltransferase component of pyruvate dehydrogenase complex	ATCC64974_10840
A0A254U8M0	3	Putative integral membrane protein	ATCC64974_10730
A0A254U8U7	6	Translation initiation factor eIF-1A	ATCC64974_35210
A0A254U8X0	8	Uncharacterized protein	ATCC64974_34670
A0A254U985	4	Amino acid permease family protein	ATCC64974_33980
A0A254U9C6	2	Fungal specific transcription factor domain family protein	ATCC64974_33260
A0A254U9J4	2	AB hydrolase-1 domain-containing protein	ATCC64974_63050
A0A254U9J8	4	HpcH_HpaI domain-containing protein	ATCC64974_84160
A0A254U9S5	6	Uncharacterized protein	ATCC64974_70880
A0A254U9V9	3	Transmembrane amino acid transporter family protein	ATCC64974_83280
A0A254UAH4	2	Aspartyl protease family protein	ATCC64974_44190
A0A254UAI7	4	Putative integral membrane protein	ATCC64974_43430
A0A254UAJ0	1	Carrier domain-containing protein	ATCC64974_71910
A0A254UAM6	7	Probable electron transfer flavoprotein subunit alpha	ATCC64974_45100
A0A254UAP0	2	Putative integral membrane protein	ATCC64974_44920
A0A254UAW0	3	NmrA-like family protein	ATCC64974_45700
A0A254UAY4	3	Mitochondrial ATP synthase epsilon chain family protein	ATCC64974_37280
A0A254UAY6	5	FAD binding domain family protein	ATCC64974_46280
A0A254UB11	0	Fatty acid desaturase family protein	ATCC64974_5350
A0A254UB16	0	Uncharacterized protein	ATCC64974_24880
A0A254UB25	5	S-formylglutathione hydrolase	ATCC64974_45400
A0A254UB62	3	Glycosyltransferase sugar-binding region containing DXD motif family protein	ATCC64974_46650
A0A254UB80	8	Uncharacterized protein	ATCC64974_66210
A0A254UBE5	7	Uncharacterized protein	ATCC64974_66700
A0A254UBH7	5	Isocitrate lyase	ATCC64974_35400
A0A254UBI4	3	Alcohol dehydrogenase GroES-like domain family protein	ATCC64974_48190
A0A254UBN4	4	WD domain, G-beta repeat family protein	ATCC64974_48450
A0A254UBQ6	3	RTA1 like family protein	ATCC64974_67790
A0A254UBQ9	6	Uncharacterized protein	ATCC64974_49000
A0A254UBT5	8	AA_TRNA_LIGASE_II domain-containing protein	ATCC64974_48960
A0A254UBW3	4	SUR7/PalI family protein	ATCC64974_49480
A0A254UC33	8	NAD dependent epimerase/dehydratase family protein	ATCC64974_69160
A0A254UC47	3	Iron-sulfur cluster assembly accessory family protein	ATCC64974_69260
A0A254UC68	3	Peroxisomal membrane protein (Pex16) family protein	ATCC64974_50580
A0A254UC89	5	FAD dependent oxidoreductase family protein	ATCC64974_69770
A0A254UC90	6	Adaptin N terminal region family protein	ATCC64974_50760
A0A254UCC3	1	Isochorismatase family protein	ATCC64974_84140
A0A254UCH7	7	NLI interacting factor-like phosphatase family protein	ATCC64974_32100
A0A254UCQ3	3	ATP synthase subunit d, mitochondrial	ATCC64974_31330
A0A254UCQ7	5	Malate synthase	ATCC64974_31190
A0A254UCS6	2	Protoglobin family protein	ATCC64974_82560
A0A254UCV0	1	Fungal specific transcription factor domain family protein	ATCC64974_30760
A0A254UCV7	5	Multicopper oxidase family protein	ATCC64974_73340
A0A254UD22	4	Oxoglutarate and iron-dependent oxygenase degradation C-term family protein	ATCC64974_30110
A0A254UDJ0	4	Tetratricopeptide repeat family protein	ATCC64974_45560
A0A254UDL5	2	Putative tRNA binding domain family protein	ATCC64974_28010
A0A254UDP1	7	Importin subunit alpha	ATCC64974_27800
A0A254UDP3	7	tRNA-binding domain-containing protein	ATCC64974_27960
A0A254UDP6	3	WD domain, G-beta repeat family protein	ATCC64974_35290
A0A254UDV0	4	Cyanate hydratase	cyn1
A0A254UE43	8	Transket_pyr domain-containing protein	ATCC64974_25880
A0A254UE49	3	Eukaryotic aspartyl protease family protein	ATCC64974_87140
A0A254UE53	7	Arb2 domain family protein	ATCC64974_47840
A0A254UE77	6	Uncharacterized protein	ATCC64974_87440
A0A254UE92	5	Uncharacterized protein	ATCC64974_87390
A0A254UEF3	2	Putative zinc finger in N-recognin (UBR box) family protein	ATCC64974_88120
A0A254UEH4	0	Hydrophobin	ATCC64974_84130
A0A254UEJ0	6	ANTH domain family protein	ATCC64974_49350
A0A254UEL5	8	NADH(P)-binding family protein	ATCC64974_88740
A0A254UEP5	3	Uncharacterized protein	ATCC64974_88990
A0A254UEQ1	1	NAD/NADP octopine/nopaline dehydrogenase, alpha-helical domain family protein	ATCC64974_83300
A0A254UEZ9	6	Malate dehydrogenase, NAD-dependent	ATCC64974_32740
A0A254UF03	4	PKS_ER domain-containing protein	ATCC64974_90250
A0A254UF33	8	Proteasome subunit alpha type	ATCC64974_32340
A0A254UF38	3	Mevalonyl-coenzyme A hydratase sidH	ATCC64974_73950
A0A254UF61	0	Alternative oxidase, mitochondrial	ATCC64974_90620
A0A254UF69	4	MED7 family protein	ATCC64974_90920
A0A254UFA1	2	Fungal Zn(2)-Cys(6) binuclear cluster domain family protein	ATCC64974_91100
A0A254UFB9	3	Uncharacterized protein	ATCC64974_39010
A0A254UFD2	3	Major Facilitator Superfamily protein	ATCC64974_31270
A0A254UFQ5	6	Uncharacterized protein	ATCC64974_45780
A0A254UFT4	3	EthD domain family protein	ATCC64974_91880
A0A254UFY8	1	AB hydrolase-1 domain-containing protein	ATCC64974_92480
A0A254UG10	6	HD domain protein, cyanamide hydratase family protein	ATCC64974_93780
A0A254UG28	7	OPT oligopeptide transporter family protein	ATCC64974_92850
A0A254UG29	1	DJ-1_PfpI domain-containing protein	ATCC64974_93770
A0A254UGA4	2	Dolichyl-phosphate-mannose-protein mannosyltransferase family protein	ATCC64974_94520
A0A254UGC9	8	Dihydrolipoyl dehydrogenase	ATCC64974_48070
A0A254UGE5	3	Isocitrate lyase family protein	ATCC64974_35440
A0A254UGF0	4	Polyprenyl synthetase family protein	ATCC64974_94930
A0A254UGG2	6	Oxysterol-binding family protein	ATCC64974_95160
A0A254UGJ9	4	Nicotinate-nucleotide pyrophosphorylase [carboxylating]	ATCC64974_95470
A0A254UGM4	3	R3H domain family protein	ATCC64974_95660
A0A254UGM9	5	Protein-L-isoaspartate O-methyltransferase	ATCC64974_95760
A0A254UGP5	4	M20_dimer domain-containing protein	ATCC64974_95700
A0A254UGS3	5	Uncharacterized protein	ATCC64974_39360
A0A254UGW7	7	Ribosomal RNA-processing protein 7 (RRP7) family protein	ATCC64974_39160
A0A254UGZ6	6	SMP-30/Gluconolaconase/LRE-like region family protein	ATCC64974_40070
A0A254UH09	5	TIP120 domain-containing protein	ATCC64974_87750
A0A254UH71	3	Peptidase A1 domain-containing protein	ATCC64974_32880
A0A254UH90	0	Uncharacterized protein	ATCC64974_41140
A0A254UHC5	7	Copper fist DNA binding domain family protein	ATCC64974_88960
A0A254UHF2	3	Amidase domain-containing protein	ATCC64974_89290
A0A254UHN7	3	Glycosyl hydrolases 28 family protein	ATCC64974_42660
A0A254UHV4	0	Putative integral membrane protein	ATCC64974_42590
A0A254UII4	8	UreD urease accessory family protein	ATCC64974_27870
A0A254UIJ3	6	Ubiquitin-conjugating enzyme E2 13 domain protein	ATCC64974_45940
A0A254UJN4	8	Pyruvate dehydrogenase E1 component subunit alpha	ATCC64974_50050
A0A254UKE6	3	GMC_OxRdtase_N domain-containing protein	ATCC64974_30910
A0A254UKY6	6	Ferric reductase like transmembrane component family protein	ATCC64974_28630
A0A254UL66	3	Ankyrin repeats (3 copies) family protein	ATCC64974_27620
A0A254UMW5	4	S-methyl-5'-thioadenosine phosphorylase	ATCC64974_91790
A0A254UP05	8	Lipoyl-binding domain-containing protein	ATCC64974_95780
A0A3F3R2N9	5	Sodium/calcium exchanger family protein	ATCC64974_1430
A0A505IDN1	6	Glyco_transf_20 domain-containing protein	CAN33_0026595
A0A505IGE7	0	Uncharacterized protein	CAN33_0026560
A0A3F3R300	0	Short chain dehydrogenase family protein	ATCC64974_2710
A0A3F3R302	3	Cytochrome b561 domain-containing protein	ATCC64974_2520
A0A505I5B4	8	Eukaryotic translation initiation factor 3 subunit C	NIP1
A0A3F3R469	5	DnaJ domain family protein	ATCC64974_5150
A0A505I1B4	6	Dolichol-phosphate mannosyltransferase subunit 3 (DPM3) family protein	CAN33_0025615
A0A3F3R4D7	8	HATPase_c domain-containing protein	ATCC64974_7790
A0A505I4Q6	5	RNA recognition motif family protein	CAN33_0025500
A0A3F3R4N4	4	Uncharacterized protein	ATCC64974_7750
A0A3F3R4P5	8	Ribos_L4_asso_C domain-containing protein	ATCC64974_8990
A0A505IFG7	3	GTP cyclohydrolase I	CAN33_0024810
A0A3F3R4W4	0	Transglutaminase-like family protein	ATCC64974_8860
A0A3F3R516	4	Uncharacterized protein	ATCC64974_9410
A0A505I5R2	4	Ribosomal L27 family protein	CAN33_0025135
A0A3F3R534	1	Carrier domain-containing protein	ATCC64974_9050
A0A3F3R5D9	6	Ketol-acid reductoisomerase, mitochondrial	ATCC64974_9820
A0A3F3R5F1	3	Uncharacterized protein	ATCC64974_11300
A0A3F3R5F4	2	GFA domain-containing protein	ATCC64974_10150
A0A505IQZ6	1	Lactonase, 7-bladed beta-propeller family protein	CAN33_0046100
A0A3F3R5K9	1	EthD domain-containing protein	ATCC64974_11900
A0A3F3R5L4	1	Uncharacterized protein	ATCC64974_11460
A0A505IRD3	5	Uncharacterized protein	CAN33_0046800
A0A505IHP2	2	Fungal specific transcription factor domain family protein	CAN33_0046365
A0A3F3R620	8	Inhibitor of Apoptosis domain family protein	ATCC64974_13590
A0A3F3R627	7	FGGY-family pentulose kinase protein	ATCC64974_7680
A0A505I133	8	Signal recognition particle protein SRP54	CAN33_0025215
A0A505I1I8	3	Signal peptidase subunit 3	CAN33_0025020
A0A3F3R6E3	8	Uncharacterized protein	ATCC64974_13420
A0A505II12	5	Pre-mRNA 3'-end-processing endonuclease polyadenylation factor C-term family protein	CAN33_0047845
A0A505IK43	4	Trehalase	CAN33_0048320
A0A3F3R722	7	Aldedh domain-containing protein	ATCC64974_16630
A0A3F3R731	0	Uncharacterized protein	ATCC64974_17200
A0A505ISQ7	4	60S ribosomal protein L29	CAN33_0049935
A0A3F3R7T9	8	Protein phosphatase 1 regulatory subunit SDS22 domain protein	ATCC64974_19800
A0A505IIK8	6	GYF domain family protein	CAN33_0049630
A0A505ILC0	7	60S acidic ribosomal protein P0	CAN33_0050320
A0A3F3R832	8	Eukaryotic translation initiation factor 5A	ATCC64974_20800
A0A505ISW5	8	ATP synthase subunit gamma	CAN33_0050185
A0A3F3R8B7	3	Uncharacterized protein	ATCC64974_20140
A0A3F3R8D9	7	D-isomer specific 2-hydroxyacid dehydrogenase, NAD binding domain family protein	ATCC64974_15280
A0A3F3R8T8	2	Uncharacterized protein	ATCC64974_22450
A0A3F3R935	4	Uncharacterized protein	ATCC64974_24380
A0A3F3R972	2	Uncharacterized protein	ATCC64974_24580
A0A505IGC1	4	Fungal specific transcription factor domain family protein	CAN33_0052110
A0A3F3R996	8	Uncharacterized protein	ATCC64974_25070
A0A3F3R9B2	5	Short chain dehydrogenase family protein	ATCC64974_23800
A0A3F3R9C3	8	Aldedh domain-containing protein	ATCC64974_25080
A0A3F3R9Z1	0	Uncharacterized protein	ATCC64974_27120
A0A3F3RA71	0	Uncharacterized protein	ATCC64974_26780
A0A3F3RAD3	8	AA_TRNA_LIGASE_II domain-containing protein	ATCC64974_27880
A0A3F3RAF9	2	Uncharacterized protein	ATCC64974_29050
A0A505HU86	3	Ubiquitin-activating enzyme E1 1	CAN33_0014045
A0A3F3RAK6	3	NmrA-like family protein	ATCC64974_28680
A0A3F3RAP5	2	Major Facilitator Superfamily protein	ATCC64974_28690
A0A3F3RB59	8	Tubulin alpha chain	ATCC64974_30260
A0A3F3RBB4	7	Formate dehydrogenase	ATCC64974_32430
A0A3F3RBQ8	5	Uncharacterized protein	ATCC64974_32940
A0A3F3RBR7	6	Leukotriene A(4) hydrolase	ATCC64974_33040
A0A3F3RBS4	3	Putative integral membrane protein	ATCC64974_32400
A0A505HZF3	8	PINIT domain family protein	CAN33_0011765
A0A3F3RBW8	4	Hydroxyneurosporene synthase (CrtC) family protein	ATCC64974_34510
A0A3F3RBX6	8	Ribosomal_L18e/L15P domain-containing protein	ATCC64974_32900
A0A505HWW0	4	AdoMet dependent proline di-methyltransferase family protein	CAN33_0014375
A0A505I321	3	Rix1 complex component involved in 60S ribosome maturation family protein	CAN33_0021065
A0A3F3RCA6	0	Uncharacterized protein	ATCC64974_34520
A0A3F3RC80	3	Uncharacterized protein	ATCC64974_34190
A0A3F3RCD5	8	Peroxiredoxin	ATCC64974_34820
A0A3F3RCJ4	3	Lactam utilization protein lamB domain protein	ATCC64974_35420
A0A3F3RCJ9	8	Nascent polypeptide-associated complex subunit beta	ATCC64974_35260
A0A505IAF2	0	Major Facilitator Superfamily protein	CAN33_0020535
A0A3F3RCR3	3	Uncharacterized protein	ATCC64974_35770
A0A3F3RCS1	5	Salicylate synthase	ATCC64974_35860
A0A3F3RCS5	3	Uncharacterized protein	ATCC64974_35340
A0A505HTE4	3	CrcB-like family protein	CAN33_0012770
A0A3F3RCY4	3	Uncharacterized protein	ATCC64974_37020
A0A3F3RD26	2	EthD domain-containing protein	ATCC64974_36430
A0A505HYA4	7	Malic enzyme	CAN33_0019005
A0A3F3RDB4	0	Uncharacterized protein	ATCC64974_38320
A0A3F3RDD0	3	Uncharacterized protein	ATCC64974_38520
A0A3F3RDG0	4	Fungal specific transcription factor domain family protein	ATCC64974_39460
A0A505HZN3	4	Uncharacterized protein	CAN33_0033510
A0A505I798	4	Ankyrin repeats (3 copies) family protein	CAN33_0034255
A0A3F3RE75	1	Isochorismatase family protein	ATCC64974_41190
A0A3F3RE89	0	Uncharacterized protein	ATCC64974_41940
A0A3F3REE1	0	EthD domain-containing protein	ATCC64974_43110
A0A3F3REF6	4	Putative integral membrane protein	ATCC64974_42380
A0A505I285	1	RTA1 like family protein	CAN33_0034565
A0A3F3RF62	6	Putative integral membrane protein	ATCC64974_44590
A0A3F3RF64	6	Uncharacterized protein	ATCC64974_44980
A0A3F3RF83	8	Acetyltransferase component of pyruvate dehydrogenase complex	ATCC64974_44790
A0A505I6Q5	7	Uncharacterized protein	CAN33_0033505
A0A3F3RFF4	3	Amidase domain-containing protein	ATCC64974_39850
A0A3F3RFI4	3	Uncharacterized protein	ATCC64974_46440
A0A3F3RFJ2	8	Malate dehydrogenase	ATCC64974_44760
A0A505I6Z6	5	Glycoprotease family protein	CAN33_0015965
A0A3F3RFT6	8	Ku70/Ku80 N-terminal alpha/beta domain family protein	ATCC64974_47370
A0A3F3RG16	5	Uncharacterized protein	ATCC64974_46990
A0A3F3RG37	0	Uncharacterized protein	ATCC64974_47190
A0A3F3RG67	8	AA_TRNA_LIGASE_II domain-containing protein	ATCC64974_47460
A0A3F3RG77	3	Uncharacterized protein	ATCC64974_49610
A0A3F3RG87	8	14_3_3 domain-containing protein	ATCC64974_48730
A0A3F3RG97	6	PMSR domain-containing protein	ATCC64974_48580
A0A3F3RGD8	3	Ring finger domain family protein	ATCC64974_42820
A0A3F3RGI4	8	Inosine-5'-monophosphate dehydrogenase	ATCC64974_48990
A0A3F3RGJ3	8	Adenylate kinase	ADK1
A0A3F3RGJ7	5	Uncharacterized protein	ATCC64974_50690
A0A3F3RGN2	8	Uncharacterized protein	ATCC64974_51190
A0A505IA17	5	Non-repetitive/WGA-negative nucleoporin C-terminal family protein	CAN33_0015445
A0A3F3RGR1	3	Uncharacterized protein	ATCC64974_50370
A0A505I972	2	ABC-2 type transporter family protein	CAN33_0018100
A0A3F3RHJ5	2	Phosphatidylinositol-specific phospholipase C, X domain family protein	ATCC64974_53500
A0A3F3RHS3	7	eIF2B_5 domain-containing protein	ATCC64974_52930
A0A3F3RI40	8	S1 motif domain-containing protein	ATCC64974_54930
A0A3F3RI64	2	Uncharacterized protein	ATCC64974_55240
A0A3F3RIE7	6	Regulator of chromosome condensation (RCC1) repeat family protein	ATCC64974_56490
A0A3F3RIN5	8	Proteasome subunit alpha type	ATCC64974_57040
A0A3F3RIP2	2	Zinc-binding dehydrogenase family protein	ATCC64974_55720
A0A505IAE2	4	Uncharacterized protein	CAN33_007310
A0A3F3RIV5	8	Tr-type G domain-containing protein	ATCC64974_57990
A0A3F3RIV9	0	Uncharacterized protein	ATCC64974_56810
A0A3F3RJ05	3	HABP4_PAI-RBP1 domain-containing protein	ATCC64974_57310
A0A3F3RJ15	2	PepX_C domain-containing protein	ATCC64974_59760
A0A3F3RJA2	2	Uncharacterized protein	ATCC64974_58100
A0A3F3RJK1	5	3-isopropylmalate dehydratase	ATCC64974_61530
A0A505IBG7	2	Putative integral membrane protein	CAN33_008350
A0A3F3RJX3	7	Cytochrome c domain-containing protein	ATCC64974_60490
A0A505IK51	5	Tyrosine--tRNA ligase	CAN33_008955
A0A3F3RK80	3	GATA zinc finger family protein	ATCC64974_60930
A0A3F3RKA4	6	Very-long-chain 3-oxoacyl-CoA reductase	ATCC64974_61770
A0A3F3RKB3	3	HAUS augmin-like complex subunit 6 N-terminus family protein	ATCC64974_62080
A0A3F3RKC3	3	ML domain-containing protein	ATCC64974_61590
Q58FL2	5	4-aminobutyrate transaminase	gatA
A0A3F3RKW2	3	Protein PBN1	ATCC64974_64790
A0A3F3RKY1	3	Uncharacterized protein	ATCC64974_64990
A0A3F3RL63	8	Amino acid kinase family protein	ATCC64974_65900
A0A505IQ69	7	GTP-binding protein rhb1 domain protein	CAN33_0036610
A0A3F3RL75	2	Major Facilitator Superfamily protein	ATCC64974_66150
A0A3F3RLB5	3	PAP2 family protein	ATCC64974_66650
A0A3F3RLG3	5	Uncharacterized protein	ATCC64974_66060
A0A505IFK4	7	Amino acid permease family protein	CAN33_0052625
A0A3F3RLN9	8	Uncharacterized protein	ATCC64974_67100
A0A3F3RLS5	4	Major Facilitator Superfamily protein	ATCC64974_67670
A0A505I8M9	2	Methylenetetrahydrofolate dehydrogenase [NAD(+)] domain protein	CAN33_0052810
A0A3F3RLV6	2	RTA1 like family protein	ATCC64974_67800
A0A3F3RLZ1	7	AMP-binding domain-containing protein	ATCC64974_69040
A0A3F3RLZ5	4	Uncharacterized protein	ATCC64974_66810
A0A3F3RM43	8	Serine hydroxymethyltransferase	ATCC64974_70710
A0A505IPC0	0	FAD-binding PCMH-type domain-containing protein	CAN33_0035260
A0A505IG91	3	Putative stress-responsive nuclear envelope family protein	CAN33_0053825
A0A505I9E0	6	Acetolactate synthase	CAN33_0054010
A0A3F3RMH6	4	CRAL-TRIO domain-containing protein	ATCC64974_70260
A0A3F3RMJ1	3	NmrA domain-containing protein	ATCC64974_72200
A0A3F3RMJ4	1	RNA recognition motif family protein	ATCC64974_70180
A0A505IEI3	2	Fungal specific transcription factor domain family protein	CAN33_0055430
A0A3F3RMT3	7	Succinate--CoA ligase [ADP-forming] subunit alpha, mitochondrial	ATCC64974_65430
A0A3F3RMX4	0	Uncharacterized protein	ATCC64974_70350
A0A3F3RMY5	3	Zinc finger, C2H2 type family protein	ATCC64974_72630
A0A3F3RMZ5	2	Uncharacterized protein	ATCC64974_70770
A0A3F3RN21	6	AP complex subunit beta	ATCC64974_71070
A0A505HN17	7	Quinate dehydrogenase domain protein	CAN33_0037800
A0A3F3RNI9	5	Uncharacterized protein	ATCC64974_74520
A0A3F3RNV8	0	Methyltransf_2 domain-containing protein	ATCC64974_75140
A0A3F3RP10	4	Uncharacterized protein	ATCC64974_74350
A0A3F3RP95	5	Uncharacterized protein	ATCC64974_77390
A0A3F3RPA6	5	Pyridoxal-dependent decarboxylase, pyridoxal binding domain family protein	ATCC64974_78280
A0A3F3RPD6	0	Sugar (And other) transporter family protein	ATCC64974_78580
A0A3F3RPJ4	8	26S proteasome regulatory subunit RPN2	ATCC64974_79180
A0A3F3RPL3	8	Succinate-semialdehyde dehydrogenase	ATCC64974_78590
A0A3F3RPZ6	8	Glutamine amidotransferase type-2 domain-containing protein	ATCC64974_77400
A0A3F3RQ02	0	Uncharacterized protein	ATCC64974_77050
A0A3F3RQA1	4	Uncharacterized protein	ATCC64974_79120
A0A505HZ41	3	Signal recognition particle subunit SRP72	CAN33_002690
A0A505HYU5	5	Uncharacterized protein	CAN33_002140
A0A3F3RQL2	5	Fumarylacetoacetase	ATCC64974_79800
A0A3F3RQP2	3	HPt domain-containing protein	ATCC64974_81510
A0A505HW17	3	Fungal specific transcription factor domain family protein	CAN33_002385
A0A505HSJ0	8	HECT domain-containing protein	CAN33_002380
A0A3F3RQV9	7	Acetyl-coenzyme A synthetase	ATCC64974_80800
A0A3F3RQX8	8	Uncharacterized protein	ATCC64974_83370
A0A3F3RQZ2	3	Thiamine_BP domain-containing protein	ATCC64974_81920
A0A505HX96	4	Aldo/keto reductase family protein	CAN33_002145
A0A3F3RR54	0	Uncharacterized protein	ATCC64974_82210
A0A505IBH7	5	Uncharacterized protein	CAN33_0022100
A0A3F3RRR0	8	Glutathione reductase	ATCC64974_85000
A0A3F3RRY5	7	Peptidase_M24 domain-containing protein	ATCC64974_85780
A0A505HSP2	2	Alpha-amylase A type-3	CAN33_002680
A0A3F3RSB9	4	Uncharacterized protein	ATCC64974_88320
A0A3F3RSF5	4	Spinocerebellar ataxia type 10 protein domain family protein	ATCC64974_88650
A0A3F3RSZ6	3	Uncharacterized protein	ATCC64974_90420
A0A3F3RT04	3	C2H2 type zinc-finger (2 copies) family protein	ATCC64974_89390
A0A3F3RT05	8	Tr-type G domain-containing protein	ATCC64974_90520
A0A3F3RTB9	4	Uncharacterized protein	ATCC64974_88610
A0A505I506	1	Alcohol dehydrogenase GroES-like domain family protein	CAN33_0030955
A0A3F3RU15	0	Uncharacterized protein	ATCC64974_88230
A0A3F3RU44	8	Ribosomal protein L37	ATCC64974_94330
A0A505I9K8	2	Fungal specific transcription factor domain family protein	CAN33_0031120
A0A505I1E7	2	DNA repair helicase (Rad3) family protein	CAN33_0032965
A0A505HW16	3	HPC2 and ubinuclein domain family protein	CAN33_0032830
A0A3F3RUQ6	7	Mitochondrial ribosomal protein subunit L20 family protein	ATCC64974_95530
V9SEC7	1	Fructosyltransferase	fts1
A0A3F3RV05	4	Succinyl-CoA:3-ketoacid-coenzyme A transferase	ATCC64974_97700
A0A3F3RV18	4	Alpha-galactosidase	ATCC64974_96720
A0A3F3RV42	6	Uncharacterized protein	ATCC64974_94690
A0A3F3RV68	3	Altered inheritance of mitochondria protein 24, mitochondrial	ATCC64974_98270
A0A3F3RVF1	1	Glutathione-dependent formaldehyde-activating enzyme family protein	ATCC64974_93220
A0A3F3RVJ3	8	Acyl transferase domain family protein	ATCC64974_96510
A0A505HV51	4	GTPase-activator protein for Ras-like GTPase family protein	CAN33_0045085
A0A3F3RVM4	3	Reticulon-like protein	rtnA
A0A3F3RVN4	7	ABC transporter family protein	ATCC64974_98240
A0A3F3RVP4	5	Aconitate hydratase, mitochondrial	ATCC64974_98340
A0A3F3RVW2	8	MAS20 protein import receptor family protein	ATCC64974_100670
A0A3F3RW14	7	Catalase domain-containing protein	ATCC64974_99540
A0A505I3R0	8	40S ribosomal protein S10-A	CAN33_0044940
A0A3F3RW67	8	GTP-binding nuclear protein	ATCC64974_98710
A0A3F3RW68	3	Pyrid_ox_like domain-containing protein	ATCC64974_100820
A0A3F3RWC5	3	Uncharacterized protein	ATCC64974_99310
A0A505HQK3	3	Translation elongation factor Tu	CAN33_0042555
A0A3F3RWH8	0	Spermine/spermidine synthase family protein	ATCC64974_101240
A0A3F3RWQ5	7	Uncharacterized protein	ATCC64974_99860
A0A3F3RWR0	8	Short chain dehydrogenase family protein	ATCC64974_103680
A0A505HX57	5	Rad51 family protein	CAN33_0042825
A0A3F3RWT4	7	Aminomethyltransferase	ATCC64974_103970
A0A505HTL3	4	AAA domain (Cdc48 subfamily) protein	CAN33_0042110
A0A3F3RX79	6	Uncharacterized protein	ATCC64974_104600
A0A3F3RXI7	3	COMPASS (Complex proteins associated with Set1p) component shg1 family protein	ATCC64974_102810
A0A3F3RXN7	7	PPM-type phosphatase domain-containing protein	ATCC64974_105800
A0A3F3RXN9	6	Eukaryotic translation initiation factor 3 subunit H	ATCC64974_104900
A0A3F3RXQ5	8	Uncharacterized protein	ATCC64974_106000
A0A3F3RXS9	3	Ubiquitin-conjugating enzyme family protein	ATCC64974_103600
A0A3F3RY41	4	Uncharacterized protein	ATCC64974_108650
A0A3F3RY43	3	HTH APSES-type domain-containing protein	ATCC64974_108080
A0A3F3RYB6	0	Uncharacterized protein	ATCC64974_104640
A0A3F3RYD5	3	Flavin containing amine oxidoreductase family protein	ATCC64974_102680
A0A3F3RYG6	6	PKS_ER domain-containing protein	ATCC64974_109280
A0A505HNI9	3	Response regulator receiver domain family protein	CAN33_0038855
A0A3F3RYM3	3	Aminotran_5 domain-containing protein	ATCC64974_105620
A0A3F3RYP0	8	Uncharacterized protein	ATCC64974_108790
A0A3F3RYV0	5	Glycosyl hydrolases 31 family protein	ATCC64974_107370
A0A3F3RYV1	3	Uncharacterized protein	ATCC64974_110180
A0A3F3RZ60	6	Uncharacterized protein	ATCC64974_108470
A0A505HVK9	6	Putative 26S proteasome regulatory subunit rpn6	CAN33_0040125
A0A3F3RZK4	3	Myosin-binding striated muscle assembly central family protein	ATCC64974_109320
A0A3F3RZK5	8	Putative 26S proteasome subunit rpt4	ATCC64974_106840
A0A3F3S0G7	8	Uncharacterized protein	ATCC64974_110120
A0A505HRR2	5	Uncharacterized protein	CAN33_0040765
A0A505HRZ5	7	Phosducin family protein	CAN33_0038935
A0A505HV87	8	MICOS complex subunit MIC60	CAN33_001100
A0A505HXG0	6	Aminotran_1_2 domain-containing protein	CAN33_0029760
A0A505HXQ1	8	Lactoylglutathione lyase	CAN33_0029835
A0A505HY84	8	Ribosomal protein L19	CAN33_0018905
A0A505I085	3	40S ribosomal protein S30	CAN33_0029390
A0A505I0E4	7	GMC oxidoreductase family protein	CAN33_0021760
Q9HET3	8	Secretion related GTPase (SrgB)	srgB
A0A505I610	2	Tyrosinase_Cu-bd domain-containing protein	CAN33_0024105
A0A505I817	3	THO complex subunit 1 transcription elongation factor family protein	CAN33_0025730
Q874Q3	8	6-phosphogluconate dehydrogenase, decarboxylating	gndA
A0A505I9E7	0	Alpha-glucosidase	CAN33_004650
A0A505IBT6	8	Uncharacterized protein	CAN33_008095
A0A505IC04	7	Phosphotransferase	CAN33_004240
A0A505ID14	8	Aminopeptidase	CAN33_0025595
A0A505IGG1	1	Membrane transport family protein	CAN33_0047540
A0A505IJF5	8	Thioredoxin	CAN33_0050925
A0A505IKX4	5	Carboxypeptidase	CAN33_0052290
A0A505IPG0	6	Zinc-binding dehydrogenase family protein	CAN33_0035410
A0A516AFQ5	8	Translation elongation factor 1-alpha (Fragment)	---
G8IHC1	3	Major Facilitator Superfamily protein	ATCC64974_25760
O94184	8	Peptidyl-prolyl cis-trans isomerase	cypA
Q00070	7	Pepsinogen	pepE
Q2L888	5	Isocitrate lyase	ICL2
Q3MU67	5	HECT-type ubiquitin ligase-interacting protein creD	rpnG
Q537X0	7	Superoxide dismutase (Fragment)	MnSOD
Q8J219	3	Aminopeptidase C	apsC
Q8WZI9	7	Calnexin	clxA
Q9G1V2	3	Cytochrome c oxidase subunit 1 (Fragment)	cox1
