# Supplementary material for: Proteome-Wide Analysis of Lysine 2-Hydroxyisobutyrylation in Aspergillus niger in Peanuts
Source: Front Microbiol. 2021 Aug 18;12:719337. doi: 10.3389/fmicb.2021.719337 (PMC8418202; doi:10.3389/fmicb.2021.719337)
Supplement: Supplementary file 6 [file Table_6.XLSX]

## Sheet: ident Classification
GO Terms Level 1	GO Terms Level 2	No. of Protein
Biological Process	cellular metabolic process	702
	organic substance metabolic process	688
	primary metabolic process	642
	nitrogen compound metabolic process	573
	biosynthetic process	381
	cellular component organization or biogenesis	358
	small molecule metabolic process	289
	regulation of biological process	273
	catabolic process	226
	establishment of localization	220
	cellular response to stimulus	210
	cellular localization	195
	macromolecule localization	179
	oxidation-reduction process	165
	response to stress	155
	other	518
Cellular Component	cytoplasm	783
	organelle	744
	membrane	300
	cytosol	273
	membrane-enclosed lumen	185
	ribonucleoprotein complex	172
	endomembrane system	164
	cell periphery	154
	catalytic complex	138
	intrinsic component of membrane	123
	envelope	117
	other	471
Molecular Function	organic cyclic compound binding	274
	heterocyclic compound binding	273
	hydrolase activity	198
	protein binding	161
	ion binding	147
	transferase activity	134
	oxidoreductase activity	118
	small molecule binding	107
	carbohydrate derivative binding	81
	catalytic activity, acting on a protein	77
	structural constituent of ribosome	67
	drug binding	61
	other	346

## Sheet: ident list
Category	Protein accession	Position	Amino acid	Protein description	Gene name	Modified sequence	Charge	Mass error [ppm]	MS/MS Count	Num. of Rep.	Localization prob Exp.1	Score diff Exp.1	PEP Exp.1	Score Exp.1	Localization prob Exp.2	Score diff Exp.2	PEP Exp.2	Score Exp.2	Localization prob Exp.3	Score diff Exp.3	PEP Exp.3	Score Exp.3
cellular metabolic process	A0A100I3L9	56	K	Ribosomal protein L15	ABL_00193	AK(1)QGYVVYR	2	0.59484	9	3	1	107.574	0.00114339	107.57	1	120.155	0.000470772	120.15	1	107.574	0.00114339	107.57
	A0A100I3L9	12	K	Ribosomal protein L15	ABL_00193	YVEEIQK(1)K	2	0.18277	7	3	1	116.726	0.0019954	116.73	1	103.833	0.00361843	103.83	1	103.833	0.00361843	103.83
	A0A100I3L9	169	K	Ribosomal protein L15	ABL_00193	GLTATGK(1)K	2	1.0783	4	3	1	71.3794	0.0243761	71.379	1	73.6646	0.0200734	73.665	1	81.6423	0.0132299	81.642
	A0A100I3L9	140	K	Ribosomal protein L15	ABL_00193	YFEVILVDPQHK(1)AIR	3	-1.9977	7	3	1	83.8231	6.31e-10	124.62	1	104.954	1.34e-06	104.95	1	113.395	7.27e-07	113.4
	A0A3F3R4V0	168	K	Uncharacterized protein	ATCC64974_3600	EWQEASNEYAK(1)QEK	2	0.17899	3	3	1	196.334	1.08e-18	196.33	1	224.157	1.12e-23	224.16	1	200.185	8.95e-19	200.19
	A0A3F3R4V0	171	K	Uncharacterized protein	ATCC64974_3600	QEK(1)INPIYGISAEGYEGK	2	0.537	6	3	1	225.856	2.49e-34	225.86	1	216.162	6.5e-29	216.16	1	206.696	3.02e-28	206.7
	A0A3F3R4V0	196	K	Uncharacterized protein	ATCC64974_3600	GFVQSPPAEK(1)Q	2	-0.399	6	3	1	98.1049	0.000304251	98.105	1	103.433	0.000106307	103.43	1	132.028	6.36e-06	132.03
	A0A3F3R4V0	186	K	Uncharacterized protein	ATCC64974_3600	INPIYGISAEGYEGK(1)GFVQSPPAEK	3	-1.4487	8	3	1	184.475	1.43e-23	184.47	1	124.513	4.36e-11	124.51	1	163.745	7.58e-17	163.74
	A0A3F3R4V0	101	K	Uncharacterized protein	ATCC64974_3600	VDWHQMTLQEK(1)K	3	0.10712	9	3	1	162.223	6.16e-09	162.22	1	134.685	1.39e-08	150.49	1	160.379	7.44e-09	160.38
	A0A100IP51	38	K	Histone H2A	ABL_07466	K(1)GNYAQR	2	-0.035719	4	3	1	66.7992	9.69e-05	128.86	1	120.645	0.000155394	120.65	1	85.2649	0.0267065	85.265
	A0A100IP51	22	K	Histone H2A	ABL_07466	SSK(1)AGLAFPVGR	2	1.1168	8	3	1	130.565	2.07e-06	130.56	1	138.236	1.13e-06	138.24	1	108.716	2.82e-05	108.72
	A0A254UDN3	238	K	Enoyl-(Acyl carrier protein) reductase family protein	ATCC64974_45980	KANLYAVK(1)VLR	3	0.63281	20	3	1	86.4638	7.33e-07	157.96	1	80.2355	3.36e-07	165.58	1	84.1801	3.06e-05	138.08
	A0A254UDN3	199	K	Enoyl-(Acyl carrier protein) reductase family protein	ATCC64974_45980	ATWGK(1)TIPTNDEDLDGNGHGTHCSGTMAGK	4	-0.26328	7	3	1	88.9858	4.63e-06	88.986	1	99.3192	6.07e-08	99.319	1	65.2436	0.000955589	65.244
	A0A254UDN3	224	K	Enoyl-(Acyl carrier protein) reductase family protein	ATCC64974_45980	TIPTNDEDLDGNGHGTHCSGTMAGK(1)K	4	-0.0039433	11	3	1	131.935	1.77e-10	131.94	1	125.387	2.53e-10	125.39	1	149.067	1.37e-15	149.07
	A0A254UDN3	278	K	Enoyl-(Acyl carrier protein) reductase family protein	ATCC64974_45980	GFK(1)GSVANMSLGGGK	2	0.4144	21	3	1	132.081	8.22e-10	132.08	1	124.62	8.65e-10	129.38	1	141.851	3.16e-10	141.85
	A0A254UDN3	290	K	Enoyl-(Acyl carrier protein) reductase family protein	ATCC64974_45980	GSVANMSLGGGK(1)SK	2	-0.46423	26	3	1	175.009	5.26e-14	175.01	1	118.507	3.54e-14	178.67	1	127.322	4.72e-14	173.25
	A0A254UDN3	231	K	Enoyl-(Acyl carrier protein) reductase family protein	ATCC64974_45980	K(1)ANLYAVK	2	0.054277	9	3	1	114.498	0.00227588	114.5	1	105.136	0.00345445	105.14	1	119.406	0.00165791	119.41
	Q12551	254	K	Alpha-L-arabinofuranosidase	ABF2	GGADK(1)WAIR	2	-0.45726	6	3	1	123.863	0.000293455	123.86	1	121.733	0.000386392	121.73	1	114.394	0.000778765	114.39
	A0A505I6K0	334	K	Glucose-6-phosphate 1-dehydrogenase	CAN33_005130	AGK(1)ALNEQK	2	-0.67152	3	3	1	45.9081	0.0580671	45.908	1	63.7341	0.0209845	63.734	1	56.6322	0.0341545	56.632
	A0A505I6K0	340	K	Glucose-6-phosphate 1-dehydrogenase	CAN33_005130	ALNEQK(1)TEIR	2	-0.46119	6	3	1	189.584	1.15e-08	189.58	1	184.361	2.24e-08	184.36	1	192.442	5.46e-09	192.44
	A0A505I6K0	169	K	Glucose-6-phosphate 1-dehydrogenase	CAN33_005130	ALEPNWK(1)EEEIFR	2	0.13506	5	3	1	152.399	1.61e-10	152.4	1	115.342	3.57e-06	115.34	1	136.299	9.9e-09	136.3
	A0A505I6K0	278	K	Glucose-6-phosphate 1-dehydrogenase	CAN33_005130	AMDAIEPK(1)NVIIGQYGK	2	2.5074	8	3	1	133.857	8.43e-10	133.86	1	95.6617	1.45e-09	124.25	1	102.085	8.43e-10	133.86
	A0A505I6K0	287	K	Glucose-6-phosphate 1-dehydrogenase	CAN33_005130	NVIIGQYGK(1)SLDGSK	2	-1.1471	7	3	1	59.7277	6.57e-12	147.12	1	136.814	6.12e-10	136.81	1	118.21	1.9e-14	157.68
	A0A505I6K0	99	K	Glucose-6-phosphate 1-dehydrogenase	CAN33_005130	DDSFINLNK(1)HLEEIEK	3	2.0334	3	3	1	97.9042	3.02e-05	97.904	1	123.023	3.7e-08	123.02	1	120.766	2.62e-07	120.77
	A0A505I6K0	106	K	Glucose-6-phosphate 1-dehydrogenase	CAN33_005130	HLEEIEK(1)GQK	2	0.57105	7	3	1	183.03	2.52e-08	183.03	1	199.076	2.16e-10	199.08	1	195.511	2.55e-10	195.51
	A0A505I6K0	356	K	Glucose-6-phosphate 1-dehydrogenase	CAN33_005130	DVTSGIFK(1)DIPR	2	-0.59424	6	3	1	159.99	1.55e-08	159.99	1	152.467	2.59e-08	152.47	1	142.83	5.71e-07	142.83
	A0A505I6K0	215	K	Glucose-6-phosphate 1-dehydrogenase	CAN33_005130	HHIDNVQITFK(1)EPFGTEGR	3	2.959	4	3	1	78.4556	0.000327511	78.456	1	78.1319	0.000353084	78.132	1	56.304	0.000335154	77.959
	A0A505I6K0	182	K	Glucose-6-phosphate 1-dehydrogenase	CAN33_005130	IDHYLGK(1)EMVK	3	-0.50968	12	3	1	151.788	3.14e-08	151.79	1	155.989	2.46e-08	155.99	1	148.183	3.73e-08	148.18
	A0A505I6K0	148	K	Glucose-6-phosphate 1-dehydrogenase	CAN33_005130	IIVEK(1)PFGK	2	0.21205	5	3	1	96.9477	0.00215168	96.948	1	74.4644	0.00851677	74.464	1	97.4306	0.00204399	97.431
	A0A505I6K0	293	K	Glucose-6-phosphate 1-dehydrogenase	CAN33_005130	SLDGSK(1)PAYK	2	-0.48422	6	3	1	85.2904	0.00267207	85.29	1	56.4044	0.0152453	67.207	1	66.19	0.0165888	66.19
	A0A505I6K0	265	K	Glucose-6-phosphate 1-dehydrogenase	CAN33_005130	PISFSAEDIRDEK(1)VR	3	0.49244	3	3	1	96.6729	5.28e-05	96.673	1	81.3269	0.000323919	81.327	1	71.98	0.00299492	71.98
	A0A505I6K0	64	K	Glucose-6-phosphate 1-dehydrogenase	CAN33_005130	SYIK(1)TPTK	2	-0.053694	5	3	1	72.607	0.0161637	72.607	1	77.7321	0.0111432	77.732	1	85.6757	0.00819435	85.676
	A0PCH8	399	K	A-glucosidase	Agl	FSYSEGDEFLSK(1)LHESGR	3	-0.5253	6	3	1	154.494	2.75e-15	154.49	1	148.153	3.8e-15	148.15	1	135.088	3.64e-10	135.09
	A0A4Y5RXA4	145	K	Glucoamylase (Fragment)	---	ALANHK(1)EVVDSFR	3	0.06453	45	3	1	121.239	4.69e-11	165.64	1	109.835	1.32e-18	206.46	1	121.449	3.65e-15	194.3
	A0A254TU37	101	K	ATP-dependent 6-phosphofructokinase	ATCC64974_110490	AAK(1)NMVLR	2	0.39287	3	3	1	62.5462	0.0300407	62.546	1	71.5012	0.017689	71.501	1	81.2963	0.00982011	81.296
	A0A254TU37	680	K	ATP-dependent 6-phosphofructokinase	ATCC64974_110490	AAVPGHFQQGGK(1)PSPMDR	3	-0.80086	3	3	1	86.5733	0.000246452	86.573	1	93.3808	0.000118714	93.381	1	91.6222	0.000151712	91.622
	A0A254TU37	378	K	ATP-dependent 6-phosphofructokinase	ATCC64974_110490	DSEFK(1)EYHFSYINTSTPDHPK	3	-0.23467	4	3	1	171.13	5.24e-22	171.13	1	271.621	1.26e-58	271.62	1	225.297	1.31e-40	225.3
	A0A254TU37	394	K	ATP-dependent 6-phosphofructokinase	ATCC64974_110490	EYHFSYINTSTPDHPK(1)LLLPENK	4	-0.48361	3	3	1	158.001	6.17e-16	158	1	143.93	2.53e-11	143.93	1	80.412	8.33e-05	80.412
	A0A254TU37	523	K	ATP-dependent 6-phosphofructokinase	ATCC64974_110490	EK(1)YPEFK	2	0.6571	4	3	1	71.8775	0.0335029	71.877	1	62.1074	0.0503028	62.107	1	78.7702	0.0245656	78.77
	A0A254TU37	401	K	ATP-dependent 6-phosphofructokinase	ATCC64974_110490	LLLPENK(1)R	2	-0.12055	5	3	1	60.9103	0.0440883	60.91	1	98.6294	0.00462166	98.629	1	79.474	0.00350073	95.909
	A0A254TU37	277	K	ATP-dependent 6-phosphofructokinase	ATCC64974_110490	ISSSK(1)IK	2	-0.041399	4	3	1	89.1423	0.0165781	89.142	1	91.9001	0.0144543	91.9	1	72.7893	0.031935	72.789
	A0A3F3RTB3	549	K	"Permease for cytosine/purine, uracil, thiamine, allantoin family protein"	ATCC64974_90280	AESITITNDK(1)GR	2	0.16835	7	3	1	148.183	3.19e-08	148.18	1	151.257	2.76e-08	151.26	1	160.524	1.47e-08	160.52
	A0A3F3RTB3	302	K	"Permease for cytosine/purine, uracil, thiamine, allantoin family protein"	ATCC64974_90280	DLK(1)AMGK	2	-0.39239	3	3	1	65.2521	0.0448954	65.252	1	64.5671	0.0460732	64.567	1	62.6585	0.0493552	62.659
	A0A3F3RTB3	182	K	"Permease for cytosine/purine, uracil, thiamine, allantoin family protein"	ATCC64974_90280	EIAEGYLGK(1)K	2	-0.0072469	6	3	1	98.044	0.00119791	98.044	1	107.205	0.000651556	107.21	1	107.205	0.000651556	107.21
	A0A3F3RTB3	183	K	"Permease for cytosine/purine, uracil, thiamine, allantoin family protein"	ATCC64974_90280	K(1)VTHAVVTVPAYFNDAQR	3	0.60352	5	3	1	75.2146	0.000667065	75.215	1	100.966	3.04e-06	100.97	1	78.6737	0.000414916	78.674
	A0A3F3RTB3	355	K	"Permease for cytosine/purine, uracil, thiamine, allantoin family protein"	ATCC64974_90280	FEELNMDLFK(1)K	2	1.2818	5	3	1	178.666	4.5e-11	178.67	1	206.97	3.04e-14	206.97	1	120.033	5.73e-14	196.48
	A0A3F3RTB3	356	K	"Permease for cytosine/purine, uracil, thiamine, allantoin family protein"	ATCC64974_90280	K(1)TLKPVEQVLK	3	0.1691	3	3	1	65.4115	2.61e-11	172.76	1	69.086	1.63e-08	162.93	0.999999	58.9889	1.73e-05	117.03
	A0A3F3RTB3	539	K	"Permease for cytosine/purine, uracil, thiamine, allantoin family protein"	ATCC64974_90280	GTGK(1)AESITITNDK	2	0.99034	6	3	1	125.672	9.4e-09	125.67	1	140.274	3.1e-09	140.27	1	114.31	2.54e-06	114.31
	A0A3F3RTB3	126	K	"Permease for cytosine/purine, uracil, thiamine, allantoin family protein"	ATCC64974_90280	KFDDK(1)DVQK	2	0.043794	3	3	0.999998	56.7316	0.00478702	134.84	0.999997	55.5999	0.00951002	121.9	0.999984	48.0225	0.0588876	96.113
	A0A3F3RTB3	299	K	"Permease for cytosine/purine, uracil, thiamine, allantoin family protein"	ATCC64974_90280	NNVDVTK(1)DLK	2	0.78508	7	3	1	99.9731	0.000655932	99.973	1	80.706	0.0013386	94.767	1	53.5672	0.00373388	77.744
	A0A3F3RTB3	372	K	"Permease for cytosine/purine, uracil, thiamine, allantoin family protein"	ATCC64974_90280	K(1)SEVDDIVLVGGSTR	3	0.12798	3	3	1	202.327	2.94e-22	202.33	1	202.342	2.93e-22	202.34	1	67.4147	0.00528053	67.415
	A0A3F3RTB3	101	K	"Permease for cytosine/purine, uracil, thiamine, allantoin family protein"	ATCC64974_90280	LVGDAAK(1)NQYAANPR	2	-0.61674	5	3	1	242.79	1.73e-35	242.79	1	232.373	5.6e-29	232.37	1	220.987	1.18e-28	220.99
	A0A3F3RTB3	173	K	"Permease for cytosine/purine, uracil, thiamine, allantoin family protein"	ATCC64974_90280	MK(1)EIAEGYLGK	2	0.52401	10	3	1	96.7446	4.8e-05	109	1	96.0675	1.77e-05	119.39	1	95.0939	0.000497576	95.094
	A0A3F3RTB3	572	K	"Permease for cytosine/purine, uracil, thiamine, allantoin family protein"	ATCC64974_90280	MVAEAEEFAEEDK(1)AIK	2	-0.56926	4	3	1	196.951	1.61e-22	196.95	1	186.418	2.78e-18	186.42	1	192.315	8.51e-19	192.32
	A0A3F3RTB3	493	K	"Permease for cytosine/purine, uracil, thiamine, allantoin family protein"	ATCC64974_90280	SLTK(1)DNNLLGK	2	1.1411	4	3	1	101.393	8.51e-05	101.39	1	101.393	8.51e-05	101.39	1	97.7338	0.000256739	97.734
	A0A3F3RTB3	116	K	"Permease for cytosine/purine, uracil, thiamine, allantoin family protein"	ATCC64974_90280	TIFDIK(1)R	2	-0.3471	8	3	1	89.1423	0.0226304	89.142	1	104.448	0.0102046	104.45	1	111.816	0.00796357	111.82
	A0A3F3RTB3	232	K	"Permease for cytosine/purine, uracil, thiamine, allantoin family protein"	ATCC64974_90280	VVNEPTAAAIAYGLDK(1)TGDER	3	1.2668	7	3	1	160.567	1.57e-15	160.57	1	175.647	4.24e-22	175.65	1	164.175	1.03e-15	164.18
	A0A100IE39	89	K	Superoxide dismutase [Cu-Zn]	ABL_03197	HVGDLGNFK(1)TDAEGNAVGSK	3	-0.50219	13	3	1	119.377	3.82e-15	150.23	1	126.913	4.22e-15	148.06	1	115.419	4.41e-11	145.71
	A0A100IE39	100	K	Superoxide dismutase [Cu-Zn]	ABL_03197	TDAEGNAVGSK(1)QDK	2	-0.13366	8	3	1	234.899	4.69e-24	234.9	1	244.442	4.37e-29	244.44	1	217.57	5.74e-20	217.57
	A0A100IE39	106	K	Superoxide dismutase [Cu-Zn]	ABL_03197	LVK(1)LIGAESVLGR	2	-0.21924	9	3	1	89.46	0.000471994	89.46	1	100.727	1e-05	100.73	1	111.877	5.1e-06	111.88
	A0A100IE39	3	K	Superoxide dismutase [Cu-Zn]	ABL_03197	VK(1)AVAVIR	2	-0.043737	7	3	1	106.382	0.00241568	106.38	1	106.042	0.002447	106.04	1	106.042	0.002447	106.04
	A0A254ULL9	325	K	SNARE domain family protein	ATCC64974_39800	NWK(1)GTEADGAER	2	0.96603	3	3	1	62.0879	0.0169766	62.088	1	51.4633	0.0318419	51.463	1	71.1757	0.00432291	71.176
	A0A3F3RW63	457	K	Trehalose-6-phosphate synthase	ATCC64974_98360	LDK(1)YVNK	2	0.33327	4	3	1	125.504	0.00314323	125.5	1	105.136	0.00732216	105.14	1	103.833	0.00761239	103.83
	A0A3F3RW63	170	K	Trehalose-6-phosphate synthase	ATCC64974_98360	EEIGDSK(1)ENVK	2	-2.243	8	3	1	67.385	2.9e-05	117.25	1	68.4357	0.00177517	81.09	1	66.2667	0.00225595	75.819
	A0A3F3RW63	262	K	Trehalose-6-phosphate synthase	ATCC64974_98360	FEEGLK(1)K	2	-0.044733	3	3	1	91.9062	0.0197248	91.906	1	79.116	0.0331705	79.116	1	81.7839	0.0303659	81.784
	A0A3F3RW63	485	K	Trehalose-6-phosphate synthase	ATCC64974_98360	ISEHSAEK(1)FHAK	3	-0.30111	5	3	1	107.088	1.47e-05	107.09	1	64.8267	0.00713928	64.827	1	66.3926	0.00622107	66.393
	A0A3F3RW63	293	K	Trehalose-6-phosphate synthase	ATCC64974_98360	LDYIK(1)GVPQK	2	0.49231	6	3	1	93.5609	0.00150834	93.561	1	102.955	0.000582289	102.95	1	84.8821	0.00272951	84.882
	A0A3F3RW63	136	K	Trehalose-6-phosphate synthase	ATCC64974_98360	LFAK(1)AVAK	2	-0.26969	5	3	1	89.2957	0.00685054	89.296	1	89.2957	0.00685054	89.296	1	81.1906	0.00985935	81.191
	A0A3F3RZ05	208	K	Protein kinase C	ATCC64974_109970	IESNQK(1)IQLLK	2	0.32889	3	3	1	202.034	3.15e-14	202.03	1	209.849	1.68e-14	209.85	1	208.556	1.92e-14	208.56
	A0A3F3RZ05	173	K	Protein kinase C	ATCC64974_109970	LSVEK(1)QYK	2	1.0182	3	3	1	82.4525	0.00896785	82.452	1	82.4525	0.0093909	82.452	1	84.4978	0.00863163	84.498
	A0A3F3RGS9	170	K	Trehalose-6-phosphate synthase	ATCC64974_49340	EELAALGK(1)NNIR	2	-0.84904	7	3	1	129.667	7.47e-16	217.78	1	152.693	2.56e-08	152.69	1	199.333	1.48e-14	199.33
	A0A3F3RGS9	276	K	Trehalose-6-phosphate synthase	ATCC64974_49340	IASLENK(1)FQGTK	2	0.59001	8	3	1	179.588	1.26e-11	179.59	1	225.787	1.95e-18	225.79	1	218.397	2.8e-16	218.4
	A0A3F3RGS9	293	K	Trehalose-6-phosphate synthase	ATCC64974_49340	LDYIK(1)GIPQK	2	0.59697	9	3	1	112.894	0.000336805	112.89	1	114.894	0.000287402	114.89	1	123.112	8.44e-05	123.11
	A0A3F3RGS9	135	K	Trehalose-6-phosphate synthase	ATCC64974_49340	LFAK(1)TIAHEAR	3	-0.19103	6	3	1	99.752	4.31e-05	99.752	1	97.1627	0.000146542	97.163	1	97.1627	0.000146542	97.163
	A0A254U566	112	K	Glyceraldehyde-3-phosphate dehydrogenase	ATCC64974_72940	AAAHLK(1)GGAK	2	0.02007	5	3	1	90.1504	0.00198823	90.15	1	96.1429	0.00114503	96.143	1	70.3627	0.0110746	70.363
	A0A254U566	262	K	Glyceraldehyde-3-phosphate dehydrogenase	ATCC64974_72940	ALK(1)DASENELK	2	0.019372	17	3	1	134.13	4.02e-06	134.13	1	68.1074	5.88e-08	153.95	1	134.977	3.77e-06	134.98
	A0A254U566	4	K	Glyceraldehyde-3-phosphate dehydrogenase	ATCC64974_72940	APK(1)VGINGFGR	2	-0.26301	16	3	1	99.2826	0.000212923	103.08	1	112.834	4.46e-05	112.83	1	88.5961	0.000196344	104.82
	A0A254U566	258	K	Glyceraldehyde-3-phosphate dehydrogenase	ATCC64974_72940	ATSYDEIK(1)K	2	0.42285	42	3	1	113.622	0.00111943	113.62	1	50.3534	0.00199349	101.65	1	113.658	0.000581772	120.99
	A0A254U566	218	K	Glyceraldehyde-3-phosphate dehydrogenase	ATCC64974_72940	AVGK(1)VIPTLNGK	2	0.83385	29	3	1	78.3239	2.13e-06	130.1	1	87.0258	2.55e-05	110.31	1	98.1049	1.98e-05	113.61
	A0A254U566	226	K	Glyceraldehyde-3-phosphate dehydrogenase	ATCC64974_72940	VIPTLNGK(1)LTGMAMR	2	-0.80933	47	3	1	58.8852	5.32e-10	138.19	1	99.0691	2.3e-14	151.41	1	106.3	2.4e-09	132.08
	A0A254U566	185	K	Glyceraldehyde-3-phosphate dehydrogenase	ATCC64974_72940	FGIVEGLMTTVHSYTATQK(1)VVDAPSSK	3	1.1255	4	3	1	172.315	1.08e-23	172.32	1	155.161	6.01e-17	155.16	1	176.526	8.76e-24	176.53
	A0A254U566	193	K	Glyceraldehyde-3-phosphate dehydrogenase	ATCC64974_72940	VVDAPSSK(1)DWR	2	0.21556	23	3	1	106.667	4.02e-06	134.13	1	100.931	4.89e-05	111.63	1	134.13	4.02e-06	134.13
	A0A254U566	71	K	Glyceraldehyde-3-phosphate dehydrogenase	ATCC64974_72940	GTIETYEEGLIVNGK(1)K	3	0.56917	37	3	1	117.081	5.88e-43	276.51	1	49.2649	1.45e-51	293.25	1	124.62	1.77e-53	313.88
	A0A254U566	250	K	Glyceraldehyde-3-phosphate dehydrogenase	ATCC64974_72940	LEK(1)ATSYDEIKK	3	0.36579	36	3	1	151.797	9.02e-12	176.05	1	105.456	4.48e-08	158.04	1	130.854	1.83e-09	168.82
	A0A254U566	56	K	Glyceraldehyde-3-phosphate dehydrogenase	ATCC64974_72940	YDSTHGQFK(1)GTIETYEEGLIVNGK	3	-1.3203	35	3	1	186.924	8.91e-42	231.29	1	57.6937	2.94e-42	238.87	1	139.462	1.26e-41	228.57
	A0A254U566	214	K	Glyceraldehyde-3-phosphate dehydrogenase	ATCC64974_72940	TAAQNIIPSSTGAAK(1)AVGK	3	0.13649	13	3	1	127.494	4.84e-11	127.49	1	127.321	5.86e-10	127.32	1	124.988	5.64e-11	124.99
	A0A254UBY1	214	K	Pyruvate kinase	ATCC64974_49600	DIADLK(1)FGVR	2	-0.95916	14	3	1	137.976	3.09e-05	137.98	1	128.348	6.17e-05	128.35	1	125.747	7.01e-05	125.75
	A0A254UBY1	118	K	Pyruvate kinase	ATCC64974_49600	DIPIK(1)QGHELNITTDEQYATASDDK	3	-0.86476	4	3	1	131.378	3.04e-11	131.38	1	144.286	5.65e-12	144.29	1	127.535	3.78e-11	127.53
	A0A254UBY1	86	K	Pyruvate kinase	ATCC64974_49600	EAAK(1)TQVGRPLAIALDTK	3	-0.83221	9	3	1	84.2082	0.000356142	115.86	1	105.358	0.00126188	105.36	1	112.008	0.000906346	112.01
	A0A254UBY1	100	K	Pyruvate kinase	ATCC64974_49600	TQVGRPLAIALDTK(1)GPEIR	3	0.98394	9	3	1	150.689	4.36e-15	164.93	1	50.9562	6.06e-19	206.18	1	60.6211	8.08e-11	150.26
	A0A254UBY1	247	K	Pyruvate kinase	ATCC64974_49600	EVLGEEGK(1)EIQIIAK	2	-0.055738	5	3	1	220.46	1.21e-28	220.46	1	251.87	1.07e-35	251.87	1	251.905	1.06e-35	251.91
	A0A254UBY1	191	K	Pyruvate kinase	ATCC64974_49600	K(1)GVNLPGTDVDLPALSEK	2	1.6802	3	3	1	137.612	8.29e-10	137.61	1	140.317	5.96e-10	140.32	1	125.23	1.9e-09	125.23
	A0A254UBY1	462	K	Pyruvate kinase	ATCC64974_49600	K(1)PDFNVK	2	0.8999	7	3	1	118.743	0.0058566	118.74	1	104.437	0.0102078	104.44	1	98.0089	0.0133094	98.009
	A0A254UBY1	468	K	Pyruvate kinase	ATCC64974_49600	K(0.083)PDFNVK(0.917)VWQEDVDR	3	-0.086189	3	3	0.857405	7.7908	0.000261524	84.859	0.917445	10.4584	5.7e-05	96.435	0.887299	8.96141	0.00130232	74.428
	A0A254UBY1	21	K	Pyruvate kinase	ATCC64974_49600	LEWHSK(1)LNTEMVPSK	3	0.84603	5	3	1	135.466	3.28e-10	135.47	1	74.7833	0.000441854	74.783	1	178.026	5.36e-18	178.03
	A0A254UBY1	30	K	Pyruvate kinase	ATCC64974_49600	LNTEMVPSK(1)NFR	2	-1.6386	7	3	1	99.8441	2.31e-06	128.57	1	154.357	2.33e-08	154.36	1	124.119	2.86e-06	124.12
	A0A254UBY1	479	K	Pyruvate kinase	ATCC64974_49600	LK(1)WGINHALK	2	0.18318	8	3	1	111.455	0.00017667	111.46	1	96.3419	0.00017667	111.46	1	61.5599	0.000576741	95.642
	A0A254UBY1	300	K	Pyruvate kinase	ATCC64974_49600	MMIAK(1)CNIK	2	-0.67917	4	3	1	73.6646	0.00956969	73.665	1	60.9103	0.026361	60.91	1	66.6919	0.0187494	66.692
	A0A254UBY1	149	K	Pyruvate kinase	ATCC64974_49600	NITK(1)VISPGK	2	-0.4478	9	3	1	97.7338	0.000921187	97.734	1	84.5074	0.00278224	84.507	1	105.46	0.000520403	105.46
	A0A254UBY1	145	K	Pyruvate kinase	ATCC64974_49600	NMYLDYK(1)NITK	2	-1.7889	13	3	1	97.1951	3.06e-05	114.93	1	81.6763	6.92e-05	101.72	1	95.4983	6.18e-05	104.24
	A0A254UBY1	113	K	Pyruvate kinase	ATCC64974_49600	TGNTPDDK(1)DIPIK	2	1.3575	4	3	1	155.433	1.35e-10	155.43	1	119.867	1.58e-06	119.87	1	121.449	8.77e-07	121.45
	A0A254UBY1	50	K	Pyruvate kinase	ATCC64974_49600	TNSVEK(1)INSLR	2	-1.1888	12	3	1	191.29	7.39e-12	191.29	1	67.5191	4.39e-08	158.3	1	60.5093	3.6e-09	170.04
	A0A254UBY1	44	K	Pyruvate kinase	ATCC64974_49600	TSIIGTIGPK(1)TNSVEK	2	0.084348	4	3	1	123.416	1.45e-09	123.42	1	140.218	4.28e-10	140.22	1	150.37	1.96e-14	150.37
	Q5U9X2	74	K	Protein disulfide-isomerase	---	AK(1)NIPLVK	2	-0.19931	6	3	1	116.726	0.00146175	116.73	1	127.565	0.00075388	127.56	1	127.565	0.00075388	127.56
	Q5U9X2	80	K	Protein disulfide-isomerase	---	NIPLVK(1)VDCTAEEDLCR	3	-0.70616	9	3	1	134.822	3.05e-10	142.39	1	151.439	4.68e-15	151.44	1	148.517	5.37e-15	148.52
	Q5U9X2	398	K	Protein disulfide-isomerase	---	ALAPK(1)YDELAALYADHPDLAAK	3	0.27672	5	3	1	121.246	1.33e-07	121.25	1	142.454	7.43e-11	142.45	1	143.911	5.16e-11	143.91
	Q5U9X2	63	K	Protein disulfide-isomerase	---	ALAPK(1)YEEAATELK	2	-0.22646	4	3	1	83.6916	0.000592226	83.692	1	84.7534	0.000553006	84.753	1	74.7892	0.00197255	74.789
	Q5U9X2	265	K	Protein disulfide-isomerase	---	EK(1)YTEDFKPIAQK	3	0.078161	7	3	0.999996	54.0318	0.00853653	64.104	1	73.0331	0.00047079	82.069	1	63.2459	0.00724222	66.004
	Q5U9X2	271	K	Protein disulfide-isomerase	---	YTEDFK(1)PIAQK	2	-0.79844	6	3	1	138.763	2.63e-06	138.76	1	145.457	6.16e-07	145.46	1	135.795	3.52e-06	135.8
	Q5U9X2	276	K	Protein disulfide-isomerase	---	YTEDFKPIAQK(1)HK	4	0.19276	10	3	0.999539	33.3585	4.56e-06	105.65	0.999922	41.0748	0.000115845	95.417	0.999979	46.8806	0.000115845	95.417
	Q5U9X2	343	K	Protein disulfide-isomerase	---	FIQDVLDGK(1)VEPSIK	2	-0.051809	13	3	1	62.8609	5.9e-15	166.92	1	185.261	5.61e-18	185.26	1	186.772	4.73e-18	186.77
	Q5U9X2	318	K	Protein disulfide-isomerase	---	NAK(1)YPYDQAK	2	0.27558	16	3	1	115.781	0.000265481	115.78	1	128.035	6.27e-05	128.03	1	123.749	7.65e-05	123.75
	Q5U9X2	111	K	Protein disulfide-isomerase	---	GVDSSK(1)PYQGAR	2	-1.4639	12	3	1	101.712	7.79e-06	120.57	1	137.549	1.22e-06	137.55	1	126.709	2.54e-06	126.71
	Q5U9X2	278	K	Protein disulfide-isomerase	---	HK(1)GAINIATIDAK	2	1.016	7	3	1	162.407	7.48e-11	162.41	1	163.991	6.11e-11	163.99	1	152.003	1.64e-10	152
	Q5U9X2	210	K	Protein disulfide-isomerase	---	K(1)AVYDGEIEQEAIHSWVK	3	0.49984	11	3	1	166.603	1.14e-28	209.66	1	164.022	1.65e-34	220.34	1	164.022	2.87e-28	195.77
	Q5U9X2	446	K	Protein disulfide-isomerase	---	LYPAGAK(1)DSPIEYSGSR	2	-0.038373	4	3	1	145.035	1.38e-10	145.04	1	127.88	1.22e-09	127.88	1	110.768	3.33e-06	110.77
	Q5U9X2	304	K	Protein disulfide-isomerase	---	MFGAHAGNLNLDSQK(1)FPAFAIQDPAK	3	0.5887	4	3	1	128.977	2.63e-11	128.98	1	93.876	3.57e-08	118.9	1	107.877	1.23e-07	107.88
	Q5U9X2	325	K	Protein disulfide-isomerase	---	YPYDQAK(1)ELNADEVEK	2	0.081931	25	3	1	334.042	3.14e-63	334.04	1	41.1075	7.61e-75	340.55	1	341.008	7.45e-75	341.01
	Q5U9X2	204	K	Protein disulfide-isomerase	---	SEGVEQPSIVLYK(1)DFDEK	2	-0.52854	7	3	1	227.878	2.19e-34	227.88	1	242.455	2.24e-36	242.45	1	229.6	1.93e-34	229.6
	Q5U9X2	102	K	Protein disulfide-isomerase	---	SQGVEGYPTLK(1)IFR	2	1.7047	5	3	1	128.063	8.37e-09	128.06	1	151.556	7.58e-11	151.56	1	141.003	2.78e-09	141
	Q5U9X2	466	K	Protein disulfide-isomerase	---	TVEDLANFVK(1)ENGK	2	-0.43743	11	3	1	208.675	2.26e-23	228.8	1	245.034	4.25e-29	245.03	1	237.412	3.16e-24	237.41
	Q33798	5	K	Cytochrome b	cob	ILK(1)SHPLLK	3	-0.29271	6	3	1	117.526	0.000290073	117.53	1	111.455	0.000444078	111.46	1	100.017	0.000499613	113.62
	Q5GN51	299	K	D-xylulose reductase A	xdhA	ELNVK(1)GSFR	2	-0.39602	3	3	1	87.1234	0.00434264	87.123	1	101.818	0.00145119	101.82	1	90.6956	0.00354598	90.696
	Q5GN51	209	K	D-xylulose reductase A	xdhA	VIAVDIQK(1)GR	2	-0.12075	3	3	1	54.7838	0.0316618	54.784	1	72.434	0.00833742	72.434	1	73.4995	0.00692933	73.499
	A0A254TS45	106	K	"Thiamine pyrophosphate enzyme, N-terminal TPP binding domain family protein"	ATCC64974_57930	FIAPVIAK(1)GIDAR	2	-0.70035	16	3	1	62.1618	0.00105463	76.728	1	63.1853	0.000861	80.96	1	76.7282	3.81e-05	98.942
	A0A254TS45	178	K	"Thiamine pyrophosphate enzyme, N-terminal TPP binding domain family protein"	ATCC64974_57930	IEK(1)FYEWAVEK	2	-0.21675	13	3	1	136.376	3.35e-06	136.38	1	143.309	1.26e-06	143.31	1	148.183	7.86e-08	148.18
	A0A254TS45	4	K	"Thiamine pyrophosphate enzyme, N-terminal TPP binding domain family protein"	ATCC64974_57930	K(1)AIQFGGGNIGR	2	1.1881	6	3	1	115.287	2.3e-05	115.29	1	115.647	2.22e-05	115.65	1	119.028	1.43e-05	119.03
	A0A254TS45	213	K	"Thiamine pyrophosphate enzyme, N-terminal TPP binding domain family protein"	ATCC64974_57930	K(1)LFTVNTSHATTAYFGHFR	3	1.5516	3	3	1	149.472	3.97e-15	149.47	1	142.258	1.54e-10	142.26	1	78.7803	0.000360039	78.78
	A0A254TS45	46	K	"Thiamine pyrophosphate enzyme, N-terminal TPP binding domain family protein"	ATCC64974_57930	MVEALQQNK(1)SYK	2	-0.28625	22	3	1	195.769	1.75e-14	195.77	1	186.167	7.21e-12	186.17	1	186.167	7.21e-12	186.17
	A0A254TS45	49	K	"Thiamine pyrophosphate enzyme, N-terminal TPP binding domain family protein"	ATCC64974_57930	SYK(1)VTEVSEEGEHTTTITNYR	3	0.20219	9	3	1	217.421	1.16e-31	217.42	1	238.791	2.89e-41	238.79	1	201.613	1.49e-30	201.61
	A0A254TS45	137	K	"Thiamine pyrophosphate enzyme, N-terminal TPP binding domain family protein"	ATCC64974_57930	TESKPVAVIACENAIGATDTLHGFIK(1)QHTSQDR	5	0.070628	4	3	1	95.3271	1.52e-07	97.289	1	75.9297	1.56e-06	76.415	1	68.5422	0.000416363	68.763
	A0A254TS45	263	K	"Thiamine pyrophosphate enzyme, N-terminal TPP binding domain family protein"	ATCC64974_57930	VLEETASLIVAK(1)HDISEEEQK	3	0.14944	13	3	1	198.244	1.78e-30	198.24	1	188.193	1.48e-22	188.19	1	168.812	3.39e-16	168.81
	A0A254UGB1	132	K	Sulfate adenylyltransferase	MET3	EAK(1)LVFGGDPEHPAIK	3	0.74426	3	3	1	68.4105	0.00403836	68.41	1	78.0783	0.000367221	78.078	1	69.979	0.00325713	69.979
	A0A254UGB1	165	K	Sulfate adenylyltransferase	MET3	IEAVNK(1)LNHYDYVALR	3	0.11208	3	3	1	115.801	7.57e-07	115.8	1	86.4882	0.000224279	86.488	1	120.766	2.62e-07	120.77
	A0A254UGB1	302	K	Sulfate adenylyltransferase	MET3	NSK(1)GEEFYGPYDAQHAVEK	3	-0.025292	3	3	1	118.541	5.84e-07	118.54	1	133.159	4.14e-10	133.16	1	102.433	2.52e-06	102.43
	A0A254UGB1	96	K	Sulfate adenylyltransferase	MET3	TISELK(1)LQAGSR	2	0.35004	6	3	1	143.309	5.12e-07	143.31	1	143.309	5.12e-07	143.31	1	137.947	1.17e-06	137.95
	A0A254UGB1	187	K	Sulfate adenylyltransferase	MET3	VHFDK(1)LGWSR	3	-0.42811	5	3	1	62.1662	0.0103943	62.166	1	50.1945	0.00199234	75.566	1	56.4044	0.0140072	56.404
	A0A254TTY0	205	K	Peptidyl-prolyl cis-trans isomerase	ATCC64974_78060	AGEK(1)GSSHEEL	2	-1.15	6	3	1	89.8046	0.00098011	89.805	1	113.609	4.19e-05	113.61	1	140.78	2.02e-06	140.78
	A0A254TTY0	75	K	Peptidyl-prolyl cis-trans isomerase	ATCC64974_78060	ALATGEK(1)GFGYEGSTFHR	3	-0.19795	8	3	1	161.189	1.64e-15	161.19	1	180.1	3.34e-22	180.1	1	155.794	2.53e-15	155.79
	A0A254TTY0	120	K	Peptidyl-prolyl cis-trans isomerase	ATCC64974_78060	FADENFK(1)LR	2	-0.32132	7	3	1	143.703	0.000106599	143.7	1	106.599	3.71e-05	161.27	1	179.509	7.63e-06	179.51
	A0A254TTY0	107	K	Peptidyl-prolyl cis-trans isomerase	ATCC64974_78060	GDGTGGK(1)SIYGEK	2	-0.46575	8	3	1	156.811	1.23e-10	156.81	1	131.352	1.43e-08	131.35	1	125.527	1.95e-08	125.53
	A0A254TTY0	113	K	Peptidyl-prolyl cis-trans isomerase	ATCC64974_78060	SIYGEK(1)FADENFK	2	-0.1818	5	3	1	162.223	7.64e-11	162.22	1	137.947	8.44e-09	137.95	1	170.18	7.84e-12	170.18
	A0A254TTY0	32	K	Peptidyl-prolyl cis-trans isomerase	ATCC64974_78060	GPK(1)ITSK	2	0.3215	3	3	1	58.9807	0.0514372	58.981	1	63.673	0.040779	63.673	1	54.7763	0.0609872	54.776
	A0A254TTY0	192	K	Peptidyl-prolyl cis-trans isomerase	ATCC64974_78060	IVK(1)SGELESEDK	2	-0.3759	6	3	1	129.368	2.22e-06	129.37	1	106.323	3.23e-05	106.32	1	115.574	1.64e-05	115.57
	A0A254TTY0	201	K	Peptidyl-prolyl cis-trans isomerase	ATCC64974_78060	SGELESEDK(1)AGEK	2	-0.27601	3	3	1	83.5305	0.000743346	83.53	1	129.368	1.61e-08	129.37	1	119.386	1.79e-06	119.39
	A0A254TTY0	46	K	Peptidyl-prolyl cis-trans isomerase	ATCC64974_78060	VFFDIEHGDK(1)PLGR	3	-0.013397	5	3	1	117.704	7.57e-07	117.7	1	84.7534	0.000262398	84.753	1	88.2818	0.000200553	88.282
	A0A254TTY0	58	K	Peptidyl-prolyl cis-trans isomerase	ATCC64974_78060	VVLGLYGK(1)TVPK	2	-0.17822	6	3	1	103.439	3.73e-05	103.44	1	88.0206	0.00080017	88.021	1	103.462	3.72e-05	103.46
	A0A3F3RF91	526	K	Uncharacterized protein	ATCC64974_45440	AEGQTFEDLIGK(1)R	2	-1.6182	6	3	1	197.385	3.12e-18	197.38	1	149.569	2.53e-10	149.57	1	130.186	2.09e-08	130.19
	A0A3F3RF91	106	K	Uncharacterized protein	ATCC64974_45440	GISGAGQQHGSVYWGENAEK(1)LLK	3	1.7523	5	3	1	66.6133	0.00156952	66.613	1	69.27	0.00114282	69.27	1	97.3521	1.09e-05	97.352
	A0A3F3RF91	245	K	Uncharacterized protein	ATCC64974_45440	K(1)LGDVPEDGGIHLGPIDR	3	-0.9794	3	3	1	99.0922	1.21e-05	99.092	1	89.0114	0.000210991	89.011	1	95.4997	8.3e-05	95.5
	A0A3F3RF91	472	K	Uncharacterized protein	ATCC64974_45440	VYLVGGGSK(1)NK	2	-0.020302	3	3	1	108.903	5.85e-05	108.9	1	91.3133	0.000842469	91.313	1	89.266	0.00102924	89.266
	A0A505HV95	92	K	Pyruvate carboxylase	CAN33_000935	ADEAYMIGK(1)R	2	-0.30712	20	3	1	137.976	2.79e-05	137.98	1	137.953	9.31e-06	142.83	1	156.827	1.08e-06	156.83
	A0A505HV95	518	K	Pyruvate carboxylase	CAN33_000935	ANK(1)GCLIMDTTWR	2	0.27892	3	3	1	74.7326	0.00223528	74.733	1	124.452	2.04e-08	124.45	1	104.696	8.27e-06	104.7
	A0A505HV95	860	K	Pyruvate carboxylase	CAN33_000935	AYESANDLLGDVVK(1)VTPTSK	3	-0.44244	11	3	1	278.637	4.85e-52	278.64	1	264.669	3.94e-44	264.67	1	134.962	2.81e-15	163.8
	A0A505HV95	704	K	Pyruvate carboxylase	CAN33_000935	DMAGVLK(1)PQAAR	2	0.2755	6	3	1	96.6043	0.000236852	96.604	1	41.3826	0.00105621	80.69	1	61.235	0.000936007	82.912
	A0A505HV95	486	K	Pyruvate carboxylase	CAN33_000935	GDIIKPVLHDAAGK(1)PLDVSVPATK	3	0.61274	8	3	0.998478	28.1683	1.63e-05	93.596	0.999991	50.5854	1.21e-07	116.6	0.999501	33.0173	3.39e-05	85.376
	A0A505HV95	496	K	Pyruvate carboxylase	CAN33_000935	PLDVSVPATK(1)GWK	2	0.76925	4	3	1	71.8787	0.00557981	71.879	1	120.838	1.15e-06	120.84	1	105.951	8.67e-17	148.3
	A0A505HV95	341	K	Pyruvate carboxylase	CAN33_000935	GFSPDTGK(1)IEVYR	2	-1.525	12	3	1	119.386	8.54e-09	137.84	1	117.704	1.37e-08	132.06	1	99.9412	9.95e-09	136.24
	A0A505HV95	1009	K	Pyruvate carboxylase	CAN33_000935	GK(1)VLILK	2	0.2858	6	3	1	73.9747	0.0298965	73.975	1	73.9747	0.0298965	73.975	1	73.9747	0.0298965	73.975
	A0A505HV95	470	K	Pyruvate carboxylase	CAN33_000935	GQIGEPK(1)LK	2	0.66233	6	3	1	90.1504	0.00366757	90.15	1	76.0998	0.00680106	76.1	1	72.9281	0.0105393	72.928
	A0A505HV95	221	K	Pyruvate carboxylase	CAN33_000935	RHQK(1)VVEIAPAK	3	-0.42252	8	3	1	48.5322	4.48e-08	158.04	1	135.098	3.73e-06	135.1	1	52.0715	4.48e-08	158.04
	A0A505HV95	245	K	Pyruvate carboxylase	CAN33_000935	ILADAVK(1)LAK	2	0.037998	13	3	1	73.4995	0.00692933	73.499	1	98.044	0.000877542	98.044	1	94.6921	0.00134917	94.692
	A0A505HV95	248	K	Pyruvate carboxylase	CAN33_000935	LAK(1)SVNYR	2	0.037715	6	3	1	91.8534	0.00590106	91.853	1	93.4285	0.00531631	93.429	1	103.739	0.00265938	103.74
	A0A505HV95	333	K	Pyruvate carboxylase	CAN33_000935	ITTEDPSK(1)GFSPDTGK	2	0.18891	7	3	1	188.437	6.53e-23	209.89	1	223.073	6.02e-29	223.07	1	223.073	6.02e-29	223.07
	A0A505HV95	1047	K	Pyruvate carboxylase	CAN33_000935	K(1)ASVENTAR	2	0.98061	6	3	1	94.4091	0.00371003	94.409	1	103.419	0.00186407	103.42	1	92.4278	0.00431321	92.428
	A0A505HV95	625	K	Pyruvate carboxylase	CAN33_000935	K(1)CGVDIFR	2	-1.0282	3	3	1	119.864	0.000128317	119.86	1	114.639	0.00225813	114.64	1	125.16	9.84e-05	125.16
	A0A505HV95	943	K	Pyruvate carboxylase	CAN33_000935	RPGLYLEPLDLAK(1)IK	3	-0.27036	7	3	1	95.5698	7.23e-05	95.57	1	78.1909	0.000379315	78.191	1	98.6762	1.74e-05	98.676
	A0A505HV95	191	K	Pyruvate carboxylase	CAN33_000935	PK(1)HIEVQLLGDNHGNVVHLFER	5	0.23597	3	3	1	41.9115	0.0179937	41.911	1	91.2382	6.04e-05	91.238	1	65.1108	0.00209258	65.111
	A0A505HV95	83	K	Pyruvate carboxylase	CAN33_000935	QK(1)ADEAYMIGK	2	0.091714	4	3	1	178.713	3.29e-11	178.71	1	209.849	1.68e-14	209.85	1	155.969	5.19e-08	155.97
	A0A505HV95	974	K	Pyruvate carboxylase	CAN33_000935	VFEDYK(1)K	2	0.02001	10	3	1	79.116	0.0331705	79.116	1	94.4072	0.0170956	94.407	1	81.2967	0.0308781	81.297
	A0A505HV95	1086	K	Pyruvate carboxylase	CAN33_000935	VHDGLEVK(1)K	2	-0.21442	7	3	1	42.1905	0.00134484	110.53	1	121.502	0.000544287	121.5	1	95.5231	0.00167755	105.98
	A0A505HV95	1117	K	Pyruvate carboxylase	CAN33_000935	VSSLLVK(1)EGDSVDGQDLVCK	3	2.2882	9	3	1	105.906	4.69e-29	205.24	1	136.489	7.71e-36	238.64	1	127.316	1.54e-22	192.18
	A0A505HV95	690	K	Pyruvate carboxylase	CAN33_000935	VVQFK(1)PHVLGIK	3	-0.23919	5	3	1	77.0624	0.000720904	77.062	1	87.1843	0.000405717	87.184	1	87.1843	0.000405717	87.184
	A0A505HV95	1007	K	Pyruvate carboxylase	CAN33_000935	YFLAKPEIGEEFHVELEK(1)GK	3	-3.467	4	3	1	142.197	5.44e-22	178.32	0.999999	59.6558	3.05e-06	101.17	1	112.828	1.7e-10	142.43
	A0A254TVQ4	98	K	CLN3 family protein	ATCC64974_58540	GPLISMSGTDITVK(1)QASGAK	2	0.042148	3	3	1	161.508	3.69e-15	161.51	1	200.602	6.3e-29	200.6	1	196.312	7.79e-29	196.31
	A0A254TVQ4	104	K	CLN3 family protein	ATCC64974_58540	QASGAK(1)INCDGAR	2	-1.1189	4	3	1	148.081	1.98e-10	148.08	1	113.253	4.49e-06	113.25	1	111.877	5.1e-06	111.88
	A0A254TVQ4	256	K	CLN3 family protein	ATCC64974_58540	IK(1)TIYGK	2	0.22005	6	3	1	124.834	0.00317877	124.83	1	101.284	0.0081803	101.28	1	127.118	0.00305763	127.12
	A0A254TVQ4	261	K	CLN3 family protein	ATCC64974_58540	TIYGK(1)TGTVENVK	2	-0.28973	6	3	1	116.511	3.06e-06	116.51	1	134.685	1.13e-08	134.68	1	143.756	3.29e-09	143.76
	A0A254TVQ4	37	K	CLN3 family protein	ATCC64974_58540	SCTFTSASAAK(1)SGK	2	-0.0069884	6	3	1	119.963	9.66e-07	119.96	1	118.522	1.37e-06	118.52	1	127.355	8.67e-09	127.36
	A0A254TVQ4	245	K	CLN3 family protein	ATCC64974_58540	SDNTVNDVTISNSK(1)VLNSQNGVR	3	-0.63701	6	3	1	229.149	3.98e-41	229.15	1	174.701	9.24e-24	193.64	1	252.55	8.1e-50	252.55
	A0A254TVQ4	126	K	CLN3 family protein	ATCC64974_58540	TK(0.033)PK(0.967)FFQAHK	3	-0.91739	4	3	0.925822	10.9625	0.0187999	54.259	0.913823	10.2547	0.0287646	47.971	0.966781	14.6394	0.0139715	60.547
	A0A254TVQ4	310	K	CLN3 family protein	ATCC64974_58540	VEDITFK(1)K	2	0.19097	12	3	1	78.5161	0.00421003	99.442	1	68.625	0.00390685	101.54	1	75.0433	0.00932165	89.355
	A0A254TRU0	422	K	Alpha-galactosidase	ATCC64974_53780	DLGCVK(1)DK	2	0.018203	21	3	1	66.5676	1.04e-05	114.72	1	78.2638	0.000604337	84.365	1	77.7321	0.00761812	77.732
	A0A254TRU0	408	K	Alpha-galactosidase	ATCC64974_53780	GFK(1)VTDAWTGK	2	-0.72304	18	3	1	124.599	6.89e-06	124.6	1	105.46	7.07e-05	105.46	1	103.213	5.32e-06	129.82
	A0A254TRU0	416	K	Alpha-galactosidase	ATCC64974_53780	VTDAWTGK(1)DLGCVK	2	-0.072212	7	3	1	102.903	2.72e-06	102.9	1	177.21	4.68e-14	177.21	1	206.463	5.93e-19	206.46
	A0A254TRU0	393	K	Alpha-galactosidase	ATCC64974_53780	SAVWEEVPELK(1)DR	2	0.62708	6	3	1	134.685	1.13e-08	134.68	1	131.664	1.4e-08	131.66	1	142.384	4.51e-09	142.38
	A0A3S8IMI6	8	K	Calmodulin (Fragment)	cmdA	EAFSLFDK(1)DGDGQITTK	2	0.44088	6	3	1	127.966	1.21e-09	127.97	1	183.769	9.86e-19	183.77	1	195.169	4.7e-23	195.17
	A0A3S8IMI6	64	K	Calmodulin (Fragment)	cmdA	MK(1)DTDSEEEIR	2	0.56643	9	3	1	114.721	2.5e-11	179.93	1	119.386	2.14e-05	119.39	1	132.79	4.43e-06	132.79
	Q9P8D6	459	K	Citrate synthase	citA	PK(1)SYSTEAFAK	2	-0.23998	12	3	1	156.362	5.05e-08	156.36	1	167.711	1.16e-08	167.71	1	158.041	4.48e-08	158.04
	Q9P8D6	196	K	Citrate synthase	citA	AYAK(1)GINK	2	0.12656	9	3	1	100.188	0.00298685	100.19	1	87.3226	0.007583	87.323	1	98.9966	0.00324932	98.997
	Q9P8D6	234	K	Citrate synthase	citA	DGK(1)VAPIQK	2	0.82485	7	3	1	68.8469	0.0159123	68.847	1	64.6536	0.0131983	70.908	1	71.6136	0.0122699	71.614
	Q9P8D6	240	K	Citrate synthase	citA	VAPIQK(1)DK	2	-0.0092996	6	3	1	56.2581	0.038714	56.258	1	57.8586	0.0365064	57.859	1	77.7321	0.0111432	77.732
	Q9P8D6	67	K	Citrate synthase	citA	EHGSK(1)VIGEVTLDQAYGGAR	3	-3.0599	8	3	1	155.877	2.79e-15	155.88	1	147.488	4.32e-15	147.49	1	142.431	1.39e-10	142.43
	Q9P8D6	402	K	Citrate synthase	citA	IAPGVLTEHGK(1)TK	3	0.01459	7	3	1	76.7282	0.000500418	76.728	1	63.1853	0.00748164	63.185	1	80.9595	0.00040854	80.96
	Q9P8D6	224	K	Citrate synthase	citA	LPTIAAK(1)IYR	2	0.41545	7	3	1	121.603	0.000121682	121.6	1	118.04	0.000209688	118.04	1	119.528	0.000172928	119.53
	Q9P8D6	391	K	Citrate synthase	citA	LVSQVYK(1)IAPGVLTEHGK	3	-0.27089	6	3	1	94.188	0.000103568	94.188	1	101.552	2.82e-06	101.55	1	96.3913	6.22e-05	96.391
	Q9P8D6	325	K	Citrate synthase	citA	MK(1)AAIGNDLSDEAIK	2	-0.428	8	3	1	134.25	7.63e-10	134.25	1	97.9042	4.41e-05	97.904	1	145.692	9.05e-11	145.69
	Q9P8D6	231	K	Citrate synthase	citA	NVFK(1)DGK	2	-0.28087	3	3	1	67.1694	0.0415985	67.169	1	62.4642	0.0496893	62.464	1	52.7857	0.0663318	52.786
	Q9P8D6	43	K	Citrate synthase	citA	SLK(1)ETFAEK	2	0.4057	9	3	1	115.781	0.000704596	115.78	1	107.788	0.00113198	107.79	1	100.878	0.0015014	100.88
	C9E8N1	404	K	Beta-glucosidase	---	IGADSTVLLK(1)NDGALPLTGK	3	-0.10014	13	3	1	156.13	2.68e-16	170.38	1	240.684	3.74e-36	240.68	1	117.654	7.79e-29	196.31
	C9E8N1	414	K	Beta-glucosidase	---	NDGALPLTGK(1)ER	2	0.37034	20	3	1	84.1734	1.01e-05	119.25	1	88.2818	0.00104452	88.282	1	67.0193	0.0160811	67.019
	C9E8N1	343	K	Beta-glucosidase	---	IMAAYYK(1)VGR	2	-0.29854	23	3	1	102.622	0.000590517	102.62	1	103.546	0.000567675	103.55	1	91.8667	0.00174673	91.867
	K7WQK7	755	K	Beta-glucosidase (Fragment)	---	NTGK(1)VAGDEVPQLYVSLGGPNEPK	3	-0.77152	12	3	1	52.1443	5.71e-11	125.39	1	83.312	2.53e-16	153.1	1	70.4489	1.56e-16	159.98
	C9E8N1	602	K	Beta-glucosidase	---	SPFTWGK(1)TR	2	0.24154	11	3	1	142.427	0.000118616	142.43	1	166.187	2.44e-05	166.19	1	135.429	0.000184531	135.43
	C9E8N1	595	K	Beta-glucosidase	---	VNPGAK(1)SPFTWGK	2	-0.018452	11	3	1	117.704	2.53e-06	117.7	1	138.02	8.38e-09	138.02	1	136.243	9.95e-09	136.24
	A0A100IGN8	130	K	Citrate synthase	ABL_03875	ELAEK(1)SHLPDHILGLIK	4	-0.004219	6	3	1	114.561	1.1e-06	114.56	1	61.4953	0.00665409	61.495	1	67.6459	0.00374284	67.646
	A0A100IGN8	36	K	Citrate synthase	ABL_03875	ELFK(1)QVK	2	0.75484	3	3	1	63.2871	0.0482744	63.287	1	64.8033	0.0456672	64.803	1	54.5707	0.0632625	54.571
	A0A100IGN8	384	K	Citrate synthase	ABL_03875	NSEIAPEVLTQHGK(1)TK	3	0.64059	3	3	1	88.1898	0.000195358	88.19	1	70.7831	0.000553809	70.783	1	55.4367	0.0105003	55.437
	A0A100IGN8	441	K	Citrate synthase	ABL_03875	PK(1)SINLK	2	-0.90804	3	3	1	143.887	0.00216786	143.89	1	157.329	0.00130975	157.33	1	131.031	0.00284996	131.03
	A0A100IGN8	31	K	Citrate synthase	ABL_03875	SVIPEK(1)R	2	-0.54329	9	3	1	102.714	0.010732	102.71	1	94.6624	0.0168274	94.662	1	82.6713	0.029433	82.671
	A0A100IGN8	326	K	Citrate synthase	ABL_03875	TYLWDTLK(1)SGR	2	0.21609	6	3	1	90.6136	0.000906305	90.614	1	134.304	3.97e-06	134.3	1	106.667	6.64e-05	106.67
	Q00206	379	K	Protease	pepD	DLATPAAATTELK(1)R	2	1.5674	3	3	1	108.579	5.65e-06	108.58	1	139.295	4.8e-09	139.3	1	129.772	1.04e-08	129.77
	A0A254TZJ1	284	K	Catalase	ATCC64974_21820	ASMVWEEAQQVSGK(1)NSDFMR	3	-0.32565	25	3	1	221.91	1.91e-35	221.91	1	229.6	1.2e-35	229.6	1	227.456	1.4e-35	227.46
	A0A254TZJ1	506	K	Catalase	ATCC64974_21820	FETSNVK(1)STTVR	2	0.58925	11	3	1	174.049	1.72e-11	174.05	1	231.672	1.27e-18	231.67	1	189.242	4.68e-12	189.24
	A0A100I1U7	671	K	Catalase	ABL_00030	FGK(1)TVGAVGSGEGALR	2	0.0072519	5	3	1	60.4891	0.000356829	78.69	1	98.2806	5.03e-05	98.281	1	50.8308	0.0178552	50.831
	A0A254TZJ1	265	K	Catalase	ATCC64974_21820	FHWK(1)SLQGK	2	0.074705	7	3	1	97.4306	0.000969861	97.431	1	157.663	4.64e-05	157.66	1	130.412	6.25e-10	179.1
	A0A254TZJ1	340	K	Catalase	ATCC64974_21820	IVPEEYVPITK(1)LGK	2	0.14124	5	3	1	58.3203	0.0102474	58.32	1	67.136	0.000138252	95.981	1	105.191	5.09e-06	105.19
	A0A254TZJ1	343	K	Catalase	ATCC64974_21820	LGK(1)MTLNR	2	0.063804	7	3	1	80.2187	0.00162204	114.99	1	60.0191	0.00912546	83.168	1	54.7223	0.0200194	69.812
	A0A254TZJ1	261	K	Catalase	ATCC64974_21820	LVK(1)FHWK	2	0.52003	6	3	1	84.2437	0.0203505	84.244	1	84.2437	0.0203505	84.244	1	94.4072	0.0125236	94.407
	A0A254TZJ1	258	K	Catalase	ATCC64974_21820	LVTDSGASK(1)LVK	2	0.16287	13	3	1	112.845	3.04e-08	149.23	1	110.306	1.13e-06	138.24	1	136.698	1.32e-06	136.7
	A0A254TYL1	74	K	"DNA-directed RNA polymerases I, II, and III subunit RPABC3"	ATCC64974_21260	DDSGSK(1)GWR	2	0.46351	3	3	1	49.1598	0.0535534	49.16	1	82.645	0.00534138	82.645	1	76.2215	0.00677391	76.221
	A0A3F3R814	109	K	HMG box domain-containing protein	ATCC64974_20230	APPDPNAPK(1)R	2	-2.8831	3	3	1	66.0557	0.0228872	66.056	1	56.5476	0.040039	56.548	1	55.8063	0.0413765	55.806
	A0A100I2S2	86	K	60S ribosomal protein L12	ABL_00280	ALK(1)EPPR	2	0.056346	8	3	1	75.2127	0.0277678	75.213	1	101.284	0.0081803	101.28	1	104.366	0.00749372	104.37
	A0A100I2S2	102	K	60S ribosomal protein L12	ABL_00280	HSK(1)SIPLDEIIEIAR	3	-0.21626	8	3	1	173.026	6.03e-18	173.03	1	139.293	1.3e-14	151.8	1	121.815	1.15e-07	121.82
	A0A100I2S2	54	K	60S ribosomal protein L12	ABL_00280	NTGDWK(1)GLR	2	1.5844	9	3	1	102.067	0.00105166	109.29	1	63.7341	0.00244281	95.642	1	72.607	0.000887665	112.36
	A0A100I2S2	123	K	60S ribosomal protein L12	ABL_00280	SLAK(1)ELK	2	0.36426	9	3	1	86.8328	0.0183566	86.833	1	83.2061	0.0211496	83.206	1	77.2825	0.0257113	77.282
	A0A100I2S2	149	K	60S ribosomal protein L12	ABL_00280	SPK(1)DVSDDVK	2	-0.0090998	15	3	1	69.2612	0.000103382	122.34	1	126.118	6.89e-05	126.12	1	113.609	4.82e-05	132.56
	A0A3F3R847	194	K	Protein transport protein SEC23	ATCC64974_19450	GSK(1)EYAAK	2	0.1186	7	3	1	91.318	0.00609978	91.318	1	99.4417	0.00308409	99.442	1	84.6146	0.00858826	84.615
	A0A3F3R847	564	K	Protein transport protein SEC23	ATCC64974_19450	K(1)DDPTSFR	2	-0.40067	3	3	1	71.4507	0.0242419	71.451	1	104.198	0.00357254	104.2	1	93.6488	0.00714555	93.649
	A0A505IHU3	52	K	60S ribosomal protein L29	CAN33_0050090	HALHGTAK(1)ALK	3	0.27481	5	3	1	98.8983	7.14e-05	98.898	1	126.194	3.04e-06	126.19	1	137.895	1.37e-06	137.89
	A0A254U1D5	324	K	Thioredoxin family protein	ATCC64974_19290	LLSQEDQQK(1)R	2	0.17271	8	3	1	166.657	2.92e-09	166.66	1	160.769	8.01e-07	160.77	1	154.843	1.22e-06	154.84
	A0A100I355	167	K	Cytochrome c1	ABL_00379	LSDYIPAPYK(1)NEEAAR	3	1.3733	6	3	1	71.2857	0.00549274	71.286	1	61.1268	0.00249567	74.141	1	71.7807	0.000366284	82.59
	A0A100I355	90	K	Cytochrome c1	ABL_00379	WNK(1)TFDHQALR	3	-0.25127	9	3	1	85.8127	0.000637853	85.813	1	87.1843	0.000578481	87.184	1	94.7673	0.000250233	94.767
	A0A100I355	303	K	Cytochrome c1	ABL_00379	WSPIK(1)TR	2	0.205	3	3	1	62.8802	0.048974	62.88	1	98.9966	0.0089893	98.997	1	70.5248	0.0358288	70.525
	A0A100I355	298	K	Cytochrome c1	ABL_00379	YK(1)WSPIK	2	-0.17576	5	3	1	73.6646	0.0304298	73.665	1	81.2963	0.0226203	81.296	1	102.514	0.00790634	102.51
	A0A254U2Y7	111	K	Cysteine-rich secretory family protein	ATCC64974_18090	EIGGK(1)LHTGR	3	0.096403	5	3	1	58.8894	0.012449	58.889	1	72.2004	0.0041025	72.2	1	80.1016	0.00161431	80.102
	A0A254U2Y7	106	K	Cysteine-rich secretory family protein	ATCC64974_18090	LSEIIGK(1)EIGGK	2	2.6114	3	3	1	113.946	1.92e-05	113.95	1	101.388	4.08e-05	101.39	1	97.4631	0.000180495	97.463
	A0A254TXK0	440	K	Condensation domain family protein	ATCC64974_17570	LLDEK(1)DR	2	-0.50677	3	3	1	72.4922	0.0230881	72.492	1	54.7763	0.0629089	54.776	1	96.1904	0.0111503	96.19
	A0A254TXK0	819	K	Condensation domain family protein	ATCC64974_17570	SAYVEK(1)ASSK	2	0.49487	3	3	1	58.1721	0.0271842	58.172	1	50.4835	0.0404683	50.484	1	51.2862	0.0375811	51.286
	A0A505IHC7	113	K	Aldehyde dehydrogenase	CAN33_0048330	FTSPK(1)IR	2	-1.1505	3	3	1	65.6761	0.0441663	65.676	1	87.2836	0.0180094	87.284	1	94.0064	0.0128322	94.006
	A0A505IJF9	14	K	Proliferating cell nuclear antigen	CAN33_0050395	LEQASLLK(1)R	2	-0.44625	7	3	1	127.765	0.00035043	127.76	1	107.788	0.00154524	107.79	1	135.549	0.000250355	135.55
	A0A100I4B0	107	K	Uncharacterized protein	ABL_00708	AK(1)HWVAELQR	3	-0.054462	3	3	1	74.9616	0.0023711	74.962	1	93.3452	0.000730102	93.345	1	93.3452	0.000730102	93.345
	A0A254TXG0	156	K	40S ribosomal protein S7	ATCC64974_57560	TKEDGSK(1)TLK	2	0.385	10	3	1	98.2766	0.00117612	133.05	1	86.2665	0.00342737	121.02	1	119.167	5.85e-07	183.99
	A0A254TXG0	159	K	40S ribosomal protein S7	ATCC64974_57560	TLK(1)VILDEK	2	0.053946	11	3	1	123.792	0.000294124	123.79	1	112.129	0.00089985	112.13	1	123.792	0.000294124	123.79
	A0A254TXG0	59	K	40S ribosomal protein S7	ATCC64974_57560	EVEVGHGK(1)K	2	-0.31978	9	3	1	101.896	0.00197524	101.9	1	113.622	0.000478843	126.07	1	125.817	0.000375471	125.82
	A0A254TXG0	165	K	40S ribosomal protein S7	ATCC64974_57560	VILDEK(1)ER	2	0.9118	11	3	1	124.983	0.000811679	124.98	1	111.947	0.00178174	113.26	1	111.947	0.00190242	111.95
	A0A254TRZ7	91	K	3-hydroxy-3-methylglutaryl coenzyme A synthase	ATCC64974_57630	LEVGTETLLDK(1)SK	2	1.0725	3	3	1	124.515	2.04e-08	124.51	1	118.522	2.17e-06	118.52	1	135.912	1.02e-08	135.91
	A0A254TRZ3	514	K	Putative integral membrane protein	ATCC64974_57640	IIGLEQPEK(1)K	2	-0.16023	3	3	1	118.033	0.00028647	118.03	1	102.524	0.000809406	102.52	1	112.894	0.000459766	112.89
	A0A3F3RJ80	312	K	Non-specific serine/threonine protein kinase	ATCC64974_57900	IYALK(1)TIR	2	0.02505	3	3	1	116.25	0.00150558	116.25	1	93.1624	0.00541509	93.162	1	89.698	0.00670119	89.698
	A0A505IJ44	71	K	Prephenate/arogenate dehydrogenase domain-containing protein	CAN33_007455	APELAAFDK(1)HLPK	3	0.17055	3	3	1	89.2306	0.000228939	89.231	1	79.8749	0.000432092	79.875	1	79.8749	0.000432092	79.875
	A0A505IJ44	387	K	Prephenate/arogenate dehydrogenase domain-containing protein	CAN33_007455	TILEK(1)TATGQA	2	1.1299	3	3	1	92.9432	0.000693777	92.943	1	85.7291	0.00135191	85.729	1	84.1883	0.00149247	84.188
	Q068V7	11	K	Uricase	---	YGK(1)DNVR	2	2.6262	3	3	1	89.5498	0.0162643	89.55	1	67.9808	0.0402033	67.981	1	79.4686	0.0240278	79.469
	A0A100I4E3	234	K	Mannitol-1-phosphate 5-dehydrogenase	ABL_00738	K(1)MIADALEDK	2	-2.413	13	3	1	92.2466	0.000130491	117.79	1	84.4793	0.000321067	105.03	1	88.1551	0.00127452	89.301
	A0A100I4E3	243	K	Mannitol-1-phosphate 5-dehydrogenase	ABL_00738	MIADALEDK(1)EIR	2	0.014937	26	3	1	140.001	5.8e-09	166.04	1	122.392	1.69e-08	156.36	1	135.098	1.52e-06	135.1
	A0A100I4E7	105	K	40S ribosomal protein S14	ABL_00722	ATGGNGTK(1)TPGPGAQSALR	2	-0.22688	7	3	1	221.85	4.6e-34	221.85	1	215.754	1.13e-28	215.75	1	143.041	2.81e-15	163.45
	A0A100I4E7	85	K	40S ribosomal protein S14	ABL_00722	CK(1)ELGINALHIK	3	-0.60408	6	3	1	134.99	7.26e-07	134.99	1	99.4999	2.22e-05	99.5	1	152.399	1.23e-08	152.4
	A0A100I4E7	95	K	40S ribosomal protein S14	ABL_00722	ELGINALHIK(1)IR	2	-0.30187	7	3	1	97.7338	7.72e-05	97.734	1	75.8495	0.00022879	92.866	1	118.312	1.66e-05	118.31
	A0A100I4E7	11	K	40S ribosomal protein S14	ABL_00722	TAGAAK(1)ENVSLGPLAGDGK	2	-0.81918	5	3	1	258.385	7.55e-43	258.38	1	263.081	3.15e-43	263.08	1	221.898	1.71e-34	221.9
	A0A100I4E7	60	K	40S ribosomal protein S14	ABL_00722	VTGGMK(1)VK	2	-0.24691	12	3	1	87.1812	0.00629443	87.181	1	61.9623	0.0254284	61.962	1	60.9103	0.0147049	73.665
	A0A100I4G5	106	K	40S ribosomal protein S16	ABL_00727	NQLK(1)QALVQYDR	2	0.13152	3	3	1	166.704	6.11e-09	166.7	1	163.507	1.06e-08	163.51	1	186.583	6.87e-12	186.58
	A0A100I4G5	95	K	40S ribosomal protein S16	ABL_00727	SIVAYYQK(1)YVDEHSK	3	-1.1032	9	3	1	141.341	1.64e-10	141.34	1	110.972	9.04e-07	110.97	1	110.972	9.04e-07	110.97
	A0A100I4G5	102	K	40S ribosomal protein S16	ABL_00727	YVDEHSK(1)NQLK	3	-0.65498	17	3	1	79.659	0.000578481	87.184	1	75.4158	2.81e-05	108.7	1	90.0503	4.12e-05	100.88
	A0A254TS41	184	K	SF3b1 domain-containing protein	ATCC64974_58230	LIAEK(1)QAR	2	-0.1347	4	3	1	67.4639	0.0232577	67.464	1	65.1561	0.0264409	65.156	1	93.4285	0.00531631	93.429
	A0A254TS41	874	K	SF3b1 domain-containing protein	ATCC64974_58230	LNNK(1)SATVR	2	0.85832	3	3	1	76.2278	0.0067725	76.228	1	121.503	0.000398662	121.5	1	137.046	0.000169302	137.05
	A0A254U0I4	305	K	Cytochrome c oxidase assembly protein CtaG/Cox11 family protein	ATCC64974_62600	K(1)AGISEEQSR	2	0.52257	3	3	1	48.5679	0.0646486	48.568	1	52.2469	0.0477972	52.247	1	56.0867	0.0408705	56.087
	A0A254U0M2	99	K	CoA binding domain family protein	ATCC64974_62060	TK(1)EQFPK	2	1.0869	7	3	1	84.5678	0.0201009	84.568	1	83.2061	0.0211496	83.206	1	86.8328	0.0183566	86.833
	A0A254TSN2	769	K	F-box-like family protein	ATCC64974_61990	EK(1)ASNATEQEDR	2	-0.47578	4	3	1	101.532	4.05e-05	101.53	1	125.818	2.65e-06	125.82	1	94.1217	0.000399778	94.122
	A0A3F3RJK3	6	K	Methylenetetrahydrofolate reductase	ATCC64974_61550	EK(1)LAQNEAAGR	2	-0.30943	3	3	1	127.868	5.91e-06	127.87	1	158.563	4.3e-08	158.56	1	157.678	4.6e-08	157.68
	A0A3F3RJK3	478	K	Methylenetetrahydrofolate reductase	ATCC64974_61550	IEK(1)NGDLTYHAVSK	3	0.23983	5	3	1	60.1576	0.0104978	60.158	1	48.3913	0.0108104	59.673	1	56.8717	0.00619941	66.826
	A0A3F3RJ71	159	K	Ubiquitin carboxyl-terminal hydrolase family protein	ATCC64974_60260	AAEWFDGDNAEALANK(1)HYLK	3	0.18174	3	3	1	69.7472	0.00199402	69.747	1	98.1752	2.19e-05	98.175	1	76.3005	0.000329749	76.301
	A0A3F3RJ71	135	K	Ubiquitin carboxyl-terminal hydrolase family protein	ATCC64974_60260	AATQQQHLAEVYEVELGDTK(1)K	3	-2.375	3	3	1	112.362	1.04e-06	112.36	1	105.065	1.73e-06	105.06	1	134.871	3.03e-10	134.87
	A0A3F3RJ71	273	K	Ubiquitin carboxyl-terminal hydrolase family protein	ATCC64974_60260	WK(1)TTLLLR	2	0.60606	6	3	1	136.797	0.00054717	136.8	1	111.947	0.00190242	111.95	1	124.983	0.000811679	124.98
	A0A254TT75	586	K	Kinesin-like protein klpA	ATCC64974_60080	DASAGVLQDLK(1)R	2	2.1545	3	3	1	84.8919	0.00137258	84.892	1	115.92	2.16e-05	115.92	1	122.344	6.47e-06	122.34
	A0A254TT75	592	K	Kinesin-like protein klpA	ATCC64974_60080	DK(1)EMDLR	2	1.286	3	3	1	76.4776	0.0263311	76.478	1	84.9155	0.0198331	84.916	1	87.1812	0.0180883	87.181
	A0A254TT75	82	K	Kinesin-like protein klpA	ATCC64974_60080	K(1)SVYDSR	2	-1.012	3	3	1	88.8188	0.0229704	88.819	1	80.2187	0.0320113	80.219	1	99.4417	0.0118032	99.442
	A0A254UA70	282	K	WSC domain family protein	ATCC64974_82980	THPVTGEK(1)ALFVNPQSGR	3	0.40446	3	3	1	77.0799	0.000424587	77.08	1	142.258	1.49e-10	142.26	1	101.923	2.77e-06	101.92
	A0A100I6J3	121	K	Glutaminyl-tRNA synthetase	ABL_01245	HHGGK(1)TILR	3	0.18516	6	3	1	56.2581	0.0154142	56.258	1	74.9199	0.00375663	74.92	1	74.9199	0.00375663	74.92
	A0A100I6J7	101	K	cobW domain-containing protein	ABL_01038	HK(1)ALSPSR	2	0.53132	7	3	1	114.386	0.00167752	114.39	1	88.2666	0.00723255	88.267	1	68.8461	0.0213511	68.846
	A0A505IGB0	143	K	Putative integral membrane protein	CAN33_0046580	GIIK(1)AGR	2	0.049674	5	3	1	91.5843	0.0146975	91.584	1	91.5843	0.0146975	91.584	1	74.7171	0.02862	74.717
	A0A100I7E9	58	K	U6 snRNA-associated Sm-like protein LSm7	ABL_01491	YMDK(1)EVR	2	-0.24605	7	3	1	53.7542	0.00943497	98.418	1	83.7525	0.0207287	83.753	1	89.1423	0.0165781	89.142
	A0A3F3R649	310	K	Uncharacterized protein	ATCC64974_13570	DHCIVSGIYK(1)R	3	-0.58445	3	3	1	90.0503	0.000477716	90.05	1	90.0503	0.000477716	90.05	1	88.5961	0.000543892	88.596
	A0A3F3R649	99	K	Uncharacterized protein	ATCC64974_13570	EDLLVTK(1)NLTPGEAVYGEK	2	1.166	3	3	1	205.882	1.8e-28	205.88	1	233.626	7.39e-35	233.63	1	226.648	1.31e-34	226.65
	A0A3F3R649	111	K	Uncharacterized protein	ATCC64974_13570	NLTPGEAVYGEK(1)R	2	0.15602	6	3	1	110.438	7.83e-06	110.44	1	126.086	2.59e-08	126.09	1	116.188	4.37e-06	116.19
	A0A3F3R649	74	K	Uncharacterized protein	ATCC64974_13570	GGAK(1)VIIEPHR	3	0.40619	7	3	1	49.4481	0.000578481	87.184	1	113.224	2.05e-05	113.22	1	87.1843	0.000578481	87.184
	A0A3F3R649	92	K	Uncharacterized protein	ATCC64974_13570	GGK(1)EDLLVTK	2	-2.8811	3	3	1	104.824	0.000536121	104.82	1	101.712	0.000612995	101.71	1	81.9197	0.00314636	81.92
	A0A3F3R649	127	K	Uncharacterized protein	ATCC64974_13570	ISVESPAEEDGTVTK(1)TEYR	2	0.17902	3	3	1	223.106	1.61e-34	223.11	1	253.483	1.21e-42	253.48	1	257.018	8.83e-43	257.02
	A0A100I7K6	181	K	"DNA-directed RNA polymerases I, II, and III subunit RPABC1"	ABL_01523	HVLLSPDEK(1)AR	2	-0.79434	3	3	1	110.838	5.17e-05	110.84	1	71.0303	0.004041	71.03	1	78.5482	0.00200701	78.548
	A0A100I7K6	191	K	"DNA-directed RNA polymerases I, II, and III subunit RPABC1"	ABL_01523	LK(1)ESQLPR	2	-3.5982	3	3	1	95.3581	0.00460003	95.358	1	113.176	0.00178913	113.18	1	151.441	0.000267227	151.44
	A0A254TWP9	223	K	Acetyltransferase (GNAT) family protein	ATCC64974_14710	LEFAK(1)SLVPDVR	2	-0.85606	3	3	1	92.1512	0.000529093	92.151	1	102.731	3.85e-05	102.73	1	100.727	4.19e-05	100.73
	A0A254TRW7	26	K	ARID/BRIGHT DNA binding domain family protein	ATCC64974_56760	DPNAPK(1)R	2	-0.15115	6	3	1	128.566	0.00406899	128.57	1	143.228	0.003007	143.23	1	127.844	0.00412131	127.84
	A0A254TRW7	77	K	ARID/BRIGHT DNA binding domain family protein	ATCC64974_56760	RPYEEK(1)AAADK	3	0.20215	4	3	1	53.4477	0.0186216	53.448	1	76.8677	0.054419	76.868	1	62.0879	0.0119026	62.088
	A0A254TRW7	64	K	ARID/BRIGHT DNA binding domain family protein	ATCC64974_56760	WK(1)ALSDTDR	2	-0.20662	3	3	1	73.4995	0.0097871	73.499	1	94.6921	0.0026547	94.692	1	82.2607	0.00542709	82.261
	A0A100II28	36	K	ADP-ribosylation factor	ABL_04319	TTILYK(1)LK	2	0.060421	5	3	1	84.5678	0.00860566	84.568	1	84.4978	0.00863163	84.498	1	68.3826	0.0219905	68.383
	A0A254U1F2	96	K	Adenylosuccinate synthetase	ATCC64974_12280	GLEGAGK(1)R	2	-0.26702	3	3	1	61.9623	0.0421074	61.962	1	55.5305	0.0542176	55.531	1	81.1906	0.0134588	81.191
	A0A254U1F2	384	K	Adenylosuccinate synthetase	ATCC64974_12280	K(1)YEDLPANAR	2	-0.78697	3	3	1	91.7011	0.00241623	91.701	1	94.7673	0.00182729	94.767	1	95.4831	0.00168979	95.483
	A0A254U1F2	291	K	Adenylosuccinate synthetase	ATCC64974_12280	LQGVGK(1)EFGVTTGR	2	0.15516	4	3	1	134.024	5.8e-09	134.02	1	107.825	4.35e-06	107.82	1	125.356	9.54e-09	125.36
	A0A254TRN8	117	K	Putative integral membrane protein	ATCC64974_56240	AK(1)GEYIDDK	2	0.39499	6	3	1	81.0165	0.00570455	81.017	1	69.6504	0.0148544	69.65	1	69.6716	0.0148265	69.672
	A0A254TRN8	124	K	Putative integral membrane protein	ATCC64974_56240	GEYIDDK(1)TMLMER	2	0.27729	3	3	1	75.7641	0.00109876	75.764	1	106.578	7.44e-06	106.58	1	97.6306	9.81e-05	97.631
	A0A254TRN8	103	K	Putative integral membrane protein	ATCC64974_56240	ALGFK(1)DIGTLK	2	-0.0080916	8	3	1	123.671	7.17e-06	123.67	1	123.671	7.17e-06	123.67	1	108.984	5.82e-05	108.98
	A0A254TRN8	849	K	Putative integral membrane protein	ATCC64974_56240	AVSQELGK(1)VVEAHVK	3	0.094281	3	3	1	61.2648	0.00849486	61.265	1	80.7384	0.000273007	80.738	1	84.4097	0.000220047	84.41
	A0A254TRN8	879	K	Putative integral membrane protein	ATCC64974_56240	DDHNALK(1)DYGDQLIK	3	-0.26371	3	3	1	85.4873	0.000204502	85.487	1	87.8241	0.000170792	87.824	1	86.5781	0.000188766	86.578
	A0A254TRN8	765	K	Putative integral membrane protein	ATCC64974_56240	LLNEK(1)SCK	2	0.1658	6	3	1	127.021	0.000766049	127.02	1	121.048	0.00106309	121.05	1	135.83	0.000568808	135.83
	A0A254TRN8	10	K	Putative integral membrane protein	ATCC64974_56240	FSSTFK(1)K	2	-2.4993	6	3	1	79.116	0.0331705	79.116	1	79.116	0.0331705	79.116	1	79.116	0.0331705	79.116
	A0A254TRN8	527	K	Putative integral membrane protein	ATCC64974_56240	K(1)WNVGSLNEFR	2	-1.894	8	3	1	169.518	7.36e-09	169.52	1	157.678	6.28e-08	157.68	1	157.678	6.28e-08	157.68
	A0A254TRN8	773	K	Putative integral membrane protein	ATCC64974_56240	LAGNK(1)QVDIAR	2	0.32361	6	3	1	169.822	4.35e-09	169.82	1	168.302	9.56e-09	168.3	1	169.518	5.39e-09	169.52
	A0A254TRN8	751	K	Putative integral membrane protein	ATCC64974_56240	NSVK(1)EFYEDATLK	2	0.75031	4	3	1	83.6916	0.000735971	83.692	1	107.465	7.05e-06	107.46	1	97.2967	0.000113366	97.297
	A0A254TRN8	478	K	Putative integral membrane protein	ATCC64974_56240	TFAGLK(1)R	2	0.24906	7	3	1	94.4072	0.0170956	94.407	1	97.0676	0.014299	97.068	1	97.0676	0.014299	97.068
	A0A100I8D7	799	K	Fatty acid oxygenase	ABL_01732	VFSLPLK(1)TK	2	-0.33404	3	3	1	99.815	0.00155825	99.815	1	99.815	0.00155825	99.815	1	99.815	0.00155825	99.815
	Q9P8J8	576	K	NsfA	nsfA	VFDDAYK(1)SR	2	0.50978	3	3	1	73.8853	0.0092792	73.885	1	55.3526	0.0336776	55.353	1	66.0557	0.0195869	66.056
	A0A100I8K4	639	K	Clathrin-coated vesiclec protein	ABL_01804	LIEDEGAVK(1)VR	2	0.40565	4	3	1	127.868	5.91e-06	127.87	1	114.862	3.74e-05	114.86	1	138.763	2.63e-06	138.76
	A0A3F3RIA9	384	K	Sds3-like family protein	ATCC64974_55050	INASALDK(1)VVVTNSVDQADHLR	3	-0.1795	3	3	1	159.465	1.15e-15	159.46	1	183.248	1.69e-22	183.25	1	115.868	4.65e-07	115.87
	A0A3F3RIA9	288	K	Sds3-like family protein	ATCC64974_55050	QAVIVSPDAGGAK(1)R	2	-0.68944	3	3	1	75.9113	0.00120076	75.911	1	97.6306	0.000105556	97.631	1	86.4977	0.000666936	86.498
	A0A254TZE0	980	K	Macro domain family protein	ATCC64974_54650	K(1)EHEIQFR	3	-0.25024	5	3	1	105.521	0.0012446	105.52	1	105.521	0.0012446	105.52	1	109.714	0.00105168	109.71
	A0A254TZE0	177	K	Macro domain family protein	ATCC64974_54650	SPK(1)EVLQEANK	2	-1.3433	3	3	1	169.983	3.79e-09	169.98	1	139.476	2.42e-06	139.48	1	168.822	7.78e-09	168.82
	A0A254TZE0	822	K	Macro domain family protein	ATCC64974_54650	WK(1)DEASQEAK	2	-0.041058	3	3	1	54.2593	0.032355	54.259	1	121.36	0.000127679	121.36	1	109.156	0.000429114	109.16
	A0A3F3RI54	325	K	Serine/threonine-protein phosphatase 2A 56 kDa regulatory subunit	ATCC64974_54450	IYGK(1)FLNLR	2	-0.43125	3	3	1	69.5982	0.0149232	69.598	1	61.6019	0.0254504	61.602	1	67.8972	0.0263414	67.897
	A0A3F3RHX9	49	K	CoA-transferase III family protein	ATCC64974_54340	ALNVNVPGGK(1)LNR	2	-0.36835	3	3	1	68.5154	0.00952131	68.515	1	47.9914	0.0457815	47.991	1	47.8151	0.046545	47.815
	A0A3F3RHX9	297	K	CoA-transferase III family protein	ATCC64974_54340	ALYK(1)ELDLEK	2	2.9845	3	3	1	88.5961	0.00220693	88.596	1	96.2294	0.00113286	96.229	1	118.278	0.000203802	118.28
	A0A3F3RHX9	303	K	CoA-transferase III family protein	ATCC64974_54340	ELDLEK(1)IYK	2	0.13746	7	3	1	102.067	0.00143784	102.07	1	113.622	0.000820046	113.62	1	111.607	0.000927791	111.61
	A0A3F3RHX9	25	K	CoA-transferase III family protein	ATCC64974_54340	EDLLNYAK(1)QYK	2	0.20468	6	3	1	152.069	6.53e-08	152.07	1	149.332	7.47e-08	149.33	1	167.732	1.15e-08	167.73
	A0A3F3RHX9	306	K	CoA-transferase III family protein	ATCC64974_54340	IYK(1)EYEESVVGEIR	2	0.62571	3	3	1	105.137	5.1e-06	105.14	1	145.692	7.57e-10	145.69	1	118.191	1.46e-06	118.19
	A0A3F3RHX9	66	K	CoA-transferase III family protein	ATCC64974_54340	K(1)PLTDEQFK	2	0.30462	4	3	1	94.4653	0.00369292	94.465	1	98.7542	0.00238726	98.754	1	92.8661	0.00417977	92.866
	A0A3F3RHX9	330	K	CoA-transferase III family protein	ATCC64974_54340	INSINESEGLK(1)K	2	-2.2825	11	3	1	128.363	1.48e-12	193.62	1	135.018	1.85e-14	200.93	1	138.02	1.29e-14	206.36
	A0A3F3RHX9	331	K	CoA-transferase III family protein	ATCC64974_54340	K(1)EVFEAFLAK	2	0.17722	3	3	1	99.752	0.000902856	99.752	1	114.862	0.000393385	114.86	1	96.6043	0.00147443	96.604
	A0A3F3RHX9	275	K	CoA-transferase III family protein	ATCC64974_54340	K(1)VLDTAYGR	2	-1.7221	5	3	1	67.2066	0.0246694	67.207	1	63.6242	0.0311074	63.624	1	65.5354	0.0276728	65.535
	A0A3F3RHX9	319	K	CoA-transferase III family protein	ATCC64974_54340	TK(1)INSINESEGLKK	3	0.75163	8	3	1	89.526	0.0001	95.067	1	100.115	1.03e-05	100.11	1	108.579	6.56e-06	108.58
	A0A254TR45	71	K	NMT1 domain-containing protein	ATCC64974_54370	AMIHTLAAK(1)AR	3	-0.17539	3	3	1	150.103	3.42e-08	150.1	1	155.533	2.53e-08	155.53	1	129.877	2.52e-06	129.88
	A0A254TR45	284	K	NMT1 domain-containing protein	ATCC64974_54370	VTNYGK(1)R	2	-0.55028	5	3	1	99.1393	0.0121211	99.139	1	100.755	0.0113277	100.75	1	107.673	0.00922345	107.67
	A0A254TR45	110	K	NMT1 domain-containing protein	ATCC64974_54370	K(1)IGYVGEFGK	2	-1.9982	3	3	1	67.385	0.0204893	67.385	1	57.1747	0.0389078	57.175	1	77.0624	0.00522799	77.062
	A0A254TR45	325	K	NMT1 domain-containing protein	ATCC64974_54370	MAELQK(1)K	2	-0.58103	10	3	1	79.4686	0.00905173	108.24	1	94.4072	0.00445869	108.24	1	86.8328	0.00905173	108.24
	A0A254TR45	334	K	NMT1 domain-containing protein	ATCC64974_54370	VAAEGGYK(1)R	2	0.5669	5	3	1	73.2332	0.0138387	73.233	1	71.6136	0.0167494	71.614	1	72.0416	0.0159801	72.042
	A0A3F3RJG6	354	K	Glutathione-dependent formaldehyde-activating enzyme family protein	ATCC64974_53580	TLLQNK(1)R	2	-0.75886	6	3	1	118.686	0.00587381	118.69	1	100.742	0.0113317	100.74	1	118.686	0.00587381	118.69
	B6V7E4	29	K	Glutamate dehydrogenase	---	ELASTLENSTLFQK(1)NPEYR	3	-0.81324	6	3	1	135.292	3.51e-10	135.29	1	146.672	1.65e-11	146.67	1	168.083	5.23e-16	168.08
	B6V7E4	299	K	Glutamate dehydrogenase	---	FK(1)YIAGAR	2	0.15025	6	3	1	81.1906	0.00985935	81.191	1	77.9225	0.0110725	77.923	1	84.9155	0.00847656	84.916
	B6V7E4	122	K	Glutamate dehydrogenase	---	GGSDFDPK(1)GK	2	0.57941	7	3	1	110.474	0.00039657	110.47	1	55.3526	0.000172928	119.53	1	123.792	7.63e-05	123.79
	B6V7E4	124	K	Glutamate dehydrogenase	---	GK(1)SDNEIR	2	-1.9559	4	3	1	63.5339	0.0286784	63.534	1	63.5339	0.0286784	63.534	1	66.5676	0.0252311	66.568
	B6V7E4	35	K	Glutamate dehydrogenase	---	K(1)ALAVVSVPER	2	-0.032078	3	3	1	92.8564	0.000957865	92.856	1	105.649	9.56e-05	105.65	1	92.8564	0.000957865	92.856
	A0A254TUJ0	61	K	Cytochrome b-c1 complex subunit 7	ATCC64974_77260	LPPK(1)EAYDR	2	0.80661	6	3	1	60.3978	0.0270356	60.398	1	64.6536	0.0214328	64.654	1	90.1504	0.00366757	90.15
	A0A254TX37	405	K	Cytochrome c/c1 heme lyase family protein	ATCC64974_77430	IK(1)ELINK	2	1.1576	3	3	1	85.6415	0.0125674	85.642	1	69.6276	0.0272533	69.628	1	54.7763	0.0629089	54.776
	A0A254TTV8	235	K	5-methyltetrahydropteroyltriglutamate--homocysteine S-methyltransferase	ATCC64974_77650	HK(1)HEHLDAITR	4	-0.49861	5	3	1	53.9473	0.00371847	71.176	1	60.1571	0.0103078	60.157	1	100.931	3.88e-05	100.93
	A0A505HRX6	192	K	Uncharacterized protein	CAN33_000675	ALSNQK(1)YR	2	-0.56364	3	3	1	122.742	0.000906912	122.74	1	95.8152	0.00443034	95.815	1	101.284	0.00288577	101.28
	A0A254TTT7	156	K	Proteasome subunit beta	ATCC64974_77910	LPIDYK(1)GVLVK	2	-0.34653	5	3	1	119.386	2.14e-05	119.39	1	90.697	0.000898694	90.697	1	84.8205	0.0014348	84.821
	A0A505HV17	435	K	GHMP kinases N terminal domain family protein	CAN33_000910	VEYVEDHDK(1)R	3	-0.31949	6	3	1	106.618	0.000245319	106.62	1	78.3416	0.00182061	78.342	1	96.1135	0.000573233	96.113
	A0A254TUV7	110	K	Glycylpeptide N-tetradecanoyltransferase	ATCC64974_78480	IIDPEK(1)VSK	2	1.1117	3	3	1	67.3338	0.0179043	67.334	1	77.6625	0.00645255	77.662	1	78.0978	0.00635547	78.098
	A0A254TUV7	231	K	Glycylpeptide N-tetradecanoyltransferase	ATCC64974_78480	LTPVLIK(1)EITR	2	0.28702	3	3	1	65.0297	0.0165474	65.03	1	65.0297	0.0165474	65.03	1	69.8461	0.0101013	69.846
	A0A100IAM4	434	K	Dead box ATP-dependent rna helicase	ABL_02306	IK(1)GSPEDAR	2	0.32965	5	3	1	102.062	0.00143814	102.06	1	104.394	0.00131342	104.39	1	106.199	0.00121694	106.2
	A0A100IAM4	492	K	Dead box ATP-dependent rna helicase	ABL_02306	SK(1)STLPADVVR	2	1.1288	3	3	1	56.2048	0.0283582	56.205	1	57.7916	0.0262345	57.792	1	89.3005	0.00102609	89.301
	A0A254U2M1	344	K	Ornithine aminotransferase	ATCC64974_79790	AEK(1)LGHVFR	3	0.025034	3	3	1	93.6488	0.00137004	93.649	1	56.2581	0.0154142	56.258	1	82.645	0.00253446	82.645
	A0A254U2M1	367	K	Ornithine aminotransferase	ATCC64974_79790	GK(1)GLLNAIVIDESK	2	-0.90705	3	3	1	115.682	1.69e-05	115.68	1	143.459	1.72e-09	143.46	1	136.826	4.59e-09	136.83
	A0A3F3RPU9	912	K	Uncharacterized protein	ATCC64974_76580	ASMSIK(1)ESAR	2	0.37781	3	3	1	96.2294	0.00113286	96.229	1	127.917	6.31e-05	127.92	1	112.129	0.00035568	112.13
	A0A100IAY3	163	K	Major Facilitator Superfamily protein	ABL_02380	FVEK(1)PVEFVGNR	2	2.0249	3	3	1	101.388	4.08e-05	101.39	1	107.088	3.1e-05	107.09	1	101.719	4.02e-05	101.72
	A0A100IAY3	66	K	Major Facilitator Superfamily protein	ABL_02380	K(1)YEEIYNVR	2	2.9061	4	3	1	137.953	0.000219441	137.95	1	98.0483	0.00260216	98.048	1	117.698	0.000821939	117.7
	A0A100IAY3	95	K	Major Facilitator Superfamily protein	ABL_02380	LAEK(1)ILGK	2	0.021851	3	3	1	101.542	0.00286199	101.54	1	100.017	0.00300261	100.02	1	99.4417	0.00308409	99.442
	A0A254U043	333	K	V-type proton ATPase subunit a	ATCC64974_80580	AVYDTLNK(1)FSYDQAR	2	-0.70153	3	3	1	216.544	2.9e-23	216.54	1	209.556	1.2e-22	209.56	1	235.222	4.04e-29	235.22
	A0A254U043	325	K	V-type proton ATPase subunit a	ATCC64974_80580	EK(1)AVYDTLNK	2	-0.66044	5	3	1	117.831	0.000214845	117.83	1	118.598	0.000195901	118.6	1	88.5961	0.00220693	88.596
	A0A254U043	125	K	V-type proton ATPase subunit a	ATCC64974_80580	IASLNDSYETLK(1)K	2	-0.95733	5	3	1	190.852	3.25e-14	190.85	1	208.275	1.53e-18	208.28	1	190.099	3.86e-14	190.1
	A0A505I1V8	72	K	DNA polymerase alpha/epsilon subunit B family protein	CAN33_000955	SKPAAGSTNAPLVEAEEK(1)R	3	0.39561	5	3	1	89.8703	0.000194322	90.017	1	93.5181	0.000117575	93.849	1	101.735	3.14e-06	102.07
	A0A254TUU2	113	K	SNF2 N-terminal domain family protein	ATCC64974_80890	AAALVAGFPESTAVK(1)SLNR	2	-2.8604	4	3	1	93.2257	0.00022383	93.226	1	120.896	6.33e-07	120.9	1	86.213	0.000465567	86.213
	A0A254TUU2	329	K	SNF2 N-terminal domain family protein	ATCC64974_80890	AIPVALEK(1)AGITK	2	-0.43101	6	3	1	99.8441	1.04e-05	99.844	1	125.033	1.99e-08	125.03	1	108.971	6.38e-06	108.97
	A0A254TUU2	20	K	SNF2 N-terminal domain family protein	ATCC64974_80890	LSQVASHFGPGGK(1)K	3	-0.040155	5	3	1	107.994	2.15e-06	107.99	1	95.2645	8.22e-05	95.264	1	122.639	1.09e-07	122.64
	A0A254TUU2	236	K	SNF2 N-terminal domain family protein	ATCC64974_80890	SGEEK(1)TITVK	2	1.6807	3	3	1	82.4943	0.0030655	82.494	1	87.5679	0.0023516	87.568	1	84.5074	0.00278224	84.507
	A0A254TUU2	241	K	SNF2 N-terminal domain family protein	ATCC64974_80890	TITVK(1)ADDGIR	2	3.3248	7	3	1	91.3133	5.85e-05	108.9	1	116.546	3.15e-05	116.55	1	98.8983	3.15e-05	116.55
	A0A254TUU2	231	K	SNF2 N-terminal domain family protein	ATCC64974_80890	WTDPK(1)SGEEK	2	-0.085456	6	3	1	92.611	0.001642	92.611	1	98.8983	0.000757329	98.898	1	122.691	9.48e-05	122.69
	A0A100IBA4	58	K	Aspartate aminotransferase	ABL_02484	ADTFQEK(1)INLGVGAYR	2	3.1133	3	3	1	240.197	7.42e-30	240.2	1	216.392	1.75e-23	216.39	1	207.4	8.37e-23	207.4
	A0A254TUX3	403	K	Aspartate aminotransferase	ATCC64974_81430	EHSVYATK(1)DGR	3	-0.12381	9	3	1	118.233	2.34e-14	206.36	1	132.25	7.12e-07	145.14	1	129.877	2.52e-06	129.88
	A0A254TUX3	418	K	Aspartate aminotransferase	ATCC64974_81430	ISVAGITSGNVK(1)R	2	0.21687	9	3	1	154.102	2e-10	154.1	1	164.683	7.53e-11	164.68	1	164.219	8.08e-11	164.22
	A0A254TUX3	153	K	Aspartate aminotransferase	ATCC64974_81430	K(1)VYLPTPSWANHAAVFK	3	-0.58719	3	3	1	82.3489	0.000354041	82.349	1	63.5463	0.00605594	63.546	1	70.1665	0.00302396	70.167
	A0A254TUX3	426	K	Aspartate aminotransferase	ATCC64974_81430	LAESIYK(1)ITG	2	-0.45141	6	3	1	128.281	6.2e-05	128.28	1	106.88	0.000485332	106.88	1	107.205	0.000477302	107.21
	A0A254TUX3	344	K	Aspartate aminotransferase	ATCC64974_81430	LNEQWLGEVK(1)GMADR	2	-1.4255	6	3	1	85.5763	0.000203218	85.576	1	124.458	1.1e-09	124.46	1	121.815	1.15e-07	121.82
	A0A254TUX3	233	K	Aspartate aminotransferase	ATCC64974_81430	QISDVMK(1)QK	2	0.7406	4	3	1	114.895	0.000619926	114.89	1	75.5706	0.00116087	102.62	1	88.1769	0.00338622	88.177
	A0A254U386	156	K	Nitroreductase family protein	ATCC64974_81830	HNDK(1)VQGLQK	2	-0.10667	3	3	1	165.631	3.34e-07	165.63	1	242.968	6.13e-20	242.97	1	174.399	4.33e-08	174.4
	Q2VSG4	114	K	Orotate phosphoribosyltransferase	pyrE	EAK(1)DHGEGGNIVGAALK	3	-0.08151	3	3	1	105.06	2.29e-06	105.06	1	90.3854	0.000180765	90.385	1	94.3657	0.000103499	94.366
	Q2VSG4	154	K	Orotate phosphoribosyltransferase	pyrE	ETLNLVAK(1)EGGK	2	-0.50334	6	3	1	97.9573	0.000148061	97.957	1	74.7805	0.00274496	74.78	1	96.7559	0.000226908	96.756
	A0A254TU92	76	K	Centrosome microtubule-binding domain of Cep57 family protein	ATCC64974_79280	ALNHPSWK(1)LLPPTER	3	-0.22525	6	3	1	76.7593	0.000330406	76.759	1	62.3571	0.0078782	62.357	1	79.6515	0.000288685	79.652
	A0A254TU92	329	K	Centrosome microtubule-binding domain of Cep57 family protein	ATCC64974_79280	EAVANTSK(1)VGDPFADDTFQGPQVTK	3	-0.34624	3	3	1	159.757	1.17e-16	159.76	1	216.15	1.51e-32	216.15	1	180.838	1.93e-23	180.84
	A0A254TU92	346	K	Centrosome microtubule-binding domain of Cep57 family protein	ATCC64974_79280	VGDPFADDTFQGPQVTK(1)AQYDR	3	0.24012	3	3	1	178.324	2.4e-22	178.32	1	178.324	2.4e-22	178.32	1	166.266	4.75e-16	166.27
	A0A100IBR3	254	K	Aldedh domain-containing protein	ABL_02271	EVMK(1)LAAGTLK	2	0.14449	7	3	1	109.389	5.68e-05	109.39	1	118.766	2.36e-05	118.77	1	107.344	6.4e-05	107.34
	A0A100IBR3	261	K	Aldedh domain-containing protein	ABL_02271	LAAGTLK(1)NITLETGGK	2	0.11751	3	3	1	75.8771	0.000852771	75.877	1	211.119	2.39e-18	211.12	1	157.741	1.26e-14	157.74
	A0A254TU92	321	K	Centrosome microtubule-binding domain of Cep57 family protein	ATCC64974_79280	FVALFK(1)EAVANTSK	2	-1.3672	4	3	1	113.395	2.8e-06	113.4	1	107.348	4.49e-06	107.35	1	101.304	6.17e-06	101.3
	A0A254TU92	68	K	Centrosome microtubule-binding domain of Cep57 family protein	ATCC64974_79280	K(1)ALNHPSWK	3	-0.27486	3	3	1	104.048	0.000767531	104.05	1	93.5557	0.00145064	93.556	1	66.9202	0.00920266	66.92
	A0A254TU92	374	K	Centrosome microtubule-binding domain of Cep57 family protein	ATCC64974_79280	SEGATLVAGGEPFK(1)NVGDGK	2	-0.13526	3	3	1	220.356	4.33e-35	220.36	1	186.114	4.96e-22	186.11	1	205.244	4.69e-29	205.24
	A0A254TU92	239	K	Centrosome microtubule-binding domain of Cep57 family protein	ATCC64974_79280	VAGSALVTHPGVDK(1)VAFTGSTLTGR	3	0.090146	7	3	1	275.328	1.72e-66	275.33	1	251.371	1.85e-53	251.37	1	240.751	1.05e-42	240.75
	A0A254TU92	472	K	Centrosome microtubule-binding domain of Cep57 family protein	ATCC64974_79280	VPFGGVK(1)QSGIGR	2	-0.092599	7	3	1	135.018	1.1e-08	135.02	1	119.253	1.85e-06	119.25	1	127.793	1.75e-08	127.79
	A0A254TU92	137	K	Centrosome microtubule-binding domain of Cep57 family protein	ATCC64974_79280	YYAGYADK(1)VHGQTISTTPAK	3	0.087742	6	3	1	60.3249	0.00461494	60.325	1	56.8825	0.00557249	56.882	1	57.985	0.00526581	57.985
	A0A100IBT7	58	K	60S ribosomal protein L43	ABL_02630	AVGIWECK(1)GCNK	2	-0.41998	3	3	1	125.97	2.63e-06	125.97	1	150.457	2.87e-08	150.46	1	127.831	2.4e-06	127.83
	A0A100IBT7	50	K	60S ribosomal protein L43	ABL_02630	K(1)AVGIWECK	2	3.0824	3	3	1	91.5493	0.00458066	91.549	1	115.781	0.00096183	115.78	1	117.698	0.000821939	117.7
	A0A100IBT7	28	K	60S ribosomal protein L43	ABL_02630	K(1)MEVSQHAR	3	0.75223	4	3	1	80.9863	0.00284891	80.986	1	50.1076	0.0219969	50.108	1	42.3359	0.0360823	42.336
	A0A100IBT7	7	K	60S ribosomal protein L43	ABL_02630	K(1)VGITGK	2	-0.03473	4	3	1	66.3511	0.0587062	66.351	1	90.3698	0.02134	90.37	1	68.2141	0.054333	68.214
	A0A100ICI1	35	K	Autophagy-related protein	ABL_02753	IPVICEK(1)VEK	2	-1.1824	3	3	1	45.661	0.057815	45.661	1	70.3208	0.0111299	70.321	1	68.7856	0.0131586	68.786
	A0A100ICI1	46	K	Autophagy-related protein	ABL_02753	SDIATIDK(1)K	2	0.43972	6	3	1	96.665	0.00302325	96.665	1	74.8411	0.0109491	74.841	1	77.6625	0.00880824	77.662
	A0A254UC56	1541	K	Glutamine amidotransferase type-2 domain-containing protein	ATCC64974_50460	ALPHFVK(1)VLPTDYK	3	-0.79508	4	3	1	111.116	1.63e-06	111.12	1	111.116	1.63e-06	111.12	1	101.304	2.93e-06	101.3
	A0A254UC56	1548	K	Glutamine amidotransferase type-2 domain-containing protein	ATCC64974_50460	VLPTDYK(1)R	2	0.14673	6	3	1	79.474	0.0143287	79.474	1	80.4381	0.0138401	80.438	1	70.8559	0.0253618	70.856
	A0A254UC56	1862	K	Glutamine amidotransferase type-2 domain-containing protein	ATCC64974_50460	DLK(1)VPGR	2	-0.35957	5	3	1	72.1384	0.0330542	72.138	1	69.1757	0.0381487	69.176	1	81.7839	0.0222448	81.784
	A0A254UC56	492	K	Glutamine amidotransferase type-2 domain-containing protein	ATCC64974_50460	ELLK(1)LPAIK	2	-0.34841	3	3	1	62.1042	0.0247892	62.104	1	63.8162	0.0225353	63.816	1	69.3382	0.0152655	69.338
	A0A254UC56	497	K	Glutamine amidotransferase type-2 domain-containing protein	ATCC64974_50460	LPAIK(1)ESLDEQR	2	-0.30729	9	3	1	139.781	9.44e-07	139.78	1	143.249	5.2e-07	143.25	1	156.084	2.09e-08	156.08
	A0A254UC56	109	K	Glutamine amidotransferase type-2 domain-containing protein	ATCC64974_50460	FFIK(1)NFAR	2	-0.59596	3	3	1	91.9001	0.00388568	91.9	1	89.1423	0.00536921	89.142	1	107.594	0.00113303	107.59
	A0A254UC56	473	K	Glutamine amidotransferase type-2 domain-containing protein	ATCC64974_50460	IIDDSELK(1)YTVSHR	3	0.33192	7	3	1	103.137	2.69e-06	103.14	1	91.0762	4.55e-09	125.22	1	78.5076	2.28e-09	136.33
	A0A254UC56	1557	K	Glutamine amidotransferase type-2 domain-containing protein	ATCC64974_50460	ILQEEAAK(1)AEAAK	2	-0.20079	4	3	1	136.327	9.88e-09	136.33	1	119.615	1.69e-06	119.62	1	136.327	9.88e-09	136.33
	A0A254UC56	637	K	Glutamine amidotransferase type-2 domain-containing protein	ATCC64974_50460	NISQAHK(1)DWTVR	3	0.13259	3	3	1	69.3521	0.00448565	69.352	1	67.9517	0.00530681	67.952	1	82.0687	0.000565011	82.069
	A0A254UC56	1899	K	Glutamine amidotransferase type-2 domain-containing protein	ATCC64974_50460	SLLDSNLADGAYISAK(1)DK	2	4.1802	3	3	1	190.23	2.23e-22	190.23	1	59.9754	0.00767734	59.975	1	157.568	4.72e-15	157.57
	A0A254UC56	1616	K	Glutamine amidotransferase type-2 domain-containing protein	ATCC64974_50460	SALILDK(1)TR	2	0.8119	6	3	1	65.6266	0.0201519	65.627	1	74.5333	0.00842605	74.533	1	75.509	0.00714157	75.509
	A0A254UC56	1989	K	Glutamine amidotransferase type-2 domain-containing protein	ATCC64974_50460	VK(1)GINTVR	2	0.36143	5	3	1	106.599	0.0023956	106.6	1	118.495	0.00129856	118.5	1	109.714	0.00210834	109.71
	A0A100ICW0	100	K	40S ribosomal protein S11	ABL_02850	EYLHYVPK(1)YNR	3	-0.18977	8	3	1	101.664	3.99e-05	101.66	1	93.6667	0.000297873	93.667	1	112.711	1.24e-06	143.4
	A0A100ICW0	109	K	40S ribosomal protein S11	ABL_02850	HK(1)NLAAHVSPAFR	3	0.40552	7	3	1	89.5068	0.000222943	89.507	1	128.763	7.87e-09	128.76	1	134.685	5.38e-09	134.68
	A0A100ICW0	137	K	40S ribosomal protein S11	ABL_02850	PLSK(1)TVR	2	-0.2389	7	3	1	109.012	0.00645837	109.01	1	122.128	0.00353609	122.13	1	96.4916	0.0109184	96.492
	A0A100ICW0	60	K	40S ribosomal protein S11	ABL_02850	TAIEGSYIDK(1)K	2	0.38745	7	3	1	98.1049	0.000304251	98.105	1	113.379	5.83e-05	113.38	1	89.3005	0.0014007	89.301
	A0A100ICW0	50	K	40S ribosomal protein S11	ABL_02850	TPK(1)TAIEGSYIDK	2	0.71707	10	3	1	221.589	2.84e-23	221.59	1	178.026	9.9e-14	178.03	1	200.971	1.9e-18	200.97
	A0A100ICW0	83	K	40S ribosomal protein S11	ABL_02850	VVSTK(1)MHR	2	0.49786	12	3	1	74.3009	0.00536817	81.296	1	93.4285	0.00276697	94.114	1	75.825	0.00133766	106.04
	A0A100ICW0	40	K	40S ribosomal protein S11	ABL_02850	WYK(1)DVGLGFR	2	-0.98506	8	3	1	108.47	0.00044607	108.47	1	119.528	0.000172928	119.53	1	142.827	1.54e-05	142.83
	A0A505I914	638	K	ENTH domain family protein	CAN33_0017750	FATELK(1)K	2	1.0967	3	3	1	67.032	0.0571078	67.032	1	68.9149	0.0526882	68.915	1	68.9149	0.0526882	68.915
	A0A254UBN7	340	K	Mitochondrial import inner membrane translocase subunit TIM50	ATCC64974_48840	VILIDTK(1)EEHAR	3	-0.97976	3	3	1	77.1846	0.0007171	77.185	1	70.0893	0.00405336	70.089	1	67.9969	0.0052803	67.997
	A0A254UBN7	362	K	Mitochondrial import inner membrane translocase subunit TIM50	ATCC64974_48840	WLGDSK(1)DK	2	0.055145	7	3	1	44.7531	0.0335264	60.019	1	56.2581	0.038714	56.258	1	62.5821	0.0299913	62.582
	A0A254UBN7	316	K	Mitochondrial import inner membrane translocase subunit TIM50	ATCC64974_48840	YK(1)DGEYIK	2	0.68058	5	3	1	61.48	0.0315114	61.48	1	90.9056	0.00625289	90.906	1	72.8792	0.0157882	72.879
	A0A100ID24	13	K	60S ribosomal protein L23	ABL_02918	GGASGNK(1)LK	2	0.087575	6	3	1	88.8188	0.00396453	88.819	1	88.8188	0.00396453	88.819	1	99.1386	0.00166307	99.139
	A0A100ID24	75	K	60S ribosomal protein L23	ABL_02918	K(1)VMPAVVVR	2	-1.2457	7	3	1	76.0998	0.00272796	97.635	1	97.4306	0.00279021	97.431	1	59.1529	0.00227022	99.139
	A0A100ID24	66	K	60S ribosomal protein L23	ABL_02918	LPAAGVGDMVMATVK(1)K	2	-1.0231	8	3	1	162.789	4.19e-12	162.79	1	166.036	6.51e-15	166.04	1	135.569	6.42e-10	135.57
	A0A100ID24	43	K	60S ribosomal protein L23	ABL_02918	NLYIISVK(1)GIGAR	2	-0.099198	6	3	1	93.3481	0.000294066	93.348	1	133.877	1.21e-08	133.88	1	144.507	2.62e-09	144.51
	A0A3F3RRN5	182	K	Mpv17 / PMP22 family protein	ATCC64974_85950	K(1)EEIPRPFPR	3	-0.89849	3	3	1	47.8938	0.0609519	47.894	1	50.1076	0.0567666	50.108	1	47.8938	0.0609519	47.894
	A0A100ID42	156	K	26S proteasome regulatory subunit RPN11	ABL_02916	GK(1)VVIDAFR	2	-1.514	3	3	1	79.1482	0.00612122	79.148	1	70.0564	0.0143199	70.056	1	80.6884	0.00577773	80.688
	A0A100ID42	259	K	26S proteasome regulatory subunit RPN11	ABL_02916	QLVSLAEGYEK(1)R	2	0.95844	5	3	1	120.589	1.06e-05	120.59	1	141.342	1.03e-06	141.34	1	136.013	1.92e-06	136.01
	A0A100ID42	262	K	26S proteasome regulatory subunit RPN11	ABL_02916	VK(1)EETTLTK	2	0.56503	4	3	1	82.4167	0.0053923	82.417	1	107.788	0.00113198	107.79	1	104.221	0.00132266	104.22
	A0A100ID66	100	K	60S ribosomal protein L34	ABL_02945	AFLIEEQK(1)IVK	2	0.17019	3	3	1	99.2826	0.000115445	99.283	1	125.72	6.56e-06	125.72	1	97.1627	0.000308838	97.163
	A0A100ID66	87	K	60S ribosomal protein L34	ABL_02945	CAGCVK(1)DR	2	-0.67539	4	3	1	113.256	0.00178174	113.26	1	92.4908	0.00566444	92.491	1	113.256	0.00178174	113.26
	A0A100ID66	25	K	60S ribosomal protein L34	ABL_02945	IIK(1)TPGGELR	2	-0.061781	8	3	1	105.397	0.000521971	105.4	1	115.781	0.000265481	115.78	1	112.357	0.000350051	112.36
	A0A100ID66	107	K	60S ribosomal protein L34	ABL_02945	VLK(1)ESQEK	2	-0.77903	3	3	1	76.0641	0.0117624	76.064	1	87.4761	0.00752602	87.476	1	69.5982	0.0203138	69.598
	A0A254UBL4	288	K	Protein DOM34 homolog	ATCC64974_48400	TILADTK(1)YAR	2	1.2033	3	3	1	82.4167	0.00307643	82.417	1	91.5493	0.00179139	91.549	1	102.524	0.000592937	102.52
	A0A254UBK8	80	K	F-box-like family protein	ATCC64974_48260	AGVSK(1)VVPGVHDR	3	-0.093593	5	3	1	55.1759	0.0119354	55.176	1	64.2439	0.006893	64.244	1	55.9795	0.0114885	55.98
	A0A254UBK8	52	K	F-box-like family protein	ATCC64974_48260	AIVSSK(1)EAGIIIGK	2	-0.523	6	3	1	146.959	2.1e-10	146.96	1	161.205	3.83e-11	161.21	1	119.963	9.66e-07	119.96
	A0A254UBK8	60	K	F-box-like family protein	ATCC64974_48260	EAGIIIGK(1)SGK	2	0.016214	6	3	1	125.97	6.48e-06	125.97	1	111.525	4.92e-05	111.52	1	99.5386	9.21e-05	99.539
	A0A254UBK8	75	K	F-box-like family protein	ATCC64974_48260	DETGVK(1)AGVSK	2	-1.6034	8	3	1	80.1699	0.000612032	93.839	1	96.3341	4.32e-05	113.22	1	71.268	8.67e-05	100.93
	A0A254UBK8	63	K	F-box-like family protein	ATCC64974_48260	SGK(1)NVADLR	2	-0.38891	6	3	1	114.894	0.000752048	114.89	1	128.514	0.00024966	128.51	1	119.224	0.000520549	119.22
	A0A254UBK8	152	K	F-box-like family protein	ATCC64974_48260	IK(1)HIQDASGVR	2	-0.73657	6	3	1	140.142	1.05e-06	140.14	1	91.9612	0.0003717	91.961	1	75.8194	2.66e-06	128.85
	A0A254UBK8	166	K	F-box-like family protein	ATCC64974_48260	MVAQK(1)EMLPQSTER	2	-0.37148	3	3	1	172.854	5.83e-14	172.85	1	195.939	1.1e-18	195.94	1	185.657	2.45e-14	185.66
	A0A100IDB5	15	K	Unnamed protein product	ABL_02995	DFGEGPK(1)VHK	2	-0.76539	7	3	1	90.827	0.00189303	90.827	1	45.8289	0.000246586	116.55	1	108.903	0.000435365	108.9
	A0A100IDB5	33	K	Unnamed protein product	ABL_02995	VASLEK(1)VCSELIDR	2	-0.019364	5	3	1	176.556	4.85e-14	176.56	1	176.397	4.89e-14	176.4	1	172.82	5.84e-14	172.82
	A0A100IDB5	8	K	Unnamed protein product	ABL_02995	SFQKPEK(1)DFGEGPK	2	-0.27501	4	3	0.99999	49.7909	4.44e-06	113.47	0.999988	49.1524	1.44e-10	147.83	1	71.4571	6.66e-14	179.14
	A0A100IDB5	45	K	Unnamed protein product	ABL_02995	SK(1)SLQVK	2	0.065248	6	3	1	151.035	0.00173396	151.04	1	119.406	0.00414249	119.41	1	110.807	0.00605841	110.81
	A0A100IDB5	50	K	Unnamed protein product	ABL_02995	SLQVK(1)GPVR	2	-0.081474	7	3	1	102.067	0.00143784	102.07	1	80.6884	0.00577773	80.688	1	91.8667	0.00328481	91.867
	A0A100IDB5	74	K	Unnamed protein product	ABL_02995	TPNGEGSK(1)TWDK	2	-0.87535	4	3	1	131.664	5.21e-06	131.66	1	57.4139	0.0242071	57.414	1	70.3726	0.00819239	70.373
	A0A100IDB5	78	K	Unnamed protein product	ABL_02995	TWDK(1)YEMR	2	-1.0713	8	3	1	71.6136	0.0175339	71.614	1	78.1127	0.0110019	78.113	1	72.607	0.0161637	72.607
	A0A100IDH6	48	K	Casein kinase I	ABL_03041	AK(1)HPQLEYEAR	3	0.35639	6	3	1	120.574	8.17e-06	120.57	1	103.439	3.69e-05	103.44	1	112.845	2.11e-05	112.84
	A0A100IDH6	143	K	Casein kinase I	ABL_03041	DIKPDNFLMGIGK(1)R	3	-0.82261	3	3	1	86.3239	0.000164951	92.039	1	85.1457	0.000190241	90.861	0.999998	56.3152	0.0119221	59.225
	A0A100IDH6	313	K	Casein kinase I	ABL_03041	DK(1)EAEEQQR	2	1.2126	4	3	1	77.0485	0.00658947	77.049	1	85.6222	0.00467743	85.622	1	74.6004	0.00833775	74.6
	A0A100IDH6	174	K	Casein kinase I	ABL_03041	ENK(1)NLTGTAR	2	-1.0189	3	3	1	50.786	0.0393804	50.786	1	45.661	0.057815	45.661	1	49.4658	0.044129	49.466
	A0A100IDH6	266	K	Casein kinase I	ABL_03041	FDDK(1)PDYSYLR	2	-0.77208	3	3	1	53.4477	0.0320482	53.448	1	92.2466	0.000757329	92.247	1	92.2466	0.000757329	92.247
	A0A254UJH5	67	K	"WD domain, G-beta repeat family protein"	ATCC64974_49410	EANLRPFGGEFQPGLYK(1)SVEQR	3	0.79276	5	3	1	151.213	2.4e-15	151.21	1	186.579	1.48e-22	186.58	1	162.834	9.97e-16	162.83
	A0A100IDV1	25	K	40S ribosomal protein S21	rps21	IIK(1)ANDHASVQISIAK	3	-0.12534	3	3	1	104.195	1.91e-06	104.2	1	78.0783	0.000367221	78.078	1	90.3479	0.000158677	90.348
	A0A100IE20	65	K	Transaldolase	ABL_03196	AEGK(1)TLDEQVDATLDR	2	-0.37846	13	3	1	290.505	1.2e-51	290.5	1	283.312	2.18e-43	283.31	1	260.235	2.56e-36	260.24
	A0A100IE20	118	K	Transaldolase	ABL_03196	ALHIIK(1)LYEENGISR	3	0.65621	13	3	1	63.0615	1.21e-14	153.09	1	112.022	9.74e-15	156.6	1	97.7971	1.52e-14	148.52
	A0A100IE20	306	K	Transaldolase	ABL_03196	EGISK(1)FAADAVTLK	2	-0.36529	10	3	1	97.7971	7.12e-05	97.797	1	91.9687	0.000286473	91.969	1	112.964	2.92e-06	112.96
	A0A100IE20	315	K	Transaldolase	ABL_03196	FAADAVTLK(1)DILK	2	-0.0061429	3	3	1	139.295	7.25e-09	139.3	1	161.206	8.51e-11	161.21	1	153.392	1.52e-10	153.39
	A0A100IE20	299	K	Transaldolase	ABL_03196	FDFNEEAMAVEK(1)LR	3	-0.55768	8	3	1	203.934	5.89e-19	203.93	1	211.753	2.78e-19	211.75	1	117.203	4.03e-14	176.43
	A0A100IE20	220	K	Transaldolase	ABL_03196	HGYK(1)TIVMGASFR	3	-1.3036	3	3	1	48.5269	0.0206225	48.527	1	92.0388	0.000438367	92.039	1	56.29	0.0113159	56.29
	A0A100IE20	189	K	Transaldolase	ABL_03196	ILDWYK(1)AAHK	2	-1.93	24	3	1	68.657	0.00105389	88.495	1	87.258	0.00113651	87.258	1	104.221	0.00105389	104.22
	A0A100IE20	93	K	Transaldolase	ABL_03196	ILEIIPGK(1)VSTEVDAR	2	0.46911	8	3	1	83.8942	0.000565591	83.894	1	90.3854	4.7e-06	101.05	1	88.6368	4.05e-05	98.552
	A0A100IE20	85	K	Transaldolase	ABL_03196	K(1)ILEIIPGK	2	0.22977	9	3	1	117.698	0.000821939	117.7	1	105.975	0.00167755	105.98	1	129.851	0.000323606	129.85
	A0A100IE20	46	K	Transaldolase	ABL_03196	K(1)PEYASLIDAAVAK	3	-0.42621	13	3	1	45.8732	4.41e-11	162.76	1	42.3144	6.81e-14	176.04	1	49.5946	3.54e-11	164.41
	A0A100IE20	59	K	Transaldolase	ABL_03196	KPEYASLIDAAVAK(1)GK	3	0.045182	18	3	1	104.308	6.54e-17	186.97	1	164.297	3.66e-21	199.01	1	112.558	2.93e-21	202.96
	A0A100IE20	277	K	Transaldolase	ABL_03196	K(1)TYINDEALFR	2	-0.30478	13	3	1	176.776	5.02e-11	176.78	1	182.348	3.48e-11	182.35	1	161.989	4.26e-08	161.99
	A0A100IE20	276	K	Transaldolase	ABL_03196	LDAANAAGLDIPK(1)K	2	-4.2738	11	3	1	188.394	2.35e-14	188.39	1	188.394	2.35e-14	188.39	1	162.293	4.19e-19	212.39
	A0A100IE20	84	K	Transaldolase	ABL_03196	LLVEFGK(1)K	2	0.04307	9	3	1	121.989	0.0013328	121.99	1	106.356	0.00330079	106.36	1	108.461	0.00303584	108.46
	A0A100IE20	215	K	Transaldolase	ABL_03196	SVQSIFNYYK(1)K	2	0.29237	10	3	1	152.069	8.91e-08	152.07	1	156.48	6.84e-08	156.48	1	156.48	6.84e-08	156.48
	A0A100IE20	29	K	Transaldolase	ABL_03196	YK(1)PQDATTNPSLILAASK	2	1.3277	4	3	1	69.361	0.000860039	77.959	1	95.4997	0.000166396	95.5	1	107.016	4.45e-06	107.02
	A0A254UAX5	290	K	Dolichyl-diphosphooligosaccharide--protein glycosyltransferase subunit WBP1	ATCC64974_46190	ETGVLK(1)VGK	2	-0.2575	3	3	1	53.7564	0.0357792	53.756	1	66.2987	0.019267	66.299	1	65.404	0.0204449	65.404
	A0A254UAX5	59	K	Dolichyl-diphosphooligosaccharide--protein glycosyltransferase subunit WBP1	ATCC64974_46190	GYDLVFESPK(1)SDK	2	0.28381	3	3	1	86.9442	0.000587124	86.944	1	95.2645	0.000206365	95.264	1	106.578	7.44e-06	106.58
	A0A254UB69	435	K	Serine/threonine-protein phosphatase	ATCC64974_45820	NK(1)ILAIGR	2	-0.072409	3	3	1	84.7431	0.00854057	84.743	1	74.3009	0.0138272	74.301	1	110.12	0.00207093	110.12
	A0A254UAQ5	259	K	S-formylglutathione hydrolase	ATCC64974_45370	EAAQHSDDGK(1)ITR	3	0.11822	4	3	1	45.9924	0.0258306	45.992	1	95.2645	9.79e-05	95.264	1	52.5002	0.0134233	52.5
	A0A254UAQ5	203	K	S-formylglutathione hydrolase	ATCC64974_45370	IILETSK(1)HK	2	0.55687	5	3	1	69.9148	0.0145064	69.915	1	85.8618	0.00462398	85.862	1	72.3251	0.0113331	72.325
	A0A254UAQ5	302	K	S-formylglutathione hydrolase	ATCC64974_45370	LSQK(1)DFAK	2	2.3067	3	3	1	78.2638	0.0112211	78.264	1	95.6077	0.00450735	95.608	1	63.5339	0.0286784	63.534
	A0A100IF42	39	K	40S ribosomal protein S13	ABL_03257	ASTEQVVEQICK(1)LAK	2	0.21251	4	3	1	236.304	3.45e-29	236.3	1	177.88	9.89e-18	177.88	1	176.235	1.08e-17	176.23
	A0A100IF42	64	K	40S ribosomal protein S13	ABL_03257	DSHGVAQVK(1)TVTGNK	3	0.54548	4	3	1	203.531	1.99e-22	203.53	1	98.6535	1.46e-05	98.654	1	114.641	6.37e-07	114.64
	A0A100IF42	70	K	40S ribosomal protein S13	ABL_03257	TVTGNK(1)ILR	2	-0.12653	5	3	1	58.4333	0.0296219	58.433	1	68.3707	0.0165393	68.371	1	71.6136	0.0122699	71.614
	A0A100IF42	43	K	40S ribosomal protein S13	ABL_03257	K(1)GATPSQIGVVLR	2	-0.045608	3	3	1	133.976	1.63e-08	133.98	1	96.4641	0.000206767	96.464	1	122.966	2.83e-07	122.97
	A0A100IF42	130	K	40S ribosomal protein S13	ABL_03257	YYK(1)SVGVLPPTWR	2	2.5414	13	3	1	116.635	3e-06	116.63	1	116.635	3e-06	116.63	1	85.9091	0.000634495	85.909
	A0A254UI91	516	K	"Glutathione S-transferase, N-terminal domain family protein"	ATCC64974_44890	QLEK(1)GSGAQDK	2	1.3052	3	3	1	98.1825	0.000215807	98.182	1	128.081	5.85e-06	128.08	1	108.984	5.82e-05	108.98
	A0A254UI91	440	K	"Glutathione S-transferase, N-terminal domain family protein"	ATCC64974_44890	TK(1)EECVMK	2	0.23159	6	3	1	56.8102	0.0548775	56.81	1	78.0978	0.00509908	91.087	1	81.9504	0.00957727	81.95
	A0A254UI91	170	K	"Glutathione S-transferase, N-terminal domain family protein"	ATCC64974_44890	TPAVYK(1)DYR	2	1.1017	3	3	1	120.224	0.000467073	120.22	1	104.434	0.00131129	104.43	1	81.0165	0.00570455	81.017
	A0A254UDA7	165	K	Proteasome subunit alpha type	ATCC64974_44620	ATGK(1)TGGILK	2	0.55639	3	3	1	90.827	0.00189303	90.827	1	79.2014	0.00352883	79.201	1	68.3555	0.0137271	68.355
	A0A254UDA7	49	K	Proteasome subunit alpha type	ATCC64974_44620	ATNGIVLATEK(1)K	2	1.3774	10	3	1	96.8656	2.08e-06	135.02	1	99.1609	2.07e-08	160.22	1	117.704	1.02e-06	141.37
	A0A254UDA7	201	K	Proteasome subunit alpha type	ATCC64974_44620	HATSAK(1)TFLEK	2	-0.11928	7	3	1	172.755	4.49e-11	172.76	1	160.56	3.61e-08	160.56	1	208.265	1.98e-14	208.27
	A0A254UDK2	1263	K	Fungal specific transcription factor domain family protein	ATCC64974_28350	EK(1)VEALLPEGLR	2	-2.3666	3	3	1	102.872	3.82e-05	102.87	1	90.4121	0.000643226	90.412	1	90.4121	0.000643226	90.412
	A0A254UDK2	1330	K	Fungal specific transcription factor domain family protein	ATCC64974_28350	LDK(1)GEFR	2	0.55634	3	3	1	74.3009	0.0293356	74.301	1	65.8797	0.0438162	65.88	1	55.37	0.0618882	55.37
	A0A254UDK2	569	K	Fungal specific transcription factor domain family protein	ATCC64974_28350	QLLQSK(1)K	2	0.12306	4	3	1	117.16	0.0063381	117.16	1	86.095	0.0258338	86.095	1	90.3084	0.0214045	90.308
	A0A505HTJ5	480	K	Eukaryotic translation initiation factor 3 subunit D	CAN33_0013210	ADGMK(1)LGFVSR	2	-1.0662	3	3	1	66.3926	0.0147233	66.393	1	63.6025	0.0184575	63.602	1	56.9556	0.0273535	56.956
	A0A505HTJ5	541	K	Eukaryotic translation initiation factor 3 subunit D	CAN33_0013210	ALDADEDEDK(1)VTK	2	1.2134	6	3	1	145.601	1.65e-09	145.6	1	179.673	8.94e-14	179.67	1	139.745	6.85e-09	139.74
	A0A505HTJ5	431	K	Eukaryotic translation initiation factor 3 subunit D	CAN33_0013210	ALNEFDSK(1)AQGSGGALDWR	2	-1.0974	4	3	1	163.956	2.62e-15	163.96	1	211.333	1.04e-28	211.33	1	171.474	1.22e-21	171.47
	A0A505HTJ5	226	K	Eukaryotic translation initiation factor 3 subunit D	CAN33_0013210	APVK(1)NAER	2	0.055107	4	3	1	57.8586	0.0365064	57.859	1	85.6701	0.00819645	85.67	1	56.2581	0.038714	56.258
	A0A505HTJ5	458	K	Eukaryotic translation initiation factor 3 subunit D	CAN33_0013210	GAVVATEMK(1)NNSVK	2	0.18313	3	3	1	155.663	5.98e-11	155.66	1	120.603	7.87e-07	120.6	1	134.685	5.51e-09	134.68
	A0A505HTJ5	463	K	Eukaryotic translation initiation factor 3 subunit D	CAN33_0013210	NNSVK(1)LAR	2	-0.42393	6	3	1	114.498	0.00166721	114.5	1	126.522	0.000777229	126.52	1	104.437	0.00259502	104.44
	A0A505HTJ5	444	K	Eukaryotic translation initiation factor 3 subunit D	CAN33_0013210	SK(1)LWSQR	2	0.047016	6	3	1	101.412	0.00815182	101.41	1	117.399	0.00458984	117.4	1	101.721	0.00808287	101.72
	A0A505HTJ5	379	K	Eukaryotic translation initiation factor 3 subunit D	CAN33_0013210	VSLAHPNPFYNAAEETEPLASK(1)AYK	3	0.50442	5	3	1	125.387	4.19e-11	125.39	1	133.759	2.58e-11	133.76	1	126.271	4.02e-11	126.27
	A0A254UD56	276	K	Transcription factor Opi1 family protein	ATCC64974_30830	FIGLK(1)SR	2	-0.41564	6	3	1	101.643	0.00810029	101.64	1	91.9001	0.0144543	91.9	1	117.16	0.00464302	117.16
	A0A254UD56	59	K	Transcription factor Opi1 family protein	ATCC64974_30830	K(1)MIIEDLR	2	-0.15328	3	3	1	113.706	0.00237547	113.71	1	103.546	0.00365451	103.55	1	91.8667	0.00804865	91.867
	A0A3F3RA69	706	K	UBA_e1_C domain-containing protein	ATCC64974_28150	DSK(1)TSSGQLFWSGPK	2	0.41647	4	3	1	126.685	1.21e-09	126.69	1	118.871	6.94e-07	118.87	1	112.667	1.64e-06	112.67
	A0A3F3RA69	718	K	UBA_e1_C domain-containing protein	ATCC64974_28150	TSSGQLFWSGPK(1)R	2	-0.94189	3	3	1	186.131	7.03e-14	186.13	1	80.5075	0.00120357	80.507	1	197.385	3.12e-18	197.38
	A0A3F3RA69	894	K	UBA_e1_C domain-containing protein	ATCC64974_28150	IIDGK(1)DDIEQYK	2	0.26616	13	3	1	154.357	2.33e-08	154.36	1	134.562	1.58e-06	134.56	1	124.068	7.04e-10	170.66
	A0A100IGI7	569	K	Ubiquitin-activating enzyme E1 1	ABL_03599	IIVTDMDQIEK(1)SNLNR	2	2.2529	3	3	1	202.929	1.17e-22	202.93	1	124.458	1.39e-09	124.46	1	170.349	6.93e-16	170.35
	A0A3F3RA69	577	K	UBA_e1_C domain-containing protein	ATCC64974_28150	KPLLESGTLGTK(1)GNTQVVLPR	3	0.39791	4	3	1	87.4284	2.48e-23	194	1	137.947	3.11e-49	253.52	1	68.8217	1.25e-10	142.85
	A0A3F3RA69	356	K	UBA_e1_C domain-containing protein	ATCC64974_28150	LIK(1)ELSYQAR	2	-0.91405	6	3	1	81.0165	0.00327343	81.017	1	77.0624	0.00382981	77.062	1	84.5074	0.00278224	84.507
	A0A3F3RA69	757	K	UBA_e1_C domain-containing protein	ATCC64974_28150	NPGADK(1)AYYR	2	-0.61843	5	3	1	161.512	5.48e-07	161.51	1	155.533	8.59e-07	155.53	1	166.863	2.69e-07	166.86
	A0A3F3RA69	416	K	UBA_e1_C domain-containing protein	ATCC64974_28150	SEEACK(1)PLGTR	2	0.14191	3	3	1	63.5555	0.0185205	63.555	1	77.3583	0.00556469	77.358	1	60.539	0.0307016	60.539
	A0A3F3RA69	862	K	UBA_e1_C domain-containing protein	ATCC64974_28150	TK(1)FIAGK	2	-0.8427	3	3	1	77.2825	0.0257113	77.282	1	69.1978	0.0381107	69.198	1	80.2291	0.0234421	80.229
	A0A3F3RA69	353	K	UBA_e1_C domain-containing protein	ATCC64974_28150	VELDEK(1)LIK	2	0.26456	3	3	1	113.622	0.000820046	113.62	1	128.361	0.000251095	128.36	1	91.8667	0.00328481	91.867
	A0A3F3RB42	148	K	Iso_dh domain-containing protein	ATCC64974_30700	ETPNGK(1)VAEAIK	2	2.5789	3	3	1	59.1163	0.0211343	59.116	1	50.2863	0.0334887	50.286	1	43.4046	0.0655075	43.405
	A0A3F3RB42	120	K	Iso_dh domain-containing protein	ATCC64974_30700	TTAGSTDGK(1)PIDLVIVR	2	-0.041054	6	3	1	56.7984	3.08e-15	164.93	1	140.676	4.13e-10	140.68	1	171.561	2.07e-18	171.56
	A0A3F3RB42	69	K	Iso_dh domain-containing protein	ATCC64974_30700	TVEILK(1)K	2	-0.084471	6	3	1	79.116	0.0331705	79.116	1	79.116	0.0331705	79.116	1	79.116	0.0331705	79.116
	A0A3F3RXT5	299	K	Glycerol-3-phosphate dehydrogenase	ATCC64974_106300	AK(1)GIINATGPFTDSIR	2	0.30797	5	3	1	171.264	7.73e-18	171.26	1	162.589	8.03e-15	162.59	1	156.49	1.38e-14	156.49
	A0A3F3RXT5	124	K	Glycerol-3-phosphate dehydrogenase	ATCC64974_106300	DDFSAGTSSK(1)STK	2	-0.078591	4	3	1	62.2875	0.0168198	62.287	1	40.6756	0.0551633	40.676	1	98.5924	5.41e-05	98.592
	A0A3F3RXT5	127	K	Glycerol-3-phosphate dehydrogenase	ATCC64974_106300	STK(1)LVHGGVR	3	0.24069	5	3	1	107.055	0.000481007	107.06	1	58.6986	0.000536121	104.82	1	58.592	0.0126355	58.592
	A0A3F3RXT5	273	K	Glycerol-3-phosphate dehydrogenase	ATCC64974_106300	DSSGK(1)LNGAR	2	0.96478	12	3	1	70.4116	0.000614161	101.66	1	103.255	0.000462915	107.79	1	90.827	6.94e-05	125.97
	A0A3F3RXT5	223	K	Glycerol-3-phosphate dehydrogenase	ATCC64974_106300	K(1)DNLFGAMVYYDGAHNDSR	3	-0.17721	4	3	1	161.468	1.76e-15	161.47	1	149.839	3.9e-15	149.84	1	139.696	2.33e-10	139.7
	A0A3F3RXT5	73	K	Glycerol-3-phosphate dehydrogenase	ATCC64974_106300	LEQIQDLK(1)R	2	-0.048705	9	3	1	142.427	0.000161921	142.43	1	117.698	1.5e-05	172.59	1	155.42	4.23e-05	163.64
	A0A3F3RXT5	152	K	Glycerol-3-phosphate dehydrogenase	ATCC64974_106300	LVK(1)EALR	2	0.2863	3	3	1	79.4686	0.0240278	79.469	1	60.6819	0.0527541	60.682	1	67.9808	0.0402033	67.981
	A0A3F3RXT5	63	K	Glycerol-3-phosphate dehydrogenase	ATCC64974_106300	LVPPSFPNIK(1)SR	2	0.14358	3	3	1	62.528	0.0178869	62.528	1	51.7258	0.0316069	51.726	1	54.3425	0.0280028	54.343
	A0A3F3RXT5	663	K	Glycerol-3-phosphate dehydrogenase	ATCC64974_106300	VK(1)DLDIAQR	2	0.046883	6	3	1	119.68	0.000496126	119.68	1	101.381	0.00147454	101.38	1	119.68	0.000496126	119.68
	A0A3F3RXT5	280	K	Glycerol-3-phosphate dehydrogenase	ATCC64974_106300	VK(1)DLIPGR	2	-0.11737	6	3	1	117.89	0.00135439	117.89	1	128.383	0.000735554	128.38	1	128.383	0.000735554	128.38
	A0A254UCV5	133	K	"1,2-dihydroxy-3-keto-5-methylthiopentene dioxygenase"	ADI1	FTTDEK(1)NYVK	2	-0.35089	4	3	1	105.195	0.00052695	105.2	1	141.995	1.81e-05	142	1	145.461	5.46e-06	145.46
	A0A254UCV5	103	K	"1,2-dihydroxy-3-keto-5-methylthiopentene dioxygenase"	ADI1	GK(1)EDEWVR	2	-0.11123	6	3	1	97.4306	0.00383067	97.431	1	97.4306	0.00383067	97.431	1	101.542	0.00286199	101.54
	A0A254UCV5	73	K	"1,2-dihydroxy-3-keto-5-methylthiopentene dioxygenase"	ADI1	TMGDVYEEK(1)VK	2	-1.6112	3	3	1	100.931	8.67e-05	100.93	1	111.63	4.89e-05	111.63	1	134.13	4.02e-06	134.13
	Q9UVJ7	114	K	Ribosomal protein S28	rps28	AK(1)GDIPGVR	2	-0.081606	7	3	1	90.1504	0.00366757	90.15	1	106.178	0.00121805	106.18	1	101.46	0.00147031	101.46
	Q9UVJ7	56	K	Ribosomal protein S28	rps28	GIVLEK(1)VGVEAK	2	0.087819	7	3	1	110.379	2.53e-05	110.38	1	135.018	1.53e-06	135.02	1	117.2	1.36e-05	117.2
	Q9UVJ7	39	K	Ribosomal protein S28	rps28	LLGTAYK(1)SSPFGGASHAK	3	0.22765	6	3	1	101.763	2.79e-06	101.76	1	89.4592	0.000192299	89.459	1	107.154	2.09e-06	107.15
	Q9UVJ7	50	K	Ribosomal protein S28	rps28	SSPFGGASHAK(1)GIVLEK	3	0.4688	8	3	1	74.7318	0.000887582	74.732	1	189.549	4.75e-19	189.55	1	80.5449	0.000371795	80.545
	Q9UVJ7	30	K	Ribosomal protein S28	rps28	WADLHYK(1)K	3	-0.33371	17	3	1	61.9623	0.0153867	61.962	1	88.9207	0.00954156	88.921	1	53.9678	0.0208871	53.968
	A0A254TMM1	151	K	Adenylyl-sulfate kinase	ATCC64974_104030	DPK(1)GLYK	2	0.30976	3	3	1	62.5462	0.0495483	62.546	1	82.4525	0.0217299	82.452	1	76.4776	0.0263311	76.478
	A0A254TNR8	39	K	Protein kinase domain family protein	ATCC64974_103730	WYPVDDESQPK(1)K	2	0.02119	6	3	1	90.6136	0.000860003	90.614	1	99.4999	6.39e-05	99.5	1	99.4999	6.39e-05	99.5
	A0A254TNR8	165	K	Protein kinase domain family protein	ATCC64974_103730	ASDQK(1)AVDQSILASVK	3	0.34691	6	3	1	185.024	3.23e-18	185.02	1	116.956	5.77e-10	135.09	1	86.3665	0.000226348	86.367
	A0A254TNR8	176	K	Protein kinase domain family protein	ATCC64974_103730	AVDQSILASVK(1)K	2	-0.65049	12	3	1	85.5541	1.83e-08	161.48	1	92.8564	3.92e-08	150.49	1	90.4121	1.33e-08	164.11
	A0A254TNR8	139	K	Protein kinase domain family protein	ATCC64974_103730	K(1)TEEAFFK	2	-1.5952	6	3	1	133.134	0.000858883	133.13	1	123.86	0.00114234	123.86	1	145.723	0.000474096	145.72
	A0A254TNR8	146	K	Protein kinase domain family protein	ATCC64974_103730	KTEEAFFK(1)QGEKPQK	3	-0.22408	5	3	0.999999	60.1882	1.11e-09	127.83	0.999986	49.316	9.34e-09	146.59	0.999998	57.1173	3.85e-08	123.14
	A0A254TNR8	154	K	Protein kinase domain family protein	ATCC64974_103730	K(1)VVASAR	2	-0.17619	3	3	1	66.073	0.0593589	66.073	1	72.4922	0.0442912	72.492	1	81.8902	0.0302541	81.89
	A0A254TNR8	14	K	Protein kinase domain family protein	ATCC64974_103730	QFGK(1)GQR	2	0.53977	3	3	1	86.8725	0.0183261	86.872	1	73.9747	0.0298965	73.975	1	88.0288	0.0174356	88.029
	A0A254TNR8	10	K	Protein kinase domain family protein	ATCC64974_103730	SDSTVGQTK(1)QFGK	2	-1.3791	3	3	1	122.459	2.84e-07	122.46	1	164.683	3.64e-11	164.68	1	193.281	6.33e-15	193.28
	A0A254TNR8	25	K	Protein kinase domain family protein	ATCC64974_103730	TVPHPAQK(1)AQK	2	-0.12876	3	3	1	103.083	7.91e-05	103.08	1	91.5493	0.000820942	91.549	1	87.5679	0.00118416	87.568
	A0A254TNR8	132	K	Protein kinase domain family protein	ATCC64974_103730	VSAADYFTK(1)EK	2	-0.047254	16	3	1	158.3	4.39e-08	158.3	1	142.097	6.81e-08	151.26	1	176.776	3.68e-11	176.78
	A0A254TMX8	211	K	Uncharacterized protein	ATCC64974_103130	AVVDK(1)YR	2	-0.20188	4	3	1	107.317	0.00255535	107.32	1	81.7839	0.0222448	81.784	1	77.7407	0.0253584	77.741
	A0A3F3RWJ9	240	K	Uncharacterized protein	ATCC64974_103000	SDADK(1)ALSSMDGEWLGSR	2	-1.3616	3	3	1	150.701	7.12e-15	150.7	1	108.713	3.99e-06	108.71	1	141.072	3.89e-10	141.07
	A0A254TNC0	317	K	"Kinetochore complex Fta4 of Sim4 subunit, or CENP-50 family protein"	ATCC64974_101840	IK(1)DGLDPLR	2	-0.42409	3	3	1	105.195	0.0012706	105.2	1	58.6296	0.0293635	58.63	1	56.043	0.0327688	56.043
	A0A254TRN8	344	K	Putative integral membrane protein	ATCC64974_56240	LDEEK(1)AR	2	-0.82165	5	3	1	91.9001	0.0144543	91.9	1	89.2957	0.01646	89.296	1	91.9001	0.0144543	91.9
	A0A100IIH6	141	K	C2H2-type zinc finger family protein	ABL_04485	DSGVQECFK(1)R	2	-1.0219	5	3	1	169.993	1.45e-07	169.99	1	208.628	1.52e-10	208.63	1	153.102	1.35e-06	153.1
	A0A100IIH6	46	K	C2H2-type zinc finger family protein	ABL_04485	MLLLGAGESGK(1)STILK	2	0.99781	3	3	1	66.8092	0.0101918	66.809	1	108.634	3.1e-06	108.63	1	94.0069	0.000203341	94.007
	A0A100IIH6	51	K	C2H2-type zinc finger family protein	ABL_04485	STILK(1)QMK	2	-0.96011	4	3	1	67.1694	0.0236639	67.169	1	107.008	0.00235795	107.01	1	66.4293	0.0246847	66.429
	A0A100IIH6	24	K	C2H2-type zinc finger family protein	ABL_04485	NEEIENQLK(1)R	2	0.063051	6	3	1	157.777	1.01e-06	157.78	1	131.418	7.09e-05	131.42	1	179.309	4.51e-08	179.31
	A0A100III0	78	K	Histone H4	ABL_04543	DAVTYTEHAK(1)R	3	0.022784	13	3	1	49.6315	1.83e-23	251.34	1	68.5357	8.41e-18	221.09	1	67.385	5.13e-14	198.81
	A0A100III0	32	K	Histone H4	ABL_04543	DNIQGITK(1)PAIR	2	-0.44129	10	3	1	77.2202	6.75e-09	166.24	1	98.9421	1.19e-11	180.47	1	124.119	9.96e-09	163.93
	A0A100III0	80	K	Histone H4	ABL_04543	K(1)TVTSLDVVYALK	2	0.17677	6	3	1	192.178	2.19e-14	192.18	1	180.479	1.16e-13	180.48	1	188.4	5.22e-14	188.4
	A0A100III0	92	K	Histone H4	ABL_04543	TVTSLDVVYALK(1)R	2	-0.81177	15	3	1	198.573	2.95e-18	198.57	1	177.833	1.37e-13	177.83	1	186.167	7e-14	186.17
	A0A3F3RW28	266	K	PABS domain-containing protein	ATCC64974_101300	EEEEK(1)LCR	2	0.45651	5	3	1	114.987	0.00162204	114.99	1	136.268	0.000559008	136.27	1	114.498	0.00166721	114.5
	A0A3F3RW28	106	K	PABS domain-containing protein	ATCC64974_101300	EVVK(1)HETVEEATLCDIDEAVIR	3	-0.77279	6	3	1	174.22	2.99e-22	174.22	1	168.812	2.24e-16	168.81	1	164.942	6.06e-16	164.94
	A0A3F3RW28	128	K	PABS domain-containing protein	ATCC64974_101300	K(1)YLPGMSIGFQHPNVK	3	0.44703	6	3	1	144.289	8.95e-11	144.29	1	154.691	7.73e-15	154.69	1	136.814	3.17e-10	136.81
	A0A3F3RW28	253	K	PABS domain-containing protein	ATCC64974_101300	NVK(1)EPVR	2	-0.32254	9	3	1	86.8328	0.0183566	86.833	1	104.448	0.00747543	104.45	1	91.6263	0.0146652	91.626
	A0A3F3RW28	154	K	PABS domain-containing protein	ATCC64974_101300	VHVGDGFQFLK(1)ER	3	-2.4378	11	3	1	65.0429	4.44e-11	160.22	1	128.675	1.17e-13	175.01	1	110.379	9.83e-09	136.14
	A0A3F3RW28	38	K	PABS domain-containing protein	ATCC64974_101300	VNQILHHEK(1)SK	3	0.60911	22	3	1	51.6115	0.000430037	90.614	1	90.6136	0.000430037	90.614	1	77.5969	4.12e-05	100.93
	A0A254TNG9	309	K	Pentafunctional AROM polypeptide	ATCC64974_101060	HLGILK(1)GVAVAR	3	0.45716	3	3	1	102.531	1.84e-05	102.53	1	88.5961	0.000361755	88.596	1	88.5961	0.000361755	88.596
	A0A254TNG9	84	K	Pentafunctional AROM polypeptide	ATCC64974_101060	LLVYHAAPGEVSK(1)SR	3	0.4783	3	3	1	61.1861	0.00853928	61.186	1	65.5275	0.00608837	65.528	1	100.426	1.67e-06	100.43
	A0A254TNG9	1214	K	Pentafunctional AROM polypeptide	ATCC64974_101060	LVGVAK(1)NLDDNNALR	2	-2.2457	4	3	1	102.505	3.2e-06	102.5	1	175.009	1.16e-17	175.01	1	170.742	1.33e-17	172.1
	A0A254TNG9	1517	K	Pentafunctional AROM polypeptide	ATCC64974_101060	SVEK(1)VPR	2	-0.2418	3	3	1	87.3226	0.0112224	87.323	1	89.1423	0.00976653	89.142	1	67.032	0.033149	67.032
	A0A254TNG9	1170	K	Pentafunctional AROM polypeptide	ATCC64974_101060	TVTEQK(1)GYSR	2	-1.7063	6	3	1	102.4	0.000595982	102.4	1	135.795	3.79e-05	135.8	1	132.25	4.93e-05	132.25
	A0A254TN99	30	K	Initiation factor 2 subunit family protein	ATCC64974_105590	LQHQEEAGDDEEEIAAMK(1)K	3	-0.57622	6	3	1	150.701	3.74e-15	150.7	1	150.701	3.74e-15	150.7	1	127.586	6.08e-10	127.59
	A0A254TN99	102	K	Initiation factor 2 subunit family protein	ATCC64974_105590	VTILLDK(1)FTGQPK	2	-0.2634	6	3	1	178.15	9.83e-14	178.15	1	159.496	9.98e-11	159.5	1	113.339	4.46e-06	113.34
	A0A254UEM4	140	K	Lysine--tRNA ligase	ATCC64974_88850	ASGAK(1)LIFYDIR	2	0.24291	4	3	1	104.41	3.56e-05	104.41	1	102.731	3.85e-05	102.73	1	109.442	2.69e-05	109.44
	A0A254UEM4	494	K	Lysine--tRNA ligase	ATCC64974_88850	FEAFVCK(1)K	2	1.2224	5	3	1	82.4525	0.0128193	82.452	1	81.2963	0.0134052	81.296	1	83.2061	0.0124374	83.206
	A0A254UEM4	495	K	Lysine--tRNA ligase	ATCC64974_88850	K(1)EIVNAYTELNDPFDQR	3	-1.4105	3	3	1	83.8942	0.000882571	83.894	1	124.286	7.22e-10	124.29	1	129.054	5.72e-10	129.05
	A0A254UEM4	426	K	Lysine--tRNA ligase	ATCC64974_88850	FPPGDQLHTAETGEFLK(1)R	3	-3.5158	9	3	1	54.7643	2.37e-06	105.9	1	103.881	2.65e-06	103.88	1	99.0441	2.37e-06	105.9
	A0A254UEM4	120	K	Lysine--tRNA ligase	ATCC64974_88850	GEQK(1)PEVAVR	2	-0.03728	3	3	1	69.7206	0.011923	69.721	1	86.189	0.00254563	86.189	1	67.9304	0.0123262	67.93
	A0A254UEM4	243	K	Lysine--tRNA ligase	ATCC64974_88850	YLDLIMNDK(1)SR	2	-0.76505	14	3	1	122.326	1.67e-06	140.78	1	142.085	1.63e-06	142.08	1	124.124	7.04e-06	124.12
	A0A254UER8	221	K	Ser-Thr-rich glycosyl-phosphatidyl-inositol-anchored membrane family protein	ATCC64974_88970	EMVILGTEYAGEMK(1)K	2	-1.0233	3	3	1	142.451	3.84e-10	142.45	1	106.3	3.58e-06	106.3	1	162.371	1.69e-14	162.37
	A0A254UER8	531	K	Ser-Thr-rich glycosyl-phosphatidyl-inositol-anchored membrane family protein	ATCC64974_88970	LAK(1)LFNDNFGK	2	1.1764	8	3	1	111.855	4.81e-05	111.86	1	72.34	9.72e-06	122.69	1	119.274	4.1e-06	133.89
	A0A254UER8	439	K	Ser-Thr-rich glycosyl-phosphatidyl-inositol-anchored membrane family protein	ATCC64974_88970	MLADK(1)ISQHK	3	-0.23755	8	3	1	74.8411	0.0024467	74.841	1	65.6266	0.00822454	65.627	1	64.82	0.00873029	64.82
	A0A100IJ87	1029	K	"Isoleucyl-tRNA synthetase, cytoplasmic"	ABL_04536	AFETQAK(1)AIEK	2	-0.0054516	3	3	1	138.236	2.79e-06	138.24	1	166.107	1.71e-08	166.11	1	153.739	5.95e-08	153.74
	A0A100IJ87	1033	K	"Isoleucyl-tRNA synthetase, cytoplasmic"	ABL_04536	AIEK(1)VVR	2	0.028537	5	3	1	73.2601	0.0311254	73.26	1	89.5498	0.0162643	89.55	1	79.4686	0.0240278	79.469
	A0A100IJ87	922	K	"Isoleucyl-tRNA synthetase, cytoplasmic"	ABL_04536	ALPSLTSEDVK(1)K	2	0.23298	3	3	1	78.964	0.00190362	78.964	1	87.7194	0.00111928	87.719	1	94.4023	0.000520594	94.402
	A0A100IJ87	367	K	"Isoleucyl-tRNA synthetase, cytoplasmic"	ABL_04536	DFEGQHVK(1)AADR	3	0.55631	3	3	1	77.1846	0.0007171	77.185	1	67.9969	0.0052803	67.997	1	44.4259	0.0291086	44.426
	A0A100IJ87	644	K	"Isoleucyl-tRNA synthetase, cytoplasmic"	ABL_04536	ESGVK(1)EIVAK	2	0.41141	6	3	1	86.3444	0.00252376	86.344	1	93.0956	0.00157381	93.096	1	99.9731	0.000655932	99.973
	A0A100IJ87	669	K	"Isoleucyl-tRNA synthetase, cytoplasmic"	ABL_04536	FFEGQAALFK(1)K	2	1.1678	3	3	1	81.9197	0.00231987	81.92	1	91.9612	0.00106935	91.961	1	102.4	0.000111295	102.4
	A0A100IJ87	639	K	"Isoleucyl-tRNA synthetase, cytoplasmic"	ABL_04536	FK(1)ESGVK	2	-0.57056	5	3	1	98.5231	0.00935391	98.523	1	110.807	0.00605841	110.81	1	75.7382	0.0269006	75.738
	A0A100IJ87	276	K	"Isoleucyl-tRNA synthetase, cytoplasmic"	ABL_04536	FK(1)GATMK	2	-0.34388	8	3	1	78.7702	0.0207287	78.77	1	73.2482	0.0192554	78.77	1	69.9045	0.0277149	69.905
	A0A100IJ87	824	K	"Isoleucyl-tRNA synthetase, cytoplasmic"	ABL_04536	MQK(1)VIDMAR	2	-0.28995	3	3	1	77.5333	0.00648136	77.533	1	85.5332	0.00469728	85.533	1	86.8981	0.00439288	86.898
	A0A100IJ87	163	K	"Isoleucyl-tRNA synthetase, cytoplasmic"	ABL_04536	QLFDK(1)DLVYR	2	0.62641	3	3	1	123.112	8.44e-05	123.11	1	148.557	1.22e-06	148.56	1	152.54	1.01e-06	152.54
	A0A100IJ87	262	K	"Isoleucyl-tRNA synthetase, cytoplasmic"	ABL_04536	TLYK(1)DPK	2	0.21707	3	3	1	83.2061	0.0211496	83.206	1	84.5678	0.0201009	84.568	1	71.5012	0.03415	71.501
	A0A100IJ87	845	K	"Isoleucyl-tRNA synthetase, cytoplasmic"	ABL_04536	TPLK(1)TLVVIHQDQQYLDDVK	3	1.6976	3	3	1	185.715	2.46e-22	185.71	1	104.972	2.07e-06	104.97	1	173.553	5.72e-22	173.55
	A0A254UMI2	5	K	Cytochrome b5 heme-binding domain-containing protein	ATCC64974_90430	ADAK(1)EFTFQEVSAHNTK	2	0.86319	8	3	1	310.149	3.61e-53	310.15	1	232.149	9.89e-64	331.02	1	314.294	3.37e-63	314.29
	A0A254UMI2	18	K	Cytochrome b5 heme-binding domain-containing protein	ATCC64974_90430	EFTFQEVSAHNTK(1)K	2	-0.14868	5	3	1	100.112	3.24e-06	100.11	1	114.705	1.21e-06	114.7	1	275.226	2.83e-36	275.23
	A0A254UMI2	19	K	Cytochrome b5 heme-binding domain-containing protein	ATCC64974_90430	K(1)DLYMVIHDK	2	1.5365	4	3	1	79.0886	0.00483881	79.089	1	138.894	3.82e-05	138.89	1	109.145	0.000586149	109.15
	A0A254UMI2	78	K	Cytochrome b5 heme-binding domain-containing protein	ATCC64974_90430	EILDGLLVGK(1)LK	2	1.2264	3	3	1	136.957	1.29e-06	136.96	1	126.658	2.55e-06	126.66	1	150.056	1.82e-06	150.06
	A0A254UF75	62	K	Pr_beta_C domain-containing protein	ATCC64974_90600	NCEK(1)LHYIAPK	3	0.059552	3	3	1	70.9415	0.00409739	70.942	1	52.2469	0.0159693	52.247	1	61.3438	0.0101924	61.344
	A0A254UF75	211	K	Pr_beta_C domain-containing protein	ATCC64974_90600	DK(1)PTQLLR	2	-1.3865	3	3	1	78.1127	0.0110019	78.113	1	85.1608	0.0083855	85.161	1	93.1624	0.00541509	93.162
	A0A254UF75	245	K	Pr_beta_C domain-containing protein	ATCC64974_90600	GTTAYLNQK(1)IISK	2	0.077635	3	3	1	136.212	9.98e-09	136.21	1	141.585	5.21e-09	141.59	1	111.851	5.11e-06	111.85
	A0A100IJD1	140	K	Cortical protein KAR9 family protein	ABL_04977	LSGAK(1)CTVSDYSR	2	0.33875	3	3	1	118.507	2.17e-06	118.51	1	137.796	8.58e-09	137.8	1	128.223	1.71e-08	128.22
	A0A100IJD1	189	K	Cortical protein KAR9 family protein	ABL_04977	TLNNEPLDAPSTAQSK(1)TYPLR	3	-0.6635	3	3	1	145.767	3.41e-11	145.77	1	198.048	1.8e-30	198.05	1	152.061	2.85e-15	152.06
	A0A254UFP4	23	K	Phosphotransferase enzyme family protein	ATCC64974_92310	ATLLTQK(1)VFNEK	2	0.22708	3	3	1	212.9	4.47e-15	212.9	1	207.467	8.61e-15	207.47	1	211.263	5.71e-15	211.26
	A0A254UFP4	28	K	Phosphotransferase enzyme family protein	ATCC64974_92310	VFNEK(1)AK	2	0.17257	3	3	1	88.0288	0.0174356	88.029	1	73.9747	0.0298965	73.975	1	84.2437	0.0203505	84.244
	A0A254UFP4	78	K	Phosphotransferase enzyme family protein	ATCC64974_92310	EDK(1)ALSAEIWR	2	1.1092	3	3	1	79.2831	0.00193996	79.283	1	90.4338	0.000922701	90.434	1	83.1372	0.00158836	83.137
	A0A254UFP4	321	K	Phosphotransferase enzyme family protein	ATCC64974_92310	LDFSK(1)GR	2	-0.24765	5	3	1	83.7525	0.0207287	83.753	1	83.7525	0.0207287	83.753	1	91.6263	0.0146652	91.626
	A0A254UFP4	329	K	Phosphotransferase enzyme family protein	ATCC64974_92310	TLAANK(1)GVVAAPK	2	-0.24885	3	3	1	113.946	4.19e-06	113.95	1	117.948	2.42e-06	117.95	1	103.204	8.93e-06	103.2
	A0A254UH55	257	K	Thiamine thiazole synthase	ATCC64974_88250	LVSMNSVDK(1)LGGMR	2	-1.1872	3	3	1	162.927	3.17e-11	162.93	1	159.124	4.64e-11	159.12	1	139.295	3.52e-09	139.3
	A0A254UH55	49	K	Thiamine thiazole synthase	ATCC64974_88250	WDNFK(1)FAPIR	2	-0.35681	9	3	1	163.652	4.37e-07	163.65	1	152.538	1.01e-06	152.54	1	141.293	2.03e-05	141.29
	A0A100IJX4	386	K	Dihydroxyacetone kinase	ABL_05275	LDVDSLK(1)K	2	-0.47196	5	3	1	74.3009	0.0188753	74.301	1	90.6009	0.00869013	90.601	1	80.2187	0.0139513	80.219
	A0A100IJX4	366	K	Dihydroxyacetone kinase	ABL_05275	SDAPVELK(1)R	2	-0.47317	3	3	1	50.1076	0.0601969	50.108	1	49.3004	0.063862	49.3	1	51.4359	0.0541649	51.436
	A0A100IJX4	394	K	Dihydroxyacetone kinase	ABL_05275	VLGSALK(1)R	2	-0.73527	3	3	1	94.1145	0.00690959	94.114	1	106.356	0.00330079	106.36	1	106.042	0.00334035	106.04
	A0A100IJX6	6	K	Small nuclear ribonucleoprotein Sm D2	ABL_05276	STDPK(1)IQDLLNKPK	2	0.15306	3	3	1	124.18	3.82e-11	164.93	1	119.307	1.05e-11	169.4	1	103.111	1.39e-09	145.43
	A0A254UEP0	303	K	4-hydroxyphenylpyruvate dioxygenase	ATCC64974_88690	DITNLK(1)AR	2	0.34245	6	3	1	143.734	0.000391839	143.73	1	132.758	0.000637602	132.76	1	132.758	0.000637602	132.76
	A0A100IJZ5	82	K	Mannose-1-phosphate guanyltransferase	ABL_04792	DFIK(1)DSAK	2	-0.48399	3	3	1	48.7942	0.0530626	48.794	1	48.7942	0.0530626	48.794	1	48.7942	0.0530626	48.794
	A0A100IJZ5	16	K	Mannose-1-phosphate guanyltransferase	ABL_04792	EHTNVASTK(1)AVILVGGPSR	3	-0.30647	3	3	1	77.9594	0.000355906	77.959	1	80.2359	0.000318671	80.236	1	95.4997	6.9e-05	95.5
	A0A100IJZ5	393	K	Mannose-1-phosphate guanyltransferase	ABL_04792	VEGTPIPTGSHSTSIVK(1)HGIK	4	0.31933	3	3	1	96.3792	3.49e-05	96.379	1	92.5631	7.45e-05	92.563	1	95.4997	4.4e-05	95.5
	A0A254U330	147	K	Mitochondrial ATPase expression family protein	ATCC64974_5040	ATK(1)WNVSEAIAR	2	-1.4364	3	3	1	94.1217	0.000399778	94.122	1	133.321	1.73e-06	133.32	1	118.866	1.07e-05	118.87
	A0A3F3RSL3	160	K	WD_REPEATS_REGION domain-containing protein	ATCC64974_89120	VITHETATK(1)R	3	-0.50107	3	3	1	80.2397	0.00168738	80.24	1	91.5493	0.000893585	91.549	1	53.0801	0.0169166	53.08
	A0A254U2X2	27	K	O-methyltransferase family protein	ATCC64974_4390	ALWETK(1)WK	2	-0.26115	8	3	1	98.6294	0.00338564	98.629	1	95.9093	0.00439538	95.909	1	110.807	0.00200752	110.81
	A0A254U2X2	29	K	O-methyltransferase family protein	ATCC64974_4390	WK(1)FACEK	2	-1.0773	6	3	1	101.284	0.0081803	101.28	1	93.9915	0.0128437	93.992	1	119.173	0.00419442	119.17
	A0A254U2X2	9	K	O-methyltransferase family protein	ATCC64974_4390	APWILGEK(1)FNTVYPHK	3	-0.815	7	3	1	177.88	2.64e-18	177.88	1	174.592	3.15e-18	174.59	1	196.951	7.62e-23	196.95
	A0A254U2X2	34	K	O-methyltransferase family protein	ATCC64974_4390	FACEK(1)SVYPFHDGAIEDFRPIFQK	4	0.48769	3	3	1	119.412	6.3e-08	119.41	1	142.454	1.35e-11	142.45	1	111.975	1.81e-07	111.97
	A0A254U2X2	21	K	O-methyltransferase family protein	ATCC64974_4390	GSIK(1)ALWETK	2	1.8558	5	3	1	63.6912	0.0198909	63.691	1	83.0451	0.00428686	83.045	1	58.5114	0.0267359	58.511
	A0A254U2X2	121	K	O-methyltransferase family protein	ATCC64974_4390	FPYVDPTREDIK(1)K	3	-1.5404	4	3	1	73.8812	0.00187859	73.881	1	94.1217	0.000150296	94.122	1	73.8812	0.00187859	73.881
	A0A254U2X2	153	K	O-methyltransferase family protein	ATCC64974_4390	HK(1)SATDGAYVPLFVR	3	1.414	5	3	1	107.348	1.17e-06	107.35	1	124.811	6.25e-10	124.81	1	107.105	1.18e-06	107.11
	A0A254U2X2	311	K	O-methyltransferase family protein	ATCC64974_4390	K(1)YGYSNPEDFKK	3	-0.85677	8	3	1	105.649	9.56e-05	105.65	1	76.4073	0.000344861	97.779	1	88.1008	0.00155011	88.101
	A0A254U2X2	321	K	O-methyltransferase family protein	ATCC64974_4390	YGYSNPEDFK(1)K	2	-0.79978	4	3	1	180.659	3.95e-11	180.66	1	155.969	7.08e-08	155.97	1	136.5	4.52e-06	136.5
	A0A254U2Q7	509	K	ATP synthase subunit beta	ATCC64974_3610	GEK(1)ILAELENKA	2	0.25068	12	3	1	106.408	1.63e-06	142.1	1	108.661	5.1e-06	130.56	1	142.097	1.63e-06	142.1
	A0A254U2Q7	517	K	ATP synthase subunit beta	ATCC64974_3610	ILAELENK(1)A	2	-0.023457	9	3	1	99.4417	0.00217796	99.442	1	88.8188	0.00541189	88.819	1	95.5016	0.00337743	95.502
	A0A254U2Q7	189	K	ATP synthase subunit beta	ATCC64974_3610	GGK(1)IGLFGGAGVGK	2	-0.018178	11	3	1	76.7282	0.000849451	76.728	1	69.3448	0.00845992	69.345	1	72.8912	0.00423415	72.891
	A0A254U2Q7	61	K	ATP synthase subunit beta	ATCC64974_3610	IHQVIGAVVDVK(1)FDGDK	3	0.39275	5	3	1	76.3778	1.83e-06	108.77	1	71.402	0.00233825	71.402	1	76.3778	0.000419677	78.078
	A0A254U2Q7	472	K	ATP synthase subunit beta	ATCC64974_3610	LVDLK(1)DTIR	2	-0.20403	14	3	1	147.199	7.37e-05	147.2	1	109.664	0.00103168	109.66	1	96.665	0.00221471	96.665
	A0A100IK82	150	K	"1,4-alpha-glucan branching enzyme"	ABL_05425	IPAWIK(1)R	2	-0.42128	6	3	1	73.0388	0.0430081	73.039	1	79.9392	0.0323051	79.939	1	74.4385	0.0397225	74.439
	A0A100IK82	569	K	"1,4-alpha-glucan branching enzyme"	ABL_05425	YK(1)FLNDFDR	2	0.49237	9	3	1	51.7622	0.0026547	94.692	1	75.6522	0.0026547	94.692	1	64.1031	0.00133195	104.05
	A0A3F3R3F7	127	K	N-acetyltransferase domain-containing protein	ATCC64974_2660	VLEIK(1)GR	2	-0.53325	3	3	1	77.7407	0.0253584	77.741	1	81.7839	0.0222448	81.784	1	79.116	0.0242993	79.116
	A0A254U2Z3	147	K	Uncharacterized protein	ATCC64974_2100	FLDYQK(1)VK	2	0.085037	3	3	1	61.6789	0.0312371	61.679	1	80.4381	0.0101387	80.438	1	80.4381	0.0101387	80.438
	A0A100IKQ6	61	K	60S ribosomal protein L7	ABL_05681	RAESYVK(1)EYR	3	-0.54423	12	3	1	43.8967	6.53e-05	150.35	1	55.7181	3.71e-05	161.27	1	53.0129	8.59e-05	145.9
	A0A100IKQ6	22	K	60S ribosomal protein L7	ABL_05681	EQVLVPETLLK(1)K	2	-0.39911	8	3	1	122.392	6.36e-06	122.39	1	105.652	4.57e-05	105.65	1	115.574	2.24e-05	115.57
	A0A100IKQ6	228	K	60S ribosomal protein L7	ABL_05681	FK(1)HFIEGGDYGNR	3	0.21723	6	3	1	101.32	4.63e-06	101.32	1	93.649	0.000132997	93.649	1	89.5068	0.000222943	89.507
	A0A100IKQ6	102	K	60S ribosomal protein L7	ABL_05681	GINK(1)IPPQPR	2	-2.1165	4	3	1	55.6486	0.030519	55.649	1	44.57	0.0617397	44.57	1	57.8879	0.0275598	57.888
	A0A100IKQ6	163	K	60S ribosomal protein L7	ABL_05681	GYGK(1)VDK	2	0.33641	7	3	1	77.0577	0.0258844	77.058	1	67.9808	0.0402033	67.981	1	83.7525	0.0207287	83.753
	A0A100IKQ6	79	K	60S ribosomal protein L7	ABL_05681	K(1)EGNFYVADEPK	2	0.42598	9	3	1	203.287	1.61e-14	203.29	1	178.836	1.81e-11	178.84	1	184.707	1.15e-11	184.71
	A0A100IKQ6	109	K	60S ribosomal protein L7	ABL_05681	K(1)ILQLLR	2	-0.49553	6	3	1	115.459	0.00685546	115.46	1	116.542	0.00652597	116.54	1	107.317	0.00933176	107.32
	Q9HET4	172	K	"Secretion related GTPase, (SrgA)"	srgA	AFYDLASDIK(1)K	2	1.9603	3	3	1	74.6109	0.00508406	74.611	1	102.047	0.000113	102.05	1	84.4793	0.0020011	84.479
	A0A100IKY6	334	K	UDP-glucose 4-epimerase	ABL_05451	ANNELGWK(1)AER	2	-3.2115	6	3	1	146.503	3.01e-07	146.5	1	133.05	4.35e-06	133.05	1	145.085	7.28e-07	145.09
	A0A100IKY6	286	K	UDP-glucose 4-epimerase	ABL_05451	AWNLGTGK(1)GSTVYEMIR	2	0.28957	6	3	1	211.778	1.39e-23	211.78	1	215.225	7.05e-24	215.23	1	218.119	1.28e-24	218.12
	A0A100IKY6	234	K	UDP-glucose 4-epimerase	ABL_05451	EK(1)LLVFGDDYASHDGTAIR	3	0.098572	10	3	1	111.57	2.94e-15	154.26	1	164.022	1.23e-15	164.02	1	166.603	7.81e-16	166.6
	A0A100IKY6	53	K	UDP-glucose 4-epimerase	ABL_05451	RIELISGK(1)K	2	-0.38316	9	3	1	98.8983	0.00230312	114.28	1	114.281	0.00230312	114.28	1	114.281	0.00230312	114.28
	A0A100IKY6	54	K	UDP-glucose 4-epimerase	ABL_05451	K(1)AEFAQLDVTDEAGFDR	2	-1.128	4	3	1	217.915	2.3e-24	217.91	1	268.816	2.48e-43	268.82	1	185.549	1.13e-18	185.55
	A0A100IKY6	180	K	UDP-glucose 4-epimerase	ABL_05451	NNAIK(1)AGNEAEAQK	2	-0.13419	6	3	1	167.89	1.24e-11	167.89	1	173.059	5.77e-14	173.06	1	190.365	1.2e-14	190.37
	A0A100IKY6	45	K	UDP-glucose 4-epimerase	ABL_05451	VVVADNLYNSSAEALK(1)R	3	0.3999	6	3	1	223.763	2.14e-29	223.76	1	105.391	2.42e-29	221.31	1	119.475	5.15e-07	119.47
	A0A254U4V0	122	K	Uncharacterized protein	ATCC64974_71000	K(1)FGNEEIR	2	-0.30164	9	3	1	107.574	0.00314743	107.57	1	92.0512	0.00795515	92.051	1	116.372	0.00203996	116.37
	A0A254U4V0	80	K	Uncharacterized protein	ATCC64974_71000	LEDELK(1)HEK	3	0.1005	12	3	1	98.0483	0.000904495	98.048	1	98.0483	0.000904495	98.048	1	106.199	0.00057743	106.2
	A0A254U4V0	244	K	Uncharacterized protein	ATCC64974_71000	SDLAHAQTAEK(1)DWTR	3	0.81263	7	3	1	172.913	6.06e-18	172.91	1	151.439	2.78e-14	151.44	1	186.717	2.26e-18	186.72
	A0A254U4M1	69	K	Protein kinase domain-containing protein	ATCC64974_70630	NEIAVLK(1)R	2	0.68156	3	3	1	101.253	0.00394327	101.25	1	93.1624	0.00739203	93.162	1	99.1355	0.00436518	99.136
	A0A505I7T4	114	K	Multicopper oxidase family protein	CAN33_0027655	LSYDVK(1)ESDLER	2	-0.073584	3	3	1	147.732	3.25e-08	147.73	1	139.781	9.44e-07	139.78	1	177.833	1.41e-11	177.83
	A0A254U2H3	444	K	FAD binding domain family protein	ATCC64974_2890	ITGK(1)EGTVFTGK	2	0.057356	6	3	1	115.372	1.67e-05	115.37	1	153.808	2.41e-08	153.81	1	164.129	9.69e-09	164.13
	A0A254U2H3	597	K	FAD binding domain family protein	ATCC64974_2890	GTLGK(1)YAR	2	-1.643	5	3	1	65.2463	0.0263165	65.246	1	82.4525	0.0093909	82.452	1	70.8559	0.018579	70.856
	A0A505IEB3	2159	K	"Cyclin, N-terminal domain family protein"	CAN33_0054050	AAFDNSPHSALLEK(1)LAK	3	0.57893	3	3	1	93.2257	0.000125628	93.226	1	111.221	1.52e-06	111.22	1	126.633	6.16e-10	126.63
	A0A505IEB3	778	K	"Cyclin, N-terminal domain family protein"	CAN33_0054050	IK(1)AEDELHVQR	3	0.69555	3	3	1	115.327	1.7e-05	115.33	1	110.077	2.58e-05	110.08	1	89.3005	0.000486875	89.301
	A0A254UC65	318	K	Eukaryotic translation initiation factor 3 subunit L	ATCC64974_69440	EK(1)YGEQLNR	2	-0.41323	7	3	1	121.733	0.000386392	121.73	1	130.656	0.000229484	130.66	1	135.711	0.000181868	135.71
	A0A254UC65	399	K	Eukaryotic translation initiation factor 3 subunit L	ATCC64974_69440	LYTTMDLK(1)K	2	0.702	4	3	1	92.0512	0.00442785	92.051	1	102.067	0.00196276	102.07	1	93.5976	0.00395709	93.598
	A0A254UC65	174	K	Eukaryotic translation initiation factor 3 subunit L	ATCC64974_69440	SQINEQLAAIK(1)R	2	-3.9333	3	3	1	98.9421	0.0011786	98.942	1	50.3537	0.0271904	50.354	1	196.022	8.89e-15	196.02
	A0A100IL79	137	K	DNA damage response protein	ABL_05923	FSEK(1)YLVVGK	2	0.18811	3	3	1	147.744	1.26e-06	147.74	1	155.115	8.81e-07	155.11	1	166.971	2.64e-07	166.97
	A0A254U4D7	1358	K	Protein kinase domain family protein	ATCC64974_69330	VLSDLAQEK(1)WNQASLEHR	3	2.0427	3	3	1	174.782	4.54e-22	174.78	1	157.114	2.31e-15	157.11	1	85.9368	0.000258396	85.937
	A0A254U9R0	544	K	Short chain dehydrogenase family protein	ATCC64974_890	K(1)ALLAGR	2	-0.078122	6	3	1	88.6429	0.0231554	88.643	1	110.612	0.00832977	110.61	1	108.238	0.00905173	108.24
	A0A254U411	61	K	Alpha/beta hydrolase family protein	ATCC64974_68480	LIDTAK(1)LAR	2	0.12888	3	3	1	80.6884	0.00577773	80.688	1	91.8667	0.00328481	91.867	1	90.9056	0.00349914	90.906
	A0A254U3Q8	430	K	ATP synthase subunit alpha	ATCC64974_67560	AMK(1)QVAGSLK	2	0.3318	11	3	1	84.687	0.000147735	119.27	1	97.7338	0.000319507	110.84	1	99.2826	0.000703259	99.283
	A0A254U3Q8	178	K	ATP synthase subunit alpha	ATCC64974_67560	AQLK(1)APGILPR	2	-0.039102	9	3	1	106.4	6.74e-05	106.4	1	97.8134	0.000249476	97.813	1	99.2826	0.000115445	99.283
	A0A254U3Q8	135	K	ATP synthase subunit alpha	ATCC64974_67560	EGETVK(1)R	2	-0.40024	16	3	1	102.714	0.010732	102.71	1	71.3424	0.0110575	101.64	1	113.696	0.00739171	113.7
	A0A254U3Q8	537	K	ATP synthase subunit alpha	ATCC64974_67560	EGQVSK(1)ELEAQLK	2	0.63612	7	3	1	161.205	8.51e-11	161.21	1	150.216	1.8e-10	150.22	1	182.325	7.38e-14	182.33
	A0A254U3Q8	170	K	ATP synthase subunit alpha	ATCC64974_67560	GPIPTK(1)VK	2	-0.49417	4	3	1	45.6801	0.0614801	45.68	1	51.0593	0.0469398	51.059	1	52.7161	0.0435996	52.716
	A0A254U3Q8	319	K	ATP synthase subunit alpha	ATCC64974_67560	HAVIIYDDLSK(1)QAVAYR	3	0.35094	27	3	1	174.592	7.15e-19	177.88	1	110.123	2.45e-19	189.09	1	171.763	4.58e-19	184.02
	A0A254U3Q8	129	K	ATP synthase subunit alpha	ATCC64974_67560	LVK(1)EGETVK	2	0.36108	12	3	1	71.6136	0.0122699	71.614	1	79.1482	0.00115539	90.149	1	68.657	0.00196554	80.24
	A0A254U3Q8	221	K	ATP synthase subunit alpha	ATCC64974_67560	QTGK(1)TAVALDAMLNQK	3	-2.0855	10	3	1	80.0628	5.27e-19	193.31	1	108.063	4.95e-18	179.77	1	113.477	1.86e-14	151.44
	A0A254U3Q8	233	K	ATP synthase subunit alpha	ATCC64974_67560	TAVALDAMLNQK(1)R	2	-0.33883	24	3	1	251.025	9.28e-29	251.03	1	247.667	1.13e-28	247.67	1	247.29	1.15e-28	247.29
	A0A254U3Q8	531	K	ATP synthase subunit alpha	ATCC64974_67560	SNHPEIQETIEK(1)EGQVSK	3	0.21163	12	3	1	169.674	2.32e-16	169.67	1	180.622	3.22e-22	180.62	1	167.92	5.23e-16	167.92
	A0A254U3Q8	264	K	ATP synthase subunit alpha	ATCC64974_67560	STVAQLVK(1)TLEENDAMK	3	1.7009	3	3	1	164.479	3.31e-15	164.48	1	165.582	1.31e-15	165.58	1	139.083	2.44e-10	139.08
	A0A254U3Q8	427	K	ATP synthase subunit alpha	ATCC64974_67560	VGSAAQVK(1)AMK	2	-0.34918	15	3	1	149.959	7.25e-08	149.96	1	127.696	5.93e-06	127.7	1	141.711	1.74e-06	141.71
	A0A254U3Q8	164	K	ATP synthase subunit alpha	ATCC64974_67560	VVDALGNPIDGK(1)GPIPTK	2	0.16606	19	3	1	200.993	2.84e-28	207.43	1	184.825	5.27e-28	197.67	1	194.27	3.08e-23	194.27
	A0A254U3Q8	243	K	ATP synthase subunit alpha	ATCC64974_67560	WNNTSDESK(1)K	2	0.13302	19	3	1	174.981	3.78e-07	174.98	1	87.5679	6.88e-07	162.36	1	94.4653	1.5e-07	169.93
	A0A254U3W5	284	K	FAD binding domain family protein	ATCC64974_67570	NFGPEVK(1)EK	2	-1.6652	3	3	1	95.5231	0.00246938	95.523	1	95.5231	0.00246938	95.523	1	96.1429	0.00233115	96.143
	A0A100ILK7	25	K	Small nuclear ribonucleoprotein G	ABL_06130	K(1)VIGILR	2	-0.60719	3	3	1	117.934	0.00610272	117.93	1	94.2618	0.0172485	94.262	1	98.5029	0.0127901	98.503
	A0A100ILK7	9	K	Small nuclear ribonucleoprotein G	ABL_06130	PQAQPELK(1)K	2	0.0064725	6	3	1	125.682	0.000377208	125.68	1	117.022	0.000871255	117.02	1	151.216	8.61e-05	151.22
	A0A100ILL6	161	K	Casein kinase II subunit alpha	ABL_06143	DVKPHNVMIDHEK(1)R	4	-0.76768	3	3	1	74.1008	0.000232067	87.519	1	106.321	3.59e-07	120.92	0.999999	62.3439	0.00471899	68.751
	A0A100ILL6	272	K	Casein kinase II subunit alpha	ABL_06143	K(1)PWLSFVNAENQR	2	-1.2655	3	3	1	121.923	9.11e-07	121.92	1	88.7681	0.000687535	88.768	1	144.16	4e-09	144.16
	A0A254U3J0	717	K	FAD binding domain family protein	ATCC64974_66780	FVTAK(1)ER	2	0.3478	6	3	1	87.3226	0.0179795	87.323	1	117.177	0.00463933	117.18	1	104.366	0.00749372	104.37
	A0A254U3J0	578	K	FAD binding domain family protein	ATCC64974_66780	GVSFWTK(1)NDTR	2	0.011634	3	3	1	41.3172	0.0631092	41.317	1	47.5704	0.0434397	47.57	1	98.4072	0.000195307	98.407
	A0A254U3J0	538	K	FAD binding domain family protein	ATCC64974_66780	K(1)YLELQR	2	-1.0226	3	3	1	108.461	0.00898396	108.46	1	77.2825	0.035098	77.282	1	84.5678	0.0274394	84.568
	A0A254U3J0	703	K	FAD binding domain family protein	ATCC64974_66780	SEDDPSGK(1)AK	2	1.1908	3	3	1	73.8866	0.00641783	73.887	1	76.4161	0.00392076	76.416	1	72.8477	0.00779065	72.848
	A0A254U478	339	K	ATP-dependent (S)-NAD(P)H-hydrate dehydratase	ATCC64974_69190	AFLAK(1)GR	2	0.81501	5	3	1	103.286	0.00773428	103.29	1	107.744	0.00674089	107.74	1	107.744	0.00674089	107.74
	A0A254U478	143	K	ATP-dependent (S)-NAD(P)H-hydrate dehydratase	ATCC64974_69190	VVTEVMK(1)EAR	2	-1.2281	3	3	1	134.566	0.00019672	134.57	1	145.987	5.32e-06	145.99	1	120.062	0.00054791	120.06
	A0A254U4A9	375	K	Putative integral membrane protein	ATCC64974_9810	SGELLTGELK(1)K	2	0.1666	6	3	1	93.3452	0.000896999	93.345	1	111.525	6.72e-05	111.52	1	95.0939	0.00067923	95.094
	A0A254U1U5	551	K	DNA helicase	ATCC64974_9370	YTEK(1)TAHR	2	-0.049609	3	3	1	47.0817	0.0424434	47.082	1	57.1775	0.0269275	57.177	1	47.0817	0.0424434	47.082
	A0A3F3R4Z4	981	K	Uncharacterized protein	ATCC64974_8750	VYETHGGK(1)IYR	3	-1.4035	3	3	1	90.0503	0.000454419	90.05	1	79.659	0.000904234	79.659	1	61.3438	0.0101924	61.344
	A0A3F3R4Z4	395	K	Uncharacterized protein	ATCC64974_8750	YDAGQPYGLQDAK(1)K	2	0.88148	3	3	1	117.081	2.42e-06	117.08	1	130.717	9.86e-09	130.72	1	150.336	1.1e-10	150.34
	A0A100IMB2	116	K	Glucosidase II alpha subunit	ABL_06505	VVVDEEK(1)R	2	-0.38038	7	3	1	102.514	0.00378451	102.51	1	102.514	0.00102911	127.56	1	104.437	0.00227588	114.5
	A0A3F3R520	84	K	Nucleoside diphosphate kinase	ATCC64974_8440	DAVK(1)TGR	2	0.79722	9	3	1	90.7767	0.0153195	90.777	1	90.3698	0.0156328	90.37	1	63.673	0.00503144	95.909
	A0A3F3R520	49	K	Nucleoside diphosphate kinase	ATCC64974_8440	EHLEK(1)HYADLK	3	-0.19763	12	3	1	145.311	3.13e-07	145.31	1	113.379	2.03e-05	113.38	1	164.811	1.02e-08	164.81
	A0A3F3R520	55	K	Nucleoside diphosphate kinase	ATCC64974_8440	HYADLK(1)EK	2	1.2017	8	3	1	113.622	0.00174796	113.62	1	126.067	0.000787403	126.07	1	126.067	0.000787403	126.07
	A0A3F3R520	33	K	Nucleoside diphosphate kinase	ATCC64974_8440	GFK(1)LVALK	2	-0.13962	9	3	1	106.042	0.002447	106.04	1	94.1145	0.00506167	94.114	1	106.042	0.002447	106.04
	A0A3F3R520	38	K	Nucleoside diphosphate kinase	ATCC64974_8440	LVALK(1)LCSPGR	2	0.31998	6	3	1	101.502	8.47e-05	101.5	1	91.1231	0.000859825	91.123	1	108.348	6.05e-05	108.35
	A0A3F3R520	152	K	Nucleoside diphosphate kinase	ATCC64974_8440	HSQFDWIYEK(1)A	2	0.027151	16	3	1	119.743	2.75e-05	119.74	1	124.124	9.61e-06	124.12	1	116.737	2.92e-05	119.39
	A0A254U4W1	71	K	Protein-tyrosine phosphatase family protein	ATCC64974_7710	IMNPTVDVFEK(1)R	2	-0.67948	4	3	1	112.437	2.97e-05	112.44	1	113.068	2.83e-05	113.07	1	105.652	4.57e-05	105.65
	A0A254U4W1	151	K	Protein-tyrosine phosphatase family protein	ATCC64974_7710	TK(1)AVYVETIGNPR	2	0.11771	3	3	1	143.562	3.46e-09	143.56	1	128.763	1.66e-08	128.76	1	125.839	1.92e-08	125.84
	A0A3F3R586	248	K	Ribulose-phosphate 3-epimerase	ATCC64974_10230	ETVNK(1)YR	2	0.7984	3	3	1	64.2363	0.0466421	64.236	1	71.1336	0.034782	71.134	1	53.3514	0.065359	53.351
	A0A100IMV8	395	K	Transport protein SEC61 subunit alpha	ABL_06788	QLK(1)DQGLVMAGHR	3	0.13785	3	3	1	111.793	2.44e-06	111.79	1	97.4631	5.02e-05	97.463	1	94.1217	0.000122734	94.122
	A0A100IMV8	411	K	Transport protein SEC61 subunit alpha	ABL_06788	EQSMYK(1)ELK	2	-1.6969	4	3	1	91.8667	0.00328481	91.867	1	99.815	0.00155825	99.815	1	59.9076	0.000293488	123.86
	A0A505HN20	245	K	BHLH domain-containing protein	CAN33_0037815	NK(1)GAILQR	2	0.55048	4	3	1	101.601	0.00285657	101.6	1	107.895	0.00227607	107.9	1	120.457	0.00111764	120.46
	A0A100IMY7	9	K	NAD(P)H-hydrate epimerase	ABL_06808	AISSK(1)DAASLDK	2	0.66095	3	3	1	74.9873	0.00248939	74.987	1	77.1846	0.00151129	77.185	1	86.9442	0.000870807	86.944
	A0A100IMY7	207	K	NAD(P)H-hydrate epimerase	ABL_06808	FLTK(1)SIADK	2	0.18733	3	3	1	96.3419	0.00228678	96.342	1	77.6625	0.00645255	77.662	1	77.6625	0.00645255	77.662
	A0A100IMY7	4	K	NAD(P)H-hydrate epimerase	ABL_06808	SLK(1)AISSK	2	-0.38277	3	3	1	103.546	0.00176444	103.55	1	105.935	0.00161923	105.94	1	115.714	0.00102486	115.71
	A0A100IN38	319	K	Heat shock protein	ABL_06562	AILYVPK(1)R	2	-0.20164	6	3	1	91.9062	0.00802862	91.906	1	79.116	0.0145101	79.116	1	69.9985	0.0269763	69.998
	A0A100IN38	329	K	Heat shock protein	ABL_06562	RAPFDLFESK(1)K	2	-1.927	15	3	1	110.15	1.01e-06	157.78	1	100.223	1.11e-06	156.48	1	113.068	3.52e-07	167.09
	A0A100IN38	478	K	Heat shock protein	ABL_06562	AVAK(1)SPFLDSLK	2	-0.75397	11	3	1	71.8061	1.52e-05	116.24	1	63.6623	3.72e-05	103.46	1	57.1063	3.82e-05	102.87
	A0A100IN38	486	K	Heat shock protein	ABL_06562	SPFLDSLK(1)QK	2	0.52711	17	3	1	202.559	1.78e-10	202.56	1	215.061	4.07e-11	215.06	1	228.641	1.57e-14	228.64
	A0A100IN38	531	K	Heat shock protein	ABL_06562	DFELEESEEEK(1)AER	2	-0.75694	6	3	1	215.088	1.77e-19	215.09	1	195.105	1.14e-18	195.1	1	237.208	3.29e-24	237.21
	A0A100IN38	581	K	Heat shock protein	ABL_06562	DTSMSSYMSSK(1)K	2	-1.6738	19	3	1	187.855	7.95e-12	187.85	1	172.115	2.56e-11	172.11	1	155.989	2.87e-08	155.99
	A0A100IN38	582	K	Heat shock protein	ABL_06562	K(1)TFEISPK	2	0.47778	9	3	1	148.944	0.00040229	148.94	1	132.841	0.000867823	132.84	1	128.269	0.00100757	128.27
	A0A100IN38	546	K	Heat shock protein	ABL_06562	EFEGLAK(1)SLK	2	-0.20672	9	3	1	112.129	0.00035568	112.13	1	130.982	5.33e-05	130.98	1	121.899	0.000114388	121.9
	A0A100IN38	549	K	Heat shock protein	ABL_06562	SLK(1)NILGDK	2	-0.15564	9	3	1	90.827	0.00351668	90.827	1	90.0503	0.00368989	90.05	1	106.4	0.0012062	106.4
	A0A100IN38	44	K	Heat shock protein	ABL_06562	ELISNASDALDK(1)IR	2	1.8905	7	3	1	206.49	5.92e-19	206.49	1	190.271	1.23e-14	190.27	1	173.061	5.77e-14	173.06
	A0A100IN38	258	K	Heat shock protein	ABL_06562	ESK(1)IEEEELNK	2	-0.07205	6	3	1	115.327	3.58e-05	115.33	1	110.077	5.44e-05	110.08	1	123.671	7.17e-06	123.67
	A0A100IN38	266	K	Heat shock protein	ABL_06562	IEEEELNK(0.993)TK(0.007)PIWTR	3	-1.2204	3	3	0.95003	12.7902	0.00209668	73.279	0.961112	13.9296	2.05e-06	100.43	0.992603	21.2772	1.39e-06	107.82
	A0A100IN38	215	K	Heat shock protein	ABL_06562	ETEK(1)EVPDEEAETKEEEEGDEK	3	0.34038	10	3	1	136.978	5.79e-23	191.65	1	125.769	1.05e-15	162.43	1	131.494	1e-15	162.81
	A0A100IN38	225	K	Heat shock protein	ABL_06562	EVPDEEAETK(1)EEEEGDEK	2	0.73307	6	3	1	267.624	7.21e-51	267.62	1	258.798	1.29e-42	258.8	1	241.788	1.21e-35	241.79
	A0A100IN38	233	K	Heat shock protein	ABL_06562	EVPDEEAETKEEEEGDEK(0.84)K(0.16)PK	3	-0.13012	5	3	0.836767	7.09833	1.09e-06	117.48	0.840366	7.21349	1.08e-09	124.69	0.827453	6.81053	8.73e-10	129.02
	A0A100IN38	381	K	Heat shock protein	ABL_06562	ETLQQNK(1)IMK	2	0.005263	5	3	1	68.657	0.0124809	68.657	1	99.815	0.00187049	99.815	1	107.788	0.00132395	107.79
	A0A100IN38	172	K	Heat shock protein	ABL_06562	GTK(1)IILHLK	3	0.34616	5	3	1	57.785	0.00204631	87.258	1	50.4729	0.000904952	98.044	1	70.9084	0.00626254	70.908
	A0A100IN38	178	K	Heat shock protein	ABL_06562	IILHLK(1)DEQTDYLNESR	3	-0.097334	8	3	1	221.777	8.24e-30	221.78	1	185.261	4.05e-19	185.26	1	185.261	4.05e-19	185.26
	A0A100IN38	211	K	Heat shock protein	ABL_06562	HSEFISYPIYLHVLK(1)ETEK	3	0.4744	6	3	1	186.896	1.98e-22	186.9	1	173.556	5.28e-22	173.56	1	216.647	1.4e-29	216.65
	A0A100IN38	268	K	Heat shock protein	ABL_06562	TK(1)PIWTR	2	0.27337	6	3	1	73.6163	0.0305129	73.616	1	68.3826	0.0395125	68.383	1	80.2291	0.0234421	80.229
	A0A100IN38	246	K	Heat shock protein	ABL_06562	IEEVDEEEEK(1)K	2	-0.85785	9	3	1	204.689	3.62e-14	204.69	1	207.29	2.95e-14	207.29	1	179.195	4.35e-11	179.19
	A0A100IN38	196	K	Heat shock protein	ABL_06562	K(1)HSEFISYPIYLHVLK	3	1.0137	6	3	1	85.493	0.000253561	85.493	1	99.344	6.07e-06	99.344	1	83.54	0.000288457	83.54
	A0A100IN38	514	K	Heat shock protein	ABL_06562	K(1)LVDITK	2	0.44939	9	3	1	110.408	0.00839178	110.41	1	121.092	0.00514221	121.09	1	126.522	0.00421706	126.52
	A0A100IN38	520	K	Heat shock protein	ABL_06562	LVDITK(1)DFELEESEEEK	2	0.34132	8	3	1	158.976	4.92e-24	216.29	1	192.853	1.83e-19	192.85	1	126.799	4.6e-15	161.91
	A0A100IN38	589	K	Heat shock protein	ABL_06562	TFEISPK(1)SSIIK	2	-0.12512	7	3	1	107.088	3.1e-05	107.09	1	100.376	4.25e-05	100.38	1	107.088	3.1e-05	107.09
	A0A100IN38	599	K	Heat shock protein	ABL_06562	K(1)VEADGEGDR	2	-0.27531	12	3	1	96.2294	0.00154644	96.229	1	103.083	0.000790539	103.08	1	89.8046	0.00278052	89.805
	A0A100IN38	60	K	Heat shock protein	ABL_06562	LDSGK(1)DLR	2	-0.13353	14	3	1	110.756	0.00201224	110.76	1	117.811	0.00136164	117.81	1	130.748	0.000682612	130.75
	A0A100IN38	435	K	Heat shock protein	ABL_06562	PTLAK(1)LLR	2	-0.10028	5	3	1	56.8102	0.0574663	56.81	1	73.2075	0.0393201	73.208	1	52.9367	1.23e-10	143.46
	A0A100IN38	463	K	Heat shock protein	ABL_06562	MPEHQK(1)QIYYITGESIK	3	-0.47419	10	3	1	75.682	0.000473637	75.682	1	87.2396	0.000241834	87.24	1	78.6737	0.000408121	81.157
	A0A100IN38	474	K	Heat shock protein	ABL_06562	QIYYITGESIK(1)AVAK	2	0.15027	6	3	1	123.291	1.62e-08	123.29	1	151.556	2.77e-14	151.56	1	181.26	7.93e-18	181.26
	A0A100IN38	420	K	Heat shock protein	ABL_06562	NIK(1)LGIHEDAQNRPTLAK	3	1.4199	7	3	1	123.553	8.68e-10	123.55	1	165.304	1.17e-15	165.3	1	60.0624	1.09e-10	144.27
	A0A100IN38	555	K	Heat shock protein	ABL_06562	NILGDK(1)VEK	2	0.023913	10	3	1	85.2904	0.00475143	85.29	1	91.6583	0.00333127	91.658	1	99.5681	0.00157146	99.568
	A0A100IN38	558	K	Heat shock protein	ABL_06562	VEK(1)VVVSHK	3	0.35486	9	3	1	60.3978	1.11e-06	110.97	1	73.8411	0.000164565	90.348	1	57.1076	0.000164565	90.348
	A0A100IN38	336	K	Heat shock protein	ABL_06562	NNIK(1)LYVR	2	0.12228	6	3	1	116.726	0.00146175	116.73	1	120.457	0.00111764	120.46	1	147.519	0.000310382	147.52
	A0A100IN38	594	K	Heat shock protein	ABL_06562	SSIIK(1)ELR	2	-0.19124	8	3	1	107.574	0.00230567	107.57	1	107.574	0.00230567	107.57	1	120.155	0.00114552	120.15
	A0A100IN38	55	K	Heat shock protein	ABL_06562	YESLSDPSK(1)LDSGK	2	0.109	3	3	1	171.763	6.12e-14	171.76	1	180.107	3.91e-14	180.11	1	191.058	1.02e-14	191.06
	A0A254TL41	477	K	Uncharacterized protein	ATCC64974_109350	SNLSSTVLELK(1)K	2	1.1441	3	3	1	113.987	2.61e-05	113.99	1	65.3289	0.019692	65.329	1	76.2331	0.00214828	76.233
	A0A100IN64	10	K	40S ribosomal protein S3	ABL_06938	AAVQGAISK(1)R	2	0.22969	13	3	1	155.058	6.27e-07	155.06	1	115.574	0.000192099	115.57	1	115.232	0.000198092	115.23
	A0A100IN64	205	K	40S ribosomal protein S3	ABL_06938	AGPQK(1)TLPDAVTIIEPK	2	-0.41817	8	3	1	157.114	4.26e-15	162.59	1	157.114	7.01e-15	157.11	1	165.66	2.72e-15	165.66
	A0A100IN64	233	K	40S ribosomal protein S3	ABL_06938	EEQPVLQPMSQDYGAK(1)ALAAQQAAEQQR	3	-0.47937	7	3	1	198.588	2.52e-33	198.59	1	162.474	1.49e-24	172.32	1	176.275	1.23e-24	176.28
	A0A100IN64	78	K	40S ribosomal protein S3	ABL_06938	ELTSLIQK(1)R	2	0.34747	11	3	1	162.97	4.47e-05	162.97	1	133.123	0.000281544	133.12	1	154.489	7.46e-05	154.49
	A0A100IN64	144	K	40S ribosomal protein S3	ABL_06938	GCEVVVSGK(1)LR	2	-0.13151	5	3	1	103.213	7.87e-05	103.21	1	92.9432	0.000693777	92.943	1	95.6181	0.000449749	95.618
	A0A100IN64	93	K	40S ribosomal protein S3	ABL_06938	FPENSVSLYAAK(1)VQNR	2	-1.2592	13	3	1	142.949	1.24e-10	142.95	1	69.3332	4.58e-15	160.87	1	88.3191	1.04e-10	143.64
	A0A100IN64	168	K	40S ribosomal protein S3	ABL_06938	FTDGFMIHSGQPAK(1)EFIDSATR	3	2.1269	14	3	1	205.904	7.36e-31	205.9	1	59.2425	4.07e-23	201.29	1	41.2962	4.93e-31	210.14
	A0A100IN64	200	K	40S ribosomal protein S3	ABL_06938	GSDPEGK(1)AGPQK	2	-0.15244	8	3	1	157.027	1.96e-08	157.03	1	167.844	4.52e-09	167.84	1	132.502	1.83e-06	132.5
	A0A100IN64	154	K	40S ribosomal protein S3	ABL_06938	SMK(1)FTDGFMIHSGQPAK	3	-0.4215	3	3	1	70.7831	0.00260789	70.783	1	107.977	1.93e-06	107.98	1	72.9322	0.00167162	72.932
	A0A100IN64	111	K	40S ribosomal protein S3	ABL_06938	YK(1)LLNGLAVR	2	0.020329	12	3	1	76.2278	0.000118483	121.73	1	98.0483	0.000118483	121.73	1	76.2278	6.36e-06	142.43
	A0A3F3RRB6	73	K	Short chain dehydrogenase family protein	ATCC64974_84750	GVYSGAIDVVK(1)R	2	1.3902	6	3	1	101.719	2.79e-05	113.24	1	95.2734	0.00024639	97.463	1	73.3597	0.000304008	96.82
	A0A3F3RRB6	62	K	Short chain dehydrogenase family protein	ATCC64974_84750	LQTAEK(1)GVYSGAIDVVK	2	-0.255	3	3	1	195.773	4.58e-23	195.77	1	249.163	1.93e-36	249.16	1	230.289	1.03e-29	230.29
	A0A3F3RRB6	116	K	Short chain dehydrogenase family protein	ATCC64974_84750	TLVGK(1)MSEVR	2	-1.6716	3	3	1	84.5074	0.00278224	84.507	1	58.8288	0.0263165	58.829	1	67.5479	0.0186917	67.548
	A0A505HRU8	420	K	Peptide hydrolase	CAN33_0039610	ADK(1)MYLFR	2	-0.10955	6	3	1	47.8688	0.0154056	73.157	1	51.3458	0.0118512	75.825	1	62.5821	0.0245812	66.504
	A0A3F3RY70	178	K	Elongation factor 1-alpha	ATCC64974_107900	ETSNFIK(1)K	2	0.48501	12	3	1	84.5678	0.0117474	84.568	1	93.1955	0.00737531	93.195	1	91.8534	0.00805542	91.853
	A0A3F3RY70	179	K	Elongation factor 1-alpha	ATCC64974_107900	K(1)VGYNPK	2	0.38481	5	3	1	76.1344	0.0363049	76.134	1	76.1344	0.0363049	76.134	1	73.6163	0.0416526	73.616
	A0A3F3RY70	377	K	Elongation factor 1-alpha	ATCC64974_107900	FAELLEK(1)IDR	2	-0.0025637	12	3	1	140.483	2.29e-05	140.48	1	139.858	2.49e-05	139.86	1	160.183	6.17e-07	160.18
	A0A3F3RY70	85	K	Elongation factor 1-alpha	ATCC64974_107900	FQTGK(1)YEVTVIDAPGHR	3	0.21957	16	3	1	169.018	4.9e-16	169.02	1	179.807	6.34e-19	179.81	1	189.039	2.47e-19	189.04
	A0A3F3RY70	215	K	Elongation factor 1-alpha	ATCC64974_107900	GWEK(1)ETK	2	0.4149	10	3	1	91.9001	0.0144543	91.9	1	89.1423	0.0165781	89.142	1	91.9001	0.0144543	91.9
	A0A3F3RY70	254	K	Elongation factor 1-alpha	ATCC64974_107900	LPLQDVYK(1)ISGIGTVPVGR	3	-0.25639	3	3	1	131.666	4.58e-10	131.67	1	154.315	2.93e-15	154.31	1	136.489	3.16e-10	136.49
	A0A3F3RY70	160	K	Elongation factor 1-alpha	ATCC64974_107900	MDTCK(1)WSEDR	2	-0.63065	20	3	1	103.76	4.27e-07	163.83	1	134.977	2.03e-08	183.33	1	70.6847	4.33e-08	174.4
	A0A3F3RY70	243	K	Elongation factor 1-alpha	ATCC64974_107900	TLLEAIDAIEPPVRPSNK(1)PLR	3	-0.61667	16	3	1	202.069	1.78e-30	202.07	1	164.022	1.29e-15	164.02	1	156.728	2.63e-15	156.73
	A0A3F3RY70	438	K	Elongation factor 1-alpha	ATCC64974_107900	QTVAVGVIK(1)AVEK	2	-0.28087	9	3	1	115.826	3.36e-06	115.83	1	134.399	1.16e-08	134.4	1	125.217	1.97e-08	125.22
	A0A3F3RY70	402	K	Elongation factor 1-alpha	ATCC64974_107900	SGDAAIVK(1)MIPSK	2	-0.5725	4	3	1	101.304	9.77e-06	101.3	1	119.963	1.53e-06	119.96	1	49.9877	5.74e-06	110.44
	A0A3F3RY70	31	K	Elongation factor 1-alpha	ATCC64974_107900	STTTGHLIYK(1)CGGIDQR	3	-0.35457	18	3	1	144.974	6.75e-11	144.97	1	155.2	3.78e-15	155.2	1	135.235	2.44e-10	139.08
	A0A3F3RY70	299	K	Elongation factor 1-alpha	ATCC64974_107900	SVEMHHQQLK(1)EGVPGDNVGFNVK	4	0.13758	37	3	1	86.5572	1.1e-10	132.83	1	70.1735	1.26e-10	130.83	1	52.6567	4.71e-11	141.08
	A0A3F3RY70	171	K	Elongation factor 1-alpha	ATCC64974_107900	YNEIVK(1)ETSNFIK	3	-0.40911	6	3	1	210.377	8.97e-19	210.38	1	198.228	2.2e-18	198.23	1	120.838	9.96e-11	159.52
	A0A100INE3	98	K	60S ribosomal protein L27	ABL_07065	GAVSTETFK(1)EVSTR	2	0.37179	5	3	1	175.294	5.18e-14	175.29	1	180.851	3.72e-14	180.85	1	162.878	3.19e-11	162.88
	A0A100INE3	18	K	60S ribosomal protein L27	ABL_07065	K(1)VVIVQPNDTGSK	2	-2.4781	7	3	1	126.097	2.59e-08	126.1	1	136.299	1.35e-08	136.3	1	71.8787	2.14e-06	119.88
	A0A100INE3	48	K	60S ribosomal protein L27	ABL_07065	YPLK(1)VTR	2	0.20443	7	3	1	110.807	0.00605841	110.81	1	109.012	0.00645837	109.01	1	113.889	0.00537185	113.89
	A0A254TLK6	300	K	DEAD/DEAH box helicase family protein	ATCC64974_107640	DCFALAK(1)EK	2	0.94295	4	3	1	66.0557	0.0195869	66.056	1	88.4955	0.00403663	88.495	1	69.2755	0.015348	69.275
	A0A254TLK6	102	K	DEAD/DEAH box helicase family protein	ATCC64974_107640	DNQEK(1)IENNR	2	-1.1604	4	3	1	201.844	1.86e-10	201.84	1	130.231	2.37e-10	197.21	1	192.205	5.96e-09	192.21
	A0A254TLK6	324	K	DEAD/DEAH box helicase family protein	ATCC64974_107640	FDSEK(1)SGDR	2	0.36575	8	3	1	68.657	0.00635547	78.098	1	118.033	0.000584185	118.03	1	77.1399	0.00656911	77.14
	A0A3F3RYS9	54	K	Uncharacterized protein	ATCC64974_107170	ALEGK(1)DIK	2	0.71156	8	3	1	74.9199	0.0129735	74.92	1	89.698	0.00670119	89.698	1	78.5161	0.0108522	78.516
	A0A3F3RYA0	140	K	Uncharacterized protein	ATCC64974_107290	YK(1)EDLGHIR	3	0.9756	3	3	1	109.664	0.000489527	109.66	1	134.247	9.28e-05	134.25	1	121.733	0.000183341	121.73
	A0A100INI1	251	K	HNRNP arginine N-methyltransferase	ABL_07078	VPFSLPAK(1)R	2	-0.13369	3	3	1	108.807	0.00147082	108.81	1	95.6077	0.00334514	95.608	1	113.658	0.00111679	113.66
	A0A100INI1	165	K	HNRNP arginine N-methyltransferase	ABL_07078	YLVPGGK(1)IFPDK	2	0.62573	3	3	1	62.0879	0.0184308	62.088	1	69.0301	0.00985146	69.03	1	62.0879	0.0184308	62.088
	A0A254TLX5	247	K	Uncharacterized protein	ATCC64974_107590	IIIDDEAK(1)R	2	-1.623	3	3	1	54.5394	0.0474341	54.539	1	70.9084	0.0180168	70.908	1	65.1572	0.0283524	65.157
	A0A100INK1	29	K	26S protease subunit rpt4	ABL_07150	EWEAK(1)LK	2	0.46906	3	3	1	72.1384	0.0330542	72.138	1	62.7172	0.0492542	62.717	1	72.1384	0.0330542	72.138
	A0A100INK1	210	K	26S protease subunit rpt4	ABL_07150	VVSSAIVDK(1)YIGESAR	2	1.0815	4	3	1	142.391	2.95e-10	142.39	1	160.025	1.04e-14	160.03	1	154.457	1.57e-14	154.46
	A0A3F3RZI9	445	K	Protein kinase domain-containing protein	ATCC64974_109550	NSDGVTFAVK(1)QFR	2	1.3929	3	3	1	118.578	2.14e-06	118.58	1	103.135	8.96e-06	103.13	1	106.293	7.57e-06	106.29
	A0A100INM0	109	K	Fumarylacetoacetate (FAA) hydrolase family protein	ABL_07181	LDAVVK(1)MYK	2	0.093345	3	3	1	44.3175	0.0522302	44.318	1	43.3077	0.0487264	43.308	1	43.3077	0.0549993	43.308
	A0A100INM0	135	K	Fumarylacetoacetate (FAA) hydrolase family protein	ABL_07181	LSTILYQK(1)R	2	-0.17322	6	3	1	137.13	0.00023002	137.13	1	125.817	0.000375471	125.82	1	159.585	5.66e-05	159.58
	A0A100INM0	208	K	Fumarylacetoacetate (FAA) hydrolase family protein	ABL_07181	NQYIPGSGEGHALEPK(1)K	3	0.59195	3	3	1	102.085	2.8e-06	102.08	1	85.3625	0.000292541	85.362	1	118.308	6.69e-07	118.31
	A0A100INM0	70	K	Fumarylacetoacetate (FAA) hydrolase family protein	ABL_07181	YVPK(1)VFK	2	-0.19569	3	3	1	55.4411	0.0617659	55.441	1	55.4411	0.0617659	55.441	1	55.4411	0.0617659	55.441
	A0A100INM1	182	K	GTP-binding protein rhoA	ABL_07138	AALLTK(1)THK	2	0.089951	9	3	1	50.3534	0.00190719	98.044	1	51.2762	0.00328481	91.867	1	105.975	0.0012289	105.98
	A0A100INM1	126	K	GTP-binding protein rhoA	ABL_07138	HDPK(1)TIEELHK	3	0.49349	6	3	1	110.077	2.58e-05	110.08	1	133.05	2.06e-06	133.05	1	101.393	4.04e-05	101.39
	A0A100INM1	133	K	GTP-binding protein rhoA	ABL_07138	TIEELHK(1)TSQKPVTPEQGEEVR	3	-0.33733	6	3	0.999998	58.1637	6.9e-16	165.38	0.979086	16.7039	2.29e-10	133.65	0.964538	14.3455	2.87e-10	130.19
	A0A100INM1	137	K	GTP-binding protein rhoA	ABL_07138	TSQK(1)PVTPEQGEEVR	2	0.57602	3	3	1	127.664	1.15e-09	127.66	1	115.801	1.16e-06	115.8	1	132.837	8.46e-10	132.84
	A0A254TM79	234	K	Proteasome subunit alpha type	ATCC64974_106440	IIYVAHEDSK(1)DK	3	0.18799	7	3	1	72.7049	6.57e-05	98.105	1	87.7194	0.000681623	87.719	1	64.1212	0.00587152	66.989
	A0A254TM79	200	K	Proteasome subunit alpha type	ATCC64974_106440	QAAK(1)AELEK	2	-0.77388	3	3	1	53.0277	0.0367384	53.028	1	54.094	0.0353347	54.094	1	62.0047	0.0249201	62.005
	A0A254TMA6	176	K	Ferric reductase like transmembrane component family protein	ATCC64974_109200	DIK(1)FVPLNQTK	2	0.099566	3	3	1	96.0675	0.000408755	96.067	1	119.55	2.08e-05	119.55	1	117.86	2.68e-05	117.86
	A0A254TMA6	221	K	Ferric reductase like transmembrane component family protein	ATCC64974_109200	DSPVYPVIYDSK(1)R	2	-0.34991	8	3	1	106.323	1.03e-05	106.32	1	113.757	5.83e-06	113.76	1	107.994	6.13e-06	113.25
	A0A254TMA6	13	K	Ferric reductase like transmembrane component family protein	ATCC64974_109200	EALFK(1)ALGR	2	-0.68508	4	3	1	76.2215	0.00677391	76.221	1	53.089	0.0366578	53.089	1	68.0161	0.017006	68.016
	A0A254TMA6	8	K	Ferric reductase like transmembrane component family protein	ATCC64974_109200	PTISVDK(1)EALFK	2	0.28657	5	3	1	162.306	1.22e-08	162.31	1	162.223	1.23e-08	162.22	1	162.223	1.23e-08	162.22
	A0A254TMA6	139	K	Ferric reductase like transmembrane component family protein	ATCC64974_109200	YESFIALQDK(1)LHQNLAR	3	1.5786	4	3	1	180.735	5.95e-19	180.74	1	166.036	1.2e-15	166.04	1	121.815	1.97e-07	121.82
	A0A100INS5	86	K	KOW domain-containing protein	ABL_07272	DK(1)SNGQSVPIPLHPSK	2	-2.1335	8	3	1	92.2638	0.000143767	92.264	1	94.2034	0.000106185	94.203	1	57.0529	0.000178847	90.453
	A0A100INS5	49	K	KOW domain-containing protein	ABL_07272	K(1)DDEVMVVR	2	-0.43539	8	3	1	44.5975	3.33e-05	166.19	1	91.7519	8.32e-06	182.64	1	156.48	6.75e-05	156.48
	A0A100INS5	74	K	KOW domain-containing protein	ABL_07272	LK(1)WAIHVER	3	-0.085885	6	3	1	135.549	8.7e-05	135.55	1	112.357	0.000421192	112.36	1	123.749	0.000139756	123.75
	A0A505HIY0	172	K	"1,3-beta-glucanosyltransferase"	CAN33_0037045	DMK(1)AYIK	2	0.0051716	8	3	1	71.3424	0.0344228	71.342	1	81.1906	0.0227017	81.191	1	101.284	0.0081803	101.28
	A0A254UG69	51	K	Pre-mRNA splicing Prp18-interacting factor family protein	ATCC64974_94160	GAAPEVK(1)PTGIIGR	2	-0.1773	5	3	1	104.696	5.23e-06	104.7	1	134.043	5.79e-09	134.04	1	103.834	5.47e-06	103.83
	A0A254UG69	27	K	Pre-mRNA splicing Prp18-interacting factor family protein	ATCC64974_94160	IASPNAIGAAK(1)DAAR	2	-0.24957	6	3	1	144.289	1.73e-10	144.29	1	141.552	3.34e-10	141.55	1	144.289	1.73e-10	144.29
	A0A100INV8	239	K	40S ribosomal protein S4	ABL_07316	ESNVFVIGQDKPWISLPK(1)GK	3	0.088072	7	3	0.999887	39.473	2.84e-15	158.44	0.999958	43.8005	1.07e-15	166.29	0.999955	43.4485	1.62e-15	163.85
	A0A100INV8	62	K	40S ribosomal protein S4	ABL_07316	ETK(1)AIMMQR	2	-0.61967	41	3	1	122.436	0.000348821	122.44	1	104.198	0.000163391	133.98	1	159.276	4.23e-05	159.28
	A0A100INV8	244	K	40S ribosomal protein S4	ABL_07316	GVK(1)LSIAEER	2	0.61307	6	3	1	74.9616	0.00499711	74.962	1	81.6249	0.00318784	81.625	1	74.9616	0.00499711	74.962
	A0A100INV8	211	K	40S ribosomal protein S4	ABL_07316	HDGGFNIVHIK(1)DAIDNTFATR	4	-0.22495	6	3	1	161.039	1.42e-15	161.04	1	153.191	2.52e-15	153.19	1	169.846	1.73e-16	169.85
	A0A100INV8	168	K	40S ribosomal protein S4	ABL_07316	IDIATGK(1)IADFVK	2	-0.15086	6	3	1	120.895	1.12e-06	120.9	1	124.515	2.04e-08	124.51	1	137.625	8.73e-09	137.62
	A0A100INV8	71	K	40S ribosomal protein S4	ABL_07316	LIK(1)VDGK	2	-0.12122	10	3	1	82.6713	0.0215614	82.671	1	79.4686	0.0240278	79.469	1	75.1893	0.027808	75.189
	A0A100INV8	106	K	40S ribosomal protein S4	ABL_07316	LIYDTK(1)GR	2	0.58949	14	3	1	103.739	0.00265938	103.74	1	98.6294	0.00338564	98.629	1	103.739	0.00265938	103.74
	A0A100INV8	53	K	40S ribosomal protein S4	ABL_07316	LK(1)YALNGR	2	0.49344	11	3	1	87.1812	0.00119981	108.46	1	73.2075	0.000809406	109.01	1	98.4581	0.00119981	119.17
	A0A100INV8	22	K	40S ribosomal protein S4	ABL_07316	LSAPSHWLLDK(1)MSGTYAPK	3	0.47738	12	3	1	188.101	1.68e-22	188.1	1	184.147	2.66e-22	184.15	1	177.596	4.28e-22	177.6
	A0A100INV8	161	K	40S ribosomal protein S4	ABL_07316	VNDTVK(1)IDIATGK	2	0.13246	4	3	1	95.9813	0.000173563	95.981	1	162.102	7.74e-11	162.1	1	135.025	1.1e-08	135.02
	A0A100INV8	133	K	40S ribosomal protein S4	ABL_07316	VQLGK(1)GGIPFLVTHDAR	3	-0.57531	4	3	1	85.9368	0.000267126	85.937	1	50.4929	0.0136154	50.493	1	66.6061	0.00442759	66.606
	A0A100INV8	155	K	40S ribosomal protein S4	ABL_07316	YPDPAIK(1)VNDTVK	2	1.5711	17	3	1	65.5112	2.04e-10	147.39	1	189.093	3.42e-14	189.09	1	139.582	8.26e-11	161.49
	A0A100INW8	22	K	40S ribosomal protein S27	ABL_07331	LK(1)TLVPAPR	2	0.36993	6	3	1	138.08	0.000159564	138.08	1	132.01	0.000216726	132.01	1	140.446	0.000137274	140.45
	A0A254UGA1	43	K	Complex1_LYR-like family protein	ATCC64974_94460	LLVLEK(1)QAR	2	-0.16759	5	3	1	74.9406	0.00788992	74.941	1	90.9193	0.00349609	90.919	1	78.5162	0.00626216	78.516
	A0A254UGA1	247	K	Complex1_LYR-like family protein	ATCC64974_94460	SPDEAPMEVDDDVTDLK(1)LR	2	-0.1239	3	3	1	228.012	1.2e-34	228.01	1	194.507	2.14e-23	194.51	1	195.773	3.21e-28	195.77
	A0A100INZ6	98	K	Translation initiation factor SUI1	ABL_07373	KDVQEFLTDK(1)K	2	0.60958	9	3	1	163.476	9.79e-10	175.74	1	167.23	8.94e-10	177.42	1	205.918	2.27e-13	213.99
	A0A505HKX8	212	K	Chorismate synthase	CAN33_0040450	MTK(1)VIEQFR	2	0.28243	3	3	1	91.6364	0.00333617	91.636	1	97.4716	0.00203484	97.472	1	104.394	0.00131342	104.39
	A0A505HKX8	114	K	Chorismate synthase	CAN33_0040450	PSHADLTYLEK(1)YGVK	3	0.0016684	7	3	1	68.1676	0.00459797	68.168	1	88.7063	0.000158067	88.706	1	110.438	9.43e-07	110.44
	A0A505HKX8	143	K	Chorismate synthase	CAN33_0040450	VAAGAIAEK(1)YLR	2	-0.0037047	6	3	1	133.488	1.71e-06	133.49	1	130.563	2.07e-06	130.56	1	130.563	2.07e-06	130.56
	A0A100IP61	21	K	Histone H2B	ABL_07467	APAGGK(1)APAEK	2	0.28637	10	3	1	147.259	8.18e-08	147.26	1	161.989	3.12e-08	161.99	1	158.3	4.39e-08	158.3
	A0A100IP61	135	K	Histone H2B	ABL_07467	AVTK(1)YSSSAK	2	0.36385	8	3	1	94.6921	0.00134917	94.692	1	94.6921	0.00134917	94.692	1	94.6921	0.00134917	94.692
	A0A100IP61	58	K	Histone H2B	ABL_07467	KETYSSYIYK(1)VLK	3	2.6684	5	3	1	77.7475	0.000310395	88.101	1	98.1563	0.000135	98.156	1	84.8205	0.00101018	84.821
	A0A100IP61	61	K	Histone H2B	ABL_07467	VLK(1)QVHPDTGISTR	3	0.99321	10	3	1	50.305	1.5e-09	143.97	1	46.6804	2.94e-06	101.53	1	50.1084	2.87e-06	101.75
	A0A100IP61	131	K	Histone H2B	ABL_07467	HAVSEGTK(1)AVTK	2	-0.16818	19	3	1	180.613	2.29e-18	222.79	1	93.8391	1.16e-18	232.6	1	143.249	1.17e-18	232.5
	A0A100IP61	49	K	Histone H2B	ABL_07467	K(1)ETYSSYIYK	2	0.38778	14	3	1	133.893	6e-05	133.89	1	128.015	8.57e-05	128.01	1	131.819	6.91e-05	131.82
	A0A100IP61	123	K	Histone H2B	ABL_07467	LILPGELAK(1)HAVSEGTK	2	-0.61618	12	3	1	44.0999	1.27e-05	99.044	1	101.055	2.79e-06	101.05	1	106.748	2.79e-06	106.75
	A0A100IP61	94	K	Histone H2B	ABL_07467	VATEASK(1)LAAYNK	2	0.6023	8	3	1	47.7121	1.36e-08	132.14	1	133.148	1.27e-08	133.15	1	145.601	1.65e-09	145.6
	A0A3F3RD08	75	K	VTC domain family protein	ATCC64974_37510	IK(1)SAEIAR	2	-0.75281	3	3	1	96.9477	0.00400992	96.948	1	86.6702	0.00782517	86.67	1	81.9717	0.00956939	81.972
	A0A3F3RD08	193	K	VTC domain family protein	ATCC64974_37510	LSK(1)LYDLVR	2	-1.0482	3	3	1	83.8618	0.00507002	83.862	1	88.0565	0.00413455	88.056	1	105.975	0.0012289	105.98
	A0A254UCZ5	258	K	"3' exoribonuclease family, domain 1 protein"	ATCC64974_37670	TSVALEK(1)VK	2	0.35658	3	3	1	79.4891	0.0060452	79.489	1	87.8065	0.0041903	87.806	1	78.0978	0.00635547	78.098
	A0A100IPI2	85	K	60S ribosomal protein L30	ABL_07618	APVHHFSGNNIELGTACGK(1)LFR	4	0.56044	5	3	1	75.0639	0.00029321	75.064	1	125.795	3.14e-10	125.79	1	159.265	1.1e-15	159.26
	A0A100IPI2	55	K	60S ribosomal protein L30	ABL_07618	K(1)SELEYYAMLAK	2	1.7269	8	3	1	182.097	1.44e-11	182.1	1	65.0429	1.71e-14	202.32	1	52.5758	5.43e-12	190.1
	A0A100IPI2	7	K	60S ribosomal protein L30	ABL_07618	K(1)TGDTINSR	2	0.20881	7	3	1	97.8134	0.00267366	97.813	1	100.819	0.00205385	100.82	1	97.8134	0.00267366	97.813
	A0A100IPI2	21	K	60S ribosomal protein L30	ABL_07618	LALVMK(1)SGK	2	-2.9794	4	3	1	109.29	0.00105166	109.29	1	44.425	0.0519355	44.425	1	46.4063	0.0465022	46.406
	A0A100IPI2	34	K	60S ribosomal protein L30	ABL_07618	STIK(1)TLR	2	0.14081	7	3	1	120.621	0.00387189	120.62	1	133.901	0.00269768	133.9	1	123.69	0.00323952	123.69
	A0A100IPI2	30	K	60S ribosomal protein L30	ABL_07618	VTLGYK(1)STIK	2	-0.30342	7	3	1	60.305	0.0243656	60.305	1	67.0795	0.0154132	67.08	1	74.9616	0.00499711	74.962
	A0A505HZB2	283	K	Flap endonuclease 1	FEN1	DK(1)GFNEDR	2	-0.054111	3	3	1	88.3637	0.00719651	88.364	1	88.1769	0.00726584	88.177	1	119.617	0.00119514	119.62
	A0A3F3REY0	231	K	"Acetyl-CoA carboxylase, central region family protein"	ATCC64974_38090	AK(1)EIGFPVMIK	2	-0.54975	3	3	1	105.032	7.22e-05	105.03	1	93.6229	0.000631764	93.623	1	87.6673	0.00117509	87.667
	A0A3F3REY0	948	K	"Acetyl-CoA carboxylase, central region family protein"	ATCC64974_38090	LRDENK(1)EDIGK	3	0.6277	7	3	1	102.4	4.74e-05	131.46	1	115.287	2.09e-05	126.39	1	113.224	2.51e-05	113.22
	A0A3F3REY0	2059	K	"Acetyl-CoA carboxylase, central region family protein"	ATCC64974_38090	GGVLEPEGIVNIK(1)YR	2	-1.3579	3	3	1	51.4045	0.0200922	51.405	1	49.1875	0.0411207	49.188	1	60.5499	0.0187535	60.55
	A0A3F3REY0	594	K	"Acetyl-CoA carboxylase, central region family protein"	ATCC64974_38090	GLEK(1)GQVPSK	2	0.55685	6	3	1	105.204	0.000526743	105.2	1	131.418	5.19e-05	131.42	1	107.114	0.000479567	107.11
	A0A3F3REY0	1714	K	"Acetyl-CoA carboxylase, central region family protein"	ATCC64974_38090	HK(1)ITTVIGAK	2	-0.15408	3	3	1	73.082	0.00748104	73.082	1	92.1118	0.00171224	92.112	1	97.7788	0.00091485	97.779
	A0A3F3REY0	69	K	"Acetyl-CoA carboxylase, central region family protein"	ATCC64974_38090	K(1)WAYETFGNER	2	-0.95237	5	3	1	58.0983	0.0352519	58.098	1	70.5633	0.0124789	70.563	1	116.238	4.44e-05	116.24
	A0A3F3REY0	157	K	"Acetyl-CoA carboxylase, central region family protein"	ATCC64974_38090	LPEALAASPK(1)R	2	0.26455	6	3	1	108.564	8.15e-05	108.56	1	121.68	1.82e-05	121.68	1	109.721	7.59e-05	109.72
	A0A3F3REY0	2162	K	"Acetyl-CoA carboxylase, central region family protein"	ATCC64974_38090	LSEELIVK(1)R	2	0.69908	6	3	1	143.703	0.000145516	143.7	1	133.134	0.000281401	133.13	1	131.616	0.000300915	131.62
	A0A3F3REY0	619	K	"Acetyl-CoA carboxylase, central region family protein"	ATCC64974_38090	YK(1)FTATR	2	0.71888	3	3	1	108.461	0.00658127	108.46	1	68.3826	0.0395125	68.383	1	72.7893	0.031935	72.789
	A0A3F3REY0	1689	K	"Acetyl-CoA carboxylase, central region family protein"	ATCC64974_38090	YLYFTPEVK(1)QK	2	0.55324	4	3	1	117.831	2.69e-05	117.83	1	110.838	5.17e-05	110.84	1	136.023	3.46e-06	136.02
	A0A254TXM5	330	K	Kinesin motor domain family protein	ATCC64974_98210	EFIDQVIDPNAK(1)TFK	2	1.219	3	3	1	134.882	7.26e-10	134.88	1	162.293	1.25e-14	162.29	1	183.999	6.34e-18	184
	A0A254TXM5	96	K	Kinesin motor domain family protein	ATCC64974_98210	HLK(1)VTGDLGR	2	-0.049778	6	3	1	113.687	0.000317216	113.69	1	88.5961	0.00220693	88.596	1	96.2294	0.00113286	96.229
	A0A254TXM5	374	K	Kinesin motor domain family protein	ATCC64974_98210	K(1)YLHVLDDQ	2	0.29113	3	3	1	85.1538	0.00652766	85.154	1	76.9272	0.00903209	76.927	1	90.827	0.00480055	90.827
	A0A100IQ12	132	K	HIT domain protein	ABL_07905	ALFEELK(1)AK	2	1.3461	4	3	1	96.9477	0.00215168	96.948	1	107.574	0.00114339	107.57	1	101.896	0.00144698	101.9
	A0A100IQ13	297	K	Mitogen-activated protein kinase	ABL_07916	LLAFNPAK(1)R	2	1.5184	6	3	1	115.494	0.000982799	115.49	1	86.3318	0.00616901	86.332	1	82.4258	0.00735814	82.426
	A0A3F3RV95	217	K	Ribosomal_L7Ae domain-containing protein	ATCC64974_98390	SEDKAEFAK(1)LLSAVK	3	-0.35122	11	3	1	84.4875	3.75e-10	136.26	1	81.3704	4.32e-07	118.55	1	111.936	1.52e-06	111.94
	A0A3F3RV95	223	K	Ribosomal_L7Ae domain-containing protein	ATCC64974_98390	LLSAVK(1)EGYSDK	2	0.3342	17	3	1	184.314	2.47e-15	184.31	1	168.984	1.2e-18	171.56	1	154.357	5.45e-15	154.36
	A0A3F3RV95	131	K	Ribosomal_L7Ae domain-containing protein	ATCC64974_98390	KEDVSK(0.999)K(0.001)PYNVK	3	0.32905	4	3	0.868723	8.20692	0.019482	62.466	0.999413	32.3799	8.64e-05	98.865	0.83888	7.1655	0.0594015	42.843
	A0A3F3RV95	137	K	Ribosomal_L7Ae domain-containing protein	ATCC64974_98390	KPYNVK(1)YGLNHVVGLVENK	3	-0.34596	5	3	0.99966	34.6794	2.08e-22	188.04	0.9989	29.583	1.84e-22	188.84	0.999818	37.3894	9.83e-29	206.64
	A0A3F3RV95	229	K	Ribosomal_L7Ae domain-containing protein	ATCC64974_98390	EGYSDK(1)YEESR	2	0.56782	6	3	1	174.421	4.15e-11	174.42	1	149.492	7.41e-08	149.49	1	153.535	6.02e-08	153.54
	A0A3F3RV95	100	K	Ribosomal_L7Ae domain-containing protein	ATCC64974_98390	FLNK(1)YRPETK	3	-0.24558	9	3	1	81.6249	0.000229571	110.53	1	83.8618	0.00166941	83.862	1	92.5385	0.000960016	92.538
	A0A3F3RV95	106	K	Ribosomal_L7Ae domain-containing protein	ATCC64974_98390	YRPETK(1)VEK	2	0.58866	5	3	1	114.894	0.0189443	114.89	1	85.3546	0.0248167	110.53	1	133.807	0.00503302	133.81
	A0A3F3RV95	55	K	Ribosomal_L7Ae domain-containing protein	ATCC64974_98390	FVK(1)WPEYVR	2	0.40827	9	3	1	120.989	0.000426182	120.99	1	108.433	0.00109748	108.43	1	145.723	8.76e-05	145.72
	A0A3F3RV95	245	K	Ribosomal_L7Ae domain-containing protein	ATCC64974_98390	HWGGGIMGAK(1)AVAR	3	0.96131	3	3	1	81.9197	0.000359522	81.92	1	81.9197	0.000359522	81.92	1	72.2905	0.00270593	72.29
	A0A3F3RV95	150	K	Ribosomal_L7Ae domain-containing protein	ATCC64974_98390	YGLNHVVGLVENK(1)K	3	-0.091742	6	3	1	134.043	2.89e-09	134.04	1	159.519	2.24e-11	159.52	1	148.52	4.37e-11	148.52
	A0A3F3RV95	196	K	Ribosomal_L7Ae domain-containing protein	ATCC64974_98390	LGTVVHK(1)K	2	-0.3382	6	3	1	135.83	0.000776468	135.83	1	138.545	0.000693504	138.54	1	136.797	0.000746931	136.8
	A0A3F3RV95	124	K	Ribosomal_L7Ae domain-containing protein	ATCC64974_98390	LHAEATAVAEGK(1)K	3	0.25726	9	3	1	105.649	3.92e-06	105.65	1	71.8061	6.3e-07	120.57	1	106.258	3.78e-06	106.26
	A0A3F3RV95	74	K	Ribosomal_L7Ae domain-containing protein	ATCC64974_98390	LK(1)VPPSIAQFQNTLDR	3	0.59754	6	3	1	162.813	3.71e-15	162.81	1	155.256	7.1e-15	155.26	1	146.102	3.27e-11	146.1
	A0A3F3RV95	47	K	Ribosomal_L7Ae domain-containing protein	ATCC64974_98390	NFGIGQDIQPK(1)R	2	-1.7408	11	3	1	185.898	1.01e-11	185.9	1	228.734	2.19e-18	228.73	1	194.29	7.29e-13	194.29
	A0A3F3RV95	33	K	Ribosomal_L7Ae domain-containing protein	ATCC64974_98390	NPLIEK(1)RPR	3	-0.39984	8	3	1	116.904	0.00641608	116.9	1	62.4631	0.0141292	82.241	1	52.5786	0.0183695	93.195
	A0A3F3RV95	96	K	Ribosomal_L7Ae domain-containing protein	ATCC64974_98390	NTAAQTFK(1)FLNK	2	-1.2494	7	3	1	197.073	1.65e-14	197.07	1	163.446	1.06e-08	163.45	1	185.299	7.92e-12	185.3
	A0A3F3RV95	212	K	Ribosomal_L7Ae domain-containing protein	ATCC64974_98390	SEDK(1)AEFAK	2	0.47586	10	3	1	128.905	0.000245969	128.91	1	128.905	0.000245969	128.91	1	141.995	0.000122687	142
	A0A505HS03	39	K	DASH complex subunit Dam1 family protein	CAN33_0044920	KDFNLPK(1)HGDIDTK	3	-0.36213	8	3	1	84.2973	5.53e-09	125.41	1	78.4013	3.97e-09	131.61	1	79.3994	4.26e-09	130.47
	A0A505HS03	32	K	DASH complex subunit Dam1 family protein	CAN33_0044920	EGVLVAK(1)K	2	-0.34233	6	3	1	71.5012	0.0241469	71.501	1	67.1694	0.0323031	67.169	1	75.7382	0.0162218	75.738
	A0A505HS03	33	K	DASH complex subunit Dam1 family protein	CAN33_0044920	K(1)DFNLPK	2	-0.14535	9	3	1	131.031	0.00389043	131.03	1	127.565	0.00414152	127.56	1	147.519	0.00269058	147.52
	A0A505HS03	101	K	DASH complex subunit Dam1 family protein	CAN33_0044920	EWLHLPAEVVPATHIK(1)QQR	4	-0.045906	7	3	1	148.517	3.71e-15	148.52	1	155.2	2.61e-15	155.2	1	161.908	1.51e-15	161.91
	A0A505HS03	18	K	DASH complex subunit Dam1 family protein	CAN33_0044920	K(1)IHEYLFR	3	-0.31911	11	3	1	107.693	0.00114465	107.69	1	130.748	0.000340501	130.75	1	118.495	0.00064775	118.5
	A0A254TP94	10	K	Glycosyltransferase like 2 family protein	ATCC64974_98740	HNDPTSK(1)MFYK	2	-0.54694	6	3	1	174.421	4.15e-11	174.42	1	202.054	3.15e-14	202.05	1	193.216	3.49e-12	193.22
	A0A254TP94	55	K	Glycosyltransferase like 2 family protein	ATCC64974_98740	IFVTHK(1)HGAQGVLDGASK	3	0.67836	6	3	1	183.454	2.58e-22	183.45	1	102.433	1.34e-07	122.29	1	150.655	3.39e-15	150.65
	A0A3F3RL52	120	K	PUA domain-containing protein	ATCC64974_65850	LVK(1)SQQGAGK	2	-0.37708	4	3	1	109.664	0.000416582	109.66	1	118.712	0.000193105	118.71	1	125.969	6.94e-05	125.97
	A0A254TZX9	164	K	Eukaryotic translation initiation factor 6	TIF6	QTVADNVLTGSYMALSNQGGIVHPK(1)TSIR	3	1.3352	3	3	1	126.281	2.05e-12	126.28	1	224.055	9.44e-44	224.06	1	230.851	5.98e-44	230.85
	A0A254U7U1	34	K	Protein kinase domain family protein	ATCC64974_65530	EK(1)GWEVPQLK	2	1.2667	6	3	1	110.838	0.00038758	110.84	1	83.7747	0.00288534	83.775	1	121.36	0.000127679	121.36
	A0A254U7U1	27	K	Protein kinase domain family protein	ATCC64974_65530	FVIDAEPSETVGQVK(1)EK	2	-0.6682	4	3	1	111.576	3.12e-06	111.58	1	168.417	1.34e-15	168.42	1	145.686	9.74e-11	145.69
	A0A254U7U1	54	K	Protein kinase domain family protein	ATCC64974_65530	ILQDDK(1)TIESYNIEEK	2	0.5704	4	3	1	244.361	9.09e-36	244.36	1	223.763	5.81e-29	223.76	1	263.448	1.24e-36	263.45
	A0A254U7U1	48	K	Protein kinase domain family protein	ATCC64974_65530	LIYSGK(1)ILQDDK	2	0.79506	5	3	1	130.099	2.13e-06	130.1	1	147.327	3.31e-08	147.33	1	108.997	2.77e-05	109
	A0A254TZU8	60	K	Peroxin-3 family protein	ATCC64974_65220	GAPLAK(1)VQFR	2	-0.052553	5	3	1	78.5564	0.00361959	78.556	1	70.5516	0.0108249	70.552	1	79.1482	0.00353632	79.148
	A0A254TZU8	221	K	Peroxin-3 family protein	ATCC64974_65220	GVAMNPVDHPHGGGNHQHIGK(1)ASTISR	5	0.52722	11	3	1	89.2721	6.51e-06	89.272	1	79.3824	1.27e-05	93.876	1	62.582	3.81e-07	107.01
	A0A254TZU8	24	K	Peroxin-3 family protein	ATCC64974_65220	LNK(1)APAQFR	2	0.63298	6	3	1	101.253	0.00148139	101.25	1	95.3581	0.00250618	95.358	1	85.6701	0.00466674	85.67
	A0A254TZU8	155	K	Peroxin-3 family protein	ATCC64974_65220	LPSGAK(1)K	2	0.15961	7	3	1	81.7839	0.0303659	81.784	1	81.2967	0.0308781	81.297	1	83.6143	0.0284417	83.614
	A0A254TZU8	198	K	Peroxin-3 family protein	ATCC64974_65220	NSWPK(1)TR	2	-0.50776	8	3	1	74.4861	0.017502	79.474	1	95.7414	0.0050679	95.741	1	95.7414	0.0050679	95.741
	A0A254TZU8	177	K	Peroxin-3 family protein	ATCC64974_65220	TDK(1)PLLK	2	0.68724	6	3	1	121.989	0.00356708	121.99	1	110.807	0.00605841	110.81	1	109.012	0.00645837	109.01
	A0A254TZU8	181	K	Peroxin-3 family protein	ATCC64974_65220	TDKPLLK(1)ASR	2	0.46911	5	3	1	69.8342	0.000775832	94.791	1	74.0525	0.00773027	107.09	0.999977	46.3543	0.00196513	80.245
	A0A254TZU8	145	K	Peroxin-3 family protein	ATCC64974_65220	TSGNYVTVIGHNPEEGK(1)TR	3	-0.1896	8	3	1	199.154	1.3e-28	199.15	1	192.619	5.68e-23	192.62	1	182.821	2.99e-22	182.82
	A0A254TZU8	149	K	Peroxin-3 family protein	ATCC64974_65220	VK(1)LPSGAK	2	-1.0575	5	3	1	80.4546	0.0101326	80.455	1	80.1654	0.0102399	80.165	1	85.6757	0.00819435	85.676
	A0A254TZU8	159	K	Peroxin-3 family protein	ATCC64974_65220	VVK(1)NTAR	2	0.33011	3	3	1	95.3523	0.0117958	95.352	1	101.643	0.00810029	101.64	1	104.209	0.00752865	104.21
	A0A505IG87	208	K	A49-like RNA polymerase I associated factor family protein	CAN33_0036250	LK(1)ALIEYK	2	1.5694	3	3	1	66.2987	0.0444472	66.299	1	63.8162	0.0478535	63.816	1	63.8162	0.0478535	63.816
	A0A3F3RLM1	86	K	Eukaryotic translation initiation factor 6	ATCC64974_65510	K(1)TTDIDEWDQK	2	-1.7963	3	3	1	190.784	1.15e-11	190.78	1	152.467	8.72e-08	152.47	1	115.574	4.77e-05	115.57
	A0A254TZR3	50	K	Short chain dehydrogenase family protein	ATCC64974_64890	SVADVTDEEK(1)R	2	2.2426	9	3	1	111.63	6.67e-05	111.63	1	150.457	9.67e-08	150.46	1	145.915	6.53e-07	145.91
	A0A254TZR3	155	K	Short chain dehydrogenase family protein	ATCC64974_64890	YK(1)ELAEEASK	2	-0.2759	6	3	1	117.86	0.000214151	117.86	1	128.847	6.01e-05	128.85	1	110.077	0.000406371	110.08
	A0A100IQG6	313	K	RNP domain protein	ABL_08141	AVEEMNGK(1)EIEGR	2	-0.52803	12	3	1	134.685	2.46e-23	224.43	1	121.239	2.47e-18	195.71	1	85.8373	1.15e-13	175.29
	A0A100IQG6	68	K	RNP domain protein	ABL_08141	EFFK(1)NYK	2	0.19403	5	3	1	73.0388	0.0315059	73.039	1	76.8465	0.026047	76.847	1	73.0388	0.0315059	73.039
	A0A100IQG6	71	K	RNP domain protein	ABL_08141	NYK(1)IESVSIPVNPR	2	0.25915	3	3	1	176.893	4.76e-14	176.89	1	167.325	1.46e-11	167.32	1	100.112	6.5e-06	100.11
	A0A100IQG6	266	K	RNP domain protein	ABL_08141	EIFADYQPVSAK(1)IALRPIPR	3	-0.1956	3	3	1	108.34	2.07e-06	108.34	1	164.53	1.47e-15	164.53	1	137.691	3.38e-10	137.69
	A0A100IQG6	124	K	RNP domain protein	ABL_08141	K(1)PEPAEAK	2	0.070541	4	3	1	117.014	0.00195909	117.01	1	99.8552	0.00411919	99.855	1	90.2626	0.00886156	90.263
	A0A100IQG6	131	K	RNP domain protein	ABL_08141	K(0.013)PEPAEAK(0.987)AEGATSGGEGASGNEGR	3	0.12349	3	3	0.986541	18.651	2.2e-11	137.85	0.883737	8.80882	5.52e-11	123.71	0.924117	10.8558	1.88e-11	139.22
	A0A100IQG6	116	K	RNP domain protein	ABL_08141	K(1)VSVQLAR	2	-1.7999	6	3	1	91.0686	0.00845312	91.069	1	102.514	0.00378451	102.51	1	93.1624	0.00739203	93.162
	A0A100IQM2	33	K	40S ribosomal protein S1	RPS1	KDEYSVK(1)APSTFQTR	2	-0.18105	4	3	0.999615	34.1403	1.62e-06	105.17	1	102.016	4.99e-13	157.11	0.959983	13.8001	0.000420188	75.877
	A0A100IQM2	45	K	40S ribosomal protein S1	RPS1	DVGK(1)TLVNR	2	0.34432	13	3	1	152.858	5.88e-05	152.86	1	131.225	2.39e-06	153.97	1	123.208	0.000307513	123.21
	A0A100IQM2	199	K	40S ribosomal protein S1	RPS1	EIEK(1)ATQGIYPLQNVHIR	3	-0.047573	6	3	1	154.513	2.75e-15	154.51	1	216.264	2.96e-29	216.26	1	163.907	1.19e-15	163.91
	A0A100IQM2	240	K	40S ribosomal protein S1	RPS1	FDLGALLNLHGESTTDDK(1)GHK	3	-0.2898	10	3	1	82.6349	2.53e-22	183.45	1	107.391	2.8e-22	182.22	1	102.45	3.1e-22	180.86
	A0A100IQM2	27	K	40S ribosomal protein S1	RPS1	K(1)DEYSVK	2	0.6051	7	3	1	100.017	0.0115521	100.02	1	111.947	0.0079236	111.95	1	111.947	0.0079236	111.95
	A0A100IQM2	167	K	40S ribosomal protein S1	RPS1	K(1)MTEIMQR	2	1.8477	11	3	1	61.6789	0.000389194	149.82	1	70.2558	0.000586573	142.04	1	63.5339	0.000698061	138.4
	A0A100IQM2	144	K	40S ribosomal protein S1	RPS1	LFAIAFTK(1)R	2	-0.37689	5	3	1	79.9855	0.00810103	79.986	1	83.4559	0.00704455	83.456	1	70.5516	0.018658	70.552
	A0A100IQM2	62	K	40S ribosomal protein S1	RPS1	NANDSLK(1)GR	2	0.28862	26	3	1	85.8073	4.15e-05	159.58	1	66.19	7.76e-05	146.79	1	109.664	7.29e-05	147.4
	A0A100IQM2	109	K	40S ribosomal protein S1	RPS1	NCLTNFHGLDFTTDK(1)LR	3	0.22959	10	3	1	43.9459	6.89e-19	178.51	1	195.919	2.16e-23	195.92	1	178.508	6.89e-19	178.51
	A0A100IQM2	55	K	40S ribosomal protein S1	RPS1	TSGLK(1)NANDSLK	2	-0.53039	17	3	1	67.0193	1.79e-11	173.19	1	58.5946	7.22e-12	186.16	1	106.785	3.02e-08	149.41
	Q3MSU5	125	K	Mitogen-activated protein kinase 2	rpnI	VNKPESQDAYIYALADVANVK(1)QR	3	-0.50914	5	3	1	129.633	1.32e-10	133.96	1	140.966	3.74e-11	143.47	1	128.975	1.63e-10	130.83
	A0A3F3RW95	417	K	CN hydrolase domain-containing protein	ATCC64974_98660	DVK(1)GLHTAVVDEE	2	2.1899	6	3	1	177.419	1.03e-13	177.42	1	175.881	1.12e-13	175.88	1	155.386	1.35e-10	155.39
	A0A3F3RW95	414	K	CN hydrolase domain-containing protein	ATCC64974_98660	LYSYVQAVNVK(1)DVK	2	-0.34957	5	3	1	152.003	7.4e-11	152	1	169.395	6.58e-12	169.4	1	139.661	2.75e-09	139.66
	A0A3F3RW95	333	K	CN hydrolase domain-containing protein	ATCC64974_98660	EYTINMHK(1)R	3	-0.073544	6	3	1	51.1131	0.0131615	60.892	1	68.0161	0.00848297	68.016	1	44.3175	0.000800444	104.2
	A0A3F3RW95	373	K	CN hydrolase domain-containing protein	ATCC64974_98660	K(1)VWEAGVK	2	-0.14117	3	3	1	63.2161	0.0397467	63.216	1	64.6536	0.03704	64.654	1	66.2702	0.0339962	66.27
	A0A3F3RW95	380	K	CN hydrolase domain-containing protein	ATCC64974_98660	VWEAGVK(1)GVPYR	2	-0.2246	8	3	1	158.041	1.82e-08	158.04	1	180.198	1.21e-11	180.2	1	156.139	2.08e-08	156.14
	A0A3F3RW95	341	K	CN hydrolase domain-containing protein	ATCC64974_98660	MHGVSFK(1)K	2	1.269	10	3	1	90.7088	0.00424931	90.709	1	122.187	0.00130784	122.19	1	99.3048	0.00427939	99.305
	A0A3F3RW95	372	K	CN hydrolase domain-containing protein	ATCC64974_98660	VDPQLNK(1)K	2	0.67048	8	3	1	86.7939	0.0106193	86.794	1	75.2127	0.0171586	75.213	1	93.1624	0.00739203	93.162
	A0A505I312	22	K	MADS-box domain-containing protein	CAN33_0021015	FIQDK(1)SR	2	0.90474	7	3	1	77.9225	0.0252184	77.923	1	69.1978	0.0381107	69.198	1	100.188	0.00842452	100.19
	A0A3F3RL65	335	K	eRF1_1 domain-containing protein	ATCC64974_65890	HVLK(1)SSSGSDVVIHTTK	3	-1.3568	4	3	1	229.399	5.22e-30	229.4	1	208.134	1e-23	208.13	1	205.062	1.3e-23	205.06
	A0A3F3RL65	290	K	eRF1_1 domain-containing protein	ATCC64974_65890	LIGK(1)YFEEISQDTGK	2	0.50733	3	3	1	133.249	2.76e-10	133.25	1	152.338	2.66e-14	152.34	1	111.643	1.8e-06	111.64
	A0A3F3RL65	250	K	eRF1_1 domain-containing protein	ATCC64974_65890	LQAK(1)VIK	2	0.098075	6	3	1	97.6019	0.0100633	97.602	1	88.0288	0.0174356	88.029	1	94.2618	0.0126355	94.262
	A0A3F3RL65	64	K	eRF1_1 domain-containing protein	ATCC64974_65890	MLAEEFGTASNIK(1)SR	2	-0.41747	6	3	1	174.617	1.18e-17	174.62	1	150.051	7.74e-18	181.58	1	119.446	4.99e-07	119.45
	A0A254U8T2	319	K	Uncharacterized protein	ATCC64974_35070	ANELDK(1)LLR	2	0.1984	6	3	1	128.269	0.000251959	128.27	1	123.749	0.000294537	123.75	1	128.269	0.000251959	128.27
	A0A254U8T2	142	K	Uncharacterized protein	ATCC64974_35070	ELAYQIK(1)NEYAR	2	-0.37959	4	3	1	210.789	6.07e-15	210.79	1	216.057	2.06e-15	216.06	1	189.242	4.68e-12	189.24
	A0A254U8T2	150	K	Uncharacterized protein	ATCC64974_35070	FSK(1)YLPDVK	2	0.26405	6	3	1	102.524	0.00141344	102.52	1	108.431	0.00109757	108.43	1	104.434	0.00131129	104.43
	A0A254U8T2	288	K	Uncharacterized protein	ATCC64974_35070	LSEAEK(1)NR	2	0.1132	5	3	1	125.314	0.000804265	125.31	1	135.83	0.000568808	135.83	1	174.16	4.46e-05	174.16
	A0A254UDT5	9	K	Ubiquitin carboxyl-terminal hydrolase	ATCC64974_34900	ASIPVVVK(1)HQGK	2	-0.77328	3	3	1	43.5013	0.0429147	43.501	1	48.5679	0.0293105	48.568	1	54.0231	0.0187162	54.023
	A0A254UDT5	325	K	Ubiquitin carboxyl-terminal hydrolase	ATCC64974_34900	DAVYTK(1)R	2	-1.0467	6	3	1	89.5498	0.022202	89.55	1	104.448	0.0102046	104.45	1	104.448	0.0102046	104.45
	A0A254UDT5	334	K	Ubiquitin carboxyl-terminal hydrolase	ATCC64974_34900	LPK(1)YLTVHFVR	3	0.28672	3	3	1	89.8046	0.000465057	89.805	1	117.091	1.4e-05	117.09	1	93.3452	0.000311792	93.345
	A0A254UDT5	472	K	Ubiquitin carboxyl-terminal hydrolase	ATCC64974_34900	TASILAAK(1)K	2	0.020788	4	3	1	92.8379	0.00418836	92.838	1	103.546	0.0018548	103.55	1	82.645	0.00729141	82.645
	A0A505I3R3	267	K	Aminotransferase class I and II family protein	CAN33_0020725	AAASGAK(1)PAQR	2	-1.1127	5	3	1	81.0165	0.00178183	81.017	1	99.5681	9.16e-05	99.568	1	46.955	0.0449238	46.955
	A0A505I3R3	222	K	Aminotransferase class I and II family protein	CAN33_0020725	AIVGASLDVIK(1)ER	2	-0.028819	12	3	1	117.932	9.98e-11	159.5	1	117.704	4e-11	166.45	1	133.148	8.28e-11	161.48
	A0A505I3R3	166	K	Aminotransferase class I and II family protein	CAN33_0020725	FQNGK(1)SESLFLQR	2	-1.1163	4	3	1	148.958	5.13e-10	148.96	1	95.9813	0.000467122	95.981	1	143.249	5.26e-10	148.41
	A0A505I3R3	158	K	Aminotransferase class I and II family protein	CAN33_0020725	GDSK(1)IFR	2	-0.24765	12	3	1	85.2117	0.019605	85.212	1	95.5414	0.0116502	95.541	1	89.2957	0.01646	89.296
	A0A505I3R3	200	K	Aminotransferase class I and II family protein	CAN33_0020725	GISEEVAK(1)K	2	0.11688	9	3	1	105.101	0.00174132	105.1	1	99.6876	0.00213644	99.688	1	101.896	0.00197524	101.9
	A0A505I3R3	148	K	Aminotransferase class I and II family protein	CAN33_0020725	IYPGK(1)GK	2	0.39232	3	3	1	67.0348	0.04183	67.035	1	67.0348	0.04183	67.035	1	62.7143	0.0492593	62.714
	A0A505I3R3	241	K	Aminotransferase class I and II family protein	CAN33_0020725	QQAIK(1)DAK	2	0.077437	6	3	1	96.6681	0.00411372	96.668	1	95.5016	0.00454673	95.502	1	96.0269	0.00435173	96.027
	A0A505I3R3	143	K	Aminotransferase class I and II family protein	CAN33_0020725	TYDDSFSGQK(1)IYPGK	2	-0.79355	11	3	1	130.268	2.96e-22	196.18	1	177.88	9.89e-18	177.88	1	198.735	2.62e-22	198.74
	A0A505IA61	202	K	Uncharacterized protein	CAN33_004935	DQQGGFK(1)DR	2	-1.3173	3	3	1	63.6941	0.0324455	63.694	1	72.5823	0.0220602	72.582	1	50.2968	0.0519021	50.297
	A0A100IRG2	366	K	26S protease regulatory subunit 7	ABL_08655	IHAK(1)SMSVER	3	-0.488	6	3	1	82.2607	0.000971085	91.656	1	81.7707	0.00173141	81.771	1	48.998	0.0250431	48.998
	A0A100IRG2	110	K	26S protease regulatory subunit 7	ABL_08655	IISDEK(1)DSDK	2	-0.34133	4	3	1	100.878	0.000633575	100.88	1	100.878	0.000633575	100.88	1	104.221	0.000551	104.22
	A0A100IRG2	66	K	26S protease regulatory subunit 7	ABL_08655	QASVNEK(1)IGVK	2	-2.2976	4	3	1	65.1792	0.0163473	65.179	1	72.8865	0.00603213	72.887	1	77.3868	0.00211296	77.387
	A0A100IRG2	122	K	26S protease regulatory subunit 7	ABL_08655	YVINVK(1)QIAK	2	0.46408	3	3	1	133.134	4.64e-05	133.13	1	109.29	0.000425809	109.29	1	126.067	6.9e-05	126.07
	A0A100IRQ6	145	K	Carnitine acetyl transferase	ABL_08631	AASVATAALEFK(1)R	2	1.5965	6	3	1	141.37	7.38e-09	141.37	1	133.148	1.73e-08	133.15	1	151.699	2.28e-10	151.7
	A0A100IRQ6	214	K	Carnitine acetyl transferase	ABL_08631	VPLTVNGK(1)R	2	0.31655	3	3	1	105.935	0.00168043	105.94	1	94.3095	0.00374036	94.309	1	100.984	0.00204183	100.98
	A0A100IRQ6	403	K	Carnitine acetyl transferase	ABL_08631	VQAYQGYGK(1)GLIK	2	-1.6853	3	3	1	70.0893	0.00767682	70.089	1	55.8995	0.024306	55.899	1	59.1551	0.0204907	59.155
	A0A3F3RGV9	405	K	Imidazole glycerol phosphate synthase hisHF	ATCC64974_50870	AYGNQAVVVSVDPK(1)R	2	-2.2554	3	3	1	153.09	3.48e-14	153.09	1	122.327	2.24e-07	122.33	1	142.451	3.84e-10	142.45
	A0A3F3RGV9	263	K	Imidazole glycerol phosphate synthase hisHF	ATCC64974_50870	EK(1)DGVDTGGQVR	2	-2.6682	6	3	1	103.204	3.77e-05	103.2	1	98.3681	2.09e-06	130.36	1	102.731	3.85e-05	102.73
	A0A100IRS9	865	K	Uncharacterized protein	ABL_08817	INHDK(1)LDDAAR	3	0.44377	3	3	1	108.564	0.000742005	108.56	1	90.0053	0.000456367	90.005	1	88.0206	0.000542281	88.021
	A0A3F3RGV9	254	K	Imidazole glycerol phosphate synthase hisHF	ATCC64974_50870	TNDSGDLVVTK(1)GDQYDVR	2	0.63765	3	3	1	194.27	3.08e-23	194.27	1	165.168	2.06e-15	165.17	1	175.559	9.2e-22	175.56
	A0A505HK26	26	K	Tubulin folding cofactor D C terminal family protein	CAN33_0039050	IK(1)VDQLK	2	-0.35613	3	3	1	93.9915	0.0128437	93.992	1	98.0089	0.00974994	98.009	1	110.115	0.00621262	110.12
	A0A505HJZ7	393	K	RTA1 like family protein	CAN33_0038900	FYQTK(1)VINVR	2	1.1558	3	3	1	123.513	7.72e-05	123.51	1	136.361	3.61e-05	136.36	1	162.358	5.04e-07	162.36
	A0A505HJZ7	679	K	RTA1 like family protein	CAN33_0038900	GTQSAGK(1)ELK	2	0.34915	3	3	1	113.687	0.000317216	113.69	1	132.25	4.93e-05	132.25	1	100.687	0.000638307	100.69
	A0A505HWC6	280	K	"Arrestin (Or S-antigen), N-terminal domain family protein"	CAN33_0033330	ISTATPK(1)NK	2	1.4325	3	3	1	113.706	0.000801554	113.71	1	105.521	0.001399	105.52	1	92.8379	0.00262598	92.838
	A0A100IS99	38	K	40S ribosomal protein S24	ABL_09058	ANVSK(1)DELR	2	0.1502	7	3	1	134.247	0.000195662	134.25	1	118.712	0.000547924	118.71	1	151.826	6.15e-05	151.83
	A0A100IS99	44	K	40S ribosomal protein S24	ABL_09058	DK(1)LADLYK	2	-0.10778	6	3	1	78.9389	0.00636602	90.601	1	90.1504	0.00653325	90.15	1	83.9983	0.00881706	83.998
	A0A100IS99	50	K	40S ribosomal protein S24	ABL_09058	LADLYK(1)SNK	2	1.6379	12	3	1	137.953	0.000160753	137.95	1	145.723	8.76e-05	145.72	1	145.723	8.76e-05	145.72
	A0A100IS99	100	K	40S ribosomal protein S24	ABL_09058	IGAGTK(0.993)VEK(0.007)PSR	3	0.099084	5	3	0.993483	21.8312	0.000232292	94.122	0.990722	20.2848	0.00646609	67.997	0.988591	19.3776	0.000662086	82.85
	A0A100IS99	85	K	40S ribosomal protein S24	ABL_09058	K(1)FEPLYR	2	0.63565	6	3	1	98.5231	0.0127688	98.523	1	113.696	0.00739171	113.7	1	100.188	0.0115001	100.19
	A0A100IS99	22	K	40S ribosomal protein S24	ABL_09058	K(1)QMVVDVLHPNR	3	-0.59897	9	3	1	117.029	6.71e-06	117.03	1	91.6203	0.000136002	96.059	1	122.459	2.2e-06	122.46
	A0A100IS99	53	K	40S ribosomal protein S24	ABL_09058	SNK(1)DQVSVFGFR	2	-0.28408	9	3	1	179.666	1.26e-11	179.67	1	179.666	1.26e-11	179.67	1	184.979	8.19e-12	184.98
	A0A100IS99	84	K	40S ribosomal protein S24	ABL_09058	STGFALIYDSQEALK(1)K	2	0.060418	5	3	1	157.906	1.7e-14	157.91	1	183.995	4.87e-18	184	1	190.108	2.15e-18	190.11
	A0A100ISA0	566	K	Malic enzyme	ABL_09036	AQNEVLYYK(1)LIDTHLK	3	0.78157	5	3	1	84.3752	0.000260193	84.375	1	92.4392	0.00012313	92.439	1	117.069	6.31e-07	117.07
	A0A100ISA0	854	K	Malic enzyme	ABL_09036	DLLSVVK(1)K	2	-0.084635	3	3	1	106.042	0.00334035	106.04	1	95.5305	0.006192	95.531	1	73.2075	0.020934	73.208
	A0A100ISC7	299	K	UTP--glucose-1-phosphate uridylyltransferase	ABL_09084	ADVK(1)GGTIIDYEGK	2	-0.33534	10	3	1	140.274	3.1e-09	140.27	1	141.003	2.78e-09	141	1	156.173	5.79e-11	156.17
	A0A100ISC7	309	K	UTP--glucose-1-phosphate uridylyltransferase	ABL_09084	GGTIIDYEGK(1)AR	2	-0.033762	21	3	1	132.565	1.83e-06	132.56	1	65.2336	1.25e-05	117.86	1	120.553	7.82e-06	120.55
	A0A100ISC7	88	K	UTP--glucose-1-phosphate uridylyltransferase	ABL_09084	AK(1)GNEVNWDR	2	-0.48667	9	3	1	123.671	7.67e-05	123.67	1	120.77	0.000142254	120.77	1	138.991	2.77e-05	138.99
	A0A100ISC7	25	K	UTP--glucose-1-phosphate uridylyltransferase	ABL_09084	APASDSASAASFGK(1)HHGK	3	0.25127	11	3	1	189.809	1.15e-22	189.81	1	98.2806	2.52e-05	98.281	1	40.4932	1.12e-34	226.67
	A0A100ISC7	4	K	UTP--glucose-1-phosphate uridylyltransferase	ABL_09084	ASK(1)ALPSHLR	2	0.73986	8	3	1	92.1118	0.0011285	92.112	1	119.386	0.000116289	119.39	1	100.931	0.000416715	100.93
	A0A100ISC7	327	K	UTP--glucose-1-phosphate uridylyltransferase	ABL_09084	EHVNEFK(1)SIK	2	-1.9699	9	3	1	198.812	2.19e-10	198.81	1	183.987	2.32e-08	183.99	1	196.157	2.48e-10	196.16
	A0A100ISC7	86	K	UTP--glucose-1-phosphate uridylyltransferase	ABL_09084	FLNDK(1)AK	2	1.1733	16	3	1	84.6989	0.00609725	110.63	1	91.9062	0.00663092	108.24	1	94.4072	0.00609725	110.63
	A0A100ISC7	419	K	UTP--glucose-1-phosphate uridylyltransferase	ABL_09084	TCSDLMLVK(1)SDLYR	3	-0.2887	4	3	1	171.763	6.12e-14	171.76	1	129.368	3.7e-09	129.37	1	119.253	5.52e-07	119.25
	A0A100ISC7	394	K	UTP--glucose-1-phosphate uridylyltransferase	ABL_09084	HFK(1)NGHGVNVPR	3	0.36468	22	3	1	143.974	1.52e-12	191.52	1	143.974	1.04e-09	169.52	1	115.327	3.73e-09	166.14
	A0A100ISC7	213	K	UTP--glucose-1-phosphate uridylyltransferase	ABL_09084	IIK(1)DSLLPAPK	2	0.23982	14	3	1	127.868	5.91e-06	127.87	1	124.124	7.04e-06	124.12	1	113.609	4.19e-05	113.61
	A0A100ISC7	293	K	UTP--glucose-1-phosphate uridylyltransferase	ABL_09084	ILQHMVDTQAEYIMELTDK(1)TK	3	-1.3208	8	3	1	147.276	4.11e-15	147.28	1	132.762	7.34e-11	144.5	1	149.326	3.75e-15	149.33
	A0A100ISC7	451	K	UTP--glucose-1-phosphate uridylyltransferase	ABL_09084	K(1)VSDFQK	2	0.57598	9	3	1	113.943	0.00598394	118.32	1	118.068	0.00606181	118.07	1	85.666	0.00565482	119.41
	A0A100ISC7	457	K	UTP--glucose-1-phosphate uridylyltransferase	ABL_09084	VSDFQK(1)HIPSIPR	3	-0.44562	9	3	1	99.9412	8.99e-09	126.1	1	75.7641	0.000521355	75.764	1	94.0232	0.000124872	94.023
	A0A100ISC7	192	K	UTP--glucose-1-phosphate uridylyltransferase	ABL_09084	K(1)YQGHNVDIITFNQSR	3	1.0678	10	3	1	40.6929	8.43e-11	144.46	1	178.853	2.62e-18	178.85	1	174.211	3.38e-18	174.21
	A0A100ISC7	450	K	UTP--glucose-1-phosphate uridylyltransferase	ABL_09084	LGSDFK(1)K	2	-1.2502	10	3	1	79.116	0.0168274	94.662	1	73.3237	0.0328183	79.451	1	67.032	0.0516957	67.032
	A0A100ISC7	320	K	UTP--glucose-1-phosphate uridylyltransferase	ABL_09084	LLEIAQVPK(1)EHVNEFK	3	-0.62887	8	3	1	106.377	1.7e-06	106.38	1	97.2353	4.16e-05	97.235	1	80.7384	0.000322009	80.738
	A0A100ISC7	371	K	UTP--glucose-1-phosphate uridylyltransferase	ABL_09084	SIPADK(1)K	2	0.13498	4	3	1	65.2521	0.0612858	65.252	1	65.2521	0.0612858	65.252	1	67.9808	0.0548807	67.981
	A0A100ISC7	365	K	UTP--glucose-1-phosphate uridylyltransferase	ABL_09084	VVEENELEMEIIANEK(1)SIPADK	3	0.54522	9	3	1	178.735	2.7e-22	178.73	1	164.175	7.86e-16	164.18	1	196.605	1.46e-30	196.61
	A0A100ISE5	55	K	40S ribosomal protein S2	ABL_09125	AGK(1)ITSMEQIYLHSLPVK	3	0.32259	5	3	1	123.553	7.09e-10	123.55	1	102.895	2.64e-06	102.89	1	107.724	2.02e-06	107.72
	A0A100ISE5	39	K	40S ribosomal protein S2	ABL_09125	EQEK(1)EWQPVTK	2	-0.1019	4	3	1	131.172	4.92e-06	131.17	1	163.507	2.6e-08	163.51	1	154.281	5.77e-08	154.28
	A0A100ISE5	46	K	40S ribosomal protein S2	ABL_09125	EWQPVTK(1)LGR	2	0.22175	9	3	1	115.781	0.000265481	115.78	1	104.221	0.000551	104.22	1	104.221	0.000551	104.22
	A0A100ISE5	83	K	40S ribosomal protein S2	ABL_09125	LK(1)DEVMK	2	-0.27999	14	3	1	93.4285	0.00390733	116.73	1	105.136	0.00603612	105.14	1	130.221	0.00289297	130.22
	A0A100ISE5	191	K	40S ribosomal protein S2	ABL_09125	GTGLVASPAVK(1)R	2	0.28193	10	3	1	144.103	5.67e-07	144.1	1	142.193	8.86e-07	142.19	1	140.628	1.15e-06	140.63
	A0A100ISE5	94	K	40S ribosomal protein S2	ABL_09125	IKPVQK(1)QTR	3	0.23513	7	3	1	80.3661	0.000319686	118.67	1	99.7223	7.98e-05	140.45	1	92.3525	0.000133342	130.66
	A0A100ISE5	167	K	40S ribosomal protein S2	ABL_09125	QSAK(1)CGSVSVR	2	-0.09074	5	3	1	150.056	7.22e-08	150.06	1	132.565	4.5e-06	132.56	1	132.565	4.5e-06	132.56
	A0A100ISE5	125	K	40S ribosomal protein S2	ABL_09125	TSK(1)EVATAIR	2	0.15404	12	3	1	143.238	1.41e-05	143.24	1	143.238	1.41e-05	143.24	1	150.457	1.12e-06	150.46
	A0A254U5V8	441	K	UBA-like domain family protein	ATCC64974_24080	VEAK(1)YGK	2	-2.7318	4	3	1	90.3006	0.0208956	113.44	1	79.5376	0.0395854	99.568	1	58.9811	0.0250216	110.38
	A0A254U5V8	297	K	UBA-like domain family protein	ATCC64974_24080	NQTAWGNK(1)GLR	2	0.524	4	3	1	94.5838	0.00054411	94.584	1	92.8661	0.000700809	92.866	1	76.9272	0.00215489	76.927
	A0A254U5V5	195	K	Proteasome subunit beta	ATCC64974_24510	GALQEAIK(1)WDGSSGGVIR	2	0.70346	6	3	1	188.578	3.01e-22	188.58	1	226.672	2.37e-34	226.67	1	146.369	5.44e-11	146.37
	A0A100ITR3	32	K	60S ribosomal protein L42	ABL_09849	AGK(1)ASLFAQGK	2	0.33326	6	3	1	90.0503	0.000957691	90.05	1	102.4	8.15e-05	102.4	1	111.525	4.92e-05	111.52
	A0A100ITR3	40	K	60S ribosomal protein L42	ABL_09849	ASLFAQGK(1)R	2	-0.1899	9	3	1	128.361	0.000342765	128.36	1	125.817	0.000375471	125.82	1	128.383	0.000342481	128.38
	A0A100ITR3	6	K	60S ribosomal protein L42	ABL_09849	VNVPK(1)TR	2	0.52819	4	3	1	75.7382	0.0269006	75.738	1	78.3766	0.0248687	78.377	1	82.2787	0.0218637	82.279
	A0A100ITR3	29	K	60S ribosomal protein L42	ABL_09849	VTQYK(1)AGK	2	-0.071703	7	3	1	93.3738	0.00533663	93.374	1	114.498	0.00166721	114.5	1	102.514	0.00277237	102.51
	A0A254UAE0	69	K	RRM domain-containing protein	ATCC64974_32950	DADDAYHEMHNK(1)R	3	-0.13393	5	3	1	113.694	2.14e-06	113.69	1	97.6896	4.61e-05	97.69	1	105.029	4.05e-06	105.03
	A0A254U766	389	K	Mitochondrial carrier family protein	ATCC64974_23370	DIPVEEFK(1)WK	2	-1.0146	3	3	1	63.6941	0.0198871	63.694	1	49.1891	0.0459555	49.189	1	71.2212	0.00994001	71.221
	A0A254U766	243	K	Mitochondrial carrier family protein	ATCC64974_23370	EWGIK(1)TLNVVR	2	0.56379	3	3	1	141.711	1.74e-06	141.71	1	162.26	3.03e-08	162.26	1	174.399	4.16e-11	174.4
	A0A254U766	381	K	Mitochondrial carrier family protein	ATCC64974_23370	FK(1)DIPVEEFK	2	0.65792	4	3	1	72.8166	0.00783176	72.817	1	107.026	0.000481728	107.03	1	125.226	7.17e-05	125.23
	A0A254U766	252	K	Mitochondrial carrier family protein	ATCC64974_23370	K(1)TPEETEALKK	3	3.8791	4	3	1	80.3687	0.00100036	81.676	1	73.4995	0.00945909	73.499	0.99987	38.8474	0.0449968	40.287
	A0A254U766	261	K	Mitochondrial carrier family protein	ATCC64974_23370	KTPEETEALK(1)K	2	0.2666	3	3	1	113.982	0.000271524	122.39	1	104.543	0.00149071	108.72	1	102.915	0.00163583	107.09
	A0A100IU61	58	K	Dynamin-2	ABL_09832	ESSNK(1)ESVLK	2	0.12239	6	3	1	90.9643	0.0018737	90.964	1	115.419	0.000274425	115.42	1	83.0814	0.00298289	83.081
	A0A100IU61	267	K	Dynamin-2	ABL_09832	GDIVK(1)GGYQPVGK	2	-0.60026	3	3	1	73.2189	0.00400921	73.219	1	52.8915	0.0278311	52.891	1	53.051	0.0276441	53.051
	A0A100IU61	888	K	Dynamin-2	ABL_09832	K(1)FDDFALVK	2	0.30133	3	3	1	119.528	0.000688338	119.53	1	100.878	0.00204953	100.88	1	95.4831	0.00338307	95.483
	A0A100IU61	242	K	Dynamin-2	ABL_09832	VDIQK(1)LR	2	0.17486	3	3	1	128.566	0.00298077	128.57	1	116.904	0.00470015	116.9	1	117.16	0.00464302	117.16
	A0A3F3RVL6	56	K	Uncharacterized protein	ATCC64974_99670	ADVDLSK(1)R	2	-1.0658	15	3	1	120.155	0.00156373	120.15	1	128.121	0.0010121	128.12	1	105.521	0.00147387	120.87
	A0A3F3RVL6	96	K	Uncharacterized protein	ATCC64974_99670	DITDGK(1)DSQVVSNSLDSK	2	0.30314	21	3	1	278.344	3.8e-51	278.34	1	210.431	4.33e-53	290.16	1	139.121	7.29e-51	267.38
	A0A3F3RVL6	108	K	Uncharacterized protein	ATCC64974_99670	DSQVVSNSLDSK(1)IR	2	-0.16462	8	3	1	148.852	1.96e-11	166.03	1	159.519	5.77e-14	173.06	1	190.271	1.23e-14	190.27
	A0A3F3RVL6	36	K	Uncharacterized protein	ATCC64974_99670	IMYALTQIK(1)GVGR	2	0.76221	12	3	1	158.576	7.03e-19	210.79	1	193.15	1.04e-14	193.15	1	193.813	2.58e-23	219.43
	A0A3F3RVL6	25	K	Uncharacterized protein	ATCC64974_99670	LLNTNVDGK(1)QK	2	0.56697	19	3	1	205.562	1.39e-14	211.37	1	197.939	3.93e-14	197.94	1	169.822	1.57e-12	194.17
	A0A3F3RVL6	27	K	Uncharacterized protein	ATCC64974_99670	QK(1)IMYALTQIK	2	-0.16581	3	3	1	99.5386	9.21e-05	99.539	1	74.6109	0.00372437	74.611	1	99.5386	9.21e-05	99.539
	A0A3F3RVL6	152	K	Uncharacterized protein	ATCC64974_99670	TVGVSK(1)K	2	-0.056385	5	3	1	63.5651	0.0652458	63.565	1	75.1092	0.0381482	75.109	1	69.1978	0.0520241	69.198
	A0A3F3RVL6	48	K	Uncharacterized protein	ATCC64974_99670	YSNLVCK(1)K	2	0.55645	7	3	1	109.714	0.00287805	109.71	1	114.281	0.000113324	122.52	1	122.516	0.00126641	122.52
	A0A100IU67	22	K	SPFH domain / Band 7 family protein	ABL_09847	EIELDIEPDYK(1)VSR	2	0.40974	3	3	1	154.719	6.35e-11	154.72	1	157.087	5.43e-11	157.09	1	141.585	2.53e-09	141.59
	A0A100IU67	48	K	SPFH domain / Band 7 family protein	ABL_09847	LIFGGK(1)QMADDK	2	0.20632	7	3	1	120.574	7.79e-06	120.57	1	40.8801	0.000399778	94.122	1	96.8199	0.000222704	96.82
	A0A100IU67	33	K	SPFH domain / Band 7 family protein	ABL_09847	VEEK(1)EGIPPVQQR	2	0.64685	4	3	1	109.442	6.18e-06	109.44	1	87.9889	0.000539317	87.989	1	119.253	1.85e-06	119.25
	A0A254TQR5	527	K	Structural maintenance of chromosomes protein	ATCC64974_53260	LLEADDGK(1)K	2	-1.3599	4	3	1	55.4614	0.0566497	55.461	1	53.7511	0.0488509	53.751	1	51.2762	0.0548901	51.276
	A0A505IHT6	119	K	Uncharacterized protein	CAN33_005255	STSINAK(1)ER	2	-0.39365	6	3	1	108.433	0.00109748	108.43	1	116.518	0.000665229	116.52	1	109.29	0.00105166	109.29
	A0A254TYV5	276	K	Eukaryotic translation initiation factor 3 subunit I	TIF34	FYHK(1)VFEDEIGR	3	-0.21346	3	3	1	84.1687	0.00049962	84.169	1	120.838	3.48e-06	120.84	1	128.541	1.1e-06	128.54
	A0A254TYV5	114	K	Eukaryotic translation initiation factor 3 subunit I	TIF34	LLAVTEK(1)R	2	0.024173	6	3	1	89.3546	0.00932165	89.355	1	95.8152	0.00604777	95.815	1	80.1654	0.0139783	80.165
	A0A254TYV5	217	K	Eukaryotic translation initiation factor 3 subunit I	TIF34	SAK(1)LMSTR	2	-2.3346	5	3	1	46.4619	0.0489398	46.462	1	53.7564	0.0146396	71.451	1	48.091	0.0321927	56.013
	A0A254TYV5	17	K	Eukaryotic translation initiation factor 3 subunit I	TIF34	SLNQIK(1)FNR	2	0.53394	6	3	1	148.523	7e-05	148.52	1	177.305	8.71e-06	177.3	1	172.939	1.09e-05	172.94
	A0A254TYV5	212	K	Eukaryotic translation initiation factor 3 subunit I	TIF34	TYFITASK(1)DK	2	-0.1553	3	3	1	73.9005	0.00639941	73.9	1	51.2862	0.0375811	51.286	1	68.5357	0.0134889	68.536
	A0A254TYV5	244	K	Eukaryotic translation initiation factor 3 subunit I	TIF34	TYVADTPLNSATITPK(1)K	2	0.73686	3	3	1	175.26	2.37e-18	175.26	1	170.087	6.79e-16	170.09	1	197.139	5.88e-23	197.14
	A0A254TYV5	97	K	Eukaryotic translation initiation factor 3 subunit I	TIF34	VWDFPTAVK(1)R	2	-0.3734	7	3	1	107.555	0.000639782	107.55	1	88.1337	0.00310145	88.134	1	91.5493	0.0024454	91.549
	A0A100IUF1	57	K	ATP-dependent RNA helicase eIF4A	ABL_10125	AIK(1)PIIAGHDVIAQAQSGTGK	3	-0.2644	6	3	1	118.319	4.56e-07	118.32	1	101.6	1.96e-06	101.6	1	107.78	1.4e-06	107.78
	A0A100IUF1	308	K	ATP-dependent RNA helicase eIF4A	ABL_10125	DVIMK(1)EFR	2	-0.24228	29	3	1	123.72	0.000839955	123.72	1	118.334	0.00129864	118.33	1	102.514	0.000669119	124.98
	A0A100IUF1	92	K	ATP-dependent RNA helicase eIF4A	ABL_10125	IDQELK(1)ACQALIVAPTR	3	0.30913	5	3	1	143.566	2.31e-10	143.57	1	166.472	2.31e-15	166.47	1	86.7997	2.89e-06	100.27
	A0A100IUF1	230	K	ATP-dependent RNA helicase eIF4A	ABL_10125	K(1)QELTLEGIK	2	0.5116	4	3	1	150.094	1.56e-06	150.09	1	128.88	8.2e-05	128.88	1	125.72	9.58e-05	125.72
	A0A100IUF1	276	K	ATP-dependent RNA helicase eIF4A	ABL_10125	K(1)VDWLTDK	2	-2.989	5	3	1	97.9655	0.00495809	97.965	1	100.569	0.00402936	100.57	1	92.7319	0.00761024	92.732
	A0A100IUF1	283	K	ATP-dependent RNA helicase eIF4A	ABL_10125	VDWLTDK(1)LTAR	2	-0.68767	12	3	1	124.893	6.8e-06	124.89	1	107.088	1.86e-05	107.09	1	128.363	5.76e-06	128.36
	A0A100IUF1	164	K	ATP-dependent RNA helicase eIF4A	ABL_10125	VLK(1)TDQMK	2	1.2586	17	3	1	111.947	0.00190242	111.95	1	103.833	0.0021923	103.83	1	103.739	0.00265938	103.74
	A0A505IF92	81	K	"1,3-beta-glucanosyltransferase"	CAN33_0035355	FK(1)ELGLNTIR	2	0.19811	6	3	1	128.015	6.28e-05	128.01	1	105.46	0.000520403	105.46	1	111.855	0.000362451	111.86
	A0A505IF92	43	K	"1,3-beta-glucanosyltransferase"	CAN33_0035355	GNAFFK(1)GDDR	2	-0.29763	9	3	1	138.219	3.01e-05	138.22	1	140.779	2.19e-05	140.78	1	175.645	4.07e-08	175.65
	A0A505IF92	62	K	"1,3-beta-glucanosyltransferase"	CAN33_0035355	GVDYQPGGSSK(1)LADPIADADGCK	3	0.62119	3	3	1	88.5042	5.14e-05	88.504	1	71.696	0.000753172	71.696	1	73.9939	0.000384089	73.994
	A0A505IF92	74	K	"1,3-beta-glucanosyltransferase"	CAN33_0035355	LADPIADADGCK(1)R	2	-0.71845	20	3	1	105.191	5.83e-06	113.76	1	127.793	2.77e-10	147.52	1	134.615	1.56e-08	134.61
	A0A505IF92	323	K	"1,3-beta-glucanosyltransferase"	CAN33_0035355	TLSDYDALK(1)SAYSK	2	1.7625	5	3	1	100.183	5.42e-09	134.88	1	106.424	4.74e-06	106.42	1	102.63	5.8e-06	102.63
	A0A3F3RKX6	336	K	Uncharacterized protein	ATCC64974_63390	ASAQEIEK(1)R	2	-0.30047	5	3	1	86.1802	0.00621518	86.18	1	55.7181	0.0453158	55.718	1	75.197	0.0103095	75.197
	A0A3F3RKX6	246	K	Uncharacterized protein	ATCC64974_63390	VK(1)ALLPR	2	-0.14511	4	3	1	97.6019	0.0100633	97.602	1	107.429	0.00681108	107.43	1	102.714	0.0078618	102.71
	A0A505I5V3	249	K	ATP-dependent RNA helicase eIF4A	CAN33_005225	VK(1)TLLTVEPGR	2	0.88584	3	3	1	108.564	5.97e-05	108.56	1	116.238	3.26e-05	116.24	1	119.386	2.14e-05	119.39
	A0A254U046	150	K	"1, 3-beta-glucanosyltransferase gel1"	ATCC64974_63380	DELSK(1)GWDIRPTMAVTR	3	-0.48208	5	3	1	96.2077	8.3e-05	96.208	1	101.055	3.42e-06	101.05	1	74.1408	0.000378903	83.758
	A0A254U046	344	K	"1, 3-beta-glucanosyltransferase gel1"	ATCC64974_63380	GGDTADK(1)YFTR	2	-0.31263	11	3	1	121.021	1.59e-14	210.35	1	140.244	1.34e-08	167.18	1	115.327	4.05e-14	197.3
	A0A254U046	446	K	"1, 3-beta-glucanosyltransferase gel1"	ATCC64974_63380	GWEK(1)WEDITH	2	-1.4685	6	3	1	177.063	3.77e-08	177.06	1	142.427	1.67e-05	142.43	1	153.97	9.4e-07	153.97
	A0A254U046	396	K	"1, 3-beta-glucanosyltransferase gel1"	ATCC64974_63380	HDAIVESGIK(1)ILER	3	-0.1196	4	3	1	160.464	1.96e-11	160.46	1	136.604	2.22e-09	136.6	1	126.705	4.25e-09	126.71
	A0A254U046	429	K	"1, 3-beta-glucanosyltransferase gel1"	ATCC64974_63380	INAGYFTTGK(1)NVTAEDLAAVR	3	1.2189	3	3	1	120.711	2.41e-07	120.71	1	84.9463	0.000163169	84.946	1	114.461	8.02e-07	114.46
	A0A254U046	268	K	"1, 3-beta-glucanosyltransferase gel1"	ATCC64974_63380	VSDENVK(1)LALR	2	-0.58095	7	3	1	166.29	1.65e-08	166.29	1	187.855	1.43e-11	187.85	1	114.71	6.7e-07	145.28
	A0A505HZH6	545	K	FAD-binding PCMH-type domain-containing protein	CAN33_0033210	AVELEGTVTGEHGVGLVK(1)R	3	1.5147	3	3	1	127.966	5.96e-10	127.97	1	127.966	5.96e-10	127.97	1	127.966	5.96e-10	127.97
	A0A117DUE3	492	K	"Cysteine proteinase 1, mitochondrial"	ABL_00041	AILDQSPK(1)VLPR	2	-0.21681	6	3	1	168.016	4.28e-09	168.02	1	203.612	1.15e-14	203.61	1	181.664	1.09e-11	181.66
	A0A117DUH2	153	K	Ras-like protein	ABL_00113	FIETSAK(1)SR	2	-2.8969	4	3	1	83.8618	0.00507002	83.862	1	65.7195	0.0200296	65.719	1	76.2278	0.0067725	76.228
	A0A117DUH2	109	K	Ras-like protein	ABL_00113	VK(0.948)DK(0.052)DYFPIIVVGNK	3	0.23848	3	3	0.778144	5.44988	0.0142116	55.755	0.947744	12.5856	0.0152308	54.281	0.900686	9.57563	0.016	53.168
	A0A505IL81	570	K	COPI associated family protein	CAN33_0050815	ALLTPAPLK(1)ELR	2	-0.91137	3	3	1	66.2667	0.01113	66.267	1	61.4189	0.0192576	61.419	1	69.9708	0.00868884	69.971
	A0A505IL81	794	K	COPI associated family protein	CAN33_0050815	ANPETGAK(1)EIIDLGR	2	-2.0057	3	3	1	89.5016	0.000308945	89.502	1	78.1659	0.000653569	78.166	1	84.9405	0.000447612	84.94
	A0A505IL81	857	K	COPI associated family protein	CAN33_0050815	ASIDTLK(1)EFYR	2	0.3334	7	3	1	162.26	3.03e-08	162.26	1	157.678	4.6e-08	157.68	1	134.13	4.02e-06	134.13
	A0A505IL81	585	K	COPI associated family protein	CAN33_0050815	EVK(1)AALGVK	2	-0.32879	3	3	1	57.7081	0.0305766	57.708	1	64.4846	0.0216554	64.485	1	53.9653	0.035504	53.965
	A0A505IL81	575	K	COPI associated family protein	CAN33_0050815	LK(1)SQYVHNK	3	-0.17847	5	3	1	140.835	6.34e-05	140.83	1	95.5231	0.00117171	95.523	1	106.88	0.000560143	106.88
	A0A505IL81	761	K	COPI associated family protein	CAN33_0050815	TVAVFNK(1)K	2	-1.2437	3	3	1	64.2645	0.0377726	64.265	1	66.4293	0.0336966	66.429	1	70.5248	0.0259853	70.525
	A0A117DUI7	153	K	40S ribosomal protein S8	ABL_00169	FAEQGK(1)VESAVER	2	-0.7415	9	3	1	173.254	1.27e-13	173.25	1	183.805	6.52e-14	183.81	1	189.99	2.89e-14	189.99
	A0A117DUI7	54	K	40S ribosomal protein S8	ABL_00169	GGNQK(1)FR	2	-0.225	3	3	1	60.7988	0.052553	60.799	1	60.6481	0.0528121	60.648	1	56.1218	0.0605953	56.122
	A0A117DUI7	98	K	40S ribosomal protein S8	ABL_00169	TNTLTK(1)SAVVQIDAAPFR	3	2.1084	3	3	1	141.599	1.69e-10	141.6	1	228.455	2.1e-34	228.46	1	193.797	2.53e-23	193.8
	A0A3F3R849	23	K	60S ribosomal protein L20	ATCC64974_20210	HLPTEANPTPK(1)LYR	3	0.0071708	8	3	1	99.8441	3.12e-06	99.844	1	65.2186	2.55e-06	104.17	1	92.9904	0.000118022	92.99
	A0A3F3R849	38	K	60S ribosomal protein L20	ATCC64974_20210	IFAPNTVVAK(1)SR	2	-0.15363	6	3	1	140.142	9e-07	140.14	1	115.574	1.64e-05	115.57	1	108.716	2.82e-05	108.72
	A0A3F3R849	149	K	60S ribosomal protein L20	ATCC64974_20210	NLK(1)FPLPHR	2	-0.61414	11	3	1	46.4619	0.00221375	85.676	1	85.6757	0.00221375	85.676	1	66.2987	0.000488246	109.71
	A0A3F3R849	146	K	60S ribosomal protein L20	ATCC64974_20210	QLLSK(1)NLK	2	-0.27967	6	3	1	111.82	0.00191412	111.82	1	121.849	0.000989283	121.85	1	106.911	0.00236687	106.91
	A0A3F3R849	141	K	60S ribosomal protein L20	ATCC64974_20210	RPYIK(1)QLLSK	2	0.059121	4	3	1	108.903	0.010967	108.9	1	119.274	0.00451438	119.27	1	88.5961	0.0555931	88.596
	A0A3F3R849	92	K	60S ribosomal protein L20	ATCC64974_20210	SGTHNMYK(1)EFR	3	0.060368	17	3	1	87.8305	0.000218588	95.498	1	107.092	3.34e-06	127.17	1	127.52	2.85e-06	127.52
	A0A505ITF1	70	K	Eukaryotic translation initiation factor 3 subunit A	TIF32	AAK(1)DGLYQYK	2	2.2671	3	3	1	66.0557	0.0167662	66.056	1	76.3317	0.00393262	76.332	1	72.8477	0.00779065	72.848
	A0A505ITF1	705	K	Eukaryotic translation initiation factor 3 subunit A	TIF32	AMK(1)LAQLEK	2	-1.5921	4	3	1	51.2762	0.0175858	64.73	1	55.0839	0.0449499	55.084	1	77.1399	0.00656911	77.14
	A0A505ITF1	396	K	Eukaryotic translation initiation factor 3 subunit A	TIF32	AVLFK(1)DALNK	2	-0.24161	7	3	1	109.29	0.000425809	109.29	1	111.607	0.000368591	111.61	1	104.434	0.000545752	104.43
	A0A505ITF1	779	K	Eukaryotic translation initiation factor 3 subunit A	TIF32	EAVALK(1)HR	2	0.17541	5	3	1	71.4908	0.0177033	71.491	1	71.4908	0.0177033	71.491	1	65.1561	0.0264409	65.156
	A0A505ITF1	713	K	Eukaryotic translation initiation factor 3 subunit A	TIF32	EK(1)NELNDR	2	1.325	6	3	1	120.989	0.00106861	120.99	1	106.599	0.0023956	106.6	1	125.16	0.000807711	125.16
	A0A505ITF1	101	K	Eukaryotic translation initiation factor 3 subunit A	TIF32	FIELAEK(1)K	2	0.37061	3	3	1	89.3546	0.00932165	89.355	1	89.3546	0.00932165	89.355	1	89.3546	0.00932165	89.355
	A0A117DUM5	748	K	Eukaryotic translation initiation factor 3 subunit A	TIF32	HIPEDYEK(1)QK	2	-0.32247	6	3	1	71.0303	0.0101923	71.03	1	68.5357	0.0134889	68.536	1	62.4662	0.0215097	62.466
	A0A505ITF1	773	K	Eukaryotic translation initiation factor 3 subunit A	TIF32	HK(1)EAVALK	2	-0.27221	3	3	1	77.1917	0.0113438	77.192	1	44.8635	0.0636874	44.863	1	44.8635	0.0636874	44.863
	A0A505ITF1	94	K	Eukaryotic translation initiation factor 3 subunit A	TIF32	K(1)FIELAEK	2	0.20362	9	3	1	71.5012	0.0220648	72.607	1	68.2235	0.00332322	106.18	1	60.4363	0.00588167	96.143
	A0A505ITF1	680	K	Eukaryotic translation initiation factor 3 subunit A	TIF32	QLEELK(1)TGVK	2	1.342	3	3	1	122.691	9.48e-05	122.69	1	97.8134	0.000909985	97.813	1	128.015	6.28e-05	128.01
	A0A505ITF1	645	K	Eukaryotic translation initiation factor 3 subunit A	TIF32	TQQLQEAEK(1)QR	2	0.21247	5	3	1	136.698	3.25e-06	136.7	1	151.976	6.56e-08	151.98	1	149.492	7.41e-08	149.49
	A0A117DUV1	289	K	Aminotransferase class I and II family protein	ABL_00449	K(1)DQLAHVR	3	0.27313	4	3	1	44.7531	0.0529318	44.753	1	55.0637	0.0415145	61.593	1	48.4235	0.047833	48.423
	Q5DR90	24	K	Mitogen-activated protein kinase (Fragment)	---	EIK(1)LLQHFR	3	0.18948	3	3	1	48.091	0.0551056	48.091	1	66.6919	0.00889648	66.692	1	56.2581	0.0154142	56.258
	Q5DR90	12	K	Mitogen-activated protein kinase (Fragment)	---	VTNVFSK(1)K	2	0.1194	3	3	1	78.5162	0.014814	78.516	1	69.3749	0.0281504	69.375	1	90.7612	0.00701513	90.761
	A0A254TSG1	291	K	NADH-cytochrome b5 reductase	ATCC64974_58570	ATESLGYTK(1)AR	2	0.89466	5	3	1	145.275	6.7e-07	145.28	1	120.855	5.31e-06	145.91	1	125.72	0.00040335	125.72
	A0A254TSG1	68	K	NADH-cytochrome b5 reductase	ATCC64974_58570	EK(1)NDISHNVTVYR	3	-2.8029	6	3	1	70.8885	0.00319817	70.889	1	43.0301	0.00319817	70.889	1	72.8912	0.00208454	72.891
	A0A254TSG1	66	K	NADH-cytochrome b5 reductase	ATCC64974_58570	VLNPGDFQHFTLK(1)EK	3	1.6932	3	3	1	110.972	9.04e-07	110.97	1	130.717	4.61e-10	130.72	1	133.47	3.84e-10	133.47
	A0A254TSQ9	214	K	Proteasome subunit alpha type	ATCC64974_61660	LDAK(1)NVQLASVTK	2	0.11034	6	3	1	155.555	1.34e-10	155.56	1	165.865	4.5e-11	165.86	1	165.865	4.5e-11	165.86
	A0A254TSQ9	223	K	Proteasome subunit alpha type	ATCC64974_61660	NVQLASVTK(1)EK	2	0.29272	4	3	1	103.909	7.62e-05	103.91	1	106.667	6.64e-05	106.67	1	93.6229	0.000631764	93.623
	A0A254TSQ9	210	K	Proteasome subunit alpha type	ATCC64974_61660	QVMEEK(1)LDAK	2	0.56672	3	3	1	87.1843	0.00240558	87.184	1	87.1843	0.00240558	87.184	1	77.0624	0.00382981	77.062
	A0A254TSQ9	169	K	Proteasome subunit alpha type	ATCC64974_61660	YDAK(1)AIGSGSEGAQAELQNEYHR	3	0.099831	6	3	1	202.659	4.66e-31	202.66	1	227.198	4e-41	227.2	1	187.794	5.15e-23	187.79
	A0A254U9P5	194	K	Peptide hydrolase	ATCC64974_83620	SQLAGK(1)AGAVAAVIYNNER	3	-0.66879	9	3	1	163.948	3.44e-17	163.95	1	139.509	2.27e-10	139.51	1	174.203	5.12e-22	174.2
	A0A254U9P5	67	K	Peptide hydrolase	ATCC64974_83620	QLYK(1)IAELGEDEYNHPTR	3	0.9026	3	3	1	101.923	2.77e-06	101.92	1	100.966	2.89e-06	100.97	1	126.839	6.11e-10	126.84
	A0A254TZP7	1306	K	DNA-directed RNA polymerase subunit	ATCC64974_13200	AFINEK(1)SK	2	1.0249	4	3	1	116.25	0.00150558	116.25	1	104.437	0.00259502	104.44	1	102.514	0.00277237	102.51
	A0A254TZP7	754	K	DNA-directed RNA polymerase subunit	ATCC64974_13200	DEAGSETEK(1)SLK	2	0.88713	3	3	1	114.721	1.79e-05	114.72	1	98.4072	0.000118539	98.407	1	136.53	1.34e-06	136.53
	A0A254TZP7	736	K	DNA-directed RNA polymerase subunit	ATCC64974_13200	ETFESK(1)VSR	2	0.058618	3	3	1	68.657	0.0161623	68.657	1	85.3546	0.0047371	85.355	1	86.1802	0.00455298	86.18
	A0A254TZP7	1223	K	DNA-directed RNA polymerase subunit	ATCC64974_13200	LLDK(1)GLTVQDVASR	2	-0.14051	3	3	1	54.9532	0.0256086	54.953	1	62.8132	0.0105372	62.813	1	79.4714	0.000748121	79.471
	A0A117DW77	326	K	Histidine biosynthesis trifunctional protein	ABL_01470	LFNEPK(1)LTQAK	2	0.32813	5	3	1	89.3005	0.00102609	89.301	1	71.1532	0.00835199	71.153	1	81.9197	0.00169944	81.92
	A0A117DW77	303	K	Histidine biosynthesis trifunctional protein	ABL_01470	LQK(1)TLQAR	2	-1.7869	3	3	1	85.6757	0.00819435	85.676	1	93.2669	0.00537632	93.267	1	85.6701	0.00819645	85.67
	A0A117DW77	851	K	Histidine biosynthesis trifunctional protein	ABL_01470	TVEQLAAVEGLDAHK(1)R	3	1.1356	9	3	1	81.6061	9.14e-05	94.569	1	96.2077	6.21e-05	96.208	1	50.4163	9.14e-05	94.569
	A0A505IRH4	290	K	"alpha-1,2-Mannosidase"	CAN33_0047050	FGLYK(1)DR	2	0.018221	9	3	1	114.783	0.00517264	114.78	1	89.1423	0.0165781	89.142	1	101.643	0.00810029	101.64
	A0A505IRH4	284	K	"alpha-1,2-Mannosidase"	CAN33_0047050	MYVYDPK(1)R	2	-0.90602	25	3	1	81.2963	0.00593786	81.296	1	81.2963	0.00368832	91.318	1	71.3794	0.00593786	81.296
	A0A117DWG1	104	K	ASF1 like histone chaperone family protein	ABL_01656	LAVLK(1)YYK	2	-0.4881	6	3	1	77.0577	0.0113936	77.058	1	87.3226	0.007583	87.323	1	87.3226	0.007583	87.323
	A0A117DWG1	107	K	ASF1 like histone chaperone family protein	ABL_01656	YYK(1)VDGDGK	2	0.13503	20	3	1	81.525	0.000820046	113.62	1	68.5575	0.00155825	99.815	1	68.657	0.000820046	113.62
	A0A117DWG1	6	K	ASF1 like histone chaperone family protein	ABL_01656	MQIFVK(1)TLTGK	2	0.0019006	19	3	1	145.915	4.78e-07	145.91	1	159.937	3.83e-08	159.94	1	159.937	3.83e-08	159.94
	A0A117DWG1	113	K	ASF1 like histone chaperone family protein	ABL_01656	VDGDGK(1)IER	2	0.81249	15	3	1	46.8438	0.0050685	83.869	1	60.167	0.00113198	107.79	1	58.6296	0.00288337	93.667
	A0A254TSQ5	374	K	Eukaryotic translation initiation factor 3 subunit E	INT6	HLISESYCK(1)IHQR	3	0.1365	3	3	1	156.811	5.83e-11	156.81	1	83.2035	0.000474873	83.204	1	102.872	2.08e-05	102.87
	A0A254TSQ5	382	K	Eukaryotic translation initiation factor 3 subunit E	INT6	IDIK(1)DLSTR	2	0.17754	5	3	1	119.68	0.000496126	119.68	1	119.528	0.000504248	119.53	1	112.129	0.00089985	112.13
	A0A254TSQ5	339	K	Eukaryotic translation initiation factor 3 subunit E	INT6	K(1)LGEAEDVLR	2	0.62391	5	3	1	130.006	7.7e-05	130.01	1	106.4	0.000678721	106.4	1	91.3133	0.00440527	91.313
	A0A254TSQ5	437	K	Eukaryotic translation initiation factor 3 subunit E	INT6	TK(1)GAFFR	2	-2.1785	4	3	1	89.1229	0.00978199	89.123	1	98.4179	0.00943497	98.418	1	90.7767	0.0153195	90.777
	A0A254TSQ5	411	K	Eukaryotic translation initiation factor 3 subunit E	INT6	VDAK(1)IDYK	2	0.20843	3	3	1	53.7564	0.0616564	53.756	1	66.2987	0.0444472	66.299	1	56.9157	0.0573215	56.916
	A0A254TSQ5	188	K	Eukaryotic translation initiation factor 3 subunit E	INT6	VLSTDNDK(1)VASATWGK	2	-0.1955	8	3	1	162.589	1.58e-22	197.29	1	155.097	6.42e-29	221.78	1	174.872	6.39e-19	192.96
	Q9P8K0	206	K	Arginase	argA	GEK(1)QLLR	2	-2.0394	5	3	1	58.782	0.0175063	79.469	1	79.451	0.0175204	79.451	1	67.9808	4.52e-05	103.44
	Q9P8K0	103	K	Arginase	argA	SVSAVTESLSAQVYEHAK(1)EGK	3	-0.63905	3	3	1	155.864	2.28e-15	155.86	1	155.864	2.28e-15	155.86	1	177.017	3.94e-22	177.02
	A0A254U5E5	443	K	Heavy metal translocating P-type ATPase family protein	ATCC64974_16550	IK(1)AVEFR	2	0.068239	4	3	1	127.118	0.00305763	127.12	1	108.461	0.00658127	108.46	1	113.499	0.00545868	113.5
	A0A254U5E5	355	K	Heavy metal translocating P-type ATPase family protein	ATCC64974_16550	NK(1)AVAER	2	0.13772	4	3	1	66.4567	0.0428241	66.457	1	77.2825	0.0257113	77.282	1	65.2463	0.0449055	65.246
	A0A117DWH6	288	K	Oxysterol binding protein	ABL_01697	FSVK(1)DTK	2	0.21563	6	3	1	108.697	0.00652871	108.7	1	105.808	0.0071723	105.81	1	103.739	0.00763333	103.74
	A0A117DWH6	333	K	Oxysterol binding protein	ABL_01697	SK(1)IENAQR	2	0.80443	6	3	1	125.817	0.000793007	125.82	1	137.135	0.000539598	137.14	1	115.714	0.001555	115.71
	A0A117DWH6	236	K	Oxysterol binding protein	ABL_01697	IDYSGK(1)GWLSGK	2	2.3817	3	3	1	111.313	2.37e-05	111.31	1	117.932	1.23e-05	117.93	1	127.715	2.42e-06	127.71
	A0A117DWH6	147	K	Oxysterol binding protein	ABL_01697	NEK(1)HGVELQGYNAQK	3	-0.67632	4	3	1	111.073	8.96e-07	111.07	1	152.107	1.28e-14	152.11	1	124.385	6.37e-10	124.39
	A0A254TWV1	171	K	Threonine--tRNA ligase	ATCC64974_15470	LVAGQVEK(1)AFLAR	2	0.25231	5	3	1	138.894	7.6e-09	138.89	1	141.37	5.4e-09	141.37	1	182.097	7.52e-14	182.1
	A0A505I9T1	91	K	40S ribosomal protein S0	RPS0	AVLK(1)FASHTGATAIAGR	3	0.38747	7	3	1	144.974	6.75e-11	144.97	1	110.123	1.66e-06	110.12	1	135.09	3.63e-10	135.09
	A0A505I9T1	216	K	40S ribosomal protein S0	RPS0	DPEAEENK(1)EVVEEK	2	1.2782	4	3	1	261.174	1.05e-29	261.17	1	256.522	1.97e-29	256.52	1	324.837	4.02e-56	324.84
	A0A505I9T1	42	K	40S ribosomal protein S0	RPS0	NLQSHMEPYLWK(1)TRPDGVNVINIGK	4	-0.32638	8	3	1	119.475	1.18e-41	223.44	1	88.2444	2.9e-23	175.42	1	180.9	2.09e-23	180.9
	A0A505I9T1	55	K	40S ribosomal protein S0	RPS0	TRPDGVNVINIGK(1)TWEK	3	-0.082272	6	3	1	68.625	0.00434484	68.625	1	101.923	3.29e-06	101.92	1	98.3905	3.11e-05	98.391
	A0A505I9T1	59	K	40S ribosomal protein S0	RPS0	TWEK(1)ILLAAR	2	-0.13147	15	3	1	169.374	1.39e-07	169.37	1	174.981	4.21e-08	174.98	1	176.484	3.9e-08	176.48
	A0A505I9P1	94	K	Manganese-transporting ATPase 4 domain protein	CAN33_005960	AK(1)VETQEQYK	2	0.32191	7	3	1	171.853	4.87e-08	171.85	1	154.241	9.26e-07	154.24	1	152.54	1.01e-06	152.54
	A0A505I9P1	92	K	Manganese-transporting ATPase 4 domain protein	CAN33_005960	IFEGVK(1)AK	2	-0.086879	7	3	1	73.2601	0.0152629	73.26	1	75.2127	0.0125697	75.213	1	61.9623	0.0147049	73.665
	A0A254TWW6	242	K	Mating-type switching protein swi10 domain protein	ATCC64974_76630	SYIASASQDK(1)TVR	2	-0.16876	7	3	1	211.379	7.9e-19	211.38	1	200.982	1.9e-18	200.98	1	181.981	7.59e-14	181.98
	A0A254TTV4	179	K	FMN-dependent dehydrogenase family protein	ATCC64974_77340	LADIEAK(1)K	2	0.83188	3	3	1	80.4381	0.0156752	80.438	1	71.692	0.0237876	71.692	1	80.4381	0.0138401	80.438
	A0A117DX43	229	K	MSP domain protein	ABL_02091	AQLSEANAQILALK(1)EK	2	0.54125	3	3	1	193.411	4.93e-19	193.41	1	203.064	1.16e-22	203.06	1	152.594	1.75e-14	152.59
	A0A117DX43	231	K	MSP domain protein	ABL_02091	EK(1)LADQGLR	2	0.0076181	4	3	1	94.6921	0.0026547	94.692	1	93.5976	0.00155825	99.815	1	78.5564	0.00625319	78.556
	A0A117DX43	83	K	MSP domain protein	ABL_02091	DK(1)FLVQTVAVTR	2	-0.1707	3	3	1	124.068	2.86e-06	124.07	1	115.372	1.67e-05	115.37	1	139.781	9.44e-07	139.78
	A0A117DX43	109	K	MSP domain protein	ABL_02091	SSK(1)ASLQER	2	0.14019	5	3	1	125.747	0.000275718	125.75	1	121.603	0.000393316	121.6	1	121.603	0.000393316	121.6
	A0A117DX69	71	K	Proteasome subunit beta	ABL_02137	YK(1)VNMYR	2	0.24855	5	3	1	102.801	0.00784234	102.8	1	132.96	0.00274762	132.96	1	109.629	0.00632092	109.63
	A0A117DXE7	659	K	Aminopeptidase	ABL_02307	AHELGWEFSEK(1)DGHILQQFK	3	-1.5491	3	3	1	171.785	6.19e-22	171.79	1	110.326	1.47e-06	110.33	1	50.8699	0.00899894	50.87
	A0A3F3RPW1	638	K	Aminopeptidase	ATCC64974_79660	DALK(1)AFQR	2	-0.84864	3	3	1	79.7126	0.0104417	79.713	1	73.2075	0.0153354	73.208	1	82.4258	0.00940081	82.426
	A0A3F3RPW1	467	K	Aminopeptidase	ATCC64974_79660	K(1)VGFPVVTVSENPSNSTIK	2	0.9002	3	3	1	98.5428	5.53e-05	98.543	1	113.515	3.42e-06	113.51	1	144.822	2.04e-10	144.82
	A0A3F3RPW1	560	K	Aminopeptidase	ATCC64974_79660	LSK(1)LGEAAK	2	0.0089585	3	3	1	96.3419	0.00228678	96.342	1	83.499	0.00515092	83.499	1	83.8829	0.0050653	83.883
	A0A3F3RPW1	648	K	Aminopeptidase	ATCC64974_79660	SLVSHK(1)AHELGWEFSEK	3	0.31814	5	3	1	170.381	1.66e-16	170.38	1	190.23	1.97e-19	190.23	1	191.637	1.38e-19	191.64
	A0A3F3RPW1	134	K	Aminopeptidase	ATCC64974_79660	SSYK(1)AADGQTK	2	0.038322	7	3	1	106.785	6.6e-05	106.79	1	105.133	7.19e-05	105.13	1	100.376	8.87e-05	100.38
	A0A3F3RPW1	303	K	Aminopeptidase	ATCC64974_79660	VVDVLLDEK(1)TSGAAR	3	-0.20967	9	3	1	104.954	6.12e-10	136.81	1	80.6319	3.67e-15	168.5	1	87.4472	1.05e-09	129.38
	A0A254TUJ7	738	K	"WD domain, G-beta repeat family protein"	ATCC64974_80380	ASNILTEK(1)R	2	-0.81607	3	3	1	82.4167	0.00736092	82.417	1	55.3526	0.0459726	55.353	1	66.6642	0.0256442	66.664
	A0A117DXG2	43	K	40S ribosomal protein S22	ABL_01368	FLSVMQK(1)HGYIGEFEEVDDHR	4	-0.87973	9	3	1	136.681	2.32e-10	136.68	1	156.667	2.03e-15	156.67	1	121.464	1.63e-07	121.46
	A0A117DXG2	32	K	40S ribosomal protein S22	ABL_01368	PSSK(1)VIIK	2	0.3459	7	3	1	134.766	0.000592649	134.77	1	113.176	0.00178913	113.18	1	118.495	0.00129856	118.5
	A0A117DXI4	127	K	VeA family regulator VosA	ABL_02435	K(1)DVVTHLK	2	0.39429	3	3	1	68.5575	0.0296895	68.557	1	73.4995	0.0203843	73.499	1	60.1024	0.0456094	60.102
	A0A117DXI4	168	K	VeA family regulator VosA	ABL_02435	SFADQGVK(1)LR	2	-0.8617	3	3	1	82.4167	0.00307643	82.417	1	73.8853	0.00641952	73.885	1	93.5557	0.00150907	93.556
	A0A254TRW3	205	K	"Lethal giant larvae(Lgl) like, C-terminal family protein"	ATCC64974_57060	DDTEAQNMVLLLQK(1)CR	2	-0.10738	3	3	1	262.662	1.29e-36	262.66	1	254.579	4.03e-36	254.58	1	316.103	1.44e-62	316.1
	A0A254TRW3	219	K	"Lethal giant larvae(Lgl) like, C-terminal family protein"	ATCC64974_57060	K(1)FLLTIACPAGPANYTK	2	0.46505	7	3	1	219.972	2.58e-29	219.97	1	217.877	2.41e-24	217.88	1	224.672	2.04e-29	224.67
	A0A254TRW3	399	K	"Lethal giant larvae(Lgl) like, C-terminal family protein"	ATCC64974_57060	LQLGGGMWWETSGDK(1)GGK	3	0.77158	21	3	1	186.978	2.66e-28	205.88	1	223.057	2.91e-34	223.06	1	43.3257	3.47e-34	219.23
	A0A505I720	368	K	Nop domain-containing protein	CAN33_006130	VLAAK(1)ASLGLR	2	-0.019738	3	3	1	58.1324	0.0257784	58.132	1	50.786	0.0381804	50.786	1	49.6315	0.0424973	49.632
	A0A117DYA6	670	K	Mitochondrial inner membrane AAA protease Yta12	ABL_02975	SLVLSPEEK(1)R	2	0.27067	3	3	1	67.385	0.0204893	67.385	1	61.3438	0.0313872	61.344	1	54.1976	0.0442784	54.198
	A0A117DYG4	276	K	"Eukaryotic translation initiation factor eIF-4A subunit, putative [Aspergillus flavus ATP-dependent RNA helicase FAL1 [Aspe"	ABL_01920	K(1)VDWLTDK	2	-2.989	5	3	1	97.9655	0.00495809	97.965	1	100.569	0.00402936	100.57	1	92.7319	0.00761024	92.732
	A0A254TWG1	37	K	Proteasome subunit alpha type	ATCC64974_54030	GTCAVGVK(1)GK	2	0.29607	5	3	1	96.1429	0.00114503	96.143	1	88.4955	0.00222108	88.495	1	88.4955	0.00222108	88.495
	A0A254TWG1	88	K	Proteasome subunit alpha type	ATCC64974_54030	ILIDK(1)AR	2	0.21208	7	3	1	94.6624	0.012327	94.662	1	154.095	0.00152776	154.09	1	107.673	0.00675671	107.67
	A0A254TWG1	237	K	Proteasome subunit alpha type	ATCC64974_54030	SIETEK(1)QEEAAK	2	-0.71077	7	3	1	144.572	3.58e-07	144.57	1	178.954	1.31e-11	178.95	1	149.492	3.01e-08	149.49
	A0A254TUX1	211	K	40S ribosomal protein S6	ATCC64974_81000	EAANDYAK(1)LLASR	2	2.5204	11	3	1	223.029	2.65e-23	223.03	1	173.441	1.26e-13	173.44	1	135.912	1.38e-23	232.37
	A0A254TUX1	167	K	40S ribosomal protein S6	ATCC64974_81000	EGK(1)PDYTK	2	-0.19805	4	3	1	70.0282	0.0197207	70.028	1	62.5577	0.0300248	62.558	1	72.607	0.0161637	72.607
	A0A254TUX1	149	K	40S ribosomal protein S6	ATCC64974_81000	FFGLDK(1)K	2	-0.5068	12	3	1	91.9062	0.0197248	91.906	1	107.429	0.00929767	107.43	1	107.429	0.00929767	107.43
	A0A254TUX1	51	K	40S ribosomal protein S6	ATCC64974_81000	GYILK(1)ITGGNDK	2	0.43415	6	3	1	94.4023	0.000381366	94.402	1	100.376	4.25e-05	100.38	1	116.026	1.56e-05	116.03
	A0A254TUX1	58	K	40S ribosomal protein S6	ATCC64974_81000	ITGGNDK(1)QGFPMK	2	-0.4472	3	3	1	127.018	1.5e-08	127.02	1	140.824	4.86e-09	140.82	1	89.46	0.000389095	89.46
	A0A254TUX1	23	K	40S ribosomal protein S6	ATCC64974_81000	K(1)LRPFMEK	3	-0.63516	6	3	1	83.9477	0.0060545	83.948	1	83.9477	0.00513407	83.948	1	95.5016	0.00264188	95.502
	A0A254TUX1	30	K	40S ribosomal protein S6	ATCC64974_81000	LRPFMEK(1)R	3	-0.74234	20	3	1	48.0357	0.00131253	107.57	1	119.211	0.00071618	119.21	1	120.155	0.000665607	120.15
	A0A254TUX1	131	K	40S ribosomal protein S6	ATCC64974_81000	QGEGELPGLTDTVVPK(1)R	2	-0.096951	3	3	1	224.145	2.1e-29	224.15	1	104.881	6.66e-06	104.88	1	200.482	4.97e-23	200.48
	A0A254TYC0	27	K	"Protein tyrosine phosphatase-like protein, PTPLA family protein"	ATCC64974_81490	TITLEVESSDTIDNVK(1)TK	2	0.8301	11	3	1	328.803	2e-70	328.8	1	326.052	2.6e-70	326.05	1	305.426	5.89e-60	305.43
	A0A117DZ96	583	K	Calcium/calmodulin-dependent protein kinase	ABL_02909	VAAAAK(1)QSIAR	2	-0.33501	3	3	1	89.266	0.00102924	89.266	1	105.134	7.19e-05	105.13	1	127.514	6.02e-06	127.51
	A0A505HWN1	98	K	Ubiquitin-conjugating enzyme family protein	CAN33_0013000	K(1)LEAFVENVK	2	0.17591	5	3	1	88.3377	0.00306227	88.338	1	110.084	0.000554503	110.08	1	89.3005	0.00287733	89.301
	A0A3F3RBN0	223	K	"Actin, gamma domain protein"	ATCC64974_32280	SLPAAQDHK(1)R	2	0.17488	4	3	1	64.906	3.82e-07	166.66	1	126.387	9.28e-05	126.39	1	92.8661	0.00219246	92.866
	A0A117DZK9	21	K	MIF4G like family protein	ABL_04029	EK(1)VQDGLTGETK	2	0.52889	6	3	1	100.223	1.77e-05	114.79	1	64.8267	1.36e-05	117.2	1	113.987	1.91e-05	113.99
	A0A117DZK9	382	K	MIF4G like family protein	ABL_04029	GLDITNFK(1)PLTK	2	-1.0109	3	3	1	61.4227	0.0192529	61.423	1	87.8305	0.000812642	87.831	1	65.4951	0.0142201	65.495
	A0A117DZN4	121	K	Methionyl-tRNA synthetase	ABL_04074	TPTQQHTEISQAIFK(1)K	3	1.9606	4	3	1	149.004	1.04e-14	149	1	174.872	3.27e-18	174.87	1	166.92	1.96e-15	166.92
	A0A117DZN4	237	K	Methionyl-tRNA synthetase	ABL_04074	VITESWLK(1)EGLK	2	3.0066	3	3	1	110.306	2.55e-05	110.31	1	96.0675	0.000272085	96.067	1	101.888	3.99e-05	101.89
	A0A117DZQ5	251	K	N-acetyltransferase complex ARD1 subunit	ABL_04136	DADEGDEVGELGK(1)K	2	-0.23678	3	3	1	180.84	5.08e-14	180.84	1	148.406	1.2e-10	148.41	1	88.7063	0.00055557	88.706
	A0A3F3RYW7	281	K	S-adenosylmethionine synthase	ATCC64974_104260	DYSK(1)VDR	2	-0.14377	16	3	1	119.406	0.00414249	119.41	1	122.176	0.00352542	122.18	1	130.221	0.00289297	130.22
	A0A3F3RYW7	360	K	S-adenosylmethionine synthase	ATCC64974_104260	ELDLAK(1)PIYFK	2	-3.0745	14	3	1	138.219	2.79e-06	138.22	1	138.219	2.79e-06	138.22	1	54.2593	1.07e-06	143.96
	A0A3F3RYW7	365	K	S-adenosylmethionine synthase	ATCC64974_104260	PIYFK(1)TAK	2	0.35191	10	3	1	114.498	0.00166721	114.5	1	114.498	0.00166721	114.5	1	93.4285	0.00531631	93.429
	A0A3F3RYW7	368	K	S-adenosylmethionine synthase	ATCC64974_104260	TAK(1)NGHFTNQEFSWEKPK	4	0.19108	14	3	1	89.47	3e-06	102.89	1	102.078	1.7e-06	111.77	1	95.1907	2.71e-06	104.88
	A0A3F3RYW7	89	K	S-adenosylmethionine synthase	ATCC64974_104260	GAIQDIGYDASEK(1)GFDYK	2	-0.16275	19	3	1	201.176	2.6e-34	225.13	1	210.977	1.13e-28	214.24	1	200.993	3.14e-34	221.47
	A0A3F3RYW7	277	K	S-adenosylmethionine synthase	ATCC64974_104260	IIVDTYGGWGAHGGGAFSGK(1)DYSK	3	0.035392	7	3	1	136.565	2.79e-11	136.57	1	121.505	2.76e-08	121.5	1	187.794	1.34e-23	187.79
	A0A3F3RYW7	257	K	S-adenosylmethionine synthase	ATCC64974_104260	K(1)IIVDTYGGWGAHGGGAFSGK	3	0.55667	8	3	1	112.581	1.02e-06	112.58	1	121.205	2.07e-07	121.21	1	118.356	4.75e-07	118.36
	A0A3F3RYW7	161	K	S-adenosylmethionine synthase	ATCC64974_104260	K(1)NGTIPWLRPDTK	3	-3.3092	3	3	1	58.8852	0.0123913	58.885	1	82.6513	0.000466649	82.651	1	84.7534	0.000409361	84.753
	A0A3F3RYW7	73	K	S-adenosylmethionine synthase	ATCC64974_104260	LDYQK(1)VIR	2	-0.082111	10	3	1	129.421	0.00071231	129.42	1	117.89	0.000233696	154.49	1	130.748	0.000682612	130.75
	A0A3F3RYW7	154	K	S-adenosylmethionine synthase	ATCC64974_104260	LNK(1)AMTDAR	2	-1.582	10	3	1	54.094	0.00155971	99.788	1	108.929	0.00107097	108.93	1	52.1672	0.000993303	110.38
	A0A3F3RYW7	381	K	S-adenosylmethionine synthase	ATCC64974_104260	NGHFTNQEFSWEK(1)PK	3	-0.59164	3	3	1	88.7681	0.000179179	88.768	1	88.7681	0.000157175	88.768	1	119.446	2.87e-07	119.45
	A0A3F3RYW7	354	K	S-adenosylmethionine synthase	ATCC64974_104260	PGVIVK(1)ELDLAK	2	0.48255	3	3	1	149.693	2.98e-08	149.69	1	160.184	1.52e-08	160.18	1	153.753	2.41e-08	153.75
	A0A3F3RYW7	188	K	S-adenosylmethionine synthase	ATCC64974_104260	TQVTIEYAHDNGAVK(1)PLR	3	0.28388	22	3	1	64.7047	1.41e-15	162.59	1	70.3345	1.45e-10	142.39	1	120.9	1.52e-15	161.91
	A0A3F3RYW7	215	K	S-adenosylmethionine synthase	ATCC64974_104260	VLK(1)EQIIK	2	0.027287	9	3	1	121.048	0.00106309	121.05	1	109.714	0.00210834	109.71	1	109.714	0.00210834	109.71
	A0A3F3RX81	256	K	Ribosomal_L18_c domain-containing protein	ATCC64974_101910	EDPFK(0.99)K(0.01)DEDAGEK	3	0.24338	3	3	0.946888	12.511	0.0460115	40.278	0.989532	19.7555	0.00018981	92.636	0.76935	5.2317	0.000634521	75.911
	A0A3F3RX81	41	K	Ribosomal_L18_c domain-containing protein	ATCC64974_101910	LITQAK(1)NK	2	0.10119	9	3	1	109.012	0.00217306	109.01	1	108.461	0.00222393	108.46	1	113.499	0.00175929	113.5
	A0A3F3RX81	43	K	Ribosomal_L18_c domain-containing protein	ATCC64974_101910	NK(1)YNAPK	2	-0.33345	8	3	1	110.633	0.00609725	110.63	1	108.238	0.00663092	108.24	1	114.186	0.00530574	114.19
	A0A3F3RX81	8	K	Ribosomal_L18_c domain-containing protein	ATCC64974_101910	LVK(1)NSAYYSR	2	-2.7051	5	3	1	88.5961	0.00593966	88.596	1	75.4158	0.00563593	75.416	1	68.5357	0.0111255	70.942
	A0A3F3RX81	5	K	Ribosomal_L18_c domain-containing protein	ATCC64974_101910	PFHK(1)LVK	2	-0.48521	5	3	1	79.1455	0.0242766	79.146	1	80.4623	0.0232625	80.462	1	81.2967	0.02262	81.297
	A0A3F3RX81	146	K	Ribosomal_L18_c domain-containing protein	ATCC64974_101910	RPFK(1)AFLDVGLAR	3	-0.036309	3	3	1	113.068	2.66e-06	113.07	1	101.38	5.66e-06	101.38	1	113.694	2.5e-06	113.69
	A0A3F3RX81	84	K	Ribosomal_L18_c domain-containing protein	ATCC64974_101910	VFASAYSHELK(1)R	2	2.4358	11	3	1	107.088	1.55e-05	107.09	1	85.5541	0.000113557	96.745	1	154.281	1.55e-05	154.28
	A0A3F3RX81	167	K	Ribosomal_L18_c domain-containing protein	ATCC64974_101910	VFGAMK(1)GASDGGIFVPHSESR	3	0.32279	33	3	1	158.332	8.83e-23	190.91	1	159.669	3.12e-31	215.65	1	144.505	1e-22	190.37
	A0A505HU91	73	K	Aldo/keto reductase family protein	CAN33_0043285	NEYLNSK(1)PGR	2	0.64529	4	3	1	123.618	0.000461788	123.62	1	132.555	4.83e-05	132.55	1	141.444	1.98e-05	141.44
	A0A117E011	409	K	Mannose-6-phosphate isomerase	ABL_04501	ITVGHK(1)TEEVK	3	-0.28199	3	3	1	54.0231	0.028262	54.023	1	49.2801	0.0207883	49.28	1	63.8636	0.0142597	63.864
	A0A254TNP1	294	K	NADPH--cytochrome P450 reductase	cprA	ELFTVK(1)DR	2	0.74752	4	3	1	69.8117	0.0200194	69.812	1	68.8461	0.0213511	68.846	1	74.9199	0.0129735	74.92
	A0A254TNP1	341	K	NADPH--cytochrome P450 reductase	cprA	FLQVFGLEGK(1)R	2	-0.25157	3	3	1	71.0845	0.0115265	71.085	1	81.5247	0.00236905	81.525	1	83.0451	0.00217972	83.045
	A0A254UL21	55	K	Transcription initiation factor IIA subunit 2	ATCC64974_28230	VITEVLADK(1)VR	2	-0.73044	3	3	1	97.7788	0.000252631	97.779	1	113.609	4.19e-05	113.61	1	119.743	2.02e-05	119.74
	A0A117E0E7	49	K	Proteasome subunit alpha type	ABL_05116	DGIVLAAEK(1)K	2	-1.1008	5	3	1	70.4116	0.0150294	70.412	1	72.0956	0.0119917	72.096	1	52.2469	0.0293624	62.466
	A0A117E0E7	198	K	Proteasome subunit alpha type	ABL_05116	VLSK(1)TMDSTK	2	1.2589	4	3	1	69.7206	0.00982894	69.721	1	79.659	0.00346445	79.659	1	69.7206	0.00285597	79.659
	A0A117E0E7	204	K	Proteasome subunit alpha type	ABL_05116	TMDSTK(1)LSSEK	2	-2.6633	11	3	1	110.077	5.44e-05	110.08	1	115.327	3.58e-05	115.33	1	111.936	2.54e-05	116.74
	A0A117E0M5	13	K	HECT-domain (Ubiquitin-transferase) family protein	ABL_04127	SSQPLLQTAPGK(1)R	2	-0.70633	3	3	1	92.1512	0.000247634	92.151	1	99.6859	7.44e-06	99.686	1	114.705	2.74e-06	114.7
	A0A3F3R3C3	272	K	"Succinate dehydrogenase [ubiquinone] iron-sulfur subunit, mitochondrial"	ATCC64974_3750	AIAEIK(1)K	2	0.54458	3	3	1	64.7574	0.062447	64.757	1	76.0346	0.0364098	76.035	1	72.1384	0.0451217	72.138
	A0A3F3R3C3	231	K	"Succinate dehydrogenase [ubiquinone] iron-sulfur subunit, mitochondrial"	ATCC64974_3750	DEK(1)TAER	2	-0.31819	4	3	1	77.0717	0.0258737	77.072	1	73.2075	0.0312158	73.208	1	58.9807	0.0556794	58.981
	A0A3F3R3C3	86	K	"Succinate dehydrogenase [ubiquinone] iron-sulfur subunit, mitochondrial"	ATCC64974_3750	IK(1)NEMDPTLTFR	2	-0.23916	6	3	1	122.52	4.44e-06	122.52	1	102.52	3.88e-05	102.52	1	117.704	1.27e-05	117.7
	A0A3F3R3C3	129	K	"Succinate dehydrogenase [ubiquinone] iron-sulfur subunit, mitochondrial"	ATCC64974_3750	IPTDTAK(1)ESR	2	-2.778	12	3	1	97.7338	0.000385255	110.93	1	107.055	7.35e-05	124.67	1	71.159	0.000288177	114.86
	A0A3F3R3C3	236	K	"Succinate dehydrogenase [ubiquinone] iron-sulfur subunit, mitochondrial"	ATCC64974_3750	K(1)AALDNSMSVYR	2	-0.8633	5	3	1	99.8441	3.69e-07	145.29	1	177.833	1.92e-11	177.83	1	91.3069	4.27e-08	148.62
	A0A3F3R3C3	160	K	"Succinate dehydrogenase [ubiquinone] iron-sulfur subunit, mitochondrial"	ATCC64974_3750	SIK(1)PYLQR	2	-0.66066	3	3	1	57.0474	0.0376253	57.047	1	67.1694	0.0236639	67.169	1	61.9623	0.0308461	61.962
	A0A3F3R3C3	46	K	"Succinate dehydrogenase [ubiquinone] iron-sulfur subunit, mitochondrial"	ATCC64974_3750	VK(1)TFHVYR	3	0.40011	6	3	1	108.743	0.00104291	108.74	1	93.6488	0.00248376	93.649	1	104.2	0.00124167	104.2
	A0A3F3R3C3	61	K	"Succinate dehydrogenase [ubiquinone] iron-sulfur subunit, mitochondrial"	ATCC64974_3750	WNPDQPTEK(1)PK	2	0.41218	3	3	1	72.6199	0.00638902	72.62	1	106.379	6.74e-05	106.38	1	62.7994	0.0195323	62.799
	A0A117E0T9	668	K	Transketolase	ABL_04516	AVATIDFYK(1)GHTVR	2	0.062002	13	3	1	85.9091	1.35e-06	113.25	1	132.966	2.97e-09	132.97	1	194.475	1.17e-15	194.48
	A0A117E0T9	206	K	Transketolase	ABL_04516	CAFTEDVMK(1)R	2	-0.66475	18	3	1	72.2004	1.52e-06	150.61	1	91.5493	5.97e-07	163.64	1	107.555	6.3e-05	133.23
	A0A117E0T9	241	K	Transketolase	ABL_04516	CQAVTDK(1)PSVIR	2	-0.62842	7	3	1	51.1346	2.7e-07	145.29	1	45.5072	1.14e-06	138.2	1	160.56	1.47e-08	160.56
	A0A117E0T9	233	K	Transketolase	ABL_04516	DGDNDLEGIEAAIK(1)K	2	-2.1251	3	3	1	89.466	0.000139328	89.466	1	161.944	1.77e-14	161.94	1	100.426	1.17e-05	100.43
	A0A117E0T9	578	K	Transketolase	ABL_04516	EK(1)HGIAAR	2	-0.36271	3	3	1	143.374	0.000399913	143.37	1	130.311	0.000692394	130.31	1	82.7505	0.00928027	82.75
	A0A117E0T9	658	K	Transketolase	ABL_04516	KFEFTPEGISK(1)R	3	-0.18241	20	3	1	106.007	6.24e-06	132.32	1	100.528	2.08e-05	110.08	1	97.9545	2.36e-05	101.53
	A0A117E0T9	643	K	Transketolase	ABL_04516	FGASGPYK(1)DVYK	2	0.3258	10	3	1	156.362	2.05e-08	156.36	1	149.225	3.04e-08	149.23	1	170.04	1.46e-09	170.04
	A0A117E0T9	308	K	Transketolase	ABL_04516	HAAEGAAK(1)EQEWNQLLQK	3	-0.9168	11	3	1	179.741	3.42e-22	179.74	1	181.513	1.19e-34	225.7	1	185.143	1.19e-34	225.7
	A0A117E0T9	648	K	Transketolase	ABL_04516	K(1)FEFTPEGISK	2	-0.52842	9	3	1	158.417	5.94e-08	158.42	1	136.698	4.44e-06	136.7	1	140.244	2.98e-06	140.24
	A0A117E0T9	360	K	Transketolase	ABL_04516	K(1)LSEAVLEK	2	0.38092	6	3	1	108.697	0.0014789	108.7	1	115.574	0.000976975	115.57	1	101.393	0.00201194	101.39
	A0A117E0T9	344	K	Transketolase	ABL_04516	LAEGWEK(1)SLPVYK	2	0.22409	17	3	1	162.927	1.42e-16	169.9	1	74.0996	6.9e-16	165.38	1	143.756	1.92e-15	155.25
	A0A117E0T9	350	K	Transketolase	ABL_04516	SLPVYK(1)PTDAAVATR	2	0.48692	6	3	1	121.955	2.21e-07	121.95	1	124.776	1.32e-09	124.78	1	118.191	7.98e-07	118.19
	A0A117E0T9	269	K	Transketolase	ABL_04516	LQGTGGVHGNPLK(1)ADDCEGVK	3	0.014618	8	3	1	159.143	1.79e-15	159.14	1	168.639	3.65e-16	168.64	1	119.269	3.7e-07	119.27
	A0A117E0T9	337	K	Transketolase	ABL_04516	LSGK(1)LAEGWEK	2	-0.0064567	9	3	1	142.968	1.36e-06	142.97	1	149.225	7.5e-08	149.23	1	167.711	1.16e-08	167.71
	A0A117E0T9	256	K	Transketolase	ABL_04516	LTTTIGFGSK(1)LQGTGGVHGNPLK	3	0.24259	7	3	1	188.193	4.86e-23	188.19	1	143.396	3.12e-11	143.4	1	207.07	3.38e-31	207.07
	A0A117E0T9	517	K	Transketolase	ABL_04516	PADGNETSAAYYSALTSK(1)HTPSILALTR	3	0.3461	8	3	1	269.185	8.1e-69	269.19	1	271.439	7.23e-69	271.44	1	303.718	3.63e-83	303.72
	A0A117E0T9	540	K	Transketolase	ABL_04516	QNLPQLEASTIEK(1)ALK	3	-0.22364	10	3	1	187.004	2.59e-18	187	1	68.3287	1.96e-14	150.39	1	123.626	6.71e-18	174.39
	A0A117E0T9	300	K	Transketolase	ABL_04516	QTFVVPQQVYDLYHK(1)HAAEGAAK	4	0.7673	12	3	1	167.614	1.63e-16	167.61	1	138.486	6.7e-11	138.49	1	154.129	8e-16	154.13
	A0A117E0T9	325	K	Transketolase	ABL_04516	YASEYPK(1)EHAELTR	3	-0.13685	9	3	1	115.91	9.95e-07	115.91	1	194.773	3.84e-16	194.77	1	71.98	5.78e-14	173.03
	A0A254U1W0	382	K	Lyase family protein	ATCC64974_910	MSHASIDEK(1)TR	3	-0.63699	5	3	1	69.7206	0.00641281	69.721	1	65.6946	4.27e-05	100.04	1	74.5299	0.000578481	87.184
	A0A254U4R0	30	K	Nop domain-containing protein	ATCC64974_70590	LK(1)EVQEGVNDLASFGK	2	-1.6707	3	3	1	105.886	3.68e-06	105.89	1	62.2785	0.0149477	62.278	1	60.0927	0.0172421	60.093
	A0A254U4R0	164	K	Nop domain-containing protein	ATCC64974_70590	VK(1)FSVQR	2	0.39828	3	3	1	91.9001	0.0144543	91.9	1	104.209	0.00752865	104.21	1	83.7525	0.0207287	83.753
	A0A254U4R0	100	K	Nop domain-containing protein	ATCC64974_70590	VVLGLADK(1)ALAGSIK	2	-2.239	3	3	1	113.654	1.49e-06	113.65	1	78.6898	0.000637643	78.69	1	74.2961	0.00239874	74.296
	A0A254U4F6	255	K	Electron transfer flavoprotein-ubiquinone oxidoreductase	ATCC64974_70020	AK(1)DSFER	2	-0.014115	6	3	1	113.412	0.0054782	113.41	1	113.412	0.0054782	113.41	1	106.356	0.0070502	106.36
	A0A3F3RM19	121	K	Protein kinase domain family protein	ATCC64974_69340	AYAPTVK(1)R	2	-1.5793	3	3	1	105.136	0.00345445	105.14	1	109.012	0.0029664	109.01	1	83.2061	0.0124374	83.206
	A0A505I9Q3	1338	K	Phosphotransferase enzyme family protein	CAN33_0053015	ITYNPTTK(1)K	2	0.60192	3	3	1	106.199	0.00166122	106.2	1	126.313	0.000369095	126.31	1	126.547	0.000366091	126.55
	A0A505I9Q3	1324	K	Phosphotransferase enzyme family protein	CAN33_0053015	LVK(1)DGDIYR	2	-0.40705	3	3	1	79.1482	0.00578878	79.148	1	86.8981	0.00439288	86.898	1	83.9983	0.00503958	83.998
	A0A3F3RLK4	88	K	Cytochrome b5 heme-binding domain-containing protein	ATCC64974_67750	ARPELIK(1)VLTYK	3	0.16763	5	3	1	76.3572	0.000909688	76.357	1	81.2391	0.000723529	81.239	1	76.3572	0.000909688	76.357
	A0A3F3RLK4	263	K	Cytochrome b5 heme-binding domain-containing protein	ATCC64974_67750	DPTAK(1)FK	2	0.2545	3	3	1	58.9172	0.0557885	58.917	1	67.032	0.0418348	67.032	1	56.5468	0.0598645	56.547
	A0A3F3RLK4	265	K	Cytochrome b5 heme-binding domain-containing protein	ATCC64974_67750	FK(1)FLAAEALR	2	-0.30363	9	3	1	108.697	0.000440463	108.7	1	99.2826	0.000703259	99.283	1	108.697	0.000440463	108.7
	A0A3F3RLK4	303	K	Cytochrome b5 heme-binding domain-containing protein	ATCC64974_67750	DYVSGQMWK(1)EK	2	-1.3045	6	3	1	79.492	0.00192091	79.492	1	115.327	3.58e-05	115.33	1	94.5381	0.000548277	94.538
	A0A3F3RLK4	357	K	Cytochrome b5 heme-binding domain-containing protein	ATCC64974_67750	EIGCGEAALK(1)K	2	0.32873	5	3	1	75.5657	0.00333962	75.566	1	74.9616	0.0044432	74.962	1	77.7442	0.00283986	77.744
	A0A3F3RLK4	358	K	Cytochrome b5 heme-binding domain-containing protein	ATCC64974_67750	K(1)TFDDYNLIAEGK	2	0.63852	4	3	1	181.26	1.09e-13	181.26	1	71.9353	0.00580281	71.935	1	177.633	1.38e-13	177.63
	A0A3F3RLK4	544	K	Cytochrome b5 heme-binding domain-containing protein	ATCC64974_67750	EPAK(1)FSIPEK	2	1.0628	3	3	1	88.2402	0.002257	88.24	1	101.295	0.000623278	101.3	1	85.9631	0.00257741	85.963
	A0A3F3RLK4	550	K	Cytochrome b5 heme-binding domain-containing protein	ATCC64974_67750	FSIPEK(1)EYSMEEIAK	2	-0.98774	10	3	1	85.2801	2.33e-06	104.95	1	90.7254	0.000271743	90.725	1	88.7681	0.000331248	88.768
	A0A3F3RLK4	559	K	Cytochrome b5 heme-binding domain-containing protein	ATCC64974_67750	EYSMEEIAK(1)HNK	3	-1.2475	4	3	1	212.9	4.47e-15	212.9	1	42.976	3.96e-31	272.65	1	251.025	5.54e-24	251.03
	A0A3F3RLK4	563	K	Cytochrome b5 heme-binding domain-containing protein	ATCC64974_67750	K(1)DDLWIVVK	2	0.46293	3	3	1	139.433	0.000200415	139.43	1	161.174	5.1e-05	161.17	1	145.987	0.000116147	145.99
	A0A3F3RLK4	370	K	Cytochrome b5 heme-binding domain-containing protein	ATCC64974_67750	TFDDYNLIAEGK(1)K	2	0.33394	5	3	1	175.214	1.58e-13	175.21	1	194.864	4.35e-16	194.86	1	161.867	1.08e-10	161.87
	A0A3F3RLK4	319	K	Cytochrome b5 heme-binding domain-containing protein	ATCC64974_67750	LILNSK(1)ASNVLDFHTR	3	1.0527	9	3	1	56.1208	6.89e-10	123.42	1	95.7512	1.04e-06	113.01	1	108.634	1.47e-06	108.63
	A0A3F3RLK4	343	K	Cytochrome b5 heme-binding domain-containing protein	ATCC64974_67750	MTGK(1)ELAK	2	0.90244	3	3	1	41.7238	0.0594978	41.724	1	49.536	0.0420897	49.536	1	48.1575	0.0451616	48.157
	A0A3F3RLK4	76	K	Cytochrome b5 heme-binding domain-containing protein	ATCC64974_67750	QFYDDTLK(1)SAR	2	-1.4314	16	3	1	113.379	7.04e-06	124.12	1	106.667	5.1e-06	130.56	1	114.71	6.62e-08	151.79
	A0A3F3RLK4	625	K	Cytochrome b5 heme-binding domain-containing protein	ATCC64974_67750	VK(1)GQTPSLEL	2	-1.4552	4	3	1	81.0165	0.00327343	81.017	1	93.0956	0.00157381	93.096	1	82.2607	0.00309837	82.261
	A0A3F3RLK4	258	K	Cytochrome b5 heme-binding domain-containing protein	ATCC64974_67750	VQVHPTGLVDPK(1)DPTAK	3	-0.25786	6	3	1	76.5863	0.000448641	76.586	1	99.6628	2.97e-06	99.663	1	107.51	1.99e-06	107.51
	Q6A596	246	K	Central kinetochore-associated family protein	sspA	ATAGDTHLGGQDFDTNLLDHFK(1)K	4	0.45519	20	3	1	95.1222	5.83e-17	169.85	1	148.747	1.06e-15	148.75	1	70.9935	9.55e-16	150.94
	Q6A596	137	K	Central kinetochore-associated family protein	sspA	EVAETK(1)LGK	2	0.76475	8	3	1	82.645	0.00534138	82.645	1	105.358	0.00126188	105.36	1	83.9983	0.00503958	83.998
	Q6A596	87	K	Central kinetochore-associated family protein	sspA	RFEDPIVK(1)K	2	-0.5628	7	3	1	81.2963	0.0134052	81.296	1	101.381	0.0273036	101.38	1	82.2787	0.0129074	82.279
	Q6A596	88	K	Central kinetochore-associated family protein	sspA	K(1)DVESWPFK	2	-0.015437	7	3	1	126.387	0.00036814	126.39	1	135.859	0.00024637	135.86	1	142.827	0.000156785	142.83
	Q6A596	531	K	Central kinetochore-associated family protein	sspA	FK(1)SSDEAFTK	2	-0.98919	9	3	1	118.905	0.000188333	118.9	1	124.423	7.43e-05	124.42	1	94.7673	0.0013386	94.767
	Q6A596	539	K	Central kinetochore-associated family protein	sspA	SSDEAFTK(1)K	2	-0.76314	14	3	1	121.733	8.32e-06	182.65	1	143.034	1.57e-05	171.56	1	128.857	6.23e-05	157.96
	Q6A596	429	K	Central kinetochore-associated family protein	sspA	GQTVPTIK(1)K	2	0.23415	7	3	1	88.4955	0.00551033	88.495	1	99.815	0.00212714	99.815	1	88.4955	0.00551033	88.495
	Q6A596	192	K	Central kinetochore-associated family protein	sspA	IINEPTAAAIAYGLGSGK(1)SDK	3	-0.0017871	13	3	1	142.233	1.16e-10	142.23	1	140.483	1.06e-10	140.48	1	129.851	1.91e-10	129.85
	Q6A596	352	K	Central kinetochore-associated family protein	sspA	IQK(1)LLSDFFDGK	2	-3.5475	3	3	1	130.565	0.000118737	130.56	1	113.946	0.000358713	113.95	1	115.574	1.64e-05	115.57
	Q6A596	361	K	Central kinetochore-associated family protein	sspA	LLSDFFDGK(1)K	2	-0.24018	32	3	1	163.638	3.1e-07	167.67	1	163.638	5.91e-08	174.41	1	155.058	1.21e-06	155.06
	Q6A596	144	K	Central kinetochore-associated family protein	sspA	VEK(1)AVITVPAYFNDNQR	3	2.0805	11	3	1	136.261	6.92e-10	136.26	1	45.7362	9.95e-10	131.45	1	46.5141	6.92e-10	136.26
	Q6A596	609	K	Central kinetochore-associated family protein	sspA	LITK(1)AMATR	2	0.71071	7	3	1	77.5333	0.00192172	96.143	1	98.0483	0.00157143	98.048	1	98.0483	0.00157143	98.048
	Q6A596	131	K	Central kinetochore-associated family protein	sspA	MK(1)EVAETK	2	0.34628	14	3	1	133.134	0.000629181	133.13	1	133.134	0.000629181	133.13	1	136.566	0.000552329	136.57
	Q6A596	162	K	Central kinetochore-associated family protein	sspA	QATK(1)DAGAIAGLNVLR	2	-0.14264	4	3	1	199.839	1.39e-22	199.84	1	128.821	3.13e-10	128.82	1	204.675	1.04e-22	204.67
	Q6A596	255	K	Central kinetochore-associated family protein	sspA	TGK(1)DLSGDAR	2	0.9091	7	3	1	149.492	1.17e-06	149.49	1	134.754	4.12e-05	134.75	1	115.287	0.000277702	115.29
	Q6A596	566	K	Central kinetochore-associated family protein	sspA	VEEIVSDPTMSLK(1)LK	2	-0.029746	7	3	1	130.717	9.71e-10	130.72	1	113.654	8e-10	130.72	1	122.629	8.12e-10	130.47
	Q6A596	498	K	Central kinetochore-associated family protein	sspA	VTATEK(1)SSGR	2	0.31622	20	3	1	143.96	1.18e-05	143.96	1	143.96	1.18e-05	143.96	1	143.96	1.18e-05	143.96
	A0A505I7G0	223	K	Chitin synthase	CAN33_0024530	DIVNLK(1)K	2	0.61047	3	3	1	73.0388	0.0430081	73.039	1	68.4847	0.0536979	68.485	1	72.1384	0.0451217	72.138
	A0A117E1B7	842	K	5'-3' exoribonuclease 1	ABL_06464	IESSYSK(1)R	2	-0.1343	3	3	1	108.743	0.00300037	108.74	1	109.714	0.00287805	109.71	1	97.4306	0.00522917	97.431
	A0A117E1B7	112	K	5'-3' exoribonuclease 1	ABL_06464	TALDAETAK(1)EK	2	-0.056369	3	3	1	92.2466	0.000757329	92.247	1	120.574	1.72e-05	120.57	1	111.936	4.78e-05	111.94
	A0A117E1B7	1165	K	5'-3' exoribonuclease 1	ABL_06464	VVYAQDSGK(1)VPIATR	2	0.34542	3	3	1	169.923	1.64e-15	169.92	1	124.251	1.35e-09	124.25	1	137.395	5.78e-10	137.39
	A0A117E1C9	313	K	Vacuolar protein 8	ABL_05371	AK(1)GLPPLLR	2	-0.26798	4	3	1	97.4306	0.00204399	97.431	1	87.6395	0.00422753	87.639	1	87.6395	0.00422753	87.639
	A0A117E1C9	390	K	Vacuolar protein 8	ABL_05371	NK(1)ELVLQAGAVQK	2	0.82726	3	3	1	124.328	2.05e-08	124.33	1	155.884	1.31e-10	155.88	1	132.987	1.28e-08	132.99
	A0A3F3R677	40	K	Uncharacterized protein	ATCC64974_8180	FSPDDK(1)YSR	2	-0.98543	3	3	1	76.2278	0.0067725	76.228	1	76.2819	0.00676043	76.282	1	76.2278	0.00646349	76.228
	A0A117E1H9	1032	K	UV-damaged DNA binding protein	ABL_04608	EAK(1)EPYR	2	-2.4583	3	3	1	81.1906	0.0227017	81.191	1	86.7939	0.0183866	86.794	1	70.5248	0.0358288	70.525
	A0A117E1H9	679	K	UV-damaged DNA binding protein	ABL_04608	IALVDK(1)ER	2	0.14125	3	3	1	88.8188	0.00702755	88.819	1	88.8188	0.00702755	88.819	1	101.721	0.00284544	101.72
	A0A117E1J4	497	K	ATP-citrate synthase subunit 1	ABL_04653	AFDK(1)GMSPR	2	-1.2991	20	3	1	114.968	0.000748064	114.97	1	85.3546	0.00104743	105.2	1	87.8065	0.00332766	88.495
	A0A117E1J4	107	K	ATP-citrate synthase subunit 1	ABL_04653	AMAK(1)HPDVDTVVNFASSR	3	1.6768	6	3	1	116.605	8.76e-07	116.6	1	59.3721	3.75e-08	107.65	1	93.4997	0.000116483	93.5
	A0A117E1J4	157	K	ATP-citrate synthase subunit 1	ABL_04653	EIMVK(1)AK	2	-0.27738	4	3	1	64.8033	0.0438142	64.803	1	73.0388	0.0259719	73.039	1	74.4152	0.0247091	74.415
	A0A117E1J4	161	K	ATP-citrate synthase subunit 1	ABL_04653	EK(1)GITIIGPATVGGIKPGAFK	3	-0.32591	10	3	1	170.889	6.1e-22	172.3	1	167.261	2.25e-16	169.85	1	162.655	6.55e-16	167.51
	A0A117E1J4	513	K	ATP-citrate synthase subunit 1	ABL_04653	ENK(1)LIPGIGHR	3	0.025871	6	3	1	43.8967	0.000751722	83.182	1	91.3133	0.000399747	91.313	1	69.7206	0.00487271	69.721
	A0A117E1J4	351	K	ATP-citrate synthase subunit 1	ABL_04653	EVYDDQVK(1)K	2	-0.15343	21	3	1	104.2	0.00140464	109.71	1	118.334	0.000775512	118.33	1	108.743	0.00147555	108.74
	A0A117E1J4	356	K	ATP-citrate synthase subunit 1	ABL_04653	GIVK(1)PQPEPVVPK	2	-0.25926	3	3	1	61.4093	0.017849	61.409	1	57.2674	0.0227029	57.267	1	83.087	0.00076364	83.087
	A0A117E1J4	541	K	ATP-citrate synthase subunit 1	ABL_04653	K(1)HFPSTK	2	-2.3735	3	3	1	90.3698	0.0136992	90.37	1	119.173	0.000165878	119.17	1	79.7126	0.0269966	79.713
	A0A117E1J4	622	K	ATP-citrate synthase subunit 1	ABL_04653	SIGLIAHYLDQK(1)R	2	0.15258	8	3	1	79.8855	0.00124243	79.885	1	126.705	5.34e-06	126.71	1	128.355	2.31e-08	128.35
	A0A117E1J4	320	K	ATP-citrate synthase subunit 1	ABL_04653	TEVQFGHAGASANSDLETAVAK(1)NK	3	-0.39518	5	3	1	246.773	3.35e-53	246.77	1	229.099	1.06e-41	229.1	1	231.892	8.44e-42	231.89
	A0A117E1J4	536	K	ATP-citrate synthase subunit 1	ABL_04653	VELVK(1)EFAK	2	-0.31119	6	3	1	109.29	0.00105166	109.29	1	108.57	0.00109017	108.57	1	101.646	0.00146035	101.65
	A0A117E1L4	100	K	Proteasome component PRE2	ABL_04743	ATAGNWIASQTVK(1)K	2	0.77276	3	3	1	145.098	1.38e-09	145.1	1	91.9687	0.000391059	91.969	1	82.5781	0.000864584	82.578
	A0A254TLK1	83	K	PCI domain-containing protein	ATCC64974_107780	DSFSSFAK(1)AK	2	0.012146	3	3	1	83.8829	0.00287011	83.883	1	107.788	0.000462915	107.79	1	129.851	5.69e-05	129.85
	A0A254TLK1	19	K	PCI domain-containing protein	ATCC64974_107780	GLVK(1)SDPSK	2	3.2264	3	3	1	50.1945	0.0438086	50.194	1	59.9076	0.027681	59.908	1	70.9084	0.0131983	70.908
	A0A254TLK1	353	K	PCI domain-containing protein	ATCC64974_107780	VELDHIAK(1)MVGLDTQQVER	3	-0.82981	4	3	1	157.143	2.43e-15	157.14	1	51.6876	0.00854236	51.688	1	202.601	1.07e-28	202.6
	A0A254TLK1	186	K	PCI domain-containing protein	ATCC64974_107780	VYHALGNQAK(1)AR	3	-0.17318	6	3	1	102.524	1.84e-05	102.52	1	108.431	1.36e-05	108.43	1	104.824	0.000371196	104.82
	A0A505HLM7	472	K	Non-specific serine/threonine protein kinase	CAN33_0040195	LEGWFPLK(1)SR	2	-0.91278	3	3	1	66.486	0.0161976	66.486	1	86.1144	0.00255613	86.114	1	91.3133	0.0018246	91.313
	A0A254TLW9	126	K	GTP-binding protein rhoA domain protein	ATCC64974_106960	VQTIHEK(1)NLIYR	3	-0.14116	4	3	1	142.117	3.12e-07	142.12	1	117.792	5.97e-06	117.79	1	92.1898	0.000249849	92.19
	A0A117E1S5	166	K	Phosphomannomutase	ABL_07169	DLVDALK(1)K	2	-1.9419	6	3	1	81.2963	0.0134052	81.296	1	95.7414	0.00608515	95.741	1	60.4363	0.0241469	71.501
	A0A117E1S5	153	K	Phosphomannomutase	ABL_07169	EFEAYDK(1)IHNIR	3	2.2739	5	3	1	91.9612	0.00017365	93.243	1	91.9612	0.000600467	91.961	1	102.4	1.85e-05	102.4
	A0A117E1S5	146	K	Phosphomannomutase	ABL_07169	K(1)EFEAYDK	2	3.0914	6	3	1	112.711	0.0025008	112.71	1	125.969	0.00107788	125.97	1	114.401	0.00228803	114.4
	A0A117E1S5	204	K	Phosphomannomutase	ABL_07169	TYCLQHVEAEK(1)DITGIDYK	3	-2.4744	3	3	1	48.9189	0.0302185	48.919	1	56.3465	0.0143345	56.347	1	62.7394	0.00987594	62.739
	A0A117E1S5	118	K	Phosphomannomutase	ABL_07169	YIANLELPK(1)K	2	3.9857	3	3	1	111.734	0.00049886	111.73	1	110.884	0.000527513	110.88	1	119.528	0.00023606	119.53
	A0A254U0S5	462	K	Catalase	ATCC64974_10470	ALSPK(1)FR	2	-0.16923	3	3	1	69.9985	0.0367339	69.998	1	60.9719	0.0522553	60.972	1	71.1411	0.0347691	71.141
	A0A254U0S5	716	K	Catalase	ATCC64974_10470	ESVQIAK(1)GAK	2	0.33013	4	3	1	76.2278	0.00394724	76.228	1	96.3419	0.00111704	96.342	1	85.3546	0.00266303	85.355
	A0A254U0S5	138	K	Catalase	ATCC64974_10470	FSTVQGSK(1)GSADTVR	2	-0.26613	7	3	1	138.186	5.32e-10	138.19	1	134.807	5.37e-18	185.67	1	127.664	2.54e-10	142.91
	A0A254U0S5	25	K	Catalase	ATCC64974_10470	K(1)TVDLER	2	0.051003	6	3	1	99.1386	0.0121218	99.139	1	111.947	0.0079236	111.95	1	124.983	0.0043285	124.98
	A0A254U0S5	116	K	Catalase	ATCC64974_10470	LLESCEDVTYAK(1)VLTDTSR	3	-0.37455	3	3	1	140.277	2.05e-10	140.28	1	145.426	5.31e-11	145.43	1	121.014	2.86e-07	121.01
	A0A117E1Y2	606	K	Catalase	ABL_06316	SPIYADGESK(1)ETSQGIIADHQYDGQR	3	0.22248	13	3	1	185.18	1.62e-53	245.49	1	187.753	3.6e-54	261.78	1	242.943	7.56e-78	297.98
	A0A254U0S5	595	K	Catalase	ATCC64974_10470	VAGALPFVIGTK(1)R	2	-0.41083	3	3	1	65.0429	0.0185524	65.043	1	71.9334	0.00752929	71.933	1	56.5691	0.0321083	56.569
	A0A505HZG8	927	K	Mitochondrial carrier family protein	CAN33_0033050	DAEEK(1)IK	2	-0.17528	10	3	1	109.012	0.00645837	109.01	1	104.747	0.00740885	104.75	1	108.461	0.00658127	108.46
	A0A505HZG8	876	K	Mitochondrial carrier family protein	CAN33_0033050	LWSLVPAEK(1)R	2	-0.70896	11	3	1	119.528	0.00023606	119.53	1	123.792	0.000104189	123.79	1	120.062	0.000218086	120.06
	A0A505HZG8	845	K	Mitochondrial carrier family protein	CAN33_0033050	YHPGYFGK(1)VGMR	3	-0.76115	7	3	1	61.3438	0.00918167	61.344	1	94.4653	0.000178992	94.465	1	86.189	0.000436711	86.189
	A0A505HZG8	860	K	Mitochondrial carrier family protein	CAN33_0033050	TQQQFWK(1)PTINLDK	2	1.4339	4	3	1	183.999	2.88e-14	184	1	244.442	4.37e-29	244.44	1	187.164	2.05e-14	187.16
	A0A254TXP4	317	K	Mitochondrial ribosomal protein L51 / S25 / CI-B8 domain family protein	ATCC64974_98010	IITHPIAGTVK(1)R	3	0.041632	3	3	1	63.1805	0.00852012	63.181	1	58.32	0.0115164	58.32	1	74.3925	0.00160844	74.392
	A0A254TZY9	7	K	Tetratricopeptide repeat family protein	ATCC64974_65660	ASLSTK(1)TGQVVDR	2	-0.42027	3	3	1	114.705	2.54e-06	114.7	1	122.639	2.32e-07	122.64	1	154.102	9.64e-11	154.1
	A0A254TZY9	100	K	Tetratricopeptide repeat family protein	ATCC64974_65660	DPK(1)TGEIFR	2	-0.83181	5	3	1	123.863	0.000293455	123.86	1	119.224	0.000520549	119.22	1	103.255	0.00137432	103.26
	A0A254TZY9	452	K	Tetratricopeptide repeat family protein	ATCC64974_65660	EK(1)LSLDLEQTGK	2	-0.63026	3	3	1	94.1217	0.000399778	94.122	1	77.6441	0.00148114	77.644	1	96.4641	0.000246058	96.464
	A0A254TZY9	181	K	Tetratricopeptide repeat family protein	ATCC64974_65660	IIAK(1)YDIR	2	0.17348	5	3	1	51.1131	0.0467944	51.113	1	51.0662	0.0469211	51.066	1	56.2581	0.038714	56.258
	A0A254TZY9	398	K	Tetratricopeptide repeat family protein	ATCC64974_65660	NK(1)TGAPLVVR	2	-0.21686	4	3	1	90.0503	0.00200231	90.05	1	73.8853	0.00641952	73.885	1	76.2278	0.00394724	76.228
	A0A254TZY9	582	K	Tetratricopeptide repeat family protein	ATCC64974_65660	VDDSSASIGK(1)R	2	-0.0063119	8	3	1	102.047	0.00235658	102.05	1	142.996	1.85e-06	143	1	121.68	1.82e-05	121.68
	A0A254TZY9	424	K	Tetratricopeptide repeat family protein	ATCC64974_65660	VEEWQIDLDK(1)K	2	0.26852	4	3	1	134.99	5.14e-06	134.99	1	135.098	5.1e-06	135.1	1	127.174	8.35e-06	127.17
	A0A117E2E5	41	K	Beta-glucosidase	ABL_08131	DK(1)AAQVTSK	2	0.50093	9	3	1	110.382	0.000993303	110.38	1	114.894	0.000752048	114.89	1	123.112	0.000312673	123.11
	A0A117E2E5	3525	K	Beta-glucosidase	ABL_08131	ELK(1)GFTK	2	0.41574	3	3	1	72.7893	0.0228504	72.789	1	97.0933	0.010455	97.093	1	93.1955	0.0134567	93.195
	A0A117E2E5	3257	K	Beta-glucosidase	ABL_08131	GSK(1)HLNAGQTYK	3	-0.30527	3	3	1	50.8967	0.0165999	50.897	1	57.4139	0.0114861	57.414	1	43.0301	0.0318068	43.03
	A0A117E2E5	205	K	Beta-glucosidase	ABL_08131	K(1)GLQVGEGK	2	-0.13895	3	3	1	95.8224	0.00327979	95.822	1	88.9485	0.00537242	88.948	1	110.534	0.00134484	110.53
	A0A117E2E5	3237	K	Beta-glucosidase	ABL_08131	LLIDNETVVDNTK(1)NQR	2	1.8963	3	3	1	193.473	4.73e-19	193.47	1	199.148	1.44e-22	199.15	1	207.852	8.04e-23	207.85
	A0A117E2E5	162	K	Beta-glucosidase	ABL_08131	NVDEIVINAGK(1)R	2	-0.62391	9	3	1	193.732	1.35e-12	193.73	1	134.49	2.17e-06	134.49	1	174.228	2.32e-11	174.23
	A0A117E2E5	273	K	Beta-glucosidase	ABL_08131	QVAQVAYEK(1)K	2	-0.33092	9	3	1	143.96	1.61e-05	143.96	1	169.993	1.45e-07	169.99	1	152.538	1.39e-06	152.54
	A0A117E2I4	88	K	CorA-like Mg2+ transporter family protein	ABL_08344	DYQDEK(1)GDVIMK	2	-1.2355	3	3	1	117.2	1.36e-05	117.2	1	121.558	6.09e-06	121.56	1	89.5068	0.000702636	89.507
	A0A117E2I4	94	K	CorA-like Mg2+ transporter family protein	ABL_08344	GDVIMK(1)YTADEAR	2	-0.51279	3	3	1	112.423	4.86e-06	112.42	1	112.423	4.86e-06	112.42	1	130.199	1.53e-08	130.2
	A0A117E2I4	104	K	CorA-like Mg2+ transporter family protein	ABL_08344	SLK(1)AYGELPEHAK	3	-0.15583	5	3	1	113.369	2.11e-06	113.37	1	83.4743	0.000353932	83.474	1	87.4472	0.000267665	87.447
	A0A254UGN7	135	K	Eukaryotic translation initiation factor eIF2A family protein	ATCC64974_95090	LSGEK(1)GTDK	2	-0.12598	5	3	1	60.3978	0.0270356	60.398	1	54.094	0.0353347	54.094	1	54.9816	0.034166	54.982
	A0A254UGN7	567	K	Eukaryotic translation initiation factor eIF2A family protein	ATCC64974_95090	SK(1)EVGDIYATR	2	-0.4377	6	3	1	80.3185	0.00184551	80.318	1	83.5305	0.00155248	83.53	1	84.2973	0.00148253	84.297
	A0A254U534	633	K	Aldo/keto reductase family protein	ATCC64974_73150	AK(1)PAPGSK	2	0.3559	3	3	1	48.5612	0.0536922	48.561	1	48.5612	0.0536922	48.561	1	45.0814	0.0654852	45.081
	A0A505I279	458	K	Fungal specific transcription factor domain family protein	CAN33_0032590	SLSEGEEAK(1)K	2	0.52193	3	3	1	83.8618	0.00392199	83.862	1	94.6921	0.00184173	94.692	1	105.975	0.000693037	105.98
	A0A3F3R979	102	K	Phospho-2-dehydro-3-deoxyheptonate aldolase	ATCC64974_23920	AYLEK(1)PR	2	-0.20027	6	3	1	102.714	0.0078618	102.71	1	91.6263	0.0146652	91.626	1	84.0975	0.0204631	84.097
	A0A3F3R979	262	K	Phospho-2-dehydro-3-deoxyheptonate aldolase	ATCC64974_23920	EALAGK(1)K	2	-0.29522	6	3	1	83.6143	0.0284417	83.614	1	83.6143	0.0284417	83.614	1	74.4152	0.0397772	74.415
	A0A3F3R979	219	K	Phospho-2-dehydro-3-deoxyheptonate aldolase	ATCC64974_23920	FLGVTK(1)QGLAAITK	2	0.64841	8	3	1	185.27	2.55e-14	185.27	1	196.951	1.05e-18	196.95	1	203.271	7.47e-19	203.27
	A0A3F3R979	243	K	Phospho-2-dehydro-3-deoxyheptonate aldolase	ATCC64974_23920	GGNK(1)GTNYDR	2	0.1906	7	3	1	94.6597	0.00135374	94.66	1	93.8429	0.00146866	93.843	1	88.0565	0.00228286	88.056
	A0A3F3R979	126	K	Phospho-2-dehydro-3-deoxyheptonate aldolase	ATCC64974_23920	GLINDPDIDESYNINK(1)GLR	2	-0.17908	5	3	1	246.681	1.85e-42	246.68	1	51.5662	3.02e-35	238.94	1	284.879	9.54e-52	284.88
	A0A3F3R979	35	K	Phospho-2-dehydro-3-deoxyheptonate aldolase	ATCC64974_23920	K(1)ESLEAVR	2	0.32142	5	3	1	103.546	0.00365451	103.55	1	107.574	0.00314743	107.57	1	97.4306	0.00522917	97.431
	A0A117E3B8	65	K	40S ribosomal protein S9	ABL_08746	ELLTLDEK(1)DPK	2	-0.47853	9	3	1	135.795	3.52e-06	135.8	1	107.026	6.52e-05	107.03	1	86.9232	8.6e-06	123.01
	A0A117E3B8	68	K	40S ribosomal protein S9	ABL_08746	ELLTLDEK(0.028)DPK(0.972)R	3	0.34794	8	3	0.843949	7.3305	0.000464939	88.021	0.971784	15.3708	0.000790152	79.492	0.96001	13.8032	0.000232292	94.122
	A0A117E3B8	176	K	40S ribosomal protein S9	ABL_08746	K(1)AAAAAGGGDDEAEEDEE	2	0.47397	3	3	1	155.633	7.37e-15	155.63	1	179.741	9.84e-22	179.74	1	176.491	1.2e-21	176.49
	A0A117E3B8	29	K	40S ribosomal protein S9	ABL_08746	LDSELK(1)IVGEYGLR	2	1.76	3	3	1	136.826	4.59e-09	136.83	1	135.137	5.31e-09	135.14	1	115.682	2.16e-06	115.68
	A0A117E3B8	154	K	40S ribosomal protein S9	ABL_08746	LDSQK(1)HIDFALTSPYGGGRPGR	4	-2.2697	11	3	1	126.262	3.54e-10	126.26	1	137.857	1.58e-10	137.86	1	85.0542	9.34e-07	115.63
	A0A117E3B8	120	K	40S ribosomal protein S9	ABL_08746	LGLAK(1)SIHHAR	3	-0.31132	5	3	1	49.4481	0.0204902	49.448	1	49.4481	0.0204902	49.448	1	49.0806	0.0211423	49.081
	A0A117E3B8	115	K	40S ribosomal protein S9	ABL_08746	LQTCVYK(1)LGLAK	2	0.72001	5	3	1	61.9324	0.018623	61.932	1	72.2905	0.0058222	72.29	1	66.2667	0.0132666	66.267
	A0A117E3B8	92	K	40S ribosomal protein S9	ABL_08746	MK(1)LDYVLALR	2	-0.062031	6	3	1	100.687	0.000526198	100.69	1	92.8661	0.00132402	92.866	1	114.862	0.000237563	114.86
	A0A117E3B8	51	K	40S ribosomal protein S9	ABL_08746	VQLTLSK(1)IR	2	0.39911	6	3	1	132.01	0.000216726	132.01	1	123.749	0.000294537	123.75	1	107.788	0.00113198	107.79
	A0A117E3B8	10	K	40S ribosomal protein S9	ABL_08746	VYSK(1)TYK	2	0.51039	8	3	1	91.9062	0.0144496	91.906	1	81.7839	0.0222448	81.784	1	91.9062	0.0144496	91.906
	A0A117E3C1	5	K	40S ribosomal protein S28	ABL_09509	MDSAK(1)QPAK	2	0.12833	27	3	1	93.1779	0.000889239	99.136	1	84.0827	0.00285484	84.083	1	83.9983	0.000820547	100.25
	A0A117E3C1	46	K	40S ribosomal protein S28	ABL_09509	NVK(1)GPVK	2	0.24078	6	3	1	60.7599	0.05262	60.76	1	58.9811	0.0556786	58.981	1	60.7879	0.0525719	60.788
	A0A254U7M6	114	K	Cystathionine beta-synthase	ATCC64974_39000	MSAEK(1)VSVLR	2	2.1583	3	3	1	91.2151	0.00183842	91.215	1	104.144	0.000552909	104.14	1	125.226	7.17e-05	125.23
	A0A254U7M6	364	K	Cystathionine beta-synthase	ATCC64974_39000	SDAFAGSQVK(1)ALR	2	0.010215	3	3	1	168.759	2.01e-11	168.76	1	125.527	1.95e-08	125.53	1	133.148	1.27e-08	133.15
	A0A254U7M6	267	K	Cystathionine beta-synthase	ATCC64974_39000	TADK(1)ESFQYSR	2	-1.0513	3	3	1	104.593	7.38e-05	104.59	1	130.435	5.14e-06	130.44	1	120.528	1.74e-05	120.53
	A0A254U7M6	145	K	Cystathionine beta-synthase	ATCC64974_39000	TPNEAAFDSPESHIGVAK(1)R	3	-0.029707	3	3	1	153.829	3.17e-15	153.83	1	198.487	1.41e-28	198.49	1	196.758	1.53e-28	196.76
	A0A254U7M6	263	K	Cystathionine beta-synthase	ATCC64974_39000	WYK(1)TADK	2	0.67797	3	3	1	110.12	0.00621161	110.12	1	91.8534	0.0144903	91.853	1	71.5012	0.03415	71.501
	A0A505IK06	127	K	Inositol-1-monophosphatase	CAN33_0052130	AK(1)EDGGAMVR	2	2.7576	3	3	1	66.0557	0.0138214	66.056	1	56.043	0.0299978	56.043	1	77.1917	0.00314216	77.192
	A0A3F3RH41	32	K	Uncharacterized protein	ATCC64974_51670	LSTYLK(1)TYR	2	0.26986	6	3	1	118.669	0.000550186	118.67	1	132.01	0.000216726	132.01	1	147.405	7.29e-05	147.4
	A0A3F3RH41	20	K	Uncharacterized protein	ATCC64974_51670	NFK(1)ENGQIR	2	-3.5341	13	3	1	101.896	0.000426182	120.99	1	120.989	0.000173815	136.57	1	91.2652	0.000293488	123.86
	A0A3F3RH41	120	K	Uncharacterized protein	ATCC64974_51670	QAK(1)EQGVHLHLK	3	-0.059964	4	3	1	85.8127	0.000448427	85.813	1	93.3452	0.000213872	93.345	1	80.6901	0.000607941	80.69
	A0A3F3RH41	50	K	Uncharacterized protein	ATCC64974_51670	VNGAVQK(1)GMPYK	2	2.104	6	3	1	96.2294	0.000126033	99.5	1	77.0624	7.12e-05	109.72	1	109.721	7.12e-05	109.72
	A0A3F3RH41	60	K	Uncharacterized protein	ATCC64974_51670	VYNGK(1)TGVVYNVTK	2	-0.73	10	3	1	68.9778	1.81e-10	153.79	1	87.8079	3.31e-11	167.92	1	208.465	4.96e-19	208.47
	A0A117E486	691	K	Uncharacterized protein	ABL_09018	GVSTK(1)FAGGR	2	1.503	6	3	1	55.3143	0.0309608	55.314	1	66.9202	0.0156238	66.92	1	64.82	0.0183991	64.82
	A0A117E486	3231	K	Uncharacterized protein	ABL_09018	IAGDSQIK(1)LR	2	-0.30292	5	3	1	48.9809	0.00177605	91.658	1	80.0371	0.00341124	80.037	1	48.284	0.000658624	99.864
	A0A117E486	3320	K	Uncharacterized protein	ABL_09018	NASGK(1)LDR	2	-2.327	3	3	1	50.4729	0.0485249	50.473	1	74.9406	0.012945	74.941	1	46.0014	0.0606115	46.001
	A0A117E486	502	K	Uncharacterized protein	ABL_09018	TSK(1)SVDLHR	2	-0.91325	4	3	1	86.8981	0.00439288	86.898	1	40.4964	0.000993303	110.38	1	114.401	0.00077839	114.4
	A0A254UCW7	166	K	PCI domain-containing protein	ATCC64974_73260	NLMEGSYDK(1)VWR	2	1.6992	3	3	1	58.0983	0.0225586	58.098	1	116.238	1.52e-05	116.24	1	58.0983	0.0164083	58.098
	A0A254TQW1	212	K	Ctr copper transporter family protein	ATCC64974_53220	EANEDK(1)GDLSPLK	2	0.187	3	3	1	192.4	1.48e-14	192.4	1	154.233	1.45e-10	154.23	1	131.358	1.43e-08	131.36
	A0A254TQW1	39	K	Ctr copper transporter family protein	ATCC64974_53220	ELLAK(1)AGFQEIK	2	-1.0296	3	3	1	148.616	3.13e-08	148.62	1	141.581	7.24e-07	141.58	1	113.987	1.91e-05	113.99
	A0A254TQW1	413	K	Ctr copper transporter family protein	ATCC64974_53220	K(1)AGEDVGEK	2	-0.94712	3	3	1	69.3456	0.0208254	69.346	1	81.0165	0.00778716	81.017	1	76.302	0.00922242	76.302
	A0A254TQW1	152	K	Ctr copper transporter family protein	ATCC64974_53220	LIK(1)IDRPILR	3	-0.25594	3	3	1	104.221	0.000320159	104.22	1	97.8134	0.000528747	97.813	1	98.0402	0.000510201	98.04
	A0A254TQW1	60	K	Ctr copper transporter family protein	ATCC64974_53220	PGGK(1)YYLTR	2	0.44777	4	3	1	72.434	0.0111899	72.434	1	90.827	0.00351668	90.827	1	90.827	0.00351668	90.827
	A0A254TQW1	203	K	Ctr copper transporter family protein	ATCC64974_53220	TGASEETDK(1)AAK	2	0.25749	3	3	1	162.486	1.2e-08	162.49	1	138.236	1.13e-06	138.24	1	133.321	1.73e-06	133.32
	A0A505ITM1	245	K	Aldehyde dehydrogenase family protein	CAN33_0051385	IVELLGPK(1)GFTR	2	-0.5745	3	3	1	67.9969	0.0111283	67.997	1	90.7928	0.000618241	90.793	1	66.9887	0.0123743	66.989
	A0A505IJY9	524	K	Fungal specific transcription factor domain family protein	CAN33_0048070	DVTK(1)LNSLR	2	0.15993	3	3	1	60.3978	0.0270356	60.398	1	54.5394	0.0347483	54.539	1	87.149	0.00433693	87.149
	A0A505IKW2	727	K	Clustered mitochondria protein homolog	CLU1	LAQLSK(1)EK	2	0.80873	4	3	1	88.8188	0.00702755	88.819	1	111.167	0.00197434	111.17	1	111.947	0.00190242	111.95
	A0A505IKW2	434	K	Clustered mitochondria protein homolog	CLU1	VAVGK(1)DVVGIK	2	0.34987	3	3	1	68.6757	0.0116678	68.676	1	77.5969	0.00209379	77.597	1	83.2258	0.00158028	83.226
	A0A505I8G8	345	K	RNA polymerase I specific initiation factor family protein	CAN33_008630	AVVGAAK(1)SIDR	2	1.4088	3	3	1	93.3452	0.000657104	93.345	1	139.858	2.3e-06	139.86	1	127.514	6.02e-06	127.51
	A0A505I8G8	295	K	RNA polymerase I specific initiation factor family protein	CAN33_008630	LTPDNDIEAIK(1)R	2	0.89034	3	3	1	67.9969	0.015191	67.997	1	77.1846	0.00206304	77.185	1	75.89	0.00217901	75.89
	A0A254TW71	31	K	Sel1 repeat family protein	ATCC64974_12900	EAIAEMGSVK(1)LFNK	2	0.1575	3	3	1	220.692	1.33e-23	220.69	1	208.272	5.06e-19	208.27	1	183.891	2.91e-14	183.89
	A0A254TW71	202	K	Sel1 repeat family protein	ATCC64974_12900	GSSNSYAIK(1)K	2	-0.19328	9	3	1	88.1337	0.00310145	88.134	1	101.381	0.000847938	101.38	1	107.788	0.000631916	107.79
	A0A254TV57	335	K	Homoserine dehydrogenase	ATCC64974_56730	GSDNIISFYTK(1)R	2	0.037082	3	3	1	74.9873	0.00339821	74.987	1	70.829	0.0104132	70.829	1	67.6344	0.0234872	67.634
	A0A254TR00	238	K	"Arabinan endo-1,5-alpha-L-arabinosidase"	ATCC64974_54210	SK(1)TGTGNFVDK	2	0.76718	19	3	1	100.376	7e-05	105.66	1	75.0877	3.33e-05	116.03	1	78.964	7.79e-05	103.44
	A0A3F3RPC8	17	K	60S ribosomal protein L36	ATCC64974_77860	GHK(1)TTPLNTPK	2	-0.23158	5	3	1	103.433	7.79e-05	103.43	1	142.968	1.36e-06	142.97	1	182.348	2.55e-11	182.35
	A0A3F3RPC8	25	K	60S ribosomal protein L36	ATCC64974_77860	TTPLNTPK(1)TR	2	-0.20861	6	3	1	80.706	0.00331713	80.706	1	63.4154	0.0202553	63.415	1	58.1721	0.0271842	58.172
	A0A3F3RPC8	88	K	60S ribosomal protein L36	ATCC64974_77860	K(1)VEDMQR	2	-0.48253	3	3	1	86.7939	0.0250992	86.794	1	77.0717	0.0353196	77.072	1	95.9093	0.0155166	95.909
	A0A3F3RPC8	14	K	60S ribosomal protein L36	ATCC64974_77860	SGIVVGLNK(1)GHK	2	-0.16704	3	3	1	56.2048	0.0257013	56.205	1	88.3377	0.00077936	88.338	1	89.3564	0.000712505	89.356
	A0A124BVY0	39	K	Acetyltransferase (GNAT) domain family protein	ABL_02166	AAK(1)VLEQLSGQTPVYSK	3	0.12286	6	3	1	54.7643	8.32e-15	154.49	1	50.7217	1.18e-14	147.6	1	66.9768	0.00426607	66.977
	A0A124BVY0	53	K	Acetyltransferase (GNAT) domain family protein	ABL_02166	VLEQLSGQTPVYSK(1)AR	2	-0.60429	6	3	1	217.323	1.06e-23	217.32	1	56.8168	9.41e-16	170.09	1	248.254	7.49e-36	248.25
	A0A124BVY0	8	K	Acetyltransferase (GNAT) domain family protein	ABL_02166	DK(1)SANPMR	2	-0.45284	20	3	1	93.9915	0.00228545	102.51	1	106.911	0.00213924	106.91	1	82.4258	0.000687577	123.98
	A0A124BVY0	79	K	Acetyltransferase (GNAT) domain family protein	ABL_02166	GPK(1)AEEILER	2	0.010028	9	3	1	148.183	1.24e-06	148.18	1	128.081	6.26e-05	128.08	1	115.327	0.000276712	115.33
	A0A124BVY0	165	K	Acetyltransferase (GNAT) domain family protein	ABL_02166	ITQNETIK(1)WFK	2	0.21031	8	3	1	198.812	3.76e-14	198.81	1	215.077	6.95e-15	215.08	1	197.734	3.96e-14	197.73
	A0A124BVY0	91	K	Acetyltransferase (GNAT) domain family protein	ABL_02166	VK(1)EYELR	2	-0.041284	10	3	1	116.726	0.00473981	116.73	1	126.278	0.00310219	126.28	1	109.012	0.00645837	109.01
	A0A254TU69	218	K	Putative integral membrane protein	ATCC64974_78650	ELGADHVINYK(1)TEPNWGDVAR	3	-1.7714	3	3	1	144.822	5.61e-11	144.82	1	165.491	8.37e-16	165.49	1	100.534	2.05e-06	100.53
	A0A254TU69	207	K	Putative integral membrane protein	ATCC64974_78650	LK(1)ELGADHVINYK	3	1.5713	3	3	1	110.379	2.73e-06	110.38	1	98.5924	2.57e-05	98.592	1	117.704	1.2e-06	117.7
	A0A254TU69	341	K	Putative integral membrane protein	ATCC64974_78650	NHFGK(1)LAIK	2	-0.31056	5	3	1	161.789	3.58e-05	161.79	1	119.068	0.00052889	119.07	1	138.396	0.000156586	138.4
	A0A254U3A2	286	K	Peptidase M48 family protein	ATCC64974_82030	NK(0.001)QFNQK(0.999)LSR	2	0.39043	3	3	0.999106	32.3954	0.0383669	41.399	0.999063	32.0775	0.0383669	41.399	0.999358	34.859	0.0474241	44.863
	A0A3F3RSF1	765	K	Uncharacterized protein	ATCC64974_86070	AHFEEAMK(1)SAR	3	0.14684	10	3	1	93.5609	0.000302454	93.561	1	104.434	3.53e-05	104.43	1	77.3584	0.00100382	77.358
	A0A3F3RSF1	715	K	Uncharacterized protein	ATCC64974_86070	AVK(1)LAIK	2	0.45307	3	3	1	54.2049	0.0638914	54.205	1	70.9125	0.0351622	70.912	1	58.6044	0.0563264	58.604
	A0A3F3RSF1	584	K	Uncharacterized protein	ATCC64974_86070	DIFDK(1)AR	2	-0.33846	8	3	1	93.1955	0.00842452	100.19	1	73.2601	0.0240278	79.469	1	75.7382	0.0240413	79.451
	A0A3F3RSF1	333	K	Uncharacterized protein	ATCC64974_86070	EK(1)TNGEVER	2	-0.17647	10	3	1	105.195	0.00133195	105.2	1	115.781	0.0015498	115.78	1	101.381	0.000704596	115.78
	A0A3F3RSF1	521	K	Uncharacterized protein	ATCC64974_86070	ELIESVQYPVDHPEK(1)FQK	3	-0.053163	9	3	1	168.686	3.96e-16	168.69	1	157.114	2.31e-15	157.11	1	170.113	1.59e-16	170.11
	A0A3F3RSF1	524	K	Uncharacterized protein	ATCC64974_86070	FQK(1)FGLSPSR	2	-0.54684	6	3	1	125.226	7.17e-05	125.23	1	152.538	1.01e-06	152.54	1	155.002	8.87e-07	155
	A0A3F3RSF1	677	K	Uncharacterized protein	ATCC64974_86070	ESILK(1)AQLR	2	-0.83495	6	3	1	112.411	0.000884799	112.41	1	84.0827	0.00502076	84.083	1	109.11	0.0010613	109.11
	A0A3F3RSF1	78	K	Uncharacterized protein	ATCC64974_86070	GDTVLVK(1)GK	2	-1.3486	6	3	1	74.4644	0.00851677	74.464	1	66.5676	0.018913	66.568	1	83.7828	0.00508763	83.783
	A0A3F3RSF1	269	K	Uncharacterized protein	ATCC64974_86070	GILMYGPPGTGK(1)TLMAR	2	1.6447	3	3	1	63.5463	0.00593513	63.546	1	75.376	0.000325307	75.376	1	81.7134	0.000735756	81.713
	A0A3F3RSF1	543	K	Uncharacterized protein	ATCC64974_86070	GVLFYGPPGTGK(1)TMLAK	2	1.3178	4	3	1	113.473	2.62e-06	113.47	1	90.7058	0.000367858	90.706	1	104.159	5.07e-06	104.16
	A0A3F3RSF1	229	K	Uncharacterized protein	ATCC64974_86070	K(1)QMAQIR	2	3.3301	3	3	1	76.1344	0.0363049	76.134	1	84.2437	0.0277801	84.244	1	77.7407	0.0346163	77.741
	A0A3F3RSF1	404	K	Uncharacterized protein	ATCC64974_86070	LEILSIHTK(1)NMK	3	0.32837	4	3	1	89.3005	0.000339819	89.301	1	46.8795	0.000418549	86.772	1	89.3005	0.000339819	89.301
	A0A3F3RSF1	24	K	Uncharacterized protein	ATCC64974_86070	VNLHDASGADK(1)K	3	0.086716	8	3	1	150.265	8.65e-16	155.17	1	80.9595	8e-07	102.29	1	47.0374	1.26e-15	147.91
	A0A3F3RSF1	633	K	Uncharacterized protein	ATCC64974_86070	VVNQLLTEMDGMTSK(1)K	2	-3.2611	6	3	1	46.5708	8.02e-08	122.63	1	86.5477	0.000234715	86.548	1	94.5693	5.25e-05	95.067
	A0A3F3RSF1	505	K	Uncharacterized protein	ATCC64974_86070	WEDIGGLEEVK(1)R	2	-0.37565	6	3	1	132.79	2.45e-06	132.79	1	104.175	4.91e-05	104.17	1	119.386	1.34e-05	119.39
	A0A3F3RSF1	787	K	Uncharacterized protein	ATCC64974_86070	YEAFAQSLK(1)NSGGSSFFR	2	-0.091845	5	3	1	226.648	2.37e-34	226.65	1	245.665	3.51e-42	245.66	1	248.131	3.1e-42	248.13
	A0A254UC87	302	K	"WD domain, G-beta repeat family protein"	ATCC64974_50600	AITAFHDLIENK(1)IQNR	3	-1.0557	4	3	1	206.273	4.37e-23	206.27	1	203.764	5.24e-23	203.76	1	163.804	3.26e-15	163.8
	A0A254UC87	96	K	"WD domain, G-beta repeat family protein"	ATCC64974_50600	EK(1)LVGWYHSGPK	3	-2.7681	3	3	1	64.2245	0.00749243	64.224	1	50.2222	0.0179039	50.222	1	58.32	0.0109548	58.32
	A0A254UC87	106	K	"WD domain, G-beta repeat family protein"	ATCC64974_50600	LVGWYHSGPK(1)LR	3	-0.36308	4	3	1	78.9027	0.0006636	78.903	1	83.1822	0.000530339	83.182	1	111.63	1.1e-05	111.63
	A0A3F3RH19	303	K	SPX domain-containing protein	ATCC64974_50340	K(1)VVTDDDR	2	-2.1178	3	3	1	72.9281	0.0214601	72.928	1	72.9281	0.0214601	72.928	1	72.9281	0.0214601	72.928
	A0A3F3RH19	24	K	SPX domain-containing protein	ATCC64974_50340	YIDYNK(1)LK	2	0.071132	3	3	1	96.4916	0.00218938	96.492	1	83.2061	0.00911115	83.206	1	83.2061	0.00911115	83.206
	A0A254UER9	258	K	Phosphatidate cytidylyltransferase	ATCC64974_50090	TQLIQLSPK(1)K	2	0.52054	3	3	1	64.1212	0.0263769	64.121	1	64.1212	0.0263769	64.121	1	70.195	0.0154201	70.195
	A0A254UBL1	262	K	Alkaline phosphatase	ATCC64974_48550	DLVELAK(1)EGGYHYMDDR	3	-0.14394	3	3	1	113.883	1.19e-06	113.88	1	88.5651	0.000216103	88.565	1	113.883	1.19e-06	113.88
	A0A124BWU1	118	K	RNA recognition motif family protein	ABL_03547	AFLVHNPK(1)DVELLLMHNR	4	-0.46629	3	3	1	88.1898	4.64e-05	88.19	1	72.359	0.00161734	72.359	1	60.0624	0.00600872	60.062
	A0A124BWU1	151	K	RNA recognition motif family protein	ABL_03547	AK(1)ALGVK	2	1.7633	3	3	1	73.9747	0.0298965	73.975	1	76.0346	0.0266723	76.035	1	88.0288	0.0174356	88.029
	A0A124BWU1	156	K	RNA recognition motif family protein	ABL_03547	ALGVK(1)VTNPK	2	-0.36888	6	3	1	112.357	0.000350051	112.36	1	82.2607	0.00309837	82.261	1	82.4167	0.00307643	82.417
	A0A124BWU1	161	K	RNA recognition motif family protein	ABL_03547	VTNPK(1)GR	2	0.161	6	3	1	100.742	0.00830111	100.74	1	111.035	0.00600761	111.04	1	77.7407	0.0253584	77.741
	A0A124BWU1	49	K	RNA recognition motif family protein	ABL_03547	HVPIVK(1)K	2	0.22455	3	3	1	86.0864	0.0258429	86.086	1	74.4385	0.0397225	74.439	1	86.0864	0.0258429	86.086
	A0A124BWU1	43	K	RNA recognition motif family protein	ABL_03547	K(1)HVPIVK	2	0.25622	4	3	1	81.2967	0.0308781	81.297	1	77.0577	0.0353343	77.058	1	71.2957	0.0470997	71.296
	A0A124BWU1	149	K	RNA recognition motif family protein	ABL_03547	VDIIAK(1)AK	2	-0.20457	6	3	1	69.8246	0.0200015	69.825	1	65.8797	0.0254428	65.88	1	76.4776	0.0116089	76.478
	A0A3F3RBR0	61	K	Uncharacterized protein	ATCC64974_32290	DSYVGDEAQSK(1)R	2	-1.412	26	3	1	154.281	3.19e-08	154.28	1	160.857	6.42e-09	167.71	1	140.001	1.25e-06	140
	A0A3F3RBR0	326	K	Uncharacterized protein	ATCC64974_32290	EITALAPSSMK(1)VK	2	2.3842	7	3	1	86.5922	5.25e-06	109	1	85.5355	7.86e-05	97.69	1	92.2953	0.000342242	92.295
	A0A3F3RBR0	328	K	Uncharacterized protein	ATCC64974_32290	VK(1)IIAPPER	2	-0.27134	6	3	1	96.3419	0.00228678	96.342	1	94.3092	0.0027401	94.309	1	96.3419	0.00228678	96.342
	A0A3F3RBR0	50	K	Uncharacterized protein	ATCC64974_32290	HHGIMIGMGQK(1)DSYVGDEAQSK	3	0.23151	24	3	1	160.274	1.01e-15	160.27	1	146.782	9.12e-18	146.78	1	136.811	6.5e-13	136.81
	A0A3F3RBR0	291	K	Uncharacterized protein	ATCC64974_32290	K(1)DLYGNIVMSGGTTMYPGISDR	3	-1.0701	4	3	1	58.812	7.02e-06	111.11	1	118.079	8.29e-10	118.08	1	114.189	5.26e-06	114.19
	A0A3F3RBR0	315	K	Uncharacterized protein	ATCC64974_32290	MQK(1)EITALAPSSMK	2	0.11348	6	3	1	134.374	4.65e-09	134.37	1	91.789	2.07e-15	193.97	1	201.725	8.21e-19	201.72
	A0A3F3RBR0	113	K	Uncharacterized protein	ATCC64974_32290	VAPEEHPVLLTEAPINPK(1)SNR	3	0.21876	12	3	1	137.983	2.16e-10	137.98	1	95.6224	4.54e-05	95.622	1	133.159	3.28e-10	133.16
	A0A3F3RBF9	161	K	Eukaryotic porin family protein	ATCC64974_32640	SLAK(1)EFSK	2	1.2222	3	3	1	66.9619	0.0239501	66.962	1	72.2432	0.0166654	72.243	1	71.6136	0.0147984	71.614
	A0A124BX74	7	K	Adenosylhomocysteinase	ABL_04200	AAPAQK(1)FK	2	0.132	9	3	1	77.2825	0.00745425	77.282	1	89.5498	0.00445286	89.55	1	100.188	0.00196856	100.19
	A0A124BX74	385	K	Adenosylhomocysteinase	ABL_04200	AEDAEFGK(1)K	2	0.93022	12	3	1	123.86	0.000400634	123.86	1	136.566	0.000237272	136.57	1	136.566	0.000237272	136.57
	A0A124BX74	386	K	Adenosylhomocysteinase	ABL_04200	K(1)YVEFGTTGK	2	0.18959	9	3	1	131.819	6.91e-05	131.82	1	131.819	6.91e-05	131.82	1	116.546	0.00033661	116.55
	A0A124BX74	319	K	Adenosylhomocysteinase	ABL_04200	ANAK(1)SVQNIKPQVDR	3	0.17498	10	3	1	150.257	1.59e-21	213.94	1	92.7492	1.61e-08	136.34	1	84.406	4.93e-10	132.81
	A0A124BX74	325	K	Adenosylhomocysteinase	ABL_04200	SVQNIK(1)PQVDR	2	-0.044874	6	3	1	148.784	7.65e-08	148.78	1	153.739	5.95e-08	153.74	1	164.811	2.15e-08	164.81
	A0A124BX74	175	K	Adenosylhomocysteinase	ABL_04200	EGK(1)LLVPAINVNDSVTK	2	-0.77629	4	3	1	99.0441	2.67e-05	99.044	1	95.2051	0.000183782	95.205	1	102.895	5.4e-06	102.89
	A0A124BX74	189	K	Adenosylhomocysteinase	ABL_04200	LLVPAINVNDSVTK(1)SK	2	-0.59088	8	3	1	142.453	2.91e-10	142.45	1	97.0734	9.39e-11	145.69	1	171.81	7.55e-18	171.81
	A0A124BX74	207	K	Adenosylhomocysteinase	ABL_04200	ESLIDGIK(1)R	2	0.8746	21	3	1	95.7746	0.000266926	134.26	1	81.9717	0.000154073	143.04	1	97.9655	0.000135302	144.5
	A0A124BX74	396	K	Adenosylhomocysteinase	ABL_04200	K(1)PVGVYVLPK	2	-0.42033	6	3	1	90.827	0.00258413	90.827	1	73.8411	0.00884279	73.841	1	93.0956	0.00214838	93.096
	A0A124BX74	395	K	Adenosylhomocysteinase	ABL_04200	YVEFGTTGK(1)K	2	0.070448	13	3	1	104.221	3.68e-07	120.9	1	104.221	9.04e-05	104.22	1	104.221	5.3e-07	119.8
	A0A124BX74	191	K	Adenosylhomocysteinase	ABL_04200	SK(1)FDNLYGCR	2	-0.78666	12	3	1	166.863	2.69e-07	166.86	1	179.575	3.25e-08	179.57	1	172.275	4.78e-08	172.27
	A0A124BX74	229	K	Adenosylhomocysteinase	ABL_04200	VAVVAGYGDVGK(1)GCADALR	2	0.63215	13	3	1	51.2255	1.33e-28	209.25	1	175.394	1.95e-28	204.78	1	182.168	1.81e-34	220.64
	A0A124BX74	47	K	Adenosylhomocysteinase	ABL_04200	YGPDQPLK(1)GAR	2	0.26814	7	3	1	152.638	6.33e-08	152.64	1	145.275	6.7e-07	145.28	1	143.238	1.28e-06	143.24
	A0A124BX74	151	K	Adenosylhomocysteinase	ABL_04200	YPEQLK(1)DCYGLSEETTTGVHHLYR	4	-0.15294	7	3	1	188.985	1.05e-23	188.98	1	107.747	2.15e-07	107.75	1	199.887	1.42e-31	199.89
	A0A124BX78	26	K	60S ribosomal protein L35	ABL_04236	QLEELK(1)TELSQLR	2	1.6752	3	3	1	154.102	1.46e-10	154.1	1	206.659	1.29e-18	206.66	1	156.6	1.25e-10	156.6
	A0A124BX78	104	K	60S ribosomal protein L35	ABL_04236	HEATLK(1)TER	3	-0.53938	7	3	1	148.321	7.06e-05	148.32	1	59.9308	8.51e-05	145.99	1	41.1171	1.47e-05	169.93
	A0A124BX78	44	K	60S ribosomal protein L35	ABL_04236	IAGGASSK(1)THR	3	-0.23322	4	3	1	112.938	2.1e-05	112.94	1	97.1627	3.19e-11	179.19	1	97.1627	0.000146542	97.163
	A0A124BX78	110	K	60S ribosomal protein L35	ABL_04236	K(1)QEIHFPQR	3	-0.18053	6	3	1	114.858	0.000376084	114.86	1	132.01	0.000108107	132.01	1	107.788	0.000564655	107.79
	A0A124BX78	78	K	60S ribosomal protein L35	ABL_04236	K(1)YTPLDLRPK	3	-0.074009	6	3	1	120.77	8.27e-05	120.77	1	120.77	8.27e-05	120.77	1	127.831	3.68e-05	127.83
	A0A124BX78	36	K	60S ribosomal protein L35	ABL_04236	VQK(1)IAGGASSK	2	0.24989	3	3	1	89.3005	0.00102609	89.301	1	105.032	7.22e-05	105.03	1	89.3005	0.00102609	89.301
	A0A124BXB1	80	K	Histone H3	ABL_04544	EIAQDFK(1)SDLR	2	0.25382	16	3	1	187.309	1.54e-11	187.31	1	163.117	2.74e-08	163.12	1	164.902	2.12e-08	164.9
	A0A124BXB1	24	K	Histone H3	ABL_04544	QLASK(1)AAR	2	-0.044043	6	3	1	69.8117	0.0200194	69.812	1	88.294	0.0072224	88.294	1	68.625	0.0216561	68.625
	A0A124BXB1	123	K	Histone H3	ABL_04544	VTIQSK(1)DIQLAR	2	0.12827	11	3	1	158.011	1.82e-08	158.01	1	160.379	1.49e-08	160.38	1	173.756	1.74e-11	173.76
	A0A124BXB1	43	K	Histone H3	ABL_04544	YK(1)PGTVALR	2	-0.69806	4	3	1	63.0755	0.0235104	63.076	1	48.7942	0.0484667	48.794	1	43.3077	0.0667172	43.308
	A0A124BXB1	57	K	Histone H3	ABL_04544	YQK(1)STELLIR	2	-0.20847	9	3	1	146.106	4.89e-06	146.11	1	146.106	4.89e-06	146.11	1	171.853	4.87e-08	171.85
	A0A124BXH6	771	K	Delta-1-pyrroline-5-carboxylate dehydrogenase PrnC	ABL_05084	AADLISTK(1)YR	2	0.45498	6	3	1	70.9415	0.0103096	70.942	1	70.9415	0.0103096	70.942	1	88.1337	0.00227199	88.134
	A0A124BXH6	954	K	Delta-1-pyrroline-5-carboxylate dehydrogenase PrnC	ABL_05084	IVGETGGK(1)NFHLVHK	3	0.32034	5	3	1	117.704	4.14e-07	117.7	1	103.761	1.43e-06	103.76	1	136.243	3.07e-10	136.24
	A0A124BXH6	961	K	Delta-1-pyrroline-5-carboxylate dehydrogenase PrnC	ABL_05084	NFHLVHK(1)SADVR	3	0.74193	3	3	1	98.9421	3.96e-05	98.942	1	80.8149	0.000604054	80.815	1	48.4666	0.0212977	48.467
	A0A124BXH6	691	K	Delta-1-pyrroline-5-carboxylate dehydrogenase PrnC	ABL_05084	TK(1)QSGPLNVPLVIAGK	2	-0.46667	3	3	1	166.904	3.95e-15	166.9	1	191.961	9.66e-19	191.96	1	176.251	6.1e-18	176.25
	A0A3F3R3X7	175	K	RRM domain-containing protein	ATCC64974_4340	PATATK(1)AAAGAK	2	-0.81414	3	3	1	92.2953	0.000519636	92.295	1	71.268	0.00708579	71.268	1	51.7258	0.0316069	51.726
	A0A3F3R3X7	94	K	RRM domain-containing protein	ATCC64974_4340	SAGPVK(1)R	2	0.065529	6	3	1	88.0288	0.023801	88.029	1	100.742	0.0113317	100.74	1	76.0346	0.0364098	76.035
	A0A254U2N8	58	K	"Cytochrome b-c1 complex subunit Rieske, mitochondrial"	ATCC64974_3550	EYSSTLK(1)IPDFSK	2	1.228	5	3	1	86.4977	0.000607555	86.498	1	92.9393	0.000312771	92.939	1	42.9578	7.05e-06	107.46
	A0A254U2N8	64	K	"Cytochrome b-c1 complex subunit Rieske, mitochondrial"	ATCC64974_3550	IPDFSK(1)YQSK	2	-0.043094	8	3	1	110.077	0.000406381	110.08	1	97.4517	0.000960872	97.452	1	127.028	6.6e-05	127.03
	A0A254U2N8	136	K	"Cytochrome b-c1 complex subunit Rieske, mitochondrial"	ATCC64974_3550	GK(1)PVFIR	2	-0.19758	9	3	1	113.083	0.00555137	113.08	1	117.699	0.004523	117.7	1	99.9195	0.00848435	99.919
	A0A254U2N8	132	K	"Cytochrome b-c1 complex subunit Rieske, mitochondrial"	ATCC64974_3550	NVIIK(1)WR	2	0.17921	6	3	1	110.612	0.00610204	110.61	1	105.391	0.00726534	105.39	1	101.691	0.00808966	101.69
	A0A254U2N8	51	K	"Cytochrome b-c1 complex subunit Rieske, mitochondrial"	ATCC64974_3550	STFDSPFGSSK(1)EYSSTLK	2	-0.92413	5	3	1	223.057	2.91e-34	223.06	1	209.702	2.27e-28	209.7	1	212.724	1.51e-28	212.72
	A0A254U2N8	153	K	"Cytochrome b-c1 complex subunit Rieske, mitochondrial"	ATCC64974_3550	TQDEIQEAQK(1)TEWQSLR	2	-0.6501	3	3	1	132.506	4.41e-10	132.51	1	140.257	2.09e-10	140.26	1	239.578	2.52e-30	239.58
	A0A3F3RMW7	119	K	Lecithin:cholesterol acyltransferase family protein	ATCC64974_70000	NAEYNPK(1)R	2	0.43785	4	3	1	58.4333	0.0487521	58.433	1	93.1432	0.00740177	93.143	1	69.5982	0.02773	69.598
	A0A124BXS0	112	K	40S ribosomal protein S17	ABL_05942	DLLK(1)SMGFDNLK	2	-0.83245	12	3	1	132.502	1.83e-06	132.5	1	170.404	9.53e-10	170.4	1	170.18	1.27e-09	170.18
	A0A124BXS0	120	K	40S ribosomal protein S17	ABL_05942	SMGFDNLK(1)VNVIPVSQQQAQERPR	3	-0.40573	14	3	1	212.385	6.23e-32	212.39	1	232.792	9.47e-42	232.79	1	246.224	4.22e-53	246.22
	A0A124BXS0	72	K	40S ribosomal protein S17	ABL_05942	GISFK(1)LQEEER	2	-0.95723	8	3	1	155.48	5.36e-08	155.48	1	138.626	2.67e-06	138.63	1	142.193	1.6e-06	142.19
	A0A124BXS0	59	K	40S ribosomal protein S17	ABL_05942	IAGYTTHLMK(1)R	3	-0.30586	6	3	1	96.2294	0.000190424	96.229	1	81.5247	0.000838817	81.525	1	73.6317	0.00243351	73.632
	A0A124BXS0	44	K	40S ribosomal protein S17	ABL_05942	ICDEIAIIASK(1)R	2	0.59139	6	3	1	141.128	1.06e-06	141.13	1	126.832	3.45e-06	126.83	1	128.541	3.16e-06	128.54
	A0A124BXS0	81	K	40S ribosomal protein S17	ABL_05942	K(1)DQYVPEVSALDVSQTESGQLDVDSETK	3	-0.055875	3	3	1	170.184	6.59e-19	170.18	1	149.521	1.6e-17	149.52	1	176.608	1.27e-24	176.61
	A0A124BXS0	32	K	40S ribosomal protein S17	ABL_05942	LTLDFETNK(1)R	2	-0.30962	9	3	1	140.779	3e-05	140.78	1	154.843	1.22e-06	154.84	1	157.777	1.01e-06	157.78
	A0A124BXS0	49	K	40S ribosomal protein S17	ABL_05942	NK(1)IAGYTTHLMK	3	-0.64721	9	3	1	48.4683	0.00741698	66.023	1	103.462	1.77e-05	103.46	1	67.9969	0.000866036	76.073
	A0A124BXS0	14	K	40S ribosomal protein S17	ABL_05942	SAK(1)VVIER	2	1.1302	6	3	1	53.1236	0.0430374	53.124	1	63.4265	0.0288266	63.426	1	53.1236	0.0430374	53.124
	A0A124BXS0	23	K	40S ribosomal protein S17	ABL_05942	YYPK(1)LTLDFETNK	2	-0.28493	11	3	1	88.2818	3.59e-06	101.3	1	106.578	3.59e-06	106.58	1	58.6264	9.57e-05	97.273
	A0A124BXS3	585	K	"Heat shock protein SSC1, mitochondrial"	ABL_05973	ADSVVNDTEK(1)ALK	2	0.056303	9	3	1	98.3372	1.81e-08	127.02	1	84.7337	4.31e-07	122.46	1	109.6	1.77e-10	150.49
	A0A124BXS3	134	K	"Heat shock protein SSC1, mitochondrial"	ABL_05973	EVPYK(1)IVQHTNGDAWVEAR	3	0.096234	4	3	1	110.564	1.54e-06	110.56	1	132.897	4.81e-10	132.9	1	136.425	3.63e-10	136.43
	A0A124BXS3	629	K	"Heat shock protein SSC1, mitochondrial"	ABL_05973	EFIAQNQSGEGTATAEEFK(1)QK	3	0.283	6	3	1	199.807	1.65e-30	199.81	1	197.413	1.85e-30	197.41	1	250.349	3.16e-49	250.35
	A0A124BXS3	631	K	"Heat shock protein SSC1, mitochondrial"	ABL_05973	QK(1)TDELQNASLTLFDK	2	-1.2537	6	3	1	169.018	1.95e-15	169.02	1	149.987	1.99e-14	149.99	1	191.443	1.14e-18	191.44
	A0A124BXS3	605	K	"Heat shock protein SSC1, mitochondrial"	ABL_05973	EK(1)IATLR	2	0.072503	8	3	1	110.31	0.00616933	110.31	1	138.831	0.00243609	138.83	1	155.377	0.00144132	155.38
	A0A124BXS3	175	K	"Heat shock protein SSC1, mitochondrial"	ABL_05973	ETAENYLSK(1)PVK	2	0.13666	5	3	1	150.511	1.77e-06	150.51	1	165.352	7.99e-09	165.35	1	155.473	2.17e-08	155.47
	A0A124BXS3	178	K	"Heat shock protein SSC1, mitochondrial"	ABL_05973	PVK(1)NAVVTVPAYFNDSQR	3	-0.68813	3	3	1	60.9384	0.00604857	60.938	1	46.276	0.0207552	46.276	1	71.9292	0.00188046	71.929
	A0A124BXS3	151	K	"Heat shock protein SSC1, mitochondrial"	ABL_05973	GQK(1)YSPSQIGGFVLNK	2	0.098665	3	3	1	180.275	4.79e-18	180.27	1	164.411	6.3e-15	164.41	1	170.423	6.24e-16	170.42
	A0A124BXS3	567	K	"Heat shock protein SSC1, mitochondrial"	ABL_05973	K(1)AAIEAANR	2	-0.060223	6	3	1	95.6422	0.00333463	95.642	1	83.3579	0.00707438	83.358	1	95.0902	0.00350269	95.09
	A0A124BXS3	283	K	"Heat shock protein SSC1, mitochondrial"	ABL_05973	K(1)ESGLDLSGDR	2	0.021397	6	3	1	101.532	0.000115488	101.53	1	113.068	5.98e-05	113.07	1	114.239	5.41e-05	114.24
	A0A124BXS3	118	K	"Heat shock protein SSC1, mitochondrial"	ABL_05973	K(1)FTDAEVQR	2	1.3967	9	3	1	105.975	0.000527456	121.73	1	110.382	0.00135594	110.38	1	121.899	0.000515355	121.9
	A0A124BXS3	97	K	"Heat shock protein SSC1, mitochondrial"	ABL_05973	LVGIAAK(1)R	2	-0.11234	7	3	1	114.783	0.00223995	114.78	1	117.16	0.00194071	117.16	1	117.16	0.00194071	117.16
	A0A124BXS3	166	K	"Heat shock protein SSC1, mitochondrial"	ABL_05973	MK(1)ETAENYLSK	2	-0.42556	11	3	1	137.836	2.91e-06	137.84	1	148.958	7.59e-08	148.96	1	149.693	7.34e-08	149.69
	A0A124BXS3	385	K	"Heat shock protein SSC1, mitochondrial"	ABL_05973	MPK(1)VTESVK	2	-0.65506	3	3	1	52.5995	0.0373021	52.6	1	80.2397	0.00587779	80.24	1	74.5333	0.00842605	74.533
	A0A124BXS3	391	K	"Heat shock protein SSC1, mitochondrial"	ABL_05973	VTESVK(1)SMFGR	2	-0.54145	6	3	1	156.581	4.98e-08	156.58	1	101.349	7.03e-05	101.35	1	55.2612	0.000254595	97.163
	A0A3F3RII2	421	K	Uncharacterized protein	ATCC64974_50500	NTTIPTK(1)K	2	0.087299	6	3	1	72.8792	0.0215521	72.879	1	98.582	0.00464567	98.582	1	109.478	0.00290775	109.48
	A0A124BXS3	197	K	"Heat shock protein SSC1, mitochondrial"	ABL_05973	QATK(1)DAGQIAGLNVLR	2	-0.23231	3	3	1	82.7249	0.000607474	82.725	1	70.0385	0.00680195	70.038	1	172.905	7.19e-18	172.9
	A0A124BXS3	112	K	"Heat shock protein SSC1, mitochondrial"	ABL_05973	QAVVNPENTLFATK(1)R	2	-0.92898	7	3	1	66.5682	4.07e-14	150.05	1	158.925	1.08e-19	194.55	1	138.186	7.26e-10	138.19
	A0A124BXS3	282	K	"Heat shock protein SSC1, mitochondrial"	ABL_05973	QIVQQFK(1)K	2	-0.13186	7	3	1	81.1906	0.0134588	81.191	1	122.128	0.00131529	122.13	1	108.087	0.00308284	108.09
	A0A124BXS3	67	K	"Heat shock protein SSC1, mitochondrial"	ABL_05973	TPK(1)IIENTEGAR	2	1.5562	6	3	1	116.981	1.4e-05	116.98	1	91.3069	0.000584501	91.307	1	96.3709	0.000252169	96.371
	A0A124BXS3	225	K	"Heat shock protein SSC1, mitochondrial"	ABL_05973	VVNEPTAAALAYGLEK(1)EADR	3	0.40321	8	3	1	204.31	2.38e-29	204.31	1	161.958	1.67e-15	161.96	1	178.555	4.38e-22	178.56
	A0A124BXS3	564	K	"Heat shock protein SSC1, mitochondrial"	ABL_05973	YGAQDK(1)ER	2	-1.3399	7	3	1	153.083	0.000249164	153.08	1	149.188	0.000292015	149.19	1	154.489	0.000233696	154.49
	A0A505I8R7	444	K	Protein phosphatase PP2A regulatory subunit B	CAN33_0053010	ETDADQIDFNK(1)K	2	-0.24372	9	3	1	242.97	1.15e-23	242.97	1	282.051	2.52e-31	282.05	1	214.045	4.91e-15	214.04
	A0A124BXV3	876	K	Alanine--tRNA ligase	ALA1	AISESLNYVK(1)SK	2	0.79807	3	3	1	91.0934	0.00117474	91.093	1	136.932	1.29e-06	136.93	1	130.565	2.07e-06	130.56
	A0A124BXV3	791	K	Alanine--tRNA ligase	ALA1	EAK(1)QIQAELNQLSISAVQK	3	0.50992	3	3	1	161.35	1.7e-15	161.35	1	158.576	2.18e-15	158.58	1	154.738	2.85e-15	154.74
	A0A124BXV3	826	K	Alanine--tRNA ligase	ALA1	EVLDGQK(1)ALQK	2	-0.58757	5	3	1	150.103	7.2e-08	150.1	1	55.721	3.54e-08	160.77	1	71.2212	1.07e-06	143.96
	A0A124BXV3	641	K	Alanine--tRNA ligase	ALA1	FDFSHK(1)SAISDK	3	0.21158	5	3	1	94.1217	0.000189693	94.122	1	94.1217	0.000189693	94.122	1	92.2953	0.000246564	92.295
	A0A124BXV3	647	K	Alanine--tRNA ligase	ALA1	SAISDK(1)DLAR	2	-1.7208	4	3	1	68.5357	0.0134889	68.536	1	61.8154	0.0223696	61.815	1	54.4863	0.032055	54.486
	A0A124BXV3	499	K	Alanine--tRNA ligase	ALA1	FGK(1)GNITAQVK	2	-0.092972	4	3	1	68.5154	0.000345932	128.14	1	125.457	0.000409598	125.46	1	130.164	0.000297758	130.16
	A0A124BXV3	414	K	Alanine--tRNA ligase	ALA1	GADK(1)LHGADVWR	3	0.06357	4	3	1	105.649	1.59e-05	105.65	1	102.872	1.81e-05	102.87	1	92.8564	0.000229091	92.856
	A0A124BXV3	633	K	Alanine--tRNA ligase	ALA1	GSLVAAEK(1)LR	2	-0.64056	6	3	1	81.0165	0.00327343	81.017	1	60.2551	0.0244316	60.255	1	61.2126	0.0231663	61.213
	A0A124BXV3	819	K	Alanine--tRNA ligase	ALA1	INK(1)EVLDGQK	2	-0.26264	4	3	1	121.36	0.00051646	121.36	1	140.779	4.63e-05	140.78	1	80.2395	0.00338276	80.24
	A0A124BXV3	496	K	Alanine--tRNA ligase	ALA1	TDDTAK(1)FGK	2	0.60351	7	3	1	104.2	0.000708173	115.71	1	121.639	0.000391428	121.64	1	104.2	0.00070034	115.86
	A0A124BXV3	625	K	Alanine--tRNA ligase	ALA1	TVLGDGVEQK(1)GSLVAAEK	3	1.4625	6	3	1	195.773	2.49e-42	251.74	1	220.095	3.35e-34	220.1	1	50.9435	1.02e-21	173.49
	A0A124BXW3	454	K	Actin cytoskeleton organization protein App1	ABL_06299	QAEK(1)EADPVWK	2	0.18059	5	3	1	41.6892	0.061909	41.689	1	43.4185	0.0657298	43.419	1	47.8439	0.0491819	47.844
	A0A254U7B9	90	K	Glycosyl hydrolase 1 family protein	ATCC64974_74120	AVTIPVMAK(1)AR	2	2.7955	3	3	1	52.2469	0.0336553	52.247	1	49.7767	0.0419546	49.777	1	57.2028	0.0270225	57.203
	A0A254U7B9	158	K	Glycosyl hydrolase 1 family protein	ATCC64974_74120	TK(1)GEAGTGDVVEAVK	2	1.424	3	3	1	132.254	8.81e-10	132.25	1	125.405	1.28e-09	125.41	1	93.4271	0.000189606	93.427
	A0A124BY40	58	K	40S ribosomal protein S12	ABL_07022	EAAK(1)ALDR	2	-0.1127	8	3	1	108.303	0.00223849	108.3	1	94.3095	0.00498929	94.309	1	98.2329	0.00353282	98.233
	A0A124BY40	96	K	40S ribosomal protein S12	ABL_07022	IPLIK(1)VPDGK	2	-0.10129	7	3	1	126.707	1.18e-05	143.96	1	115.574	0.000270606	115.57	1	131.819	5.06e-05	131.82
	A0A124BY40	81	K	40S ribosomal protein S12	ABL_07022	K(1)LVVALCSEHK	3	1.8354	3	3	1	71.1757	0.0113601	71.176	1	63.4012	0.013821	63.401	1	42.4261	0.0346386	42.426
	A0A124BY40	91	K	40S ribosomal protein S12	ABL_07022	LVVALCSEHK(1)IPLIK	3	-0.35488	3	3	1	91.0762	0.000123879	91.076	1	91.0762	0.000123879	91.076	1	97.7971	2.69e-05	97.797
	A0A124BY40	80	K	40S ribosomal protein S12	ABL_07022	QAHMCVLNEGCEEEAYK(1)K	3	-0.8984	4	3	1	131.184	5.05e-10	131.18	1	199.647	2.39e-28	199.65	1	177.041	4.11e-22	177.04
	A0A124BY40	130	K	40S ribosomal protein S12	ABL_07022	VVNCSCVVVK(1)DWGEESQER	3	-0.23605	6	3	1	70.856	0.00197861	70.856	1	69.0807	0.00255978	69.081	1	71.853	0.00165221	71.853
	A0A254TUU7	89	K	Mediator complex subunit 15 family protein	ATCC64974_107950	HIGGNSDLQSK(1)K	3	0.0099178	7	3	1	84.2973	4.18e-07	145	1	154.102	3.23e-08	154.1	1	52.8633	1.74e-05	117.7
	A0A124BY62	79	K	"Isocitrate dehydrogenase [NAD] subunit, mitochondrial"	ABL_07187	ADNVPIEWEQVDVSGVDTGNK(1)HSEELFK	3	0.21094	4	3	1	167.221	2.71e-18	167.22	1	205.32	1.68e-33	205.32	1	191.509	2.25e-25	191.51
	A0A124BY62	344	K	"Isocitrate dehydrogenase [NAD] subunit, mitochondrial"	ABL_07187	AVYDVIGEGK(1)TR	2	-0.072976	10	3	1	123.948	2.88e-06	123.95	1	113.24	2.04e-05	113.24	1	136.275	1.37e-06	136.27
	A0A124BY62	334	K	"Isocitrate dehydrogenase [NAD] subunit, mitochondrial"	ABL_07187	ISK(1)AVYDVIGEGK	2	-0.32795	7	3	1	97.2033	0.000117637	97.203	1	107.105	7.21e-06	107.11	1	115.682	3.42e-06	115.68
	A0A124BY83	637	K	Eukaryotic translation initiation factor 2A	ABL_07413	AIDELK(1)MR	2	-0.7509	3	3	1	114.281	0.00168717	114.28	1	114.281	0.00168717	114.28	1	106.042	0.002447	106.04
	A0A254UJ92	55	K	D-xylulose reductase A domain protein	ATCC64974_95720	GLEFEDFYIK(1)R	2	0.98895	3	3	1	110.838	7.05e-05	110.84	1	119.335	2.95e-05	119.34	1	124.669	9.38e-06	124.67
	A0A254UJ92	115	K	D-xylulose reductase A domain protein	ATCC64974_95720	STK(1)TQALILVPTR	2	1.041	3	3	1	130.658	1.49e-08	130.66	1	123.72	2.11e-08	123.72	1	118.163	2.33e-06	118.16
	A0A254UJ92	302	K	D-xylulose reductase A domain protein	ATCC64974_95720	VELLAK(1)K	2	0.087461	3	3	1	81.2967	0.0308781	81.297	1	81.2967	0.0308781	81.297	1	81.2967	0.0308781	81.297
	A0A254UJ92	24	K	D-xylulose reductase A domain protein	ATCC64974_95720	WK(1)EQLNVPAK	2	0.048913	6	3	1	160.769	5.87e-07	160.77	1	164.641	3.85e-07	164.64	1	157.378	7.63e-07	157.38
	A0A3F3RMI7	254	K	AAA domain-containing protein	ATCC64974_64340	GVILYGAPGTGK(1)TLLAK	2	-0.77101	3	3	1	66.2889	0.00962238	66.289	1	68.5765	0.00752208	68.576	1	87.3878	0.000503602	87.388
	A0A3F3RMI7	95	K	AAA domain-containing protein	ATCC64974_64340	TK(1)AQAALDSANR	2	2.8307	8	3	1	61.5322	9.48e-07	139.74	1	143.249	5.2e-07	143.25	1	40.9413	1.09e-05	118.76
	A0A3F3RGL8	341	K	Indigoidine synthase A like family protein	ATCC64974_50990	YK(1)VVESLFDAK	2	-0.62017	3	3	1	98.1049	0.000222882	98.105	1	111.63	0.00100788	111.63	1	111.63	4.89e-05	111.63
	A0A124BYP4	304	K	Ran-specific GTPase-activating protein 1	ABL_08867	AIQTFK(1)NPPFR	2	1.2627	5	3	1	170.521	1.95e-09	170.52	1	157.378	4.71e-08	157.38	1	190.574	8.84e-12	190.57
	A0A124BYP4	119	K	Ran-specific GTPase-activating protein 1	ABL_08867	LTEK(1)VETK	2	0.31756	3	3	1	130.748	0.000682612	130.75	1	117.89	0.00135439	117.89	1	117.89	0.00135439	117.89
	A0A124BYP4	123	K	Ran-specific GTPase-activating protein 1	ABL_08867	VETK(1)TNEELEEQTFK	2	-0.16827	3	3	1	221.589	1.15e-28	221.59	1	263.556	2.12e-36	263.56	1	221.589	1.15e-28	221.59
	A0A124BYP4	402	K	Ran-specific GTPase-activating protein 1	ABL_08867	SVDMDK(1)LADGLQR	2	0.067956	5	3	1	137.625	8.73e-09	137.62	1	155.663	1.33e-10	155.66	1	118.24	8.94e-14	179.67
	A0A124BYP4	396	K	Ran-specific GTPase-activating protein 1	ABL_08867	TEK(1)SVDMDK	2	0.18614	3	3	1	85.3546	0.0047371	85.355	1	96.3419	0.00228678	96.342	1	90.827	0.00351668	90.827
	A0A124BYP4	73	K	Ran-specific GTPase-activating protein 1	ABL_08867	TTDSVFSMFGGGPK(1)K	2	1.7723	3	3	1	97.2033	0.00010211	97.203	1	52.5991	0.0385131	52.599	1	150.111	4.06e-14	150.11
	A0A254UF98	289	K	RNA recognition motif family protein	ATCC64974_32910	ALVAK(1)GVTLK	2	-0.0012079	6	3	1	83.8829	0.00287011	83.883	1	56.5476	0.0293309	56.548	1	93.6667	0.00149345	93.667
	A0A3F3RHI4	94	K	Uncharacterized protein	ATCC64974_53060	HNLPPK(1)TFGATVR	2	1.1279	17	3	1	109.442	2.93e-06	109.44	1	72.8912	9.97e-05	95.183	1	67.9969	0.000336064	84.297
	A0A3F3RHI4	49	K	Uncharacterized protein	ATCC64974_53060	IDGVESTEAANFYLGK(1)K	2	1.1799	6	3	1	86.4967	9.85e-05	86.497	1	128.063	1.51e-14	149	1	154.457	1.14e-14	154.46
	A0A3F3RHI4	50	K	Uncharacterized protein	ATCC64974_53060	K(1)VAFVYR	2	0.12044	9	3	1	124.374	0.00437267	124.37	1	132.094	0.00381347	132.09	1	132.094	0.00381347	132.09
	A0A3F3RHI4	72	K	Uncharacterized protein	ATCC64974_53060	VIWGK(1)VTRPHGNSGVVR	4	-0.28114	5	3	1	78.1489	0.0109885	78.149	1	44.9984	0.00632595	90.709	1	58.4333	0.0357137	58.433
	A0A254TKR6	184	K	IMP-specific 5'-nucleotidase 1	ATCC64974_110470	K(1)VGIVTAAGYTDAAK	2	0.15271	6	3	1	80.7384	0.000785417	80.738	1	109.793	2.85e-06	109.79	1	106.82	3.47e-06	106.82
	A0A254TKR6	385	K	IMP-specific 5'-nucleotidase 1	ATCC64974_110470	TLHVGDQFLSAGANDFK(1)AR	3	0.49022	6	3	1	150.721	3.56e-15	150.72	1	172.955	5.43e-22	172.96	1	154.738	2.85e-15	154.74
	A0A254TKR6	12	K	IMP-specific 5'-nucleotidase 1	ATCC64974_110470	VEYALK(1)SHR	3	-0.80956	4	3	1	119.747	0.000233727	119.75	1	104.048	0.000632002	104.05	1	85.2904	0.00225452	85.29
	A0A254TL07	155	K	Uncharacterized protein	ATCC64974_109680	VAGVLDSVLK(1)ER	2	-1.0704	5	3	1	70.4379	0.00811169	70.438	1	84.3649	0.000324198	95.273	1	81.5653	8.61e-05	98.902
	A0A254TL07	136	K	Uncharacterized protein	ATCC64974_109680	VYGESPESAK(1)VR	2	0.37024	3	3	1	132.565	1.83e-06	132.56	1	161.989	1.27e-08	161.99	1	126.118	2.61e-06	126.12
	A0A254TL07	144	K	Uncharacterized protein	ATCC64974_109680	YGAEVK(1)R	2	-0.41432	5	3	1	131.037	0.00389003	131.04	1	114.783	0.00706106	114.78	1	116.542	0.00652597	116.54
	A0A254TL31	436	K	26S proteasome regulatory subunit RPN1	ATCC64974_109450	DVEIGLDK(1)IDR	2	0.9609	4	3	1	69.0301	0.0111934	69.03	1	89.3005	0.00102609	89.301	1	69.8636	0.0103322	69.864
	A0A254TL31	156	K	26S proteasome regulatory subunit RPN1	ATCC64974_109450	LLTK(1)SEDLGSWGHEYIR	3	1.2833	4	3	1	153.725	4.13e-15	153.72	1	126.633	6.16e-10	126.63	1	136.342	3.26e-10	136.34
	A0A254TLJ0	150	K	Cellulase domain-containing protein	ATCC64974_108530	AAGLK(1)VLVDLHGAPGSQNGFDNSGHR	4	-2.6187	11	3	1	154.705	1.25e-16	154.7	1	40.7176	1.66e-13	147.11	1	98.2667	3.81e-08	118.52
	A0A254TLJ0	358	K	Cellulase domain-containing protein	ATCC64974_108530	STGSVADFSADEK(1)ANTR	2	-0.29235	15	3	1	111.776	2.37e-19	192.23	1	60.9487	6.87e-30	234.36	1	171.561	1.41e-18	178.99
	A0A254TLJ0	302	K	Cellulase domain-containing protein	ATCC64974_108530	TACSLATQHTMQSDK(1)PVVVGEWTGALTDCAK	3	-0.59333	9	3	1	156.046	2.29e-18	162	1	172.954	4.52e-25	172.95	1	165.984	4.72e-25	174.98
	A0A254TLJ0	338	K	Cellulase domain-containing protein	ATCC64974_108530	YDGTYMSTTK(1)YGDCTGK	2	-0.99879	25	3	1	151.439	1.28e-36	252.47	1	168.047	1.81e-36	246.69	1	147.09	1.42e-36	251.02
	A0A254TLJ0	345	K	Cellulase domain-containing protein	ATCC64974_108530	YGDCTGK(1)STGSVADFSADEK	2	0.023115	10	3	1	343.716	3.38e-83	343.72	1	242.858	8.51e-52	269.85	1	262.908	1.08e-60	301.93
	A0A254TLW4	275	K	Phosphoacetylglucosamine mutase	ATCC64974_107690	APPSSK(1)AAALDR	2	0.35846	6	3	1	109.442	2.69e-05	109.44	1	97.6896	0.000165631	97.69	1	109.442	2.69e-05	109.44
	A0A254TLW4	230	K	Phosphoacetylglucosamine mutase	ATCC64974_107690	ELIK(1)YLPGPEEGGMDIK	2	1.3073	3	3	1	66.9768	0.0116185	66.977	1	88.3852	0.0004628	88.385	1	86.4882	0.000540407	86.488
	A0A254TLW4	224	K	Phosphoacetylglucosamine mutase	ATCC64974_107690	GSLTVDCANGVGGPK(1)LR	2	1.8599	3	3	1	145.52	2.9e-10	145.52	1	179.145	1.4e-18	179.14	1	188.394	5.77e-19	188.39
	A0A254TLW4	200	K	Phosphoacetylglucosamine mutase	ATCC64974_107690	LAEAFK(1)R	2	2.7576	3	3	1	91.6263	0.0200191	91.626	1	101.691	0.011043	101.69	1	79.116	0.0331705	79.116
	A0A254TLW4	474	K	Phosphoacetylglucosamine mutase	ATCC64974_107690	SIFK(1)AYDAER	2	-0.11992	7	3	1	111.855	0.000362451	111.86	1	101.393	0.000620852	101.39	1	107.114	0.000479567	107.11
	A0A254TLY2	126	K	Peptidase dimerization domain family protein	ATCC64974_106860	AGAAEK(1)GIPLYAHISDLAGTK	3	-0.11148	6	3	1	108.08	1.37e-06	108.08	1	121.464	1.73e-07	121.46	1	109.847	1.22e-06	109.85
	A0A254TLY2	79	K	Peptidase dimerization domain family protein	ATCC64974_106860	AVQNVNETIAPAVIK(1)ENLDVK	3	0.23982	8	3	1	178.073	3.71e-22	178.07	1	162.393	1.3e-15	162.39	1	183.605	2.49e-22	183.6
	A0A254TLY2	85	K	Peptidase dimerization domain family protein	ATCC64974_106860	ENLDVK(1)DQSK	2	-0.7265	11	3	1	162.205	5.12e-07	162.21	1	163.827	4.27e-07	163.83	1	42.629	8.59e-07	155.53
	A0A254TLY2	54	K	Peptidase dimerization domain family protein	ATCC64974_106860	DGDK(1)TMWGGK	2	0.058518	24	3	1	133.893	4.4e-05	133.89	1	131.087	5.3e-05	131.09	1	108.903	0.000105254	121.36
	A0A254TLY2	60	K	Peptidase dimerization domain family protein	ATCC64974_106860	TMWGGK(1)GVLK	2	-0.067386	19	3	1	70.5516	0.0108249	70.552	1	67.704	0.00949385	70.028	1	77.1917	0.00381161	77.192
	A0A254TLY2	89	K	Peptidase dimerization domain family protein	ATCC64974_106860	DQSK(1)VDEFLNK	2	-0.03181	20	3	1	174.421	4.15e-11	174.42	1	208.794	1.88e-14	208.79	1	162.486	1.94e-10	187.76
	A0A254TLY2	96	K	Peptidase dimerization domain family protein	ATCC64974_106860	VDEFLNK(1)LDGTANK	3	-0.45849	10	3	1	167.325	6.72e-11	167.32	1	109.835	8.76e-11	148.52	1	50.1084	5.47e-13	170.95
	A0A254TLY2	64	K	Peptidase dimerization domain family protein	ATCC64974_106860	GVLK(1)AVQNVNETIAPAVIK	3	-0.32525	7	3	1	197.382	2.98e-28	197.38	1	246.125	1.9e-42	246.12	1	116.869	7.85e-07	116.87
	A0A254TLY2	431	K	Peptidase dimerization domain family protein	ATCC64974_106860	IEEELGDNAVYAGEK(1)FR	2	-1.2239	17	3	1	154.494	3.34e-37	263.45	1	137.451	1.2e-43	276.14	1	280.154	8.56e-44	280.15
	A0A254TLY2	259	K	Peptidase dimerization domain family protein	ATCC64974_106860	K(1)YDLDFK	2	0.31673	14	3	1	127.565	0.00414152	127.56	1	119.291	0.000435678	119.29	1	128.607	0.00406599	128.61
	A0A254TLY2	265	K	Peptidase dimerization domain family protein	ATCC64974_106860	YDLDFK(1)NPESDSSK	2	0.43074	19	3	1	159.178	7.71e-28	237.01	1	159.178	2.15e-27	227	1	160.866	3.97e-11	160.87
	A0A254TLY2	410	K	Peptidase dimerization domain family protein	ATCC64974_106860	LAK(1)LNQILR	2	0.022217	15	3	1	166.516	2.35e-05	166.52	1	133.862	0.000199282	133.86	1	140.139	0.000140165	140.14
	A0A254TLY2	5	K	Peptidase dimerization domain family protein	ATCC64974_106860	PISK(1)IHAR	2	-0.43221	6	3	1	100.836	0.00292709	100.84	1	111.061	0.00198418	111.06	1	101.46	0.00286957	101.46
	A0A254TLY2	192	K	Peptidase dimerization domain family protein	ATCC64974_106860	QGAEVYQK(1)LK	2	-0.2625	6	3	1	123.792	7.63e-05	123.79	1	117.022	0.000234829	117.02	1	123.513	7.72e-05	123.51
	A0A254TLY2	398	K	Peptidase dimerization domain family protein	ATCC64974_106860	SGQIK(1)TGAPAR	2	-0.98817	9	3	1	140.142	2.22e-06	140.14	1	153.341	6.09e-08	153.34	1	111.63	4.89e-05	111.63
	A0A254TLZ0	44	K	Glutamine--fructose-6-phosphate aminotransferase [isomerizing]	ATCC64974_106380	K(1)LDYLVSSR	2	0.09833	3	3	1	78.3416	0.00860149	78.342	1	102.955	0.00189799	102.95	1	99.9851	0.00211472	99.985
	A0A254TM00	8	K	FAD dependent oxidoreductase family protein	ATCC64974_106270	ATSAVHK(1)FR	2	-2.4149	3	3	1	135.549	0.000120874	135.55	1	132.875	0.000137471	132.88	1	114.968	0.000493032	114.97
	A0A254TM00	22	K	FAD dependent oxidoreductase family protein	ATCC64974_106270	FRPVVVSGPSGTGK(1)STLLK	3	0.76804	3	3	1	157.984	2.8e-15	157.98	1	138.284	3.23e-10	138.28	1	148.518	4.83e-15	148.52
	A0A254TM00	158	K	FAD dependent oxidoreductase family protein	ATCC64974_106270	LTQAK(1)NELEYAK	2	0.64548	3	3	1	181.438	1.11e-11	181.44	1	130.099	2.13e-06	130.1	1	153.753	2.41e-08	153.75
	A0A254TM12	198	K	Proteasome subunit beta	ATCC64974_106550	LFPEERPLESITK(1)DEAVAALR	3	-0.52926	3	3	1	79.3411	0.000275529	79.341	1	104.383	2.09e-06	104.38	1	88.9446	0.000145799	88.945
	A0A254TMI5	3	K	40S ribosomal protein S19-B	ATCC64974_108400	AK(1)GDVNQADK	2	2.4509	18	3	1	111.63	0.000368015	111.63	1	134.977	4.05e-05	134.98	1	44.5427	6.34e-05	127.83
	A0A254TMI5	108	K	40S ribosomal protein S19-B	ATCC64974_108400	DTYK(1)SMFSYK	2	-1.0753	45	3	1	118.905	2.49e-05	139.86	1	141.084	2.1e-05	141.08	1	135.987	3.73e-05	135.99
	A0A254TMI5	114	K	40S ribosomal protein S19-B	ATCC64974_108400	SMFSYK(1)K	2	0.32787	30	3	1	82.6713	0.0208142	82.671	1	77.0577	0.0099185	89.369	1	82.6713	0.0243095	82.671
	A0A254TMI5	279	K	40S ribosomal protein S19-B	ATCC64974_108400	EGVK(1)SLFK	2	-0.23747	16	3	1	104.2	0.00261683	104.2	1	40.0672	0.00253374	105.1	1	91.2652	0.00611939	91.265
	A0A254TMI5	283	K	40S ribosomal protein S19-B	ATCC64974_108400	SLFK(1)GAGANILR	2	0.081268	9	3	1	109.721	2.65e-05	109.72	1	122.344	4.74e-06	122.34	1	122.699	4.13e-06	122.7
	A0A254TMI5	44	K	40S ribosomal protein S19-B	ATCC64974_108400	IK(1)LLIQNQDEMLR	2	0.31174	13	3	1	153.392	1.52e-10	153.39	1	166.603	3.86e-11	166.6	1	112.423	4.86e-06	112.42
	A0A254TMI5	176	K	40S ribosomal protein S19-B	ATCC64974_108400	K(1)TLASDGIAGLYR	2	2.83	22	3	1	180.088	1.19e-13	180.09	1	138.02	1.03e-13	182.07	1	143.309	3.86e-14	190.1
	A0A254TMI5	62	K	40S ribosomal protein S19-B	ATCC64974_108400	K(1)YNGIMDCFR	2	-0.6252	18	3	1	139.858	0.000223383	139.86	1	121.899	0.000425235	121.9	1	138.219	0.000270476	138.22
	A0A254TMI5	157	K	40S ribosomal protein S19-B	ATCC64974_108400	LANDAK(1)SAK	2	-0.15287	22	3	1	101.46	0.000868759	112.71	1	107.903	0.000239191	129.63	1	96.665	0.000112903	143.03
	A0A254TMI5	261	K	40S ribosomal protein S19-B	ATCC64974_108400	MMMTSGEAVK(1)YK	2	-0.79248	60	3	1	155.48	6.27e-09	162.49	1	146.163	6.27e-09	162.49	1	151.976	4.47e-12	184.55
	A0A254TMI5	263	K	40S ribosomal protein S19-B	ATCC64974_108400	YK(1)SSMDAAR	2	-0.38396	103	3	1	86.8981	0.000195662	134.25	1	86.8981	0.000547924	118.71	1	98.0483	0.000386392	121.73
	A0A254TMI5	175	K	40S ribosomal protein S19-B	ATCC64974_108400	QFNGLVDVYK(1)K	2	1.0563	58	3	1	50.9502	3.3e-08	164.04	1	74.6109	1.31e-08	168.3	1	61.4803	6.11e-08	158.05
	A0A254TMY5	274	K	Protein kinase domain family protein	ATCC64974_103040	DQTEDEVK(1)R	2	-0.38776	8	3	1	133.134	0.000281401	133.13	1	137.693	0.000222783	137.69	1	133.134	0.000217818	138.08
	A0A254TMY5	469	K	Protein kinase domain family protein	ATCC64974_103040	ELK(1)QLSEAQAQAK	2	-0.033215	3	3	1	174.049	1.22e-13	174.05	1	141.581	5.22e-09	141.58	1	145.294	1.92e-09	145.29
	A0A254TMY5	251	K	Protein kinase domain family protein	ATCC64974_103040	EVDDAQK(1)IR	2	1.4819	5	3	1	97.635	0.00199839	97.635	1	99.1355	0.00166376	99.136	1	101.253	0.00148139	101.25
	A0A254TMY5	466	K	Protein kinase domain family protein	ATCC64974_103040	TEAIEK(1)ELK	2	-1.2872	3	3	1	70.3986	0.0138695	70.399	1	85.3546	0.00435488	85.355	1	96.1429	0.00233115	96.143
	A0A254TN27	51	K	Glycine cleavage system H protein	ATCC64974_102910	K(1)YTESHEWIELAADGK	3	-1.047	6	3	1	160.431	5.02e-15	160.43	1	129.11	5.51e-10	129.11	1	173.371	3.51e-18	173.37
	A0A254TN27	66	K	Glycine cleavage system H protein	ATCC64974_102910	YTESHEWIELAADGK(1)TAK	3	-1.392	10	3	1	118.395	6.45e-07	118.4	1	145.936	3.88e-11	145.94	1	115.867	9.71e-07	115.87
	A0A254TN27	69	K	Glycine cleavage system H protein	ATCC64974_102910	TAK(1)IGITEYAAK	2	-0.12945	6	3	1	70.4379	0.00811169	70.438	1	74.5373	0.00304554	74.537	1	97.4631	0.000180495	97.463
	A0A254TN74	373	K	"Isocitrate dehydrogenase [NAD] subunit, mitochondrial"	ATCC64974_102000	ALTGDLGGSAK(1)THEYAEAIMK	3	-0.40004	6	3	1	43.8232	7.17e-16	166.29	1	45.7374	3.23e-15	149.53	1	140.628	1.54e-10	140.63
	A0A254TN74	383	K	"Isocitrate dehydrogenase [NAD] subunit, mitochondrial"	ATCC64974_102000	THEYAEAIMK(1)R	2	-2.2132	12	3	1	123.957	3.54e-06	123.96	1	113.445	2.12e-05	113.44	1	83.1372	3e-05	108.43
	A0A254TN74	362	K	"Isocitrate dehydrogenase [NAD] subunit, mitochondrial"	ATCC64974_102000	ATFDTLAEGK(1)ALTGDLGGSAK	2	0.75979	9	3	1	249.064	7.19e-49	249.06	1	129.506	1.13e-40	235.5	1	220.172	3.58e-40	220.17
	A0A254TN74	99	K	"Isocitrate dehydrogenase [NAD] subunit, mitochondrial"	ATCC64974_102000	DGK(1)TAIPDDAIK	2	-0.73581	9	3	1	95.4281	0.000314043	95.428	1	97.2728	0.000192984	97.273	1	92.2953	0.000519636	92.295
	A0A254TN74	108	K	"Isocitrate dehydrogenase [NAD] subunit, mitochondrial"	ATCC64974_102000	TAIPDDAIK(1)SVQK	2	-0.50018	12	3	1	63.1853	0.000534586	88.092	1	72.6812	0.00463931	72.681	1	54.0901	0.00557981	71.879
	A0A254TN74	352	K	"Isocitrate dehydrogenase [NAD] subunit, mitochondrial"	ATCC64974_102000	IQK(1)ATFDTLAEGK	2	-0.46179	13	3	1	131.352	1.43e-08	131.35	1	125.527	1.95e-08	125.53	1	128.223	1.71e-08	128.22
	A0A254TN74	195	K	"Isocitrate dehydrogenase [NAD] subunit, mitochondrial"	ATCC64974_102000	LITK(1)EASER	2	-0.46473	8	3	1	98.0483	0.00190623	98.048	1	121.733	0.000386392	121.73	1	101.646	0.00146035	101.65
	A0A254TN74	118	K	"Isocitrate dehydrogenase [NAD] subunit, mitochondrial"	ATCC64974_102000	NYVALK(1)GPLATPVGK	2	0.59117	3	3	1	154.651	2.33e-14	154.65	1	104.856	2.84e-06	104.86	1	106.757	2.55e-06	106.76
	A0A254TN74	156	K	"Isocitrate dehydrogenase [NAD] subunit, mitochondrial"	ATCC64974_102000	SVAGYK(1)TPYDNVDTVLIR	2	-0.67485	9	3	1	167.139	2.22e-22	190.24	1	166.516	1.59e-15	166.52	1	167.139	1.37e-15	167.14
	A0A254TN74	112	K	"Isocitrate dehydrogenase [NAD] subunit, mitochondrial"	ATCC64974_102000	SVQK(1)NYVALK	2	1.2174	6	3	1	90.0503	0.00200231	90.05	1	101.974	0.000606509	101.97	1	115.781	0.000265481	115.78
	A0A254TN74	222	K	"Isocitrate dehydrogenase [NAD] subunit, mitochondrial"	ATCC64974_102000	VVHK(1)ATIMK	3	-0.22537	5	3	1	90.1504	0.00200488	90.15	1	61.5934	0.0204276	61.593	1	62.0047	0.0136226	62.005
	A0A254TN74	96	K	"Isocitrate dehydrogenase [NAD] subunit, mitochondrial"	ATCC64974_102000	WEPVDVTPILK(1)DGK	2	-0.62474	4	3	1	82.6632	0.000630215	82.663	1	99.927	6.56e-06	99.927	1	80.6319	0.00070525	80.632
	A0A254TNA5	271	K	Multifunctional tryptophan biosynthesis protein	ATCC64974_101700	AAVAVQK(1)TIPSQR	2	0.1463	3	3	1	84.2973	0.000708256	84.297	1	122.459	4.31e-07	122.46	1	97.6896	9.54e-05	97.69
	A0A254TNA5	583	K	Multifunctional tryptophan biosynthesis protein	ATCC64974_101700	ISQVVK(1)STPK	2	-0.57246	3	3	1	63.6941	0.0244148	63.694	1	79.8602	0.00343613	79.86	1	77.6744	0.00374369	77.674
	A0A254TNA5	709	K	Multifunctional tryptophan biosynthesis protein	ATCC64974_101700	VQNVLDK(1)DSGLR	2	-0.53609	4	3	1	128.363	2.34e-06	128.36	1	134.99	1.53e-06	134.99	1	58.0403	0.0234329	58.04
	A0A254TND4	251	K	Mitogen-activated protein kinase	ATCC64974_101860	FVK(1)SLPK	2	-0.10734	5	3	1	121.989	0.00356708	121.99	1	101.643	0.00810029	101.64	1	101.643	0.00810029	101.64
	A0A254TND4	130	K	Mitogen-activated protein kinase	ATCC64974_101860	GLK(1)YVHSAGVVHR	3	0.35991	3	3	1	76.0727	0.000514652	76.073	1	58.32	0.0101871	58.32	1	69.92	0.00373675	69.92
	A0A254TND4	285	K	Mitogen-activated protein kinase	ATCC64974_101860	MLVFDPK(1)K	2	-1.2667	8	3	1	84.4978	0.0117829	84.498	1	81.2963	0.0134052	81.296	1	93.3738	0.00728493	93.374
	A0A254TNG9	250	K	Pentafunctional AROM polypeptide	ATCC64974_101060	HK(1)AFVVSADER	2	-0.10124	3	3	1	109.145	5.77e-05	109.15	1	95.4173	0.00046807	95.417	1	95.4173	0.00046807	95.417
	A0A254TNG9	961	K	Pentafunctional AROM polypeptide	ATCC64974_101060	LLTDYHK(1)TK	3	0.040277	3	3	1	60.1024	0.0130128	60.102	1	40.4964	0.0360943	40.496	1	49.3004	0.0221981	49.3
	A0A254TNG9	1047	K	Pentafunctional AROM polypeptide	ATCC64974_101060	TVTGEVDSLSSIK(1)R	2	0.50089	4	3	1	132.244	8.96e-09	132.24	1	133.477	8.23e-09	133.48	1	157.435	7.23e-11	157.43
	A0A254TNJ6	146	K	Phosphoglycerate kinase	ATCC64974_104560	EK(1)VAEFR	2	0.047333	19	3	1	133.901	1.55e-05	139.32	1	129.554	1.55e-05	139.32	1	126.036	3.28e-07	161.19
	A0A254TNJ6	184	K	Phosphoglycerate kinase	ATCC64974_104560	AHSSMVGVDLPQK(1)ASGFLVK	3	-0.52279	11	3	1	135.789	3.31e-10	135.79	1	161.751	1.71e-15	161.75	1	167.139	7.21e-16	167.14
	A0A254TNJ6	191	K	Phosphoglycerate kinase	ATCC64974_104560	ASGFLVK(1)K	2	0.36902	10	3	1	77.3176	0.0154214	77.318	1	74.4861	0.0185266	74.486	1	82.2787	0.0129074	82.279
	A0A254TNJ6	216	K	Phosphoglycerate kinase	ATCC64974_104560	PFLAILGGAK(1)VSDK	2	-1.6132	6	3	1	110.405	1.43e-06	110.4	1	40.9413	8.64e-07	115.54	1	124.076	6.61e-10	124.08
	A0A254TNJ6	192	K	Phosphoglycerate kinase	ATCC64974_104560	K(1)ELEYFAK	2	0.16514	9	3	1	133.134	0.000858883	133.13	1	128.361	0.00100476	128.36	1	128.361	0.00100476	128.36
	A0A254TNJ6	71	K	Phosphoglycerate kinase	ATCC64974_104560	AVVLMSHLGRPDGK(1)K	3	-0.087691	10	3	1	97.7971	4.35e-06	97.797	1	47.6391	0.00695881	66.246	1	49.9877	0.000177355	89.624
	A0A254TNJ6	133	K	Phosphoglycerate kinase	ATCC64974_104560	FHAEEEGSSK(1)DAEGK	3	0.16675	9	3	1	173.594	5.87e-18	173.59	1	110.251	1.29e-14	147.64	1	143.939	9.18e-11	143.94
	A0A254TNJ6	272	K	Phosphoglycerate kinase	ATCC64974_104560	IVGEVVEK(1)AK	2	0.32202	11	3	1	102.524	0.000592937	102.52	1	113.926	0.000311298	113.93	1	81.0165	0.00327343	81.017
	A0A254TNJ6	33	K	Phosphoglycerate kinase	ATCC64974_104560	K(1)EITNNQR	2	-0.20369	10	3	1	130.748	0.000324577	154.12	1	140.633	0.000629676	140.63	1	141.52	0.000602556	141.52
	A0A254TNJ6	152	K	Phosphoglycerate kinase	ATCC64974_104560	K(1)GLTALGDVYINDAFGTAHR	3	-0.40609	6	3	1	187.429	2.11e-22	187.43	1	252.402	1.55e-43	252.4	1	226.289	1.58e-35	226.29
	A0A254TNJ6	75	K	Phosphoglycerate kinase	ATCC64974_104560	NDK(1)YSLKPVVAELEK	3	-0.64487	13	3	1	73.9459	7.85e-10	124.25	0.999999	60.524	6.99e-10	128.79	1	64.9506	3.06e-07	119.96
	A0A254TNJ6	79	K	Phosphoglycerate kinase	ATCC64974_104560	YSLK(1)PVVAELEK	2	0.040223	9	3	1	105.951	3.29e-05	105.95	1	88.1008	0.000794906	88.101	1	90.8606	0.000613793	90.861
	A0A254TNJ6	15	K	Phosphoglycerate kinase	ATCC64974_104560	LAITDVDLK(1)DK	2	-0.34548	14	3	1	110.932	5.13e-05	110.93	1	125.97	6.48e-06	125.97	1	134.304	3.97e-06	134.3
	A0A254TNJ6	325	K	Phosphoglycerate kinase	ATCC64974_104560	SVELYK(1)QTIAEAK	2	0.98894	3	3	1	139.476	7.09e-09	139.48	1	111.717	5.17e-06	111.72	1	116.188	3.2e-06	116.19
	A0A254TNJ6	32	K	Phosphoglycerate kinase	ATCC64974_104560	VDFNVPLNDK(1)K	2	0.80654	14	3	1	138.626	3.65e-06	138.63	1	80.3185	6.36e-06	132.03	1	119.55	3.05e-06	140.09
	A0A254TNJ6	57	K	Phosphoglycerate kinase	ATCC64974_104560	YAIENGAK(1)AVVLMSHLGRPDGK	4	1.5401	7	3	1	194.24	1.06e-23	194.24	1	167.446	3.89e-16	167.45	1	94.3843	9.27e-16	162.43
	A0A254TNJ6	388	K	Phosphoglycerate kinase	ATCC64974_104560	YGVEDK(1)LSHVSTGGGASLELLEGK	3	1.2621	4	3	1	190.499	8.32e-24	190.5	1	160.668	1.47e-16	160.67	1	130.267	4.43e-11	130.27
	A0A254TPL4	327	K	"Transcription initiation factor IID, 18kD subunit family protein"	ATCC64974_100780	ALQNK(1)VGDPFAK	2	-1.7233	22	3	1	106.323	1.69e-11	174.42	1	98.9017	3.04e-08	149.23	1	83.1372	2.08e-08	156.14
	A0A254TPL4	415	K	"Transcription initiation factor IID, 18kD subunit family protein"	ATCC64974_100780	DVEDAIK(1)IGNSTSYGLAAGIHTK	3	1.4587	20	3	1	173.553	1.23e-22	177.91	1	180.656	1.03e-22	180.66	1	173.553	5.1e-31	201.15
	A0A254TPL4	431	K	"Transcription initiation factor IID, 18kD subunit family protein"	ATCC64974_100780	IGNSTSYGLAAGIHTK(1)DVTTAIR	3	1.684	12	3	1	43.658	5.22e-41	222.51	1	171.294	1.28e-22	177.22	1	114.387	1.04e-22	180.45
	A0A254TPL4	486	K	"Transcription initiation factor IID, 18kD subunit family protein"	ATCC64974_100780	ELGSYALENYTQIK(1)AVHYR	3	0.7399	21	3	1	55.2672	1.51e-28	195.92	1	149.733	1.34e-23	194.37	1	155.794	6.84e-29	208.43
	A0A254TPL4	408	K	"Transcription initiation factor IID, 18kD subunit family protein"	ATCC64974_100780	FK(1)DVEDAIK	2	-0.71996	20	3	1	119.68	0.000496126	119.68	1	110.534	0.000748064	114.97	1	115.781	0.000216726	132.01
	A0A254TPL4	35	K	"Transcription initiation factor IID, 18kD subunit family protein"	ATCC64974_100780	GAEGK(1)TFETINPSNEKPIVAVHEATEK	4	-0.23226	25	3	1	135.454	2.81e-29	233.48	1	146.693	7.57e-36	248.06	1	166.51	2.27e-24	214.82
	A0A254TPL4	46	K	"Transcription initiation factor IID, 18kD subunit family protein"	ATCC64974_100780	TFETINPSNEK(1)PIVAVHEATEK	3	0.40418	17	3	1	226.714	7.99e-41	226.71	1	209.014	5.58e-31	209.01	1	196.397	1.28e-30	196.4
	A0A254TPL4	57	K	"Transcription initiation factor IID, 18kD subunit family protein"	ATCC64974_100780	TFETINPSNEKPIVAVHEATEK(1)DVDTAVAAAR	4	0.65013	29	3	1	70.3269	5.66e-45	234.74	1	68.8121	3.91e-45	236.98	1	71.0888	2.25e-56	244.04
	A0A254TPL4	358	K	"Transcription initiation factor IID, 18kD subunit family protein"	ATCC64974_100780	IMEYIQHGK(1)DAGATVAVGGER	3	-0.0053265	34	3	1	211.676	6.15e-31	211.68	1	211.676	6.15e-31	211.68	1	221.136	1.63e-40	221.14
	A0A254TPL4	68	K	"Transcription initiation factor IID, 18kD subunit family protein"	ATCC64974_100780	K(1)AFEGSWR	2	-0.73311	18	3	1	90.7088	0.000524053	144.09	1	86.6702	0.0010121	128.12	1	99.1355	0.000638225	140.35
	A0A254TPL4	261	K	"Transcription initiation factor IID, 18kD subunit family protein"	ATCC64974_100780	K(1)VTLELGGK	2	-0.90197	8	3	1	125.969	0.000373521	125.97	1	107.205	0.00158776	107.21	1	129.851	0.000323606	129.85
	A0A254TPL4	88	K	"Transcription initiation factor IID, 18kD subunit family protein"	ATCC64974_100780	MLTK(1)LADLFER	2	0.39236	13	3	1	78.3239	3.7e-14	199.12	1	102.97	3.36e-14	200.93	1	114.019	3.41e-11	178.1
	A0A254TPL4	256	K	"Transcription initiation factor IID, 18kD subunit family protein"	ATCC64974_100780	TILQAAAK(1)SNLK	2	0.31086	12	3	1	140.006	9.16e-07	140.01	1	150.142	2.92e-08	150.14	1	120.838	7.33e-06	120.84
	A0A254TPL4	237	K	"Transcription initiation factor IID, 18kD subunit family protein"	ATCC64974_100780	VAGSAISHHMDIDK(1)VAFTGSTLVGR	4	-0.014016	59	3	1	132.722	5.62e-12	144.5	1	202.441	1.74e-36	202.44	1	132.722	1.35e-16	158.91
	A0A254TPL4	30	K	"Transcription initiation factor IID, 18kD subunit family protein"	ATCC64974_100780	YEQPLGLFIDGEFVK(1)GAEGK	2	0.33475	3	3	1	230.004	2.45e-35	230	1	205.778	4.51e-29	205.78	1	206.336	4.31e-29	206.34
	A0A254TPL4	135	K	"Transcription initiation factor IID, 18kD subunit family protein"	ATCC64974_100780	YYGGWADK(1)IHGQTIDTNSETLNYTR	3	0.22057	25	3	1	184.295	5.13e-67	285.82	1	99.8384	1.81e-54	264.97	1	194.19	1.06e-41	223.97
	A0A254TPS4	296	K	Uncharacterized protein	ATCC64974_96650	TGGAIPEK(1)GTR	2	-2.7112	3	3	1	90.4338	0.000922701	90.434	1	54.3425	0.0308507	54.343	1	90.4338	0.000922701	90.434
	A0A254TPT4	47	K	Glycosyl hydrolases 32 C terminal family protein	ATCC64974_96640	DGYSILK(1)HYGGNGPYSER	3	-0.52545	48	3	1	154.554	4.54e-22	174.78	1	97.2709	1.14e-22	189.87	1	99.4067	4.66e-23	192.85
	A0A254TPT4	80	K	Glycosyl hydrolases 32 C terminal family protein	ATCC64974_96640	DPPTGCEVDQVIMIK(1)R	2	-0.63585	103	3	1	290.95	5.5e-63	326.56	1	279.444	1.1e-74	339.3	1	302.638	1.1e-74	339.3
	A0A254TPT4	93	K	Glycosyl hydrolases 32 C terminal family protein	ATCC64974_96640	YPSPSAGK(1)SIEEALAK	3	-0.40962	12	3	1	206.797	8.81e-23	206.8	1	86.5391	5.22e-29	225.68	1	69.3307	8.27e-23	207.53
	A0A254TQ17	90	K	Ubiquitin-like modifier-activating enzyme ATG7	ATCC64974_50860	NVNTLEEYSNIDK(1)AHILQQSAK	3	-0.033389	3	3	1	197.679	1.21e-30	197.68	1	103.022	1.26e-06	103.02	1	134.657	1.95e-10	134.66
	A0A254TQ71	57	K	Dolichyl-diphosphooligosaccharide--protein glycosyltransferase subunit 1	ATCC64974_51150	NTNLEK(1)GYLR	2	-0.075376	7	3	1	169.935	1.1e-07	169.93	1	184.705	2.17e-08	184.71	1	169.935	1.1e-07	169.93
	A0A254TQA7	420	K	Polysaccharide deacetylase family protein	ATCC64974_51770	AVEIISPIVK(1)K	2	-0.17282	3	3	1	96.2294	0.000537811	96.229	1	75.8194	0.00307955	75.819	1	85.8127	0.00183505	85.813
	A0A254TQA7	408	K	Polysaccharide deacetylase family protein	ATCC64974_51770	IALHQTPDDIK(1)NR	3	0.57268	4	3	1	92.1512	0.000165521	92.151	1	70.6796	0.00331437	70.68	1	92.6498	0.000154695	92.65
	A0A254TQB3	827	K	NAD-specific glutamate dehydrogenase	ATCC64974_51140	LSPK(1)GYR	2	0.37139	4	3	1	64.7574	0.0457461	64.757	1	56.1218	0.0605953	56.122	1	56.1218	0.0605953	56.122
	A0A254TQB3	652	K	NAD-specific glutamate dehydrogenase	ATCC64974_51140	GVILLDVNHQDK(1)AR	3	0.09321	3	3	1	113.757	1.28e-06	113.76	1	124.068	4.79e-09	124.07	1	134.685	2.61e-09	134.68
	A0A254TQB3	189	K	NAD-specific glutamate dehydrogenase	ATCC64974_51140	EAEDHAVYIDTSK(1)PGIATVEGPGYEQR	3	-0.11012	3	3	1	127.401	1.2e-11	127.4	1	121.578	5.93e-09	121.58	1	120.85	8.3e-09	120.85
	A0A254TQB3	992	K	NAD-specific glutamate dehydrogenase	ATCC64974_51140	EHEK(1)TGLLR	3	-2.5258	7	3	1	173.236	1.07e-05	173.24	1	145.248	9.21e-05	145.25	1	76.6045	0.000195844	134.23
	A0A254TQB3	513	K	NAD-specific glutamate dehydrogenase	ATCC64974_51140	LQVDEVLDGPK(1)LK	2	0.2056	3	3	1	138.306	8.12e-09	138.31	1	131.358	1.43e-08	131.36	1	141.879	4.95e-09	141.88
	A0A254TQB3	606	K	NAD-specific glutamate dehydrogenase	ATCC64974_51140	NK(1)EAYSINAR	2	-0.041975	3	3	1	97.7338	0.000921187	97.734	1	111.855	0.000362451	111.86	1	80.0144	0.00341444	80.014
	A0A254TQE4	46	K	HIT domain-containing protein	ATCC64974_98120	GHALVIPK(1)FHGAK	3	0.0064668	10	3	1	49.4481	0.000465386	78.342	1	96.2294	7.7e-05	96.229	1	77.0624	0.000493162	77.062
	A0A254TQN9	7	K	Isocitrate dehydrogenase [NADP]	ATCC64974_52850	ATEISK(1)IK	2	-0.26078	3	3	1	107.693	0.00151238	107.69	1	87.6395	0.00492024	87.639	1	88.8188	0.0046317	88.819
	A0A254TQN9	244	K	Isocitrate dehydrogenase [NADP]	ATCC64974_52850	DFEAK(1)NLWYEHR	3	0.091325	10	3	1	72.8912	1.17e-05	110.8	1	105.652	1.59e-05	105.65	1	87.7194	0.000229091	92.856
	A0A254TQN9	69	K	Isocitrate dehydrogenase [NADP]	ATCC64974_52850	DQTDDQVTVEAAEAIK(1)K	2	-0.094692	4	3	1	263.197	4.94e-37	263.2	1	312.093	3.83e-53	312.09	1	223.057	2.22e-29	223.06
	A0A254TQN9	214	K	Isocitrate dehydrogenase [NADP]	ATCC64974_52850	GLPLYMSTK(1)NTILK	2	0.22761	3	3	1	44.2518	0.038661	44.252	1	116.188	2.02e-06	116.19	1	126.097	9.22e-09	126.1
	A0A254TQN9	94	K	Isocitrate dehydrogenase [NADP]	ATCC64974_52850	K(1)MWLSPNGTIR	2	0.29787	4	3	1	101.349	0.000764992	101.35	1	48.5679	0.00549208	93.839	1	48.5679	0.0634413	48.568
	A0A254TQN9	91	K	Isocitrate dehydrogenase [NADP]	ATCC64974_52850	VEEFK(1)LK	2	0.056507	6	3	1	79.116	0.0242993	79.116	1	81.7839	0.0222448	81.784	1	91.9062	0.0144496	91.906
	A0A254TQN9	11	K	Isocitrate dehydrogenase [NADP]	ATCC64974_52850	VK(1)NPVVELDGDEMTR	2	0.98628	3	3	1	126.77	1.2e-09	126.77	1	126.77	1.2e-09	126.77	1	145.52	1.01e-10	145.52
	A0A254TRK3	294	K	EF hand family protein	ATCC64974_52860	AYFEK(1)QR	2	0.33899	4	3	1	167.253	0.000640832	167.25	1	167.253	0.000640832	167.25	1	150.02	0.00180244	150.02
	A0A254TRK3	688	K	EF hand family protein	ATCC64974_52860	FFNIK(1)CR	2	-1.3121	3	3	1	76.8466	0.026047	76.847	1	76.8466	0.026047	76.847	1	83.3769	0.021018	83.377
	A0A254TRK3	163	K	EF hand family protein	ATCC64974_52860	LLAESGVDPSGK(1)QAVVLGR	2	0.21564	3	3	1	223.652	1.56e-34	223.65	1	186.452	4.41e-22	186.45	1	169.578	5.51e-16	169.58
	A0A254TRK3	851	K	EF hand family protein	ATCC64974_52860	VEFSELAQK(1)K	2	-1.5187	5	3	1	89.8266	0.00277629	89.827	1	123.749	0.000104381	123.75	1	115.781	0.000362403	115.78
	A0A254TRN1	229	K	"Glutathione S-transferase, N-terminal domain family protein"	ATCC64974_53140	ECADAWEK(1)LISGK	2	-1.0808	7	3	1	160.184	9.09e-14	179.41	1	107.927	6.84e-06	107.93	1	142.384	5.97e-19	213.18
	A0A254TRN1	234	K	"Glutathione S-transferase, N-terminal domain family protein"	ATCC64974_53140	LISGK(1)SPR	2	-0.17039	7	3	1	108.743	0.00219794	108.74	1	82.2787	0.0094554	82.279	1	100.017	0.00300261	100.02
	A0A254TRN1	70	K	"Glutathione S-transferase, N-terminal domain family protein"	ATCC64974_53140	EEFLNPIK(1)QDVK	2	-0.60646	6	3	1	153.739	2.42e-08	153.74	1	140.009	9.16e-07	140.01	1	138.422	1.11e-06	138.42
	A0A254TRN1	7	K	"Glutathione S-transferase, N-terminal domain family protein"	ATCC64974_53140	K(1)IGQANTLEHR	3	0.056952	3	3	1	48.8224	0.0227078	48.822	1	61.5227	0.0105955	61.523	1	82.9119	0.00080256	82.912
	A0A254TRN1	214	K	"Glutathione S-transferase, N-terminal domain family protein"	ATCC64974_53140	K(1)YALDVIR	2	0.04508	6	3	1	95.5016	0.00620664	95.502	1	76.0641	0.0160567	76.064	1	73.2332	0.0208857	73.233
	A0A254TRN1	57	K	"Glutathione S-transferase, N-terminal domain family protein"	ATCC64974_53140	WTNAK(1)QEISKEEFLNPIK	3	0.72608	12	3	1	234.667	8.9e-15	234.67	1	209.849	9.79e-11	209.85	1	76.1435	1.25e-10	166.87
	A0A254TRN8	460	K	Putative integral membrane protein	ATCC64974_56240	ELLVGLGK(1)YER	2	0.077201	6	3	1	174.768	4.08e-11	174.77	1	123.671	7.17e-06	123.67	1	125.72	6.56e-06	125.72
	A0A254TRN8	1066	K	Putative integral membrane protein	ATCC64974_56240	LDTLRPAPGAQGQLK(1)K	3	1.0403	3	3	1	136.814	3.69e-10	136.81	1	135.466	4.17e-10	135.47	1	117.308	7.43e-07	117.31
	A0A254TRN8	95	K	Putative integral membrane protein	ATCC64974_56240	RPLPNQNGDGTYLEQEHSGSLFK(1)DLR	4	-0.0024741	3	3	1	186.819	7.77e-24	186.82	1	218.932	9.62e-42	218.93	1	120.273	2.44e-08	120.27
	A0A254TRN8	992	K	Putative integral membrane protein	ATCC64974_56240	SGEK(1)VFVGSSK	2	1.3477	5	3	1	133.074	4.34e-06	133.07	1	115.574	3.49e-05	115.57	1	122.392	1.08e-05	122.39
	A0A254TRN8	999	K	Putative integral membrane protein	ATCC64974_56240	VFVGSSK(1)ANR	2	0.023973	6	3	1	147.405	1.28e-06	147.4	1	81.7707	0.00316731	81.771	1	87.0658	0.00242226	87.066
	A0A254TRP6	143	K	Glutathione peroxidase	ATCC64974_56030	FLISADGK(1)VVGR	2	-0.19513	7	3	1	108.348	2.88e-05	108.35	1	126.709	2.54e-06	126.71	1	116.737	1.44e-05	116.74
	A0A254TRP6	130	K	Glutathione peroxidase	ATCC64974_56030	IK(1)WNFEK	2	0.62369	6	3	1	153.779	0.00154905	153.78	1	93.9915	0.0128437	93.992	1	125.814	0.0031268	125.81
	A0A254TRP6	56	K	Glutathione peroxidase	ATCC64974_56030	LYQDIK(1)AK	2	0.73069	4	3	1	72.0383	0.0169481	72.038	1	68.2235	0.0222099	68.224	1	66.6919	0.0243225	66.692
	A0A254TRR0	73	K	Fructose-bisphosphate aldolase	ATCC64974_56690	CPIVLQVSQGGAAYFAGK(1)GVSNDGQK	3	-0.68053	7	3	1	175.693	1.7e-23	175.69	1	197.074	7.93e-32	197.07	1	184.592	9.13e-24	184.59
	A0A254TRR0	81	K	Fructose-bisphosphate aldolase	ATCC64974_56690	GVSNDGQK(1)ASIAGGIAAAHYIR	3	1.3947	14	3	1	145.022	3.33e-41	235.98	1	172.688	3.21e-22	172.69	1	159.143	3.21e-22	172.69
	A0A254TRR0	324	K	Fructose-bisphosphate aldolase	ATCC64974_56690	DYLLTAVGNPDGEDK(1)PNK	2	-0.099801	16	3	1	221.853	3.08e-34	221.85	1	232.78	1.46e-34	232.78	1	216.264	6.25e-29	216.26
	A0A254TRR0	327	K	Fructose-bisphosphate aldolase	ATCC64974_56690	KDYLLTAVGNPDGEDK(0.019)PNK(0.981)K	3	0.21778	15	3	0.975288	15.9623	2.9e-22	185.33	0.974769	15.8697	1.22e-21	172.69	0.981279	17.1946	6.26e-29	200.29
	A0A254TRR0	308	K	Fructose-bisphosphate aldolase	ATCC64974_56690	DYMLNK(1)K	2	-0.47177	38	3	1	114.539	0.00269286	118.01	1	99.9195	0.00359987	111.28	1	99.9195	0.00269286	118.01
	A0A254TRR0	309	K	Fructose-bisphosphate aldolase	ATCC64974_56690	K(1)DYLLTAVGNPDGEDKPNKK	4	0.1464	15	3	1	186.36	4.12e-22	187.43	1	181.11	7e-22	182.22	1	92.6701	7.9e-29	195.46
	A0A254TRR0	277	K	Fructose-bisphosphate aldolase	ATCC64974_56690	EEYK(1)EAISYGVVK	2	-0.90526	8	3	1	57.4251	0.00968257	59.227	1	138.02	8.38e-09	138.02	1	108.971	6.38e-06	108.97
	A0A254TRR0	341	K	Fructose-bisphosphate aldolase	ATCC64974_56690	EGEK(1)TMTK	2	1.4992	24	3	1	58.4333	0.00205685	105.52	1	81.9504	0.00218218	103.87	1	81.9717	0.00205685	105.52
	A0A254TRR0	252	K	Fructose-bisphosphate aldolase	ATCC64974_56690	EK(1)TGSSSDKPVFFVFHGGSGSSK	4	0.49054	7	3	1	76.3331	6.24e-07	106.93	1	98.2088	9.41e-11	136.57	1	81.4446	6.24e-07	106.93
	A0A254TRR0	259	K	Fructose-bisphosphate aldolase	ATCC64974_56690	TGSSSDK(1)PVFFVFHGGSGSSK	3	0.12898	6	3	1	168.751	3.48e-16	168.75	1	179.189	3.46e-22	179.19	1	128.381	4.39e-10	128.38
	A0A254TRR0	273	K	Fructose-bisphosphate aldolase	ATCC64974_56690	TGSSSDKPVFFVFHGGSGSSK(1)EEYK	4	-0.14954	7	3	1	177.075	2.18e-53	250.06	1	120.986	1.21e-23	186.82	1	95.8503	1.05e-16	161.68
	A0A254TRR0	250	K	Fructose-bisphosphate aldolase	ATCC64974_56690	HQAYVK(1)EK	2	0.17524	15	3	1	50.0403	0.00083683	123.86	1	91.8667	0.000186751	158.76	1	149.721	0.000286158	149.72
	A0A254TRR0	10	K	Fructose-bisphosphate aldolase	ATCC64974_56690	K(1)SGVIVGDDVLR	2	0.56348	15	3	1	84.7534	3.57e-06	126.1	1	115.119	7.1e-07	143.25	1	116.188	2.85e-08	156.08
	A0A254TRR0	27	K	Fructose-bisphosphate aldolase	ATCC64974_56690	LFEYAK(1)EK	2	0.36223	13	3	1	87.4761	0.00752602	87.476	1	87.4761	0.00752602	87.476	1	87.4761	0.00752602	87.476
	A0A254TRR0	244	K	Fructose-bisphosphate aldolase	ATCC64974_56690	LHPELLQK(1)HQAYVK	4	0.04359	10	3	1	120.872	3.38e-07	120.87	1	119.963	4.58e-07	119.96	1	52.5758	2.95e-11	155.08
	A0A254TRR0	114	K	Fructose-bisphosphate aldolase	ATCC64974_56690	SIAPAYGVPVVLHTDHCAK(1)K	4	-0.12995	18	3	1	155.488	2.7e-15	155.49	1	132.735	3.97e-10	132.74	1	157.984	2.27e-15	157.98
	A0A254TRS4	13	K	"Saccharopine dehydrogenase [NAD(+), L-lysine-forming]"	ATCC64974_56660	AETK(1)PAEAR	2	0.093861	3	3	1	86.8816	0.00439656	86.882	1	63.4265	0.0230483	63.426	1	76.2819	0.00676043	76.282
	A0A254TRS4	195	K	"Saccharopine dehydrogenase [NAD(+), L-lysine-forming]"	ATCC64974_56660	SPK(1)ILVIGALGR	2	-0.51415	3	3	1	118.607	1.12e-05	118.61	1	125.033	2.75e-06	125.03	1	124.377	2.83e-06	124.38
	A0A254TRS4	232	K	"Saccharopine dehydrogenase [NAD(+), L-lysine-forming]"	ATCC64974_56660	WDIEETK(1)K	2	-3.6313	4	3	1	100.017	0.0040988	100.02	1	100.017	0.0040988	100.02	1	88.8188	0.00959317	88.819
	A0A254TRU8	512	K	Zinc knuckle family protein	ATCC64974_57220	VFGAK(1)DK	2	0.56287	5	3	1	77.0577	0.0194353	77.058	1	71.3424	0.0344228	71.342	1	91.6263	0.0146652	91.626
	A0A254TRU8	336	K	Zinc knuckle family protein	ATCC64974_57220	YSEYPEINMK(1)GVLR	2	-0.38472	6	3	1	134.043	5.79e-09	134.04	1	127.355	8.67e-09	127.36	1	103.834	5.47e-06	103.83
	A0A254TRV0	153	K	"Alpha-1,4 glucan phosphorylase"	ATCC64974_101880	ALDNAMLNVGLK(1)DVAR	2	-3.0503	3	3	1	176.491	6.02e-18	176.49	1	161.189	9.35e-15	161.19	1	139.293	4.84e-10	139.29
	A0A254TRV0	847	K	"Alpha-1,4 glucan phosphorylase"	ATCC64974_101880	EEWLAK(1)SITSVAR	2	-0.61741	3	3	1	89.8583	0.000453769	89.858	1	134.685	1.13e-08	134.68	1	129.537	1.59e-08	129.54
	A0A254TRV0	161	K	"Alpha-1,4 glucan phosphorylase"	ATCC64974_101880	EGLK(1)DLGFR	2	-0.054946	7	3	1	98.2542	0.00151048	100.71	1	86.8981	0.00301015	93.098	1	117.698	0.000224122	131.22
	A0A254TRV0	585	K	"Alpha-1,4 glucan phosphorylase"	ATCC64974_101880	EWAEIK(1)TANK	2	1.3232	3	3	1	140.05	6.39e-05	140.05	1	113.926	0.000903156	113.93	1	120.452	0.00053845	120.45
	A0A254TRV0	597	K	"Alpha-1,4 glucan phosphorylase"	ATCC64974_101880	HIK(1)ETTGYSVNPQALFDIQVK	3	0.84622	3	3	1	112.144	1.01e-06	112.14	1	89.6627	0.00011114	89.663	1	124.691	5.25e-10	124.69
	A0A254TRV0	72	K	"Alpha-1,4 glucan phosphorylase"	ATCC64974_101880	HSANGFSNK(1)EEFEDELVR	3	-2.0244	5	3	1	65.9238	5.46e-10	131.25	1	61.9415	1.2e-06	115.26	1	153.212	3.38e-15	153.21
	A0A254TRV0	638	K	"Alpha-1,4 glucan phosphorylase"	ATCC64974_101880	IK(1)SMSAEEK	2	-0.35653	8	3	1	85.3546	0.0047371	85.355	1	107.788	0.00113198	107.79	1	94.3092	0.0027401	94.309
	A0A254TRV0	645	K	"Alpha-1,4 glucan phosphorylase"	ATCC64974_101880	SMSAEEK(1)K	2	0.54732	10	3	1	41.8761	0.00363026	103.74	1	50.4729	0.00287805	109.71	1	40.7239	0.00110801	124.98
	A0A254TRV0	575	K	"Alpha-1,4 glucan phosphorylase"	ATCC64974_101880	LEAFVDDK(1)AFQR	2	-1.7518	5	3	1	205.121	1.04e-14	205.12	1	136.376	1.36e-06	136.38	1	148.183	3.19e-08	148.18
	A0A254TRV0	482	K	"Alpha-1,4 glucan phosphorylase"	ATCC64974_101880	VSIIEESHPK(1)MVR	2	-1.4055	6	3	1	82.0687	0.000384454	82.069	1	62.1618	0.000385476	84.365	1	216.343	2.59e-19	216.34
	A0A254TRY6	547	K	Protein phosphatase 2A regulatory B subunit (B56 family) protein	ATCC64974_54270	AFMGYHDEAQK(1)AVAQGQNWSK	3	-1.3607	9	3	1	88.7138	1.65e-15	161.51	1	97.4899	2.48e-05	97.49	1	86.1364	1.58e-06	108.12
	A0A254TRY6	557	K	Protein phosphatase 2A regulatory B subunit (B56 family) protein	ATCC64974_54270	AVAQGQNWSK(1)VR	2	-0.20478	6	3	1	198.972	1.51e-14	198.97	1	148.183	3.19e-08	148.18	1	140.905	8.06e-07	140.91
	A0A254TRY6	385	K	Protein phosphatase 2A regulatory B subunit (B56 family) protein	ATCC64974_54270	AGK(1)SNALGSPER	2	0.39591	3	3	1	150.693	2.84e-08	150.69	1	151.664	2.7e-08	151.66	1	178.22	1.37e-11	178.22
	A0A254TRY6	108	K	Protein phosphatase 2A regulatory B subunit (B56 family) protein	ATCC64974_54270	AISDQSK(1)GIYIPR	2	-1.5307	12	3	1	73.877	1.08e-10	158.52	1	66.2152	5.7e-14	185.2	1	155.572	1.61e-14	192.18
	A0A254TRY6	586	K	Protein phosphatase 2A regulatory B subunit (B56 family) protein	ATCC64974_54270	FEVPSNEAEVSEK(1)YEK	2	0.5801	4	3	1	156.675	1.36e-14	156.67	1	155.2	1.5e-14	155.2	1	137.451	5.96e-10	137.45
	A0A254TRY6	589	K	Protein phosphatase 2A regulatory B subunit (B56 family) protein	ATCC64974_54270	YEK(1)ILQQMSER	2	-1.067	4	3	1	88.0206	0.00114286	88.021	1	122.344	0.00048358	122.34	1	158.041	4.48e-08	158.04
	A0A254TRY6	573	K	Protein phosphatase 2A regulatory B subunit (B56 family) protein	ATCC64974_54270	GMK(1)FEVPSNEAEVSEK	2	0.084857	3	3	1	82.0101	0.000633079	82.01	1	75.1433	0.00144341	75.143	1	103.131	4.26e-06	103.13
	A0A254TRY6	214	K	Protein phosphatase 2A regulatory B subunit (B56 family) protein	ATCC64974_54270	VPRPVNEK(1)LSSDAPFIVGQR	3	0.14541	10	3	1	142.975	1.71e-29	222.09	1	123.002	5.38e-08	123	1	139.779	2.64e-10	139.78
	A0A254TRZ5	293	K	Glycogen [starch] synthase	ATCC64974_54380	EK(1)INDFVR	2	1.4142	3	3	1	80.4381	0.0101387	80.438	1	95.3581	0.00460003	95.358	1	99.3048	0.0031349	99.305
	A0A254TRZ5	593	K	Glycogen [starch] synthase	ATCC64974_54380	LSDLLDWK(1)R	2	0.72373	6	3	1	171.565	1.57e-05	171.56	1	195.481	9.56e-08	195.48	1	209.863	3.66e-08	209.86
	A0A254TRZ5	41	K	Glycogen [starch] synthase	ATCC64974_54380	SK(1)APVTTAEYGDR	2	0.36886	3	3	1	82.6513	0.00078358	82.651	1	65.3744	0.0132023	65.374	1	69.2611	0.00864734	69.261
	A0A254TS06	119	K	Pex2 / Pex12 amino terminal region family protein	ATCC64974_108450	IGVLEHDEEK(1)GGR	3	0.33252	9	3	1	86.803	0.000281654	86.803	1	91.6203	4.03e-06	104.17	1	101.532	4.59e-06	101.53
	A0A254TS06	68	K	Pex2 / Pex12 amino terminal region family protein	ATCC64974_108450	K(1)TVGVGR	2	0.054765	8	3	1	109.012	0.00881619	109.01	1	97.0329	0.0143354	97.033	1	110.807	0.00827021	110.81
	A0A254TS06	102	K	Pex2 / Pex12 amino terminal region family protein	ATCC64974_108450	K(1)VIQSLEK	2	-0.18195	4	3	1	97.4306	0.00522917	97.431	1	85.7442	0.0111512	85.744	1	101.896	0.00261237	101.9
	A0A254TS06	109	K	Pex2 / Pex12 amino terminal region family protein	ATCC64974_108450	VIQSLEK(1)IGVLEHDEEK	3	0.12924	8	3	1	139.884	2.2e-10	139.88	1	132.644	4.36e-10	132.64	1	132.644	4.36e-10	132.64
	A0A254TSD0	81	K	Replication factor C subunit 5	ATCC64974_62590	ALASLGQTLK(1)ADR	2	0.57417	6	3	1	228.624	1.89e-23	228.62	1	245.149	9.39e-29	245.15	1	210.406	8.94e-19	210.41
	A0A254TSD0	177	K	Replication factor C subunit 5	ATCC64974_62590	AVSK(1)SEFSQGK	2	-0.0017404	10	3	1	108.984	5.82e-05	108.98	1	101.712	8.4e-05	101.71	1	125.97	6.48e-06	125.97
	A0A254TSD0	184	K	Replication factor C subunit 5	ATCC64974_62590	SEFSQGK(1)K	2	0.12419	10	3	1	129.466	0.000971	129.47	1	129.466	0.000971	129.47	1	128.607	0.000997234	128.61
	A0A254TSD0	173	K	Replication factor C subunit 5	ATCC64974_62590	LEK(1)AVSK	2	0.14237	3	3	1	76.6789	0.0261761	76.679	1	74.3009	0.0293356	74.301	1	80.4381	0.0232812	80.438
	A0A254TSD0	222	K	Replication factor C subunit 5	ATCC64974_62590	LNK(1)ALTDAL	2	-0.097557	9	3	1	80.4381	0.00583354	80.438	1	99.4417	0.00159548	99.442	1	76.2215	0.00677391	76.221
	A0A254TSD0	71	K	Replication factor C subunit 5	ATCC64974_62590	SANLDQTSK(1)ALASLGQTLK	2	0.36645	6	3	1	171.785	1.2e-21	171.79	1	73.4483	0.00112997	73.448	1	175.593	1.01e-21	175.59
	A0A254TSD0	216	K	Replication factor C subunit 5	ATCC64974_62590	TIDLSVSSK(1)IAK	2	0.091995	3	3	1	77.1846	0.00151129	77.185	1	120.528	7.87e-06	120.53	1	116.026	1.56e-05	116.03
	A0A254TSD0	115	K	Replication factor C subunit 5	ATCC64974_62590	VAGADK(1)GDILK	2	-0.15208	9	3	1	135.987	3.47e-06	135.99	1	118.905	2.31e-05	118.9	1	124.423	6.95e-06	124.42
	A0A254TSE5	167	K	Adenylosuccinate lyase	ATCC64974_62140	DLPCLGFTHGQPAQLVTVGK(1)R	3	1.0744	3	3	1	105.506	1.69e-06	105.51	1	88.6267	0.000128852	88.627	1	89.7209	0.000116163	89.721
	A0A254TSE5	144	K	Adenylosuccinate lyase	ATCC64974_62140	LSAFAK(1)QYK	2	-0.44884	3	3	1	95.3581	0.00250618	95.358	1	83.1675	0.00522485	83.168	1	97.635	0.00199839	97.635
	A0A254TSE5	79	K	Adenylosuccinate lyase	ATCC64974_62140	VAAEEEK(1)R	2	-0.40013	3	3	1	123.983	0.00113857	123.98	1	93.1432	0.00740177	93.143	1	104.057	0.00359025	104.06
	A0A254TSE5	226	K	Adenylosuccinate lyase	ATCC64974_62140	VEQLDELVTEK(1)AGFK	3	-0.030996	3	3	1	81.4475	0.000296761	81.448	1	85.1776	0.000208969	85.178	1	77.0683	0.000325949	77.068
	A0A254TSE5	412	K	Adenylosuccinate lyase	ATCC64974_62140	VLSHQAADNVK(1)K	3	-0.66542	8	3	1	78.7442	1.03e-05	113.07	1	77.8945	0.000345373	89.663	1	89.46	2.92e-06	121.69
	A0A254TSM3	131	K	Major Facilitator Superfamily protein	ATCC64974_61320	AQAEYIK(1)QVDTLIGK	2	0.2449	5	3	1	192.78	1.24e-18	192.78	1	197.729	2.75e-22	197.73	1	174.589	1.18e-17	174.59
	A0A254TSM3	139	K	Major Facilitator Superfamily protein	ATCC64974_61320	QVDTLIGK(1)IGTR	2	0.44821	7	3	1	141.727	7.06e-07	141.73	1	126.319	2.59e-06	126.32	1	133.159	1.75e-06	133.16
	A0A254TSM3	18	K	Major Facilitator Superfamily protein	ATCC64974_61320	EK(1)FTPEVQAAAAK	2	-0.69779	5	3	1	73.877	0.00323797	73.877	1	80.9595	0.000861	80.96	1	68.2774	0.0098002	68.277
	A0A254TSM3	82	K	Major Facilitator Superfamily protein	ATCC64974_61320	EPGVDDK(1)LNLYK	2	-0.20314	8	3	1	90.697	0.000285055	90.697	1	71.1757	0.00719991	71.176	1	92.2466	0.000522835	92.247
	A0A254TSM3	87	K	Major Facilitator Superfamily protein	ATCC64974_61320	LNLYK(1)YFK	2	1.2915	6	3	1	101.284	0.00288577	101.28	1	97.7981	0.00369422	97.798	1	101.284	0.00288577	101.28
	A0A254TSM3	75	K	Major Facilitator Superfamily protein	ATCC64974_61320	MLNK(1)EPGVDDK	2	-0.52252	8	3	1	147.259	8.18e-08	147.26	1	62.7049	3.63e-08	160.52	1	77.5969	4.75e-11	171.49
	A0A254TSM3	115	K	Major Facilitator Superfamily protein	ATCC64974_61320	YNAWK(1)EIQHISEGR	2	-0.81742	9	3	1	136.327	2.28e-09	136.33	1	128.951	3.79e-09	128.95	1	129.648	2.28e-09	136.33
	A0A254TSS8	112	K	Vacuolar proton pump subunit B	ATCC64974_60610	AIDK(1)GPK	2	0.41445	5	3	1	122.79	0.00338862	122.79	1	108.238	0.00663092	108.24	1	97.0676	0.0104748	97.068
	A0A254TSS8	408	K	Vacuolar proton pump subunit B	ATCC64974_60610	DAAAMK(1)AVVGEEALSSEDK	2	-0.61131	3	3	1	186.896	4.18e-22	186.9	1	174.822	1.05e-21	174.82	1	149.708	7.87e-15	149.71
	A0A254TSS8	397	K	Vacuolar proton pump subunit B	ATCC64974_60610	DHSEVSNQLYAK(1)YAIGR	3	1.295	3	3	1	124.498	6.8e-10	124.5	1	91.3058	0.000162899	91.306	1	72.1873	0.0019961	72.187
	A0A254TSS8	486	K	Vacuolar proton pump subunit B	ATCC64974_60610	IANK(1)DTR	2	0.033386	11	3	1	119.406	0.00414249	119.41	1	130.221	0.00289297	130.22	1	130.272	0.00289028	130.27
	A0A254TSS8	358	K	Vacuolar proton pump subunit B	ATCC64974_60610	QLHNK(1)GVYPPINVLPSLSR	3	0.13631	5	3	1	137.727	2.8e-10	137.73	1	127.913	5.69e-10	127.91	1	124.908	6.57e-10	124.91
	A0A254TSY6	142	K	GrpE protein homolog	ATCC64974_60430	DK(1)LDAPQTEENK	2	0.084853	4	3	1	135.262	1.5e-06	135.26	1	152.378	2.61e-08	152.38	1	161.478	1.34e-08	161.48
	A0A254TSY6	95	K	GrpE protein homolog	ATCC64974_60430	SK(1)ADFLNLQER	2	-0.038719	6	3	1	136.376	3.35e-06	136.38	1	120.551	1.73e-05	120.55	1	138.205	2.8e-06	138.2
	A0A254TT70	746	K	Structural maintenance of chromosomes protein	ATCC64974_58590	NDNLDAK(1)R	2	-3.6677	3	3	1	84.6146	0.0117237	84.615	1	91.8667	0.00804865	91.867	1	84.6146	0.0117237	84.615
	A0A254TT70	572	K	Structural maintenance of chromosomes protein	ATCC64974_58590	VLEILQQEK(1)AGR	2	3.2392	3	3	1	178.954	1.31e-11	178.95	1	136.299	1.37e-06	136.3	1	86.7722	0.00185774	86.772
	A0A254TTB2	105	K	"Glycosyl hydrolases 2, sugar binding domain family protein"	ATCC64974_59670	EK(1)ANISEDEVISELR	2	-0.066468	4	3	1	204.231	1.9e-22	204.23	1	226.242	8.96e-29	226.24	1	222.45	1.1e-28	222.45
	A0A254TTB2	320	K	"Glycosyl hydrolases 2, sugar binding domain family protein"	ATCC64974_59670	LLAAFPDK(1)VDGQQAVADR	3	0.059856	7	3	1	127.966	1.22e-09	127.97	1	131.249	1.01e-09	131.25	1	82.7086	7.67e-10	135.09
	A0A254TTB2	180	K	"Glycosyl hydrolases 2, sugar binding domain family protein"	ATCC64974_59670	LSPK(1)AAMVYK	2	-0.99471	3	3	1	51.4359	0.0370426	51.436	1	51.2762	0.037617	51.276	1	51.2762	0.037617	51.276
	A0A254TTB2	103	K	"Glycosyl hydrolases 2, sugar binding domain family protein"	ATCC64974_59670	QQIIK(1)EK	2	-1.1499	3	3	1	92.4704	0.0140151	92.47	1	77.9225	0.0252184	77.923	1	89.1423	0.0165781	89.142
	A0A254TTB2	165	K	"Glycosyl hydrolases 2, sugar binding domain family protein"	ATCC64974_59670	TVNDGK(1)FGK	2	-2.0115	6	3	1	53.7511	0.00135875	103.55	1	61.5599	0.0255058	61.56	1	52.5786	0.00576289	80.755
	A0A254TTB2	366	K	"Glycosyl hydrolases 2, sugar binding domain family protein"	ATCC64974_59670	VIK(1)GGNVDDAEK	2	-1.3295	4	3	1	59.2273	0.021966	59.227	1	66.0043	0.0135908	66.004	1	83.2035	0.00111629	83.204
	A0A254TTB2	352	K	"Glycosyl hydrolases 2, sugar binding domain family protein"	ATCC64974_59670	VVPAK(1)EVR	2	0.48703	4	3	1	44.7531	0.0639858	44.753	1	58.9807	0.0349587	58.981	1	69.8246	0.0200015	69.825
	A0A254TTD9	399	K	Rad4 transglutaminase-like domain family protein	ATCC64974_62070	AFMGTLK(1)K	2	-0.2199	11	3	1	76.4776	0.00977936	81.296	1	106.042	0.0010281	106.04	1	82.4525	0.00146209	106.36
	A0A254TTD9	146	K	Rad4 transglutaminase-like domain family protein	ATCC64974_62070	AFTK(1)YAK	2	-0.26083	3	3	1	70.9125	0.024352	70.912	1	60.7988	0.0473074	60.799	1	62.7172	0.0429498	62.717
	A0A254TTD9	206	K	Rad4 transglutaminase-like domain family protein	ATCC64974_62070	AHLMEIQVNGGSVADK(1)VDFAR	3	-1.1776	11	3	1	213.925	4.79e-31	213.93	1	195.559	1.51e-40	225.69	1	168.296	4e-16	168.81
	A0A254TTD9	52	K	Rad4 transglutaminase-like domain family protein	ATCC64974_62070	DDPK(0.995)K(0.005)PVHLTATMGYK	3	-0.15178	5	3	0.990412	20.1408	1.42e-06	111.77	0.943102	12.1946	2.54e-06	102.57	0.995109	23.085	6.83e-10	127.97
	A0A254TTD9	80	K	Rad4 transglutaminase-like domain family protein	ATCC64974_62070	DLDRPGAK(1)MHK	3	-0.32205	14	3	1	73.4351	0.00307842	73.435	1	105.46	4.11e-05	105.46	1	103.433	4.52e-05	103.43
	A0A254TTD9	391	K	Rad4 transglutaminase-like domain family protein	ATCC64974_62070	FGHGAFQTPEEK(1)R	3	-0.38144	6	3	1	70.0893	0.00382936	70.089	1	66.0227	0.00620656	66.023	1	52.5758	1.16e-10	161.21
	A0A254TTD9	134	K	Rad4 transglutaminase-like domain family protein	ATCC64974_62070	FYK(1)NWYK	2	0.2755	6	3	1	60.7879	0.0141894	83.614	1	74.4385	0.029099	74.439	1	76.8465	0.026047	76.847
	A0A254TTD9	317	K	Rad4 transglutaminase-like domain family protein	ATCC64974_62070	GSDEGNASTDFDISK(1)K	2	-0.43979	7	3	1	190.822	1.9e-22	199.84	1	173.507	8.65e-36	251.07	1	193.767	2.77e-23	216
	A0A254TTD9	372	K	Rad4 transglutaminase-like domain family protein	ATCC64974_62070	IELK(1)WIDTSSK	2	0.64017	8	3	1	149.225	7.5e-08	149.23	1	127.559	6e-06	127.56	1	146.356	3.45e-07	146.36
	A0A254TTD9	379	K	Rad4 transglutaminase-like domain family protein	ATCC64974_62070	WIDTSSK(1)FGHGAFQTPEEK	3	-0.83027	15	3	1	82.7654	5.23e-10	129.46	1	111.621	3.78e-15	149.47	1	100.022	3.34e-15	151.95
	A0A254TTD9	190	K	Rad4 transglutaminase-like domain family protein	ATCC64974_62070	K(1)AHLMEIQVNGGSVADK	3	3.5754	3	3	1	65.9493	0.0436524	65.949	1	57.0529	0.00902982	57.053	1	56.8192	0.00913685	56.819
	A0A254TTD9	150	K	Rad4 transglutaminase-like domain family protein	ATCC64974_62070	K(1)HAEENGASITR	3	-0.20072	10	3	1	113.068	0.000194588	113.07	1	86.5922	1.01e-06	146.59	1	89.46	2.5e-06	122.46
	A0A254TTD9	355	K	Rad4 transglutaminase-like domain family protein	ATCC64974_62070	K(1)TLYPQTSR	2	0.48536	7	3	1	97.8134	0.00267366	97.813	1	94.801	0.00359073	94.801	1	101.295	0.00201911	101.3
	A0A254TTD9	168	K	Rad4 transglutaminase-like domain family protein	ATCC64974_62070	K(1)YCTVVR	2	0.75884	6	3	1	105.808	0.00979075	105.81	1	110.807	0.00827021	110.81	1	101.643	0.0110575	101.64
	A0A254TTD9	340	K	Rad4 transglutaminase-like domain family protein	ATCC64974_62070	NDFVLLK(1)GSVPGVK	2	-0.60361	3	3	1	50.5336	0.0243649	50.534	1	159.412	4.15e-08	159.41	1	162.689	1.62e-08	162.69
	A0A254TTD9	129	K	Rad4 transglutaminase-like domain family protein	ATCC64974_62070	SLTTVWAEHLSDEVK(1)R	3	-0.19485	18	3	1	106.377	1.78e-06	106.38	1	114.627	9.19e-07	114.63	1	124.251	6.99e-10	124.25
	A0A254TTD9	296	K	Rad4 transglutaminase-like domain family protein	ATCC64974_62070	TSCNHK(1)VFR	3	-0.024472	6	3	1	109.714	0.000488246	109.71	1	109.714	0.000488246	109.71	1	122.516	0.000163461	122.52
	A0A254TTH1	135	K	Protein transport protein sec13 domain protein	ATCC64974_76490	FVK(1)AAGR	2	1.2026	3	3	1	76.8333	0.0260572	76.833	1	74.4152	0.0291391	74.415	1	74.4152	0.0291391	74.415
	A0A254TTU0	86	K	Pyridoxal-phosphate dependent enzyme family protein	ATCC64974_78100	DIESDEK(1)DLADQNIAK	2	0.9508	4	3	1	209.135	7.09e-23	209.13	1	254.56	4.9e-36	254.56	1	240.237	7.3e-30	240.24
	A0A254TTU0	410	K	Pyridoxal-phosphate dependent enzyme family protein	ATCC64974_78100	DLK(1)SLPESALR	2	0.41928	6	3	1	124.124	7.04e-06	124.12	1	123.671	7.17e-06	123.67	1	117.801	2.7e-05	117.8
	A0A254TTU0	252	K	Pyridoxal-phosphate dependent enzyme family protein	ATCC64974_78100	ELK(1)QALGLPAAASFK	2	-0.14078	4	3	1	106.354	2.61e-06	106.35	1	64.5651	0.0066317	64.565	1	109.102	2.19e-06	109.1
	A0A254TTU0	280	K	Pyridoxal-phosphate dependent enzyme family protein	ATCC64974_78100	HVSPAGAAVGVPLTEK(1)ER	3	0.47249	6	3	1	82.0101	0.000332075	82.01	1	117.176	8.02e-07	117.18	1	91.5183	0.000153663	91.518
	A0A254TTU0	463	K	Pyridoxal-phosphate dependent enzyme family protein	ATCC64974_78100	LAGDK(1)ADNWWMR	2	-0.53818	3	3	1	184.343	8.71e-12	184.34	1	194.241	5.75e-13	194.24	1	166.447	6.46e-09	166.45
	A0A254TTU0	5	K	Pyridoxal-phosphate dependent enzyme family protein	ATCC64974_78100	SQQK(1)SAILSVYDK	2	-0.042565	3	3	1	171.928	8.88e-14	171.93	1	169.296	1.02e-11	169.3	1	194.475	1.71e-15	194.48
	A0A254TTU0	508	K	Pyridoxal-phosphate dependent enzyme family protein	ATCC64974_78100	TEAEK(1)AEYER	2	0.083398	6	3	1	167.115	2.56e-07	167.12	1	167.115	2.56e-07	167.12	1	162.26	5.09e-07	162.26
	A0A254TTU0	407	K	Pyridoxal-phosphate dependent enzyme family protein	ATCC64974_78100	TFNTVITPK(1)DLK	2	-0.047654	6	3	1	123.948	2.88e-06	123.95	1	131.06	2.01e-06	131.06	1	113.24	2.04e-05	113.24
	A0A254TTU0	22	K	Pyridoxal-phosphate dependent enzyme family protein	ATCC64974_78100	TGLLDLAK(1)GLVK	2	-0.013163	3	3	1	109.958	2.6e-05	109.96	1	84.1691	0.00105293	84.169	1	95.0939	0.000335979	95.094
	A0A254TTU0	66	K	Pyridoxal-phosphate dependent enzyme family protein	ATCC64974_78100	VK(1)TLHPAVHGGILAR	3	-0.61121	5	3	1	41.5417	0.0267828	41.542	1	118.21	3.55e-07	118.21	1	63.9226	8.05e-07	111.64
	A0A254TTU0	479	K	Pyridoxal-phosphate dependent enzyme family protein	ATCC64974_78100	VLNIK(1)WK	2	-0.29228	5	3	1	99.9195	0.00848435	99.919	1	99.9195	0.00848435	99.919	1	99.9195	0.00416105	99.919
	A0A254TTV9	258	K	CAAX prenyl protease	ATCC64974_77990	FPLQELHVIDGSK(1)R	3	0.83016	4	3	1	75.3164	0.000670627	75.316	1	69.4849	0.00413675	69.485	1	82.6632	0.000314364	82.663
	A0A254TTV9	441	K	CAAX prenyl protease	ATCC64974_77990	VTGLK(1)EEDSETPVK	2	-0.31851	3	3	1	164.148	2.69e-11	164.15	1	171.079	6.3e-14	171.08	1	144.183	1.41e-09	144.18
	A0A254TU67	379	K	Pescadillo N-terminus family protein	ATCC64974_78460	ILVSSSTDSTEADEISSEK(1)VHAVEPGLR	3	0.36021	3	3	1	204.615	1.77e-33	204.61	1	185.062	6.5e-25	185.06	1	194.19	4.8e-26	194.19
	A0A254TU67	352	K	Pescadillo N-terminus family protein	ATCC64974_78460	VK(1)TAYEQLVR	2	0.12204	3	3	1	116.546	0.000246586	116.55	1	108.903	0.000435365	108.9	1	79.659	0.00346445	79.659
	A0A254TU92	261	K	Centrosome microtubule-binding domain of Cep57 family protein	ATCC64974_79280	LAAGTLK(1)NITLETGGK	2	0.11751	3	3	1	75.8771	0.000852771	75.877	1	211.119	2.39e-18	211.12	1	157.741	1.26e-14	157.74
	A0A254TUB4	71	K	Glucose-6-phosphate 1-epimerase	ATCC64974_79490	AHLDGSK(1)PIR	3	-0.43803	9	3	1	70.3986	0.000114388	121.9	1	70.9084	0.000878066	98.04	1	98.044	0.000416389	98.044
	A0A254TUB4	64	K	Glucose-6-phosphate 1-epimerase	ATCC64974_79490	EQLFVSEK(1)AHLDGSK	3	-0.17667	6	3	1	91.3551	1.5e-06	113.88	1	109.793	9.89e-07	109.79	1	100.426	1.67e-06	100.43
	A0A254TUB4	210	K	Glucose-6-phosphate 1-epimerase	ATCC64974_79490	EYLDK(1)TQGGAAITETSEAVEINK	3	0.70127	3	3	1	141.364	2.14e-14	141.36	1	108.144	5.33e-07	108.14	1	142.792	3.61e-11	142.79
	A0A254TUB4	123	K	Glucose-6-phosphate 1-epimerase	ATCC64974_79490	K(1)EGEDAVK	2	0.087225	4	3	1	78.9389	0.0145999	78.939	1	83.8618	0.0121052	83.862	1	62.0047	0.0420275	62.005
	A0A254TUB4	56	K	Glucose-6-phosphate 1-epimerase	ATCC64974_79490	LANGK(1)EQLFVSEK	2	0.096986	7	3	1	153.138	4.16e-10	153.14	1	215.869	3.1e-19	215.87	1	235.599	9.47e-24	235.6
	A0A254TUB4	205	K	Glucose-6-phosphate 1-epimerase	ATCC64974_79490	NLQQK(1)EYLDK	2	0.24877	6	3	1	167.088	2.58e-07	167.09	1	162.26	5.09e-07	162.26	1	158.047	7.28e-07	158.05
	A0A254TUB4	112	K	Glucose-6-phosphate 1-epimerase	ATCC64974_79490	NSNWEFLGK(1)SSSEAFGR	2	2.9048	6	3	1	222.638	1.66e-29	222.64	1	193.411	1.33e-19	193.41	1	175.019	1.76e-18	175.02
	A0A254TUB4	200	K	Glucose-6-phosphate 1-epimerase	ATCC64974_79490	VK(1)NLQQK	2	-0.58547	5	3	1	121.292	0.00372232	121.29	1	128.382	0.00299053	128.38	1	146.945	0.00200559	146.94
	A0A254TUB4	235	K	Glucose-6-phosphate 1-epimerase	ATCC64974_79490	VYK(1)ALDPK	2	0.72336	4	3	1	48.7942	0.0530626	48.794	1	62.4631	0.0301553	62.463	1	64.4846	0.0273671	64.485
	A0A254TUC2	162	K	Uncharacterized protein	ATCC64974_79720	ASEFGTAK(1)TLFDSSK	2	1.332	5	3	1	110.972	9.97e-10	130.27	1	110.347	2.97e-14	150.12	1	110.972	1.9e-06	110.97
	A0A254TUC2	317	K	Uncharacterized protein	ATCC64974_79720	IFGEAGEK(1)R	2	0.014519	7	3	1	99.815	0.00212714	99.815	1	111.607	0.00126651	111.61	1	98.044	0.00260347	98.044
	A0A254TUC2	64	K	Uncharacterized protein	ATCC64974_79720	VNVDK(1)NQDIAR	2	-0.11129	6	3	1	221.597	6.02e-18	221.6	1	185.299	1.95e-11	185.3	1	172.173	4.61e-11	172.17
	A0A254TUF4	295	K	Uncharacterized protein	ATCC64974_80210	ALSTPSTAAGSDEQIVQSVVK(1)K	3	1.3185	3	3	1	115.419	5.18e-07	115.42	1	123.578	3.87e-10	123.58	1	87.2083	0.000101833	87.208
	A0A254TUI7	152	K	Carboxypeptidase	ATCC64974_99660	KTDPGSLGIDPGVK(1)QYTGYLDDNENDK	3	-0.36644	3	3	1	96.6955	2.56e-24	189.86	1	94.8129	5.21e-17	158.1	1	93.4137	1.66e-33	217.93
	A0A254TUL3	372	K	Diphosphomevalonate decarboxylase	ATCC64974_77580	TVESLK(1)DGVSR	2	0.19369	3	3	1	96.8199	0.00193386	96.82	1	124.124	0.000441292	124.12	1	124.124	0.000441292	124.12
	A0A254TUQ3	73	K	S5A_REDUCTASE domain-containing protein	ATCC64974_81040	DSTVDGIGLK(1)EK	2	0.14379	4	3	1	102.97	3.81e-05	102.97	1	86.5922	0.00089391	86.592	1	120.528	7.87e-06	120.53
	A0A254TUU2	206	K	SNF2 N-terminal domain family protein	ATCC64974_80890	AAQDAFAASSYQK(1)AVK	2	0.30969	3	3	1	158.911	1.15e-14	158.91	1	149.587	2.03e-14	149.59	1	151.491	1.85e-14	151.49
	A0A254TUX3	121	K	Aspartate aminotransferase	ATCC64974_81430	AAAELAYGADSAVLK(1)EDR	2	-2.0678	8	3	1	194.375	2.58e-23	194.37	1	143.222	4.88e-15	157.11	1	170.608	1.63e-16	170.61
	A0A254TUX3	85	K	Aspartate aminotransferase	ATCC64974_81430	AAEDK(1)VVATR	2	0.12196	9	3	1	148.28	1.24e-06	148.28	1	148.28	1.24e-06	148.28	1	147.623	1.27e-06	147.62
	A0A254TUX3	177	K	Aspartate aminotransferase	ATCC64974_81430	DAGLEVDK(1)YR	2	0.023428	6	3	1	125.737	7.01e-05	125.74	1	99.2826	0.000703259	99.283	1	133.807	4.43e-05	133.81
	A0A254TUX3	93	K	Aspartate aminotransferase	ATCC64974_81430	LDK(1)EYAGITGIPAFTK	3	-0.45602	6	3	1	133.781	8.2e-10	133.78	1	161.908	8.67e-15	161.91	1	57.9357	8.67e-15	161.91
	A0A254TUY7	17	K	Flavin containing amine oxidoreductase family protein	ATCC64974_56000	K(1)FVINASQPVSDK	2	-0.055585	7	3	1	201.083	2.58e-18	201.08	1	184.209	8.57e-14	184.21	1	156.084	1.76e-10	156.08
	A0A254TUY7	66	K	Flavin containing amine oxidoreductase family protein	ATCC64974_56000	VVISQAGDGK(1)VEVVAHIPFSGR	3	-0.76343	7	3	1	88.6267	8.91e-07	108.96	1	109.444	2.7e-10	129.85	1	87.8016	6.51e-07	112.85
	A0A254TUY7	104	K	Flavin containing amine oxidoreductase family protein	ATCC64974_56000	VVSTSK(1)GVYELR	2	-0.084842	13	3	1	146.356	1.4e-07	146.36	1	133.321	1.73e-06	133.32	1	136.243	1.38e-06	136.24
	A0A254TUY7	81	K	Flavin containing amine oxidoreductase family protein	ATCC64974_56000	YLK(1)YLTK	2	0.55177	9	3	1	108.461	0.00658127	108.46	1	111.008	0.00601385	111.01	1	97.7981	0.00991224	97.798
	A0A254TV09	407	K	Pyruvate carboxyltransferase domain-containing protein	ATCC64974_81320	ECTAK(1)IK	2	-1.8066	3	3	1	57.2809	0.0586022	57.281	1	68.9149	0.0385971	68.915	1	68.9149	0.0385971	68.915
	A0A254TV09	84	K	Pyruvate carboxyltransferase domain-containing protein	ATCC64974_81320	EGEQFANAFFDTEK(1)K	2	-1.0333	5	3	1	75.9106	0.00098577	75.911	1	220.207	1.67e-28	220.21	1	151.379	2.49e-22	204.82
	A0A254TV57	304	K	Homoserine dehydrogenase	ATCC64974_56730	YVGSVDVGK(1)K	2	-0.36763	6	3	1	96.3419	0.00152485	96.342	1	96.3419	0.00152485	96.342	1	83.8618	0.00392199	83.862
	A0A254TVR5	238	K	Pre-mRNA splicing factor component family protein	ATCC64974_51510	AAGDK(1)EAITTR	2	0.33457	7	3	1	142.968	1.36e-06	142.97	1	167.711	1.16e-08	167.71	1	134.562	3.89e-06	134.56
	A0A254TVR5	402	K	Pre-mRNA splicing factor component family protein	ATCC64974_51510	ALIEK(1)LNPDFKPPSRPFK	4	0.23793	3	3	0.996629	24.7075	0.0126784	57.973	0.999987	48.7111	0.000590194	75.548	0.998463	28.1272	0.017115	54.964
	A0A254TVZ3	93	K	Importin N-terminal domain-containing protein	ATCC64974_12150	AQVK(1)ELGLK	2	-0.17742	4	3	1	59.1529	0.0286745	59.153	1	49.0599	0.0475826	49.06	1	53.7511	0.0357861	53.751
	A0A254TVZ3	72	K	Importin N-terminal domain-containing protein	ATCC64974_12150	DLAK(1)LQEVQTK	2	1.0769	3	3	1	150.511	7.06e-08	150.51	1	147.39	8.13e-08	147.39	1	128.363	5.76e-06	128.36
	A0A254TVZ3	103	K	Importin N-terminal domain-containing protein	ATCC64974_12150	TLNSK(1)DGR	2	-0.21716	4	3	1	104.014	0.00263405	104.01	1	93.5976	0.00525356	93.598	1	125.16	0.000807711	125.16
	A0A254TVZ3	497	K	Importin N-terminal domain-containing protein	ATCC64974_12150	FAGDIGAQTNPLSK(1)HFEDSVK	3	-0.030328	5	3	1	152.483	2.79e-15	152.48	1	121.329	5.08e-10	125.45	1	123.122	2.44e-08	123.12
	A0A254TWH5	479	K	FAD-binding PCMH-type domain-containing protein	ATCC64974_54130	QYNK(1)EVEK	2	0.03258	3	3	1	128.383	0.000735554	128.38	1	111.392	0.00195363	111.39	1	88.8188	0.00554319	88.819
	A0A254TWH5	139	K	FAD-binding PCMH-type domain-containing protein	ATCC64974_54130	VLQYCNEK(1)K	2	-0.075207	3	3	1	118.669	0.000751048	118.67	1	108.57	0.00148817	108.57	1	135.711	0.000248264	135.71
	Q5RL91	104	K	Glutamine synthetase (Fragment)	glnA	VIEAAMK(1)K	2	-1.5207	16	3	1	84.5678	0.00520353	84.568	1	93.3738	0.00356816	93.374	1	95.5305	0.00160803	103.74
	Q5RL91	159	K	Glutamine synthetase (Fragment)	glnA	DGK(1)GYFEDR	2	-0.034281	11	3	1	84.687	0.00488598	84.687	1	91.5493	0.0032018	92.239	1	70.9415	0.00109757	108.43
	Q5RL91	136	K	Glutamine synthetase (Fragment)	glnA	HETGNIDK(1)FSYGVADR	2	0.45761	7	3	1	110.123	1.32e-06	110.12	1	119.458	3.93e-07	119.46	1	230.452	3.74e-29	230.45
	Q5RL91	70	K	Glutamine synthetase (Fragment)	glnA	ISFDPK(1)PIK	2	0.11506	6	3	1	65.1572	0.0207698	65.157	1	96.3419	0.00228678	96.342	1	80.6884	0.00577773	80.688
	A0A254TX62	204	K	Uncharacterized protein	ATCC64974_56520	DFLK(1)THK	2	0.18957	15	3	1	103.833	0.00761239	103.83	1	105.136	0.00732216	105.14	1	144.375	0.00214194	144.38
	A0A254TX62	543	K	Uncharacterized protein	ATCC64974_56520	FK(1)EYIGR	2	0.35067	9	3	1	122.128	0.00353609	122.13	1	121.989	0.00356708	121.99	1	121.989	0.00356708	121.99
	A0A254TX62	73	K	Uncharacterized protein	ATCC64974_56520	IAK(1)IGAAYGVK	2	0.19046	5	3	1	72.434	0.00663786	72.434	1	82.4167	0.0016541	82.417	1	104.221	7.51e-05	104.22
	A0A254TX62	81	K	Uncharacterized protein	ATCC64974_56520	IGAAYGVK(1)K	2	0.03303	6	3	1	69.5982	0.0203714	69.598	1	79.474	0.00825676	79.474	1	84.7431	0.00665268	84.743
	A0A254TX62	149	K	Uncharacterized protein	ATCC64974_56520	IFETSK(1)SLTSYK	2	0.1694	9	3	1	118.866	1.07e-05	118.87	1	108.716	2.82e-05	108.72	1	114.721	1.79e-05	114.72
	A0A254TX62	461	K	Uncharacterized protein	ATCC64974_56520	K(1)VVDVGNFAYTDLDGSVTK	2	-1.3402	6	3	1	220.356	2.5e-34	220.36	1	238.681	4.41e-35	238.68	1	263.517	3.75e-43	263.52
	A0A254TX62	513	K	Uncharacterized protein	ATCC64974_56520	LYIEK(1)YENDASK	2	1.3273	4	3	1	87.8305	4.98e-07	143.42	1	50.2222	0.0377326	50.222	1	53.4477	0.0291085	53.448
	A0A254TX62	520	K	Uncharacterized protein	ATCC64974_56520	YENDASK(1)LGLATDEYLK	2	-2.0578	13	3	1	105.786	7.92e-25	218.36	1	209.231	1.97e-29	219.01	1	177.436	1.09e-43	277.44
	A0A254TX62	486	K	Uncharacterized protein	ATCC64974_56520	NQGLYVK(1)FDDGSR	2	0.44578	5	3	1	147.262	2.05e-10	147.26	1	67.0953	0.00673518	67.095	1	125.527	1.95e-08	125.53
	A0A254TX62	336	K	Uncharacterized protein	ATCC64974_56520	VAK(1)AQGLQSYEVPTGWK	2	0.92223	6	3	1	243.835	2.52e-36	243.83	1	247.017	2.16e-36	247.02	1	251.019	1.72e-36	251.02
	A0A254TX62	449	K	Uncharacterized protein	ATCC64974_56520	VDNK(1)DTFVGSTVSGR	2	0.58358	10	3	1	261.639	3.52e-36	261.64	1	91.3172	1.14e-17	175.26	1	194.193	4.21e-19	194.19
	A0A254TX62	445	K	Uncharacterized protein	ATCC64974_56520	VIATLSEK(1)VDNK	2	-0.54269	14	3	1	172.115	1.88e-11	172.11	1	144.572	3.58e-07	144.57	1	151.257	2.76e-08	151.26
	A0A254TX62	70	K	Uncharacterized protein	ATCC64974_56520	YYNTEVIQK(1)IAK	2	0.60737	6	3	1	164.038	9.82e-09	164.04	1	151.257	2.76e-08	151.26	1	157.027	1.96e-08	157.03
	A0A254TX79	63	K	"Phosphoribosylaminoimidazole carboxylase, ATPase subunit"	ATCC64974_16570	EILAGK(1)YGEDSK	2	0.61117	6	3	1	136.376	1.36e-06	136.38	1	118.866	1.07e-05	118.87	1	136.698	1.32e-06	136.7
	A0A254TX79	389	K	"Phosphoribosylaminoimidazole carboxylase, ATPase subunit"	ATCC64974_16570	EK(1)SAEALR	2	0.18511	3	3	1	66.5043	0.0245812	66.504	1	63.2161	0.0291168	63.216	1	63.2161	0.0330039	63.216
	A0A254TX79	244	K	"Phosphoribosylaminoimidazole carboxylase, ATPase subunit"	ATCC64974_16570	ELLDNLLK(1)DEGLTANESAK	2	0.29084	3	3	1	156.667	5.31e-15	156.67	1	186.155	4.56e-22	186.15	1	191.615	1.72e-22	191.61
	A0A254TX79	382	K	"Phosphoribosylaminoimidazole carboxylase, ATPase subunit"	ATCC64974_16570	IFSITK(1)AR	2	1.0012	3	3	1	89.3546	0.00682865	89.355	1	107.008	0.00235795	107.01	1	89.698	0.00670119	89.698
	A0A254TX79	42	K	"Phosphoribosylaminoimidazole carboxylase, ATPase subunit"	ATCC64974_16570	IFSTIADVFK(1)R	2	-1.5435	5	3	1	110.077	7.42e-05	110.08	1	121.287	2.01e-05	121.29	1	133.42	5.79e-06	133.42
	A0A254TX79	326	K	"Phosphoribosylaminoimidazole carboxylase, ATPase subunit"	ATCC64974_16570	SK(1)GGNLEDDDR	2	-0.13907	3	3	1	92.2953	0.000752883	92.295	1	117.029	2.98e-05	117.03	1	98.9017	0.000150193	98.902
	A0A254TX79	112	K	"Phosphoribosylaminoimidazole carboxylase, ATPase subunit"	ATCC64974_16570	YHIAK(1)VYR	3	-0.60589	3	3	1	52.2683	0.0387389	52.268	1	52.4027	0.0386268	52.403	1	71.3424	0.00849721	71.342
	A0A254TX81	498	K	PX domain-containing protein	ATCC64974_16660	EK(1)VEDFK	2	1.1722	6	3	1	73.2482	0.0311459	73.248	1	73.2482	0.0311459	73.248	1	73.2482	0.0311459	73.248
	A0A254TX81	418	K	PX domain-containing protein	ATCC64974_16660	LIGSVK(1)TAFSQR	2	0.83786	3	3	1	123.948	2.88e-06	123.95	1	101.326	4.09e-05	101.33	1	117.2	1.36e-05	117.2
	A0A254TX81	195	K	PX domain-containing protein	ATCC64974_16660	TTSK(1)AYR	2	-0.7528	7	3	1	91.9062	0.0144496	91.906	1	79.116	0.0242993	79.116	1	85.2649	0.019564	85.265
	A0A254TXB1	247	K	Vacuolar sorting protein 9 (VPS9) domain family protein	ATCC64974_16750	VSVK(1)DVAHDGLEAVHK	3	-0.73698	3	3	1	91.3551	0.000141557	91.355	1	63.0615	0.00454187	63.062	1	53.5645	0.00944695	53.565
	A0A254TXB4	196	K	Uncharacterized protein	ATCC64974_13820	ALSDK(1)YSEIQK	2	0.60066	6	3	1	150.457	7.08e-08	150.46	1	136.5	3.31e-06	136.5	1	141.711	1.74e-06	141.71
	A0A254TXB4	248	K	Uncharacterized protein	ATCC64974_13820	DNYYK(1)AR	2	1.3747	4	3	1	58.9172	0.0557885	58.917	1	65.777	0.0439929	65.777	1	54.1572	0.0355797	70.67
	A0A254TXB4	243	K	Uncharacterized protein	ATCC64974_13820	EIK(1)DNYYK	2	1.0356	5	3	1	53.9678	0.041873	53.968	1	71.3794	0.0178569	71.379	1	61.9623	0.0308461	61.962
	A0A254TXB4	208	K	Uncharacterized protein	ATCC64974_13820	ELDAIK(1)AEQDSAFK	2	-0.68031	7	3	1	63.7541	4.29e-14	178.67	1	198.228	9.9e-19	198.23	1	108.579	6.26e-07	121.18
	A0A254TXB4	102	K	Uncharacterized protein	ATCC64974_13820	INALDATLK(1)AR	2	3.546	6	3	1	85.2743	0.0013934	85.274	1	46.0691	0.00130095	86.288	1	114.935	3.72e-05	114.93
	A0A254TXB4	146	K	Uncharacterized protein	ATCC64974_13820	K(1)ILSDVSNLR	2	-4.0003	3	3	1	81.9197	0.00429503	81.92	1	108.697	0.000601267	108.7	1	111.855	0.000494774	111.86
	A0A254TXB4	132	K	Uncharacterized protein	ATCC64974_13820	LEK(1)QVDSGTLR	2	0.36449	8	3	1	88.0206	4.41e-06	132.86	1	117.86	3.35e-06	136.38	1	106.112	3.92e-06	134.49
	A0A254TXB4	182	K	Uncharacterized protein	ATCC64974_13820	TQIASLK(1)K	2	0.060507	5	3	1	76.6045	0.0157828	76.605	1	66.6919	0.0332022	66.692	1	82.2868	0.0129033	82.287
	A0A254TXB4	175	K	Uncharacterized protein	ATCC64974_13820	VINDLK(1)TQIASLK	2	-0.85505	6	3	1	115.826	3.36e-06	115.83	1	121.986	6.4e-07	121.99	1	132.208	1.35e-08	132.21
	A0A254TXG0	6	K	40S ribosomal protein S7	ATCC64974_57560	AAINK(1)IAINSPSR	2	-0.44209	6	3	1	182.999	4.61e-14	183	1	166.62	2.54e-11	166.62	1	153.493	9.99e-11	153.49
	A0A254TXN6	71	K	Peptidylprolyl isomerase	ATCC64974_18010	FK(1)LGSGR	2	0.26399	4	3	1	85.8127	0.0191422	85.813	1	92.4914	0.0139989	92.491	1	77.9225	0.0252184	77.923
	A0A254TXQ3	152	K	Uncharacterized protein	ATCC64974_58550	DPADPSK(1)GR	2	-0.19983	3	3	1	96.1429	0.00233115	96.143	1	128.857	0.00024642	128.86	1	121.733	0.000386392	121.73
	A0A254TXQ3	402	K	Uncharacterized protein	ATCC64974_58550	EEAYK(1)FDK	2	0.13604	6	3	1	133.862	0.000612872	133.86	1	122.516	0.000927716	122.52	1	90.7088	0.00632595	90.709
	A0A254TXQ3	56	K	Uncharacterized protein	ATCC64974_58550	ITGLDAEK(1)IFSR	2	-0.32375	13	3	1	147.961	1.06e-14	204.85	1	181.981	3.64e-15	213.99	1	170.948	1.44e-14	199.8
	A0A254TXQ3	263	K	Uncharacterized protein	ATCC64974_58550	EK(1)GEDAAEQEK	2	-0.3931	10	3	1	109.157	5.76e-05	109.16	1	149.225	7.5e-08	149.23	1	146.163	4.03e-07	146.16
	A0A254TXQ3	272	K	Uncharacterized protein	ATCC64974_58550	GEDAAEQEK(1)ELAK	2	1.1429	3	3	0.999999	58.6043	0.00598981	67.648	1	164.642	3.11e-08	164.64	1	150.485	2.99e-07	150.49
	A0A254TXQ3	133	K	Uncharacterized protein	ATCC64974_58550	EK(1)SAFGTNGNVGLRDPADPSK	3	-1.0596	14	3	1	143.925	4.09e-09	143.93	1	93.2551	1.26e-10	159	1	96.5498	4.88e-11	158.52
	A0A254TXQ3	314	K	Uncharacterized protein	ATCC64974_58550	ELSIEK(1)YR	2	0.059711	7	3	1	95.7414	0.00445772	95.741	1	101.721	0.00284544	101.72	1	98.6294	0.00338564	98.629
	A0A254TXQ3	431	K	Uncharacterized protein	ATCC64974_58550	ITELMGYK(1)DLASR	2	-0.5146	3	3	1	131.352	1.43e-08	131.35	1	149.825	1.83e-10	149.82	1	122.966	2.07e-07	122.97
	A0A254TXQ3	380	K	Uncharacterized protein	ATCC64974_58550	K(1)DGTPLYLTR	2	-0.68318	4	3	1	125.72	9.58e-05	125.72	1	113.224	0.000448616	113.22	1	124.423	0.000101435	124.42
	A0A254TXQ3	374	K	Uncharacterized protein	ATCC64974_58550	LGK(1)AIIVR	2	-0.18663	3	3	1	87.2511	0.00760954	87.251	1	84.4978	0.00863163	84.498	1	82.4525	0.0093909	82.452
	A0A254TXQ3	617	K	Uncharacterized protein	ATCC64974_58550	VVGSEPELK(1)K	2	-1.4825	5	3	1	119.224	0.00024634	119.22	1	102.062	0.000824987	102.06	1	103.255	0.000784739	103.26
	A0A254TXT6	707	K	Eukaryotic translation initiation factor 3 subunit B	PRT1	DAYGVPEDVDSSK(1)QAK	2	-0.30408	6	3	1	58.2461	0.0118484	65.231	1	65.231	0.0118484	65.231	1	72.4328	0.00339999	73.279
	A0A254TXT6	446	K	Eukaryotic translation initiation factor 3 subunit B	PRT1	EK(1)GVPVEVVDSLK	2	-0.20837	6	3	1	76.7593	0.00105321	76.759	1	68.0444	0.0100732	68.044	1	72.3214	0.00506101	72.321
	A0A254TXT6	508	K	Eukaryotic translation initiation factor 3 subunit B	PRT1	GVSAGNFK(1)VVR	2	0.16988	4	3	1	76.9272	0.00215489	76.927	1	85.9631	0.00133056	85.963	1	96.1713	0.000399278	96.171
	A0A254TXT6	116	K	Eukaryotic translation initiation factor 3 subunit B	PRT1	K(1)HTLAVNK	2	0.14518	3	3	1	158.366	0.000260785	158.37	1	168.252	0.000112314	168.25	1	181.407	3.98e-05	181.41
	A0A254TXT6	343	K	Eukaryotic translation initiation factor 3 subunit B	PRT1	MNLLGK(1)TSVK	2	-0.19727	6	3	1	76.3317	0.00393262	76.332	1	85.8209	0.00259742	85.821	1	106.618	0.000491798	106.62
	A0A254TXT6	115	K	Eukaryotic translation initiation factor 3 subunit B	PRT1	QLHGVPLDK(1)K	3	-0.19317	3	3	1	75.509	0.00213187	75.509	1	81.7707	0.00157992	81.771	1	93.5557	0.000752757	93.556
	A0A254TXT6	319	K	Eukaryotic translation initiation factor 3 subunit B	PRT1	WSADEK(1)YVAR	2	-0.50284	5	3	1	147.778	1.26e-06	147.78	1	126.387	6.8e-05	126.39	1	125.698	7.02e-05	125.7
	A0A254TXX4	102	K	Protein-serine/threonine kinase	ATCC64974_62120	PTLTQEVK(1)TR	2	2.1327	3	3	1	89.8046	0.00203689	89.805	1	122.699	9.46e-05	122.7	1	109.389	0.000423371	109.39
	A0A254TY01	83	K	L-aminoadipate-semialdehyde dehydrogenase	ATCC64974_80570	ASLINLTGLAGSSNTTGDDQK(1)K	2	0.43401	4	3	1	325.062	2.26e-79	325.06	1	325.062	2.26e-79	325.06	1	287.375	3.53e-59	287.37
	A0A254TY01	345	K	L-aminoadipate-semialdehyde dehydrogenase	ATCC64974_80570	DEVQK(1)IIDTYNQHHK	3	-0.72392	12	3	1	85.0065	1.64e-10	141.34	1	57.3522	3.84e-10	133.47	1	104.939	7.66e-09	123.29
	A0A254TY01	98	K	L-aminoadipate-semialdehyde dehydrogenase	ATCC64974_80570	KLDVIGNDIFISAMK(1)GSGK	3	0.10198	3	3	1	112.217	7.67e-07	118.19	1	127.828	3.87e-10	136.49	1	104.238	2.03e-06	109.63
	A0A254TY01	340	K	L-aminoadipate-semialdehyde dehydrogenase	ATCC64974_80570	SGVFLGSK(1)DEVQK	2	-0.46954	4	3	1	111.313	5.35e-06	111.31	1	86.6992	0.000598336	86.699	1	99.4978	1.26e-05	99.498
	A0A254TY01	249	K	L-aminoadipate-semialdehyde dehydrogenase	ATCC64974_80570	YLHSLK(1)YPGEGQK	3	0.6639	6	3	1	57.1063	0.010862	57.106	1	64.2245	0.00690381	64.224	1	41.5601	0.0349383	41.56
	A0A254TY01	256	K	L-aminoadipate-semialdehyde dehydrogenase	ATCC64974_80570	YPGEGQK(1)PYSAR	2	-0.50817	3	3	1	60.1571	0.0196781	60.157	1	124.485	2.81e-06	124.48	1	125.033	2.75e-06	125.03
	A0A254TY54	455	K	RuvB-like helicase	ATCC64974_81070	SATIVNQDSEK(1)YLK	2	0.31503	5	3	1	157.865	5.13e-11	157.86	1	175.294	5.18e-14	175.29	1	155.386	6.09e-11	155.39
	A0A254TY54	23	K	RuvB-like helicase	ATCC64974_81070	TAAHTHIK(1)GLGLR	3	-1.0206	3	3	1	66.7076	0.00552304	66.708	1	79.8861	0.000431848	79.886	1	129.368	7.62e-09	129.37
	A0A254TY54	401	K	RuvB-like helicase	ATCC64974_81070	VAEHGSK(1)VSLR	3	-0.93371	4	3	1	80.8706	0.000851787	80.871	1	96.7446	0.0011991	96.745	1	101.712	3.98e-05	101.71
	A0A254TY54	8	K	RuvB-like helicase	ATCC64974_81070	VQISEVK(1)GNSR	2	0.7621	3	3	1	84.3093	0.00148143	84.309	1	93.3363	0.000657919	93.336	1	96.7446	0.000346985	96.745
	A0A254TY65	193	K	6-phosphogluconolactonase	ATCC64974_19230	DAWVAAISDSPK(0.041)PPPK(0.959)R	3	0.028769	6	3	0.946502	12.4778	0.000213744	90.706	0.764722	5.11922	0.00570899	66.068	0.958736	13.6613	0.000436244	81.346
	A0A254TY65	177	K	6-phosphogluconolactonase	ATCC64974_19230	EK(1)DAWVAAISDSPKPPPK	3	-0.55672	11	3	1	144.773	4.39e-15	149.47	1	146.702	3.6e-15	153.36	1	146.702	3.6e-15	153.36
	A0A254TY65	96	K	6-phosphogluconolactonase	ATCC64974_19230	LLK(1)EELLNK	2	-0.47907	7	3	1	110.382	0.000993303	110.38	1	151.826	6.15e-05	151.83	1	133.227	0.000205268	133.23
	A0A254TY65	143	K	6-phosphogluconolactonase	ATCC64974_19230	SFAAK(1)DSVK	2	0.042605	5	3	1	61.5934	0.0254616	61.593	1	60.3978	0.0270356	60.398	1	63.0755	0.0235104	63.076
	A0A254TYA5	227	K	NADH-cytochrome b5 reductase	ATCC64974_20220	EEDILLK(1)K	2	0.63327	3	3	1	69.5982	0.02773	69.598	1	60.4363	0.0449806	60.436	1	71.3794	0.0243761	71.379
	A0A254TYA5	228	K	NADH-cytochrome b5 reductase	ATCC64974_20220	K(1)EFEELENTYPR	2	1.6718	3	3	1	119.88	1.23e-05	119.88	1	110.51	3.43e-05	110.51	1	106.293	4.42e-05	106.29
	A0A254TYA5	211	K	NADH-cytochrome b5 reductase	ATCC64974_20220	NPEDQTK(1)VTLVFGNVK	2	3.1334	8	3	1	107.977	1.43e-62	320.05	1	94.2034	5.47e-29	224.86	1	86.0048	4.45e-05	97.065
	A0A254TYA5	316	K	NADH-cytochrome b5 reductase	ATCC64974_20220	ELGYSK(1)EQVFK	2	-1.2334	4	3	1	52.8374	0.032865	52.837	1	87.777	0.00116508	87.777	1	91.3133	0.000842469	91.313
	A0A254TYA5	267	K	NADH-cytochrome b5 reductase	ATCC64974_20220	ELLK(1)TVLPEPK	2	-0.18299	5	3	1	111.257	5.02e-05	111.26	1	113.224	4.32e-05	113.22	1	115.327	3.58e-05	115.33
	A0A254TYA5	263	K	NADH-cytochrome b5 reductase	ATCC64974_20220	GYISK(1)ELLK	2	0.16964	5	3	1	90.9056	0.00349914	90.906	1	95.5016	0.00247416	95.502	1	89.0288	0.00391769	89.029
	A0A254TYA5	121	K	NADH-cytochrome b5 reductase	ATCC64974_20220	PADAK(1)AVIR	2	-0.09846	5	3	1	98.0402	1.92e-06	136.53	1	81.7097	6.4e-06	122.33	1	80.6794	1.56e-05	117.86
	A0A254TYA5	167	K	NADH-cytochrome b5 reductase	ATCC64974_20220	LDFK(1)GPIVK	2	0.84555	3	3	1	91.8667	0.00328481	91.867	1	77.1399	0.00656911	77.14	1	91.8667	0.00328481	91.867
	A0A254TYA5	90	K	NADH-cytochrome b5 reductase	ATCC64974_20220	LSEIEVLNHNTK(1)R	3	-2.4164	4	3	1	124.469	1.02e-08	124.47	1	220.85	4.01e-23	220.85	1	101.431	4.84e-06	101.43
	A0A254TYB6	245	K	Uroporphyrinogen decarboxylase	ATCC64974_19820	HISANLPK(1)K	2	-0.23721	3	3	1	81.7707	0.00755756	81.771	1	64.82	0.0289584	64.82	1	48.9809	0.0653129	48.981
	A0A254TYE5	476	K	Tannase and feruloyl esterase family protein	ATCC64974_20630	GPSGWSGTVQITK(1)NPAGDSGEK	3	-0.68242	8	3	1	94.564	3.67e-10	123.61	1	92.0337	3.3e-07	118.05	1	92.5511	3.5e-10	124.69
	A0A254TYE5	429	K	Tannase and feruloyl esterase family protein	ATCC64974_20630	IGIYK(1)YK	2	0.14961	8	3	1	62.7143	0.0492593	62.714	1	62.7143	0.0492593	62.714	1	67.0348	0.04183	67.035
	A0A254TYE5	796	K	Tannase and feruloyl esterase family protein	ATCC64974_20630	MWGK(1)TIGDASMEAR	2	-0.85288	19	3	1	143.636	1.64e-09	143.64	1	116.576	6.25e-11	151.56	1	150.336	8.05e-11	150.34
	A0A254TYE5	829	K	Tannase and feruloyl esterase family protein	ATCC64974_20630	SLHNYFLMESDNK(1)NQPANFIANK	3	-0.5075	33	3	1	200.745	5.21e-31	200.74	1	213.146	1.62e-31	213.15	1	191.645	3.78e-31	205.68
	A0A254TYP4	732	K	Catalase-peroxidase	katG	ALAEVYGSSDGQEK(1)FVK	2	2.4627	17	3	1	110.123	8.12e-19	185.74	1	156.49	2.62e-19	191.96	1	188.897	1.41e-19	193.32
	A0A254TYP4	735	K	Catalase-peroxidase	katG	FVK(1)DFVSAWDK	2	0.32903	11	3	1	125.542	6.61e-06	125.54	1	125.542	6.61e-06	125.54	1	118.866	2.33e-05	118.87
	A0A254TYP4	132	K	Catalase-peroxidase	katG	FAPLNSWPDNASLDK(1)AR	2	-1.0524	14	3	1	65.0223	3.6e-15	163.91	1	75.682	9.88e-15	151.39	1	86.3665	1.89e-18	173.51
	A0A254TYP4	753	K	Catalase-peroxidase	katG	FDLK(1)GSGIAR	2	0.22202	9	3	1	117.52	0.000222539	117.52	1	104.434	0.000545752	104.43	1	94.3627	0.00139552	94.363
	A0A254TYP4	358	K	Catalase-peroxidase	katG	FDWELTK(1)SPGGANQWQAK	2	0.41176	6	3	1	100.112	3.44e-15	161.24	1	190.185	2.25e-22	190.19	1	211.57	1.8e-28	211.57
	A0A254TYP4	369	K	Catalase-peroxidase	katG	SPGGANQWQAK(1)NTEAIIPDAYDPSK	3	-1.0154	3	3	1	104.959	1.97e-07	104.96	1	156.779	1.48e-16	156.78	1	157.679	1.39e-16	157.68
	A0A254TYP4	388	K	Catalase-peroxidase	katG	HLPK(1)MLTTDLSLR	3	-0.0079433	7	3	1	79.6139	0.000356191	85.536	1	88.0923	0.000253658	88.092	1	80.9595	0.00040854	80.96
	A0A254TYP4	537	K	Catalase-peroxidase	katG	IQK(1)DFNDR	2	-0.19641	8	3	1	128.361	0.000736048	128.36	1	120.155	0.00114552	120.15	1	146.81	0.000322976	146.81
	A0A254TYP4	141	K	Catalase-peroxidase	katG	LLWPIK(1)QK	2	-0.70707	7	3	1	102.714	0.00275394	102.71	1	104.448	0.00259402	104.45	1	82.6713	0.00930967	82.671
	A0A254TYP4	383	K	Catalase-peroxidase	katG	NTEAIIPDAYDPSK(1)K	2	-0.014853	10	3	1	168.41	5.17e-15	168.41	1	171.462	1.86e-17	171.46	1	163.804	1.41e-14	163.8
	A0A254TYP4	611	K	Catalase-peroxidase	katG	NYGK(1)SSSR	2	-0.30216	24	3	1	141.52	0.000441407	141.52	1	68.3707	0.000686774	130.56	1	111.82	0.00191412	111.82
	A0A254TYP4	701	K	Catalase-peroxidase	katG	TGQPK(1)WTATR	2	-0.11339	6	3	1	72.1522	0.00870976	72.152	1	77.6744	0.00374369	77.674	1	72.1868	0.00866399	72.187
	A0A254TYP4	654	K	Catalase-peroxidase	katG	VLNTNYDGSK(1)HGVFTSSPGR	3	2.4072	21	3	1	168.788	4.19e-16	168.79	1	186.114	2.36e-22	186.11	1	49.6596	5.54e-22	174.2
	A0A254TYP4	404	K	Catalase-peroxidase	katG	YDPAYEK(1)IAR	2	0.044461	9	3	1	119.335	0.000177697	119.34	1	113.687	0.000317216	113.69	1	117.52	0.000222539	117.52
	A0A254TYP4	321	K	Catalase-peroxidase	katG	YQSGK(1)GPHTITSGIEVTWTK	3	-0.50686	4	3	1	127.009	5.85e-10	127.01	1	105.065	2.06e-06	105.06	1	140.203	2.03e-10	140.2
	A0A254TYP4	210	K	Catalase-peroxidase	katG	YSDGFPGVTK(1)HGALSGDEPPHR	3	0.40615	16	3	1	128.881	1.53e-12	128.88	1	78.272	1.32e-06	100.76	1	108.958	1.29e-08	108.96
	A0A254TYQ5	12	K	RuvB-like helicase	ATCC64974_18720	AAPISTVAETK(1)ELR	2	3.624	3	3	1	148.476	5.78e-11	148.48	1	87.4472	0.000298889	87.447	1	132.31	4.31e-09	132.31
	A0A254TYQ5	417	K	RuvB-like helicase	ATCC64974_18720	AK(1)EVSIDDVQR	2	0.52325	4	3	1	96.8199	0.000340108	96.82	1	85.5541	0.00136787	85.554	1	100.376	8.87e-05	100.38
	A0A254TYQ5	50	K	RuvB-like helicase	ATCC64974_18720	ASSQGLVGQEK(1)AR	2	0.54613	6	3	1	145.614	1.64e-09	145.61	1	111.593	5.23e-06	111.59	1	125.293	1.97e-08	125.29
	A0A254TYQ5	234	K	RuvB-like helicase	ATCC64974_18720	K(1)EIVHTVSLHEIDVINSR	4	-0.12228	3	3	1	120.317	4.17e-07	120.32	1	216.647	2.64e-29	216.65	1	182.821	2.58e-22	182.82
	A0A254TYQ5	182	K	RuvB-like helicase	ATCC64974_18720	MIDSMTK(1)ER	2	1.5032	3	3	1	93.5557	0.00290813	93.556	1	104.048	0.00133195	104.05	1	104.048	0.00133195	104.05
	A0A254TZ02	1021	K	Alpha-mann_mid domain-containing protein	ATCC64974_53350	AGK(1)SVILR	2	-1.7376	3	3	1	99.1386	0.0031966	99.139	1	72.9281	0.0157208	72.928	1	76.0641	0.0117624	76.064
	A0A254TZ02	86	K	Alpha-mann_mid domain-containing protein	ATCC64974_53350	EATANEFK(1)PTR	2	-0.20621	4	3	1	144.103	1.02e-06	144.1	1	160.877	3.5e-08	160.88	1	101.393	8.51e-05	101.39
	A0A254TZ02	506	K	Alpha-mann_mid domain-containing protein	ATCC64974_53350	GDGGGGPTFEHLEK(1)LR	3	-0.9312	3	3	1	72.5834	0.00195989	72.583	1	68.845	0.00382194	68.845	1	70.7831	0.00285663	70.783
	A0A254TZ02	516	K	Alpha-mann_mid domain-containing protein	ATCC64974_53350	GLSDK(1)VGLLPR	2	0.66888	6	3	1	171.924	4.66e-11	171.92	1	191.527	6.91e-12	191.53	1	179.195	3.19e-11	179.19
	A0A254TZ02	569	K	Alpha-mann_mid domain-containing protein	ATCC64974_53350	GTYTTQANNK(1)R	2	-0.4866	5	3	1	172.215	6.28e-11	172.21	1	166.971	1.93e-08	166.97	1	169.374	8.03e-09	169.37
	A0A254TZ02	264	K	Alpha-mann_mid domain-containing protein	ATCC64974_53350	IAQK(1)YLGEK	2	-1.3774	7	3	1	111.607	0.000927791	111.61	1	125.713	0.000276037	125.71	1	119.68	0.000496126	119.68
	A0A254TZ02	26	K	Alpha-mann_mid domain-containing protein	ATCC64974_53350	IK(1)SIYTDR	2	0.036785	6	3	1	122.516	0.000927716	122.52	1	108.743	0.00219794	108.74	1	105.521	0.00249508	105.52
	A0A254TZ02	1034	K	Alpha-mann_mid domain-containing protein	ATCC64974_53350	IYESLGGK(1)SR	2	0.16442	5	3	1	83.0814	0.00298289	83.081	1	101.482	0.000618676	101.48	1	102.531	0.000592757	102.53
	A0A254TZ02	649	K	Alpha-mann_mid domain-containing protein	ATCC64974_53350	K(1)EALQALGVGSR	2	-0.14849	3	3	1	113.798	2.65e-05	113.8	1	150.111	3.99e-08	150.11	1	113.369	2.75e-05	113.37
	A0A254TZ02	574	K	Alpha-mann_mid domain-containing protein	ATCC64974_53350	K(1)SEFLLR	2	-0.3436	6	3	1	127.021	0.00418089	127.02	1	113.889	0.007333	113.89	1	125.814	0.00426833	125.81
	A0A254TZ02	639	K	Alpha-mann_mid domain-containing protein	ATCC64974_53350	K(1)VFEIGNK	2	-0.14351	6	3	1	95.5016	0.000132008	119.21	1	96.6681	0.00561555	96.668	1	107.574	0.00314743	107.57
	A0A254TZ02	646	K	Alpha-mann_mid domain-containing protein	ATCC64974_53350	VFEIGNK(1)VR	2	-0.14081	3	3	1	83.9477	0.00505085	83.948	1	88.1769	0.00410768	88.177	1	83.9477	0.00505085	83.948
	A0A254TZ02	34	K	Alpha-mann_mid domain-containing protein	ATCC64974_53350	LK(1)QFTATGQYEGQNLISK	3	0.88623	3	3	1	143.828	1.02e-10	143.83	1	115.527	1.01e-06	115.53	1	96.8047	5.45e-05	96.805
	A0A254TZ02	733	K	Alpha-mann_mid domain-containing protein	ATCC64974_53350	LQNEK(1)LR	2	-0.080016	6	3	1	101.643	0.00810029	101.64	1	128.566	0.00298077	128.57	1	143.004	0.00221468	143
	A0A254TZ02	78	K	Alpha-mann_mid domain-containing protein	ATCC64974_53350	PTFK(1)EATANEFKPTR	3	0.17667	3	3	1	102.106	2.09e-10	141.1	0.999995	53.3054	0.00109676	74.726	0.999995	53.2468	0.00297411	69.61
	A0A254TZ02	492	K	Alpha-mann_mid domain-containing protein	ATCC64974_53350	SMDNDNTSLLVFGK(1)GDGGGGPTFEHLEK	3	-1.3346	4	3	1	131.949	1.96e-12	131.95	1	185.681	6.09e-25	185.68	1	166.277	3.38e-18	166.28
	A0A254TZ02	478	K	Alpha-mann_mid domain-containing protein	ATCC64974_53350	SVTQHK(1)SMDNDNTSLLVFGK	3	-0.99986	3	3	1	174.203	5.54e-22	174.2	1	161.076	1.83e-15	161.08	1	177.001	4.79e-22	177
	Q6ZYP7	66	K	Pyruvate dehydrogenase E1 component subunit beta	pdbA	DALNEALAEELESNK(1)K	2	0.01694	6	3	1	218.633	1.3e-24	218.63	1	145.458	3.39e-30	241.8	1	157.369	1.91e-18	183.23
	Q6ZYP7	242	K	Pyruvate dehydrogenase E1 component subunit beta	pdbA	DDFVLPIGK(1)AK	2	0.035815	4	3	1	70.9415	0.00863527	70.942	1	78.1365	0.00204457	78.136	1	62.1662	0.0203798	62.166
	Q6ZYP7	203	K	Pyruvate dehydrogenase E1 component subunit beta	pdbA	GLLK(1)AAIR	2	0.18231	6	3	1	86.7939	0.00777927	86.794	1	62.4642	0.0301538	62.464	1	75.2127	0.0125697	75.213
	Q6ZYP7	250	K	Pyruvate dehydrogenase E1 component subunit beta	pdbA	PGK(1)DLTIVTLSR	2	-0.19745	7	3	1	88.7063	1.04e-06	111.78	1	130.199	9.85e-07	130.2	1	141.536	7.29e-07	141.54
	A0A254TZC1	132	K	Type I 3-dehydroquinase family protein	ATCC64974_23440	GNDVHAVAASLPGITAK(1)K	3	-0.4601	4	3	1	88.5651	0.000219796	88.565	1	68.2426	0.00344666	68.243	1	66.8925	0.00398488	66.893
	A0A254TZC1	1781	K	Type I 3-dehydroquinase family protein	ATCC64974_23440	IFK(1)EIDEETASYTYR	2	-1.6122	3	3	1	179.145	9.16e-18	179.14	1	155.097	2.27e-14	155.1	1	135.09	7.14e-10	135.09
	A0A254TZC1	1285	K	Type I 3-dehydroquinase family protein	ATCC64974_23440	IK(1)EFYYR	2	0.042743	7	3	1	107.594	0.00677449	107.59	1	103.907	0.00759594	103.91	1	120.488	0.00390145	120.49
	A0A254TZC1	1381	K	Type I 3-dehydroquinase family protein	ATCC64974_23440	LVHLSNGFK(1)MVPGAQPLK	3	0.24655	3	3	1	61.4775	0.0066623	61.477	1	63.6908	0.00570541	63.691	1	63.6908	0.00570541	63.691
	A0A254TZC1	582	K	Type I 3-dehydroquinase family protein	ATCC64974_23440	LVK(1)NAVGQTFVDTK	2	0.29333	3	3	1	139.771	3.31e-09	139.77	1	167.223	1.5e-11	167.22	1	153.321	6.89e-11	153.32
	A0A254TZC1	593	K	Type I 3-dehydroquinase family protein	ATCC64974_23440	NAVGQTFVDTK(1)MSR	2	0.47375	3	3	1	148.572	8.74e-11	148.57	1	164.884	2.41e-11	164.88	1	175.294	5.18e-14	175.29
	A0A254TZC1	945	K	Type I 3-dehydroquinase family protein	ATCC64974_23440	MVDLMYVK(1)HESR	3	0.80723	3	3	1	69.3448	0.00448989	69.345	1	65.0429	0.0070125	65.043	1	46.7679	0.0239732	46.768
	A0A254TZC1	532	K	Type I 3-dehydroquinase family protein	ATCC64974_23440	NK(1)DGTGVR	2	-1.5536	6	3	1	75.825	0.0118512	75.825	1	85.666	0.00819796	85.666	1	49.4182	0.0513759	49.418
	A0A254TZC1	905	K	Type I 3-dehydroquinase family protein	ATCC64974_23440	NYIIQK(1)LNDDFQK	2	0.23287	3	3	1	164.478	5.69e-11	164.48	1	164.478	5.69e-11	164.48	1	194.241	3.97e-15	194.24
	A0A254TZC1	152	K	Type I 3-dehydroquinase family protein	ATCC64974_23440	PLK(1)PYDSALFR	2	-0.79831	4	3	1	80.2447	0.00185224	80.245	1	71.0845	0.00844387	71.085	1	108.348	6.05e-05	108.35
	A0A254TZC1	647	K	Type I 3-dehydroquinase family protein	ATCC64974_23440	SMTEAVNK(1)IEK	2	-0.3052	3	3	1	80.6901	0.00181161	80.69	1	113.609	4.19e-05	113.61	1	108.564	5.97e-05	108.56
	A0A254TZC1	1671	K	Type I 3-dehydroquinase family protein	ATCC64974_23440	VEVINK(1)DTEDK	2	-0.25629	3	3	1	128.847	5.62e-06	128.85	1	151.257	6.81e-08	151.26	1	155.48	5.36e-08	155.48
	A0A254TZC1	409	K	Type I 3-dehydroquinase family protein	ATCC64974_23440	VK(1)APTGLDQNR	2	0.34138	3	3	1	103.909	7.62e-05	103.91	1	93.3452	0.000657104	93.345	1	85.8127	0.00134428	85.813
	A0A254TZC1	270	K	Type I 3-dehydroquinase family protein	ATCC64974_23440	VLGK(1)TPGELLER	2	-0.66928	3	3	1	70.4379	0.00811169	70.438	1	72.7049	0.00531008	72.705	1	62.528	0.0178869	62.528
[truncated: 61,761 more rows]
