# Supplementary material for: Proteome-Wide Analysis of Lysine 2-Hydroxyisobutyrylation in Aspergillus niger in Peanuts
Source: Front Microbiol. 2021 Aug 18;12:719337. doi: 10.3389/fmicb.2021.719337 (PMC8418202; doi:10.3389/fmicb.2021.719337)
Supplement: Supplementary file 7 [file Table_7.XLSX]

## Sheet: ident Classification
Subcellular Location	No. of Protein
cytoplasm	480
mitochondria	315
nucleus	252
extracellular	169
cytoplasm,nucleus	84
plasma membrane	76
cytoskeleton	48
other	29

## Sheet: ident list
Category	Protein accession	Position	Amino acid	Protein description	Gene name	Modified sequence	Charge	Mass error [ppm]	MS/MS Count	Num. of Rep.	Localization prob Exp.1	Score diff Exp.1	PEP Exp.1	Score Exp.1	Localization prob Exp.2	Score diff Exp.2	PEP Exp.2	Score Exp.2	Localization prob Exp.3	Score diff Exp.3	PEP Exp.3	Score Exp.3
cytoplasm	A0A254TSK7	49	K	Uncharacterized protein	ATCC64974_56460	K(1)TVINETR	2	-0.13548	3	3	1	70.0564	0.0268672	70.056	1	72.3251	0.0225954	72.325	1	80.6884	0.0137133	80.688
	A0A254TSK7	306	K	Uncharacterized protein	ATCC64974_56460	LSAEQAEAVAEK(1)IK	3	-0.52681	4	3	1	161.089	3.88e-11	161.09	1	181.754	3.48e-14	181.75	1	103.791	2.6e-06	103.79
	A0A505I6K0	334	K	Glucose-6-phosphate 1-dehydrogenase	CAN33_005130	AGK(1)ALNEQK	2	-0.67152	3	3	1	45.9081	0.0580671	45.908	1	63.7341	0.0209845	63.734	1	56.6322	0.0341545	56.632
	A0A505I6K0	340	K	Glucose-6-phosphate 1-dehydrogenase	CAN33_005130	ALNEQK(1)TEIR	2	-0.46119	6	3	1	189.584	1.15e-08	189.58	1	184.361	2.24e-08	184.36	1	192.442	5.46e-09	192.44
	A0A505I6K0	169	K	Glucose-6-phosphate 1-dehydrogenase	CAN33_005130	ALEPNWK(1)EEEIFR	2	0.13506	5	3	1	152.399	1.61e-10	152.4	1	115.342	3.57e-06	115.34	1	136.299	9.9e-09	136.3
	A0A505I6K0	278	K	Glucose-6-phosphate 1-dehydrogenase	CAN33_005130	AMDAIEPK(1)NVIIGQYGK	2	2.5074	8	3	1	133.857	8.43e-10	133.86	1	95.6617	1.45e-09	124.25	1	102.085	8.43e-10	133.86
	A0A505I6K0	287	K	Glucose-6-phosphate 1-dehydrogenase	CAN33_005130	NVIIGQYGK(1)SLDGSK	2	-1.1471	7	3	1	59.7277	6.57e-12	147.12	1	136.814	6.12e-10	136.81	1	118.21	1.9e-14	157.68
	A0A505I6K0	99	K	Glucose-6-phosphate 1-dehydrogenase	CAN33_005130	DDSFINLNK(1)HLEEIEK	3	2.0334	3	3	1	97.9042	3.02e-05	97.904	1	123.023	3.7e-08	123.02	1	120.766	2.62e-07	120.77
	A0A505I6K0	106	K	Glucose-6-phosphate 1-dehydrogenase	CAN33_005130	HLEEIEK(1)GQK	2	0.57105	7	3	1	183.03	2.52e-08	183.03	1	199.076	2.16e-10	199.08	1	195.511	2.55e-10	195.51
	A0A505I6K0	356	K	Glucose-6-phosphate 1-dehydrogenase	CAN33_005130	DVTSGIFK(1)DIPR	2	-0.59424	6	3	1	159.99	1.55e-08	159.99	1	152.467	2.59e-08	152.47	1	142.83	5.71e-07	142.83
	A0A505I6K0	215	K	Glucose-6-phosphate 1-dehydrogenase	CAN33_005130	HHIDNVQITFK(1)EPFGTEGR	3	2.959	4	3	1	78.4556	0.000327511	78.456	1	78.1319	0.000353084	78.132	1	56.304	0.000335154	77.959
	A0A505I6K0	182	K	Glucose-6-phosphate 1-dehydrogenase	CAN33_005130	IDHYLGK(1)EMVK	3	-0.50968	12	3	1	151.788	3.14e-08	151.79	1	155.989	2.46e-08	155.99	1	148.183	3.73e-08	148.18
	A0A505I6K0	148	K	Glucose-6-phosphate 1-dehydrogenase	CAN33_005130	IIVEK(1)PFGK	2	0.21205	5	3	1	96.9477	0.00215168	96.948	1	74.4644	0.00851677	74.464	1	97.4306	0.00204399	97.431
	A0A505I6K0	293	K	Glucose-6-phosphate 1-dehydrogenase	CAN33_005130	SLDGSK(1)PAYK	2	-0.48422	6	3	1	85.2904	0.00267207	85.29	1	56.4044	0.0152453	67.207	1	66.19	0.0165888	66.19
	A0A505I6K0	265	K	Glucose-6-phosphate 1-dehydrogenase	CAN33_005130	PISFSAEDIRDEK(1)VR	3	0.49244	3	3	1	96.6729	5.28e-05	96.673	1	81.3269	0.000323919	81.327	1	71.98	0.00299492	71.98
	A0A505I6K0	64	K	Glucose-6-phosphate 1-dehydrogenase	CAN33_005130	SYIK(1)TPTK	2	-0.053694	5	3	1	72.607	0.0161637	72.607	1	77.7321	0.0111432	77.732	1	85.6757	0.00819435	85.676
	A0A4Y5RXA4	145	K	Glucoamylase (Fragment)	---	ALANHK(1)EVVDSFR	3	0.06453	45	3	1	121.239	4.69e-11	165.64	1	109.835	1.32e-18	206.46	1	121.449	3.65e-15	194.3
	A0A100IE39	89	K	Superoxide dismutase [Cu-Zn]	ABL_03197	HVGDLGNFK(1)TDAEGNAVGSK	3	-0.50219	13	3	1	119.377	3.82e-15	150.23	1	126.913	4.22e-15	148.06	1	115.419	4.41e-11	145.71
	A0A100IE39	100	K	Superoxide dismutase [Cu-Zn]	ABL_03197	TDAEGNAVGSK(1)QDK	2	-0.13366	8	3	1	234.899	4.69e-24	234.9	1	244.442	4.37e-29	244.44	1	217.57	5.74e-20	217.57
	A0A100IE39	106	K	Superoxide dismutase [Cu-Zn]	ABL_03197	LVK(1)LIGAESVLGR	2	-0.21924	9	3	1	89.46	0.000471994	89.46	1	100.727	1e-05	100.73	1	111.877	5.1e-06	111.88
	A0A100IE39	3	K	Superoxide dismutase [Cu-Zn]	ABL_03197	VK(1)AVAVIR	2	-0.043737	7	3	1	106.382	0.00241568	106.38	1	106.042	0.002447	106.04	1	106.042	0.002447	106.04
	A0A254U566	112	K	Glyceraldehyde-3-phosphate dehydrogenase	ATCC64974_72940	AAAHLK(1)GGAK	2	0.02007	5	3	1	90.1504	0.00198823	90.15	1	96.1429	0.00114503	96.143	1	70.3627	0.0110746	70.363
	A0A254U566	262	K	Glyceraldehyde-3-phosphate dehydrogenase	ATCC64974_72940	ALK(1)DASENELK	2	0.019372	17	3	1	134.13	4.02e-06	134.13	1	68.1074	5.88e-08	153.95	1	134.977	3.77e-06	134.98
	A0A254U566	4	K	Glyceraldehyde-3-phosphate dehydrogenase	ATCC64974_72940	APK(1)VGINGFGR	2	-0.26301	16	3	1	99.2826	0.000212923	103.08	1	112.834	4.46e-05	112.83	1	88.5961	0.000196344	104.82
	A0A254U566	258	K	Glyceraldehyde-3-phosphate dehydrogenase	ATCC64974_72940	ATSYDEIK(1)K	2	0.42285	42	3	1	113.622	0.00111943	113.62	1	50.3534	0.00199349	101.65	1	113.658	0.000581772	120.99
	A0A254U566	218	K	Glyceraldehyde-3-phosphate dehydrogenase	ATCC64974_72940	AVGK(1)VIPTLNGK	2	0.83385	29	3	1	78.3239	2.13e-06	130.1	1	87.0258	2.55e-05	110.31	1	98.1049	1.98e-05	113.61
	A0A254U566	226	K	Glyceraldehyde-3-phosphate dehydrogenase	ATCC64974_72940	VIPTLNGK(1)LTGMAMR	2	-0.80933	47	3	1	58.8852	5.32e-10	138.19	1	99.0691	2.3e-14	151.41	1	106.3	2.4e-09	132.08
	A0A254U566	185	K	Glyceraldehyde-3-phosphate dehydrogenase	ATCC64974_72940	FGIVEGLMTTVHSYTATQK(1)VVDAPSSK	3	1.1255	4	3	1	172.315	1.08e-23	172.32	1	155.161	6.01e-17	155.16	1	176.526	8.76e-24	176.53
	A0A254U566	193	K	Glyceraldehyde-3-phosphate dehydrogenase	ATCC64974_72940	VVDAPSSK(1)DWR	2	0.21556	23	3	1	106.667	4.02e-06	134.13	1	100.931	4.89e-05	111.63	1	134.13	4.02e-06	134.13
	A0A254U566	71	K	Glyceraldehyde-3-phosphate dehydrogenase	ATCC64974_72940	GTIETYEEGLIVNGK(1)K	3	0.56917	37	3	1	117.081	5.88e-43	276.51	1	49.2649	1.45e-51	293.25	1	124.62	1.77e-53	313.88
	A0A254U566	250	K	Glyceraldehyde-3-phosphate dehydrogenase	ATCC64974_72940	LEK(1)ATSYDEIKK	3	0.36579	36	3	1	151.797	9.02e-12	176.05	1	105.456	4.48e-08	158.04	1	130.854	1.83e-09	168.82
	A0A254U566	56	K	Glyceraldehyde-3-phosphate dehydrogenase	ATCC64974_72940	YDSTHGQFK(1)GTIETYEEGLIVNGK	3	-1.3203	35	3	1	186.924	8.91e-42	231.29	1	57.6937	2.94e-42	238.87	1	139.462	1.26e-41	228.57
	A0A254U566	214	K	Glyceraldehyde-3-phosphate dehydrogenase	ATCC64974_72940	TAAQNIIPSSTGAAK(1)AVGK	3	0.13649	13	3	1	127.494	4.84e-11	127.49	1	127.321	5.86e-10	127.32	1	124.988	5.64e-11	124.99
	A0A254UBY1	214	K	Pyruvate kinase	ATCC64974_49600	DIADLK(1)FGVR	2	-0.95916	14	3	1	137.976	3.09e-05	137.98	1	128.348	6.17e-05	128.35	1	125.747	7.01e-05	125.75
	A0A254UBY1	118	K	Pyruvate kinase	ATCC64974_49600	DIPIK(1)QGHELNITTDEQYATASDDK	3	-0.86476	4	3	1	131.378	3.04e-11	131.38	1	144.286	5.65e-12	144.29	1	127.535	3.78e-11	127.53
	A0A254UBY1	86	K	Pyruvate kinase	ATCC64974_49600	EAAK(1)TQVGRPLAIALDTK	3	-0.83221	9	3	1	84.2082	0.000356142	115.86	1	105.358	0.00126188	105.36	1	112.008	0.000906346	112.01
	A0A254UBY1	100	K	Pyruvate kinase	ATCC64974_49600	TQVGRPLAIALDTK(1)GPEIR	3	0.98394	9	3	1	150.689	4.36e-15	164.93	1	50.9562	6.06e-19	206.18	1	60.6211	8.08e-11	150.26
	A0A254UBY1	247	K	Pyruvate kinase	ATCC64974_49600	EVLGEEGK(1)EIQIIAK	2	-0.055738	5	3	1	220.46	1.21e-28	220.46	1	251.87	1.07e-35	251.87	1	251.905	1.06e-35	251.91
	A0A254UBY1	191	K	Pyruvate kinase	ATCC64974_49600	K(1)GVNLPGTDVDLPALSEK	2	1.6802	3	3	1	137.612	8.29e-10	137.61	1	140.317	5.96e-10	140.32	1	125.23	1.9e-09	125.23
	A0A254UBY1	462	K	Pyruvate kinase	ATCC64974_49600	K(1)PDFNVK	2	0.8999	7	3	1	118.743	0.0058566	118.74	1	104.437	0.0102078	104.44	1	98.0089	0.0133094	98.009
	A0A254UBY1	468	K	Pyruvate kinase	ATCC64974_49600	K(0.083)PDFNVK(0.917)VWQEDVDR	3	-0.086189	3	3	0.857405	7.7908	0.000261524	84.859	0.917445	10.4584	5.7e-05	96.435	0.887299	8.96141	0.00130232	74.428
	A0A254UBY1	21	K	Pyruvate kinase	ATCC64974_49600	LEWHSK(1)LNTEMVPSK	3	0.84603	5	3	1	135.466	3.28e-10	135.47	1	74.7833	0.000441854	74.783	1	178.026	5.36e-18	178.03
	A0A254UBY1	30	K	Pyruvate kinase	ATCC64974_49600	LNTEMVPSK(1)NFR	2	-1.6386	7	3	1	99.8441	2.31e-06	128.57	1	154.357	2.33e-08	154.36	1	124.119	2.86e-06	124.12
	A0A254UBY1	479	K	Pyruvate kinase	ATCC64974_49600	LK(1)WGINHALK	2	0.18318	8	3	1	111.455	0.00017667	111.46	1	96.3419	0.00017667	111.46	1	61.5599	0.000576741	95.642
	A0A254UBY1	300	K	Pyruvate kinase	ATCC64974_49600	MMIAK(1)CNIK	2	-0.67917	4	3	1	73.6646	0.00956969	73.665	1	60.9103	0.026361	60.91	1	66.6919	0.0187494	66.692
	A0A254UBY1	149	K	Pyruvate kinase	ATCC64974_49600	NITK(1)VISPGK	2	-0.4478	9	3	1	97.7338	0.000921187	97.734	1	84.5074	0.00278224	84.507	1	105.46	0.000520403	105.46
	A0A254UBY1	145	K	Pyruvate kinase	ATCC64974_49600	NMYLDYK(1)NITK	2	-1.7889	13	3	1	97.1951	3.06e-05	114.93	1	81.6763	6.92e-05	101.72	1	95.4983	6.18e-05	104.24
	A0A254UBY1	113	K	Pyruvate kinase	ATCC64974_49600	TGNTPDDK(1)DIPIK	2	1.3575	4	3	1	155.433	1.35e-10	155.43	1	119.867	1.58e-06	119.87	1	121.449	8.77e-07	121.45
	A0A254UBY1	50	K	Pyruvate kinase	ATCC64974_49600	TNSVEK(1)INSLR	2	-1.1888	12	3	1	191.29	7.39e-12	191.29	1	67.5191	4.39e-08	158.3	1	60.5093	3.6e-09	170.04
	A0A254UBY1	44	K	Pyruvate kinase	ATCC64974_49600	TSIIGTIGPK(1)TNSVEK	2	0.084348	4	3	1	123.416	1.45e-09	123.42	1	140.218	4.28e-10	140.22	1	150.37	1.96e-14	150.37
	A0A254TWD8	107	K	Superoxide dismutase	ATCC64974_13320	DAIEK(1)QWGSVK	2	0.05788	16	3	1	146.356	3.45e-07	146.36	1	142.968	1.36e-06	142.97	1	167.711	3.6e-09	170.04
	A0A254TWD8	82	K	Superoxide dismutase	ATCC64974_13320	FNGGGHINHSLFWK(1)NLAR	4	1.4251	5	3	1	54.0044	0.00817219	54.004	1	80.7384	2.71e-15	153.72	1	103.041	2.04e-06	106.6
	A0A254TWD8	68	K	Superoxide dismutase	ATCC64974_13320	LK(1)FNGGGHINHSLFWK	4	-0.015259	14	3	1	138.186	2.96e-10	138.19	1	147.096	4.42e-12	147.1	1	93.4242	5.61e-11	145.52
	A0A254TWD8	31	K	Superoxide dismutase	ATCC64974_13320	QIMELHHK(1)K	3	0.38825	3	3	1	74.4644	0.00424835	74.464	1	46.4619	0.0280462	46.462	1	69.8117	0.00730382	69.812
	A0A254TWD8	209	K	Superoxide dismutase	ATCC64974_13320	YLNGTEELGSLK(1)L	2	1.8337	4	3	1	92.8564	9.3e-09	139.78	1	99.9412	9.3e-05	99.941	1	119.386	1.6e-05	119.39
	Q5GN51	299	K	D-xylulose reductase A	xdhA	ELNVK(1)GSFR	2	-0.39602	3	3	1	87.1234	0.00434264	87.123	1	101.818	0.00145119	101.82	1	90.6956	0.00354598	90.696
	Q5GN51	209	K	D-xylulose reductase A	xdhA	VIAVDIQK(1)GR	2	-0.12075	3	3	1	54.7838	0.0316618	54.784	1	72.434	0.00833742	72.434	1	73.4995	0.00692933	73.499
	A0A254TS45	106	K	"Thiamine pyrophosphate enzyme, N-terminal TPP binding domain family protein"	ATCC64974_57930	FIAPVIAK(1)GIDAR	2	-0.70035	16	3	1	62.1618	0.00105463	76.728	1	63.1853	0.000861	80.96	1	76.7282	3.81e-05	98.942
	A0A254TS45	178	K	"Thiamine pyrophosphate enzyme, N-terminal TPP binding domain family protein"	ATCC64974_57930	IEK(1)FYEWAVEK	2	-0.21675	13	3	1	136.376	3.35e-06	136.38	1	143.309	1.26e-06	143.31	1	148.183	7.86e-08	148.18
	A0A254TS45	4	K	"Thiamine pyrophosphate enzyme, N-terminal TPP binding domain family protein"	ATCC64974_57930	K(1)AIQFGGGNIGR	2	1.1881	6	3	1	115.287	2.3e-05	115.29	1	115.647	2.22e-05	115.65	1	119.028	1.43e-05	119.03
	A0A254TS45	213	K	"Thiamine pyrophosphate enzyme, N-terminal TPP binding domain family protein"	ATCC64974_57930	K(1)LFTVNTSHATTAYFGHFR	3	1.5516	3	3	1	149.472	3.97e-15	149.47	1	142.258	1.54e-10	142.26	1	78.7803	0.000360039	78.78
	A0A254TS45	46	K	"Thiamine pyrophosphate enzyme, N-terminal TPP binding domain family protein"	ATCC64974_57930	MVEALQQNK(1)SYK	2	-0.28625	22	3	1	195.769	1.75e-14	195.77	1	186.167	7.21e-12	186.17	1	186.167	7.21e-12	186.17
	A0A254TS45	49	K	"Thiamine pyrophosphate enzyme, N-terminal TPP binding domain family protein"	ATCC64974_57930	SYK(1)VTEVSEEGEHTTTITNYR	3	0.20219	9	3	1	217.421	1.16e-31	217.42	1	238.791	2.89e-41	238.79	1	201.613	1.49e-30	201.61
	A0A254TS45	137	K	"Thiamine pyrophosphate enzyme, N-terminal TPP binding domain family protein"	ATCC64974_57930	TESKPVAVIACENAIGATDTLHGFIK(1)QHTSQDR	5	0.070628	4	3	1	95.3271	1.52e-07	97.289	1	75.9297	1.56e-06	76.415	1	68.5422	0.000416363	68.763
	A0A254TS45	263	K	"Thiamine pyrophosphate enzyme, N-terminal TPP binding domain family protein"	ATCC64974_57930	VLEETASLIVAK(1)HDISEEEQK	3	0.14944	13	3	1	198.244	1.78e-30	198.24	1	188.193	1.48e-22	188.19	1	168.812	3.39e-16	168.81
	A0A254UGB1	132	K	Sulfate adenylyltransferase	MET3	EAK(1)LVFGGDPEHPAIK	3	0.74426	3	3	1	68.4105	0.00403836	68.41	1	78.0783	0.000367221	78.078	1	69.979	0.00325713	69.979
	A0A254UGB1	165	K	Sulfate adenylyltransferase	MET3	IEAVNK(1)LNHYDYVALR	3	0.11208	3	3	1	115.801	7.57e-07	115.8	1	86.4882	0.000224279	86.488	1	120.766	2.62e-07	120.77
	A0A254UGB1	302	K	Sulfate adenylyltransferase	MET3	NSK(1)GEEFYGPYDAQHAVEK	3	-0.025292	3	3	1	118.541	5.84e-07	118.54	1	133.159	4.14e-10	133.16	1	102.433	2.52e-06	102.43
	A0A254UGB1	96	K	Sulfate adenylyltransferase	MET3	TISELK(1)LQAGSR	2	0.35004	6	3	1	143.309	5.12e-07	143.31	1	143.309	5.12e-07	143.31	1	137.947	1.17e-06	137.95
	A0A254UGB1	187	K	Sulfate adenylyltransferase	MET3	VHFDK(1)LGWSR	3	-0.42811	5	3	1	62.1662	0.0103943	62.166	1	50.1945	0.00199234	75.566	1	56.4044	0.0140072	56.404
	A0A3F3RF91	526	K	Uncharacterized protein	ATCC64974_45440	AEGQTFEDLIGK(1)R	2	-1.6182	6	3	1	197.385	3.12e-18	197.38	1	149.569	2.53e-10	149.57	1	130.186	2.09e-08	130.19
	A0A3F3RF91	106	K	Uncharacterized protein	ATCC64974_45440	GISGAGQQHGSVYWGENAEK(1)LLK	3	1.7523	5	3	1	66.6133	0.00156952	66.613	1	69.27	0.00114282	69.27	1	97.3521	1.09e-05	97.352
	A0A3F3RF91	245	K	Uncharacterized protein	ATCC64974_45440	K(1)LGDVPEDGGIHLGPIDR	3	-0.9794	3	3	1	99.0922	1.21e-05	99.092	1	89.0114	0.000210991	89.011	1	95.4997	8.3e-05	95.5
	A0A3F3RF91	472	K	Uncharacterized protein	ATCC64974_45440	VYLVGGGSK(1)NK	2	-0.020302	3	3	1	108.903	5.85e-05	108.9	1	91.3133	0.000842469	91.313	1	89.266	0.00102924	89.266
	A0A254U983	40	K	Phosphotransferase	ATCC64974_34790	EIDEGLSK(1)EHTTLSQIPTYVTAVPNGTEK	3	-0.22381	3	3	1	97.1877	7.11e-07	97.188	1	104.14	9.8e-09	104.14	1	89.4336	3.01e-06	89.434
	A0A254U983	463	K	Phosphotransferase	ATCC64974_34790	EVPEVGEAGNK(1)K	2	-0.091881	6	3	1	151.788	3.67e-08	151.79	1	158.563	2.38e-08	158.56	1	147.624	4.46e-08	147.62
	A0A254U983	249	K	Phosphotransferase	ATCC64974_34790	ITK(1)LQTIEHSEYDK	3	0.88783	6	3	1	133.47	2.86e-09	133.47	1	141.003	1.32e-09	141	1	123.291	1.77e-08	123.29
	A0A254U983	165	K	Phosphotransferase	ATCC64974_34790	QLGINK(1)GTLIR	2	0.036975	5	3	1	134.977	3.77e-06	134.98	1	132.624	4.48e-06	132.62	1	149.492	7.41e-08	149.49
	A0A254U983	377	K	Phosphotransferase	ATCC64974_34790	VALK(1)DHLK	2	0.27155	3	3	1	59.1529	0.0347212	59.153	1	58.2462	0.0359717	58.246	1	59.9308	0.0336482	59.931
	A0A254U983	173	K	Phosphotransferase	ATCC64974_34790	WTK(1)GFNIPDAVGK	2	0.4768	6	3	1	162.163	7.69e-11	162.16	1	121.418	8.91e-07	121.42	1	158.308	1.1e-10	158.31
	A0A505HV95	92	K	Pyruvate carboxylase	CAN33_000935	ADEAYMIGK(1)R	2	-0.30712	20	3	1	137.976	2.79e-05	137.98	1	137.953	9.31e-06	142.83	1	156.827	1.08e-06	156.83
	A0A505HV95	518	K	Pyruvate carboxylase	CAN33_000935	ANK(1)GCLIMDTTWR	2	0.27892	3	3	1	74.7326	0.00223528	74.733	1	124.452	2.04e-08	124.45	1	104.696	8.27e-06	104.7
	A0A505HV95	860	K	Pyruvate carboxylase	CAN33_000935	AYESANDLLGDVVK(1)VTPTSK	3	-0.44244	11	3	1	278.637	4.85e-52	278.64	1	264.669	3.94e-44	264.67	1	134.962	2.81e-15	163.8
	A0A505HV95	704	K	Pyruvate carboxylase	CAN33_000935	DMAGVLK(1)PQAAR	2	0.2755	6	3	1	96.6043	0.000236852	96.604	1	41.3826	0.00105621	80.69	1	61.235	0.000936007	82.912
	A0A505HV95	486	K	Pyruvate carboxylase	CAN33_000935	GDIIKPVLHDAAGK(1)PLDVSVPATK	3	0.61274	8	3	0.998478	28.1683	1.63e-05	93.596	0.999991	50.5854	1.21e-07	116.6	0.999501	33.0173	3.39e-05	85.376
	A0A505HV95	496	K	Pyruvate carboxylase	CAN33_000935	PLDVSVPATK(1)GWK	2	0.76925	4	3	1	71.8787	0.00557981	71.879	1	120.838	1.15e-06	120.84	1	105.951	8.67e-17	148.3
	A0A505HV95	341	K	Pyruvate carboxylase	CAN33_000935	GFSPDTGK(1)IEVYR	2	-1.525	12	3	1	119.386	8.54e-09	137.84	1	117.704	1.37e-08	132.06	1	99.9412	9.95e-09	136.24
	A0A505HV95	1009	K	Pyruvate carboxylase	CAN33_000935	GK(1)VLILK	2	0.2858	6	3	1	73.9747	0.0298965	73.975	1	73.9747	0.0298965	73.975	1	73.9747	0.0298965	73.975
	A0A505HV95	470	K	Pyruvate carboxylase	CAN33_000935	GQIGEPK(1)LK	2	0.66233	6	3	1	90.1504	0.00366757	90.15	1	76.0998	0.00680106	76.1	1	72.9281	0.0105393	72.928
	A0A505HV95	221	K	Pyruvate carboxylase	CAN33_000935	RHQK(1)VVEIAPAK	3	-0.42252	8	3	1	48.5322	4.48e-08	158.04	1	135.098	3.73e-06	135.1	1	52.0715	4.48e-08	158.04
	A0A505HV95	245	K	Pyruvate carboxylase	CAN33_000935	ILADAVK(1)LAK	2	0.037998	13	3	1	73.4995	0.00692933	73.499	1	98.044	0.000877542	98.044	1	94.6921	0.00134917	94.692
	A0A505HV95	248	K	Pyruvate carboxylase	CAN33_000935	LAK(1)SVNYR	2	0.037715	6	3	1	91.8534	0.00590106	91.853	1	93.4285	0.00531631	93.429	1	103.739	0.00265938	103.74
	A0A505HV95	333	K	Pyruvate carboxylase	CAN33_000935	ITTEDPSK(1)GFSPDTGK	2	0.18891	7	3	1	188.437	6.53e-23	209.89	1	223.073	6.02e-29	223.07	1	223.073	6.02e-29	223.07
	A0A505HV95	1047	K	Pyruvate carboxylase	CAN33_000935	K(1)ASVENTAR	2	0.98061	6	3	1	94.4091	0.00371003	94.409	1	103.419	0.00186407	103.42	1	92.4278	0.00431321	92.428
	A0A505HV95	625	K	Pyruvate carboxylase	CAN33_000935	K(1)CGVDIFR	2	-1.0282	3	3	1	119.864	0.000128317	119.86	1	114.639	0.00225813	114.64	1	125.16	9.84e-05	125.16
	A0A505HV95	943	K	Pyruvate carboxylase	CAN33_000935	RPGLYLEPLDLAK(1)IK	3	-0.27036	7	3	1	95.5698	7.23e-05	95.57	1	78.1909	0.000379315	78.191	1	98.6762	1.74e-05	98.676
	A0A505HV95	191	K	Pyruvate carboxylase	CAN33_000935	PK(1)HIEVQLLGDNHGNVVHLFER	5	0.23597	3	3	1	41.9115	0.0179937	41.911	1	91.2382	6.04e-05	91.238	1	65.1108	0.00209258	65.111
	A0A505HV95	83	K	Pyruvate carboxylase	CAN33_000935	QK(1)ADEAYMIGK	2	0.091714	4	3	1	178.713	3.29e-11	178.71	1	209.849	1.68e-14	209.85	1	155.969	5.19e-08	155.97
	A0A505HV95	974	K	Pyruvate carboxylase	CAN33_000935	VFEDYK(1)K	2	0.02001	10	3	1	79.116	0.0331705	79.116	1	94.4072	0.0170956	94.407	1	81.2967	0.0308781	81.297
	A0A505HV95	1086	K	Pyruvate carboxylase	CAN33_000935	VHDGLEVK(1)K	2	-0.21442	7	3	1	42.1905	0.00134484	110.53	1	121.502	0.000544287	121.5	1	95.5231	0.00167755	105.98
	A0A505HV95	1117	K	Pyruvate carboxylase	CAN33_000935	VSSLLVK(1)EGDSVDGQDLVCK	3	2.2882	9	3	1	105.906	4.69e-29	205.24	1	136.489	7.71e-36	238.64	1	127.316	1.54e-22	192.18
	A0A505HV95	690	K	Pyruvate carboxylase	CAN33_000935	VVQFK(1)PHVLGIK	3	-0.23919	5	3	1	77.0624	0.000720904	77.062	1	87.1843	0.000405717	87.184	1	87.1843	0.000405717	87.184
	A0A505HV95	1007	K	Pyruvate carboxylase	CAN33_000935	YFLAKPEIGEEFHVELEK(1)GK	3	-3.467	4	3	1	142.197	5.44e-22	178.32	0.999999	59.6558	3.05e-06	101.17	1	112.828	1.7e-10	142.43
	K7WQK7	755	K	Beta-glucosidase (Fragment)	---	NTGK(1)VAGDEVPQLYVSLGGPNEPK	3	-0.77152	12	3	1	52.1443	5.71e-11	125.39	1	83.312	2.53e-16	153.1	1	70.4489	1.56e-16	159.98
	A0A0N7H563	83	K	Short chain dehydrogenase family protein	ATCC64974_45850	GMDEVDK(1)IK	2	-0.26186	6	3	1	43.3077	0.00612122	79.148	1	83.9983	0.00503958	83.998	1	83.9983	0.00415445	83.998
	A0A0N7H563	76	K	Short chain dehydrogenase family protein	ATCC64974_45850	LAETK(1)GMDEVDK	2	-0.0033123	18	3	1	186.167	7.21e-12	186.17	1	144.999	1.74e-08	158.58	1	154.281	2.34e-08	154.28
	A0A254TYL1	74	K	"DNA-directed RNA polymerases I, II, and III subunit RPABC3"	ATCC64974_21260	DDSGSK(1)GWR	2	0.46351	3	3	1	49.1598	0.0535534	49.16	1	82.645	0.00534138	82.645	1	76.2215	0.00677391	76.221
	A0A100I2H5	40	K	Acetyltransferase (GNAT) domain family protein	ABL_00210	LTESCIK(1)K	2	0.31127	3	3	1	114.498	0.00227588	114.5	1	101.721	0.00388425	101.72	1	84.3682	0.0118485	84.368
	O93914	173	K	PDI related protein A	prpA	AILFTEK(1)GTTSPLLR	2	0.057078	3	3	1	196.334	2.94e-22	196.33	1	173.061	1.27e-17	173.06	1	175.151	1.15e-17	175.15
	O93914	199	K	PDI related protein A	prpA	NK(1)ETEAVEK	2	-1.2765	4	3	1	96.9565	0.00214971	96.957	1	69.7206	0.014762	69.721	1	89.8266	0.00373979	89.827
	A0A100I2S2	86	K	60S ribosomal protein L12	ABL_00280	ALK(1)EPPR	2	0.056346	8	3	1	75.2127	0.0277678	75.213	1	101.284	0.0081803	101.28	1	104.366	0.00749372	104.37
	A0A100I2S2	102	K	60S ribosomal protein L12	ABL_00280	HSK(1)SIPLDEIIEIAR	3	-0.21626	8	3	1	173.026	6.03e-18	173.03	1	139.293	1.3e-14	151.8	1	121.815	1.15e-07	121.82
	A0A100I2S2	54	K	60S ribosomal protein L12	ABL_00280	NTGDWK(1)GLR	2	1.5844	9	3	1	102.067	0.00105166	109.29	1	63.7341	0.00244281	95.642	1	72.607	0.000887665	112.36
	A0A100I2S2	123	K	60S ribosomal protein L12	ABL_00280	SLAK(1)ELK	2	0.36426	9	3	1	86.8328	0.0183566	86.833	1	83.2061	0.0211496	83.206	1	77.2825	0.0257113	77.282
	A0A100I2S2	149	K	60S ribosomal protein L12	ABL_00280	SPK(1)DVSDDVK	2	-0.0090998	15	3	1	69.2612	0.000103382	122.34	1	126.118	6.89e-05	126.12	1	113.609	4.82e-05	132.56
	A0A254U1D5	324	K	Thioredoxin family protein	ATCC64974_19290	LLSQEDQQK(1)R	2	0.17271	8	3	1	166.657	2.92e-09	166.66	1	160.769	8.01e-07	160.77	1	154.843	1.22e-06	154.84
	A0A3F3R908	305	K	Bacterial alpha-L-rhamnosidase family protein	ATCC64974_17780	AK(1)DPVASR	2	-0.12424	9	3	1	116.051	0.001524	116.05	1	93.6488	0.00523453	93.649	1	113.622	0.00174796	113.62
	A0A3F3R908	456	K	Bacterial alpha-L-rhamnosidase family protein	ATCC64974_17780	ELGQDFK(1)FK	2	-0.53583	3	3	1	85.8618	0.00462398	85.862	1	74.9199	0.00791711	74.92	1	80.2187	0.00588247	80.219
	A0A3F3R908	328	K	Bacterial alpha-L-rhamnosidase family protein	ATCC64974_17780	IPVYFSQGDLVFPTDHK(1)GPPR	3	0.58435	5	3	1	174.632	4.47e-22	174.63	1	163.948	1.07e-15	163.95	1	183.092	2.6e-22	183.09
	A0A3F3R908	223	K	Bacterial alpha-L-rhamnosidase family protein	ATCC64974_17780	K(1)VAENYGFK	2	-0.38378	5	3	1	76.1697	0.0092627	76.17	1	83.4559	0.00704455	83.456	1	82.645	0.00729141	82.645
	A0A3F3R908	231	K	Bacterial alpha-L-rhamnosidase family protein	ATCC64974_17780	VAENYGFK(1)NVIHPK	3	0.41152	5	3	1	83.5305	0.000283833	83.53	1	92.0388	0.000134701	92.039	1	126.097	4.37e-09	126.1
	A0A3F3R908	361	K	Bacterial alpha-L-rhamnosidase family protein	ATCC64974_17780	VVYGK(1)PER	2	-0.69564	6	3	1	103.739	0.00265938	103.74	1	116.726	0.00146175	116.73	1	91.8534	0.00590106	91.853
	A0A3F3R908	462	K	Bacterial alpha-L-rhamnosidase family protein	ATCC64974_17780	WNPK(1)VNPVLHGDGASAVE	2	0.72861	3	3	1	163.407	2.68e-15	163.41	1	139.04	5.17e-10	139.04	1	146.857	2.36e-11	146.86
	A0A100I3B3	164	K	Reductase-like protein	ABL_00434	AK(1)AIGVSNWTIEGLEK	3	0.32495	6	3	1	179.145	5.16e-18	179.14	1	196.802	1.62e-22	196.8	1	94.0069	8.24e-07	119.47
	A0A100I3B3	156	K	Reductase-like protein	ABL_00434	AMEK(1)IYK	2	-0.11619	26	3	1	85.2117	0.0151573	86.794	1	89.5498	0.0151573	89.55	1	85.2117	0.0161617	85.212
	A0A100I3B3	74	K	Reductase-like protein	ABL_00434	DFLAANPSVK(1)R	2	-2.3874	11	3	1	81.6763	6.73e-06	131.12	1	73.4351	9.84e-08	150.09	1	60.1571	4.33e-06	136.96
	A0A100I3B3	130	K	Reductase-like protein	ABL_00434	ETQEK(0.047)PK(0.953)IGPDGK	3	0.071753	4	3	0.953284	13.0976	0.00916178	63.185	0.935103	11.5863	0.0443413	40.941	0.890342	9.09515	0.0363125	44.132
	A0A100I3B3	136	K	Reductase-like protein	ABL_00434	IGPDGK(1)YVILK	2	0.085463	24	3	1	118.766	4.35e-06	133.05	1	128.88	5.6e-06	128.88	1	118.905	4.35e-06	133.05
	A0A100I3B3	268	K	Reductase-like protein	ABL_00434	GYVVLPK(1)SSNPAR	2	0.10469	9	3	1	104.244	8.47e-06	104.24	1	86.803	0.000593587	86.803	1	104.244	8.47e-06	104.24
	A0A100I3B3	280	K	Reductase-like protein	ABL_00434	IESNFK(1)SIQLTDEEYEAVNK	3	-0.51707	11	3	1	189.549	1.44e-22	189.55	1	212.764	9.88e-30	212.76	1	202.069	2.75e-29	202.07
	A0A100I3B3	294	K	Reductase-like protein	ABL_00434	SIQLTDEEYEAVNK(1)VAEGR	3	0.62628	8	3	1	164.695	1.11e-15	164.69	1	186.114	2.18e-22	186.11	1	213.034	3.79e-29	213.03
	A0A100I3B3	244	K	Reductase-like protein	ABL_00434	VSENQTLNDIAK(1)K	2	-2.2922	26	3	1	164.642	1.32e-28	244.58	1	105.191	5.74e-45	304.08	1	310.81	1.9e-45	310.81
	A0A505IHC7	113	K	Aldehyde dehydrogenase	CAN33_0048330	FTSPK(1)IR	2	-1.1505	3	3	1	65.6761	0.0441663	65.676	1	87.2836	0.0180094	87.284	1	94.0064	0.0128322	94.006
	A0A3F3R6T9	501	K	AA_TRNA_LIGASE_II domain-containing protein	ATCC64974_15730	AAMTK(1)FK	2	-2.0935	8	3	1	57.2809	0.0526698	57.281	1	58.782	0.0560211	58.782	1	63.2101	0.0318181	68.915
	A0A3F3R6T9	503	K	AA_TRNA_LIGASE_II domain-containing protein	ATCC64974_15730	FK(1)GNDWTIDEGDGAFYGPK	2	0.24073	3	3	1	245.665	1.95e-42	245.66	1	212.691	8.47e-29	212.69	1	234.491	6.68e-35	234.49
	A0A3F3R6T9	564	K	AA_TRNA_LIGASE_II domain-containing protein	ATCC64974_15730	ASADAAK(1)EGEAKPNEPGPGR	3	0.079641	7	3	0.999994	51.9851	3.96e-29	199.15	0.999971	45.3676	1.33e-15	165.17	0.999945	42.62	2.42e-15	160.27
	A0A3F3R6T9	189	K	AA_TRNA_LIGASE_II domain-containing protein	ATCC64974_15730	EK(1)QSFDR	2	-0.57171	7	3	1	73.2482	0.0311459	73.248	1	73.2482	0.0311459	73.248	1	75.7382	0.0269006	75.738
	A0A3F3R6T9	296	K	AA_TRNA_LIGASE_II domain-containing protein	ATCC64974_15730	FLEEAEK(1)R	2	-0.066028	3	3	1	99.4417	0.00421003	99.442	1	85.6757	0.0111859	85.676	1	87.6395	0.0101908	87.639
	A0A3F3R6T9	281	K	AA_TRNA_LIGASE_II domain-containing protein	ATCC64974_15730	GVAFPDK(1)K	2	-1.9695	5	3	1	71.5012	0.0241469	71.501	1	71.5012	0.0241469	71.501	1	73.2482	0.0208575	73.248
	A0A3F3R6T9	530	K	AA_TRNA_LIGASE_II domain-containing protein	ATCC64974_15730	IDITIADALK(1)R	2	-0.37161	9	3	1	126.658	8.56e-06	126.66	1	202.306	4.24e-14	202.31	1	134.977	5.07e-06	135.16
	A0A3F3R6T9	224	K	AA_TRNA_LIGASE_II domain-containing protein	ATCC64974_15730	LVTGEK(1)STVYR	2	0.95373	5	3	1	158.041	4.48e-08	158.04	1	168.302	9.56e-09	168.3	1	155.969	5.19e-08	155.97
	A0A3F3R6T9	212	K	AA_TRNA_LIGASE_II domain-containing protein	ATCC64974_15730	YK(1)LHYIDK	2	1.3383	7	3	1	79.1482	0.00503796	79.148	1	68.657	0.0102548	68.657	1	70.9084	0.00507484	78.939
	A0A100I4B0	107	K	Uncharacterized protein	ABL_00708	AK(1)HWVAELQR	3	-0.054462	3	3	1	74.9616	0.0023711	74.962	1	93.3452	0.000730102	93.345	1	93.3452	0.000730102	93.345
	A0A254TXG0	156	K	40S ribosomal protein S7	ATCC64974_57560	TKEDGSK(1)TLK	2	0.385	10	3	1	98.2766	0.00117612	133.05	1	86.2665	0.00342737	121.02	1	119.167	5.85e-07	183.99
	A0A254TXG0	159	K	40S ribosomal protein S7	ATCC64974_57560	TLK(1)VILDEK	2	0.053946	11	3	1	123.792	0.000294124	123.79	1	112.129	0.00089985	112.13	1	123.792	0.000294124	123.79
	A0A254TXG0	59	K	40S ribosomal protein S7	ATCC64974_57560	EVEVGHGK(1)K	2	-0.31978	9	3	1	101.896	0.00197524	101.9	1	113.622	0.000478843	126.07	1	125.817	0.000375471	125.82
	A0A254TXG0	165	K	40S ribosomal protein S7	ATCC64974_57560	VILDEK(1)ER	2	0.9118	11	3	1	124.983	0.000811679	124.98	1	111.947	0.00178174	113.26	1	111.947	0.00190242	111.95
	A0A254TRZ7	91	K	3-hydroxy-3-methylglutaryl coenzyme A synthase	ATCC64974_57630	LEVGTETLLDK(1)SK	2	1.0725	3	3	1	124.515	2.04e-08	124.51	1	118.522	2.17e-06	118.52	1	135.912	1.02e-08	135.91
	Q068V7	11	K	Uricase	---	YGK(1)DNVR	2	2.6262	3	3	1	89.5498	0.0162643	89.55	1	67.9808	0.0402033	67.981	1	79.4686	0.0240278	79.469
	A0A100I4E3	234	K	Mannitol-1-phosphate 5-dehydrogenase	ABL_00738	K(1)MIADALEDK	2	-2.413	13	3	1	92.2466	0.000130491	117.79	1	84.4793	0.000321067	105.03	1	88.1551	0.00127452	89.301
	A0A100I4E3	243	K	Mannitol-1-phosphate 5-dehydrogenase	ABL_00738	MIADALEDK(1)EIR	2	0.014937	26	3	1	140.001	5.8e-09	166.04	1	122.392	1.69e-08	156.36	1	135.098	1.52e-06	135.1
	A0A254U173	113	K	Fungal specific transcription factor domain family protein	ATCC64974_60050	TPVTAPPK(1)IR	2	-0.43708	3	3	1	79.1602	0.0128646	79.16	1	82.8305	0.0126301	82.831	1	64.1031	0.0238074	64.103
	A0A254TSH8	21	K	DLH domain-containing protein	ATCC64974_58780	HEGEAK(1)GSFSQLNDFEIYTSSPADK	3	-0.51665	6	3	1	210.318	4.88e-32	210.32	1	257.101	1.15e-53	257.1	1	282.05	9.45e-67	282.05
	A0A254TSH8	173	K	DLH domain-containing protein	ATCC64974_58780	HLRPGQIDAGYTAHPSFVESEELK(1)AIK	4	0.34495	3	3	1	200.524	3.21e-32	200.52	1	245.199	7.64e-54	245.2	1	247.69	6.74e-54	247.69
	A0A100I6J7	101	K	cobW domain-containing protein	ABL_01038	HK(1)ALSPSR	2	0.53132	7	3	1	114.386	0.00167752	114.39	1	88.2666	0.00723255	88.267	1	68.8461	0.0213511	68.846
	A0A254U1H7	113	K	Putative glutathione-dependent formaldehyde-activating enzyme	ATCC64974_59060	DHPFK(1)GLDFVHAELSDQK	3	-3.4778	3	3	1	70.8974	0.00227175	70.897	1	48.8318	0.015597	48.832	1	61.2764	0.00592038	61.276
	A0A254U1H7	108	K	Putative glutathione-dependent formaldehyde-activating enzyme	ATCC64974_59060	IEK(1)DHPFK	2	-0.64395	5	3	1	60.9103	0.0153248	60.91	1	66.6919	0.0115409	66.692	1	70.5516	0.010752	70.552
	A0A3F3R7V7	239	K	Mitochondrial matrix Mmp37 family protein	ATCC64974_13580	EIPAEK(1)FGDSR	2	-2.3008	11	3	1	69.8152	0.00211296	77.387	1	55.2612	0.0109447	69.216	1	46.8795	0.0233122	59.975
	A0A3F3R7V7	296	K	Mitochondrial matrix Mmp37 family protein	ATCC64974_13580	IVQTWTPNFDTK(1)R	2	1.1435	5	3	1	153.392	2.08e-10	153.39	1	153.809	2.03e-10	153.81	1	137.625	1.19e-08	137.62
	A0A3F3R649	310	K	Uncharacterized protein	ATCC64974_13570	DHCIVSGIYK(1)R	3	-0.58445	3	3	1	90.0503	0.000477716	90.05	1	90.0503	0.000477716	90.05	1	88.5961	0.000543892	88.596
	A0A3F3R649	99	K	Uncharacterized protein	ATCC64974_13570	EDLLVTK(1)NLTPGEAVYGEK	2	1.166	3	3	1	205.882	1.8e-28	205.88	1	233.626	7.39e-35	233.63	1	226.648	1.31e-34	226.65
	A0A3F3R649	111	K	Uncharacterized protein	ATCC64974_13570	NLTPGEAVYGEK(1)R	2	0.15602	6	3	1	110.438	7.83e-06	110.44	1	126.086	2.59e-08	126.09	1	116.188	4.37e-06	116.19
	A0A3F3R649	74	K	Uncharacterized protein	ATCC64974_13570	GGAK(1)VIIEPHR	3	0.40619	7	3	1	49.4481	0.000578481	87.184	1	113.224	2.05e-05	113.22	1	87.1843	0.000578481	87.184
	A0A3F3R649	92	K	Uncharacterized protein	ATCC64974_13570	GGK(1)EDLLVTK	2	-2.8811	3	3	1	104.824	0.000536121	104.82	1	101.712	0.000612995	101.71	1	81.9197	0.00314636	81.92
	A0A3F3R649	127	K	Uncharacterized protein	ATCC64974_13570	ISVESPAEEDGTVTK(1)TEYR	2	0.17902	3	3	1	223.106	1.61e-34	223.11	1	253.483	1.21e-42	253.48	1	257.018	8.83e-43	257.02
	A0A254TWP9	223	K	Acetyltransferase (GNAT) family protein	ATCC64974_14710	LEFAK(1)SLVPDVR	2	-0.85606	3	3	1	92.1512	0.000529093	92.151	1	102.731	3.85e-05	102.73	1	100.727	4.19e-05	100.73
	A0A254U1F2	96	K	Adenylosuccinate synthetase	ATCC64974_12280	GLEGAGK(1)R	2	-0.26702	3	3	1	61.9623	0.0421074	61.962	1	55.5305	0.0542176	55.531	1	81.1906	0.0134588	81.191
	A0A254U1F2	384	K	Adenylosuccinate synthetase	ATCC64974_12280	K(1)YEDLPANAR	2	-0.78697	3	3	1	91.7011	0.00241623	91.701	1	94.7673	0.00182729	94.767	1	95.4831	0.00168979	95.483
	A0A254U1F2	291	K	Adenylosuccinate synthetase	ATCC64974_12280	LQGVGK(1)EFGVTTGR	2	0.15516	4	3	1	134.024	5.8e-09	134.02	1	107.825	4.35e-06	107.82	1	125.356	9.54e-09	125.36
	A0A3F3RIA9	384	K	Sds3-like family protein	ATCC64974_55050	INASALDK(1)VVVTNSVDQADHLR	3	-0.1795	3	3	1	159.465	1.15e-15	159.46	1	183.248	1.69e-22	183.25	1	115.868	4.65e-07	115.87
	A0A3F3RIA9	288	K	Sds3-like family protein	ATCC64974_55050	QAVIVSPDAGGAK(1)R	2	-0.68944	3	3	1	75.9113	0.00120076	75.911	1	97.6306	0.000105556	97.631	1	86.4977	0.000666936	86.498
	A0A3F3RHX9	49	K	CoA-transferase III family protein	ATCC64974_54340	ALNVNVPGGK(1)LNR	2	-0.36835	3	3	1	68.5154	0.00952131	68.515	1	47.9914	0.0457815	47.991	1	47.8151	0.046545	47.815
	A0A3F3RHX9	297	K	CoA-transferase III family protein	ATCC64974_54340	ALYK(1)ELDLEK	2	2.9845	3	3	1	88.5961	0.00220693	88.596	1	96.2294	0.00113286	96.229	1	118.278	0.000203802	118.28
	A0A3F3RHX9	303	K	CoA-transferase III family protein	ATCC64974_54340	ELDLEK(1)IYK	2	0.13746	7	3	1	102.067	0.00143784	102.07	1	113.622	0.000820046	113.62	1	111.607	0.000927791	111.61
	A0A3F3RHX9	25	K	CoA-transferase III family protein	ATCC64974_54340	EDLLNYAK(1)QYK	2	0.20468	6	3	1	152.069	6.53e-08	152.07	1	149.332	7.47e-08	149.33	1	167.732	1.15e-08	167.73
	A0A3F3RHX9	306	K	CoA-transferase III family protein	ATCC64974_54340	IYK(1)EYEESVVGEIR	2	0.62571	3	3	1	105.137	5.1e-06	105.14	1	145.692	7.57e-10	145.69	1	118.191	1.46e-06	118.19
	A0A3F3RHX9	66	K	CoA-transferase III family protein	ATCC64974_54340	K(1)PLTDEQFK	2	0.30462	4	3	1	94.4653	0.00369292	94.465	1	98.7542	0.00238726	98.754	1	92.8661	0.00417977	92.866
	A0A3F3RHX9	330	K	CoA-transferase III family protein	ATCC64974_54340	INSINESEGLK(1)K	2	-2.2825	11	3	1	128.363	1.48e-12	193.62	1	135.018	1.85e-14	200.93	1	138.02	1.29e-14	206.36
	A0A3F3RHX9	331	K	CoA-transferase III family protein	ATCC64974_54340	K(1)EVFEAFLAK	2	0.17722	3	3	1	99.752	0.000902856	99.752	1	114.862	0.000393385	114.86	1	96.6043	0.00147443	96.604
	A0A3F3RHX9	275	K	CoA-transferase III family protein	ATCC64974_54340	K(1)VLDTAYGR	2	-1.7221	5	3	1	67.2066	0.0246694	67.207	1	63.6242	0.0311074	63.624	1	65.5354	0.0276728	65.535
	A0A3F3RHX9	319	K	CoA-transferase III family protein	ATCC64974_54340	TK(1)INSINESEGLKK	3	0.75163	8	3	1	89.526	0.0001	95.067	1	100.115	1.03e-05	100.11	1	108.579	6.56e-06	108.58
	A0A254TR45	71	K	NMT1 domain-containing protein	ATCC64974_54370	AMIHTLAAK(1)AR	3	-0.17539	3	3	1	150.103	3.42e-08	150.1	1	155.533	2.53e-08	155.53	1	129.877	2.52e-06	129.88
	A0A254TR45	284	K	NMT1 domain-containing protein	ATCC64974_54370	VTNYGK(1)R	2	-0.55028	5	3	1	99.1393	0.0121211	99.139	1	100.755	0.0113277	100.75	1	107.673	0.00922345	107.67
	A0A254TR45	110	K	NMT1 domain-containing protein	ATCC64974_54370	K(1)IGYVGEFGK	2	-1.9982	3	3	1	67.385	0.0204893	67.385	1	57.1747	0.0389078	57.175	1	77.0624	0.00522799	77.062
	A0A254TR45	325	K	NMT1 domain-containing protein	ATCC64974_54370	MAELQK(1)K	2	-0.58103	10	3	1	79.4686	0.00905173	108.24	1	94.4072	0.00445869	108.24	1	86.8328	0.00905173	108.24
	A0A254TR45	334	K	NMT1 domain-containing protein	ATCC64974_54370	VAAEGGYK(1)R	2	0.5669	5	3	1	73.2332	0.0138387	73.233	1	71.6136	0.0167494	71.614	1	72.0416	0.0159801	72.042
	B6V7E4	29	K	Glutamate dehydrogenase	---	ELASTLENSTLFQK(1)NPEYR	3	-0.81324	6	3	1	135.292	3.51e-10	135.29	1	146.672	1.65e-11	146.67	1	168.083	5.23e-16	168.08
	B6V7E4	299	K	Glutamate dehydrogenase	---	FK(1)YIAGAR	2	0.15025	6	3	1	81.1906	0.00985935	81.191	1	77.9225	0.0110725	77.923	1	84.9155	0.00847656	84.916
	B6V7E4	122	K	Glutamate dehydrogenase	---	GGSDFDPK(1)GK	2	0.57941	7	3	1	110.474	0.00039657	110.47	1	55.3526	0.000172928	119.53	1	123.792	7.63e-05	123.79
	B6V7E4	124	K	Glutamate dehydrogenase	---	GK(1)SDNEIR	2	-1.9559	4	3	1	63.5339	0.0286784	63.534	1	63.5339	0.0286784	63.534	1	66.5676	0.0252311	66.568
	B6V7E4	35	K	Glutamate dehydrogenase	---	K(1)ALAVVSVPER	2	-0.032078	3	3	1	92.8564	0.000957865	92.856	1	105.649	9.56e-05	105.65	1	92.8564	0.000957865	92.856
	A0A254TX37	405	K	Cytochrome c/c1 heme lyase family protein	ATCC64974_77430	IK(1)ELINK	2	1.1576	3	3	1	85.6415	0.0125674	85.642	1	69.6276	0.0272533	69.628	1	54.7763	0.0629089	54.776
	A0A254TTT7	156	K	Proteasome subunit beta	ATCC64974_77910	LPIDYK(1)GVLVK	2	-0.34653	5	3	1	119.386	2.14e-05	119.39	1	90.697	0.000898694	90.697	1	84.8205	0.0014348	84.821
	A0A254TUV7	110	K	Glycylpeptide N-tetradecanoyltransferase	ATCC64974_78480	IIDPEK(1)VSK	2	1.1117	3	3	1	67.3338	0.0179043	67.334	1	77.6625	0.00645255	77.662	1	78.0978	0.00635547	78.098
	A0A254TUV7	231	K	Glycylpeptide N-tetradecanoyltransferase	ATCC64974_78480	LTPVLIK(1)EITR	2	0.28702	3	3	1	65.0297	0.0165474	65.03	1	65.0297	0.0165474	65.03	1	69.8461	0.0101013	69.846
	A0A254TZJ9	122	K	Pyrroline-5-carboxylate reductase	ATCC64974_78750	WLSVEGGK(1)VAPVVR	2	-0.057722	3	3	1	87.0829	0.000466954	87.083	1	74.9873	0.00098957	74.987	1	152.163	7.34e-11	152.16
	A0A100IAK1	54	K	Acyl-CoA dehydrogenase	ABL_02262	DASK(1)QFWK	2	-1.1193	3	3	1	89.542	0.00675908	89.542	1	106.042	0.002447	106.04	1	90.6009	0.00636602	90.601
	A0A100IAK1	41	K	Acyl-CoA dehydrogenase	ABL_02262	FQDEHPGGK(1)K	3	0.13654	4	3	1	51.1616	0.0189699	51.162	1	66.0557	0.00836333	66.056	1	56.5476	0.0146309	56.548
	A0A100IAK1	504	K	Acyl-CoA dehydrogenase	ABL_02262	GGQGGK(1)IER	2	-1.5958	3	3	1	77.6625	0.00613203	77.662	1	77.0485	0.00627388	77.049	1	75.6522	0.00659647	75.652
	A0A100IAK1	80	K	Acyl-CoA dehydrogenase	ABL_02262	GNLQIGSLDSK(1)K	2	-1.5249	3	3	1	148.183	4.35e-08	148.18	1	148.183	4.35e-08	148.18	1	148.183	4.35e-08	148.18
	A0A100IAK1	192	K	Acyl-CoA dehydrogenase	ABL_02262	K(1)YPVDYTPHR	3	-0.37934	6	3	1	83.0451	0.00149048	83.045	1	85.8127	0.00129622	85.813	1	75.8194	0.00199763	75.819
	A0A100IAK1	303	K	Acyl-CoA dehydrogenase	ABL_02262	HYIVNGEK(1)K	2	1.6028	4	3	1	132.01	0.000295848	132.01	1	154.813	7.34e-05	154.81	1	117.698	0.000821939	117.7
	A0A100IAK1	266	K	Acyl-CoA dehydrogenase	ABL_02262	ILPGILAGDK(1)R	2	-0.31224	6	3	1	89.8046	0.00133793	89.805	1	94.7913	0.000716914	94.791	1	93.3452	0.000896999	93.345
	A0A100IAK1	295	K	Acyl-CoA dehydrogenase	ABL_02262	LSPDGK(1)HYIVNGEK	3	0.58047	7	3	1	82.6513	0.000299243	82.651	1	84.7534	0.000262398	84.753	1	75.7641	0.000478753	75.764
	A0A100IAK1	66	K	Acyl-CoA dehydrogenase	ABL_02262	YHNEGILK(1)K	2	-0.39672	3	3	1	55.8063	0.0451574	55.806	1	106.353	0.00208698	106.35	1	99.3405	0.00288515	99.34
	A0A254U2M1	344	K	Ornithine aminotransferase	ATCC64974_79790	AEK(1)LGHVFR	3	0.025034	3	3	1	93.6488	0.00137004	93.649	1	56.2581	0.0154142	56.258	1	82.645	0.00253446	82.645
	A0A254U2M1	367	K	Ornithine aminotransferase	ATCC64974_79790	GK(1)GLLNAIVIDESK	2	-0.90705	3	3	1	115.682	1.69e-05	115.68	1	143.459	1.72e-09	143.46	1	136.826	4.59e-09	136.83
	A0A3F3RPU9	912	K	Uncharacterized protein	ATCC64974_76580	ASMSIK(1)ESAR	2	0.37781	3	3	1	96.2294	0.00113286	96.229	1	127.917	6.31e-05	127.92	1	112.129	0.00035568	112.13
	A0A100IAY3	163	K	Major Facilitator Superfamily protein	ABL_02380	FVEK(1)PVEFVGNR	2	2.0249	3	3	1	101.388	4.08e-05	101.39	1	107.088	3.1e-05	107.09	1	101.719	4.02e-05	101.72
	A0A100IAY3	66	K	Major Facilitator Superfamily protein	ABL_02380	K(1)YEEIYNVR	2	2.9061	4	3	1	137.953	0.000219441	137.95	1	98.0483	0.00260216	98.048	1	117.698	0.000821939	117.7
	A0A100IAY3	95	K	Major Facilitator Superfamily protein	ABL_02380	LAEK(1)ILGK	2	0.021851	3	3	1	101.542	0.00286199	101.54	1	100.017	0.00300261	100.02	1	99.4417	0.00308409	99.442
	A0A254TYH8	402	K	Uncharacterized protein	ATCC64974_82070	AIDDGVNAVK(1)AITK	2	0.80724	3	3	1	109.477	3.89e-06	109.48	1	129.293	7.84e-09	129.29	1	121.986	4.01e-07	121.99
	A0A254TYH8	406	K	Uncharacterized protein	ATCC64974_82070	AITK(1)DPR	2	-0.054638	3	3	1	87.7543	0.017647	87.754	1	77.2825	0.0257113	77.282	1	82.2787	0.0218637	82.279
	A0A254TYH8	442	K	Uncharacterized protein	ATCC64974_82070	K(1)YAEAFEVIPR	2	-0.11361	3	3	1	139.464	3.3e-06	139.46	1	142.83	1.92e-06	142.83	1	120.838	2.22e-05	120.84
	A0A254TYH8	281	K	Uncharacterized protein	ATCC64974_82070	LEAAIK(1)ELYDSGLR	2	-0.0054932	5	3	1	130.717	7.22e-09	130.72	1	53.9812	0.000404705	88.768	1	82.6632	0.000630215	82.663
	Q2VSG4	114	K	Orotate phosphoribosyltransferase	pyrE	EAK(1)DHGEGGNIVGAALK	3	-0.08151	3	3	1	105.06	2.29e-06	105.06	1	90.3854	0.000180765	90.385	1	94.3657	0.000103499	94.366
	Q2VSG4	154	K	Orotate phosphoribosyltransferase	pyrE	ETLNLVAK(1)EGGK	2	-0.50334	6	3	1	97.9573	0.000148061	97.957	1	74.7805	0.00274496	74.78	1	96.7559	0.000226908	96.756
	A0A254TU92	76	K	Centrosome microtubule-binding domain of Cep57 family protein	ATCC64974_79280	ALNHPSWK(1)LLPPTER	3	-0.22525	6	3	1	76.7593	0.000330406	76.759	1	62.3571	0.0078782	62.357	1	79.6515	0.000288685	79.652
	A0A254TU92	329	K	Centrosome microtubule-binding domain of Cep57 family protein	ATCC64974_79280	EAVANTSK(1)VGDPFADDTFQGPQVTK	3	-0.34624	3	3	1	159.757	1.17e-16	159.76	1	216.15	1.51e-32	216.15	1	180.838	1.93e-23	180.84
	A0A254TU92	346	K	Centrosome microtubule-binding domain of Cep57 family protein	ATCC64974_79280	VGDPFADDTFQGPQVTK(1)AQYDR	3	0.24012	3	3	1	178.324	2.4e-22	178.32	1	178.324	2.4e-22	178.32	1	166.266	4.75e-16	166.27
	A0A100IBR3	254	K	Aldedh domain-containing protein	ABL_02271	EVMK(1)LAAGTLK	2	0.14449	7	3	1	109.389	5.68e-05	109.39	1	118.766	2.36e-05	118.77	1	107.344	6.4e-05	107.34
	A0A100IBR3	261	K	Aldedh domain-containing protein	ABL_02271	LAAGTLK(1)NITLETGGK	2	0.11751	3	3	1	75.8771	0.000852771	75.877	1	211.119	2.39e-18	211.12	1	157.741	1.26e-14	157.74
	A0A254TU92	321	K	Centrosome microtubule-binding domain of Cep57 family protein	ATCC64974_79280	FVALFK(1)EAVANTSK	2	-1.3672	4	3	1	113.395	2.8e-06	113.4	1	107.348	4.49e-06	107.35	1	101.304	6.17e-06	101.3
	A0A254TU92	68	K	Centrosome microtubule-binding domain of Cep57 family protein	ATCC64974_79280	K(1)ALNHPSWK	3	-0.27486	3	3	1	104.048	0.000767531	104.05	1	93.5557	0.00145064	93.556	1	66.9202	0.00920266	66.92
	A0A254TU92	374	K	Centrosome microtubule-binding domain of Cep57 family protein	ATCC64974_79280	SEGATLVAGGEPFK(1)NVGDGK	2	-0.13526	3	3	1	220.356	4.33e-35	220.36	1	186.114	4.96e-22	186.11	1	205.244	4.69e-29	205.24
	A0A254TU92	239	K	Centrosome microtubule-binding domain of Cep57 family protein	ATCC64974_79280	VAGSALVTHPGVDK(1)VAFTGSTLTGR	3	0.090146	7	3	1	275.328	1.72e-66	275.33	1	251.371	1.85e-53	251.37	1	240.751	1.05e-42	240.75
	A0A254TU92	472	K	Centrosome microtubule-binding domain of Cep57 family protein	ATCC64974_79280	VPFGGVK(1)QSGIGR	2	-0.092599	7	3	1	135.018	1.1e-08	135.02	1	119.253	1.85e-06	119.25	1	127.793	1.75e-08	127.79
	A0A254TU92	137	K	Centrosome microtubule-binding domain of Cep57 family protein	ATCC64974_79280	YYAGYADK(1)VHGQTISTTPAK	3	0.087742	6	3	1	60.3249	0.00461494	60.325	1	56.8825	0.00557249	56.882	1	57.985	0.00526581	57.985
	A0A100IBR7	65	K	Catechol O-methyltransferase	ABL_02358	QAFFISLGPDK(1)AK	2	0.50883	6	3	1	105.029	8.12e-06	105.03	1	118.73	2.08e-06	118.73	1	137.625	8.73e-09	137.62
	A0A254UC56	1541	K	Glutamine amidotransferase type-2 domain-containing protein	ATCC64974_50460	ALPHFVK(1)VLPTDYK	3	-0.79508	4	3	1	111.116	1.63e-06	111.12	1	111.116	1.63e-06	111.12	1	101.304	2.93e-06	101.3
	A0A254UC56	1548	K	Glutamine amidotransferase type-2 domain-containing protein	ATCC64974_50460	VLPTDYK(1)R	2	0.14673	6	3	1	79.474	0.0143287	79.474	1	80.4381	0.0138401	80.438	1	70.8559	0.0253618	70.856
	A0A254UC56	1862	K	Glutamine amidotransferase type-2 domain-containing protein	ATCC64974_50460	DLK(1)VPGR	2	-0.35957	5	3	1	72.1384	0.0330542	72.138	1	69.1757	0.0381487	69.176	1	81.7839	0.0222448	81.784
	A0A254UC56	492	K	Glutamine amidotransferase type-2 domain-containing protein	ATCC64974_50460	ELLK(1)LPAIK	2	-0.34841	3	3	1	62.1042	0.0247892	62.104	1	63.8162	0.0225353	63.816	1	69.3382	0.0152655	69.338
	A0A254UC56	497	K	Glutamine amidotransferase type-2 domain-containing protein	ATCC64974_50460	LPAIK(1)ESLDEQR	2	-0.30729	9	3	1	139.781	9.44e-07	139.78	1	143.249	5.2e-07	143.25	1	156.084	2.09e-08	156.08
	A0A254UC56	109	K	Glutamine amidotransferase type-2 domain-containing protein	ATCC64974_50460	FFIK(1)NFAR	2	-0.59596	3	3	1	91.9001	0.00388568	91.9	1	89.1423	0.00536921	89.142	1	107.594	0.00113303	107.59
	A0A254UC56	473	K	Glutamine amidotransferase type-2 domain-containing protein	ATCC64974_50460	IIDDSELK(1)YTVSHR	3	0.33192	7	3	1	103.137	2.69e-06	103.14	1	91.0762	4.55e-09	125.22	1	78.5076	2.28e-09	136.33
	A0A254UC56	1557	K	Glutamine amidotransferase type-2 domain-containing protein	ATCC64974_50460	ILQEEAAK(1)AEAAK	2	-0.20079	4	3	1	136.327	9.88e-09	136.33	1	119.615	1.69e-06	119.62	1	136.327	9.88e-09	136.33
	A0A254UC56	637	K	Glutamine amidotransferase type-2 domain-containing protein	ATCC64974_50460	NISQAHK(1)DWTVR	3	0.13259	3	3	1	69.3521	0.00448565	69.352	1	67.9517	0.00530681	67.952	1	82.0687	0.000565011	82.069
	A0A254UC56	1899	K	Glutamine amidotransferase type-2 domain-containing protein	ATCC64974_50460	SLLDSNLADGAYISAK(1)DK	2	4.1802	3	3	1	190.23	2.23e-22	190.23	1	59.9754	0.00767734	59.975	1	157.568	4.72e-15	157.57
	A0A254UC56	1616	K	Glutamine amidotransferase type-2 domain-containing protein	ATCC64974_50460	SALILDK(1)TR	2	0.8119	6	3	1	65.6266	0.0201519	65.627	1	74.5333	0.00842605	74.533	1	75.509	0.00714157	75.509
	A0A254UC56	1989	K	Glutamine amidotransferase type-2 domain-containing protein	ATCC64974_50460	VK(1)GINTVR	2	0.36143	5	3	1	106.599	0.0023956	106.6	1	118.495	0.00129856	118.5	1	109.714	0.00210834	109.71
	A0A505I914	638	K	ENTH domain family protein	CAN33_0017750	FATELK(1)K	2	1.0967	3	3	1	67.032	0.0571078	67.032	1	68.9149	0.0526882	68.915	1	68.9149	0.0526882	68.915
	A0A100ID42	156	K	26S proteasome regulatory subunit RPN11	ABL_02916	GK(1)VVIDAFR	2	-1.514	3	3	1	79.1482	0.00612122	79.148	1	70.0564	0.0143199	70.056	1	80.6884	0.00577773	80.688
	A0A100ID42	259	K	26S proteasome regulatory subunit RPN11	ABL_02916	QLVSLAEGYEK(1)R	2	0.95844	5	3	1	120.589	1.06e-05	120.59	1	141.342	1.03e-06	141.34	1	136.013	1.92e-06	136.01
	A0A100ID42	262	K	26S proteasome regulatory subunit RPN11	ABL_02916	VK(1)EETTLTK	2	0.56503	4	3	1	82.4167	0.0053923	82.417	1	107.788	0.00113198	107.79	1	104.221	0.00132266	104.22
	A0A254UE72	238	K	Uncharacterized protein	ATCC64974_48060	AEIEAVIPIK(1)R	2	-0.011812	3	3	1	116.546	4.3e-05	116.55	1	111.855	6.56e-05	111.86	1	73.9513	0.00628912	73.951
	A0A100IDH6	48	K	Casein kinase I	ABL_03041	AK(1)HPQLEYEAR	3	0.35639	6	3	1	120.574	8.17e-06	120.57	1	103.439	3.69e-05	103.44	1	112.845	2.11e-05	112.84
	A0A100IDH6	143	K	Casein kinase I	ABL_03041	DIKPDNFLMGIGK(1)R	3	-0.82261	3	3	1	86.3239	0.000164951	92.039	1	85.1457	0.000190241	90.861	0.999998	56.3152	0.0119221	59.225
	A0A100IDH6	313	K	Casein kinase I	ABL_03041	DK(1)EAEEQQR	2	1.2126	4	3	1	77.0485	0.00658947	77.049	1	85.6222	0.00467743	85.622	1	74.6004	0.00833775	74.6
	A0A100IDH6	174	K	Casein kinase I	ABL_03041	ENK(1)NLTGTAR	2	-1.0189	3	3	1	50.786	0.0393804	50.786	1	45.661	0.057815	45.661	1	49.4658	0.044129	49.466
	A0A100IDH6	266	K	Casein kinase I	ABL_03041	FDDK(1)PDYSYLR	2	-0.77208	3	3	1	53.4477	0.0320482	53.448	1	92.2466	0.000757329	92.247	1	92.2466	0.000757329	92.247
	A0A254UBK9	177	K	Ankyrin repeats (3 copies) family protein	ATCC64974_47360	AMISAYTEAK(1)R	2	1.0256	4	3	1	111.855	6.56e-05	111.86	1	122.691	1.33e-05	122.69	1	128.015	8.01e-06	128.01
	A0A254UBK9	309	K	Ankyrin repeats (3 copies) family protein	ATCC64974_47360	SIPFAK(1)HQIPLEAEAR	3	-0.12215	3	3	1	90.4534	0.000156884	90.453	1	95.1972	7.63e-05	95.197	1	104.206	1.91e-06	104.21
	A0A100IDV1	25	K	40S ribosomal protein S21	rps21	IIK(1)ANDHASVQISIAK	3	-0.12534	3	3	1	104.195	1.91e-06	104.2	1	78.0783	0.000367221	78.078	1	90.3479	0.000158677	90.348
	A0A100IE20	65	K	Transaldolase	ABL_03196	AEGK(1)TLDEQVDATLDR	2	-0.37846	13	3	1	290.505	1.2e-51	290.5	1	283.312	2.18e-43	283.31	1	260.235	2.56e-36	260.24
	A0A100IE20	118	K	Transaldolase	ABL_03196	ALHIIK(1)LYEENGISR	3	0.65621	13	3	1	63.0615	1.21e-14	153.09	1	112.022	9.74e-15	156.6	1	97.7971	1.52e-14	148.52
	A0A100IE20	306	K	Transaldolase	ABL_03196	EGISK(1)FAADAVTLK	2	-0.36529	10	3	1	97.7971	7.12e-05	97.797	1	91.9687	0.000286473	91.969	1	112.964	2.92e-06	112.96
	A0A100IE20	315	K	Transaldolase	ABL_03196	FAADAVTLK(1)DILK	2	-0.0061429	3	3	1	139.295	7.25e-09	139.3	1	161.206	8.51e-11	161.21	1	153.392	1.52e-10	153.39
	A0A100IE20	299	K	Transaldolase	ABL_03196	FDFNEEAMAVEK(1)LR	3	-0.55768	8	3	1	203.934	5.89e-19	203.93	1	211.753	2.78e-19	211.75	1	117.203	4.03e-14	176.43
	A0A100IE20	220	K	Transaldolase	ABL_03196	HGYK(1)TIVMGASFR	3	-1.3036	3	3	1	48.5269	0.0206225	48.527	1	92.0388	0.000438367	92.039	1	56.29	0.0113159	56.29
	A0A100IE20	189	K	Transaldolase	ABL_03196	ILDWYK(1)AAHK	2	-1.93	24	3	1	68.657	0.00105389	88.495	1	87.258	0.00113651	87.258	1	104.221	0.00105389	104.22
	A0A100IE20	93	K	Transaldolase	ABL_03196	ILEIIPGK(1)VSTEVDAR	2	0.46911	8	3	1	83.8942	0.000565591	83.894	1	90.3854	4.7e-06	101.05	1	88.6368	4.05e-05	98.552
	A0A100IE20	85	K	Transaldolase	ABL_03196	K(1)ILEIIPGK	2	0.22977	9	3	1	117.698	0.000821939	117.7	1	105.975	0.00167755	105.98	1	129.851	0.000323606	129.85
	A0A100IE20	46	K	Transaldolase	ABL_03196	K(1)PEYASLIDAAVAK	3	-0.42621	13	3	1	45.8732	4.41e-11	162.76	1	42.3144	6.81e-14	176.04	1	49.5946	3.54e-11	164.41
	A0A100IE20	59	K	Transaldolase	ABL_03196	KPEYASLIDAAVAK(1)GK	3	0.045182	18	3	1	104.308	6.54e-17	186.97	1	164.297	3.66e-21	199.01	1	112.558	2.93e-21	202.96
	A0A100IE20	277	K	Transaldolase	ABL_03196	K(1)TYINDEALFR	2	-0.30478	13	3	1	176.776	5.02e-11	176.78	1	182.348	3.48e-11	182.35	1	161.989	4.26e-08	161.99
	A0A100IE20	276	K	Transaldolase	ABL_03196	LDAANAAGLDIPK(1)K	2	-4.2738	11	3	1	188.394	2.35e-14	188.39	1	188.394	2.35e-14	188.39	1	162.293	4.19e-19	212.39
	A0A100IE20	84	K	Transaldolase	ABL_03196	LLVEFGK(1)K	2	0.04307	9	3	1	121.989	0.0013328	121.99	1	106.356	0.00330079	106.36	1	108.461	0.00303584	108.46
	A0A100IE20	215	K	Transaldolase	ABL_03196	SVQSIFNYYK(1)K	2	0.29237	10	3	1	152.069	8.91e-08	152.07	1	156.48	6.84e-08	156.48	1	156.48	6.84e-08	156.48
	A0A100IE20	29	K	Transaldolase	ABL_03196	YK(1)PQDATTNPSLILAASK	2	1.3277	4	3	1	69.361	0.000860039	77.959	1	95.4997	0.000166396	95.5	1	107.016	4.45e-06	107.02
	A0A254UAU1	97	K	NmrA domain-containing protein	ATCC64974_45740	AAK(1)SAGVQR	2	-1.374	12	3	1	79.9855	0.00593448	79.986	1	101.646	0.00146035	101.65	1	99.6876	0.00156506	99.688
	A0A254UAU1	125	K	NmrA domain-containing protein	ATCC64974_45740	DEK(1)ETVYNHIK	3	0.070739	5	3	1	169.518	5.39e-09	169.52	1	126.194	3.04e-06	126.19	1	104.07	3.59e-05	104.07
	A0A254UAU1	133	K	NmrA domain-containing protein	ATCC64974_45740	ETVYNHIK(1)QLR	3	0.23245	3	3	1	82.4167	0.00078486	82.417	1	83.8618	0.000722304	83.862	1	72.434	0.00314963	72.434
	A0A254UAU1	316	K	NmrA domain-containing protein	ATCC64974_45740	GTAK(1)GVYTDR	2	0.31015	5	3	1	112.938	0.000335718	112.94	1	68.5357	0.0134889	68.536	1	73.6317	0.00675457	73.632
	A0A254UAU1	193	K	NmrA domain-containing protein	ATCC64974_45740	YVAK(1)IIVDDR	2	-0.19304	6	3	1	107.055	0.000481007	107.06	1	118.278	0.000203802	118.28	1	107.055	0.000481007	107.06
	A0A254UAQ5	259	K	S-formylglutathione hydrolase	ATCC64974_45370	EAAQHSDDGK(1)ITR	3	0.11822	4	3	1	45.9924	0.0258306	45.992	1	95.2645	9.79e-05	95.264	1	52.5002	0.0134233	52.5
	A0A254UAQ5	203	K	S-formylglutathione hydrolase	ATCC64974_45370	IILETSK(1)HK	2	0.55687	5	3	1	69.9148	0.0145064	69.915	1	85.8618	0.00462398	85.862	1	72.3251	0.0113331	72.325
	A0A254UAQ5	302	K	S-formylglutathione hydrolase	ATCC64974_45370	LSQK(1)DFAK	2	2.3067	3	3	1	78.2638	0.0112211	78.264	1	95.6077	0.00450735	95.608	1	63.5339	0.0286784	63.534
	A0A100IF68	61	K	Retinol dehydrogenase 12	ABL_03461	GISK(1)LFVTSLR	2	-0.20346	3	3	1	92.1898	0.000762506	92.19	1	79.492	0.00192091	79.492	1	78.7046	0.00199274	78.705
	A0A100IF68	306	K	Retinol dehydrogenase 12	ABL_03461	GSDK(1)ANDMELADR	2	-0.060443	3	3	1	112.423	4.86e-06	112.42	1	124.068	2.08e-08	124.07	1	138.214	8.21e-09	138.21
	A0A100IF68	326	K	Retinol dehydrogenase 12	ABL_03461	LTAEVVEK(1)K	2	1.1184	3	3	1	86.1802	0.00621518	86.18	1	88.4955	0.00551033	88.495	1	98.0483	0.00260216	98.048
	A0A3F3RFA0	73	K	Alpha/beta hydrolase family protein	ATCC64974_44300	LFAATTLK(1)GK	2	-0.071417	5	3	1	64.82	0.0183991	64.82	1	67.3338	0.0150772	67.334	1	74.8411	0.00515643	74.841
	A0A254UDA7	165	K	Proteasome subunit alpha type	ATCC64974_44620	ATGK(1)TGGILK	2	0.55639	3	3	1	90.827	0.00189303	90.827	1	79.2014	0.00352883	79.201	1	68.3555	0.0137271	68.355
	A0A254UDA7	49	K	Proteasome subunit alpha type	ATCC64974_44620	ATNGIVLATEK(1)K	2	1.3774	10	3	1	96.8656	2.08e-06	135.02	1	99.1609	2.07e-08	160.22	1	117.704	1.02e-06	141.37
	A0A254UDA7	201	K	Proteasome subunit alpha type	ATCC64974_44620	HATSAK(1)TFLEK	2	-0.11928	7	3	1	172.755	4.49e-11	172.76	1	160.56	3.61e-08	160.56	1	208.265	1.98e-14	208.27
	A0A254UDK2	1263	K	Fungal specific transcription factor domain family protein	ATCC64974_28350	EK(1)VEALLPEGLR	2	-2.3666	3	3	1	102.872	3.82e-05	102.87	1	90.4121	0.000643226	90.412	1	90.4121	0.000643226	90.412
	A0A254UDK2	1330	K	Fungal specific transcription factor domain family protein	ATCC64974_28350	LDK(1)GEFR	2	0.55634	3	3	1	74.3009	0.0293356	74.301	1	65.8797	0.0438162	65.88	1	55.37	0.0618882	55.37
	A0A254UDK2	569	K	Fungal specific transcription factor domain family protein	ATCC64974_28350	QLLQSK(1)K	2	0.12306	4	3	1	117.16	0.0063381	117.16	1	86.095	0.0258338	86.095	1	90.3084	0.0214045	90.308
	A0A505HTJ5	480	K	Eukaryotic translation initiation factor 3 subunit D	CAN33_0013210	ADGMK(1)LGFVSR	2	-1.0662	3	3	1	66.3926	0.0147233	66.393	1	63.6025	0.0184575	63.602	1	56.9556	0.0273535	56.956
	A0A505HTJ5	541	K	Eukaryotic translation initiation factor 3 subunit D	CAN33_0013210	ALDADEDEDK(1)VTK	2	1.2134	6	3	1	145.601	1.65e-09	145.6	1	179.673	8.94e-14	179.67	1	139.745	6.85e-09	139.74
	A0A505HTJ5	431	K	Eukaryotic translation initiation factor 3 subunit D	CAN33_0013210	ALNEFDSK(1)AQGSGGALDWR	2	-1.0974	4	3	1	163.956	2.62e-15	163.96	1	211.333	1.04e-28	211.33	1	171.474	1.22e-21	171.47
	A0A505HTJ5	226	K	Eukaryotic translation initiation factor 3 subunit D	CAN33_0013210	APVK(1)NAER	2	0.055107	4	3	1	57.8586	0.0365064	57.859	1	85.6701	0.00819645	85.67	1	56.2581	0.038714	56.258
	A0A505HTJ5	458	K	Eukaryotic translation initiation factor 3 subunit D	CAN33_0013210	GAVVATEMK(1)NNSVK	2	0.18313	3	3	1	155.663	5.98e-11	155.66	1	120.603	7.87e-07	120.6	1	134.685	5.51e-09	134.68
	A0A505HTJ5	463	K	Eukaryotic translation initiation factor 3 subunit D	CAN33_0013210	NNSVK(1)LAR	2	-0.42393	6	3	1	114.498	0.00166721	114.5	1	126.522	0.000777229	126.52	1	104.437	0.00259502	104.44
	A0A505HTJ5	444	K	Eukaryotic translation initiation factor 3 subunit D	CAN33_0013210	SK(1)LWSQR	2	0.047016	6	3	1	101.412	0.00815182	101.41	1	117.399	0.00458984	117.4	1	101.721	0.00808287	101.72
	A0A505HTJ5	379	K	Eukaryotic translation initiation factor 3 subunit D	CAN33_0013210	VSLAHPNPFYNAAEETEPLASK(1)AYK	3	0.50442	5	3	1	125.387	4.19e-11	125.39	1	133.759	2.58e-11	133.76	1	126.271	4.02e-11	126.27
	A0A3F3RA69	706	K	UBA_e1_C domain-containing protein	ATCC64974_28150	DSK(1)TSSGQLFWSGPK	2	0.41647	4	3	1	126.685	1.21e-09	126.69	1	118.871	6.94e-07	118.87	1	112.667	1.64e-06	112.67
	A0A3F3RA69	718	K	UBA_e1_C domain-containing protein	ATCC64974_28150	TSSGQLFWSGPK(1)R	2	-0.94189	3	3	1	186.131	7.03e-14	186.13	1	80.5075	0.00120357	80.507	1	197.385	3.12e-18	197.38
	A0A3F3RA69	894	K	UBA_e1_C domain-containing protein	ATCC64974_28150	IIDGK(1)DDIEQYK	2	0.26616	13	3	1	154.357	2.33e-08	154.36	1	134.562	1.58e-06	134.56	1	124.068	7.04e-10	170.66
	A0A100IGI7	569	K	Ubiquitin-activating enzyme E1 1	ABL_03599	IIVTDMDQIEK(1)SNLNR	2	2.2529	3	3	1	202.929	1.17e-22	202.93	1	124.458	1.39e-09	124.46	1	170.349	6.93e-16	170.35
	A0A3F3RA69	577	K	UBA_e1_C domain-containing protein	ATCC64974_28150	KPLLESGTLGTK(1)GNTQVVLPR	3	0.39791	4	3	1	87.4284	2.48e-23	194	1	137.947	3.11e-49	253.52	1	68.8217	1.25e-10	142.85
	A0A3F3RA69	356	K	UBA_e1_C domain-containing protein	ATCC64974_28150	LIK(1)ELSYQAR	2	-0.91405	6	3	1	81.0165	0.00327343	81.017	1	77.0624	0.00382981	77.062	1	84.5074	0.00278224	84.507
	A0A3F3RA69	757	K	UBA_e1_C domain-containing protein	ATCC64974_28150	NPGADK(1)AYYR	2	-0.61843	5	3	1	161.512	5.48e-07	161.51	1	155.533	8.59e-07	155.53	1	166.863	2.69e-07	166.86
	A0A3F3RA69	416	K	UBA_e1_C domain-containing protein	ATCC64974_28150	SEEACK(1)PLGTR	2	0.14191	3	3	1	63.5555	0.0185205	63.555	1	77.3583	0.00556469	77.358	1	60.539	0.0307016	60.539
	A0A3F3RA69	862	K	UBA_e1_C domain-containing protein	ATCC64974_28150	TK(1)FIAGK	2	-0.8427	3	3	1	77.2825	0.0257113	77.282	1	69.1978	0.0381107	69.198	1	80.2291	0.0234421	80.229
	A0A3F3RA69	353	K	UBA_e1_C domain-containing protein	ATCC64974_28150	VELDEK(1)LIK	2	0.26456	3	3	1	113.622	0.000820046	113.62	1	128.361	0.000251095	128.36	1	91.8667	0.00328481	91.867
	A0A3F3RB42	148	K	Iso_dh domain-containing protein	ATCC64974_30700	ETPNGK(1)VAEAIK	2	2.5789	3	3	1	59.1163	0.0211343	59.116	1	50.2863	0.0334887	50.286	1	43.4046	0.0655075	43.405
	A0A3F3RB42	120	K	Iso_dh domain-containing protein	ATCC64974_30700	TTAGSTDGK(1)PIDLVIVR	2	-0.041054	6	3	1	56.7984	3.08e-15	164.93	1	140.676	4.13e-10	140.68	1	171.561	2.07e-18	171.56
	A0A3F3RB42	69	K	Iso_dh domain-containing protein	ATCC64974_30700	TVEILK(1)K	2	-0.084471	6	3	1	79.116	0.0331705	79.116	1	79.116	0.0331705	79.116	1	79.116	0.0331705	79.116
	A0A3F3RAD1	96	K	Uncharacterized protein	ATCC64974_28420	K(1)VIEIDCR	2	-1.3343	3	3	1	71.4507	0.0242419	71.451	1	82.2868	0.0129033	82.287	1	78.9389	0.0145999	78.939
	A0A100IGT9	222	K	DUF1295 domain protein	ABL_03693	TDLCK(1)HGVWSIVR	3	-1.4258	4	3	1	122.639	1.67e-07	122.64	1	121.239	4.6e-07	121.24	1	131.664	6.65e-09	131.66
	A0A100IGT9	292	K	DUF1295 domain protein	ABL_03693	TEDLHK(1)YEQLQSWR	3	-0.52282	8	3	1	185.667	1.16e-14	185.67	1	176.43	2.32e-14	176.43	1	216.149	5.98e-20	216.15
	A0A254UKC0	69	K	Malate synthase A	ATCC64974_31210	VETIK(1)CDVSK	2	0.18777	3	3	1	108.697	0.00126164	108.7	1	115.287	0.000277702	115.29	1	94.4653	0.00138108	94.465
	A0A254UKC0	56	K	Malate synthase A	ATCC64974_31210	VK(1)EVVPTAPR	2	-0.49685	6	3	1	91.5493	0.00179139	91.549	1	99.5681	0.000665937	99.568	1	81.0165	0.00327343	81.017
	A0A254UCV5	133	K	"1,2-dihydroxy-3-keto-5-methylthiopentene dioxygenase"	ADI1	FTTDEK(1)NYVK	2	-0.35089	4	3	1	105.195	0.00052695	105.2	1	141.995	1.81e-05	142	1	145.461	5.46e-06	145.46
	A0A254UCV5	103	K	"1,2-dihydroxy-3-keto-5-methylthiopentene dioxygenase"	ADI1	GK(1)EDEWVR	2	-0.11123	6	3	1	97.4306	0.00383067	97.431	1	97.4306	0.00383067	97.431	1	101.542	0.00286199	101.54
	A0A254UCV5	73	K	"1,2-dihydroxy-3-keto-5-methylthiopentene dioxygenase"	ADI1	TMGDVYEEK(1)VK	2	-1.6112	3	3	1	100.931	8.67e-05	100.93	1	111.63	4.89e-05	111.63	1	134.13	4.02e-06	134.13
	A0A254TNR8	39	K	Protein kinase domain family protein	ATCC64974_103730	WYPVDDESQPK(1)K	2	0.02119	6	3	1	90.6136	0.000860003	90.614	1	99.4999	6.39e-05	99.5	1	99.4999	6.39e-05	99.5
	A0A254TNR8	165	K	Protein kinase domain family protein	ATCC64974_103730	ASDQK(1)AVDQSILASVK	3	0.34691	6	3	1	185.024	3.23e-18	185.02	1	116.956	5.77e-10	135.09	1	86.3665	0.000226348	86.367
	A0A254TNR8	176	K	Protein kinase domain family protein	ATCC64974_103730	AVDQSILASVK(1)K	2	-0.65049	12	3	1	85.5541	1.83e-08	161.48	1	92.8564	3.92e-08	150.49	1	90.4121	1.33e-08	164.11
	A0A254TNR8	139	K	Protein kinase domain family protein	ATCC64974_103730	K(1)TEEAFFK	2	-1.5952	6	3	1	133.134	0.000858883	133.13	1	123.86	0.00114234	123.86	1	145.723	0.000474096	145.72
	A0A254TNR8	146	K	Protein kinase domain family protein	ATCC64974_103730	KTEEAFFK(1)QGEKPQK	3	-0.22408	5	3	0.999999	60.1882	1.11e-09	127.83	0.999986	49.316	9.34e-09	146.59	0.999998	57.1173	3.85e-08	123.14
	A0A254TNR8	154	K	Protein kinase domain family protein	ATCC64974_103730	K(1)VVASAR	2	-0.17619	3	3	1	66.073	0.0593589	66.073	1	72.4922	0.0442912	72.492	1	81.8902	0.0302541	81.89
	A0A254TNR8	14	K	Protein kinase domain family protein	ATCC64974_103730	QFGK(1)GQR	2	0.53977	3	3	1	86.8725	0.0183261	86.872	1	73.9747	0.0298965	73.975	1	88.0288	0.0174356	88.029
	A0A254TNR8	10	K	Protein kinase domain family protein	ATCC64974_103730	SDSTVGQTK(1)QFGK	2	-1.3791	3	3	1	122.459	2.84e-07	122.46	1	164.683	3.64e-11	164.68	1	193.281	6.33e-15	193.28
	A0A254TNR8	25	K	Protein kinase domain family protein	ATCC64974_103730	TVPHPAQK(1)AQK	2	-0.12876	3	3	1	103.083	7.91e-05	103.08	1	91.5493	0.000820942	91.549	1	87.5679	0.00118416	87.568
	A0A254TNR8	132	K	Protein kinase domain family protein	ATCC64974_103730	VSAADYFTK(1)EK	2	-0.047254	16	3	1	158.3	4.39e-08	158.3	1	142.097	6.81e-08	151.26	1	176.776	3.68e-11	176.78
	A0A3F3RYJ7	147	K	Ribosomal protein	ATCC64974_103280	FPTPVSHAEDMANK(1)VNEVK	3	-0.19027	6	3	1	172.496	3.67e-22	180.08	1	102.978	2.89e-15	154.56	1	125.032	5.42e-16	167.97
	A0A3F3RYJ7	78	K	Ribosomal protein	ATCC64974_103280	AK(1)HHGIDAMSADDLKK	4	0.045351	21	3	1	80.8887	4.63e-10	132.84	1	110.396	2.32e-10	138.91	1	107.103	2.53e-07	119.92
	A0A3F3RYJ7	91	K	Ribosomal protein	ATCC64974_103280	HHGIDAMSADDLK(1)K	3	0.28142	9	3	1	79.8861	0.000365536	79.886	1	47.6215	0.000171582	90.412	1	64.313	0.000294961	83.204
	A0A3F3RYJ7	214	K	Ribosomal protein	ATCC64974_103280	ATMSPPK(1)R	2	0.049836	14	3	1	69.6276	0.000740823	119.29	1	73.6646	0.00137626	107.9	1	62.5462	0.00107735	113.26
	A0A3F3RYJ7	152	K	Ribosomal protein	ATCC64974_103280	VNEVK(1)STIK	2	1.4171	7	3	1	101.974	0.000673035	101.97	1	107.788	0.000765692	107.79	1	96.1429	0.00204399	96.143
	A0A3F3RYJ7	54	K	Ribosomal protein	ATCC64974_103280	FSGTIK(1)LPTVPR	2	0.63922	3	3	1	120.589	7.76e-06	120.59	1	112.437	2.18e-05	112.44	1	129.368	2.22e-06	129.37
	A0A3F3RYJ7	118	K	Ribosomal protein	ATCC64974_103280	KYDAFLASDTLIK(1)QIPR	3	-1.1456	12	3	1	152.592	1.12e-18	173.03	1	161.38	4.2e-19	186.75	1	138.065	7.11e-16	168.64
	A0A3F3RYJ7	130	K	Ribosomal protein	ATCC64974_103280	LLGPGLSK(1)AGK	2	0.010222	6	3	1	67.385	0.0133952	67.385	1	102.531	8.11e-05	102.53	1	97.7338	0.000256739	97.734
	A0A100II52	99	K	Flavin-binding monooxygenase	ABL_04330	LQHEGK(1)FQPR	3	1.3814	3	3	1	76.6816	0.00184265	76.682	1	77.0624	0.00181722	77.062	1	77.0624	0.00181722	77.062
	A0A3F3RYJ7	24	K	Ribosomal protein	ATCC64974_103280	QNIEQLLNYSQNEK(1)K	3	1.5456	11	3	1	300.514	1.68e-51	300.51	1	96.4892	7.31e-52	308.2	1	120.746	2.28e-62	326.19
	A0A3F3RYJ7	156	K	Ribosomal protein	ATCC64974_103280	STIK(1)FQLK	2	-0.34905	3	3	1	54.1572	0.0416118	54.157	1	77.9225	0.0110725	77.923	1	65.2521	0.0263084	65.252
	A0A100IIE3	86	K	Cellulase (Glycosyl hydrolase 5) family protein	ABL_04131	FTVNSTIVQQGLIDK(1)SAAADGATSNTGK	3	-0.33175	3	3	1	136.49	1.38e-12	136.49	1	121.493	1.1e-09	121.49	1	150.058	1.48e-17	150.06
	A0A100IIE3	99	K	Cellulase (Glycosyl hydrolase 5) family protein	ABL_04131	SAAADGATSNTGK(1)R	2	-0.077306	13	3	1	225.793	1.4e-23	225.79	1	201.484	1.14e-18	201.48	1	199.315	1.28e-18	199.31
	A0A100IIE3	30	K	Cellulase (Glycosyl hydrolase 5) family protein	ABL_04131	IATEACDTALK(1)EVTEYEHTK	3	-0.5723	4	3	1	163.781	1.34e-15	163.78	1	184.775	2.71e-22	184.78	1	156.667	2.64e-15	156.67
	A0A254TRY0	18	K	MICOS complex subunit MIC10	ATCC64974_101570	STK(1)PVSEALLNEK	2	0.12187	3	3	1	75.7641	0.00109876	75.764	1	64.3744	0.0143742	64.374	1	58.577	0.0211681	58.577
	A0A254TRY0	28	K	MICOS complex subunit MIC10	ATCC64974_101570	STKPVSEALLNEK(1)WDR	3	-0.035318	6	3	1	99.9926	1.5e-06	111.11	1	108.343	4.81e-07	119.46	1	77.931	0.000284472	86.016
	A0A254TNG9	309	K	Pentafunctional AROM polypeptide	ATCC64974_101060	HLGILK(1)GVAVAR	3	0.45716	3	3	1	102.531	1.84e-05	102.53	1	88.5961	0.000361755	88.596	1	88.5961	0.000361755	88.596
	A0A254TNG9	84	K	Pentafunctional AROM polypeptide	ATCC64974_101060	LLVYHAAPGEVSK(1)SR	3	0.4783	3	3	1	61.1861	0.00853928	61.186	1	65.5275	0.00608837	65.528	1	100.426	1.67e-06	100.43
	A0A254TNG9	1214	K	Pentafunctional AROM polypeptide	ATCC64974_101060	LVGVAK(1)NLDDNNALR	2	-2.2457	4	3	1	102.505	3.2e-06	102.5	1	175.009	1.16e-17	175.01	1	170.742	1.33e-17	172.1
	A0A254TNG9	1517	K	Pentafunctional AROM polypeptide	ATCC64974_101060	SVEK(1)VPR	2	-0.2418	3	3	1	87.3226	0.0112224	87.323	1	89.1423	0.00976653	89.142	1	67.032	0.033149	67.032
	A0A254TNG9	1170	K	Pentafunctional AROM polypeptide	ATCC64974_101060	TVTEQK(1)GYSR	2	-1.7063	6	3	1	102.4	0.000595982	102.4	1	135.795	3.79e-05	135.8	1	132.25	4.93e-05	132.25
	A0A254UEM4	140	K	Lysine--tRNA ligase	ATCC64974_88850	ASGAK(1)LIFYDIR	2	0.24291	4	3	1	104.41	3.56e-05	104.41	1	102.731	3.85e-05	102.73	1	109.442	2.69e-05	109.44
	A0A254UEM4	494	K	Lysine--tRNA ligase	ATCC64974_88850	FEAFVCK(1)K	2	1.2224	5	3	1	82.4525	0.0128193	82.452	1	81.2963	0.0134052	81.296	1	83.2061	0.0124374	83.206
	A0A254UEM4	495	K	Lysine--tRNA ligase	ATCC64974_88850	K(1)EIVNAYTELNDPFDQR	3	-1.4105	3	3	1	83.8942	0.000882571	83.894	1	124.286	7.22e-10	124.29	1	129.054	5.72e-10	129.05
	A0A254UEM4	426	K	Lysine--tRNA ligase	ATCC64974_88850	FPPGDQLHTAETGEFLK(1)R	3	-3.5158	9	3	1	54.7643	2.37e-06	105.9	1	103.881	2.65e-06	103.88	1	99.0441	2.37e-06	105.9
	A0A254UEM4	120	K	Lysine--tRNA ligase	ATCC64974_88850	GEQK(1)PEVAVR	2	-0.03728	3	3	1	69.7206	0.011923	69.721	1	86.189	0.00254563	86.189	1	67.9304	0.0123262	67.93
	A0A254UEM4	243	K	Lysine--tRNA ligase	ATCC64974_88850	YLDLIMNDK(1)SR	2	-0.76505	14	3	1	122.326	1.67e-06	140.78	1	142.085	1.63e-06	142.08	1	124.124	7.04e-06	124.12
	A0A254UER8	221	K	Ser-Thr-rich glycosyl-phosphatidyl-inositol-anchored membrane family protein	ATCC64974_88970	EMVILGTEYAGEMK(1)K	2	-1.0233	3	3	1	142.451	3.84e-10	142.45	1	106.3	3.58e-06	106.3	1	162.371	1.69e-14	162.37
	A0A254UER8	531	K	Ser-Thr-rich glycosyl-phosphatidyl-inositol-anchored membrane family protein	ATCC64974_88970	LAK(1)LFNDNFGK	2	1.1764	8	3	1	111.855	4.81e-05	111.86	1	72.34	9.72e-06	122.69	1	119.274	4.1e-06	133.89
	A0A254UER8	439	K	Ser-Thr-rich glycosyl-phosphatidyl-inositol-anchored membrane family protein	ATCC64974_88970	MLADK(1)ISQHK	3	-0.23755	8	3	1	74.8411	0.0024467	74.841	1	65.6266	0.00822454	65.627	1	64.82	0.00873029	64.82
	A0A100IJ87	1029	K	"Isoleucyl-tRNA synthetase, cytoplasmic"	ABL_04536	AFETQAK(1)AIEK	2	-0.0054516	3	3	1	138.236	2.79e-06	138.24	1	166.107	1.71e-08	166.11	1	153.739	5.95e-08	153.74
	A0A100IJ87	1033	K	"Isoleucyl-tRNA synthetase, cytoplasmic"	ABL_04536	AIEK(1)VVR	2	0.028537	5	3	1	73.2601	0.0311254	73.26	1	89.5498	0.0162643	89.55	1	79.4686	0.0240278	79.469
	A0A100IJ87	922	K	"Isoleucyl-tRNA synthetase, cytoplasmic"	ABL_04536	ALPSLTSEDVK(1)K	2	0.23298	3	3	1	78.964	0.00190362	78.964	1	87.7194	0.00111928	87.719	1	94.4023	0.000520594	94.402
	A0A100IJ87	367	K	"Isoleucyl-tRNA synthetase, cytoplasmic"	ABL_04536	DFEGQHVK(1)AADR	3	0.55631	3	3	1	77.1846	0.0007171	77.185	1	67.9969	0.0052803	67.997	1	44.4259	0.0291086	44.426
	A0A100IJ87	644	K	"Isoleucyl-tRNA synthetase, cytoplasmic"	ABL_04536	ESGVK(1)EIVAK	2	0.41141	6	3	1	86.3444	0.00252376	86.344	1	93.0956	0.00157381	93.096	1	99.9731	0.000655932	99.973
	A0A100IJ87	669	K	"Isoleucyl-tRNA synthetase, cytoplasmic"	ABL_04536	FFEGQAALFK(1)K	2	1.1678	3	3	1	81.9197	0.00231987	81.92	1	91.9612	0.00106935	91.961	1	102.4	0.000111295	102.4
	A0A100IJ87	639	K	"Isoleucyl-tRNA synthetase, cytoplasmic"	ABL_04536	FK(1)ESGVK	2	-0.57056	5	3	1	98.5231	0.00935391	98.523	1	110.807	0.00605841	110.81	1	75.7382	0.0269006	75.738
	A0A100IJ87	276	K	"Isoleucyl-tRNA synthetase, cytoplasmic"	ABL_04536	FK(1)GATMK	2	-0.34388	8	3	1	78.7702	0.0207287	78.77	1	73.2482	0.0192554	78.77	1	69.9045	0.0277149	69.905
	A0A100IJ87	824	K	"Isoleucyl-tRNA synthetase, cytoplasmic"	ABL_04536	MQK(1)VIDMAR	2	-0.28995	3	3	1	77.5333	0.00648136	77.533	1	85.5332	0.00469728	85.533	1	86.8981	0.00439288	86.898
	A0A100IJ87	163	K	"Isoleucyl-tRNA synthetase, cytoplasmic"	ABL_04536	QLFDK(1)DLVYR	2	0.62641	3	3	1	123.112	8.44e-05	123.11	1	148.557	1.22e-06	148.56	1	152.54	1.01e-06	152.54
	A0A100IJ87	262	K	"Isoleucyl-tRNA synthetase, cytoplasmic"	ABL_04536	TLYK(1)DPK	2	0.21707	3	3	1	83.2061	0.0211496	83.206	1	84.5678	0.0201009	84.568	1	71.5012	0.03415	71.501
	A0A100IJ87	845	K	"Isoleucyl-tRNA synthetase, cytoplasmic"	ABL_04536	TPLK(1)TLVVIHQDQQYLDDVK	3	1.6976	3	3	1	185.715	2.46e-22	185.71	1	104.972	2.07e-06	104.97	1	173.553	5.72e-22	173.55
	A0A100IJA4	77	K	Aldo_ket_red domain-containing protein	ABL_04928	DK(1)LFVASK	2	0.90877	3	3	1	93.0983	0.00543892	93.098	1	90.1504	0.00653325	90.15	1	101.46	0.00286957	101.46
	A0A254UMI2	5	K	Cytochrome b5 heme-binding domain-containing protein	ATCC64974_90430	ADAK(1)EFTFQEVSAHNTK	2	0.86319	8	3	1	310.149	3.61e-53	310.15	1	232.149	9.89e-64	331.02	1	314.294	3.37e-63	314.29
	A0A254UMI2	18	K	Cytochrome b5 heme-binding domain-containing protein	ATCC64974_90430	EFTFQEVSAHNTK(1)K	2	-0.14868	5	3	1	100.112	3.24e-06	100.11	1	114.705	1.21e-06	114.7	1	275.226	2.83e-36	275.23
	A0A254UMI2	19	K	Cytochrome b5 heme-binding domain-containing protein	ATCC64974_90430	K(1)DLYMVIHDK	2	1.5365	4	3	1	79.0886	0.00483881	79.089	1	138.894	3.82e-05	138.89	1	109.145	0.000586149	109.15
	A0A254UMI2	78	K	Cytochrome b5 heme-binding domain-containing protein	ATCC64974_90430	EILDGLLVGK(1)LK	2	1.2264	3	3	1	136.957	1.29e-06	136.96	1	126.658	2.55e-06	126.66	1	150.056	1.82e-06	150.06
	A0A254UF75	62	K	Pr_beta_C domain-containing protein	ATCC64974_90600	NCEK(1)LHYIAPK	3	0.059552	3	3	1	70.9415	0.00409739	70.942	1	52.2469	0.0159693	52.247	1	61.3438	0.0101924	61.344
	A0A254UF75	211	K	Pr_beta_C domain-containing protein	ATCC64974_90600	DK(1)PTQLLR	2	-1.3865	3	3	1	78.1127	0.0110019	78.113	1	85.1608	0.0083855	85.161	1	93.1624	0.00541509	93.162
	A0A254UF75	245	K	Pr_beta_C domain-containing protein	ATCC64974_90600	GTTAYLNQK(1)IISK	2	0.077635	3	3	1	136.212	9.98e-09	136.21	1	141.585	5.21e-09	141.59	1	111.851	5.11e-06	111.85
	A0A505HUN2	917	K	Fungal specific transcription factor domain family protein	CAN33_0030680	LVEHSEAK(1)DQIVK	3	0.33765	3	3	1	73.3864	0.00293707	73.386	1	124.469	9.68e-09	124.47	1	139.858	3.2e-09	139.86
	A0A254UEC2	159	K	Aldo_ket_red domain-containing protein	ATCC64974_87920	AMTQLPK(1)SK	2	0.59935	7	3	1	97.9655	0.000636736	114.51	1	87.8065	0.0041903	87.806	1	70.9084	0.0131983	70.908
	A0A254UEC2	81	K	Aldo_ket_red domain-containing protein	ATCC64974_87920	REDIFITSK(1)LWNSQHDPAVVEK	4	-0.795	13	3	1	140.592	4.56e-22	174.2	1	153.562	3.95e-22	177	1	133.685	3.43e-15	148.2
	A0A254UEC2	244	K	Aldo_ket_red domain-containing protein	ATCC64974_87920	EVAESASK(1)R	2	-1.2969	5	3	1	120.306	0.000631592	120.31	1	99.6876	0.00213644	99.688	1	100.569	0.00207213	100.57
	A0A254UEC2	208	K	Aldo_ket_red domain-containing protein	ATCC64974_87920	HPVLQSNELIEYCQK(1)K	3	0.54449	6	3	1	163.64	3.51e-15	163.64	1	198.845	7.32e-23	198.85	1	200.185	6.83e-23	200.19
	A0A254UEC2	282	K	Aldo_ket_red domain-containing protein	ATCC64974_87920	IQENFK(1)EVELTPEEIAK	2	-0.014777	5	3	1	259.222	8.05e-37	259.22	1	235.017	6.32e-30	235.02	1	272.311	1.52e-43	272.31
	A0A254UEC2	299	K	Aldo_ket_red domain-containing protein	ATCC64974_87920	VSELGK(1)DR	2	-0.37361	6	3	1	125.16	0.000807711	125.16	1	115.714	0.001555	115.71	1	128.383	0.000735554	128.38
	A0A254UFP4	23	K	Phosphotransferase enzyme family protein	ATCC64974_92310	ATLLTQK(1)VFNEK	2	0.22708	3	3	1	212.9	4.47e-15	212.9	1	207.467	8.61e-15	207.47	1	211.263	5.71e-15	211.26
	A0A254UFP4	28	K	Phosphotransferase enzyme family protein	ATCC64974_92310	VFNEK(1)AK	2	0.17257	3	3	1	88.0288	0.0174356	88.029	1	73.9747	0.0298965	73.975	1	84.2437	0.0203505	84.244
	A0A254UFP4	78	K	Phosphotransferase enzyme family protein	ATCC64974_92310	EDK(1)ALSAEIWR	2	1.1092	3	3	1	79.2831	0.00193996	79.283	1	90.4338	0.000922701	90.434	1	83.1372	0.00158836	83.137
	A0A254UFP4	321	K	Phosphotransferase enzyme family protein	ATCC64974_92310	LDFSK(1)GR	2	-0.24765	5	3	1	83.7525	0.0207287	83.753	1	83.7525	0.0207287	83.753	1	91.6263	0.0146652	91.626
	A0A254UFP4	329	K	Phosphotransferase enzyme family protein	ATCC64974_92310	TLAANK(1)GVVAAPK	2	-0.24885	3	3	1	113.946	4.19e-06	113.95	1	117.948	2.42e-06	117.95	1	103.204	8.93e-06	103.2
	A0A254ULM9	239	K	Rpp14/Pop5 family protein	ATCC64974_87320	ITDEVLSGK(1)K	2	3.6908	3	3	1	82.4943	0.00683721	82.494	1	118.278	0.000943198	118.28	1	101.482	0.00273887	101.48
	A0A254ULM9	137	K	Rpp14/Pop5 family protein	ATCC64974_87320	YITPEAQEK(1)EK	2	0.52102	5	3	1	81.9197	0.00169944	81.92	1	91.9612	0.000783361	91.961	1	81.9197	0.00169944	81.92
	A0A254U3A8	164	K	Uncharacterized protein	ATCC64974_5840	K(1)EADELDR	2	0.43576	6	3	1	99.013	0.00442729	99.013	1	94.4091	0.00676028	94.409	1	100.569	0.00402936	100.57
	A0A254UH55	257	K	Thiamine thiazole synthase	ATCC64974_88250	LVSMNSVDK(1)LGGMR	2	-1.1872	3	3	1	162.927	3.17e-11	162.93	1	159.124	4.64e-11	159.12	1	139.295	3.52e-09	139.3
	A0A254UH55	49	K	Thiamine thiazole synthase	ATCC64974_88250	WDNFK(1)FAPIR	2	-0.35681	9	3	1	163.652	4.37e-07	163.65	1	152.538	1.01e-06	152.54	1	141.293	2.03e-05	141.29
	A0A100IJX4	386	K	Dihydroxyacetone kinase	ABL_05275	LDVDSLK(1)K	2	-0.47196	5	3	1	74.3009	0.0188753	74.301	1	90.6009	0.00869013	90.601	1	80.2187	0.0139513	80.219
	A0A100IJX4	366	K	Dihydroxyacetone kinase	ABL_05275	SDAPVELK(1)R	2	-0.47317	3	3	1	50.1076	0.0601969	50.108	1	49.3004	0.063862	49.3	1	51.4359	0.0541649	51.436
	A0A100IJX4	394	K	Dihydroxyacetone kinase	ABL_05275	VLGSALK(1)R	2	-0.73527	3	3	1	94.1145	0.00690959	94.114	1	106.356	0.00330079	106.36	1	106.042	0.00334035	106.04
	A0A254UEP0	303	K	4-hydroxyphenylpyruvate dioxygenase	ATCC64974_88690	DITNLK(1)AR	2	0.34245	6	3	1	143.734	0.000391839	143.73	1	132.758	0.000637602	132.76	1	132.758	0.000637602	132.76
	A0A254U2X2	27	K	O-methyltransferase family protein	ATCC64974_4390	ALWETK(1)WK	2	-0.26115	8	3	1	98.6294	0.00338564	98.629	1	95.9093	0.00439538	95.909	1	110.807	0.00200752	110.81
	A0A254U2X2	29	K	O-methyltransferase family protein	ATCC64974_4390	WK(1)FACEK	2	-1.0773	6	3	1	101.284	0.0081803	101.28	1	93.9915	0.0128437	93.992	1	119.173	0.00419442	119.17
	A0A254U2X2	9	K	O-methyltransferase family protein	ATCC64974_4390	APWILGEK(1)FNTVYPHK	3	-0.815	7	3	1	177.88	2.64e-18	177.88	1	174.592	3.15e-18	174.59	1	196.951	7.62e-23	196.95
	A0A254U2X2	34	K	O-methyltransferase family protein	ATCC64974_4390	FACEK(1)SVYPFHDGAIEDFRPIFQK	4	0.48769	3	3	1	119.412	6.3e-08	119.41	1	142.454	1.35e-11	142.45	1	111.975	1.81e-07	111.97
	A0A254U2X2	21	K	O-methyltransferase family protein	ATCC64974_4390	GSIK(1)ALWETK	2	1.8558	5	3	1	63.6912	0.0198909	63.691	1	83.0451	0.00428686	83.045	1	58.5114	0.0267359	58.511
	A0A254U2X2	121	K	O-methyltransferase family protein	ATCC64974_4390	FPYVDPTREDIK(1)K	3	-1.5404	4	3	1	73.8812	0.00187859	73.881	1	94.1217	0.000150296	94.122	1	73.8812	0.00187859	73.881
	A0A254U2X2	153	K	O-methyltransferase family protein	ATCC64974_4390	HK(1)SATDGAYVPLFVR	3	1.414	5	3	1	107.348	1.17e-06	107.35	1	124.811	6.25e-10	124.81	1	107.105	1.18e-06	107.11
	A0A254U2X2	311	K	O-methyltransferase family protein	ATCC64974_4390	K(1)YGYSNPEDFKK	3	-0.85677	8	3	1	105.649	9.56e-05	105.65	1	76.4073	0.000344861	97.779	1	88.1008	0.00155011	88.101
	A0A254U2X2	321	K	O-methyltransferase family protein	ATCC64974_4390	YGYSNPEDFK(1)K	2	-0.79978	4	3	1	180.659	3.95e-11	180.66	1	155.969	7.08e-08	155.97	1	136.5	4.52e-06	136.5
	A0A100IK79	568	K	Oxidoreductase	ABL_05412	LEK(1)VVQK	2	2.795	3	3	1	68.3826	0.0300814	68.383	1	78.7702	0.0245656	78.77	1	96.4916	0.00490506	96.492
	A0A100IK79	306	K	Oxidoreductase	ABL_05412	SDIHFVDAPVSGGAK(1)R	3	-0.18197	4	3	1	89.1361	0.000188464	89.136	1	107.348	1.68e-06	107.35	1	99.927	2.46e-06	99.927
	A0A100IK82	150	K	"1,4-alpha-glucan branching enzyme"	ABL_05425	IPAWIK(1)R	2	-0.42128	6	3	1	73.0388	0.0430081	73.039	1	79.9392	0.0323051	79.939	1	74.4385	0.0397225	74.439
	A0A100IK82	569	K	"1,4-alpha-glucan branching enzyme"	ABL_05425	YK(1)FLNDFDR	2	0.49237	9	3	1	51.7622	0.0026547	94.692	1	75.6522	0.0026547	94.692	1	64.1031	0.00133195	104.05
	A0A3F3R3F7	127	K	N-acetyltransferase domain-containing protein	ATCC64974_2660	VLEIK(1)GR	2	-0.53325	3	3	1	77.7407	0.0253584	77.741	1	81.7839	0.0222448	81.784	1	79.116	0.0242993	79.116
	A0A254U1X5	253	K	Dual-action HEIGH metallo-peptidase family protein	ATCC64974_970	AK(1)GALLK	2	0.26155	6	3	1	77.7407	0.0253584	77.741	1	94.2618	0.0126355	94.262	1	98.4179	0.00943497	98.418
	A0A254U1X5	258	K	Dual-action HEIGH metallo-peptidase family protein	ATCC64974_970	GALLK(1)TDASLTPGAIAR	2	0.49864	3	3	1	148.409	1.14e-14	148.41	1	154.469	8.33e-15	154.47	1	174.872	1.77e-18	174.87
	A0A100IKP3	617	K	Peroxisomal multifunctional beta-oxidation protein	ABL_05683	AK(1)QATTDGTSFDYEDR	2	-0.36097	6	3	1	226.669	4.91e-29	226.67	1	180.735	4.64e-18	180.74	1	207.393	8.37e-23	207.39
	A0A100IKP3	111	K	Peroxisomal multifunctional beta-oxidation protein	ABL_05683	NMK(1)DQDWDLIYR	2	0.50172	3	3	1	90.7928	0.000618241	90.793	1	94.6877	0.000362635	94.688	1	121.558	6.09e-06	121.56
	A0A254U1X5	49	K	Dual-action HEIGH metallo-peptidase family protein	ATCC64974_970	GANVVVNDLGGSHSGEGK(1)SAK	3	0.038377	6	3	1	105.958	1.57e-06	105.96	1	129.024	4.24e-10	129.02	1	98.5428	1.32e-05	98.543
	A0A254U1X5	314	K	Dual-action HEIGH metallo-peptidase family protein	ATCC64974_970	GK(1)VALVTGGGNGLGR	2	-0.78992	6	3	1	69.3307	0.000637643	78.69	1	95.5698	3.68e-06	95.57	1	88.7681	0.000891509	88.768
	A0A254U1X5	789	K	Dual-action HEIGH metallo-peptidase family protein	ATCC64974_970	KPDAVVEEK(1)TSEDQAALYR	3	0.54628	9	3	0.99999	49.9423	4.11e-15	151.87	0.986516	18.643	9.06e-11	144.72	0.999575	33.7176	1.73e-10	142.43
	A0A254U1X5	312	K	Dual-action HEIGH metallo-peptidase family protein	ATCC64974_970	LPSAQAGEEPNFK(1)GK	2	1.8042	3	3	1	111.776	1.78e-06	111.78	1	129.648	1.03e-09	129.65	1	127.297	1.17e-09	127.3
	A0A254U1X5	815	K	Dual-action HEIGH metallo-peptidase family protein	ATCC64974_970	NPLHIDPEFSK(1)VGGFK	3	0.37758	3	3	1	104.939	1.84e-06	104.94	1	119.65	3.73e-07	119.65	1	119.544	3.84e-07	119.54
	A0A254U1X5	477	K	Dual-action HEIGH metallo-peptidase family protein	ATCC64974_970	TLALEGAK(1)YNIK	2	0.37434	6	3	1	159.937	1.55e-08	159.94	1	151.976	2.66e-08	151.98	1	147.624	3.27e-08	147.62
	A0A100IKY6	334	K	UDP-glucose 4-epimerase	ABL_05451	ANNELGWK(1)AER	2	-3.2115	6	3	1	146.503	3.01e-07	146.5	1	133.05	4.35e-06	133.05	1	145.085	7.28e-07	145.09
	A0A100IKY6	286	K	UDP-glucose 4-epimerase	ABL_05451	AWNLGTGK(1)GSTVYEMIR	2	0.28957	6	3	1	211.778	1.39e-23	211.78	1	215.225	7.05e-24	215.23	1	218.119	1.28e-24	218.12
	A0A100IKY6	234	K	UDP-glucose 4-epimerase	ABL_05451	EK(1)LLVFGDDYASHDGTAIR	3	0.098572	10	3	1	111.57	2.94e-15	154.26	1	164.022	1.23e-15	164.02	1	166.603	7.81e-16	166.6
	A0A100IKY6	53	K	UDP-glucose 4-epimerase	ABL_05451	RIELISGK(1)K	2	-0.38316	9	3	1	98.8983	0.00230312	114.28	1	114.281	0.00230312	114.28	1	114.281	0.00230312	114.28
	A0A100IKY6	54	K	UDP-glucose 4-epimerase	ABL_05451	K(1)AEFAQLDVTDEAGFDR	2	-1.128	4	3	1	217.915	2.3e-24	217.91	1	268.816	2.48e-43	268.82	1	185.549	1.13e-18	185.55
	A0A100IKY6	180	K	UDP-glucose 4-epimerase	ABL_05451	NNAIK(1)AGNEAEAQK	2	-0.13419	6	3	1	167.89	1.24e-11	167.89	1	173.059	5.77e-14	173.06	1	190.365	1.2e-14	190.37
	A0A100IKY6	45	K	UDP-glucose 4-epimerase	ABL_05451	VVVADNLYNSSAEALK(1)R	3	0.3999	6	3	1	223.763	2.14e-29	223.76	1	105.391	2.42e-29	221.31	1	119.475	5.15e-07	119.47
	A0A254U486	76	K	Tetratricopeptide repeat family protein	ATCC64974_69290	AAIESGVVK(1)R	2	0.65881	6	3	1	83.8618	0.00392199	83.862	1	94.3092	0.00191528	94.309	1	93.0956	0.00214838	93.096
	A0A254U486	155	K	Tetratricopeptide repeat family protein	ATCC64974_69290	DMEK(1)LVGSGK	2	3.6305	6	3	1	65.8417	0.000435365	108.9	1	41.2419	0.000435365	108.9	1	49.6315	0.001642	92.611
	A0A254U486	67	K	Tetratricopeptide repeat family protein	ATCC64974_69290	GIK(1)AAIESGVVK	2	0.28939	6	3	1	88.0206	0.00080017	88.021	1	86.7722	0.000882094	86.772	1	76.3258	0.00156765	76.326
	A0A254U486	261	K	Tetratricopeptide repeat family protein	ATCC64974_69290	GSSVLAK(1)SVNPSR	2	0.12819	5	3	1	135.814	1.03e-08	135.81	1	136.299	9.9e-09	136.3	1	135.912	1.02e-08	135.91
	A0A254U486	64	K	Tetratricopeptide repeat family protein	ATCC64974_69290	HIDTAFAYGNEGEVGK(1)GIK	3	-1.5196	5	3	1	209.312	6.26e-29	209.31	1	182.313	3.11e-22	182.31	1	182.488	3.07e-22	182.49
	A0A254U4Z5	59	K	Kynureninase	ATCC64974_69250	DAALTFGK(1)GLK	2	0.35233	3	3	1	117.52	2.8e-05	117.52	1	108.697	5.92e-05	108.7	1	121.899	1.25e-05	121.9
	A0A254U4Z5	159	K	Kynureninase	ATCC64974_69250	IK(1)HFTSIR	3	-0.16922	3	3	1	76.6789	0.00547291	76.679	1	76.0641	0.00558121	76.064	1	76.0641	0.00558121	76.064
	A0A254U411	61	K	Alpha/beta hydrolase family protein	ATCC64974_68480	LIDTAK(1)LAR	2	0.12888	3	3	1	80.6884	0.00577773	80.688	1	91.8667	0.00328481	91.867	1	90.9056	0.00349914	90.906
	A0A254U3W5	284	K	FAD binding domain family protein	ATCC64974_67570	NFGPEVK(1)EK	2	-1.6652	3	3	1	95.5231	0.00246938	95.523	1	95.5231	0.00246938	95.523	1	96.1429	0.00233115	96.143
	A0A505I747	146	K	2-oxoisovalerate dehydrogenase subunit alpha	CAN33_0023980	FDNSK(1)GR	2	0.60119	4	3	1	67.1694	0.0415985	67.169	1	75.1893	0.027808	75.189	1	58.6788	0.0561984	58.679
	A0A254U4A9	375	K	Putative integral membrane protein	ATCC64974_9810	SGELLTGELK(1)K	2	0.1666	6	3	1	93.3452	0.000896999	93.345	1	111.525	6.72e-05	111.52	1	95.0939	0.00067923	95.094
	A0A3F3R4Z4	981	K	Uncharacterized protein	ATCC64974_8750	VYETHGGK(1)IYR	3	-1.4035	3	3	1	90.0503	0.000454419	90.05	1	79.659	0.000904234	79.659	1	61.3438	0.0101924	61.344
	A0A3F3R4Z4	395	K	Uncharacterized protein	ATCC64974_8750	YDAGQPYGLQDAK(1)K	2	0.88148	3	3	1	117.081	2.42e-06	117.08	1	130.717	9.86e-09	130.72	1	150.336	1.1e-10	150.34
	A0A254U1H8	49	K	RNA polymerase III subunit RPC82 family protein	ATCC64974_8090	ATIWTGK(1)NHVEVVEMPKPR	4	0.28548	5	3	0.999914	40.6752	0.000469058	76.301	1	67.4764	7.49e-07	117.65	1	72.0759	1.92e-06	108.71
	A0A254U1H8	42	K	RNA polymerase III subunit RPC82 family protein	ATCC64974_8090	IK(1)ATIWTGK	2	2.3812	3	3	1	77.6625	0.00645255	77.662	1	50.1945	0.0438086	50.194	1	67.113	0.018195	67.113
	A0A254U1H8	426	K	RNA polymerase III subunit RPC82 family protein	ATCC64974_8090	EGGIQK(1)VFVQTK	2	0.086487	5	3	1	98.1669	0.000134309	98.167	1	84.8919	0.00100549	84.892	1	86.7382	0.000884327	86.738
	A0A254U1H8	293	K	RNA polymerase III subunit RPC82 family protein	ATCC64974_8090	GESITSQLK(1)K	2	0.73519	6	3	1	105.975	0.000693037	105.98	1	135.549	5.28e-05	135.55	1	123.749	0.000104381	123.75
	A0A100IME4	273	K	Alcohol dehydrogenase	ABL_06534	IPK(1)LETLNFTK	2	-0.45533	6	3	1	145.311	6.6e-07	145.31	1	162.223	3.04e-08	162.22	1	152.399	6.41e-08	152.4
	A0A100IME4	281	K	Alcohol dehydrogenase	ABL_06534	LETLNFTK(1)LPR	2	-0.50531	6	3	1	169.891	4.11e-09	169.89	1	175.743	3.89e-11	175.74	1	217.135	3.07e-15	217.14
	A0A254U1H8	159	K	RNA polymerase III subunit RPC82 family protein	ATCC64974_8090	TNQNSVTNAMYGK(1)R	2	-0.12421	5	3	1	251.837	3.96e-29	251.84	1	252.131	3.88e-29	252.13	1	249.656	4.55e-29	249.66
	A0A3F3R4G3	235	K	Mitochondrial carrier family protein	ATCC64974_7970	EYEHTPALPAAK(1)MLWYR	3	-0.45089	6	3	1	149.298	5.18e-15	149.3	1	127.57	5.88e-10	127.57	1	132.081	4.53e-10	132.08
	A0A3F3R4G3	290	K	Mitochondrial carrier family protein	ATCC64974_7970	TEGEQYSEK(1)LK	2	3.6104	6	3	1	149.492	7.41e-08	149.49	1	214.67	7.72e-15	214.67	1	185.993	1.81e-11	185.99
	A0A254U4W1	71	K	Protein-tyrosine phosphatase family protein	ATCC64974_7710	IMNPTVDVFEK(1)R	2	-0.67948	4	3	1	112.437	2.97e-05	112.44	1	113.068	2.83e-05	113.07	1	105.652	4.57e-05	105.65
	A0A254U4W1	151	K	Protein-tyrosine phosphatase family protein	ATCC64974_7710	TK(1)AVYVETIGNPR	2	0.11771	3	3	1	143.562	3.46e-09	143.56	1	128.763	1.66e-08	128.76	1	125.839	1.92e-08	125.84
	A0A3F3R586	248	K	Ribulose-phosphate 3-epimerase	ATCC64974_10230	ETVNK(1)YR	2	0.7984	3	3	1	64.2363	0.0466421	64.236	1	71.1336	0.034782	71.134	1	53.3514	0.065359	53.351
	A0A100IMY7	9	K	NAD(P)H-hydrate epimerase	ABL_06808	AISSK(1)DAASLDK	2	0.66095	3	3	1	74.9873	0.00248939	74.987	1	77.1846	0.00151129	77.185	1	86.9442	0.000870807	86.944
	A0A100IMY7	207	K	NAD(P)H-hydrate epimerase	ABL_06808	FLTK(1)SIADK	2	0.18733	3	3	1	96.3419	0.00228678	96.342	1	77.6625	0.00645255	77.662	1	77.6625	0.00645255	77.662
	A0A100IMY7	4	K	NAD(P)H-hydrate epimerase	ABL_06808	SLK(1)AISSK	2	-0.38277	3	3	1	103.546	0.00176444	103.55	1	105.935	0.00161923	105.94	1	115.714	0.00102486	115.71
	A0A100IN38	319	K	Heat shock protein	ABL_06562	AILYVPK(1)R	2	-0.20164	6	3	1	91.9062	0.00802862	91.906	1	79.116	0.0145101	79.116	1	69.9985	0.0269763	69.998
	A0A100IN38	329	K	Heat shock protein	ABL_06562	RAPFDLFESK(1)K	2	-1.927	15	3	1	110.15	1.01e-06	157.78	1	100.223	1.11e-06	156.48	1	113.068	3.52e-07	167.09
	A0A100IN38	478	K	Heat shock protein	ABL_06562	AVAK(1)SPFLDSLK	2	-0.75397	11	3	1	71.8061	1.52e-05	116.24	1	63.6623	3.72e-05	103.46	1	57.1063	3.82e-05	102.87
	A0A100IN38	486	K	Heat shock protein	ABL_06562	SPFLDSLK(1)QK	2	0.52711	17	3	1	202.559	1.78e-10	202.56	1	215.061	4.07e-11	215.06	1	228.641	1.57e-14	228.64
	A0A100IN38	531	K	Heat shock protein	ABL_06562	DFELEESEEEK(1)AER	2	-0.75694	6	3	1	215.088	1.77e-19	215.09	1	195.105	1.14e-18	195.1	1	237.208	3.29e-24	237.21
	A0A100IN38	581	K	Heat shock protein	ABL_06562	DTSMSSYMSSK(1)K	2	-1.6738	19	3	1	187.855	7.95e-12	187.85	1	172.115	2.56e-11	172.11	1	155.989	2.87e-08	155.99
	A0A100IN38	582	K	Heat shock protein	ABL_06562	K(1)TFEISPK	2	0.47778	9	3	1	148.944	0.00040229	148.94	1	132.841	0.000867823	132.84	1	128.269	0.00100757	128.27
	A0A100IN38	546	K	Heat shock protein	ABL_06562	EFEGLAK(1)SLK	2	-0.20672	9	3	1	112.129	0.00035568	112.13	1	130.982	5.33e-05	130.98	1	121.899	0.000114388	121.9
	A0A100IN38	549	K	Heat shock protein	ABL_06562	SLK(1)NILGDK	2	-0.15564	9	3	1	90.827	0.00351668	90.827	1	90.0503	0.00368989	90.05	1	106.4	0.0012062	106.4
	A0A100IN38	44	K	Heat shock protein	ABL_06562	ELISNASDALDK(1)IR	2	1.8905	7	3	1	206.49	5.92e-19	206.49	1	190.271	1.23e-14	190.27	1	173.061	5.77e-14	173.06
	A0A100IN38	258	K	Heat shock protein	ABL_06562	ESK(1)IEEEELNK	2	-0.07205	6	3	1	115.327	3.58e-05	115.33	1	110.077	5.44e-05	110.08	1	123.671	7.17e-06	123.67
	A0A100IN38	266	K	Heat shock protein	ABL_06562	IEEEELNK(0.993)TK(0.007)PIWTR	3	-1.2204	3	3	0.95003	12.7902	0.00209668	73.279	0.961112	13.9296	2.05e-06	100.43	0.992603	21.2772	1.39e-06	107.82
	A0A100IN38	215	K	Heat shock protein	ABL_06562	ETEK(1)EVPDEEAETKEEEEGDEK	3	0.34038	10	3	1	136.978	5.79e-23	191.65	1	125.769	1.05e-15	162.43	1	131.494	1e-15	162.81
	A0A100IN38	225	K	Heat shock protein	ABL_06562	EVPDEEAETK(1)EEEEGDEK	2	0.73307	6	3	1	267.624	7.21e-51	267.62	1	258.798	1.29e-42	258.8	1	241.788	1.21e-35	241.79
	A0A100IN38	233	K	Heat shock protein	ABL_06562	EVPDEEAETKEEEEGDEK(0.84)K(0.16)PK	3	-0.13012	5	3	0.836767	7.09833	1.09e-06	117.48	0.840366	7.21349	1.08e-09	124.69	0.827453	6.81053	8.73e-10	129.02
	A0A100IN38	381	K	Heat shock protein	ABL_06562	ETLQQNK(1)IMK	2	0.005263	5	3	1	68.657	0.0124809	68.657	1	99.815	0.00187049	99.815	1	107.788	0.00132395	107.79
	A0A100IN38	172	K	Heat shock protein	ABL_06562	GTK(1)IILHLK	3	0.34616	5	3	1	57.785	0.00204631	87.258	1	50.4729	0.000904952	98.044	1	70.9084	0.00626254	70.908
	A0A100IN38	178	K	Heat shock protein	ABL_06562	IILHLK(1)DEQTDYLNESR	3	-0.097334	8	3	1	221.777	8.24e-30	221.78	1	185.261	4.05e-19	185.26	1	185.261	4.05e-19	185.26
	A0A100IN38	211	K	Heat shock protein	ABL_06562	HSEFISYPIYLHVLK(1)ETEK	3	0.4744	6	3	1	186.896	1.98e-22	186.9	1	173.556	5.28e-22	173.56	1	216.647	1.4e-29	216.65
	A0A100IN38	268	K	Heat shock protein	ABL_06562	TK(1)PIWTR	2	0.27337	6	3	1	73.6163	0.0305129	73.616	1	68.3826	0.0395125	68.383	1	80.2291	0.0234421	80.229
	A0A100IN38	246	K	Heat shock protein	ABL_06562	IEEVDEEEEK(1)K	2	-0.85785	9	3	1	204.689	3.62e-14	204.69	1	207.29	2.95e-14	207.29	1	179.195	4.35e-11	179.19
	A0A100IN38	196	K	Heat shock protein	ABL_06562	K(1)HSEFISYPIYLHVLK	3	1.0137	6	3	1	85.493	0.000253561	85.493	1	99.344	6.07e-06	99.344	1	83.54	0.000288457	83.54
	A0A100IN38	514	K	Heat shock protein	ABL_06562	K(1)LVDITK	2	0.44939	9	3	1	110.408	0.00839178	110.41	1	121.092	0.00514221	121.09	1	126.522	0.00421706	126.52
	A0A100IN38	520	K	Heat shock protein	ABL_06562	LVDITK(1)DFELEESEEEK	2	0.34132	8	3	1	158.976	4.92e-24	216.29	1	192.853	1.83e-19	192.85	1	126.799	4.6e-15	161.91
	A0A100IN38	589	K	Heat shock protein	ABL_06562	TFEISPK(1)SSIIK	2	-0.12512	7	3	1	107.088	3.1e-05	107.09	1	100.376	4.25e-05	100.38	1	107.088	3.1e-05	107.09
	A0A100IN38	599	K	Heat shock protein	ABL_06562	K(1)VEADGEGDR	2	-0.27531	12	3	1	96.2294	0.00154644	96.229	1	103.083	0.000790539	103.08	1	89.8046	0.00278052	89.805
	A0A100IN38	60	K	Heat shock protein	ABL_06562	LDSGK(1)DLR	2	-0.13353	14	3	1	110.756	0.00201224	110.76	1	117.811	0.00136164	117.81	1	130.748	0.000682612	130.75
	A0A100IN38	435	K	Heat shock protein	ABL_06562	PTLAK(1)LLR	2	-0.10028	5	3	1	56.8102	0.0574663	56.81	1	73.2075	0.0393201	73.208	1	52.9367	1.23e-10	143.46
	A0A100IN38	463	K	Heat shock protein	ABL_06562	MPEHQK(1)QIYYITGESIK	3	-0.47419	10	3	1	75.682	0.000473637	75.682	1	87.2396	0.000241834	87.24	1	78.6737	0.000408121	81.157
	A0A100IN38	474	K	Heat shock protein	ABL_06562	QIYYITGESIK(1)AVAK	2	0.15027	6	3	1	123.291	1.62e-08	123.29	1	151.556	2.77e-14	151.56	1	181.26	7.93e-18	181.26
	A0A100IN38	420	K	Heat shock protein	ABL_06562	NIK(1)LGIHEDAQNRPTLAK	3	1.4199	7	3	1	123.553	8.68e-10	123.55	1	165.304	1.17e-15	165.3	1	60.0624	1.09e-10	144.27
	A0A100IN38	555	K	Heat shock protein	ABL_06562	NILGDK(1)VEK	2	0.023913	10	3	1	85.2904	0.00475143	85.29	1	91.6583	0.00333127	91.658	1	99.5681	0.00157146	99.568
	A0A100IN38	558	K	Heat shock protein	ABL_06562	VEK(1)VVVSHK	3	0.35486	9	3	1	60.3978	1.11e-06	110.97	1	73.8411	0.000164565	90.348	1	57.1076	0.000164565	90.348
	A0A100IN38	336	K	Heat shock protein	ABL_06562	NNIK(1)LYVR	2	0.12228	6	3	1	116.726	0.00146175	116.73	1	120.457	0.00111764	120.46	1	147.519	0.000310382	147.52
	A0A100IN38	594	K	Heat shock protein	ABL_06562	SSIIK(1)ELR	2	-0.19124	8	3	1	107.574	0.00230567	107.57	1	107.574	0.00230567	107.57	1	120.155	0.00114552	120.15
	A0A100IN38	55	K	Heat shock protein	ABL_06562	YESLSDPSK(1)LDSGK	2	0.109	3	3	1	171.763	6.12e-14	171.76	1	180.107	3.91e-14	180.11	1	191.058	1.02e-14	191.06
	A0A254TPQ4	198	K	Ribosomal protein L11	ATCC64974_109530	EK(1)TYDLTGR	2	3.2358	4	3	1	94.6921	0.0026547	94.692	1	66.19	0.0194102	66.19	1	69.2755	0.015348	69.275
	A0A254TPQ4	292	K	Ribosomal protein L11	ATCC64974_109530	SIK(1)WVWDGK	2	-0.30851	6	3	1	133.227	0.000205268	133.23	1	114.401	0.00077839	114.4	1	114.401	0.00077839	114.4
	A0A254TPQ4	298	K	Ribosomal protein L11	ATCC64974_109530	WVWDGK(1)SK	2	3.3212	6	3	1	56.2581	0.0461653	56.258	1	56.2581	0.0236639	69.812	1	66.6919	0.0308461	66.692
	A0A3F3RRB6	73	K	Short chain dehydrogenase family protein	ATCC64974_84750	GVYSGAIDVVK(1)R	2	1.3902	6	3	1	101.719	2.79e-05	113.24	1	95.2734	0.00024639	97.463	1	73.3597	0.000304008	96.82
	A0A3F3RRB6	62	K	Short chain dehydrogenase family protein	ATCC64974_84750	LQTAEK(1)GVYSGAIDVVK	2	-0.255	3	3	1	195.773	4.58e-23	195.77	1	249.163	1.93e-36	249.16	1	230.289	1.03e-29	230.29
	A0A3F3RRB6	116	K	Short chain dehydrogenase family protein	ATCC64974_84750	TLVGK(1)MSEVR	2	-1.6716	3	3	1	84.5074	0.00278224	84.507	1	58.8288	0.0263165	58.829	1	67.5479	0.0186917	67.548
	A0A3F3RY70	178	K	Elongation factor 1-alpha	ATCC64974_107900	ETSNFIK(1)K	2	0.48501	12	3	1	84.5678	0.0117474	84.568	1	93.1955	0.00737531	93.195	1	91.8534	0.00805542	91.853
	A0A3F3RY70	179	K	Elongation factor 1-alpha	ATCC64974_107900	K(1)VGYNPK	2	0.38481	5	3	1	76.1344	0.0363049	76.134	1	76.1344	0.0363049	76.134	1	73.6163	0.0416526	73.616
	A0A3F3RY70	377	K	Elongation factor 1-alpha	ATCC64974_107900	FAELLEK(1)IDR	2	-0.0025637	12	3	1	140.483	2.29e-05	140.48	1	139.858	2.49e-05	139.86	1	160.183	6.17e-07	160.18
	A0A3F3RY70	85	K	Elongation factor 1-alpha	ATCC64974_107900	FQTGK(1)YEVTVIDAPGHR	3	0.21957	16	3	1	169.018	4.9e-16	169.02	1	179.807	6.34e-19	179.81	1	189.039	2.47e-19	189.04
	A0A3F3RY70	215	K	Elongation factor 1-alpha	ATCC64974_107900	GWEK(1)ETK	2	0.4149	10	3	1	91.9001	0.0144543	91.9	1	89.1423	0.0165781	89.142	1	91.9001	0.0144543	91.9
	A0A3F3RY70	254	K	Elongation factor 1-alpha	ATCC64974_107900	LPLQDVYK(1)ISGIGTVPVGR	3	-0.25639	3	3	1	131.666	4.58e-10	131.67	1	154.315	2.93e-15	154.31	1	136.489	3.16e-10	136.49
	A0A3F3RY70	160	K	Elongation factor 1-alpha	ATCC64974_107900	MDTCK(1)WSEDR	2	-0.63065	20	3	1	103.76	4.27e-07	163.83	1	134.977	2.03e-08	183.33	1	70.6847	4.33e-08	174.4
	A0A3F3RY70	243	K	Elongation factor 1-alpha	ATCC64974_107900	TLLEAIDAIEPPVRPSNK(1)PLR	3	-0.61667	16	3	1	202.069	1.78e-30	202.07	1	164.022	1.29e-15	164.02	1	156.728	2.63e-15	156.73
	A0A3F3RY70	438	K	Elongation factor 1-alpha	ATCC64974_107900	QTVAVGVIK(1)AVEK	2	-0.28087	9	3	1	115.826	3.36e-06	115.83	1	134.399	1.16e-08	134.4	1	125.217	1.97e-08	125.22
	A0A3F3RY70	402	K	Elongation factor 1-alpha	ATCC64974_107900	SGDAAIVK(1)MIPSK	2	-0.5725	4	3	1	101.304	9.77e-06	101.3	1	119.963	1.53e-06	119.96	1	49.9877	5.74e-06	110.44
	A0A3F3RY70	31	K	Elongation factor 1-alpha	ATCC64974_107900	STTTGHLIYK(1)CGGIDQR	3	-0.35457	18	3	1	144.974	6.75e-11	144.97	1	155.2	3.78e-15	155.2	1	135.235	2.44e-10	139.08
	A0A3F3RY70	299	K	Elongation factor 1-alpha	ATCC64974_107900	SVEMHHQQLK(1)EGVPGDNVGFNVK	4	0.13758	37	3	1	86.5572	1.1e-10	132.83	1	70.1735	1.26e-10	130.83	1	52.6567	4.71e-11	141.08
	A0A3F3RY70	171	K	Elongation factor 1-alpha	ATCC64974_107900	YNEIVK(1)ETSNFIK	3	-0.40911	6	3	1	210.377	8.97e-19	210.38	1	198.228	2.2e-18	198.23	1	120.838	9.96e-11	159.52
	A0A3F3RZP5	283	K	PKS_ER domain-containing protein	ATCC64974_107340	VIK(1)EHGAVLTAVDSTPAEAR	3	0.60346	3	3	1	105.378	2.02e-06	105.38	1	105.065	2.06e-06	105.06	1	60.6211	0.00382529	60.621
	A0A3F3RYS9	54	K	Uncharacterized protein	ATCC64974_107170	ALEGK(1)DIK	2	0.71156	8	3	1	74.9199	0.0129735	74.92	1	89.698	0.00670119	89.698	1	78.5161	0.0108522	78.516
	A0A100INM0	109	K	Fumarylacetoacetate (FAA) hydrolase family protein	ABL_07181	LDAVVK(1)MYK	2	0.093345	3	3	1	44.3175	0.0522302	44.318	1	43.3077	0.0487264	43.308	1	43.3077	0.0549993	43.308
	A0A100INM0	135	K	Fumarylacetoacetate (FAA) hydrolase family protein	ABL_07181	LSTILYQK(1)R	2	-0.17322	6	3	1	137.13	0.00023002	137.13	1	125.817	0.000375471	125.82	1	159.585	5.66e-05	159.58
	A0A100INM0	208	K	Fumarylacetoacetate (FAA) hydrolase family protein	ABL_07181	NQYIPGSGEGHALEPK(1)K	3	0.59195	3	3	1	102.085	2.8e-06	102.08	1	85.3625	0.000292541	85.362	1	118.308	6.69e-07	118.31
	A0A100INM0	70	K	Fumarylacetoacetate (FAA) hydrolase family protein	ABL_07181	YVPK(1)VFK	2	-0.19569	3	3	1	55.4411	0.0617659	55.441	1	55.4411	0.0617659	55.441	1	55.4411	0.0617659	55.441
	A0A100INM1	182	K	GTP-binding protein rhoA	ABL_07138	AALLTK(1)THK	2	0.089951	9	3	1	50.3534	0.00190719	98.044	1	51.2762	0.00328481	91.867	1	105.975	0.0012289	105.98
	A0A100INM1	126	K	GTP-binding protein rhoA	ABL_07138	HDPK(1)TIEELHK	3	0.49349	6	3	1	110.077	2.58e-05	110.08	1	133.05	2.06e-06	133.05	1	101.393	4.04e-05	101.39
	A0A100INM1	133	K	GTP-binding protein rhoA	ABL_07138	TIEELHK(1)TSQKPVTPEQGEEVR	3	-0.33733	6	3	0.999998	58.1637	6.9e-16	165.38	0.979086	16.7039	2.29e-10	133.65	0.964538	14.3455	2.87e-10	130.19
	A0A100INM1	137	K	GTP-binding protein rhoA	ABL_07138	TSQK(1)PVTPEQGEEVR	2	0.57602	3	3	1	127.664	1.15e-09	127.66	1	115.801	1.16e-06	115.8	1	132.837	8.46e-10	132.84
	A0A505HV92	303	K	Hsp70 family protein	CAN33_0031780	GK(1)LAASK	2	0.50892	4	3	1	85.2117	0.019605	85.212	1	78.7702	0.0245656	78.77	1	89.5498	0.0162643	89.55
	A0A505HV92	308	K	Hsp70 family protein	CAN33_0031780	LAASK(1)ASFNDVWETVR	2	-0.77113	3	3	1	195.383	1.72e-22	195.38	1	164.93	5.81e-15	164.93	1	177.997	5.53e-18	178
	A0A505HV92	59	K	Hsp70 family protein	CAN33_0031780	GNLK(1)SLNELAR	2	0.25086	3	3	1	77.1237	0.00213696	77.124	1	92.2466	0.000757329	92.247	1	86.1144	0.00131676	86.114
	A0A505HV92	110	K	Hsp70 family protein	CAN33_0031780	HVAQYSPLLPENVK(1)R	3	-0.84772	3	3	1	100.398	1.76e-06	100.4	1	80.1018	0.000296658	80.102	1	82.1088	0.000266221	82.109
	A0A505HV92	193	K	Hsp70 family protein	CAN33_0031780	LLDIGGVK(1)LR	2	0.080966	6	3	1	123.863	7.61e-05	123.86	1	103.255	0.000574867	103.26	1	85.2904	0.00267207	85.29
	A0A505HV92	175	K	Hsp70 family protein	CAN33_0031780	VDK(1)LHIIDEANSR	3	-0.35893	6	3	1	97.4499	5.05e-05	97.45	1	110.347	2.74e-06	110.35	1	107.458	3.35e-06	107.46
	A0A505HV92	123	K	Hsp70 family protein	CAN33_0031780	TIAQTPPQQSIK(1)QR	2	-0.12005	3	3	1	165.865	2.03e-11	165.86	1	145.098	1.01e-09	145.1	1	159.519	4.49e-11	159.52
	A0A254TM79	234	K	Proteasome subunit alpha type	ATCC64974_106440	IIYVAHEDSK(1)DK	3	0.18799	7	3	1	72.7049	6.57e-05	98.105	1	87.7194	0.000681623	87.719	1	64.1212	0.00587152	66.989
	A0A254TM79	200	K	Proteasome subunit alpha type	ATCC64974_106440	QAAK(1)AELEK	2	-0.77388	3	3	1	53.0277	0.0367384	53.028	1	54.094	0.0353347	54.094	1	62.0047	0.0249201	62.005
	A0A505HKX8	212	K	Chorismate synthase	CAN33_0040450	MTK(1)VIEQFR	2	0.28243	3	3	1	91.6364	0.00333617	91.636	1	97.4716	0.00203484	97.472	1	104.394	0.00131342	104.39
	A0A505HKX8	114	K	Chorismate synthase	CAN33_0040450	PSHADLTYLEK(1)YGVK	3	0.0016684	7	3	1	68.1676	0.00459797	68.168	1	88.7063	0.000158067	88.706	1	110.438	9.43e-07	110.44
	A0A505HKX8	143	K	Chorismate synthase	CAN33_0040450	VAAGAIAEK(1)YLR	2	-0.0037047	6	3	1	133.488	1.71e-06	133.49	1	130.563	2.07e-06	130.56	1	130.563	2.07e-06	130.56
	A0A254U8G4	12	K	PKS_ER domain-containing protein	ATCC64974_36330	AIAVTAPK(1)K	2	-0.20965	7	3	1	93.1779	0.00408485	93.178	1	95.5016	0.00337743	95.502	1	96.9477	0.00293721	96.948
	A0A254U8G4	308	K	PKS_ER domain-containing protein	ATCC64974_36330	LLAEGK(1)IK	2	0.6074	6	3	1	74.3009	0.0138272	74.301	1	78.7702	0.0107579	78.77	1	82.2787	0.0094554	82.279
	A0A254U8G4	4	K	PKS_ER domain-containing protein	ATCC64974_36330	PQK(1)AIAVTAPK	2	-0.32299	3	3	1	134.99	3.77e-06	134.99	1	132.502	4.51e-06	132.5	1	138.236	2.79e-06	138.24
	A0A254UD13	230	K	Prohibitin	ATCC64974_37470	AAFLVDK(1)AR	2	0.0054693	4	3	1	54.1907	0.0352073	54.191	1	51.5278	0.0393735	51.528	1	44.8635	0.0615422	44.863
	A0A254UD13	75	K	Prohibitin	ATCC64974_37470	K(1)EIYSEGTHLR	3	0.15184	8	3	1	133.05	2.17e-06	133.05	1	105.252	3.56e-05	105.25	1	140.244	1.09e-06	140.24
	A0A254UD13	257	K	Prohibitin	ATCC64974_37470	SAELIGDAIK(1)K	2	0.95037	11	3	1	134.13	5.49e-06	134.13	1	125.72	9.15e-07	145.28	1	134.13	9.9e-08	149.96
	A0A254UD13	260	K	Prohibitin	ATCC64974_37470	SK(1)SYIELR	2	-0.31049	7	3	1	117.89	0.00135439	117.89	1	93.6488	0.00523453	93.649	1	97.635	0.00375476	97.635
	A0A254UCZ5	258	K	"3' exoribonuclease family, domain 1 protein"	ATCC64974_37670	TSVALEK(1)VK	2	0.35658	3	3	1	79.4891	0.0060452	79.489	1	87.8065	0.0041903	87.806	1	78.0978	0.00635547	78.098
	A0A505HZB2	283	K	Flap endonuclease 1	FEN1	DK(1)GFNEDR	2	-0.054111	3	3	1	88.3637	0.00719651	88.364	1	88.1769	0.00726584	88.177	1	119.617	0.00119514	119.62
	A0A3F3REY0	231	K	"Acetyl-CoA carboxylase, central region family protein"	ATCC64974_38090	AK(1)EIGFPVMIK	2	-0.54975	3	3	1	105.032	7.22e-05	105.03	1	93.6229	0.000631764	93.623	1	87.6673	0.00117509	87.667
	A0A3F3REY0	948	K	"Acetyl-CoA carboxylase, central region family protein"	ATCC64974_38090	LRDENK(1)EDIGK	3	0.6277	7	3	1	102.4	4.74e-05	131.46	1	115.287	2.09e-05	126.39	1	113.224	2.51e-05	113.22
	A0A3F3REY0	2059	K	"Acetyl-CoA carboxylase, central region family protein"	ATCC64974_38090	GGVLEPEGIVNIK(1)YR	2	-1.3579	3	3	1	51.4045	0.0200922	51.405	1	49.1875	0.0411207	49.188	1	60.5499	0.0187535	60.55
	A0A3F3REY0	594	K	"Acetyl-CoA carboxylase, central region family protein"	ATCC64974_38090	GLEK(1)GQVPSK	2	0.55685	6	3	1	105.204	0.000526743	105.2	1	131.418	5.19e-05	131.42	1	107.114	0.000479567	107.11
	A0A3F3REY0	1714	K	"Acetyl-CoA carboxylase, central region family protein"	ATCC64974_38090	HK(1)ITTVIGAK	2	-0.15408	3	3	1	73.082	0.00748104	73.082	1	92.1118	0.00171224	92.112	1	97.7788	0.00091485	97.779
	A0A3F3REY0	69	K	"Acetyl-CoA carboxylase, central region family protein"	ATCC64974_38090	K(1)WAYETFGNER	2	-0.95237	5	3	1	58.0983	0.0352519	58.098	1	70.5633	0.0124789	70.563	1	116.238	4.44e-05	116.24
	A0A3F3REY0	157	K	"Acetyl-CoA carboxylase, central region family protein"	ATCC64974_38090	LPEALAASPK(1)R	2	0.26455	6	3	1	108.564	8.15e-05	108.56	1	121.68	1.82e-05	121.68	1	109.721	7.59e-05	109.72
	A0A3F3REY0	2162	K	"Acetyl-CoA carboxylase, central region family protein"	ATCC64974_38090	LSEELIVK(1)R	2	0.69908	6	3	1	143.703	0.000145516	143.7	1	133.134	0.000281401	133.13	1	131.616	0.000300915	131.62
	A0A3F3REY0	619	K	"Acetyl-CoA carboxylase, central region family protein"	ATCC64974_38090	YK(1)FTATR	2	0.71888	3	3	1	108.461	0.00658127	108.46	1	68.3826	0.0395125	68.383	1	72.7893	0.031935	72.789
	A0A3F3REY0	1689	K	"Acetyl-CoA carboxylase, central region family protein"	ATCC64974_38090	YLYFTPEVK(1)QK	2	0.55324	4	3	1	117.831	2.69e-05	117.83	1	110.838	5.17e-05	110.84	1	136.023	3.46e-06	136.02
	A0A254TXX8	1096	K	Beta-lactamase family protein	ATCC64974_97070	ITDVVLK(1)AFR	2	-2.2479	6	3	1	102.524	0.000592937	102.52	1	99.9731	0.000655932	99.973	1	101.381	0.000621163	101.38
	A0A254TXX8	101	K	Beta-lactamase family protein	ATCC64974_97070	SVLLTTK(1)GFR	2	1.1598	3	3	1	121.603	0.000121682	121.6	1	118.908	0.000188251	118.91	1	153.97	9.4e-07	153.97
	A0A254TXX8	642	K	Beta-lactamase family protein	ATCC64974_97070	TEK(1)SPLVQLR	2	-0.29467	3	3	1	94.4653	0.00138108	94.465	1	112.357	0.000350051	112.36	1	112.129	0.00035568	112.13
	A0A254TPN8	181	K	RpsU-divergently transcribed protein	ATCC64974_97720	IK(1)EAYGIEVPTTAPAS	2	0.82135	3	3	1	83.54	0.000578278	83.54	1	85.4687	0.000509189	85.469	1	83.54	0.000578278	83.54
	A0A254TPN8	133	K	RpsU-divergently transcribed protein	ATCC64974_97720	K(1)NTDIDEFER	2	0.41221	5	3	1	150.457	1.53e-06	150.46	1	134.13	5.9e-05	134.13	1	131.116	7.22e-05	131.12
	A0A100IQ12	132	K	HIT domain protein	ABL_07905	ALFEELK(1)AK	2	1.3461	4	3	1	96.9477	0.00215168	96.948	1	107.574	0.00114339	107.57	1	101.896	0.00144698	101.9
	A0A254TSX8	127	K	NADH(P)-binding family protein	ATCC64974_98170	GDLGVK(1)R	2	0.45399	4	3	1	63.3063	0.0658533	63.306	1	68.3122	0.0541029	68.312	1	80.4623	0.0317552	80.462
	A0A254TSX8	121	K	NADH(P)-binding family protein	ATCC64974_98170	YIK(1)GDLGVK	2	-2.4751	3	3	1	50.3534	0.0432799	50.353	1	43.3077	0.0667172	43.308	1	53.7564	0.0357792	53.756
	A0A254TST6	65	K	PDZ domain family protein	ATCC64974_98680	GVVGK(1)GAAPEGGK	2	0.47305	5	3	1	95.2645	0.000206365	95.264	1	89.7468	0.000458868	89.747	1	97.6896	9.54e-05	97.69
	A0A254TST6	112	K	PDZ domain family protein	ATCC64974_98680	GNIMK(1)ATK	2	-0.62839	5	3	1	66.6919	0.0200506	66.692	1	62.5821	0.0299913	62.582	1	60.8918	0.0323227	60.892
	A0A254TST6	103	K	PDZ domain family protein	ATCC64974_98680	LFMGGK(1)LK	2	-0.2017	13	3	1	65.2521	0.0162908	69.998	1	43.8078	0.0162908	69.998	1	54.1572	0.0290071	58.815
	A0A3F3RVK2	196	K	ZPR1 zinc-finger domain family protein	ATCC64974_96610	DHVFPAEK(1)R	2	0.91574	8	3	1	83.647	0.000267094	134.25	1	55.2348	0.00074796	118.71	1	106.178	0.00166273	106.18
	A0A3F3RVK2	233	K	ZPR1 zinc-finger domain family protein	ATCC64974_96610	GDLSDPK(1)VLFAK	2	0.54516	4	3	1	134.012	1.65e-06	134.01	1	106.258	3.24e-05	106.26	1	138.236	1.13e-06	138.24
	A0A3F3RVK2	188	K	ZPR1 zinc-finger domain family protein	ATCC64974_96610	GPLAIAAAEK(1)DHVFPAEK	3	-1.392	9	3	1	101.923	2.77e-06	101.92	1	78.6737	0.000394681	78.674	1	95.2051	8.45e-05	95.205
	A0A3F3RVK2	106	K	ZPR1 zinc-finger domain family protein	ATCC64974_96610	WLVGEYHEK(1)K	3	-0.23164	6	3	1	99.9731	0.000327193	99.973	1	112.357	0.000174613	112.36	1	90.827	0.000944282	90.827
	A0A254TZX9	164	K	Eukaryotic translation initiation factor 6	TIF6	QTVADNVLTGSYMALSNQGGIVHPK(1)TSIR	3	1.3352	3	3	1	126.281	2.05e-12	126.28	1	224.055	9.44e-44	224.06	1	230.851	5.98e-44	230.85
	A0A100IQN8	633	K	Uncharacterized protein	ABL_08262	VATEGK(1)LDIVK	2	0.10966	5	3	1	85.9235	0.00133417	85.924	1	55.2612	0.0175256	66.267	1	64.1212	0.0177633	64.121
	A0A254U8Q3	193	K	Uncharacterized protein	ATCC64974_35380	IEDVK(1)AHVR	3	-0.28467	4	3	1	74.9406	0.00374372	74.941	1	64.6536	0.0101698	64.654	1	64.4204	0.00856993	74.424
	A0A254U0H6	700	K	Major Facilitator Superfamily protein	ATCC64974_7440	LLGAIK(1)K	2	0.74352	3	3	1	64.7764	0.0624025	64.776	1	64.7764	0.0624025	64.776	1	77.7484	0.0346082	77.748
	A0A254U9W6	170	K	Acyl CoA binding family protein	ATCC64974_84080	HLAGLK(1)HLK	3	0.28795	8	3	1	54.7125	0.000372384	114.28	1	124.983	0.000134238	124.98	1	102.514	0.000670918	102.51
	A0A100IRG2	366	K	26S protease regulatory subunit 7	ABL_08655	IHAK(1)SMSVER	3	-0.488	6	3	1	82.2607	0.000971085	91.656	1	81.7707	0.00173141	81.771	1	48.998	0.0250431	48.998
	A0A100IRG2	110	K	26S protease regulatory subunit 7	ABL_08655	IISDEK(1)DSDK	2	-0.34133	4	3	1	100.878	0.000633575	100.88	1	100.878	0.000633575	100.88	1	104.221	0.000551	104.22
	A0A100IRG2	66	K	26S protease regulatory subunit 7	ABL_08655	QASVNEK(1)IGVK	2	-2.2976	4	3	1	65.1792	0.0163473	65.179	1	72.8865	0.00603213	72.887	1	77.3868	0.00211296	77.387
	A0A100IRG2	122	K	26S protease regulatory subunit 7	ABL_08655	YVINVK(1)QIAK	2	0.46408	3	3	1	133.134	4.64e-05	133.13	1	109.29	0.000425809	109.29	1	126.067	6.9e-05	126.07
	A0A3F3RGV9	405	K	Imidazole glycerol phosphate synthase hisHF	ATCC64974_50870	AYGNQAVVVSVDPK(1)R	2	-2.2554	3	3	1	153.09	3.48e-14	153.09	1	122.327	2.24e-07	122.33	1	142.451	3.84e-10	142.45
	A0A3F3RGV9	263	K	Imidazole glycerol phosphate synthase hisHF	ATCC64974_50870	EK(1)DGVDTGGQVR	2	-2.6682	6	3	1	103.204	3.77e-05	103.2	1	98.3681	2.09e-06	130.36	1	102.731	3.85e-05	102.73
	A0A100IRS9	865	K	Uncharacterized protein	ABL_08817	INHDK(1)LDDAAR	3	0.44377	3	3	1	108.564	0.000742005	108.56	1	90.0053	0.000456367	90.005	1	88.0206	0.000542281	88.021
	A0A3F3RGV9	254	K	Imidazole glycerol phosphate synthase hisHF	ATCC64974_50870	TNDSGDLVVTK(1)GDQYDVR	2	0.63765	3	3	1	194.27	3.08e-23	194.27	1	165.168	2.06e-15	165.17	1	175.559	9.2e-22	175.56
	A0A505HK26	26	K	Tubulin folding cofactor D C terminal family protein	CAN33_0039050	IK(1)VDQLK	2	-0.35613	3	3	1	93.9915	0.0128437	93.992	1	98.0089	0.00974994	98.009	1	110.115	0.00621262	110.12
	A0A254TKK4	14	K	Acetyltransferase (GNAT) family protein	ATCC64974_111070	EIHTK(1)EEYAR	3	0.16145	5	3	1	68.6258	0.00634392	68.626	1	73.3266	0.00339635	73.327	1	63.6941	0.0094363	63.694
	A0A254TKK4	193	K	Acetyltransferase (GNAT) family protein	ATCC64974_111070	WLYEESGYK(1)R	2	3.1468	4	3	1	82.0082	0.00697127	82.008	1	94.6921	0.00184173	94.692	1	65.2776	0.0242908	65.278
	A0A3F3RDU9	101	K	40S ribosomal protein S24-A	ATCC64974_39210	FFAHK(1)PAR	2	0.077895	10	3	1	58.815	0.0166961	58.815	1	75.1092	0.0135873	75.109	1	75.1092	0.00755031	75.109
	A0A3F3REY5	54	K	Aldo_ket_red domain-containing protein	ATCC64974_43070	VVLISK(1)VGR	2	0.21953	3	3	1	93.6488	0.00288736	93.649	1	104.2	0.00132378	104.2	1	117.89	0.000591868	117.89
	A0A100ISA0	566	K	Malic enzyme	ABL_09036	AQNEVLYYK(1)LIDTHLK	3	0.78157	5	3	1	84.3752	0.000260193	84.375	1	92.4392	0.00012313	92.439	1	117.069	6.31e-07	117.07
	A0A100ISA0	854	K	Malic enzyme	ABL_09036	DLLSVVK(1)K	2	-0.084635	3	3	1	106.042	0.00334035	106.04	1	95.5305	0.006192	95.531	1	73.2075	0.020934	73.208
	A0A100ISH4	273	K	DnaJ domain protein	ABL_09170	AFEEK(1)IR	2	0.14618	6	3	1	91.6263	0.0146652	91.626	1	82.6713	0.0215614	82.671	1	79.4686	0.0240278	79.469
	A0A100ISH4	324	K	DnaJ domain protein	ABL_09170	DK(1)GTLAK	2	-0.3246	3	3	1	84.9155	0.0198331	84.916	1	77.9225	0.0252184	77.923	1	64.2645	0.0465936	64.265
	A0A3F3REM2	461	K	Uncharacterized protein	ATCC64974_43080	IK(1)DIIIR	2	-0.30786	3	3	1	119.406	0.00414249	119.41	1	130.272	0.00289028	130.27	1	82.5293	0.0216707	82.529
	A0A100ISM4	329	K	Vacuolar import and degradation protein	ABL_09251	FK(1)DQETEER	2	0.26336	7	3	1	56.2581	4.64e-06	185.61	1	177.778	8.48e-06	177.78	1	125.747	0.000275718	125.75
	A0A254TQN4	35	K	VMA21-like domain family protein	ATCC64974_52970	EGFSQYGTIEEAIVVK(1)DHDTHR	4	-0.020671	11	3	1	181.745	1.79e-22	181.75	1	166.35	4.4e-16	166.35	1	208.717	5.41e-31	208.72
	A0A254TQN4	77	K	VMA21-like domain family protein	ATCC64974_52970	VDK(1)ASESRPR	3	-0.0083899	28	3	1	78.3416	0.000255932	108.7	1	93.0956	2.57e-05	133.81	1	93.0956	0.000914466	93.096
	A0A254TYV5	276	K	Eukaryotic translation initiation factor 3 subunit I	TIF34	FYHK(1)VFEDEIGR	3	-0.21346	3	3	1	84.1687	0.00049962	84.169	1	120.838	3.48e-06	120.84	1	128.541	1.1e-06	128.54
	A0A254TYV5	114	K	Eukaryotic translation initiation factor 3 subunit I	TIF34	LLAVTEK(1)R	2	0.024173	6	3	1	89.3546	0.00932165	89.355	1	95.8152	0.00604777	95.815	1	80.1654	0.0139783	80.165
	A0A254TYV5	217	K	Eukaryotic translation initiation factor 3 subunit I	TIF34	SAK(1)LMSTR	2	-2.3346	5	3	1	46.4619	0.0489398	46.462	1	53.7564	0.0146396	71.451	1	48.091	0.0321927	56.013
	A0A254TYV5	17	K	Eukaryotic translation initiation factor 3 subunit I	TIF34	SLNQIK(1)FNR	2	0.53394	6	3	1	148.523	7e-05	148.52	1	177.305	8.71e-06	177.3	1	172.939	1.09e-05	172.94
	A0A254TYV5	212	K	Eukaryotic translation initiation factor 3 subunit I	TIF34	TYFITASK(1)DK	2	-0.1553	3	3	1	73.9005	0.00639941	73.9	1	51.2862	0.0375811	51.286	1	68.5357	0.0134889	68.536
	A0A254TYV5	244	K	Eukaryotic translation initiation factor 3 subunit I	TIF34	TYVADTPLNSATITPK(1)K	2	0.73686	3	3	1	175.26	2.37e-18	175.26	1	170.087	6.79e-16	170.09	1	197.139	5.88e-23	197.14
	A0A254TYV5	97	K	Eukaryotic translation initiation factor 3 subunit I	TIF34	VWDFPTAVK(1)R	2	-0.3734	7	3	1	107.555	0.000639782	107.55	1	88.1337	0.00310145	88.134	1	91.5493	0.0024454	91.549
	A0A3F3RKX6	336	K	Uncharacterized protein	ATCC64974_63390	ASAQEIEK(1)R	2	-0.30047	5	3	1	86.1802	0.00621518	86.18	1	55.7181	0.0453158	55.718	1	75.197	0.0103095	75.197
	A0A3F3RKX6	246	K	Uncharacterized protein	ATCC64974_63390	VK(1)ALLPR	2	-0.14511	4	3	1	97.6019	0.0100633	97.602	1	107.429	0.00681108	107.43	1	102.714	0.0078618	102.71
	A0A254U046	150	K	"1, 3-beta-glucanosyltransferase gel1"	ATCC64974_63380	DELSK(1)GWDIRPTMAVTR	3	-0.48208	5	3	1	96.2077	8.3e-05	96.208	1	101.055	3.42e-06	101.05	1	74.1408	0.000378903	83.758
	A0A254U046	344	K	"1, 3-beta-glucanosyltransferase gel1"	ATCC64974_63380	GGDTADK(1)YFTR	2	-0.31263	11	3	1	121.021	1.59e-14	210.35	1	140.244	1.34e-08	167.18	1	115.327	4.05e-14	197.3
	A0A254U046	446	K	"1, 3-beta-glucanosyltransferase gel1"	ATCC64974_63380	GWEK(1)WEDITH	2	-1.4685	6	3	1	177.063	3.77e-08	177.06	1	142.427	1.67e-05	142.43	1	153.97	9.4e-07	153.97
	A0A254U046	396	K	"1, 3-beta-glucanosyltransferase gel1"	ATCC64974_63380	HDAIVESGIK(1)ILER	3	-0.1196	4	3	1	160.464	1.96e-11	160.46	1	136.604	2.22e-09	136.6	1	126.705	4.25e-09	126.71
	A0A254U046	429	K	"1, 3-beta-glucanosyltransferase gel1"	ATCC64974_63380	INAGYFTTGK(1)NVTAEDLAAVR	3	1.2189	3	3	1	120.711	2.41e-07	120.71	1	84.9463	0.000163169	84.946	1	114.461	8.02e-07	114.46
	A0A254U046	268	K	"1, 3-beta-glucanosyltransferase gel1"	ATCC64974_63380	VSDENVK(1)LALR	2	-0.58095	7	3	1	166.29	1.65e-08	166.29	1	187.855	1.43e-11	187.85	1	114.71	6.7e-07	145.28
	A0A505IL81	570	K	COPI associated family protein	CAN33_0050815	ALLTPAPLK(1)ELR	2	-0.91137	3	3	1	66.2667	0.01113	66.267	1	61.4189	0.0192576	61.419	1	69.9708	0.00868884	69.971
	A0A505IL81	794	K	COPI associated family protein	CAN33_0050815	ANPETGAK(1)EIIDLGR	2	-2.0057	3	3	1	89.5016	0.000308945	89.502	1	78.1659	0.000653569	78.166	1	84.9405	0.000447612	84.94
	A0A505IL81	857	K	COPI associated family protein	CAN33_0050815	ASIDTLK(1)EFYR	2	0.3334	7	3	1	162.26	3.03e-08	162.26	1	157.678	4.6e-08	157.68	1	134.13	4.02e-06	134.13
	A0A505IL81	585	K	COPI associated family protein	CAN33_0050815	EVK(1)AALGVK	2	-0.32879	3	3	1	57.7081	0.0305766	57.708	1	64.4846	0.0216554	64.485	1	53.9653	0.035504	53.965
	A0A505IL81	575	K	COPI associated family protein	CAN33_0050815	LK(1)SQYVHNK	3	-0.17847	5	3	1	140.835	6.34e-05	140.83	1	95.5231	0.00117171	95.523	1	106.88	0.000560143	106.88
	A0A505IL81	761	K	COPI associated family protein	CAN33_0050815	TVAVFNK(1)K	2	-1.2437	3	3	1	64.2645	0.0377726	64.265	1	66.4293	0.0336966	66.429	1	70.5248	0.0259853	70.525
	A0A117DUM5	748	K	Eukaryotic translation initiation factor 3 subunit A	TIF32	HIPEDYEK(1)QK	2	-0.32247	6	3	1	71.0303	0.0101923	71.03	1	68.5357	0.0134889	68.536	1	62.4662	0.0215097	62.466
	A0A254TXV4	12	K	ORMDL family protein	ATCC64974_15850	GK(1)VVLVTGGAK	2	-0.093972	3	3	1	75.8194	0.00225595	75.819	1	72.2905	0.0068299	72.29	1	75.8194	0.00225595	75.819
	A0A254TXV4	21	K	ORMDL family protein	ATCC64974_15850	VVLVTGGAK(1)GIGR	2	-0.054732	4	3	1	126.344	1.87e-08	126.34	1	95.2734	0.000205958	95.273	1	101.719	9.58e-06	101.72
	A0A254TXV4	137	K	ORMDL family protein	ATCC64974_15850	LLTPLLEK(1)AGSSGDPAR	2	-1.0279	3	3	1	171.783	2.05e-18	171.78	1	142.35	3.08e-10	142.35	1	159.038	6.04e-15	159.04
	A0A254TSG1	291	K	NADH-cytochrome b5 reductase	ATCC64974_58570	ATESLGYTK(1)AR	2	0.89466	5	3	1	145.275	6.7e-07	145.28	1	120.855	5.31e-06	145.91	1	125.72	0.00040335	125.72
	A0A254TSG1	68	K	NADH-cytochrome b5 reductase	ATCC64974_58570	EK(1)NDISHNVTVYR	3	-2.8029	6	3	1	70.8885	0.00319817	70.889	1	43.0301	0.00319817	70.889	1	72.8912	0.00208454	72.891
	A0A254TSG1	66	K	NADH-cytochrome b5 reductase	ATCC64974_58570	VLNPGDFQHFTLK(1)EK	3	1.6932	3	3	1	110.972	9.04e-07	110.97	1	130.717	4.61e-10	130.72	1	133.47	3.84e-10	133.47
	A0A254TTG5	1085	K	Stress responsive A/B Barrel Domain family protein	ATCC64974_59190	ITAHGGK(1)VIAR	3	0.26554	3	3	1	59.1984	0.0115548	59.198	1	79.2302	0.000922795	79.23	1	81.5247	0.000823469	81.525
	A0A117DW77	326	K	Histidine biosynthesis trifunctional protein	ABL_01470	LFNEPK(1)LTQAK	2	0.32813	5	3	1	89.3005	0.00102609	89.301	1	71.1532	0.00835199	71.153	1	81.9197	0.00169944	81.92
	A0A117DW77	303	K	Histidine biosynthesis trifunctional protein	ABL_01470	LQK(1)TLQAR	2	-1.7869	3	3	1	85.6757	0.00819435	85.676	1	93.2669	0.00537632	93.267	1	85.6701	0.00819645	85.67
	A0A117DW77	851	K	Histidine biosynthesis trifunctional protein	ABL_01470	TVEQLAAVEGLDAHK(1)R	3	1.1356	9	3	1	81.6061	9.14e-05	94.569	1	96.2077	6.21e-05	96.208	1	50.4163	9.14e-05	94.569
	A0A254TWE6	307	K	Uncharacterized protein	ATCC64974_13520	NSK(1)EALDK	2	-0.40667	3	3	1	58.2462	0.0359717	58.246	1	78.9389	0.0106952	78.939	1	72.2432	0.0166654	72.243
	A0A505I9T1	91	K	40S ribosomal protein S0	RPS0	AVLK(1)FASHTGATAIAGR	3	0.38747	7	3	1	144.974	6.75e-11	144.97	1	110.123	1.66e-06	110.12	1	135.09	3.63e-10	135.09
	A0A505I9T1	216	K	40S ribosomal protein S0	RPS0	DPEAEENK(1)EVVEEK	2	1.2782	4	3	1	261.174	1.05e-29	261.17	1	256.522	1.97e-29	256.52	1	324.837	4.02e-56	324.84
	A0A505I9T1	42	K	40S ribosomal protein S0	RPS0	NLQSHMEPYLWK(1)TRPDGVNVINIGK	4	-0.32638	8	3	1	119.475	1.18e-41	223.44	1	88.2444	2.9e-23	175.42	1	180.9	2.09e-23	180.9
	A0A505I9T1	55	K	40S ribosomal protein S0	RPS0	TRPDGVNVINIGK(1)TWEK	3	-0.082272	6	3	1	68.625	0.00434484	68.625	1	101.923	3.29e-06	101.92	1	98.3905	3.11e-05	98.391
	A0A505I9T1	59	K	40S ribosomal protein S0	RPS0	TWEK(1)ILLAAR	2	-0.13147	15	3	1	169.374	1.39e-07	169.37	1	174.981	4.21e-08	174.98	1	176.484	3.9e-08	176.48
	A0A254TR26	59	K	Anaphase promoting complex subunit 8 / Cdc23 family protein	ATCC64974_54140	ADLEK(1)EEDIK	2	-1.4287	7	3	1	98.1049	5.29e-05	131.12	1	92.1118	0.000142254	120.77	1	93.3452	0.0015387	93.345
	A0A254TR26	300	K	Anaphase promoting complex subunit 8 / Cdc23 family protein	ATCC64974_54140	ALK(1)ELGIDLR	2	-0.89961	3	3	1	94.7673	0.0013386	94.767	1	91.9612	0.00173343	91.961	1	77.1237	0.00382118	77.124
	A0A254TWW6	242	K	Mating-type switching protein swi10 domain protein	ATCC64974_76630	SYIASASQDK(1)TVR	2	-0.16876	7	3	1	211.379	7.9e-19	211.38	1	200.982	1.9e-18	200.98	1	181.981	7.59e-14	181.98
	A0A117DX43	229	K	MSP domain protein	ABL_02091	AQLSEANAQILALK(1)EK	2	0.54125	3	3	1	193.411	4.93e-19	193.41	1	203.064	1.16e-22	203.06	1	152.594	1.75e-14	152.59
	A0A117DX43	231	K	MSP domain protein	ABL_02091	EK(1)LADQGLR	2	0.0076181	4	3	1	94.6921	0.0026547	94.692	1	93.5976	0.00155825	99.815	1	78.5564	0.00625319	78.556
	A0A117DX43	83	K	MSP domain protein	ABL_02091	DK(1)FLVQTVAVTR	2	-0.1707	3	3	1	124.068	2.86e-06	124.07	1	115.372	1.67e-05	115.37	1	139.781	9.44e-07	139.78
	A0A117DX43	109	K	MSP domain protein	ABL_02091	SSK(1)ASLQER	2	0.14019	5	3	1	125.747	0.000275718	125.75	1	121.603	0.000393316	121.6	1	121.603	0.000393316	121.6
	A0A117DX69	71	K	Proteasome subunit beta	ABL_02137	YK(1)VNMYR	2	0.24855	5	3	1	102.801	0.00784234	102.8	1	132.96	0.00274762	132.96	1	109.629	0.00632092	109.63
	A0A254TUD3	70	K	Class-II DAHP synthetase family protein	ATCC64974_79260	GVK(1)LIGLSANGTESHHAWIK	4	-1.9646	8	3	1	77.9594	0.00030077	77.959	1	78.7079	0.000130858	89.859	1	124.633	7.41e-10	124.63
	A0A254TUD3	87	K	Class-II DAHP synthetase family protein	ATCC64974_79260	LIGLSANGTESHHAWIK(1)DIDEVNGSNLK	4	2.4959	7	3	1	54.1669	6.74e-09	113.13	1	128.888	2.67e-12	128.89	1	115.341	3.11e-12	125.83
	A0A254TUD3	211	K	Class-II DAHP synthetase family protein	ATCC64974_79260	IVK(1)PYLR	2	-0.62862	4	3	1	90.9856	0.0151586	90.986	1	63.1476	0.0485142	63.148	1	86.8662	0.0183309	86.866
	A0A254TUD3	143	K	Class-II DAHP synthetase family protein	ATCC64974_79260	SVFIIDPSK(1)K	2	-0.27949	9	3	1	96.0088	0.00158883	96.009	1	91.5493	0.0024454	91.549	1	87.7889	0.00316768	87.789
	A0A254TY64	85	K	HAUS augmin-like complex subunit 4 family protein	ATCC64974_81180	ALK(1)AVVGPVR	2	0.019021	3	3	1	76.572	0.00389881	76.572	1	79.427	0.00349709	79.427	1	69.2755	0.0125113	69.275
	A0A254UH05	138	K	Uncharacterized protein	ATCC64974_50290	ITK(1)HFNTEVYR	3	0.73547	3	3	1	108.564	2.83e-05	108.56	1	94.8197	0.000247966	94.82	1	113.379	2.03e-05	113.38
	A0A254UH05	3	K	Uncharacterized protein	ATCC64974_50290	SK(1)VFDAAEVAK	2	0.50753	8	3	1	88.0206	0.000753232	88.021	1	102.97	5.24e-05	102.97	1	100.376	5.85e-05	100.38
	A0A505I720	368	K	Nop domain-containing protein	CAN33_006130	VLAAK(1)ASLGLR	2	-0.019738	3	3	1	58.1324	0.0257784	58.132	1	50.786	0.0381804	50.786	1	49.6315	0.0424973	49.632
	A0A254UAK3	329	K	Cupin domain family protein	ATCC64974_44650	LFK(1)LGAFR	2	0.039738	4	3	1	54.1572	0.0416118	54.157	1	47.0817	0.0576913	47.082	1	51.3458	0.0461653	51.346
	A0A254UET0	263	K	Phosphotransferase enzyme family protein	ATCC64974_50190	LDLGEHDGK(1)ELK	3	0.35119	6	3	1	80.6901	0.00045648	85.554	1	105.649	1.59e-05	105.65	1	102.872	1.81e-05	102.87
	A0A254UE97	180	K	Myb-like DNA-binding domain family protein	ATCC64974_48360	FK(1)TDEQGR	2	0.0020065	6	3	1	45.0814	0.00819435	85.676	1	45.0814	0.0282891	63.816	1	52.7161	0.0435996	52.716
	A0A505HQG0	86	K	60S ribosomal protein L14-A	CAN33_0012485	AAGTGPVK(1)K	2	-0.24713	12	3	1	105.521	0.00171071	105.52	1	130.748	0.000312081	130.75	1	104.2	0.00180707	104.2
	A0A505HQG0	97	K	60S ribosomal protein L14-A	CAN33_0012485	EEIDGK(1)WAK	2	0.16852	10	3	1	107.574	0.00114339	107.57	1	95.5016	0.00247416	95.502	1	105.521	0.0012532	105.52
	A0A505HQG0	100	K	60S ribosomal protein L14-A	CAN33_0012485	WAK(1)SNFAQK	2	0.062351	10	3	1	155.068	5.31e-05	155.07	1	168.258	1.9e-05	168.26	1	169.123	1.68e-05	169.12
	A0A505HQG0	114	K	60S ribosomal protein L14-A	CAN33_0012485	K(1)NLSDFER	2	0.012045	5	3	1	70.9084	0.0236697	70.908	1	85.7442	0.0111512	85.744	1	72.9281	0.0214601	72.928
	A0A505HQG0	41	K	60S ribosomal protein L14-A	CAN33_0012485	LAAIVEIVDHK(1)R	2	-0.44298	12	3	1	126.709	1.27e-06	126.71	1	168.016	1.27e-06	168.02	1	159.99	1.03e-06	159.99
	A0A505HQG0	91	K	60S ribosomal protein L14-A	CAN33_0012485	LWQK(1)EEIDGK	2	2.4004	14	3	1	133.893	4.4e-05	133.89	1	152.069	1.04e-06	152.07	1	152.069	1.04e-06	152.07
	A0A505HQG0	106	K	60S ribosomal protein L14-A	CAN33_0012485	SNFAQK(1)TER	2	0.40478	8	3	1	115.419	0.000723957	115.42	1	155.058	5.32e-05	155.06	1	154.85	5.37e-05	154.85
	A0A505HQG0	54	K	60S ribosomal protein L14-A	CAN33_0012485	VLVDGPSTEEQK(1)IVPR	3	-1.2183	8	3	1	90.3479	4.11e-18	182.35	1	42.3144	1.15e-22	203.2	1	141.816	5.73e-18	177.39
	A0A505HQG0	137	K	60S ribosomal protein L14-A	CAN33_0012485	YEVQK(1)AHAK	3	-0.69041	5	3	1	87.6395	0.00200594	87.639	1	99.4417	0.000757047	99.442	1	95.5016	0.00117398	95.502
	A0A3F3RBN0	223	K	"Actin, gamma domain protein"	ATCC64974_32280	SLPAAQDHK(1)R	2	0.17488	4	3	1	64.906	3.82e-07	166.66	1	126.387	9.28e-05	126.39	1	92.8661	0.00219246	92.866
	A0A117DZN4	121	K	Methionyl-tRNA synthetase	ABL_04074	TPTQQHTEISQAIFK(1)K	3	1.9606	4	3	1	149.004	1.04e-14	149	1	174.872	3.27e-18	174.87	1	166.92	1.96e-15	166.92
	A0A117DZN4	237	K	Methionyl-tRNA synthetase	ABL_04074	VITESWLK(1)EGLK	2	3.0066	3	3	1	110.306	2.55e-05	110.31	1	96.0675	0.000272085	96.067	1	101.888	3.99e-05	101.89
	A0A3F3RYW7	281	K	S-adenosylmethionine synthase	ATCC64974_104260	DYSK(1)VDR	2	-0.14377	16	3	1	119.406	0.00414249	119.41	1	122.176	0.00352542	122.18	1	130.221	0.00289297	130.22
	A0A3F3RYW7	360	K	S-adenosylmethionine synthase	ATCC64974_104260	ELDLAK(1)PIYFK	2	-3.0745	14	3	1	138.219	2.79e-06	138.22	1	138.219	2.79e-06	138.22	1	54.2593	1.07e-06	143.96
	A0A3F3RYW7	365	K	S-adenosylmethionine synthase	ATCC64974_104260	PIYFK(1)TAK	2	0.35191	10	3	1	114.498	0.00166721	114.5	1	114.498	0.00166721	114.5	1	93.4285	0.00531631	93.429
	A0A3F3RYW7	368	K	S-adenosylmethionine synthase	ATCC64974_104260	TAK(1)NGHFTNQEFSWEKPK	4	0.19108	14	3	1	89.47	3e-06	102.89	1	102.078	1.7e-06	111.77	1	95.1907	2.71e-06	104.88
	A0A3F3RYW7	89	K	S-adenosylmethionine synthase	ATCC64974_104260	GAIQDIGYDASEK(1)GFDYK	2	-0.16275	19	3	1	201.176	2.6e-34	225.13	1	210.977	1.13e-28	214.24	1	200.993	3.14e-34	221.47
	A0A3F3RYW7	277	K	S-adenosylmethionine synthase	ATCC64974_104260	IIVDTYGGWGAHGGGAFSGK(1)DYSK	3	0.035392	7	3	1	136.565	2.79e-11	136.57	1	121.505	2.76e-08	121.5	1	187.794	1.34e-23	187.79
	A0A3F3RYW7	257	K	S-adenosylmethionine synthase	ATCC64974_104260	K(1)IIVDTYGGWGAHGGGAFSGK	3	0.55667	8	3	1	112.581	1.02e-06	112.58	1	121.205	2.07e-07	121.21	1	118.356	4.75e-07	118.36
	A0A3F3RYW7	161	K	S-adenosylmethionine synthase	ATCC64974_104260	K(1)NGTIPWLRPDTK	3	-3.3092	3	3	1	58.8852	0.0123913	58.885	1	82.6513	0.000466649	82.651	1	84.7534	0.000409361	84.753
	A0A3F3RYW7	73	K	S-adenosylmethionine synthase	ATCC64974_104260	LDYQK(1)VIR	2	-0.082111	10	3	1	129.421	0.00071231	129.42	1	117.89	0.000233696	154.49	1	130.748	0.000682612	130.75
	A0A3F3RYW7	154	K	S-adenosylmethionine synthase	ATCC64974_104260	LNK(1)AMTDAR	2	-1.582	10	3	1	54.094	0.00155971	99.788	1	108.929	0.00107097	108.93	1	52.1672	0.000993303	110.38
	A0A3F3RYW7	381	K	S-adenosylmethionine synthase	ATCC64974_104260	NGHFTNQEFSWEK(1)PK	3	-0.59164	3	3	1	88.7681	0.000179179	88.768	1	88.7681	0.000157175	88.768	1	119.446	2.87e-07	119.45
	A0A3F3RYW7	354	K	S-adenosylmethionine synthase	ATCC64974_104260	PGVIVK(1)ELDLAK	2	0.48255	3	3	1	149.693	2.98e-08	149.69	1	160.184	1.52e-08	160.18	1	153.753	2.41e-08	153.75
	A0A3F3RYW7	188	K	S-adenosylmethionine synthase	ATCC64974_104260	TQVTIEYAHDNGAVK(1)PLR	3	0.28388	22	3	1	64.7047	1.41e-15	162.59	1	70.3345	1.45e-10	142.39	1	120.9	1.52e-15	161.91
	A0A3F3RYW7	215	K	S-adenosylmethionine synthase	ATCC64974_104260	VLK(1)EQIIK	2	0.027287	9	3	1	121.048	0.00106309	121.05	1	109.714	0.00210834	109.71	1	109.714	0.00210834	109.71
	A0A117E011	409	K	Mannose-6-phosphate isomerase	ABL_04501	ITVGHK(1)TEEVK	3	-0.28199	3	3	1	54.0231	0.028262	54.023	1	49.2801	0.0207883	49.28	1	63.8636	0.0142597	63.864
	A0A254TNP1	294	K	NADPH--cytochrome P450 reductase	cprA	ELFTVK(1)DR	2	0.74752	4	3	1	69.8117	0.0200194	69.812	1	68.8461	0.0213511	68.846	1	74.9199	0.0129735	74.92
	A0A254TNP1	341	K	NADPH--cytochrome P450 reductase	cprA	FLQVFGLEGK(1)R	2	-0.25157	3	3	1	71.0845	0.0115265	71.085	1	81.5247	0.00236905	81.525	1	83.0451	0.00217972	83.045
	A0A3F3RGS8	15	K	Uncharacterized protein	ATCC64974_44320	EAFSLFDK(1)R	2	0.44318	3	3	1	94.3092	0.00374045	94.309	1	85.3546	0.00646651	85.355	1	114.513	0.00105438	114.51
	A0A254UHY7	268	K	TauD domain-containing protein	ATCC64974_91030	VYTK(1)WDPYYVR	2	0.88052	3	3	1	115.327	3.58e-05	115.33	1	73.9005	0.00762843	73.9	1	63.4729	0.018631	63.473
	A0A117E0E5	180	K	NAD(P)-bd_dom domain-containing protein	ABL_05114	GFAGLVGK(1)IHSGLK	2	0.16589	4	3	1	54.4024	0.0200084	54.402	1	68.0444	0.00464637	68.044	1	65.2186	0.0078285	65.219
	A0A117E0T9	668	K	Transketolase	ABL_04516	AVATIDFYK(1)GHTVR	2	0.062002	13	3	1	85.9091	1.35e-06	113.25	1	132.966	2.97e-09	132.97	1	194.475	1.17e-15	194.48
	A0A117E0T9	206	K	Transketolase	ABL_04516	CAFTEDVMK(1)R	2	-0.66475	18	3	1	72.2004	1.52e-06	150.61	1	91.5493	5.97e-07	163.64	1	107.555	6.3e-05	133.23
	A0A117E0T9	241	K	Transketolase	ABL_04516	CQAVTDK(1)PSVIR	2	-0.62842	7	3	1	51.1346	2.7e-07	145.29	1	45.5072	1.14e-06	138.2	1	160.56	1.47e-08	160.56
	A0A117E0T9	233	K	Transketolase	ABL_04516	DGDNDLEGIEAAIK(1)K	2	-2.1251	3	3	1	89.466	0.000139328	89.466	1	161.944	1.77e-14	161.94	1	100.426	1.17e-05	100.43
	A0A117E0T9	578	K	Transketolase	ABL_04516	EK(1)HGIAAR	2	-0.36271	3	3	1	143.374	0.000399913	143.37	1	130.311	0.000692394	130.31	1	82.7505	0.00928027	82.75
	A0A117E0T9	658	K	Transketolase	ABL_04516	KFEFTPEGISK(1)R	3	-0.18241	20	3	1	106.007	6.24e-06	132.32	1	100.528	2.08e-05	110.08	1	97.9545	2.36e-05	101.53
	A0A117E0T9	643	K	Transketolase	ABL_04516	FGASGPYK(1)DVYK	2	0.3258	10	3	1	156.362	2.05e-08	156.36	1	149.225	3.04e-08	149.23	1	170.04	1.46e-09	170.04
	A0A117E0T9	308	K	Transketolase	ABL_04516	HAAEGAAK(1)EQEWNQLLQK	3	-0.9168	11	3	1	179.741	3.42e-22	179.74	1	181.513	1.19e-34	225.7	1	185.143	1.19e-34	225.7
	A0A117E0T9	648	K	Transketolase	ABL_04516	K(1)FEFTPEGISK	2	-0.52842	9	3	1	158.417	5.94e-08	158.42	1	136.698	4.44e-06	136.7	1	140.244	2.98e-06	140.24
	A0A117E0T9	360	K	Transketolase	ABL_04516	K(1)LSEAVLEK	2	0.38092	6	3	1	108.697	0.0014789	108.7	1	115.574	0.000976975	115.57	1	101.393	0.00201194	101.39
	A0A117E0T9	344	K	Transketolase	ABL_04516	LAEGWEK(1)SLPVYK	2	0.22409	17	3	1	162.927	1.42e-16	169.9	1	74.0996	6.9e-16	165.38	1	143.756	1.92e-15	155.25
	A0A117E0T9	350	K	Transketolase	ABL_04516	SLPVYK(1)PTDAAVATR	2	0.48692	6	3	1	121.955	2.21e-07	121.95	1	124.776	1.32e-09	124.78	1	118.191	7.98e-07	118.19
	A0A117E0T9	269	K	Transketolase	ABL_04516	LQGTGGVHGNPLK(1)ADDCEGVK	3	0.014618	8	3	1	159.143	1.79e-15	159.14	1	168.639	3.65e-16	168.64	1	119.269	3.7e-07	119.27
	A0A117E0T9	337	K	Transketolase	ABL_04516	LSGK(1)LAEGWEK	2	-0.0064567	9	3	1	142.968	1.36e-06	142.97	1	149.225	7.5e-08	149.23	1	167.711	1.16e-08	167.71
	A0A117E0T9	256	K	Transketolase	ABL_04516	LTTTIGFGSK(1)LQGTGGVHGNPLK	3	0.24259	7	3	1	188.193	4.86e-23	188.19	1	143.396	3.12e-11	143.4	1	207.07	3.38e-31	207.07
	A0A117E0T9	517	K	Transketolase	ABL_04516	PADGNETSAAYYSALTSK(1)HTPSILALTR	3	0.3461	8	3	1	269.185	8.1e-69	269.19	1	271.439	7.23e-69	271.44	1	303.718	3.63e-83	303.72
	A0A117E0T9	540	K	Transketolase	ABL_04516	QNLPQLEASTIEK(1)ALK	3	-0.22364	10	3	1	187.004	2.59e-18	187	1	68.3287	1.96e-14	150.39	1	123.626	6.71e-18	174.39
	A0A117E0T9	300	K	Transketolase	ABL_04516	QTFVVPQQVYDLYHK(1)HAAEGAAK	4	0.7673	12	3	1	167.614	1.63e-16	167.61	1	138.486	6.7e-11	138.49	1	154.129	8e-16	154.13
	A0A117E0T9	325	K	Transketolase	ABL_04516	YASEYPK(1)EHAELTR	3	-0.13685	9	3	1	115.91	9.95e-07	115.91	1	194.773	3.84e-16	194.77	1	71.98	5.78e-14	173.03
	A0A254U1W0	382	K	Lyase family protein	ATCC64974_910	MSHASIDEK(1)TR	3	-0.63699	5	3	1	69.7206	0.00641281	69.721	1	65.6946	4.27e-05	100.04	1	74.5299	0.000578481	87.184
	A0A254U4R0	30	K	Nop domain-containing protein	ATCC64974_70590	LK(1)EVQEGVNDLASFGK	2	-1.6707	3	3	1	105.886	3.68e-06	105.89	1	62.2785	0.0149477	62.278	1	60.0927	0.0172421	60.093
	A0A254U4R0	164	K	Nop domain-containing protein	ATCC64974_70590	VK(1)FSVQR	2	0.39828	3	3	1	91.9001	0.0144543	91.9	1	104.209	0.00752865	104.21	1	83.7525	0.0207287	83.753
	A0A254U4R0	100	K	Nop domain-containing protein	ATCC64974_70590	VVLGLADK(1)ALAGSIK	2	-2.239	3	3	1	113.654	1.49e-06	113.65	1	78.6898	0.000637643	78.69	1	74.2961	0.00239874	74.296
	A0A117E0X2	221	K	Eukaryotic translation initiation factor 3 subunit K	ABL_05809	VPTNK(1)ENEAR	2	-0.19743	6	3	1	124.456	7.42e-05	124.46	1	136.957	3.42e-05	136.96	1	121.68	0.000119797	121.68
	A0A3F3RM19	121	K	Protein kinase domain family protein	ATCC64974_69340	AYAPTVK(1)R	2	-1.5793	3	3	1	105.136	0.00345445	105.14	1	109.012	0.0029664	109.01	1	83.2061	0.0124374	83.206
	A0A254U448	171	K	Chaperone protein DnaK	ATCC64974_68890	EVEAGK(1)QDR	2	0.099781	8	3	1	131.504	0.000221497	131.5	1	147.405	7.29e-05	147.4	1	133.134	0.000206143	133.13
	A0A254U448	219	K	Chaperone protein DnaK	ATCC64974_68890	LK(1)VGGNVEEDR	2	0.74128	6	3	1	99.4999	9.56e-05	99.5	1	99.4999	9.56e-05	99.5	1	85.5216	0.00137084	85.522
	A0A254U448	206	K	Chaperone protein DnaK	ATCC64974_68890	VLLK(1)ESVEQGYK	2	0.98522	6	3	1	119.386	9.83e-06	119.39	1	142.097	6.61e-07	142.1	1	134.99	1.53e-06	134.99
	A0A3F3RLK4	88	K	Cytochrome b5 heme-binding domain-containing protein	ATCC64974_67750	ARPELIK(1)VLTYK	3	0.16763	5	3	1	76.3572	0.000909688	76.357	1	81.2391	0.000723529	81.239	1	76.3572	0.000909688	76.357
	A0A3F3RLK4	263	K	Cytochrome b5 heme-binding domain-containing protein	ATCC64974_67750	DPTAK(1)FK	2	0.2545	3	3	1	58.9172	0.0557885	58.917	1	67.032	0.0418348	67.032	1	56.5468	0.0598645	56.547
	A0A3F3RLK4	265	K	Cytochrome b5 heme-binding domain-containing protein	ATCC64974_67750	FK(1)FLAAEALR	2	-0.30363	9	3	1	108.697	0.000440463	108.7	1	99.2826	0.000703259	99.283	1	108.697	0.000440463	108.7
	A0A3F3RLK4	303	K	Cytochrome b5 heme-binding domain-containing protein	ATCC64974_67750	DYVSGQMWK(1)EK	2	-1.3045	6	3	1	79.492	0.00192091	79.492	1	115.327	3.58e-05	115.33	1	94.5381	0.000548277	94.538
	A0A3F3RLK4	357	K	Cytochrome b5 heme-binding domain-containing protein	ATCC64974_67750	EIGCGEAALK(1)K	2	0.32873	5	3	1	75.5657	0.00333962	75.566	1	74.9616	0.0044432	74.962	1	77.7442	0.00283986	77.744
	A0A3F3RLK4	358	K	Cytochrome b5 heme-binding domain-containing protein	ATCC64974_67750	K(1)TFDDYNLIAEGK	2	0.63852	4	3	1	181.26	1.09e-13	181.26	1	71.9353	0.00580281	71.935	1	177.633	1.38e-13	177.63
	A0A3F3RLK4	544	K	Cytochrome b5 heme-binding domain-containing protein	ATCC64974_67750	EPAK(1)FSIPEK	2	1.0628	3	3	1	88.2402	0.002257	88.24	1	101.295	0.000623278	101.3	1	85.9631	0.00257741	85.963
	A0A3F3RLK4	550	K	Cytochrome b5 heme-binding domain-containing protein	ATCC64974_67750	FSIPEK(1)EYSMEEIAK	2	-0.98774	10	3	1	85.2801	2.33e-06	104.95	1	90.7254	0.000271743	90.725	1	88.7681	0.000331248	88.768
	A0A3F3RLK4	559	K	Cytochrome b5 heme-binding domain-containing protein	ATCC64974_67750	EYSMEEIAK(1)HNK	3	-1.2475	4	3	1	212.9	4.47e-15	212.9	1	42.976	3.96e-31	272.65	1	251.025	5.54e-24	251.03
	A0A3F3RLK4	563	K	Cytochrome b5 heme-binding domain-containing protein	ATCC64974_67750	K(1)DDLWIVVK	2	0.46293	3	3	1	139.433	0.000200415	139.43	1	161.174	5.1e-05	161.17	1	145.987	0.000116147	145.99
	A0A3F3RLK4	370	K	Cytochrome b5 heme-binding domain-containing protein	ATCC64974_67750	TFDDYNLIAEGK(1)K	2	0.33394	5	3	1	175.214	1.58e-13	175.21	1	194.864	4.35e-16	194.86	1	161.867	1.08e-10	161.87
	A0A3F3RLK4	319	K	Cytochrome b5 heme-binding domain-containing protein	ATCC64974_67750	LILNSK(1)ASNVLDFHTR	3	1.0527	9	3	1	56.1208	6.89e-10	123.42	1	95.7512	1.04e-06	113.01	1	108.634	1.47e-06	108.63
	A0A3F3RLK4	343	K	Cytochrome b5 heme-binding domain-containing protein	ATCC64974_67750	MTGK(1)ELAK	2	0.90244	3	3	1	41.7238	0.0594978	41.724	1	49.536	0.0420897	49.536	1	48.1575	0.0451616	48.157
	A0A3F3RLK4	76	K	Cytochrome b5 heme-binding domain-containing protein	ATCC64974_67750	QFYDDTLK(1)SAR	2	-1.4314	16	3	1	113.379	7.04e-06	124.12	1	106.667	5.1e-06	130.56	1	114.71	6.62e-08	151.79
	A0A3F3RLK4	625	K	Cytochrome b5 heme-binding domain-containing protein	ATCC64974_67750	VK(1)GQTPSLEL	2	-1.4552	4	3	1	81.0165	0.00327343	81.017	1	93.0956	0.00157381	93.096	1	82.2607	0.00309837	82.261
	A0A3F3RLK4	258	K	Cytochrome b5 heme-binding domain-containing protein	ATCC64974_67750	VQVHPTGLVDPK(1)DPTAK	3	-0.25786	6	3	1	76.5863	0.000448641	76.586	1	99.6628	2.97e-06	99.663	1	107.51	1.99e-06	107.51
	Q6A596	246	K	Central kinetochore-associated family protein	sspA	ATAGDTHLGGQDFDTNLLDHFK(1)K	4	0.45519	20	3	1	95.1222	5.83e-17	169.85	1	148.747	1.06e-15	148.75	1	70.9935	9.55e-16	150.94
	Q6A596	137	K	Central kinetochore-associated family protein	sspA	EVAETK(1)LGK	2	0.76475	8	3	1	82.645	0.00534138	82.645	1	105.358	0.00126188	105.36	1	83.9983	0.00503958	83.998
	Q6A596	87	K	Central kinetochore-associated family protein	sspA	RFEDPIVK(1)K	2	-0.5628	7	3	1	81.2963	0.0134052	81.296	1	101.381	0.0273036	101.38	1	82.2787	0.0129074	82.279
	Q6A596	88	K	Central kinetochore-associated family protein	sspA	K(1)DVESWPFK	2	-0.015437	7	3	1	126.387	0.00036814	126.39	1	135.859	0.00024637	135.86	1	142.827	0.000156785	142.83
	Q6A596	531	K	Central kinetochore-associated family protein	sspA	FK(1)SSDEAFTK	2	-0.98919	9	3	1	118.905	0.000188333	118.9	1	124.423	7.43e-05	124.42	1	94.7673	0.0013386	94.767
	Q6A596	539	K	Central kinetochore-associated family protein	sspA	SSDEAFTK(1)K	2	-0.76314	14	3	1	121.733	8.32e-06	182.65	1	143.034	1.57e-05	171.56	1	128.857	6.23e-05	157.96
	Q6A596	429	K	Central kinetochore-associated family protein	sspA	GQTVPTIK(1)K	2	0.23415	7	3	1	88.4955	0.00551033	88.495	1	99.815	0.00212714	99.815	1	88.4955	0.00551033	88.495
	Q6A596	192	K	Central kinetochore-associated family protein	sspA	IINEPTAAAIAYGLGSGK(1)SDK	3	-0.0017871	13	3	1	142.233	1.16e-10	142.23	1	140.483	1.06e-10	140.48	1	129.851	1.91e-10	129.85
	Q6A596	352	K	Central kinetochore-associated family protein	sspA	IQK(1)LLSDFFDGK	2	-3.5475	3	3	1	130.565	0.000118737	130.56	1	113.946	0.000358713	113.95	1	115.574	1.64e-05	115.57
	Q6A596	361	K	Central kinetochore-associated family protein	sspA	LLSDFFDGK(1)K	2	-0.24018	32	3	1	163.638	3.1e-07	167.67	1	163.638	5.91e-08	174.41	1	155.058	1.21e-06	155.06
	Q6A596	144	K	Central kinetochore-associated family protein	sspA	VEK(1)AVITVPAYFNDNQR	3	2.0805	11	3	1	136.261	6.92e-10	136.26	1	45.7362	9.95e-10	131.45	1	46.5141	6.92e-10	136.26
	Q6A596	609	K	Central kinetochore-associated family protein	sspA	LITK(1)AMATR	2	0.71071	7	3	1	77.5333	0.00192172	96.143	1	98.0483	0.00157143	98.048	1	98.0483	0.00157143	98.048
	Q6A596	131	K	Central kinetochore-associated family protein	sspA	MK(1)EVAETK	2	0.34628	14	3	1	133.134	0.000629181	133.13	1	133.134	0.000629181	133.13	1	136.566	0.000552329	136.57
	Q6A596	162	K	Central kinetochore-associated family protein	sspA	QATK(1)DAGAIAGLNVLR	2	-0.14264	4	3	1	199.839	1.39e-22	199.84	1	128.821	3.13e-10	128.82	1	204.675	1.04e-22	204.67
	Q6A596	255	K	Central kinetochore-associated family protein	sspA	TGK(1)DLSGDAR	2	0.9091	7	3	1	149.492	1.17e-06	149.49	1	134.754	4.12e-05	134.75	1	115.287	0.000277702	115.29
	Q6A596	566	K	Central kinetochore-associated family protein	sspA	VEEIVSDPTMSLK(1)LK	2	-0.029746	7	3	1	130.717	9.71e-10	130.72	1	113.654	8e-10	130.72	1	122.629	8.12e-10	130.47
	Q6A596	498	K	Central kinetochore-associated family protein	sspA	VTATEK(1)SSGR	2	0.31622	20	3	1	143.96	1.18e-05	143.96	1	143.96	1.18e-05	143.96	1	143.96	1.18e-05	143.96
	A0A117E1B7	842	K	5'-3' exoribonuclease 1	ABL_06464	IESSYSK(1)R	2	-0.1343	3	3	1	108.743	0.00300037	108.74	1	109.714	0.00287805	109.71	1	97.4306	0.00522917	97.431
	A0A117E1B7	112	K	5'-3' exoribonuclease 1	ABL_06464	TALDAETAK(1)EK	2	-0.056369	3	3	1	92.2466	0.000757329	92.247	1	120.574	1.72e-05	120.57	1	111.936	4.78e-05	111.94
	A0A117E1B7	1165	K	5'-3' exoribonuclease 1	ABL_06464	VVYAQDSGK(1)VPIATR	2	0.34542	3	3	1	169.923	1.64e-15	169.92	1	124.251	1.35e-09	124.25	1	137.395	5.78e-10	137.39
	A0A3F3R4L6	78	K	Profilin	ATCC64974_2800	FVTIK(1)ADDR	2	0.64703	9	3	1	116.518	0.000665229	116.52	1	79.1602	0.000425087	119.68	1	116.518	0.000665229	116.52
	A0A3F3R4L6	90	K	Profilin	ATCC64974_2800	GK(1)EGIVVVK	2	0.12989	6	3	1	92.5385	0.00313499	92.538	1	85.5332	0.00469728	85.533	1	76.2278	0.0067725	76.228
	A0A117E1H9	1032	K	UV-damaged DNA binding protein	ABL_04608	EAK(1)EPYR	2	-2.4583	3	3	1	81.1906	0.0227017	81.191	1	86.7939	0.0183866	86.794	1	70.5248	0.0358288	70.525
	A0A117E1H9	679	K	UV-damaged DNA binding protein	ABL_04608	IALVDK(1)ER	2	0.14125	3	3	1	88.8188	0.00702755	88.819	1	88.8188	0.00702755	88.819	1	101.721	0.00284544	101.72
	A0A117E1J4	497	K	ATP-citrate synthase subunit 1	ABL_04653	AFDK(1)GMSPR	2	-1.2991	20	3	1	114.968	0.000748064	114.97	1	85.3546	0.00104743	105.2	1	87.8065	0.00332766	88.495
	A0A117E1J4	107	K	ATP-citrate synthase subunit 1	ABL_04653	AMAK(1)HPDVDTVVNFASSR	3	1.6768	6	3	1	116.605	8.76e-07	116.6	1	59.3721	3.75e-08	107.65	1	93.4997	0.000116483	93.5
	A0A117E1J4	157	K	ATP-citrate synthase subunit 1	ABL_04653	EIMVK(1)AK	2	-0.27738	4	3	1	64.8033	0.0438142	64.803	1	73.0388	0.0259719	73.039	1	74.4152	0.0247091	74.415
	A0A117E1J4	161	K	ATP-citrate synthase subunit 1	ABL_04653	EK(1)GITIIGPATVGGIKPGAFK	3	-0.32591	10	3	1	170.889	6.1e-22	172.3	1	167.261	2.25e-16	169.85	1	162.655	6.55e-16	167.51
	A0A117E1J4	513	K	ATP-citrate synthase subunit 1	ABL_04653	ENK(1)LIPGIGHR	3	0.025871	6	3	1	43.8967	0.000751722	83.182	1	91.3133	0.000399747	91.313	1	69.7206	0.00487271	69.721
	A0A117E1J4	351	K	ATP-citrate synthase subunit 1	ABL_04653	EVYDDQVK(1)K	2	-0.15343	21	3	1	104.2	0.00140464	109.71	1	118.334	0.000775512	118.33	1	108.743	0.00147555	108.74
	A0A117E1J4	356	K	ATP-citrate synthase subunit 1	ABL_04653	GIVK(1)PQPEPVVPK	2	-0.25926	3	3	1	61.4093	0.017849	61.409	1	57.2674	0.0227029	57.267	1	83.087	0.00076364	83.087
	A0A117E1J4	541	K	ATP-citrate synthase subunit 1	ABL_04653	K(1)HFPSTK	2	-2.3735	3	3	1	90.3698	0.0136992	90.37	1	119.173	0.000165878	119.17	1	79.7126	0.0269966	79.713
	A0A117E1J4	622	K	ATP-citrate synthase subunit 1	ABL_04653	SIGLIAHYLDQK(1)R	2	0.15258	8	3	1	79.8855	0.00124243	79.885	1	126.705	5.34e-06	126.71	1	128.355	2.31e-08	128.35
	A0A117E1J4	320	K	ATP-citrate synthase subunit 1	ABL_04653	TEVQFGHAGASANSDLETAVAK(1)NK	3	-0.39518	5	3	1	246.773	3.35e-53	246.77	1	229.099	1.06e-41	229.1	1	231.892	8.44e-42	231.89
	A0A117E1J4	536	K	ATP-citrate synthase subunit 1	ABL_04653	VELVK(1)EFAK	2	-0.31119	6	3	1	109.29	0.00105166	109.29	1	108.57	0.00109017	108.57	1	101.646	0.00146035	101.65
	A0A117E1S5	166	K	Phosphomannomutase	ABL_07169	DLVDALK(1)K	2	-1.9419	6	3	1	81.2963	0.0134052	81.296	1	95.7414	0.00608515	95.741	1	60.4363	0.0241469	71.501
	A0A117E1S5	153	K	Phosphomannomutase	ABL_07169	EFEAYDK(1)IHNIR	3	2.2739	5	3	1	91.9612	0.00017365	93.243	1	91.9612	0.000600467	91.961	1	102.4	1.85e-05	102.4
	A0A117E1S5	146	K	Phosphomannomutase	ABL_07169	K(1)EFEAYDK	2	3.0914	6	3	1	112.711	0.0025008	112.71	1	125.969	0.00107788	125.97	1	114.401	0.00228803	114.4
	A0A117E1S5	204	K	Phosphomannomutase	ABL_07169	TYCLQHVEAEK(1)DITGIDYK	3	-2.4744	3	3	1	48.9189	0.0302185	48.919	1	56.3465	0.0143345	56.347	1	62.7394	0.00987594	62.739
	A0A117E1S5	118	K	Phosphomannomutase	ABL_07169	YIANLELPK(1)K	2	3.9857	3	3	1	111.734	0.00049886	111.73	1	110.884	0.000527513	110.88	1	119.528	0.00023606	119.53
	A0A254U0S5	462	K	Catalase	ATCC64974_10470	ALSPK(1)FR	2	-0.16923	3	3	1	69.9985	0.0367339	69.998	1	60.9719	0.0522553	60.972	1	71.1411	0.0347691	71.141
	A0A254U0S5	716	K	Catalase	ATCC64974_10470	ESVQIAK(1)GAK	2	0.33013	4	3	1	76.2278	0.00394724	76.228	1	96.3419	0.00111704	96.342	1	85.3546	0.00266303	85.355
	A0A254U0S5	138	K	Catalase	ATCC64974_10470	FSTVQGSK(1)GSADTVR	2	-0.26613	7	3	1	138.186	5.32e-10	138.19	1	134.807	5.37e-18	185.67	1	127.664	2.54e-10	142.91
	A0A254U0S5	25	K	Catalase	ATCC64974_10470	K(1)TVDLER	2	0.051003	6	3	1	99.1386	0.0121218	99.139	1	111.947	0.0079236	111.95	1	124.983	0.0043285	124.98
	A0A254U0S5	116	K	Catalase	ATCC64974_10470	LLESCEDVTYAK(1)VLTDTSR	3	-0.37455	3	3	1	140.277	2.05e-10	140.28	1	145.426	5.31e-11	145.43	1	121.014	2.86e-07	121.01
	A0A117E1Y2	606	K	Catalase	ABL_06316	SPIYADGESK(1)ETSQGIIADHQYDGQR	3	0.22248	13	3	1	185.18	1.62e-53	245.49	1	187.753	3.6e-54	261.78	1	242.943	7.56e-78	297.98
	A0A254U0S5	595	K	Catalase	ATCC64974_10470	VAGALPFVIGTK(1)R	2	-0.41083	3	3	1	65.0429	0.0185524	65.043	1	71.9334	0.00752929	71.933	1	56.5691	0.0321083	56.569
	A0A117E2A2	375	K	cAMP-dependent protein kinase regulatory subunit	ABL_05868	AASIVAK(1)TEVK	2	0.12157	3	3	1	64.1212	0.0177633	64.121	1	64.1212	0.0177633	64.121	1	61.4189	0.0213799	61.419
	A0A117E2A2	303	K	cAMP-dependent protein kinase regulatory subunit	ABL_05868	AK(1)IADALDAIK	2	0.35465	9	3	1	73.4351	8.15e-05	102.4	1	65.1792	0.00111393	88.338	1	66.9887	0.00197467	78.903
	A0A117E2A2	152	K	cAMP-dependent protein kinase regulatory subunit	ABL_05868	LK(1)TAVSSNFLFSHLDDDQFK	3	-2.5015	5	3	1	103.311	2.25e-06	103.31	1	162.324	1.6e-15	162.32	1	171.068	1.18e-18	171.07
	A0A117E2A2	179	K	cAMP-dependent protein kinase regulatory subunit	ABL_05868	SVLDALVEK(1)PIPAK	2	0.138	3	3	1	49.9877	0.0375862	49.988	1	92.9393	0.000122487	92.939	1	95.2645	0.00016473	95.264
	A0A254TZY9	7	K	Tetratricopeptide repeat family protein	ATCC64974_65660	ASLSTK(1)TGQVVDR	2	-0.42027	3	3	1	114.705	2.54e-06	114.7	1	122.639	2.32e-07	122.64	1	154.102	9.64e-11	154.1
	A0A254TZY9	100	K	Tetratricopeptide repeat family protein	ATCC64974_65660	DPK(1)TGEIFR	2	-0.83181	5	3	1	123.863	0.000293455	123.86	1	119.224	0.000520549	119.22	1	103.255	0.00137432	103.26
	A0A254TZY9	452	K	Tetratricopeptide repeat family protein	ATCC64974_65660	EK(1)LSLDLEQTGK	2	-0.63026	3	3	1	94.1217	0.000399778	94.122	1	77.6441	0.00148114	77.644	1	96.4641	0.000246058	96.464
	A0A254TZY9	181	K	Tetratricopeptide repeat family protein	ATCC64974_65660	IIAK(1)YDIR	2	0.17348	5	3	1	51.1131	0.0467944	51.113	1	51.0662	0.0469211	51.066	1	56.2581	0.038714	56.258
	A0A254TZY9	398	K	Tetratricopeptide repeat family protein	ATCC64974_65660	NK(1)TGAPLVVR	2	-0.21686	4	3	1	90.0503	0.00200231	90.05	1	73.8853	0.00641952	73.885	1	76.2278	0.00394724	76.228
	A0A254TZY9	582	K	Tetratricopeptide repeat family protein	ATCC64974_65660	VDDSSASIGK(1)R	2	-0.0063119	8	3	1	102.047	0.00235658	102.05	1	142.996	1.85e-06	143	1	121.68	1.82e-05	121.68
	A0A254TZY9	424	K	Tetratricopeptide repeat family protein	ATCC64974_65660	VEEWQIDLDK(1)K	2	0.26852	4	3	1	134.99	5.14e-06	134.99	1	135.098	5.1e-06	135.1	1	127.174	8.35e-06	127.17
	A0A117E2E5	41	K	Beta-glucosidase	ABL_08131	DK(1)AAQVTSK	2	0.50093	9	3	1	110.382	0.000993303	110.38	1	114.894	0.000752048	114.89	1	123.112	0.000312673	123.11
	A0A117E2E5	3525	K	Beta-glucosidase	ABL_08131	ELK(1)GFTK	2	0.41574	3	3	1	72.7893	0.0228504	72.789	1	97.0933	0.010455	97.093	1	93.1955	0.0134567	93.195
	A0A117E2E5	3257	K	Beta-glucosidase	ABL_08131	GSK(1)HLNAGQTYK	3	-0.30527	3	3	1	50.8967	0.0165999	50.897	1	57.4139	0.0114861	57.414	1	43.0301	0.0318068	43.03
	A0A117E2E5	205	K	Beta-glucosidase	ABL_08131	K(1)GLQVGEGK	2	-0.13895	3	3	1	95.8224	0.00327979	95.822	1	88.9485	0.00537242	88.948	1	110.534	0.00134484	110.53
	A0A117E2E5	3237	K	Beta-glucosidase	ABL_08131	LLIDNETVVDNTK(1)NQR	2	1.8963	3	3	1	193.473	4.73e-19	193.47	1	199.148	1.44e-22	199.15	1	207.852	8.04e-23	207.85
	A0A117E2E5	162	K	Beta-glucosidase	ABL_08131	NVDEIVINAGK(1)R	2	-0.62391	9	3	1	193.732	1.35e-12	193.73	1	134.49	2.17e-06	134.49	1	174.228	2.32e-11	174.23
	A0A117E2E5	273	K	Beta-glucosidase	ABL_08131	QVAQVAYEK(1)K	2	-0.33092	9	3	1	143.96	1.61e-05	143.96	1	169.993	1.45e-07	169.99	1	152.538	1.39e-06	152.54
	A0A117E2N1	86	K	Uncharacterized protein	ABL_08461	EVETK(1)GLDFVDR	2	0.14133	15	3	1	147.262	1.61e-08	159.5	1	150.693	2.84e-08	150.69	1	138.02	2.84e-08	150.69
	A0A254U0L0	206	K	Alcohol acetyltransferase family protein	ATCC64974_7470	NK(1)EETVR	2	-0.094985	6	3	1	121.989	0.00356708	121.99	1	110.807	0.00605841	110.81	1	109.012	0.00645837	109.01
	A0A254TQL7	319	K	T-complex protein 1 subunit delta	ATCC64974_52630	ILAVK(1)DIER	2	0.32937	3	3	1	87.258	0.0043126	87.258	1	99.815	0.00155825	99.815	1	88.4955	0.00403663	88.495
	A0A254TQL7	314	K	T-complex protein 1 subunit delta	ATCC64974_52630	LK(1)ILAVK	2	-0.36022	5	3	1	94.2618	0.0126355	94.262	1	94.2618	0.0126355	94.262	1	94.2618	0.0126355	94.262
	A0A254TQL7	117	K	T-complex protein 1 subunit delta	ATCC64974_52630	LLGK(1)GIHPTVISESFQR	3	2.6909	3	3	1	69.979	0.00295818	69.979	1	91.3172	0.000162678	91.317	1	76.3778	0.000452689	76.378
	A0A254TQL7	367	K	T-complex protein 1 subunit delta	ATCC64974_52630	YVK(1)VTGIK	2	0.082204	3	3	1	60.9103	0.0322972	60.91	1	69.8246	0.0200015	69.825	1	57.5896	0.0368775	57.59
	A0A254TQ83	36	K	Hepatocellular carcinoma-associated antigen 59 family protein	ATCC64974_50820	IK(1)AFGLNR	2	-1.2166	3	3	1	49.4415	0.0649488	49.442	1	53.9678	0.041873	53.968	1	54.7763	0.0407579	54.776
	A0A254TQ83	324	K	Hepatocellular carcinoma-associated antigen 59 family protein	ATCC64974_50820	LLESNQTK(1)GK	2	0.87538	3	3	1	113.926	0.000311298	113.93	1	132.875	4.72e-05	132.88	1	99.5304	0.000668386	99.53
	A0A3F3RXZ1	51	K	Actin-related protein 2/3 complex subunit	ATCC64974_106610	FSLTDELK(1)GHEK	3	1.1779	4	3	1	125.542	1.27e-06	125.54	1	144.572	1.7e-07	144.57	1	123.948	1.37e-06	123.95
	A0A3F3RXZ1	55	K	Actin-related protein 2/3 complex subunit	ATCC64974_106610	GHEK(1)TVTGVDIAPNSGR	3	-0.18267	3	3	1	157.114	3.32e-15	157.11	1	160.431	2.53e-15	160.43	1	124.908	6.68e-10	124.91
	A0A3F3RXZ1	348	K	Actin-related protein 2/3 complex subunit	ATCC64974_106610	K(1)FSTSGVDGR	2	-0.60992	7	3	1	101.393	0.000847513	101.39	1	79.2863	0.00480084	79.286	1	73.9513	0.00864411	73.951
	A0A3F3RXZ1	176	K	Actin-related protein 2/3 complex subunit	ATCC64974_106610	VLSSFIK(1)GVDTRPEPSAWGER	3	-0.3151	3	3	1	99.4067	4.47e-06	99.407	1	63.2246	0.0039262	63.225	1	105.958	1.92e-06	105.96
	A0A254U627	70	K	"Glycosyl hydrolase 65, N-terminal domain family protein"	ATCC64974_72160	EDPVSQK(1)FLK	2	-0.54359	6	3	1	123.596	7.7e-05	123.6	1	110.534	0.000395096	110.53	1	126.387	6.8e-05	126.39
	A0A254U627	73	K	"Glycosyl hydrolase 65, N-terminal domain family protein"	ATCC64974_72160	FLK(1)EQESLWTNTVK	2	1.3506	6	3	1	198.228	9.9e-19	198.23	1	163.991	2.75e-11	163.99	1	185.324	2.53e-14	185.32
	A0A254TPS5	122	K	Cytochrome P450 family protein	ATCC64974_97010	TVHQTK(1)AEGDAQEEAGEDEAPEWSQR	3	-0.2585	9	3	1	260.805	4.35e-54	260.8	1	215.081	1.35e-32	215.08	1	266.238	1.62e-55	266.24
	A0A254U7M6	114	K	Cystathionine beta-synthase	ATCC64974_39000	MSAEK(1)VSVLR	2	2.1583	3	3	1	91.2151	0.00183842	91.215	1	104.144	0.000552909	104.14	1	125.226	7.17e-05	125.23
	A0A254U7M6	364	K	Cystathionine beta-synthase	ATCC64974_39000	SDAFAGSQVK(1)ALR	2	0.010215	3	3	1	168.759	2.01e-11	168.76	1	125.527	1.95e-08	125.53	1	133.148	1.27e-08	133.15
	A0A254U7M6	267	K	Cystathionine beta-synthase	ATCC64974_39000	TADK(1)ESFQYSR	2	-1.0513	3	3	1	104.593	7.38e-05	104.59	1	130.435	5.14e-06	130.44	1	120.528	1.74e-05	120.53
	A0A254U7M6	145	K	Cystathionine beta-synthase	ATCC64974_39000	TPNEAAFDSPESHIGVAK(1)R	3	-0.029707	3	3	1	153.829	3.17e-15	153.83	1	198.487	1.41e-28	198.49	1	196.758	1.53e-28	196.76
	A0A254U7M6	263	K	Cystathionine beta-synthase	ATCC64974_39000	WYK(1)TADK	2	0.67797	3	3	1	110.12	0.00621161	110.12	1	91.8534	0.0144903	91.853	1	71.5012	0.03415	71.501
	A0A505IK06	127	K	Inositol-1-monophosphatase	CAN33_0052130	AK(1)EDGGAMVR	2	2.7576	3	3	1	66.0557	0.0138214	66.056	1	56.043	0.0299978	56.043	1	77.1917	0.00314216	77.192
	A0A117E3U1	209	K	3-hydroxyisobutyrate dehydrogenase	ABL_10279	ELAEK(1)SSVIITSLPGPQHVK	3	-0.59723	4	3	1	95.2273	6.34e-05	95.227	1	144.716	7.28e-11	144.72	1	122.192	1.35e-07	122.19
	A0A254UCW7	166	K	PCI domain-containing protein	ATCC64974_73260	NLMEGSYDK(1)VWR	2	1.6992	3	3	1	58.0983	0.0225586	58.098	1	116.238	1.52e-05	116.24	1	58.0983	0.0164083	58.098
	A0A254TQW1	212	K	Ctr copper transporter family protein	ATCC64974_53220	EANEDK(1)GDLSPLK	2	0.187	3	3	1	192.4	1.48e-14	192.4	1	154.233	1.45e-10	154.23	1	131.358	1.43e-08	131.36
	A0A254TQW1	39	K	Ctr copper transporter family protein	ATCC64974_53220	ELLAK(1)AGFQEIK	2	-1.0296	3	3	1	148.616	3.13e-08	148.62	1	141.581	7.24e-07	141.58	1	113.987	1.91e-05	113.99
	A0A254TQW1	413	K	Ctr copper transporter family protein	ATCC64974_53220	K(1)AGEDVGEK	2	-0.94712	3	3	1	69.3456	0.0208254	69.346	1	81.0165	0.00778716	81.017	1	76.302	0.00922242	76.302
	A0A254TQW1	152	K	Ctr copper transporter family protein	ATCC64974_53220	LIK(1)IDRPILR	3	-0.25594	3	3	1	104.221	0.000320159	104.22	1	97.8134	0.000528747	97.813	1	98.0402	0.000510201	98.04
	A0A254TQW1	60	K	Ctr copper transporter family protein	ATCC64974_53220	PGGK(1)YYLTR	2	0.44777	4	3	1	72.434	0.0111899	72.434	1	90.827	0.00351668	90.827	1	90.827	0.00351668	90.827
	A0A254TQW1	203	K	Ctr copper transporter family protein	ATCC64974_53220	TGASEETDK(1)AAK	2	0.25749	3	3	1	162.486	1.2e-08	162.49	1	138.236	1.13e-06	138.24	1	133.321	1.73e-06	133.32
	A0A254TW71	31	K	Sel1 repeat family protein	ATCC64974_12900	EAIAEMGSVK(1)LFNK	2	0.1575	3	3	1	220.692	1.33e-23	220.69	1	208.272	5.06e-19	208.27	1	183.891	2.91e-14	183.89
	A0A254TW71	202	K	Sel1 repeat family protein	ATCC64974_12900	GSSNSYAIK(1)K	2	-0.19328	9	3	1	88.1337	0.00310145	88.134	1	101.381	0.000847938	101.38	1	107.788	0.000631916	107.79
	A0A254TRD6	190	K	T-complex protein 1 subunit gamma	ATCC64974_55320	TVSFDAGGGK(1)R	2	0.55369	3	3	1	68.7856	0.0157266	68.786	1	85.9631	0.00181632	85.963	1	54.3433	0.0421121	54.343
	A0A3F3RPY9	256	K	Peptidase M28 family protein	ATCC64974_78640	GTAVLPK(1)SVTPSR	2	0.78864	3	3	1	79.6139	0.000922581	79.614	1	84.1734	0.000713925	84.173	1	96.4641	0.000151469	96.464
	A0A254TU69	218	K	Putative integral membrane protein	ATCC64974_78650	ELGADHVINYK(1)TEPNWGDVAR	3	-1.7714	3	3	1	144.822	5.61e-11	144.82	1	165.491	8.37e-16	165.49	1	100.534	2.05e-06	100.53
	A0A254TU69	207	K	Putative integral membrane protein	ATCC64974_78650	LK(1)ELGADHVINYK	3	1.5713	3	3	1	110.379	2.73e-06	110.38	1	98.5924	2.57e-05	98.592	1	117.704	1.2e-06	117.7
	A0A254TU69	341	K	Putative integral membrane protein	ATCC64974_78650	NHFGK(1)LAIK	2	-0.31056	5	3	1	161.789	3.58e-05	161.79	1	119.068	0.00052889	119.07	1	138.396	0.000156586	138.4
	A0A254TV00	207	K	Uncharacterized protein	ATCC64974_81860	EK(1)DVVPLPANDR	2	-0.91198	4	3	1	75.5888	0.00174598	75.589	1	84.3649	0.00104007	84.365	1	53.8685	0.0285885	53.869
	A0A254TV00	392	K	Uncharacterized protein	ATCC64974_81860	LAAEK(1)VK	2	-0.43729	3	3	1	81.2967	0.0160437	81.297	1	76.0346	0.0202538	76.035	1	76.0346	0.0202538	76.035
	A0A124BWE4	133	K	"Oxidoreductase, short-chain dehydrogenase/reductase family"	ABL_02892	AVEEHMNTYK(1)K	2	-0.30871	6	3	1	50.1492	5.18e-11	176.18	1	85.8127	0.000670555	85.813	1	159.99	5.2e-08	159.99
	A0A124BX09	58	K	Nascent polypeptide-associated complex subunit alpha	ABL_03896	AIGK(1)LGLK	2	0.21185	6	3	1	65.2521	0.0263084	65.252	1	55.5305	0.0397175	55.531	1	55.5305	0.0397175	55.531
	A0A124BX09	62	K	Nascent polypeptide-associated complex subunit alpha	ABL_03896	LGLK(1)HVPGITR	3	-0.17257	3	3	1	88.8027	0.000508424	88.803	1	81.709	0.000815494	81.709	1	60.0802	0.0109948	60.08
	A0A124BX09	140	K	Nascent polypeptide-associated complex subunit alpha	ABL_03896	GK(1)APEAEAK	2	0.32565	6	3	1	90.9056	0.00349914	90.906	1	80.7549	0.00576289	80.755	1	91.0872	0.00345864	91.087
	A0A124BX09	76	K	Nascent polypeptide-associated complex subunit alpha	ABL_03896	RPK(1)NILFVINQPDVYR	3	-1.1297	5	3	1	110.843	1.53e-06	110.84	1	108.634	1.8e-06	108.63	1	118.191	6.35e-07	118.19
	A0A124BX74	7	K	Adenosylhomocysteinase	ABL_04200	AAPAQK(1)FK	2	0.132	9	3	1	77.2825	0.00745425	77.282	1	89.5498	0.00445286	89.55	1	100.188	0.00196856	100.19
	A0A124BX74	385	K	Adenosylhomocysteinase	ABL_04200	AEDAEFGK(1)K	2	0.93022	12	3	1	123.86	0.000400634	123.86	1	136.566	0.000237272	136.57	1	136.566	0.000237272	136.57
	A0A124BX74	386	K	Adenosylhomocysteinase	ABL_04200	K(1)YVEFGTTGK	2	0.18959	9	3	1	131.819	6.91e-05	131.82	1	131.819	6.91e-05	131.82	1	116.546	0.00033661	116.55
	A0A124BX74	319	K	Adenosylhomocysteinase	ABL_04200	ANAK(1)SVQNIKPQVDR	3	0.17498	10	3	1	150.257	1.59e-21	213.94	1	92.7492	1.61e-08	136.34	1	84.406	4.93e-10	132.81
	A0A124BX74	325	K	Adenosylhomocysteinase	ABL_04200	SVQNIK(1)PQVDR	2	-0.044874	6	3	1	148.784	7.65e-08	148.78	1	153.739	5.95e-08	153.74	1	164.811	2.15e-08	164.81
	A0A124BX74	175	K	Adenosylhomocysteinase	ABL_04200	EGK(1)LLVPAINVNDSVTK	2	-0.77629	4	3	1	99.0441	2.67e-05	99.044	1	95.2051	0.000183782	95.205	1	102.895	5.4e-06	102.89
	A0A124BX74	189	K	Adenosylhomocysteinase	ABL_04200	LLVPAINVNDSVTK(1)SK	2	-0.59088	8	3	1	142.453	2.91e-10	142.45	1	97.0734	9.39e-11	145.69	1	171.81	7.55e-18	171.81
	A0A124BX74	207	K	Adenosylhomocysteinase	ABL_04200	ESLIDGIK(1)R	2	0.8746	21	3	1	95.7746	0.000266926	134.26	1	81.9717	0.000154073	143.04	1	97.9655	0.000135302	144.5
	A0A124BX74	396	K	Adenosylhomocysteinase	ABL_04200	K(1)PVGVYVLPK	2	-0.42033	6	3	1	90.827	0.00258413	90.827	1	73.8411	0.00884279	73.841	1	93.0956	0.00214838	93.096
	A0A124BX74	395	K	Adenosylhomocysteinase	ABL_04200	YVEFGTTGK(1)K	2	0.070448	13	3	1	104.221	3.68e-07	120.9	1	104.221	9.04e-05	104.22	1	104.221	5.3e-07	119.8
	A0A124BX74	191	K	Adenosylhomocysteinase	ABL_04200	SK(1)FDNLYGCR	2	-0.78666	12	3	1	166.863	2.69e-07	166.86	1	179.575	3.25e-08	179.57	1	172.275	4.78e-08	172.27
	A0A124BX74	229	K	Adenosylhomocysteinase	ABL_04200	VAVVAGYGDVGK(1)GCADALR	2	0.63215	13	3	1	51.2255	1.33e-28	209.25	1	175.394	1.95e-28	204.78	1	182.168	1.81e-34	220.64
	A0A124BX74	47	K	Adenosylhomocysteinase	ABL_04200	YGPDQPLK(1)GAR	2	0.26814	7	3	1	152.638	6.33e-08	152.64	1	145.275	6.7e-07	145.28	1	143.238	1.28e-06	143.24
	A0A124BX74	151	K	Adenosylhomocysteinase	ABL_04200	YPEQLK(1)DCYGLSEETTTGVHHLYR	4	-0.15294	7	3	1	188.985	1.05e-23	188.98	1	107.747	2.15e-07	107.75	1	199.887	1.42e-31	199.89
	A0A254TN71	131	K	NADH-ubiquinone oxidoreductase	ATCC64974_102440	K(1)EIPGTPENVVPVHLRPK	4	0.95802	3	3	1	60.9487	0.00655747	60.949	1	57.1732	0.00811073	57.173	1	56.1208	0.00854372	56.121
	A0A254TN71	126	K	NADH-ubiquinone oxidoreductase	ATCC64974_102440	LNSCVFEK(1)LGLK	2	3.3707	3	3	1	68.8301	0.0100986	68.83	1	66.9887	0.0123743	66.989	1	72.29	0.00582273	72.29
	A0A254UK38	258	K	F-actin-capping protein subunit alpha	ATCC64974_91240	VEWEK(1)VGGYR	2	0.44274	6	3	1	121.608	0.000121576	121.61	1	118.033	0.000209856	118.03	1	119.528	0.000172928	119.53
	A0A3F3RII2	421	K	Uncharacterized protein	ATCC64974_50500	NTTIPTK(1)K	2	0.087299	6	3	1	72.8792	0.0215521	72.879	1	98.582	0.00464567	98.582	1	109.478	0.00290775	109.48
	A0A3F3RLY2	6	K	NMO domain-containing protein	ATCC64974_68940	ASPQK(1)IR	2	-1.2112	3	3	1	77.0577	0.0170598	77.058	1	79.451	0.0158451	79.451	1	60.7599	0.0346806	60.76
	A0A3F3RLY2	238	K	NMO domain-containing protein	ATCC64974_68940	FILADEAGAPK(1)AHQEAVR	3	-0.30953	5	3	1	113.883	1.23e-06	113.88	1	130.27	5.08e-10	130.27	1	104.881	2.39e-06	104.88
	A0A3F3RLY2	327	K	NMO domain-containing protein	ATCC64974_68940	VAAVVNEK(1)K	2	0.58376	5	3	0.997143	25.4287	6.85e-07	151.55	0.998372	27.876	3.69e-10	177.1	1	80.7549	2.45e-07	164.11
	A0A254U7B9	90	K	Glycosyl hydrolase 1 family protein	ATCC64974_74120	AVTIPVMAK(1)AR	2	2.7955	3	3	1	52.2469	0.0336553	52.247	1	49.7767	0.0419546	49.777	1	57.2028	0.0270225	57.203
	A0A254U7B9	158	K	Glycosyl hydrolase 1 family protein	ATCC64974_74120	TK(1)GEAGTGDVVEAVK	2	1.424	3	3	1	132.254	8.81e-10	132.25	1	125.405	1.28e-09	125.41	1	93.4271	0.000189606	93.427
	A0A124BY40	58	K	40S ribosomal protein S12	ABL_07022	EAAK(1)ALDR	2	-0.1127	8	3	1	108.303	0.00223849	108.3	1	94.3095	0.00498929	94.309	1	98.2329	0.00353282	98.233
	A0A124BY40	96	K	40S ribosomal protein S12	ABL_07022	IPLIK(1)VPDGK	2	-0.10129	7	3	1	126.707	1.18e-05	143.96	1	115.574	0.000270606	115.57	1	131.819	5.06e-05	131.82
	A0A124BY40	81	K	40S ribosomal protein S12	ABL_07022	K(1)LVVALCSEHK	3	1.8354	3	3	1	71.1757	0.0113601	71.176	1	63.4012	0.013821	63.401	1	42.4261	0.0346386	42.426
	A0A124BY40	91	K	40S ribosomal protein S12	ABL_07022	LVVALCSEHK(1)IPLIK	3	-0.35488	3	3	1	91.0762	0.000123879	91.076	1	91.0762	0.000123879	91.076	1	97.7971	2.69e-05	97.797
	A0A124BY40	80	K	40S ribosomal protein S12	ABL_07022	QAHMCVLNEGCEEEAYK(1)K	3	-0.8984	4	3	1	131.184	5.05e-10	131.18	1	199.647	2.39e-28	199.65	1	177.041	4.11e-22	177.04
	A0A124BY40	130	K	40S ribosomal protein S12	ABL_07022	VVNCSCVVVK(1)DWGEESQER	3	-0.23605	6	3	1	70.856	0.00197861	70.856	1	69.0807	0.00255978	69.081	1	71.853	0.00165221	71.853
	A0A254TLI6	100	K	Ankyrin repeats (3 copies) family protein	ATCC64974_107830	DDTTTLK(1)GSIK	2	0.21653	7	3	1	91.9612	0.000783361	91.961	1	120.316	1.81e-05	120.32	1	79.2302	0.0019448	79.23
	A0A124BY46	130	K	Pathogenesis associated protein Cap20	ABL_07064	GHVFDTYSSEYK(1)K	2	-0.69395	10	3	1	232.602	1.85e-23	232.6	1	259.484	4.19e-29	259.48	1	255.156	6.8e-29	255.16
	A0A254TLI6	36	K	Ankyrin repeats (3 copies) family protein	ATCC64974_107830	TNK(1)YAAK	2	-0.42258	9	3	1	87.7543	0.017647	87.754	1	99.799	0.0085112	99.799	1	106.141	0.00709819	106.14
	A0A254TLI6	40	K	Ankyrin repeats (3 copies) family protein	ATCC64974_107830	YAAK(1)SLEYADQGYSR	3	-0.13559	7	3	1	215.476	4.3e-23	215.48	1	208.386	1.36e-22	208.39	1	101.707	1.1e-28	222.57
	A0A254TLI6	80	K	Ankyrin repeats (3 copies) family protein	ATCC64974_107830	VDTLGDK(1)GLSK	2	1.5601	12	3	1	113.609	4.19e-05	113.61	1	90.6136	1.56e-05	121.02	1	93.8392	5.44e-05	110.08
	A0A124BY49	881	K	T-complex protein 1 subunit eta	ABL_07112	ATK(1)GDEAYER	2	-0.997	4	3	1	68.5357	0.0134889	68.536	1	85.8127	0.00259857	85.813	1	75.8194	0.0040047	75.819
	A0A124BY49	225	K	T-complex protein 1 subunit eta	ABL_07112	K(1)TFSYAGFEQQPK	2	1.0873	3	3	1	157.2	1.63e-10	157.2	1	57.2674	0.0309912	57.267	1	128.763	2.26e-08	128.76
	A0A124BY49	257	K	T-complex protein 1 subunit eta	ABL_07112	SEK(1)DNAEVR	2	0.91642	3	3	1	105.195	0.0012706	105.2	1	130.982	0.000226406	130.98	1	115.781	0.000704596	115.78
	A0A124BY83	637	K	Eukaryotic translation initiation factor 2A	ABL_07413	AIDELK(1)MR	2	-0.7509	3	3	1	114.281	0.00168717	114.28	1	114.281	0.00168717	114.28	1	106.042	0.002447	106.04
	A0A3F3RGL8	341	K	Indigoidine synthase A like family protein	ATCC64974_50990	YK(1)VVESLFDAK	2	-0.62017	3	3	1	98.1049	0.000222882	98.105	1	111.63	0.00100788	111.63	1	111.63	4.89e-05	111.63
	A0A254UD82	141	K	Peroxiredoxin	ATCC64974_72150	FAIVIDHGK(1)VTYAQIETEK	3	-0.42186	5	3	1	122.487	3.15e-15	153.06	1	131.666	4.58e-10	131.67	1	134.288	3.81e-10	134.29
	A0A254UD82	151	K	Peroxiredoxin	ATCC64974_72150	VTYAQIETEK(1)GAVK	3	0.4703	6	3	1	183.064	3.13e-14	183.06	1	214.176	1.51e-16	214.18	1	83.087	4.68e-14	177.21
	A0A254TKI8	49	K	Methyltransferase domain family protein	ATCC64974_111170	LEDK(1)DAAAK	2	-0.86125	3	3	1	99.815	0.00155825	99.815	1	93.5557	0.00290813	93.556	1	77.6625	0.00645255	77.662
	A0A254TLH5	92	K	Zinc-binding dehydrogenase family protein	ATCC64974_108070	DK(1)PFTIK	2	1.1374	4	3	1	58.815	0.0559643	58.815	1	58.815	0.0559643	58.815	1	60.9719	0.0522553	60.972
	A0A254TLH5	125	K	Zinc-binding dehydrogenase family protein	ATCC64974_108070	YLQVVK(1)R	2	-0.20763	5	3	1	111.278	0.00812702	111.28	1	108.238	0.00905173	108.24	1	114.186	0.00724276	114.19
	A0A254TLI6	118	K	Ankyrin repeats (3 copies) family protein	ATCC64974_107830	FVYDLK(1)GHVFDTYSSEYK	3	0.52826	11	3	1	154.494	2.75e-15	154.49	1	124.633	6.77e-10	124.63	1	40.9677	1.01e-06	115.57
	A0A254TLI6	130	K	Ankyrin repeats (3 copies) family protein	ATCC64974_107830	GHVFDTYSSEYK(1)K	2	-0.69395	10	3	1	232.602	1.85e-23	232.6	1	259.484	4.19e-29	259.48	1	255.156	6.8e-29	255.16
	A0A254TLY2	126	K	Peptidase dimerization domain family protein	ATCC64974_106860	AGAAEK(1)GIPLYAHISDLAGTK	3	-0.11148	6	3	1	108.08	1.37e-06	108.08	1	121.464	1.73e-07	121.46	1	109.847	1.22e-06	109.85
	A0A254TLY2	79	K	Peptidase dimerization domain family protein	ATCC64974_106860	AVQNVNETIAPAVIK(1)ENLDVK	3	0.23982	8	3	1	178.073	3.71e-22	178.07	1	162.393	1.3e-15	162.39	1	183.605	2.49e-22	183.6
	A0A254TLY2	85	K	Peptidase dimerization domain family protein	ATCC64974_106860	ENLDVK(1)DQSK	2	-0.7265	11	3	1	162.205	5.12e-07	162.21	1	163.827	4.27e-07	163.83	1	42.629	8.59e-07	155.53
	A0A254TLY2	54	K	Peptidase dimerization domain family protein	ATCC64974_106860	DGDK(1)TMWGGK	2	0.058518	24	3	1	133.893	4.4e-05	133.89	1	131.087	5.3e-05	131.09	1	108.903	0.000105254	121.36
	A0A254TLY2	60	K	Peptidase dimerization domain family protein	ATCC64974_106860	TMWGGK(1)GVLK	2	-0.067386	19	3	1	70.5516	0.0108249	70.552	1	67.704	0.00949385	70.028	1	77.1917	0.00381161	77.192
	A0A254TLY2	89	K	Peptidase dimerization domain family protein	ATCC64974_106860	DQSK(1)VDEFLNK	2	-0.03181	20	3	1	174.421	4.15e-11	174.42	1	208.794	1.88e-14	208.79	1	162.486	1.94e-10	187.76
	A0A254TLY2	96	K	Peptidase dimerization domain family protein	ATCC64974_106860	VDEFLNK(1)LDGTANK	3	-0.45849	10	3	1	167.325	6.72e-11	167.32	1	109.835	8.76e-11	148.52	1	50.1084	5.47e-13	170.95
	A0A254TLY2	64	K	Peptidase dimerization domain family protein	ATCC64974_106860	GVLK(1)AVQNVNETIAPAVIK	3	-0.32525	7	3	1	197.382	2.98e-28	197.38	1	246.125	1.9e-42	246.12	1	116.869	7.85e-07	116.87
	A0A254TLY2	431	K	Peptidase dimerization domain family protein	ATCC64974_106860	IEEELGDNAVYAGEK(1)FR	2	-1.2239	17	3	1	154.494	3.34e-37	263.45	1	137.451	1.2e-43	276.14	1	280.154	8.56e-44	280.15
	A0A254TLY2	259	K	Peptidase dimerization domain family protein	ATCC64974_106860	K(1)YDLDFK	2	0.31673	14	3	1	127.565	0.00414152	127.56	1	119.291	0.000435678	119.29	1	128.607	0.00406599	128.61
	A0A254TLY2	265	K	Peptidase dimerization domain family protein	ATCC64974_106860	YDLDFK(1)NPESDSSK	2	0.43074	19	3	1	159.178	7.71e-28	237.01	1	159.178	2.15e-27	227	1	160.866	3.97e-11	160.87
	A0A254TLY2	410	K	Peptidase dimerization domain family protein	ATCC64974_106860	LAK(1)LNQILR	2	0.022217	15	3	1	166.516	2.35e-05	166.52	1	133.862	0.000199282	133.86	1	140.139	0.000140165	140.14
	A0A254TLY2	5	K	Peptidase dimerization domain family protein	ATCC64974_106860	PISK(1)IHAR	2	-0.43221	6	3	1	100.836	0.00292709	100.84	1	111.061	0.00198418	111.06	1	101.46	0.00286957	101.46
	A0A254TLY2	192	K	Peptidase dimerization domain family protein	ATCC64974_106860	QGAEVYQK(1)LK	2	-0.2625	6	3	1	123.792	7.63e-05	123.79	1	117.022	0.000234829	117.02	1	123.513	7.72e-05	123.51
	A0A254TLY2	398	K	Peptidase dimerization domain family protein	ATCC64974_106860	SGQIK(1)TGAPAR	2	-0.98817	9	3	1	140.142	2.22e-06	140.14	1	153.341	6.09e-08	153.34	1	111.63	4.89e-05	111.63
	A0A254TM12	198	K	Proteasome subunit beta	ATCC64974_106550	LFPEERPLESITK(1)DEAVAALR	3	-0.52926	3	3	1	79.3411	0.000275529	79.341	1	104.383	2.09e-06	104.38	1	88.9446	0.000145799	88.945
	A0A254TMB8	159	K	Fungal tRNA ligase phosphodiesterase domain family protein	ATCC64974_105130	AIGVSNFSK(1)AEMEHLLK	3	1.9127	4	3	1	86.4882	0.00025642	86.488	1	104.195	2.4e-06	104.2	1	123.023	4.63e-08	123.02
	A0A254TMB8	142	K	Fungal tRNA ligase phosphodiesterase domain family protein	ATCC64974_105130	AMEK(1)LLSTGK	2	1.8684	7	3	1	114.862	0.000288177	114.86	1	55.2612	0.000558709	103.91	1	107.055	0.000481007	107.06
	A0A254TMB8	148	K	Fungal tRNA ligase phosphodiesterase domain family protein	ATCC64974_105130	LLSTGK(1)VK	2	-0.31974	6	3	1	82.4525	0.0093909	82.452	1	84.4978	0.00863163	84.498	1	73.6646	0.0147049	73.665
	A0A254TMB8	273	K	Fungal tRNA ligase phosphodiesterase domain family protein	ATCC64974_105130	DNLQGDFK(1)LDAEDLQK	2	-0.50201	3	3	1	119.458	8.27e-07	119.46	1	145.035	1.34e-10	145.04	1	108.958	3.03e-06	108.96
	A0A254TMB8	281	K	Fungal tRNA ligase phosphodiesterase domain family protein	ATCC64974_105130	LDAEDLQK(1)IR	2	0.1948	13	3	1	183.78	1.98e-08	185.61	1	219.501	2.59e-14	219.5	1	198.625	2.21e-10	198.62
	A0A254TMB8	309	K	Fungal tRNA ligase phosphodiesterase domain family protein	ATCC64974_105130	EFFGDLDGK(1)QK	2	0.25147	7	3	1	59.1984	7.22e-06	123.51	1	132.319	4.57e-06	132.32	1	86.0142	0.0013259	86.014
	A0A254TMB8	125	K	Fungal tRNA ligase phosphodiesterase domain family protein	ATCC64974_105130	NESGK(1)PAVEDIDYVDTYK	2	-0.012402	6	3	1	184.657	4.88e-22	184.66	1	196.312	5.62e-28	196.31	1	198.767	5e-28	198.77
	A0A254TMB8	138	K	Fungal tRNA ligase phosphodiesterase domain family protein	ATCC64974_105130	NESGKPAVEDIDYVDTYK(1)AMEK	3	-0.72912	12	3	1	151.82	2.87e-22	178.73	1	153.798	2.81e-22	179.06	1	132.388	1.54e-15	158.37
	A0A254TMB8	265	K	Fungal tRNA ligase phosphodiesterase domain family protein	ATCC64974_105130	IK(1)DNLQGDFK	2	1.2639	10	3	1	107.788	1.78e-05	142.08	1	88.8027	1.41e-05	143.24	1	90.6136	4.81e-05	132.62
	A0A254TMB8	56	K	Fungal tRNA ligase phosphodiesterase domain family protein	ATCC64974_105130	IYGTEEAVGK(1)AIK	2	0.028915	6	3	1	146.356	9.82e-10	146.36	1	156.139	1.29e-10	156.14	1	176.051	1.11e-13	176.05
	A0A254TMB8	233	K	Fungal tRNA ligase phosphodiesterase domain family protein	ATCC64974_105130	LIDDPVLVEIGK(1)K	2	-0.058418	6	3	1	114.705	5.26e-06	114.7	1	105.191	1.1e-05	105.19	1	134.685	1.55e-08	134.68
	A0A254TMC7	44	K	Alpha-L-arabinofuranosidase C	ATCC64974_104950	NALLK(1)GYR	2	0.49925	6	3	1	95.9093	0.00232938	95.909	1	94.1145	0.00259402	94.114	1	106.356	0.00135032	106.36
	A0A254TMC7	281	K	Alpha-L-arabinofuranosidase C	ATCC64974_104950	FK(1)VCGDDWLPVK	2	0.60641	3	3	1	101.532	4.05e-05	101.53	1	83.5305	0.00109484	83.53	1	87.7194	0.000819936	87.719
	A0A254TMC7	145	K	Alpha-L-arabinofuranosidase C	ATCC64974_104950	LPATGK(1)VR	2	0.27105	6	3	1	94.8061	0.00480493	94.806	1	107.295	0.00233146	107.29	1	73.2075	0.0153354	73.208
	A0A254TMC7	8	K	Alpha-L-arabinofuranosidase C	ATCC64974_104950	SNLEHTK(1)K	2	1.1103	4	3	1	140.164	3.33e-05	140.16	1	126.313	0.000225259	126.31	1	80.6884	1.69e-06	144.65
	A0A254TMH2	247	K	Aldo_ket_red domain-containing protein	ATCC64974_104630	LVNEVK(1)DLATR	2	1.691	3	3	1	46.358	0.054738	46.358	1	84.3518	0.00415641	84.352	1	61.0419	0.0295446	61.042
	A0A254TMI5	3	K	40S ribosomal protein S19-B	ATCC64974_108400	AK(1)GDVNQADK	2	2.4509	18	3	1	111.63	0.000368015	111.63	1	134.977	4.05e-05	134.98	1	44.5427	6.34e-05	127.83
	A0A254TMI5	108	K	40S ribosomal protein S19-B	ATCC64974_108400	DTYK(1)SMFSYK	2	-1.0753	45	3	1	118.905	2.49e-05	139.86	1	141.084	2.1e-05	141.08	1	135.987	3.73e-05	135.99
	A0A254TMI5	114	K	40S ribosomal protein S19-B	ATCC64974_108400	SMFSYK(1)K	2	0.32787	30	3	1	82.6713	0.0208142	82.671	1	77.0577	0.0099185	89.369	1	82.6713	0.0243095	82.671
	A0A254TMI5	279	K	40S ribosomal protein S19-B	ATCC64974_108400	EGVK(1)SLFK	2	-0.23747	16	3	1	104.2	0.00261683	104.2	1	40.0672	0.00253374	105.1	1	91.2652	0.00611939	91.265
	A0A254TMI5	283	K	40S ribosomal protein S19-B	ATCC64974_108400	SLFK(1)GAGANILR	2	0.081268	9	3	1	109.721	2.65e-05	109.72	1	122.344	4.74e-06	122.34	1	122.699	4.13e-06	122.7
	A0A254TMI5	44	K	40S ribosomal protein S19-B	ATCC64974_108400	IK(1)LLIQNQDEMLR	2	0.31174	13	3	1	153.392	1.52e-10	153.39	1	166.603	3.86e-11	166.6	1	112.423	4.86e-06	112.42
	A0A254TMI5	176	K	40S ribosomal protein S19-B	ATCC64974_108400	K(1)TLASDGIAGLYR	2	2.83	22	3	1	180.088	1.19e-13	180.09	1	138.02	1.03e-13	182.07	1	143.309	3.86e-14	190.1
	A0A254TMI5	62	K	40S ribosomal protein S19-B	ATCC64974_108400	K(1)YNGIMDCFR	2	-0.6252	18	3	1	139.858	0.000223383	139.86	1	121.899	0.000425235	121.9	1	138.219	0.000270476	138.22
	A0A254TMI5	157	K	40S ribosomal protein S19-B	ATCC64974_108400	LANDAK(1)SAK	2	-0.15287	22	3	1	101.46	0.000868759	112.71	1	107.903	0.000239191	129.63	1	96.665	0.000112903	143.03
	A0A254TMI5	261	K	40S ribosomal protein S19-B	ATCC64974_108400	MMMTSGEAVK(1)YK	2	-0.79248	60	3	1	155.48	6.27e-09	162.49	1	146.163	6.27e-09	162.49	1	151.976	4.47e-12	184.55
	A0A254TMI5	263	K	40S ribosomal protein S19-B	ATCC64974_108400	YK(1)SSMDAAR	2	-0.38396	103	3	1	86.8981	0.000195662	134.25	1	86.8981	0.000547924	118.71	1	98.0483	0.000386392	121.73
	A0A254TMI5	175	K	40S ribosomal protein S19-B	ATCC64974_108400	QFNGLVDVYK(1)K	2	1.0563	58	3	1	50.9502	3.3e-08	164.04	1	74.6109	1.31e-08	168.3	1	61.4803	6.11e-08	158.05
	A0A254TMV6	153	K	GLE1-like family protein	ATCC64974_103580	FNVEK(1)GK	2	0.32446	12	3	1	91.6263	4.14e-05	97.797	1	107.317	1.7e-06	112.96	1	77.0577	2.76e-06	106.42
	A0A254TMV6	155	K	GLE1-like family protein	ATCC64974_103580	GK(1)PTVVEYR	2	-0.42944	3	3	1	60.3978	0.0270356	60.398	1	60.3978	0.0270356	60.398	1	68.657	0.0161623	68.657
	A0A254TMV6	136	K	GLE1-like family protein	ATCC64974_103580	YK(1)ELENR	2	-2.098	6	3	1	56.659	0.0596716	56.659	1	78.7702	0.0245656	78.77	1	75.692	0.0269436	75.692
	A0A254TN32	183	K	Male sterility family protein	ATCC64974_102470	GLLQDK(1)MK	2	-1.0829	8	3	1	67.1694	0.00369422	97.798	1	74.255	0.0138905	74.255	1	64.2645	0.0222228	68.214
	A0A254TN73	611	K	"Trafficking protein particle complex subunit 10, TRAPPC10 family protein"	ATCC64974_102230	AK(1)LTDTEDWLYEEGEDTTK	2	-0.75324	4	3	1	41.6892	2.65e-51	275.23	1	118.368	6.05e-07	118.37	1	197.104	3.02e-28	197.1
	A0A254TN73	248	K	"Trafficking protein particle complex subunit 10, TRAPPC10 family protein"	ATCC64974_102230	ALTEHFADEFK(1)EK	3	-0.18446	7	3	1	88.075	0.000254032	88.075	1	198.228	2.2e-18	198.23	1	125.527	7.97e-09	128.54
	A0A254TN73	354	K	"Trafficking protein particle complex subunit 10, TRAPPC10 family protein"	ATCC64974_102230	DAVAK(1)FFGK	2	-0.21514	6	3	1	106.423	0.00120494	106.42	1	99.4417	0.00159548	99.442	1	95.5016	0.00247416	95.502
	A0A254TN73	130	K	"Trafficking protein particle complex subunit 10, TRAPPC10 family protein"	ATCC64974_102230	DITSK(1)ELK	2	-2.1488	7	3	1	79.474	0.0104966	79.474	1	99.4417	0.00308409	99.442	1	76.6789	0.00609978	91.318
	A0A254TN73	591	K	"Trafficking protein particle complex subunit 10, TRAPPC10 family protein"	ATCC64974_102230	DK(1)IDGVYSEFANEEEKDK	3	-0.12299	18	3	1	147.539	4.41e-15	149.36	1	169.451	6.03e-22	173.09	1	172.405	5.41e-22	175.33
	A0A254TN73	216	K	"Trafficking protein particle complex subunit 10, TRAPPC10 family protein"	ATCC64974_102230	K(1)GELNVK	2	-0.49037	3	3	1	110.115	0.00848072	110.12	1	107.008	0.00942599	107.01	1	107.008	0.00942599	107.01
	A0A254TN73	578	K	"Trafficking protein particle complex subunit 10, TRAPPC10 family protein"	ATCC64974_102230	K(1)NELESSIYELR	2	-0.85221	7	3	1	126.097	5.13e-16	168.79	1	148.958	3.23e-15	156.67	1	160.379	5.74e-22	177.4
	A0A254TN73	577	K	"Trafficking protein particle complex subunit 10, TRAPPC10 family protein"	ATCC64974_102230	LIAETDEK(1)K	2	-0.091983	6	3	1	80.7549	0.00786681	80.755	1	85.7442	0.00634791	85.744	1	70.0564	5.02e-22	179.58
	A0A254TN73	21	K	"Trafficking protein particle complex subunit 10, TRAPPC10 family protein"	ATCC64974_102230	NK(1)GIDIITNEVSNR	2	0.33125	6	3	1	201.725	8.21e-19	201.72	1	168.673	9.38e-12	168.67	1	181.754	3.48e-14	181.75
	A0A254TN73	309	K	"Trafficking protein particle complex subunit 10, TRAPPC10 family protein"	ATCC64974_102230	REELETMVK(1)PLLDR	3	-0.71641	3	3	1	116.576	1.11e-06	116.58	1	111.643	1.91e-06	111.64	1	137.207	2.57e-09	137.21
	A0A254TN73	271	K	"Trafficking protein particle complex subunit 10, TRAPPC10 family protein"	ATCC64974_102230	TLAAAEK(1)MK	2	1.4433	8	3	1	72.2432	0.0046875	81.099	1	79.9855	0.00166022	97.565	1	68.6258	0.0126524	69.275
	A0A254TN73	349	K	"Trafficking protein particle complex subunit 10, TRAPPC10 family protein"	ATCC64974_102230	VPAIK(1)DAVAK	2	0.54987	6	3	1	115.574	0.000270606	115.57	1	121.36	0.000127679	121.36	1	112.834	0.000338287	112.83
	A0A254TNA5	271	K	Multifunctional tryptophan biosynthesis protein	ATCC64974_101700	AAVAVQK(1)TIPSQR	2	0.1463	3	3	1	84.2973	0.000708256	84.297	1	122.459	4.31e-07	122.46	1	97.6896	9.54e-05	97.69
	A0A254TNA5	583	K	Multifunctional tryptophan biosynthesis protein	ATCC64974_101700	ISQVVK(1)STPK	2	-0.57246	3	3	1	63.6941	0.0244148	63.694	1	79.8602	0.00343613	79.86	1	77.6744	0.00374369	77.674
	A0A254TNA5	709	K	Multifunctional tryptophan biosynthesis protein	ATCC64974_101700	VQNVLDK(1)DSGLR	2	-0.53609	4	3	1	128.363	2.34e-06	128.36	1	134.99	1.53e-06	134.99	1	58.0403	0.0234329	58.04
	A0A254TND4	251	K	Mitogen-activated protein kinase	ATCC64974_101860	FVK(1)SLPK	2	-0.10734	5	3	1	121.989	0.00356708	121.99	1	101.643	0.00810029	101.64	1	101.643	0.00810029	101.64
	A0A254TND4	130	K	Mitogen-activated protein kinase	ATCC64974_101860	GLK(1)YVHSAGVVHR	3	0.35991	3	3	1	76.0727	0.000514652	76.073	1	58.32	0.0101871	58.32	1	69.92	0.00373675	69.92
	A0A254TND4	285	K	Mitogen-activated protein kinase	ATCC64974_101860	MLVFDPK(1)K	2	-1.2667	8	3	1	84.4978	0.0117829	84.498	1	81.2963	0.0134052	81.296	1	93.3738	0.00728493	93.374
	A0A254TNF6	47	K	Uncharacterized protein	ATCC64974_102140	AVK(1)GGFK	2	0.21931	3	3	1	53.5543	0.0650103	53.554	1	60.7879	0.0525719	60.788	1	53.5543	0.0650103	53.554
	A0A254TNF6	287	K	Uncharacterized protein	ATCC64974_102140	SK(1)AIELNQPILAK	2	0.027872	3	3	1	104.696	8.27e-06	104.7	1	115.691	3.42e-06	115.69	1	127.777	1.75e-08	127.78
	A0A254TNF6	44	K	Uncharacterized protein	ATCC64974_102140	TPLAK(1)AVK	2	0.51645	6	3	1	95.3581	0.00460003	95.358	1	100.017	0.00300261	100.02	1	72.8792	0.0157882	72.879
	A0A254TNG9	250	K	Pentafunctional AROM polypeptide	ATCC64974_101060	HK(1)AFVVSADER	2	-0.10124	3	3	1	109.145	5.77e-05	109.15	1	95.4173	0.00046807	95.417	1	95.4173	0.00046807	95.417
	A0A254TNG9	961	K	Pentafunctional AROM polypeptide	ATCC64974_101060	LLTDYHK(1)TK	3	0.040277	3	3	1	60.1024	0.0130128	60.102	1	40.4964	0.0360943	40.496	1	49.3004	0.0221981	49.3
	A0A254TNG9	1047	K	Pentafunctional AROM polypeptide	ATCC64974_101060	TVTGEVDSLSSIK(1)R	2	0.50089	4	3	1	132.244	8.96e-09	132.24	1	133.477	8.23e-09	133.48	1	157.435	7.23e-11	157.43
	A0A254TNJ6	146	K	Phosphoglycerate kinase	ATCC64974_104560	EK(1)VAEFR	2	0.047333	19	3	1	133.901	1.55e-05	139.32	1	129.554	1.55e-05	139.32	1	126.036	3.28e-07	161.19
	A0A254TNJ6	184	K	Phosphoglycerate kinase	ATCC64974_104560	AHSSMVGVDLPQK(1)ASGFLVK	3	-0.52279	11	3	1	135.789	3.31e-10	135.79	1	161.751	1.71e-15	161.75	1	167.139	7.21e-16	167.14
	A0A254TNJ6	191	K	Phosphoglycerate kinase	ATCC64974_104560	ASGFLVK(1)K	2	0.36902	10	3	1	77.3176	0.0154214	77.318	1	74.4861	0.0185266	74.486	1	82.2787	0.0129074	82.279
	A0A254TNJ6	216	K	Phosphoglycerate kinase	ATCC64974_104560	PFLAILGGAK(1)VSDK	2	-1.6132	6	3	1	110.405	1.43e-06	110.4	1	40.9413	8.64e-07	115.54	1	124.076	6.61e-10	124.08
	A0A254TNJ6	192	K	Phosphoglycerate kinase	ATCC64974_104560	K(1)ELEYFAK	2	0.16514	9	3	1	133.134	0.000858883	133.13	1	128.361	0.00100476	128.36	1	128.361	0.00100476	128.36
	A0A254TNJ6	71	K	Phosphoglycerate kinase	ATCC64974_104560	AVVLMSHLGRPDGK(1)K	3	-0.087691	10	3	1	97.7971	4.35e-06	97.797	1	47.6391	0.00695881	66.246	1	49.9877	0.000177355	89.624
	A0A254TNJ6	133	K	Phosphoglycerate kinase	ATCC64974_104560	FHAEEEGSSK(1)DAEGK	3	0.16675	9	3	1	173.594	5.87e-18	173.59	1	110.251	1.29e-14	147.64	1	143.939	9.18e-11	143.94
	A0A254TNJ6	272	K	Phosphoglycerate kinase	ATCC64974_104560	IVGEVVEK(1)AK	2	0.32202	11	3	1	102.524	0.000592937	102.52	1	113.926	0.000311298	113.93	1	81.0165	0.00327343	81.017
	A0A254TNJ6	33	K	Phosphoglycerate kinase	ATCC64974_104560	K(1)EITNNQR	2	-0.20369	10	3	1	130.748	0.000324577	154.12	1	140.633	0.000629676	140.63	1	141.52	0.000602556	141.52
	A0A254TNJ6	152	K	Phosphoglycerate kinase	ATCC64974_104560	K(1)GLTALGDVYINDAFGTAHR	3	-0.40609	6	3	1	187.429	2.11e-22	187.43	1	252.402	1.55e-43	252.4	1	226.289	1.58e-35	226.29
	A0A254TNJ6	75	K	Phosphoglycerate kinase	ATCC64974_104560	NDK(1)YSLKPVVAELEK	3	-0.64487	13	3	1	73.9459	7.85e-10	124.25	0.999999	60.524	6.99e-10	128.79	1	64.9506	3.06e-07	119.96
	A0A254TNJ6	79	K	Phosphoglycerate kinase	ATCC64974_104560	YSLK(1)PVVAELEK	2	0.040223	9	3	1	105.951	3.29e-05	105.95	1	88.1008	0.000794906	88.101	1	90.8606	0.000613793	90.861
	A0A254TNJ6	15	K	Phosphoglycerate kinase	ATCC64974_104560	LAITDVDLK(1)DK	2	-0.34548	14	3	1	110.932	5.13e-05	110.93	1	125.97	6.48e-06	125.97	1	134.304	3.97e-06	134.3
	A0A254TNJ6	325	K	Phosphoglycerate kinase	ATCC64974_104560	SVELYK(1)QTIAEAK	2	0.98894	3	3	1	139.476	7.09e-09	139.48	1	111.717	5.17e-06	111.72	1	116.188	3.2e-06	116.19
	A0A254TNJ6	32	K	Phosphoglycerate kinase	ATCC64974_104560	VDFNVPLNDK(1)K	2	0.80654	14	3	1	138.626	3.65e-06	138.63	1	80.3185	6.36e-06	132.03	1	119.55	3.05e-06	140.09
	A0A254TNJ6	57	K	Phosphoglycerate kinase	ATCC64974_104560	YAIENGAK(1)AVVLMSHLGRPDGK	4	1.5401	7	3	1	194.24	1.06e-23	194.24	1	167.446	3.89e-16	167.45	1	94.3843	9.27e-16	162.43
	A0A254TNJ6	388	K	Phosphoglycerate kinase	ATCC64974_104560	YGVEDK(1)LSHVSTGGGASLELLEGK	3	1.2621	4	3	1	190.499	8.32e-24	190.5	1	160.668	1.47e-16	160.67	1	130.267	4.43e-11	130.27
	A0A254TPL4	327	K	"Transcription initiation factor IID, 18kD subunit family protein"	ATCC64974_100780	ALQNK(1)VGDPFAK	2	-1.7233	22	3	1	106.323	1.69e-11	174.42	1	98.9017	3.04e-08	149.23	1	83.1372	2.08e-08	156.14
	A0A254TPL4	415	K	"Transcription initiation factor IID, 18kD subunit family protein"	ATCC64974_100780	DVEDAIK(1)IGNSTSYGLAAGIHTK	3	1.4587	20	3	1	173.553	1.23e-22	177.91	1	180.656	1.03e-22	180.66	1	173.553	5.1e-31	201.15
	A0A254TPL4	431	K	"Transcription initiation factor IID, 18kD subunit family protein"	ATCC64974_100780	IGNSTSYGLAAGIHTK(1)DVTTAIR	3	1.684	12	3	1	43.658	5.22e-41	222.51	1	171.294	1.28e-22	177.22	1	114.387	1.04e-22	180.45
	A0A254TPL4	486	K	"Transcription initiation factor IID, 18kD subunit family protein"	ATCC64974_100780	ELGSYALENYTQIK(1)AVHYR	3	0.7399	21	3	1	55.2672	1.51e-28	195.92	1	149.733	1.34e-23	194.37	1	155.794	6.84e-29	208.43
	A0A254TPL4	408	K	"Transcription initiation factor IID, 18kD subunit family protein"	ATCC64974_100780	FK(1)DVEDAIK	2	-0.71996	20	3	1	119.68	0.000496126	119.68	1	110.534	0.000748064	114.97	1	115.781	0.000216726	132.01
	A0A254TPL4	35	K	"Transcription initiation factor IID, 18kD subunit family protein"	ATCC64974_100780	GAEGK(1)TFETINPSNEKPIVAVHEATEK	4	-0.23226	25	3	1	135.454	2.81e-29	233.48	1	146.693	7.57e-36	248.06	1	166.51	2.27e-24	214.82
	A0A254TPL4	46	K	"Transcription initiation factor IID, 18kD subunit family protein"	ATCC64974_100780	TFETINPSNEK(1)PIVAVHEATEK	3	0.40418	17	3	1	226.714	7.99e-41	226.71	1	209.014	5.58e-31	209.01	1	196.397	1.28e-30	196.4
	A0A254TPL4	57	K	"Transcription initiation factor IID, 18kD subunit family protein"	ATCC64974_100780	TFETINPSNEKPIVAVHEATEK(1)DVDTAVAAAR	4	0.65013	29	3	1	70.3269	5.66e-45	234.74	1	68.8121	3.91e-45	236.98	1	71.0888	2.25e-56	244.04
	A0A254TPL4	358	K	"Transcription initiation factor IID, 18kD subunit family protein"	ATCC64974_100780	IMEYIQHGK(1)DAGATVAVGGER	3	-0.0053265	34	3	1	211.676	6.15e-31	211.68	1	211.676	6.15e-31	211.68	1	221.136	1.63e-40	221.14
	A0A254TPL4	68	K	"Transcription initiation factor IID, 18kD subunit family protein"	ATCC64974_100780	K(1)AFEGSWR	2	-0.73311	18	3	1	90.7088	0.000524053	144.09	1	86.6702	0.0010121	128.12	1	99.1355	0.000638225	140.35
	A0A254TPL4	261	K	"Transcription initiation factor IID, 18kD subunit family protein"	ATCC64974_100780	K(1)VTLELGGK	2	-0.90197	8	3	1	125.969	0.000373521	125.97	1	107.205	0.00158776	107.21	1	129.851	0.000323606	129.85
	A0A254TPL4	88	K	"Transcription initiation factor IID, 18kD subunit family protein"	ATCC64974_100780	MLTK(1)LADLFER	2	0.39236	13	3	1	78.3239	3.7e-14	199.12	1	102.97	3.36e-14	200.93	1	114.019	3.41e-11	178.1
	A0A254TPL4	256	K	"Transcription initiation factor IID, 18kD subunit family protein"	ATCC64974_100780	TILQAAAK(1)SNLK	2	0.31086	12	3	1	140.006	9.16e-07	140.01	1	150.142	2.92e-08	150.14	1	120.838	7.33e-06	120.84
	A0A254TPL4	237	K	"Transcription initiation factor IID, 18kD subunit family protein"	ATCC64974_100780	VAGSAISHHMDIDK(1)VAFTGSTLVGR	4	-0.014016	59	3	1	132.722	5.62e-12	144.5	1	202.441	1.74e-36	202.44	1	132.722	1.35e-16	158.91
	A0A254TPL4	30	K	"Transcription initiation factor IID, 18kD subunit family protein"	ATCC64974_100780	YEQPLGLFIDGEFVK(1)GAEGK	2	0.33475	3	3	1	230.004	2.45e-35	230	1	205.778	4.51e-29	205.78	1	206.336	4.31e-29	206.34
	A0A254TPL4	135	K	"Transcription initiation factor IID, 18kD subunit family protein"	ATCC64974_100780	YYGGWADK(1)IHGQTIDTNSETLNYTR	3	0.22057	25	3	1	184.295	5.13e-67	285.82	1	99.8384	1.81e-54	264.97	1	194.19	1.06e-41	223.97
	A0A254TPQ4	152	K	Ribosomal protein L11	ATCC64974_109530	SAVNDDSLVNLTFK(1)R	2	-0.4786	3	3	1	175.26	1.56e-17	175.26	1	137.613	7.72e-10	137.61	1	161.241	1.9e-14	161.24
	A0A254TPY3	448	K	Glutamate decarboxylase	ATCC64974_99620	EDFSK(1)NR	2	0.14418	9	3	1	145.045	0.00210641	145.04	1	138.367	0.00246072	138.37	1	111.035	0.00600761	111.04
	A0A254TPY3	389	K	Glutamate decarboxylase	ATCC64974_99620	GK(1)GLPLVAFR	2	-0.19573	9	3	1	147.199	1.39e-06	147.2	1	132.01	5e-05	132.01	1	136.566	3.54e-05	136.57
	A0A254TPY3	463	K	Glutamate decarboxylase	ATCC64974_99620	LALK(1)TLSDMDK	2	-0.5059	7	3	1	47.5704	7.01e-05	101.39	1	48.1146	5.95e-05	105.03	1	67.5191	4.06e-05	111.52
	A0A254TPY3	470	K	Glutamate decarboxylase	ATCC64974_99620	TLSDMDK(1)AMLER	2	-0.31314	11	3	1	96.0589	1.73e-06	133.32	1	65.0429	5.71e-07	142.83	1	70.4379	1.38e-06	136.24
	A0A254TPY3	284	K	Glutamate decarboxylase	ATCC64974_99620	LSK(1)VVSINVSGHK	3	-0.71189	3	3	1	116.635	1.42e-06	116.63	1	63.7541	0.00716538	63.754	1	120.206	6.76e-07	120.21
	A0A254TQ17	90	K	Ubiquitin-like modifier-activating enzyme ATG7	ATCC64974_50860	NVNTLEEYSNIDK(1)AHILQQSAK	3	-0.033389	3	3	1	197.679	1.21e-30	197.68	1	103.022	1.26e-06	103.02	1	134.657	1.95e-10	134.66
	A0A254TQ42	14	K	Telomere repeat binding factor (TRF) family protein	ATCC64974_108120	AVLVEK(1)LGGPEVLEFKPNHPVPTPK	4	-0.030207	3	3	1	73.8436	2.17e-07	104.66	0.999997	54.9644	0.000717376	67.877	1	77.3775	2.3e-07	103.53
	A0A254TQ42	207	K	Telomere repeat binding factor (TRF) family protein	ATCC64974_108120	DWVK(1)QVK	2	1.9402	4	3	1	90.9856	0.000476424	90.986	0.99944	32.5189	0.00035923	90.793	0.999946	42.6727	0.00025131	93.623
	A0A254TQ42	210	K	Telomere repeat binding factor (TRF) family protein	ATCC64974_108120	QVK(1)EITGGK	2	-1.1547	3	3	1	68.657	0.0161623	68.657	1	85.8073	0.00463614	85.807	1	77.6625	0.00645255	77.662
	A0A254TQ42	216	K	Telomere repeat binding factor (TRF) family protein	ATCC64974_108120	EITGGK(1)GVDVVFDSVGK	2	-2.0908	3	3	1	195.169	4.7e-23	195.17	1	182.488	1.1e-18	182.49	1	40.7439	0.043122	40.744
	A0A254TQE4	46	K	HIT domain-containing protein	ATCC64974_98120	GHALVIPK(1)FHGAK	3	0.0064668	10	3	1	49.4481	0.000465386	78.342	1	96.2294	7.7e-05	96.229	1	77.0624	0.000493162	77.062
	A0A254TQM0	28	K	SRF-type transcription factor (DNA-binding and dimerization domain) family protein	ATCC64974_52880	GK(1)SALNAAQR	2	-1.6933	3	3	1	125.747	7.01e-05	125.75	1	153.97	9.4e-07	153.97	1	137.953	3.1e-05	137.95
	A0A254TQM0	149	K	SRF-type transcription factor (DNA-binding and dimerization domain) family protein	ATCC64974_52880	GTGIGQEK(1)FPK	2	1.0607	3	3	1	100.687	8.76e-05	100.69	1	80.8341	0.00179847	80.834	1	101.349	8.52e-05	101.35
	A0A254TQM0	88	K	SRF-type transcription factor (DNA-binding and dimerization domain) family protein	ATCC64974_52880	TVGYQVADAIK(1)K	2	-0.11173	3	3	1	122.344	6.47e-06	122.34	1	61.0296	0.0269449	61.03	1	87.7194	0.00111928	87.719
	A0A254TQM0	139	K	SRF-type transcription factor (DNA-binding and dimerization domain) family protein	ATCC64974_52880	VLNVK(1)LR	2	-0.33792	6	3	1	85.3595	0.0194912	85.359	1	86.8662	0.0183309	86.866	1	78.6155	0.0246847	78.616
	A0A254TR37	379	K	Amino acid permease family protein	ATCC64974_54570	DPAVFEDPDAFK(1)PER	2	-1.4618	6	3	1	163.804	1.03e-14	163.8	1	144.289	1.72e-14	158.91	1	42.7076	1.19e-17	174.39
	A0A254TR37	131	K	Amino acid permease family protein	ATCC64974_54570	EVSTDLIK(1)K	2	-0.55615	11	3	1	102.067	0.00155213	107.69	1	93.0983	0.0018207	104.01	1	86.1356	0.000763761	118.5
	A0A254TRK3	294	K	EF hand family protein	ATCC64974_52860	AYFEK(1)QR	2	0.33899	4	3	1	167.253	0.000640832	167.25	1	167.253	0.000640832	167.25	1	150.02	0.00180244	150.02
	A0A254TRK3	688	K	EF hand family protein	ATCC64974_52860	FFNIK(1)CR	2	-1.3121	3	3	1	76.8466	0.026047	76.847	1	76.8466	0.026047	76.847	1	83.3769	0.021018	83.377
	A0A254TRK3	163	K	EF hand family protein	ATCC64974_52860	LLAESGVDPSGK(1)QAVVLGR	2	0.21564	3	3	1	223.652	1.56e-34	223.65	1	186.452	4.41e-22	186.45	1	169.578	5.51e-16	169.58
	A0A254TRK3	851	K	EF hand family protein	ATCC64974_52860	VEFSELAQK(1)K	2	-1.5187	5	3	1	89.8266	0.00277629	89.827	1	123.749	0.000104381	123.75	1	115.781	0.000362403	115.78
	A0A254TRN1	229	K	"Glutathione S-transferase, N-terminal domain family protein"	ATCC64974_53140	ECADAWEK(1)LISGK	2	-1.0808	7	3	1	160.184	9.09e-14	179.41	1	107.927	6.84e-06	107.93	1	142.384	5.97e-19	213.18
	A0A254TRN1	234	K	"Glutathione S-transferase, N-terminal domain family protein"	ATCC64974_53140	LISGK(1)SPR	2	-0.17039	7	3	1	108.743	0.00219794	108.74	1	82.2787	0.0094554	82.279	1	100.017	0.00300261	100.02
	A0A254TRN1	70	K	"Glutathione S-transferase, N-terminal domain family protein"	ATCC64974_53140	EEFLNPIK(1)QDVK	2	-0.60646	6	3	1	153.739	2.42e-08	153.74	1	140.009	9.16e-07	140.01	1	138.422	1.11e-06	138.42
	A0A254TRN1	7	K	"Glutathione S-transferase, N-terminal domain family protein"	ATCC64974_53140	K(1)IGQANTLEHR	3	0.056952	3	3	1	48.8224	0.0227078	48.822	1	61.5227	0.0105955	61.523	1	82.9119	0.00080256	82.912
	A0A254TRN1	214	K	"Glutathione S-transferase, N-terminal domain family protein"	ATCC64974_53140	K(1)YALDVIR	2	0.04508	6	3	1	95.5016	0.00620664	95.502	1	76.0641	0.0160567	76.064	1	73.2332	0.0208857	73.233
	A0A254TRN1	57	K	"Glutathione S-transferase, N-terminal domain family protein"	ATCC64974_53140	WTNAK(1)QEISKEEFLNPIK	3	0.72608	12	3	1	234.667	8.9e-15	234.67	1	209.849	9.79e-11	209.85	1	76.1435	1.25e-10	166.87
	A0A254TRP6	143	K	Glutathione peroxidase	ATCC64974_56030	FLISADGK(1)VVGR	2	-0.19513	7	3	1	108.348	2.88e-05	108.35	1	126.709	2.54e-06	126.71	1	116.737	1.44e-05	116.74
	A0A254TRP6	130	K	Glutathione peroxidase	ATCC64974_56030	IK(1)WNFEK	2	0.62369	6	3	1	153.779	0.00154905	153.78	1	93.9915	0.0128437	93.992	1	125.814	0.0031268	125.81
	A0A254TRP6	56	K	Glutathione peroxidase	ATCC64974_56030	LYQDIK(1)AK	2	0.73069	4	3	1	72.0383	0.0169481	72.038	1	68.2235	0.0222099	68.224	1	66.6919	0.0243225	66.692
	A0A254TRR0	73	K	Fructose-bisphosphate aldolase	ATCC64974_56690	CPIVLQVSQGGAAYFAGK(1)GVSNDGQK	3	-0.68053	7	3	1	175.693	1.7e-23	175.69	1	197.074	7.93e-32	197.07	1	184.592	9.13e-24	184.59
	A0A254TRR0	81	K	Fructose-bisphosphate aldolase	ATCC64974_56690	GVSNDGQK(1)ASIAGGIAAAHYIR	3	1.3947	14	3	1	145.022	3.33e-41	235.98	1	172.688	3.21e-22	172.69	1	159.143	3.21e-22	172.69
	A0A254TRR0	324	K	Fructose-bisphosphate aldolase	ATCC64974_56690	DYLLTAVGNPDGEDK(1)PNK	2	-0.099801	16	3	1	221.853	3.08e-34	221.85	1	232.78	1.46e-34	232.78	1	216.264	6.25e-29	216.26
	A0A254TRR0	327	K	Fructose-bisphosphate aldolase	ATCC64974_56690	KDYLLTAVGNPDGEDK(0.019)PNK(0.981)K	3	0.21778	15	3	0.975288	15.9623	2.9e-22	185.33	0.974769	15.8697	1.22e-21	172.69	0.981279	17.1946	6.26e-29	200.29
	A0A254TRR0	308	K	Fructose-bisphosphate aldolase	ATCC64974_56690	DYMLNK(1)K	2	-0.47177	38	3	1	114.539	0.00269286	118.01	1	99.9195	0.00359987	111.28	1	99.9195	0.00269286	118.01
	A0A254TRR0	309	K	Fructose-bisphosphate aldolase	ATCC64974_56690	K(1)DYLLTAVGNPDGEDKPNKK	4	0.1464	15	3	1	186.36	4.12e-22	187.43	1	181.11	7e-22	182.22	1	92.6701	7.9e-29	195.46
	A0A254TRR0	277	K	Fructose-bisphosphate aldolase	ATCC64974_56690	EEYK(1)EAISYGVVK	2	-0.90526	8	3	1	57.4251	0.00968257	59.227	1	138.02	8.38e-09	138.02	1	108.971	6.38e-06	108.97
	A0A254TRR0	341	K	Fructose-bisphosphate aldolase	ATCC64974_56690	EGEK(1)TMTK	2	1.4992	24	3	1	58.4333	0.00205685	105.52	1	81.9504	0.00218218	103.87	1	81.9717	0.00205685	105.52
	A0A254TRR0	252	K	Fructose-bisphosphate aldolase	ATCC64974_56690	EK(1)TGSSSDKPVFFVFHGGSGSSK	4	0.49054	7	3	1	76.3331	6.24e-07	106.93	1	98.2088	9.41e-11	136.57	1	81.4446	6.24e-07	106.93
	A0A254TRR0	259	K	Fructose-bisphosphate aldolase	ATCC64974_56690	TGSSSDK(1)PVFFVFHGGSGSSK	3	0.12898	6	3	1	168.751	3.48e-16	168.75	1	179.189	3.46e-22	179.19	1	128.381	4.39e-10	128.38
	A0A254TRR0	273	K	Fructose-bisphosphate aldolase	ATCC64974_56690	TGSSSDKPVFFVFHGGSGSSK(1)EEYK	4	-0.14954	7	3	1	177.075	2.18e-53	250.06	1	120.986	1.21e-23	186.82	1	95.8503	1.05e-16	161.68
	A0A254TRR0	250	K	Fructose-bisphosphate aldolase	ATCC64974_56690	HQAYVK(1)EK	2	0.17524	15	3	1	50.0403	0.00083683	123.86	1	91.8667	0.000186751	158.76	1	149.721	0.000286158	149.72
	A0A254TRR0	10	K	Fructose-bisphosphate aldolase	ATCC64974_56690	K(1)SGVIVGDDVLR	2	0.56348	15	3	1	84.7534	3.57e-06	126.1	1	115.119	7.1e-07	143.25	1	116.188	2.85e-08	156.08
	A0A254TRR0	27	K	Fructose-bisphosphate aldolase	ATCC64974_56690	LFEYAK(1)EK	2	0.36223	13	3	1	87.4761	0.00752602	87.476	1	87.4761	0.00752602	87.476	1	87.4761	0.00752602	87.476
	A0A254TRR0	244	K	Fructose-bisphosphate aldolase	ATCC64974_56690	LHPELLQK(1)HQAYVK	4	0.04359	10	3	1	120.872	3.38e-07	120.87	1	119.963	4.58e-07	119.96	1	52.5758	2.95e-11	155.08
	A0A254TRR0	114	K	Fructose-bisphosphate aldolase	ATCC64974_56690	SIAPAYGVPVVLHTDHCAK(1)K	4	-0.12995	18	3	1	155.488	2.7e-15	155.49	1	132.735	3.97e-10	132.74	1	157.984	2.27e-15	157.98
	A0A254TRS4	13	K	"Saccharopine dehydrogenase [NAD(+), L-lysine-forming]"	ATCC64974_56660	AETK(1)PAEAR	2	0.093861	3	3	1	86.8816	0.00439656	86.882	1	63.4265	0.0230483	63.426	1	76.2819	0.00676043	76.282
	A0A254TRS4	195	K	"Saccharopine dehydrogenase [NAD(+), L-lysine-forming]"	ATCC64974_56660	SPK(1)ILVIGALGR	2	-0.51415	3	3	1	118.607	1.12e-05	118.61	1	125.033	2.75e-06	125.03	1	124.377	2.83e-06	124.38
	A0A254TRS4	232	K	"Saccharopine dehydrogenase [NAD(+), L-lysine-forming]"	ATCC64974_56660	WDIEETK(1)K	2	-3.6313	4	3	1	100.017	0.0040988	100.02	1	100.017	0.0040988	100.02	1	88.8188	0.00959317	88.819
	A0A254TRU8	512	K	Zinc knuckle family protein	ATCC64974_57220	VFGAK(1)DK	2	0.56287	5	3	1	77.0577	0.0194353	77.058	1	71.3424	0.0344228	71.342	1	91.6263	0.0146652	91.626
	A0A254TRU8	336	K	Zinc knuckle family protein	ATCC64974_57220	YSEYPEINMK(1)GVLR	2	-0.38472	6	3	1	134.043	5.79e-09	134.04	1	127.355	8.67e-09	127.36	1	103.834	5.47e-06	103.83
	A0A254TRV0	153	K	"Alpha-1,4 glucan phosphorylase"	ATCC64974_101880	ALDNAMLNVGLK(1)DVAR	2	-3.0503	3	3	1	176.491	6.02e-18	176.49	1	161.189	9.35e-15	161.19	1	139.293	4.84e-10	139.29
	A0A254TRV0	847	K	"Alpha-1,4 glucan phosphorylase"	ATCC64974_101880	EEWLAK(1)SITSVAR	2	-0.61741	3	3	1	89.8583	0.000453769	89.858	1	134.685	1.13e-08	134.68	1	129.537	1.59e-08	129.54
	A0A254TRV0	161	K	"Alpha-1,4 glucan phosphorylase"	ATCC64974_101880	EGLK(1)DLGFR	2	-0.054946	7	3	1	98.2542	0.00151048	100.71	1	86.8981	0.00301015	93.098	1	117.698	0.000224122	131.22
	A0A254TRV0	585	K	"Alpha-1,4 glucan phosphorylase"	ATCC64974_101880	EWAEIK(1)TANK	2	1.3232	3	3	1	140.05	6.39e-05	140.05	1	113.926	0.000903156	113.93	1	120.452	0.00053845	120.45
	A0A254TRV0	597	K	"Alpha-1,4 glucan phosphorylase"	ATCC64974_101880	HIK(1)ETTGYSVNPQALFDIQVK	3	0.84622	3	3	1	112.144	1.01e-06	112.14	1	89.6627	0.00011114	89.663	1	124.691	5.25e-10	124.69
	A0A254TRV0	72	K	"Alpha-1,4 glucan phosphorylase"	ATCC64974_101880	HSANGFSNK(1)EEFEDELVR	3	-2.0244	5	3	1	65.9238	5.46e-10	131.25	1	61.9415	1.2e-06	115.26	1	153.212	3.38e-15	153.21
	A0A254TRV0	638	K	"Alpha-1,4 glucan phosphorylase"	ATCC64974_101880	IK(1)SMSAEEK	2	-0.35653	8	3	1	85.3546	0.0047371	85.355	1	107.788	0.00113198	107.79	1	94.3092	0.0027401	94.309
	A0A254TRV0	645	K	"Alpha-1,4 glucan phosphorylase"	ATCC64974_101880	SMSAEEK(1)K	2	0.54732	10	3	1	41.8761	0.00363026	103.74	1	50.4729	0.00287805	109.71	1	40.7239	0.00110801	124.98
	A0A254TRV0	575	K	"Alpha-1,4 glucan phosphorylase"	ATCC64974_101880	LEAFVDDK(1)AFQR	2	-1.7518	5	3	1	205.121	1.04e-14	205.12	1	136.376	1.36e-06	136.38	1	148.183	3.19e-08	148.18
	A0A254TRV0	482	K	"Alpha-1,4 glucan phosphorylase"	ATCC64974_101880	VSIIEESHPK(1)MVR	2	-1.4055	6	3	1	82.0687	0.000384454	82.069	1	62.1618	0.000385476	84.365	1	216.343	2.59e-19	216.34
	A0A254TS06	119	K	Pex2 / Pex12 amino terminal region family protein	ATCC64974_108450	IGVLEHDEEK(1)GGR	3	0.33252	9	3	1	86.803	0.000281654	86.803	1	91.6203	4.03e-06	104.17	1	101.532	4.59e-06	101.53
	A0A254TS06	68	K	Pex2 / Pex12 amino terminal region family protein	ATCC64974_108450	K(1)TVGVGR	2	0.054765	8	3	1	109.012	0.00881619	109.01	1	97.0329	0.0143354	97.033	1	110.807	0.00827021	110.81
	A0A254TS06	102	K	Pex2 / Pex12 amino terminal region family protein	ATCC64974_108450	K(1)VIQSLEK	2	-0.18195	4	3	1	97.4306	0.00522917	97.431	1	85.7442	0.0111512	85.744	1	101.896	0.00261237	101.9
	A0A254TS06	109	K	Pex2 / Pex12 amino terminal region family protein	ATCC64974_108450	VIQSLEK(1)IGVLEHDEEK	3	0.12924	8	3	1	139.884	2.2e-10	139.88	1	132.644	4.36e-10	132.64	1	132.644	4.36e-10	132.64
	A0A254TS38	62	K	GMC oxidoreductase family protein	ATCC64974_54830	SDLTNNIK(1)K	2	0.28563	6	3	1	195.786	9.44e-08	195.79	1	149.816	9.1e-05	149.82	1	156.347	6.8e-05	156.35
	A0A254TS38	162	K	GMC oxidoreductase family protein	ATCC64974_54830	DFYAK(1)LGEDQAK	2	-3.8626	6	3	1	98.3681	0.000121102	98.368	1	108.008	2.94e-05	108.01	1	57.4251	0.000330102	95.183
	A0A254TS38	10	K	GMC oxidoreductase family protein	ATCC64974_54830	SATWFEQQK(1)R	2	-0.45562	6	3	1	151.826	7.47e-07	151.83	1	197.27	1.68e-10	197.27	1	215.063	2.89e-11	215.06
	A0A254TSK1	32	K	Rab GDP dissociation inhibitor	ATCC64974_61420	GNK(1)VLHIDR	3	0.70979	7	3	1	67.704	0.00826422	67.704	1	66.9202	0.00875386	66.92	1	58.6993	0.0138893	58.699
	A0A254TSK1	313	K	Rab GDP dissociation inhibitor	ATCC64974_61420	ILADPSYFPGK(1)AR	2	-0.75014	7	3	1	122.392	4.6e-07	122.39	1	101.532	9.67e-06	101.53	1	122.392	4.6e-07	122.39
	A0A254TSK1	302	K	Rab GDP dissociation inhibitor	ATCC64974_61420	K(1)ILADPSYFPGK	2	3.4345	3	3	1	98.3372	0.000168088	98.337	1	108.997	3.78e-05	109	1	89.46	0.000963345	89.46
	A0A254TSK1	56	K	Rab GDP dissociation inhibitor	ATCC64974_61420	NDHYGGEAASVNIETLFK(1)K	3	0.64579	4	3	1	113.735	1.22e-06	113.73	1	111.446	1.51e-06	111.45	1	113.489	1.25e-06	113.49
	A0A254TSK1	119	K	Rab GDP dissociation inhibitor	ATCC64974_61420	QIAGSYVQQGK(1)GPK	2	-0.21498	3	3	1	119.88	9.89e-07	119.88	1	169.58	5.86e-12	169.58	1	163.714	2.86e-11	163.71
	A0A254TSK1	146	K	Rab GDP dissociation inhibitor	ATCC64974_61420	SSLMGLFEK(1)R	2	-0.11429	14	3	1	141.293	2.77e-05	141.29	1	150.103	1.56e-06	150.1	1	145.987	7.2e-06	145.99
	A0A254TSK1	281	K	Rab GDP dissociation inhibitor	ATCC64974_61420	VSGIK(1)ATMK	2	-0.59714	3	3	1	94.3092	0.0027401	94.309	1	84.8173	0.00485693	84.817	1	77.1399	0.00656911	77.14
	A0A254TSK1	108	K	Rab GDP dissociation inhibitor	ATCC64974_61420	YLEFK(1)QIAGSYVQQGK	3	1.2163	4	3	1	134.024	3.82e-10	134.02	1	148.572	1.01e-14	148.57	1	157.349	6.16e-15	157.35
	A0A254TSM3	131	K	Major Facilitator Superfamily protein	ATCC64974_61320	AQAEYIK(1)QVDTLIGK	2	0.2449	5	3	1	192.78	1.24e-18	192.78	1	197.729	2.75e-22	197.73	1	174.589	1.18e-17	174.59
	A0A254TSM3	139	K	Major Facilitator Superfamily protein	ATCC64974_61320	QVDTLIGK(1)IGTR	2	0.44821	7	3	1	141.727	7.06e-07	141.73	1	126.319	2.59e-06	126.32	1	133.159	1.75e-06	133.16
	A0A254TSM3	18	K	Major Facilitator Superfamily protein	ATCC64974_61320	EK(1)FTPEVQAAAAK	2	-0.69779	5	3	1	73.877	0.00323797	73.877	1	80.9595	0.000861	80.96	1	68.2774	0.0098002	68.277
	A0A254TSM3	82	K	Major Facilitator Superfamily protein	ATCC64974_61320	EPGVDDK(1)LNLYK	2	-0.20314	8	3	1	90.697	0.000285055	90.697	1	71.1757	0.00719991	71.176	1	92.2466	0.000522835	92.247
	A0A254TSM3	87	K	Major Facilitator Superfamily protein	ATCC64974_61320	LNLYK(1)YFK	2	1.2915	6	3	1	101.284	0.00288577	101.28	1	97.7981	0.00369422	97.798	1	101.284	0.00288577	101.28
	A0A254TSM3	75	K	Major Facilitator Superfamily protein	ATCC64974_61320	MLNK(1)EPGVDDK	2	-0.52252	8	3	1	147.259	8.18e-08	147.26	1	62.7049	3.63e-08	160.52	1	77.5969	4.75e-11	171.49
	A0A254TSM3	115	K	Major Facilitator Superfamily protein	ATCC64974_61320	YNAWK(1)EIQHISEGR	2	-0.81742	9	3	1	136.327	2.28e-09	136.33	1	128.951	3.79e-09	128.95	1	129.648	2.28e-09	136.33
	A0A254TSR9	31	K	Vacuolar sorting protein 9 (VPS9) domain family protein	ATCC64974_61290	AALEK(1)NPLVESIQDVGVNSTSDK	3	0.4024	7	3	1	141.446	4.7e-11	141.45	1	155.173	7.97e-16	155.17	1	171.837	1.67e-22	171.84
	A0A254TSR9	49	K	Vacuolar sorting protein 9 (VPS9) domain family protein	ATCC64974_61290	NPLVESIQDVGVNSTSDK(1)TAYPHPAVAGAK	4	-2.7307	9	3	1	319.557	3.96e-98	319.56	1	310.652	6.45e-84	310.65	1	42.7087	1.75e-113	348.11
	A0A254TSR9	141	K	Vacuolar sorting protein 9 (VPS9) domain family protein	ATCC64974_61290	FDPK(1)SASAAK	2	-0.26958	9	3	1	62.4662	0.0215097	62.466	1	63.6242	0.0199793	63.624	1	61.8154	0.0223696	61.815
	A0A254TSR9	147	K	Vacuolar sorting protein 9 (VPS9) domain family protein	ATCC64974_61290	SASAAK(1)VQAISDYEK	2	0.16581	8	3	1	172.913	9.24e-23	211.7	1	169.923	6.68e-19	193.77	1	166.036	2.79e-22	197.47
	A0A254TSR9	128	K	Vacuolar sorting protein 9 (VPS9) domain family protein	ATCC64974_61290	K(1)LANEWVTYR	2	-0.60885	6	3	1	147.623	1.73e-06	147.62	1	160.183	8.42e-07	160.18	1	152.538	1.39e-06	152.54
	A0A254TSR9	61	K	Vacuolar sorting protein 9 (VPS9) domain family protein	ATCC64974_61290	TAYPHPAVAGAK(1)LIK	2	-0.11575	6	3	1	68.1676	0.00459797	68.168	1	57.4139	0.0106688	57.414	1	143.055	2.46e-10	143.05
	A0A254TSR9	6	K	Vacuolar sorting protein 9 (VPS9) domain family protein	ATCC64974_61290	SADPK(1)PLR	2	0.13952	6	3	1	71.8775	0.0113163	71.877	1	56.8102	0.0250136	56.81	1	72.23	0.0109959	72.23
	A0A254TSR9	127	K	Vacuolar sorting protein 9 (VPS9) domain family protein	ATCC64974_61290	VIGIELAK(1)K	2	-0.085486	9	3	1	106.423	0.00164484	106.42	1	93.6488	0.00394148	93.649	1	85.8618	0.0063121	85.862
	A0A254TTB2	105	K	"Glycosyl hydrolases 2, sugar binding domain family protein"	ATCC64974_59670	EK(1)ANISEDEVISELR	2	-0.066468	4	3	1	204.231	1.9e-22	204.23	1	226.242	8.96e-29	226.24	1	222.45	1.1e-28	222.45
	A0A254TTB2	320	K	"Glycosyl hydrolases 2, sugar binding domain family protein"	ATCC64974_59670	LLAAFPDK(1)VDGQQAVADR	3	0.059856	7	3	1	127.966	1.22e-09	127.97	1	131.249	1.01e-09	131.25	1	82.7086	7.67e-10	135.09
	A0A254TTB2	180	K	"Glycosyl hydrolases 2, sugar binding domain family protein"	ATCC64974_59670	LSPK(1)AAMVYK	2	-0.99471	3	3	1	51.4359	0.0370426	51.436	1	51.2762	0.037617	51.276	1	51.2762	0.037617	51.276
	A0A254TTB2	103	K	"Glycosyl hydrolases 2, sugar binding domain family protein"	ATCC64974_59670	QQIIK(1)EK	2	-1.1499	3	3	1	92.4704	0.0140151	92.47	1	77.9225	0.0252184	77.923	1	89.1423	0.0165781	89.142
	A0A254TTB2	165	K	"Glycosyl hydrolases 2, sugar binding domain family protein"	ATCC64974_59670	TVNDGK(1)FGK	2	-2.0115	6	3	1	53.7511	0.00135875	103.55	1	61.5599	0.0255058	61.56	1	52.5786	0.00576289	80.755
	A0A254TTB2	366	K	"Glycosyl hydrolases 2, sugar binding domain family protein"	ATCC64974_59670	VIK(1)GGNVDDAEK	2	-1.3295	4	3	1	59.2273	0.021966	59.227	1	66.0043	0.0135908	66.004	1	83.2035	0.00111629	83.204
	A0A254TTB2	352	K	"Glycosyl hydrolases 2, sugar binding domain family protein"	ATCC64974_59670	VVPAK(1)EVR	2	0.48703	4	3	1	44.7531	0.0639858	44.753	1	58.9807	0.0349587	58.981	1	69.8246	0.0200015	69.825
	A0A254TTD9	399	K	Rad4 transglutaminase-like domain family protein	ATCC64974_62070	AFMGTLK(1)K	2	-0.2199	11	3	1	76.4776	0.00977936	81.296	1	106.042	0.0010281	106.04	1	82.4525	0.00146209	106.36
	A0A254TTD9	146	K	Rad4 transglutaminase-like domain family protein	ATCC64974_62070	AFTK(1)YAK	2	-0.26083	3	3	1	70.9125	0.024352	70.912	1	60.7988	0.0473074	60.799	1	62.7172	0.0429498	62.717
	A0A254TTD9	206	K	Rad4 transglutaminase-like domain family protein	ATCC64974_62070	AHLMEIQVNGGSVADK(1)VDFAR	3	-1.1776	11	3	1	213.925	4.79e-31	213.93	1	195.559	1.51e-40	225.69	1	168.296	4e-16	168.81
	A0A254TTD9	52	K	Rad4 transglutaminase-like domain family protein	ATCC64974_62070	DDPK(0.995)K(0.005)PVHLTATMGYK	3	-0.15178	5	3	0.990412	20.1408	1.42e-06	111.77	0.943102	12.1946	2.54e-06	102.57	0.995109	23.085	6.83e-10	127.97
	A0A254TTD9	80	K	Rad4 transglutaminase-like domain family protein	ATCC64974_62070	DLDRPGAK(1)MHK	3	-0.32205	14	3	1	73.4351	0.00307842	73.435	1	105.46	4.11e-05	105.46	1	103.433	4.52e-05	103.43
	A0A254TTD9	391	K	Rad4 transglutaminase-like domain family protein	ATCC64974_62070	FGHGAFQTPEEK(1)R	3	-0.38144	6	3	1	70.0893	0.00382936	70.089	1	66.0227	0.00620656	66.023	1	52.5758	1.16e-10	161.21
	A0A254TTD9	134	K	Rad4 transglutaminase-like domain family protein	ATCC64974_62070	FYK(1)NWYK	2	0.2755	6	3	1	60.7879	0.0141894	83.614	1	74.4385	0.029099	74.439	1	76.8465	0.026047	76.847
	A0A254TTD9	317	K	Rad4 transglutaminase-like domain family protein	ATCC64974_62070	GSDEGNASTDFDISK(1)K	2	-0.43979	7	3	1	190.822	1.9e-22	199.84	1	173.507	8.65e-36	251.07	1	193.767	2.77e-23	216
	A0A254TTD9	372	K	Rad4 transglutaminase-like domain family protein	ATCC64974_62070	IELK(1)WIDTSSK	2	0.64017	8	3	1	149.225	7.5e-08	149.23	1	127.559	6e-06	127.56	1	146.356	3.45e-07	146.36
	A0A254TTD9	379	K	Rad4 transglutaminase-like domain family protein	ATCC64974_62070	WIDTSSK(1)FGHGAFQTPEEK	3	-0.83027	15	3	1	82.7654	5.23e-10	129.46	1	111.621	3.78e-15	149.47	1	100.022	3.34e-15	151.95
	A0A254TTD9	190	K	Rad4 transglutaminase-like domain family protein	ATCC64974_62070	K(1)AHLMEIQVNGGSVADK	3	3.5754	3	3	1	65.9493	0.0436524	65.949	1	57.0529	0.00902982	57.053	1	56.8192	0.00913685	56.819
	A0A254TTD9	150	K	Rad4 transglutaminase-like domain family protein	ATCC64974_62070	K(1)HAEENGASITR	3	-0.20072	10	3	1	113.068	0.000194588	113.07	1	86.5922	1.01e-06	146.59	1	89.46	2.5e-06	122.46
	A0A254TTD9	355	K	Rad4 transglutaminase-like domain family protein	ATCC64974_62070	K(1)TLYPQTSR	2	0.48536	7	3	1	97.8134	0.00267366	97.813	1	94.801	0.00359073	94.801	1	101.295	0.00201911	101.3
	A0A254TTD9	168	K	Rad4 transglutaminase-like domain family protein	ATCC64974_62070	K(1)YCTVVR	2	0.75884	6	3	1	105.808	0.00979075	105.81	1	110.807	0.00827021	110.81	1	101.643	0.0110575	101.64
	A0A254TTD9	340	K	Rad4 transglutaminase-like domain family protein	ATCC64974_62070	NDFVLLK(1)GSVPGVK	2	-0.60361	3	3	1	50.5336	0.0243649	50.534	1	159.412	4.15e-08	159.41	1	162.689	1.62e-08	162.69
	A0A254TTD9	129	K	Rad4 transglutaminase-like domain family protein	ATCC64974_62070	SLTTVWAEHLSDEVK(1)R	3	-0.19485	18	3	1	106.377	1.78e-06	106.38	1	114.627	9.19e-07	114.63	1	124.251	6.99e-10	124.25
	A0A254TTD9	296	K	Rad4 transglutaminase-like domain family protein	ATCC64974_62070	TSCNHK(1)VFR	3	-0.024472	6	3	1	109.714	0.000488246	109.71	1	109.714	0.000488246	109.71	1	122.516	0.000163461	122.52
	A0A254TTJ6	116	K	Dipeptidyl peptidase 3	ATCC64974_76670	GFGDSK(1)FIPR	2	0.96086	12	3	1	101.381	7.65e-05	123.75	1	105.195	5.44e-05	130.63	1	104.221	2.27e-07	167.67
	A0A254TTJ6	304	K	Dipeptidyl peptidase 3	ATCC64974_76670	IWVK(1)DQKPALETNLGFVETYR	3	0.54584	3	3	0.999996	53.8248	5.35e-23	192.94	0.999997	55.3043	1.36e-15	163.68	0.999963	44.2805	3.49e-15	152.06
	A0A254TTJ6	36	K	Dipeptidyl peptidase 3	ATCC64974_76670	K(1)YAHYLSR	3	-0.38455	6	3	1	55.4614	0.0198595	55.461	1	56.0133	0.0194798	56.013	1	66.5676	0.0122181	66.568
	A0A254TTJ6	23	K	Dipeptidyl peptidase 3	ATCC64974_76670	LEVK(1)SHFDNLTDPK	3	0.28424	4	3	1	63.6807	0.00721666	63.681	1	68.4805	0.00450287	68.481	1	78.0807	0.000379354	78.081
	A0A254TTJ6	634	K	Dipeptidyl peptidase 3	ATCC64974_76670	LHVYK(1)STADFEAGK	2	-1.1377	5	3	1	58.972	0.00987894	58.972	1	62.2875	0.00800436	62.287	1	124.776	9.79e-09	124.78
	A0A254TTJ6	135	K	Dipeptidyl peptidase 3	ATCC64974_76670	LPVEAFQALASATPK(1)TK	3	-0.53049	4	3	1	110.316	1.64e-06	110.32	1	125.86	6.39e-10	125.86	1	108.766	1.83e-06	108.77
	A0A254TTJ6	363	K	Dipeptidyl peptidase 3	ATCC64974_76670	LPWGK(1)DFEK	2	0.069405	5	3	1	91.5493	0.0033556	91.549	1	91.6583	0.00333127	91.658	1	92.5385	0.00313499	92.538
	A0A254TTJ6	600	K	Dipeptidyl peptidase 3	ATCC64974_76670	LSYTK(1)DDLSDLEIHLDR	3	-0.98487	4	3	1	147.169	1.86e-12	147.17	1	137.451	2.93e-10	137.45	1	155.243	3.77e-15	155.24
	A0A254TTJ6	6	K	Dipeptidyl peptidase 3	ATCC64974_76670	MDAQVK(1)QHYLADSPPTVVR	3	-0.73008	4	3	1	191.78	8.32e-23	191.78	1	49.1878	4.47e-15	147.25	1	124.202	7.27e-10	124.2
	A0A254TTJ6	625	K	Dipeptidyl peptidase 3	ATCC64974_76670	PAVEK(1)YLQK	2	0.45147	6	3	1	135.549	0.000183399	135.55	1	140.164	0.00013993	140.16	1	142.982	0.000113392	142.98
	A0A254TTJ6	629	K	Dipeptidyl peptidase 3	ATCC64974_76670	YLQK(1)LHVYK	2	-0.3595	7	3	1	89.3546	0.00182445	89.355	1	107.574	0.00182445	107.57	1	71.6136	0.00182445	89.355
	A0A254TTJ6	277	K	Dipeptidyl peptidase 3	ATCC64974_76670	QAGLNAANENQK(1)R	2	0.27854	6	3	1	179.588	1.23e-13	179.59	1	190.352	3.65e-14	190.35	1	198.517	2.96e-18	198.52
	A0A254TTJ6	614	K	Dipeptidyl peptidase 3	ATCC64974_76670	SK(1)ILTHGR	2	-0.17924	5	3	1	120.306	0.00113156	120.31	1	113.706	0.00174017	113.71	1	151.441	0.000267227	151.44
	A0A254TTJ6	265	K	Dipeptidyl peptidase 3	ATCC64974_76670	VAHSVK(1)QAGLNAANENQK	3	-0.093494	4	3	1	174.348	4.64e-22	174.35	1	158.376	2.11e-15	158.38	1	142.022	1.56e-10	142.02
	A0A254TTN0	255	K	COG4 transport family protein	ATCC64974_51110	FATASADK(1)TVK	2	0.18971	5	3	1	110.932	5.13e-05	110.93	1	99.752	9.09e-05	99.752	1	98.1563	0.00021819	98.156
	A0A254TTN0	258	K	COG4 transport family protein	ATCC64974_51110	TVK(1)IWDVEAGK	2	-0.42189	3	3	1	51.5689	0.0352528	51.569	1	52.7902	0.0329283	52.79	1	76.3258	0.00220976	76.326
	A0A254TTN0	28	K	COG4 transport family protein	ATCC64974_51110	GQPTQLSADAK(1)GER	2	0.30778	6	3	1	131.86	6.73e-09	131.86	1	122.629	2.22e-07	122.63	1	104.939	5.16e-06	104.94
	A0A254TTN0	604	K	COG4 transport family protein	ATCC64974_51110	IASAGADAAVK(1)VWK	2	0.09997	3	3	1	97.2033	9.31e-05	97.203	1	82.6513	0.000630656	82.651	1	94.7168	0.000184962	94.717
	A0A254TTN0	38	K	COG4 transport family protein	ATCC64974_51110	IAYAANK(1)SVFLR	2	2.088	3	3	1	119.386	0.000853429	119.39	1	82.8505	0.00247761	82.85	1	51.6115	0.0316346	51.612
	A0A254TTN0	123	K	COG4 transport family protein	ATCC64974_51110	IIAVGDGK(1)QR	2	-0.27166	7	3	1	64.7298	8.95e-07	154.85	1	52.1672	0.00138899	94.409	1	132.01	5e-05	132.01
	A0A254TTN0	521	K	COG4 transport family protein	ATCC64974_51110	ILVYK(1)VADGSLVTDR	2	1.3255	4	3	1	53.8608	0.000679147	77.325	1	70.4511	0.00697334	70.451	1	78.95	0.00057737	78.95
	A0A254TTN0	219	K	COG4 transport family protein	ATCC64974_51110	IWLYDGK(1)TGEVR	2	1.9679	3	3	1	125.542	2.68e-06	125.54	1	131.172	2e-06	131.17	1	56.2048	0.0252079	56.205
	A0A254TTN0	247	K	COG4 transport family protein	ATCC64974_51110	K(1)FATASADK	2	1.3781	6	3	1	76.2278	0.009245	76.228	1	63.6242	0.0311074	63.624	1	72.8477	0.0145315	72.848
	A0A254TTN0	212	K	COG4 transport family protein	ATCC64974_51110	K(1)IWLYDGK	2	0.17782	3	3	1	97.4306	0.00522917	97.431	1	86.6702	0.010682	86.67	1	130.748	0.000931819	130.75
	A0A254TTU0	86	K	Pyridoxal-phosphate dependent enzyme family protein	ATCC64974_78100	DIESDEK(1)DLADQNIAK	2	0.9508	4	3	1	209.135	7.09e-23	209.13	1	254.56	4.9e-36	254.56	1	240.237	7.3e-30	240.24
	A0A254TTU0	410	K	Pyridoxal-phosphate dependent enzyme family protein	ATCC64974_78100	DLK(1)SLPESALR	2	0.41928	6	3	1	124.124	7.04e-06	124.12	1	123.671	7.17e-06	123.67	1	117.801	2.7e-05	117.8
	A0A254TTU0	252	K	Pyridoxal-phosphate dependent enzyme family protein	ATCC64974_78100	ELK(1)QALGLPAAASFK	2	-0.14078	4	3	1	106.354	2.61e-06	106.35	1	64.5651	0.0066317	64.565	1	109.102	2.19e-06	109.1
	A0A254TTU0	280	K	Pyridoxal-phosphate dependent enzyme family protein	ATCC64974_78100	HVSPAGAAVGVPLTEK(1)ER	3	0.47249	6	3	1	82.0101	0.000332075	82.01	1	117.176	8.02e-07	117.18	1	91.5183	0.000153663	91.518
	A0A254TTU0	463	K	Pyridoxal-phosphate dependent enzyme family protein	ATCC64974_78100	LAGDK(1)ADNWWMR	2	-0.53818	3	3	1	184.343	8.71e-12	184.34	1	194.241	5.75e-13	194.24	1	166.447	6.46e-09	166.45
	A0A254TTU0	5	K	Pyridoxal-phosphate dependent enzyme family protein	ATCC64974_78100	SQQK(1)SAILSVYDK	2	-0.042565	3	3	1	171.928	8.88e-14	171.93	1	169.296	1.02e-11	169.3	1	194.475	1.71e-15	194.48
	A0A254TTU0	508	K	Pyridoxal-phosphate dependent enzyme family protein	ATCC64974_78100	TEAEK(1)AEYER	2	0.083398	6	3	1	167.115	2.56e-07	167.12	1	167.115	2.56e-07	167.12	1	162.26	5.09e-07	162.26
	A0A254TTU0	407	K	Pyridoxal-phosphate dependent enzyme family protein	ATCC64974_78100	TFNTVITPK(1)DLK	2	-0.047654	6	3	1	123.948	2.88e-06	123.95	1	131.06	2.01e-06	131.06	1	113.24	2.04e-05	113.24
	A0A254TTU0	22	K	Pyridoxal-phosphate dependent enzyme family protein	ATCC64974_78100	TGLLDLAK(1)GLVK	2	-0.013163	3	3	1	109.958	2.6e-05	109.96	1	84.1691	0.00105293	84.169	1	95.0939	0.000335979	95.094
	A0A254TTU0	66	K	Pyridoxal-phosphate dependent enzyme family protein	ATCC64974_78100	VK(1)TLHPAVHGGILAR	3	-0.61121	5	3	1	41.5417	0.0267828	41.542	1	118.21	3.55e-07	118.21	1	63.9226	8.05e-07	111.64
	A0A254TTU0	479	K	Pyridoxal-phosphate dependent enzyme family protein	ATCC64974_78100	VLNIK(1)WK	2	-0.29228	5	3	1	99.9195	0.00848435	99.919	1	99.9195	0.00848435	99.919	1	99.9195	0.00416105	99.919
	A0A254TU16	254	K	Folylpolyglutamate synthase	ATCC64974_78470	AAEK(1)GTQLEIVR	2	1.0567	3	3	1	155.084	2.23e-08	155.08	1	137.625	1.21e-06	137.62	1	140.006	9.16e-07	140.01
	A0A254TU55	219	K	Protoheme IX farnesyltransferase	ATCC64974_78880	YLVVDK(1)TAR	2	0.65394	3	3	1	79.1482	0.00612122	79.148	1	60.1024	0.0274246	60.102	1	79.1482	0.00612122	79.148
	A0A254TU90	255	K	DLH domain-containing protein	ATCC64974_79440	ADVMVK(1)DVR	2	-2.2978	5	3	1	67.2066	0.0033556	91.549	1	79.2014	0.00610934	79.201	1	92.5385	0.00313499	92.538
	A0A254TU90	69	K	DLH domain-containing protein	ATCC64974_79440	ILADHYADK(1)GGYK	3	-0.61906	8	3	1	74.9873	0.000919005	74.987	1	66.0043	0.0059141	66.004	1	41.4799	0.000449166	79.089
	A0A254TU90	201	K	DLH domain-containing protein	ATCC64974_79440	IPGDIEK(1)IK	2	-0.086586	10	3	1	76.2278	0.00181542	99.815	1	88.4955	0.00403663	88.495	1	88.4955	0.00403663	88.495
	A0A254TU92	261	K	Centrosome microtubule-binding domain of Cep57 family protein	ATCC64974_79280	LAAGTLK(1)NITLETGGK	2	0.11751	3	3	1	75.8771	0.000852771	75.877	1	211.119	2.39e-18	211.12	1	157.741	1.26e-14	157.74
	A0A254TUF5	194	K	Isochorismatase family protein	ATCC64974_79870	TAEIEAK(1)DR	2	0.56961	3	3	1	92.5385	0.00313499	92.538	1	91.6364	0.00333617	91.636	1	92.5385	0.00313499	92.538
	A0A254TUG0	95	K	Isochorismatase domain-containing protein	ATCC64974_80000	K(1)TGDTFK	2	0.17297	7	3	1	100.984	0.0112581	100.98	1	93.1432	0.0184244	93.143	1	106.599	0.00955014	106.6
	A0A254TUG0	31	K	Isochorismatase domain-containing protein	ATCC64974_80000	VIK(1)ASEEILQTAR	2	0.92265	3	3	1	101.452	9.7e-06	101.45	1	115.826	3.36e-06	115.83	1	103.296	8.89e-06	103.3
	A0A254TUG0	183	K	Isochorismatase domain-containing protein	ATCC64974_80000	WEK(1)AIAK	2	1.5238	5	3	1	89.7522	0.0161084	89.752	1	101.327	0.0081707	101.33	1	101.327	0.0081707	101.33
	A0A254TUJ8	67	K	Uncharacterized protein	ATCC64974_99550	DEEAIEAVGDRNELFK(1)R	3	-0.52513	3	3	1	101.055	3.42e-06	101.05	1	107.977	2.36e-06	107.98	1	89.3114	0.000246891	89.311
	A0A254TUJ8	147	K	Uncharacterized protein	ATCC64974_99550	EK(1)HPDMLHLLQFPYNGEPPKR	5	-0.31721	15	3	1	88.4231	5.43e-10	127.32	1	103.046	9.57e-08	122.49	1	107.344	8.97e-07	114.9
	A0A254TUJ8	81	K	Uncharacterized protein	ATCC64974_99550	GYVEWEK(1)YPDK	2	0.20591	3	3	1	114.764	3.78e-05	114.76	1	140.244	2.18e-06	140.24	1	138.626	2.67e-06	138.63
	A0A254TUJ8	207	K	Uncharacterized protein	ATCC64974_99550	HPK(1)SYTLDDLQDETR	3	0.16895	11	3	1	176.235	5.15e-18	176.23	1	183.41	3.17e-18	183.41	1	55.0106	1.24e-22	198.74
	A0A254TUJ8	357	K	Uncharacterized protein	ATCC64974_99550	IK(1)AIENPSR	2	-0.39091	7	3	1	96.1429	0.00233115	96.143	1	121.733	0.000386392	121.73	1	95.7746	0.00241329	95.775
	A0A254TUJ8	516	K	Uncharacterized protein	ATCC64974_99550	ISVYSVNK(1)K	2	0.25317	4	3	1	96.0336	0.00321549	96.034	1	95.6077	0.00334514	95.608	1	114.895	0.00102655	114.89
	A0A254TUJ8	171	K	Uncharacterized protein	ATCC64974_99550	LVTSK(1)VVTPNPLHFVR	3	0.25441	6	3	1	191.776	4.87e-19	191.78	1	142.57	1.35e-10	142.57	1	154.691	7.35e-15	154.69
	A0A254TUJ8	415	K	Uncharacterized protein	ATCC64974_99550	QVIVHDGK(1)IR	3	0.58135	9	3	1	95.8224	0.000564712	95.822	1	89.8266	0.000965024	89.827	1	87.5679	0.00111582	87.568
	A0A254TUJ8	275	K	Uncharacterized protein	ATCC64974_99550	VIK(1)DCGGLIAPAK	2	0.28565	6	3	1	73.4149	0.00377948	73.415	1	63.1853	0.0157676	63.185	1	71.5134	0.00600784	71.513
	A0A254TUJ8	204	K	Uncharacterized protein	ATCC64974_99550	WSLTLDGLVK(1)HPK	3	0.091532	5	3	1	52.5758	0.0133812	52.576	1	75.1019	0.000780785	75.102	1	73.9271	0.000422605	80.312
	A0A254TUJ8	271	K	Uncharacterized protein	ATCC64974_99550	YVGISLK(1)K	2	0.050047	4	3	1	63.4188	0.0393649	63.419	1	79.474	0.0143287	79.474	1	81.2963	0.0134052	81.296
	A0A254TUL3	372	K	Diphosphomevalonate decarboxylase	ATCC64974_77580	TVESLK(1)DGVSR	2	0.19369	3	3	1	96.8199	0.00193386	96.82	1	124.124	0.000441292	124.12	1	124.124	0.000441292	124.12
	A0A254TUX7	246	K	"Riboflavin synthase, alpha subunit"	ATCC64974_107660	NLK(1)EIQAR	2	1.1798	3	3	1	49.5272	0.051081	49.527	1	56.9157	0.0573215	56.916	1	46.4619	0.0593667	46.462
	A0A254TUX7	138	K	"Riboflavin synthase, alpha subunit"	ATCC64974_107660	GKPGTVIETEQTIVDK(1)ETGEIYSR	3	-0.22609	3	3	1	93.3258	2.93e-07	106.99	1	104.387	9.55e-08	118.05	1	100.664	1.2e-07	116.7
	A0A254TUX7	99	K	"Riboflavin synthase, alpha subunit"	ATCC64974_107660	LTILK(1)PLPPTSEGK	2	0.21185	3	3	1	42.3169	0.0454503	42.317	1	48.5269	0.0266246	48.527	1	41.6209	0.0478927	41.621
	A0A254TUX7	115	K	"Riboflavin synthase, alpha subunit"	ATCC64974_107660	NK(1)VIGVYDK	2	0.5546	3	3	1	74.8411	0.00802087	74.841	1	85.3546	0.0047371	85.355	1	82.4167	0.0053923	82.417
	A0A254TUX7	122	K	"Riboflavin synthase, alpha subunit"	ATCC64974_107660	VIGVYDK(1)GK	2	0.12624	3	3	1	66.2987	0.019267	66.299	1	64.7115	0.0213566	64.711	1	59.1529	0.0286745	59.153
	A0A254TUX7	19	K	"Riboflavin synthase, alpha subunit"	ATCC64974_107660	QEVSWLK(1)R	2	-0.89259	5	3	1	86.2052	0.0109176	86.205	1	97.635	0.00512554	97.635	1	99.7003	0.00413868	99.7
	A0A254TV09	407	K	Pyruvate carboxyltransferase domain-containing protein	ATCC64974_81320	ECTAK(1)IK	2	-1.8066	3	3	1	57.2809	0.0586022	57.281	1	68.9149	0.0385971	68.915	1	68.9149	0.0385971	68.915
	A0A254TV09	84	K	Pyruvate carboxyltransferase domain-containing protein	ATCC64974_81320	EGEQFANAFFDTEK(1)K	2	-1.0333	5	3	1	75.9106	0.00098577	75.911	1	220.207	1.67e-28	220.21	1	151.379	2.49e-22	204.82
	A0A254TVM7	11	K	Obg-like ATPase 1	ATCC64974_105060	AVVQEK(1)VLLGR	2	-0.099802	5	3	1	76.3258	0.00220976	76.326	1	90.4338	0.000922701	90.434	1	136.807	3.22e-06	136.81
	A0A254TVM7	365	K	Obg-like ATPase 1	ATCC64974_105060	EYGDEAAVK(1)AAGK	2	0.6632	6	3	1	123.948	2.09e-08	123.95	1	114.239	4.06e-06	114.24	1	122.392	4.6e-07	122.39
	A0A254TVM7	180	K	Obg-like ATPase 1	ATCC64974_105060	GGQTLEMK(1)K	2	0.56562	5	3	1	55.4614	0.0154224	61.56	1	60.3978	0.0218126	60.398	1	59.9076	0.0377868	59.908
	A0A254TVM7	375	K	Obg-like ATPase 1	ATCC64974_105060	GK(1)DYVVEDGDILLIK	2	0.71278	3	3	1	116.061	1.12e-06	116.06	1	97.2353	7.38e-05	97.235	1	115.557	1.2e-06	115.56
	A0A254TVM7	154	K	Obg-like ATPase 1	ATCC64974_105060	IK(1)DIEFVEK	2	-0.38664	6	3	1	123.513	0.000296753	123.51	1	126.026	0.000273092	126.03	1	145.457	9.01e-05	145.46
	A0A254TVM7	204	K	Obg-like ATPase 1	ATCC64974_105060	K(1)NEWAPK	2	-1.0275	3	3	1	87.2511	0.0246185	87.251	1	73.2075	0.042612	73.208	1	79.5963	0.0326656	79.596
	A0A254TVM7	22	K	Obg-like ATPase 1	ATCC64974_105060	PGNNLK(1)SGIVGLANVGK	2	1.2856	4	3	1	210.093	1.73e-23	210.09	1	180.636	1.26e-18	180.64	1	191.375	3.13e-19	191.37
	A0A254TVM7	291	K	Obg-like ATPase 1	ATCC64974_105060	SLNTK(1)SALPK	2	0.43435	6	3	1	104.434	0.000545752	104.43	1	91.5493	0.00179139	91.549	1	89.7312	0.00204721	89.731
	A0A254TVP8	71	K	Zinc-binding dehydrogenase family protein	ATCC64974_11320	YVNK(1)EAYDLHAELPDFQAMHATFR	4	-0.85931	22	3	1	91.4165	4.66e-11	128.29	1	69.2479	2.46e-16	154.86	1	74.9049	2.7e-24	193.39
	A0A254TVP8	39	K	Zinc-binding dehydrogenase family protein	ATCC64974_11320	K(1)NEPGVLSFHLYK	3	0.17727	5	3	1	116.511	1.52e-06	116.51	1	95.4281	9.92e-05	95.428	1	97.9996	4.05e-05	98
	A0A254TVP8	51	K	Zinc-binding dehydrogenase family protein	ATCC64974_11320	NEPGVLSFHLYK(1)DFDR	3	-0.12149	19	3	1	95.1972	3.09e-15	160.47	1	84.6534	5.94e-15	150.69	1	100.042	8.48e-19	178.43
	A0A254TVP8	38	K	Zinc-binding dehydrogenase family protein	ATCC64974_11320	LTACVK(1)K	2	0.24946	9	3	1	122.79	0.00462573	122.79	1	108.238	0.00905173	108.24	1	94.4072	0.0170956	94.407
	A0A254TVP8	103	K	Zinc-binding dehydrogenase family protein	ATCC64974_11320	PILIK(1)SVK	2	0.0084226	18	3	1	109.11	3.52e-07	119.45	1	88.3697	5.88e-10	130.01	1	97.635	1.8e-14	149.22
	A0A254TVP8	106	K	Zinc-binding dehydrogenase family protein	ATCC64974_11320	SVK(1)PLVGFER	2	0.38708	11	3	1	70.9415	0.0103096	70.942	1	96.1135	0.00114917	96.113	1	83.0451	0.002988	83.045
	A0A254TVP8	98	K	Zinc-binding dehydrogenase family protein	ATCC64974_11320	SEELMAK(1)PILIK	2	-0.43137	21	3	1	143.974	1.73e-08	155.99	1	158.047	1.72e-08	158.05	1	132.323	1.72e-08	156.14
	A0A254TVZ3	93	K	Importin N-terminal domain-containing protein	ATCC64974_12150	AQVK(1)ELGLK	2	-0.17742	4	3	1	59.1529	0.0286745	59.153	1	49.0599	0.0475826	49.06	1	53.7511	0.0357861	53.751
	A0A254TVZ3	72	K	Importin N-terminal domain-containing protein	ATCC64974_12150	DLAK(1)LQEVQTK	2	1.0769	3	3	1	150.511	7.06e-08	150.51	1	147.39	8.13e-08	147.39	1	128.363	5.76e-06	128.36
	A0A254TVZ3	103	K	Importin N-terminal domain-containing protein	ATCC64974_12150	TLNSK(1)DGR	2	-0.21716	4	3	1	104.014	0.00263405	104.01	1	93.5976	0.00525356	93.598	1	125.16	0.000807711	125.16
	A0A254TVZ3	497	K	Importin N-terminal domain-containing protein	ATCC64974_12150	FAGDIGAQTNPLSK(1)HFEDSVK	3	-0.030328	5	3	1	152.483	2.79e-15	152.48	1	121.329	5.08e-10	125.45	1	123.122	2.44e-08	123.12
	A0A254TWI5	37	K	DNA replication licensing factor mcm5-A	ATCC64974_54230	DGK(1)SITAAELK	2	0.63214	5	3	1	60.345	0.0228172	60.345	1	72.7049	0.00627529	72.705	1	63.9657	0.0179714	63.966
	A0A254TWI5	45	K	DNA replication licensing factor mcm5-A	ATCC64974_54230	SITAAELK(1)SAIR	2	-0.37968	6	3	1	169.891	1.67e-09	169.89	1	169.891	1.67e-09	169.89	1	192.682	1.86e-12	192.68
	A0A254TWI5	196	K	DNA replication licensing factor mcm5-A	ATCC64974_54230	GVTK(1)GIPDDYVR	2	0.064787	9	3	1	120.872	7.27e-06	120.87	1	114.868	1.76e-05	114.87	1	97.6896	0.000165631	97.69
	A0A254TWI5	192	K	DNA replication licensing factor mcm5-A	ATCC64974_54230	SVFGK(1)GVTK	2	-0.037309	3	3	1	51.2762	0.0402102	51.276	1	50.1076	0.0440977	50.108	1	50.1076	0.0440977	50.108
	A0A254TX62	204	K	Uncharacterized protein	ATCC64974_56520	DFLK(1)THK	2	0.18957	15	3	1	103.833	0.00761239	103.83	1	105.136	0.00732216	105.14	1	144.375	0.00214194	144.38
	A0A254TX62	543	K	Uncharacterized protein	ATCC64974_56520	FK(1)EYIGR	2	0.35067	9	3	1	122.128	0.00353609	122.13	1	121.989	0.00356708	121.99	1	121.989	0.00356708	121.99
	A0A254TX62	73	K	Uncharacterized protein	ATCC64974_56520	IAK(1)IGAAYGVK	2	0.19046	5	3	1	72.434	0.00663786	72.434	1	82.4167	0.0016541	82.417	1	104.221	7.51e-05	104.22
	A0A254TX62	81	K	Uncharacterized protein	ATCC64974_56520	IGAAYGVK(1)K	2	0.03303	6	3	1	69.5982	0.0203714	69.598	1	79.474	0.00825676	79.474	1	84.7431	0.00665268	84.743
	A0A254TX62	149	K	Uncharacterized protein	ATCC64974_56520	IFETSK(1)SLTSYK	2	0.1694	9	3	1	118.866	1.07e-05	118.87	1	108.716	2.82e-05	108.72	1	114.721	1.79e-05	114.72
	A0A254TX62	461	K	Uncharacterized protein	ATCC64974_56520	K(1)VVDVGNFAYTDLDGSVTK	2	-1.3402	6	3	1	220.356	2.5e-34	220.36	1	238.681	4.41e-35	238.68	1	263.517	3.75e-43	263.52
	A0A254TX62	513	K	Uncharacterized protein	ATCC64974_56520	LYIEK(1)YENDASK	2	1.3273	4	3	1	87.8305	4.98e-07	143.42	1	50.2222	0.0377326	50.222	1	53.4477	0.0291085	53.448
	A0A254TX62	520	K	Uncharacterized protein	ATCC64974_56520	YENDASK(1)LGLATDEYLK	2	-2.0578	13	3	1	105.786	7.92e-25	218.36	1	209.231	1.97e-29	219.01	1	177.436	1.09e-43	277.44
	A0A254TX62	486	K	Uncharacterized protein	ATCC64974_56520	NQGLYVK(1)FDDGSR	2	0.44578	5	3	1	147.262	2.05e-10	147.26	1	67.0953	0.00673518	67.095	1	125.527	1.95e-08	125.53
	A0A254TX62	336	K	Uncharacterized protein	ATCC64974_56520	VAK(1)AQGLQSYEVPTGWK	2	0.92223	6	3	1	243.835	2.52e-36	243.83	1	247.017	2.16e-36	247.02	1	251.019	1.72e-36	251.02
	A0A254TX62	449	K	Uncharacterized protein	ATCC64974_56520	VDNK(1)DTFVGSTVSGR	2	0.58358	10	3	1	261.639	3.52e-36	261.64	1	91.3172	1.14e-17	175.26	1	194.193	4.21e-19	194.19
	A0A254TX62	445	K	Uncharacterized protein	ATCC64974_56520	VIATLSEK(1)VDNK	2	-0.54269	14	3	1	172.115	1.88e-11	172.11	1	144.572	3.58e-07	144.57	1	151.257	2.76e-08	151.26
	A0A254TX62	70	K	Uncharacterized protein	ATCC64974_56520	YYNTEVIQK(1)IAK	2	0.60737	6	3	1	164.038	9.82e-09	164.04	1	151.257	2.76e-08	151.26	1	157.027	1.96e-08	157.03
	A0A254TX79	63	K	"Phosphoribosylaminoimidazole carboxylase, ATPase subunit"	ATCC64974_16570	EILAGK(1)YGEDSK	2	0.61117	6	3	1	136.376	1.36e-06	136.38	1	118.866	1.07e-05	118.87	1	136.698	1.32e-06	136.7
	A0A254TX79	389	K	"Phosphoribosylaminoimidazole carboxylase, ATPase subunit"	ATCC64974_16570	EK(1)SAEALR	2	0.18511	3	3	1	66.5043	0.0245812	66.504	1	63.2161	0.0291168	63.216	1	63.2161	0.0330039	63.216
	A0A254TX79	244	K	"Phosphoribosylaminoimidazole carboxylase, ATPase subunit"	ATCC64974_16570	ELLDNLLK(1)DEGLTANESAK	2	0.29084	3	3	1	156.667	5.31e-15	156.67	1	186.155	4.56e-22	186.15	1	191.615	1.72e-22	191.61
	A0A254TX79	382	K	"Phosphoribosylaminoimidazole carboxylase, ATPase subunit"	ATCC64974_16570	IFSITK(1)AR	2	1.0012	3	3	1	89.3546	0.00682865	89.355	1	107.008	0.00235795	107.01	1	89.698	0.00670119	89.698
	A0A254TX79	42	K	"Phosphoribosylaminoimidazole carboxylase, ATPase subunit"	ATCC64974_16570	IFSTIADVFK(1)R	2	-1.5435	5	3	1	110.077	7.42e-05	110.08	1	121.287	2.01e-05	121.29	1	133.42	5.79e-06	133.42
	A0A254TX79	326	K	"Phosphoribosylaminoimidazole carboxylase, ATPase subunit"	ATCC64974_16570	SK(1)GGNLEDDDR	2	-0.13907	3	3	1	92.2953	0.000752883	92.295	1	117.029	2.98e-05	117.03	1	98.9017	0.000150193	98.902
	A0A254TX79	112	K	"Phosphoribosylaminoimidazole carboxylase, ATPase subunit"	ATCC64974_16570	YHIAK(1)VYR	3	-0.60589	3	3	1	52.2683	0.0387389	52.268	1	52.4027	0.0386268	52.403	1	71.3424	0.00849721	71.342
	A0A254TXF1	134	K	Metallo-beta-lactamase family protein	ATCC64974_16620	IDEPQVYK(1)FLR	2	1.1472	3	3	1	95.0939	0.000497576	95.094	1	118.905	2.31e-05	118.9	1	117.251	2.9e-05	117.25
	A0A254TXF1	88	K	Metallo-beta-lactamase family protein	ATCC64974_16620	ISDNK(1)VR	2	1.4067	3	3	1	60.9719	0.0522553	60.972	1	97.6019	0.0100633	97.602	1	89.3692	0.0164033	89.369
	A0A254TXG0	6	K	40S ribosomal protein S7	ATCC64974_57560	AAINK(1)IAINSPSR	2	-0.44209	6	3	1	182.999	4.61e-14	183	1	166.62	2.54e-11	166.62	1	153.493	9.99e-11	153.49
	A0A254TXN0	141	K	Uncharacterized protein	ATCC64974_18140	AALEALEK(1)AAVDR	2	1.1484	3	3	1	128.763	1.66e-08	128.76	1	148.406	1.95e-10	148.41	1	136.327	9.88e-09	136.33
	A0A254TXN0	429	K	Uncharacterized protein	ATCC64974_18140	AVEQAAQNTTGK(1)K	2	-0.16901	4	3	1	170.005	1.28e-11	170	1	175.744	1.53e-13	175.74	1	192.178	2.19e-14	192.18
	A0A254TXN0	201	K	Uncharacterized protein	ATCC64974_18140	GSTDLSHIQIIK(1)K	2	0.53872	5	3	1	78.3239	0.00048965	78.324	1	69.0301	0.00444853	69.03	1	210.639	1.19e-18	210.64
	A0A254TXN0	118	K	Uncharacterized protein	ATCC64974_18140	K(1)IHPQTIIEGYR	3	-0.0019969	6	3	1	104.244	1.79e-05	104.24	1	98.9017	4.29e-05	98.902	1	105.659	1.67e-05	105.66
	A0A254TXN0	267	K	Uncharacterized protein	ATCC64974_18140	LADLEK(1)AER	2	-0.45244	6	3	1	105.195	0.0012706	105.2	1	105.975	0.0012289	105.98	1	113.926	0.000803776	113.93
	A0A254TXN0	261	K	Uncharacterized protein	ATCC64974_18140	VESTGK(1)LADLEK	2	-0.23433	3	3	1	56.1392	0.0257823	56.139	1	69.2288	0.00960589	69.229	1	73.9271	0.00379956	73.927
	A0A254TXN0	248	K	Uncharacterized protein	ATCC64974_18140	VK(1)IFGAR	2	0.0025341	6	3	1	119.566	0.00410697	119.57	1	107.429	0.00681108	107.43	1	122.79	0.00338862	122.79
	A0A254TXN0	255	K	Uncharacterized protein	ATCC64974_18140	VK(1)VESTGK	2	-0.80534	4	3	1	57.7081	0.0562342	57.708	1	51.9491	0.0446575	51.949	1	62.5821	0.0299913	62.582
	A0A254TXQ3	152	K	Uncharacterized protein	ATCC64974_58550	DPADPSK(1)GR	2	-0.19983	3	3	1	96.1429	0.00233115	96.143	1	128.857	0.00024642	128.86	1	121.733	0.000386392	121.73
	A0A254TXQ3	402	K	Uncharacterized protein	ATCC64974_58550	EEAYK(1)FDK	2	0.13604	6	3	1	133.862	0.000612872	133.86	1	122.516	0.000927716	122.52	1	90.7088	0.00632595	90.709
	A0A254TXQ3	56	K	Uncharacterized protein	ATCC64974_58550	ITGLDAEK(1)IFSR	2	-0.32375	13	3	1	147.961	1.06e-14	204.85	1	181.981	3.64e-15	213.99	1	170.948	1.44e-14	199.8
	A0A254TXQ3	263	K	Uncharacterized protein	ATCC64974_58550	EK(1)GEDAAEQEK	2	-0.3931	10	3	1	109.157	5.76e-05	109.16	1	149.225	7.5e-08	149.23	1	146.163	4.03e-07	146.16
	A0A254TXQ3	272	K	Uncharacterized protein	ATCC64974_58550	GEDAAEQEK(1)ELAK	2	1.1429	3	3	0.999999	58.6043	0.00598981	67.648	1	164.642	3.11e-08	164.64	1	150.485	2.99e-07	150.49
	A0A254TXQ3	133	K	Uncharacterized protein	ATCC64974_58550	EK(1)SAFGTNGNVGLRDPADPSK	3	-1.0596	14	3	1	143.925	4.09e-09	143.93	1	93.2551	1.26e-10	159	1	96.5498	4.88e-11	158.52
	A0A254TXQ3	314	K	Uncharacterized protein	ATCC64974_58550	ELSIEK(1)YR	2	0.059711	7	3	1	95.7414	0.00445772	95.741	1	101.721	0.00284544	101.72	1	98.6294	0.00338564	98.629
	A0A254TXQ3	431	K	Uncharacterized protein	ATCC64974_58550	ITELMGYK(1)DLASR	2	-0.5146	3	3	1	131.352	1.43e-08	131.35	1	149.825	1.83e-10	149.82	1	122.966	2.07e-07	122.97
	A0A254TXQ3	380	K	Uncharacterized protein	ATCC64974_58550	K(1)DGTPLYLTR	2	-0.68318	4	3	1	125.72	9.58e-05	125.72	1	113.224	0.000448616	113.22	1	124.423	0.000101435	124.42
	A0A254TXQ3	374	K	Uncharacterized protein	ATCC64974_58550	LGK(1)AIIVR	2	-0.18663	3	3	1	87.2511	0.00760954	87.251	1	84.4978	0.00863163	84.498	1	82.4525	0.0093909	82.452
	A0A254TXQ3	617	K	Uncharacterized protein	ATCC64974_58550	VVGSEPELK(1)K	2	-1.4825	5	3	1	119.224	0.00024634	119.22	1	102.062	0.000824987	102.06	1	103.255	0.000784739	103.26
	A0A254TXT6	707	K	Eukaryotic translation initiation factor 3 subunit B	PRT1	DAYGVPEDVDSSK(1)QAK	2	-0.30408	6	3	1	58.2461	0.0118484	65.231	1	65.231	0.0118484	65.231	1	72.4328	0.00339999	73.279
	A0A254TXT6	446	K	Eukaryotic translation initiation factor 3 subunit B	PRT1	EK(1)GVPVEVVDSLK	2	-0.20837	6	3	1	76.7593	0.00105321	76.759	1	68.0444	0.0100732	68.044	1	72.3214	0.00506101	72.321
	A0A254TXT6	508	K	Eukaryotic translation initiation factor 3 subunit B	PRT1	GVSAGNFK(1)VVR	2	0.16988	4	3	1	76.9272	0.00215489	76.927	1	85.9631	0.00133056	85.963	1	96.1713	0.000399278	96.171
	A0A254TXT6	116	K	Eukaryotic translation initiation factor 3 subunit B	PRT1	K(1)HTLAVNK	2	0.14518	3	3	1	158.366	0.000260785	158.37	1	168.252	0.000112314	168.25	1	181.407	3.98e-05	181.41
	A0A254TXT6	343	K	Eukaryotic translation initiation factor 3 subunit B	PRT1	MNLLGK(1)TSVK	2	-0.19727	6	3	1	76.3317	0.00393262	76.332	1	85.8209	0.00259742	85.821	1	106.618	0.000491798	106.62
	A0A254TXT6	115	K	Eukaryotic translation initiation factor 3 subunit B	PRT1	QLHGVPLDK(1)K	3	-0.19317	3	3	1	75.509	0.00213187	75.509	1	81.7707	0.00157992	81.771	1	93.5557	0.000752757	93.556
	A0A254TXT6	319	K	Eukaryotic translation initiation factor 3 subunit B	PRT1	WSADEK(1)YVAR	2	-0.50284	5	3	1	147.778	1.26e-06	147.78	1	126.387	6.8e-05	126.39	1	125.698	7.02e-05	125.7
	A0A254TY01	83	K	L-aminoadipate-semialdehyde dehydrogenase	ATCC64974_80570	ASLINLTGLAGSSNTTGDDQK(1)K	2	0.43401	4	3	1	325.062	2.26e-79	325.06	1	325.062	2.26e-79	325.06	1	287.375	3.53e-59	287.37
	A0A254TY01	345	K	L-aminoadipate-semialdehyde dehydrogenase	ATCC64974_80570	DEVQK(1)IIDTYNQHHK	3	-0.72392	12	3	1	85.0065	1.64e-10	141.34	1	57.3522	3.84e-10	133.47	1	104.939	7.66e-09	123.29
	A0A254TY01	98	K	L-aminoadipate-semialdehyde dehydrogenase	ATCC64974_80570	KLDVIGNDIFISAMK(1)GSGK	3	0.10198	3	3	1	112.217	7.67e-07	118.19	1	127.828	3.87e-10	136.49	1	104.238	2.03e-06	109.63
	A0A254TY01	340	K	L-aminoadipate-semialdehyde dehydrogenase	ATCC64974_80570	SGVFLGSK(1)DEVQK	2	-0.46954	4	3	1	111.313	5.35e-06	111.31	1	86.6992	0.000598336	86.699	1	99.4978	1.26e-05	99.498
	A0A254TY01	249	K	L-aminoadipate-semialdehyde dehydrogenase	ATCC64974_80570	YLHSLK(1)YPGEGQK	3	0.6639	6	3	1	57.1063	0.010862	57.106	1	64.2245	0.00690381	64.224	1	41.5601	0.0349383	41.56
	A0A254TY01	256	K	L-aminoadipate-semialdehyde dehydrogenase	ATCC64974_80570	YPGEGQK(1)PYSAR	2	-0.50817	3	3	1	60.1571	0.0196781	60.157	1	124.485	2.81e-06	124.48	1	125.033	2.75e-06	125.03
	A0A254TY36	150	K	Glycosyl transferase 90 family protein	ATCC64974_19310	VVPQK(1)VGLDR	2	0.39682	3	3	1	61.9583	0.0221809	61.958	1	67.0795	0.0154132	67.08	1	80.706	0.00331713	80.706
	A0A254TYB5	701	K	Tryptophan synthase	ATCC64974_60670	GDK(1)DVQSVADELPR	2	-0.76176	3	3	1	187.367	1.99e-14	187.37	1	150.051	8.16e-11	150.05	1	97.0734	2.23e-05	97.073
	A0A254TYB5	533	K	Tryptophan synthase	ATCC64974_60670	TFQSVIGDETK(1)EQMK	2	1.0068	3	3	1	160.805	1.46e-14	160.8	1	171.079	1.38e-17	171.08	1	74.1408	0.000749535	74.141
	A0A254TYB6	245	K	Uroporphyrinogen decarboxylase	ATCC64974_19820	HISANLPK(1)K	2	-0.23721	3	3	1	81.7707	0.00755756	81.771	1	64.82	0.0289584	64.82	1	48.9809	0.0653129	48.981
	A0A254TYG3	57	K	Major Facilitator Superfamily protein	ATCC64974_17920	DVVK(1)LQR	2	0.011816	5	3	1	77.7407	0.00681108	107.43	1	104.209	0.00752865	104.21	1	89.3692	0.0164033	89.369
	A0A254TYG3	289	K	Major Facilitator Superfamily protein	ATCC64974_17920	HFAEGSYDIIAK(1)K	3	0.11402	4	3	1	58.7812	0.0104397	58.781	1	52.1318	0.0180691	52.132	1	60.1615	2.98e-09	145
	A0A254TYG3	348	K	Major Facilitator Superfamily protein	ATCC64974_17920	IYK(1)AADFVSAGSGETR	2	0.51118	4	3	1	107.51	3.34e-06	107.51	1	106.311	3.59e-06	106.31	1	124.286	1.4e-09	124.29
	A0A254TYG3	112	K	Major Facilitator Superfamily protein	ATCC64974_17920	LYHPDVVSLIEK(1)DR	3	-0.039031	3	3	1	83.087	0.000291606	83.087	1	84.2973	0.000270393	84.297	1	86.756	0.000227296	86.756
	A0A254TYG7	38	K	PKS_ER domain-containing protein	ATCC64974_20310	DNDVLIK(1)VK	2	0.36221	6	3	1	97.9655	0.00192469	97.965	1	97.9655	0.00192469	97.965	1	98.044	0.00190719	98.044
	A0A254TYG7	78	K	PKS_ER domain-containing protein	ATCC64974_20310	FPLVPGHETVGVVAAVGPK(1)VK	3	-0.23122	4	3	1	77.0799	0.000249946	77.08	1	107.409	1.44e-06	107.41	1	95.4135	4.77e-05	95.414
	A0A254TYG7	80	K	PKS_ER domain-containing protein	ATCC64974_20310	VK(1)GFNIGDR	2	-0.41123	7	3	1	94.3092	0.0027401	94.309	1	88.4955	0.00403663	88.495	1	119.68	0.000496126	119.68
	A0A254TYG7	264	K	PKS_ER domain-containing protein	ATCC64974_20310	GGK(1)LVVYGVYSNK	2	-0.10922	6	3	1	136.243	9.95e-09	136.24	1	133.159	1.27e-08	133.16	1	107.994	6.81e-06	107.99
	A0A254TYG7	274	K	PKS_ER domain-containing protein	ATCC64974_20310	LVVYGVYSNK(1)DR	2	-0.24672	6	3	1	89.4303	0.000707658	89.43	1	110.977	2.43e-05	110.98	1	98.4072	0.000118539	98.407
	A0A254TYG7	321	K	PKS_ER domain-containing protein	ATCC64974_20310	GIVNK(1)TFK	2	-0.011021	8	3	1	84.5678	0.00860566	84.568	1	96.4916	0.00417922	96.492	1	96.4916	0.00417922	96.492
	A0A254TYG7	139	K	PKS_ER domain-containing protein	ATCC64974_20310	IK(1)NLSDVDATLLEPASCAAHGLDK	3	-0.28271	3	3	1	115.454	1.16e-07	115.45	1	66.7704	0.00123592	66.77	1	85.0016	3.2e-05	85.002
	A0A254TYG7	230	K	PKS_ER domain-containing protein	ATCC64974_20310	QDPSAQFQK(1)LK	2	1.3038	5	3	1	145.915	4.78e-07	145.91	1	177.567	3.52e-11	177.57	1	129.001	5.57e-06	129
	A0A254TYG7	316	K	PKS_ER domain-containing protein	ATCC64974_20310	VK(1)GIVNK	2	0.40462	6	3	1	135.865	0.00259348	135.87	1	124.374	0.00320323	124.37	1	128.484	0.00298511	128.48
	A0A254TYG7	203	K	PKS_ER domain-containing protein	ATCC64974_20310	VVVVAPEGLK(1)MDLAK	3	-0.54164	9	3	1	64.5199	0.00033753	88.561	1	79.6515	0.000272298	90.707	1	121.449	1.42e-07	121.45
	A0A254TZ02	1021	K	Alpha-mann_mid domain-containing protein	ATCC64974_53350	AGK(1)SVILR	2	-1.7376	3	3	1	99.1386	0.0031966	99.139	1	72.9281	0.0157208	72.928	1	76.0641	0.0117624	76.064
	A0A254TZ02	86	K	Alpha-mann_mid domain-containing protein	ATCC64974_53350	EATANEFK(1)PTR	2	-0.20621	4	3	1	144.103	1.02e-06	144.1	1	160.877	3.5e-08	160.88	1	101.393	8.51e-05	101.39
	A0A254TZ02	506	K	Alpha-mann_mid domain-containing protein	ATCC64974_53350	GDGGGGPTFEHLEK(1)LR	3	-0.9312	3	3	1	72.5834	0.00195989	72.583	1	68.845	0.00382194	68.845	1	70.7831	0.00285663	70.783
	A0A254TZ02	516	K	Alpha-mann_mid domain-containing protein	ATCC64974_53350	GLSDK(1)VGLLPR	2	0.66888	6	3	1	171.924	4.66e-11	171.92	1	191.527	6.91e-12	191.53	1	179.195	3.19e-11	179.19
	A0A254TZ02	569	K	Alpha-mann_mid domain-containing protein	ATCC64974_53350	GTYTTQANNK(1)R	2	-0.4866	5	3	1	172.215	6.28e-11	172.21	1	166.971	1.93e-08	166.97	1	169.374	8.03e-09	169.37
	A0A254TZ02	264	K	Alpha-mann_mid domain-containing protein	ATCC64974_53350	IAQK(1)YLGEK	2	-1.3774	7	3	1	111.607	0.000927791	111.61	1	125.713	0.000276037	125.71	1	119.68	0.000496126	119.68
	A0A254TZ02	26	K	Alpha-mann_mid domain-containing protein	ATCC64974_53350	IK(1)SIYTDR	2	0.036785	6	3	1	122.516	0.000927716	122.52	1	108.743	0.00219794	108.74	1	105.521	0.00249508	105.52
	A0A254TZ02	1034	K	Alpha-mann_mid domain-containing protein	ATCC64974_53350	IYESLGGK(1)SR	2	0.16442	5	3	1	83.0814	0.00298289	83.081	1	101.482	0.000618676	101.48	1	102.531	0.000592757	102.53
	A0A254TZ02	649	K	Alpha-mann_mid domain-containing protein	ATCC64974_53350	K(1)EALQALGVGSR	2	-0.14849	3	3	1	113.798	2.65e-05	113.8	1	150.111	3.99e-08	150.11	1	113.369	2.75e-05	113.37
	A0A254TZ02	574	K	Alpha-mann_mid domain-containing protein	ATCC64974_53350	K(1)SEFLLR	2	-0.3436	6	3	1	127.021	0.00418089	127.02	1	113.889	0.007333	113.89	1	125.814	0.00426833	125.81
	A0A254TZ02	639	K	Alpha-mann_mid domain-containing protein	ATCC64974_53350	K(1)VFEIGNK	2	-0.14351	6	3	1	95.5016	0.000132008	119.21	1	96.6681	0.00561555	96.668	1	107.574	0.00314743	107.57
	A0A254TZ02	646	K	Alpha-mann_mid domain-containing protein	ATCC64974_53350	VFEIGNK(1)VR	2	-0.14081	3	3	1	83.9477	0.00505085	83.948	1	88.1769	0.00410768	88.177	1	83.9477	0.00505085	83.948
	A0A254TZ02	34	K	Alpha-mann_mid domain-containing protein	ATCC64974_53350	LK(1)QFTATGQYEGQNLISK	3	0.88623	3	3	1	143.828	1.02e-10	143.83	1	115.527	1.01e-06	115.53	1	96.8047	5.45e-05	96.805
	A0A254TZ02	733	K	Alpha-mann_mid domain-containing protein	ATCC64974_53350	LQNEK(1)LR	2	-0.080016	6	3	1	101.643	0.00810029	101.64	1	128.566	0.00298077	128.57	1	143.004	0.00221468	143
	A0A254TZ02	78	K	Alpha-mann_mid domain-containing protein	ATCC64974_53350	PTFK(1)EATANEFKPTR	3	0.17667	3	3	1	102.106	2.09e-10	141.1	0.999995	53.3054	0.00109676	74.726	0.999995	53.2468	0.00297411	69.61
	A0A254TZ02	492	K	Alpha-mann_mid domain-containing protein	ATCC64974_53350	SMDNDNTSLLVFGK(1)GDGGGGPTFEHLEK	3	-1.3346	4	3	1	131.949	1.96e-12	131.95	1	185.681	6.09e-25	185.68	1	166.277	3.38e-18	166.28
	A0A254TZ02	478	K	Alpha-mann_mid domain-containing protein	ATCC64974_53350	SVTQHK(1)SMDNDNTSLLVFGK	3	-0.99986	3	3	1	174.203	5.54e-22	174.2	1	161.076	1.83e-15	161.08	1	177.001	4.79e-22	177
	A0A254TZ96	63	K	Xylose isomerase-like TIM barrel family protein	ATCC64974_63220	GEACIK(1)SLLQDR	2	0.14509	3	3	1	86.6992	0.000886886	86.699	1	95.9802	0.000277811	95.98	1	112.437	2.18e-05	112.44
	A0A254TZ96	77	K	Xylose isomerase-like TIM barrel family protein	ATCC64974_63220	GIQTHNPK(1)PTIK	3	-0.66232	4	3	1	69.8461	0.00419593	69.846	1	65.0429	0.0070125	65.043	1	50.8967	0.0165999	50.897
	A0A254TZ96	57	K	Xylose isomerase-like TIM barrel family protein	ATCC64974_63220	NVTK(1)GEACIK	2	-1.1824	3	3	1	59.0403	0.0260369	59.04	1	83.8618	0.00287309	83.862	1	70.9415	0.0103096	70.942
	A0A254TZ96	309	K	Xylose isomerase-like TIM barrel family protein	ATCC64974_63220	SAIVTSPMGQDIQK(1)K	2	-0.70462	6	3	1	83.8231	1.82e-06	103.77	1	141.003	5e-10	141	1	125.217	1.77e-09	125.22
	A0A254TZ96	178	K	Xylose isomerase-like TIM barrel family protein	ATCC64974_63220	SHETPSFEK(1)K	3	-0.15416	9	3	1	205.533	1.98e-10	205.53	1	202.559	2.43e-10	202.56	1	66.0557	2.43e-10	202.56
	A0A254TZ96	3	K	Xylose isomerase-like TIM barrel family protein	ATCC64974_63220	VK(1)FFQPK	2	0.0058632	5	3	1	108.238	0.00663092	108.24	1	97.6019	0.0100633	97.602	1	108.238	0.00663092	108.24
	A0A254TZ96	98	K	Xylose isomerase-like TIM barrel family protein	ATCC64974_63220	YDSVQQFAK(1)TLR	2	-0.40359	7	3	1	194.977	1.81e-14	194.98	1	203.395	1.17e-14	203.39	1	202.605	1.23e-14	202.61
	A0A254TZC1	132	K	Type I 3-dehydroquinase family protein	ATCC64974_23440	GNDVHAVAASLPGITAK(1)K	3	-0.4601	4	3	1	88.5651	0.000219796	88.565	1	68.2426	0.00344666	68.243	1	66.8925	0.00398488	66.893
	A0A254TZC1	1781	K	Type I 3-dehydroquinase family protein	ATCC64974_23440	IFK(1)EIDEETASYTYR	2	-1.6122	3	3	1	179.145	9.16e-18	179.14	1	155.097	2.27e-14	155.1	1	135.09	7.14e-10	135.09
	A0A254TZC1	1285	K	Type I 3-dehydroquinase family protein	ATCC64974_23440	IK(1)EFYYR	2	0.042743	7	3	1	107.594	0.00677449	107.59	1	103.907	0.00759594	103.91	1	120.488	0.00390145	120.49
	A0A254TZC1	1381	K	Type I 3-dehydroquinase family protein	ATCC64974_23440	LVHLSNGFK(1)MVPGAQPLK	3	0.24655	3	3	1	61.4775	0.0066623	61.477	1	63.6908	0.00570541	63.691	1	63.6908	0.00570541	63.691
	A0A254TZC1	582	K	Type I 3-dehydroquinase family protein	ATCC64974_23440	LVK(1)NAVGQTFVDTK	2	0.29333	3	3	1	139.771	3.31e-09	139.77	1	167.223	1.5e-11	167.22	1	153.321	6.89e-11	153.32
	A0A254TZC1	593	K	Type I 3-dehydroquinase family protein	ATCC64974_23440	NAVGQTFVDTK(1)MSR	2	0.47375	3	3	1	148.572	8.74e-11	148.57	1	164.884	2.41e-11	164.88	1	175.294	5.18e-14	175.29
	A0A254TZC1	945	K	Type I 3-dehydroquinase family protein	ATCC64974_23440	MVDLMYVK(1)HESR	3	0.80723	3	3	1	69.3448	0.00448989	69.345	1	65.0429	0.0070125	65.043	1	46.7679	0.0239732	46.768
	A0A254TZC1	532	K	Type I 3-dehydroquinase family protein	ATCC64974_23440	NK(1)DGTGVR	2	-1.5536	6	3	1	75.825	0.0118512	75.825	1	85.666	0.00819796	85.666	1	49.4182	0.0513759	49.418
	A0A254TZC1	905	K	Type I 3-dehydroquinase family protein	ATCC64974_23440	NYIIQK(1)LNDDFQK	2	0.23287	3	3	1	164.478	5.69e-11	164.48	1	164.478	5.69e-11	164.48	1	194.241	3.97e-15	194.24
	A0A254TZC1	152	K	Type I 3-dehydroquinase family protein	ATCC64974_23440	PLK(1)PYDSALFR	2	-0.79831	4	3	1	80.2447	0.00185224	80.245	1	71.0845	0.00844387	71.085	1	108.348	6.05e-05	108.35
	A0A254TZC1	647	K	Type I 3-dehydroquinase family protein	ATCC64974_23440	SMTEAVNK(1)IEK	2	-0.3052	3	3	1	80.6901	0.00181161	80.69	1	113.609	4.19e-05	113.61	1	108.564	5.97e-05	108.56
	A0A254TZC1	1671	K	Type I 3-dehydroquinase family protein	ATCC64974_23440	VEVINK(1)DTEDK	2	-0.25629	3	3	1	128.847	5.62e-06	128.85	1	151.257	6.81e-08	151.26	1	155.48	5.36e-08	155.48
	A0A254TZC1	409	K	Type I 3-dehydroquinase family protein	ATCC64974_23440	VK(1)APTGLDQNR	2	0.34138	3	3	1	103.909	7.62e-05	103.91	1	93.3452	0.000657104	93.345	1	85.8127	0.00134428	85.813
	A0A254TZC1	270	K	Type I 3-dehydroquinase family protein	ATCC64974_23440	VLGK(1)TPGELLER	2	-0.66928	3	3	1	70.4379	0.00811169	70.438	1	72.7049	0.00531008	72.705	1	62.528	0.0178869	62.528
	A0A254TZC1	956	K	Type I 3-dehydroquinase family protein	ATCC64974_23440	WIDESLK(1)K	2	0.085754	3	3	1	71.3794	0.0243761	71.379	1	73.6646	0.0200734	73.665	1	69.5982	0.02773	69.598
	A0A254TZL0	365	K	Aldedh domain-containing protein	ATCC64974_64070	GANVLLGGK(1)ALSSVGK	2	-0.093455	3	3	1	104.206	4.03e-06	104.21	1	112.338	2.32e-06	112.34	1	101.055	4.7e-06	101.05
	A0A254TZL0	106	K	Aldedh domain-containing protein	ATCC64974_64070	IITAENGK(1)AK	2	0.60879	4	3	1	83.8686	0.00772995	83.869	1	56.043	0.0299978	56.043	1	65.6266	0.0173333	65.627
	A0A254TZL0	236	K	Aldedh domain-containing protein	ATCC64974_64070	K(1)ISFTGSTR	2	-1.4713	3	3	1	51.4453	0.0541224	51.445	1	52.4897	0.0511178	52.49	1	61.1614	0.0355335	61.161
	A0A254TZR2	11	K	Probable electron transfer flavoprotein subunit beta	ATCC64974_64750	ILVPVK(1)R	2	0.084992	6	3	1	117.699	0.00617425	117.7	1	107.744	0.00920186	107.74	1	114.539	0.00713512	114.54
	A0A254TZR2	257	K	Probable electron transfer flavoprotein subunit beta	ATCC64974_64750	VEDVDGLIGK(1)LK	2	-1.4012	6	3	1	103.462	3.72e-05	103.46	1	85.6723	0.000954275	85.672	1	98.1049	0.000138375	98.105
	A0A254TZU7	243	K	SNF2 N-terminal domain family protein	ATCC64974_65190	AFSESHSWGTDDVVEIAK(1)K	3	0.97102	5	3	1	149.955	3.88e-15	149.95	1	135.088	3.76e-10	135.09	1	161.857	1.69e-15	161.86
	A0A254TZU7	244	K	SNF2 N-terminal domain family protein	ATCC64974_65190	K(1)LAQLPK	2	-0.11756	5	3	1	107.429	0.00929767	107.43	1	107.429	0.00929767	107.43	1	121.292	0.00508126	121.29
	A0A254TZU7	92	K	SNF2 N-terminal domain family protein	ATCC64974_65190	DK(1)YAEILK	2	0.10466	6	3	1	85.8618	0.00812526	85.862	1	71.6136	0.0175339	71.614	1	98.0545	0.00359903	98.055
	A0A254TZU7	250	K	SNF2 N-terminal domain family protein	ATCC64974_65190	LAQLPK(1)K	2	0.21219	6	3	1	86.0864	0.0258429	86.086	1	86.8662	0.0250232	86.866	1	89.6734	0.0220721	89.673
	A0A254TZU7	148	K	SNF2 N-terminal domain family protein	ATCC64974_65190	LEHLK(1)QPHVWSLVEK	4	-1.2125	6	3	1	127.834	2.8e-10	127.83	1	104.206	3.49e-07	118.31	1	119.458	2.7e-07	119.46
	A0A254TZU7	120	K	SNF2 N-terminal domain family protein	ATCC64974_65190	VDDAQPTGK(1)CGVIITGHNR	3	-0.48998	4	3	1	124.077	6.82e-10	124.08	1	150.677	3.56e-15	150.68	1	117.372	7.25e-07	117.37
	A0A254TZV6	223	K	PKS_ER domain-containing protein	ATCC64974_65340	LGSEAYIDFK(1)TSK	2	2.6879	4	3	1	121.239	9.7e-07	121.24	1	113.253	4.49e-06	113.25	1	142.384	4.51e-09	142.38
	A0A254TZV6	321	K	PKS_ER domain-containing protein	ATCC64974_65340	APFK(1)TAPLEDLPR	2	2.2818	6	3	1	122.639	3.52e-07	122.64	1	111.831	5.12e-06	111.83	1	121.449	8.77e-07	121.45
	A0A254TZV6	139	K	PKS_ER domain-containing protein	ATCC64974_65340	ASHASK(1)LPK	2	1.4506	14	3	1	127.765	0.00025671	127.76	1	105.975	0.0012289	105.98	1	92.5385	0.00313499	92.538
	A0A254TZV6	22	K	PKS_ER domain-containing protein	ATCC64974_65340	GGPPVYK(1)QIPVAK	2	0.14586	4	3	1	95.0939	0.000214173	95.094	1	117.86	2.46e-06	117.86	1	108.564	6.56e-06	108.56
	A0A254TZV6	28	K	PKS_ER domain-containing protein	ATCC64974_65340	QIPVAK(1)PGPDEILVK	2	1.4615	3	3	1	53.9236	0.0266373	53.924	1	44.7342	0.0611844	44.734	1	55.9751	0.0241964	55.975
	A0A254TZV6	317	K	PKS_ER domain-containing protein	ATCC64974_65340	GLIK(1)APFK	2	0.45181	8	3	1	55.6761	0.0395168	55.676	1	54.1572	0.0416118	54.157	1	65.2521	0.0263084	65.252
	A0A254TZV6	15	K	PKS_ER domain-containing protein	ATCC64974_65340	K(1)GGPPVYK	2	-1.5298	3	3	1	80.1654	0.0139783	80.165	1	69.8117	0.027328	69.812	1	82.4258	0.0128329	82.426
	A0A254TZV6	226	K	PKS_ER domain-containing protein	ATCC64974_65340	TSK(1)DVVEDVK	2	-0.75533	7	3	1	146.163	4.71e-06	146.16	1	120.855	0.000140154	120.86	1	134.977	4.05e-05	134.98
	A0A254TZV6	294	K	PKS_ER domain-containing protein	ATCC64974_65340	MINIK(1)GSYVGNR	2	0.058909	21	3	1	153.341	2.47e-08	153.34	1	136.53	1.69e-08	156.36	1	131.172	1.51e-06	132.5
	A0A254TZV6	37	K	PKS_ER domain-containing protein	ATCC64974_65340	PGPDEILVK(1)IR	2	-0.07387	6	3	1	144.103	1.02e-06	144.1	1	155.48	5.36e-08	155.48	1	151.976	6.56e-08	151.98
	A0A254TZV6	14	K	PKS_ER domain-containing protein	ATCC64974_65340	QWAQVVEK(1)K	2	0.87125	7	3	1	132.01	0.000295848	132.01	1	157.994	6.22e-05	157.99	1	135.429	0.0002519	135.43
	A0A254TZV6	207	K	PKS_ER domain-containing protein	ATCC64974_65340	TIAIDGGDEK(1)K	2	0.36125	18	3	1	95.4772	9.48e-06	124.42	1	87.6673	1.09e-07	147.91	1	67.385	9.67e-08	150.46
	A0A254TZV6	6	K	PKS_ER domain-containing protein	ATCC64974_65340	TIPEK(1)QWAQVVEK	2	0.49859	5	3	1	96.1351	0.000166522	96.135	1	92.0388	0.00035398	92.039	1	115.342	3.57e-06	115.34
	A0A254TZV6	52	K	PKS_ER domain-containing protein	ATCC64974_65340	YTGVCHTDLHAMK(1)GDWPLGLK	4	-1.474	6	3	1	183.454	2.38e-22	183.45	1	123.191	2.51e-15	153.25	1	68.2915	3.31e-10	132.14
	A0A254U081	102	K	Uncharacterized protein	ATCC64974_6400	K(1)QLEEASAQDF	2	-0.092394	3	3	1	118.905	3.16e-05	118.9	1	105.032	9.86e-05	105.03	1	133.794	5.63e-06	133.79
	A0A254U0D2	55	K	Uncharacterized protein	ATCC64974_64290	DHPGIK(1)SYR	3	-0.2224	5	3	1	53.7564	6.34e-08	122.94	1	67.2066	0.0180717	67.207	1	68.657	5.46e-05	96.848
	A0A254U0D2	256	K	Uncharacterized protein	ATCC64974_64290	GEK(1)GSFK	2	0.70918	5	3	1	71.3424	0.0344228	71.342	1	67.9808	0.0402033	67.981	1	77.0577	0.0258844	77.058
	A0A254U0D2	237	K	Uncharacterized protein	ATCC64974_64290	GVLVTAK(1)AGVVSPEEEQLR	2	-0.31477	3	3	1	168.788	8.42e-16	168.79	1	111.095	1.48e-06	111.09	1	166.663	1.62e-15	166.66
	A0A254U0D2	170	K	Uncharacterized protein	ATCC64974_64290	HRPQEPSPDVSK(1)WK	3	-0.49212	4	3	1	46.6598	0.000511123	75.911	1	75.9106	0.000511123	75.911	1	55.8154	0.0142829	55.815
	A0A254U0D2	261	K	Uncharacterized protein	ATCC64974_64290	K(1)FHLDVQEEQLK	3	0.31954	5	3	1	120.528	3.92e-06	120.53	1	124.207	1.42e-06	124.21	1	153.753	1.2e-08	153.75
	A0A254U0D2	142	K	Uncharacterized protein	ATCC64974_64290	LVK(1)NGSLGR	2	0.21714	4	3	1	65.1572	0.0558991	65.157	1	79.9855	0.00593448	79.986	1	81.525	0.00559115	81.525
	A0A254U0D2	49	K	Uncharacterized protein	ATCC64974_64290	TPKPDDDAEK(1)DHPGIK	3	0.88079	4	3	1	136.6	5.12e-23	206.8	1	125.722	9.78e-23	195.92	1	70.5606	0.000170193	90.453
	A0A254U0E5	140	K	FAD binding domain family protein	ATCC64974_6600	GSGNPEGTDK(1)SVFDSFR	2	-0.029136	11	3	1	219.227	1.95e-29	219.23	1	214.389	1.26e-29	227.46	1	235.747	5.72e-30	235.75
	A0A254U0E5	241	K	FAD binding domain family protein	ATCC64974_6600	SAK(1)LLPQGK	2	3.4599	5	3	1	91.2652	0.00341895	91.265	1	72.6379	0.0109214	72.638	1	80.7549	0.00576289	80.755
	A0A254U0E5	109	K	FAD binding domain family protein	ATCC64974_6600	VQDAVMVGHSHGGGEVTHYLGK(1)HGTGR	5	-0.15185	7	3	1	59.3725	0.0134293	59.372	1	111.554	3.56e-08	111.55	1	116.237	2.15e-08	116.24
	A0A254U0S5	11	K	Catalase	ATCC64974_10470	ATVIAGGLEK(1)AHEAVK	2	0.17046	5	3	1	183.358	2.49e-18	183.36	1	178.508	3.53e-18	178.51	1	151.043	1.25e-14	151.04
	A0A254U0S5	419	K	Catalase	ATCC64974_10470	ITK(1)GSVNYWPNR	2	0.24172	6	3	1	124.119	2.86e-06	124.12	1	123.948	2.88e-06	123.95	1	155.473	2.17e-08	155.47
	A0A254U0U6	85	K	Transcription elongation factor Elf1 like family protein	ATCC64974_66030	ANLEK(1)SK	2	-0.35491	6	3	1	100.39	0.00837947	100.39	1	104.366	0.00749372	104.37	1	101.284	0.0081803	101.28
	A0A254U0U6	97	K	Transcription elongation factor Elf1 like family protein	ATCC64974_66030	DAEELAIQK(1)EK	2	-0.155	6	3	1	179.723	3.08e-11	179.72	1	108.564	5.97e-05	108.56	1	103.439	7.79e-05	103.44
	A0A254U0U6	280	K	Transcription elongation factor Elf1 like family protein	ATCC64974_66030	EAGAHGK(1)DAWGIFR	3	1.1055	3	3	1	79.6139	0.000352482	79.614	1	103.761	2.6e-06	103.76	1	101.304	2.93e-06	101.3
	A0A254U0U6	163	K	Transcription elongation factor Elf1 like family protein	ATCC64974_66030	GVK(1)VVGHR	2	0.49403	6	3	1	93.3738	0.00533663	93.374	1	84.7431	0.00854057	84.743	1	71.3794	0.0178569	71.379
	A0A254U0U6	70	K	Transcription elongation factor Elf1 like family protein	ATCC64974_66030	NK(1)EDANDLMEQK	2	-0.14833	3	3	1	122.52	4.44e-06	122.52	1	119.865	9.01e-06	119.87	1	98.5924	0.000106381	98.592
	A0A254U0U6	232	K	Transcription elongation factor Elf1 like family protein	ATCC64974_66030	VTESEDK(1)STDK	2	-0.27139	9	3	1	149.492	7.41e-08	149.49	1	153.946	5.88e-08	153.95	1	143.974	1.06e-06	143.97
	A0A254U142	39	K	Septin family protein	ATCC64974_9240	FASEGAK(1)VIVADISSEGGQK	3	0.53908	7	3	1	134.516	3.68e-10	134.52	1	112.582	1.21e-06	112.58	1	108.709	1.65e-06	108.71
	A0A254U142	173	K	Septin family protein	ATCC64974_9240	GAVSNATK(1)GLAAEYGPHNIR	3	0.2634	5	3	1	140.347	1.99e-10	140.35	1	142.258	1.44e-10	142.26	1	165.304	1.06e-15	165.3
	A0A254U142	80	K	Septin family protein	ATCC64974_9240	IVEK(1)AVSLFGK	2	0.32184	6	3	1	78.3239	0.00202747	78.324	1	81.709	0.00171866	81.709	1	93.8392	0.000612032	93.839
	A0A254U142	102	K	Septin family protein	ATCC64974_9240	NK(1)PTLEVTEDEWER	2	0.55319	4	3	1	115.801	2.13e-06	115.8	1	127.57	8.58e-09	127.57	1	138.186	4e-09	138.19
	A0A254U142	3	K	Septin family protein	ATCC64974_9240	TK(1)QLAPGAR	2	1.7973	5	3	1	72.3251	0.00156145	81.915	1	92.7319	0.00100204	92.732	1	79.1275	0.00245105	79.128
	A0A254U1H8	114	K	RNA polymerase III subunit RPC82 family protein	ATCC64974_8090	GDVLGHEFCGVVESVGPGAK(1)SVK	3	-1.1388	6	3	1	109.847	4.73e-07	109.85	1	126.508	1.69e-10	126.51	1	92.7921	3.18e-05	92.792
	A0A254U1H8	270	K	RNA polymerase III subunit RPC82 family protein	ATCC64974_8090	LDFVQSK(1)LPK	2	-0.57693	5	3	1	100.687	0.000638307	100.69	1	96.2294	0.00113286	96.229	1	110.838	0.00038758	110.84
	A0A254U1U4	563	K	Catalase	ATCC64974_710	DMK(1)SALQK	2	-0.79557	4	3	1	45.7385	0.0613222	45.738	1	64.7115	0.0153354	73.208	1	54.7125	0.0408459	54.712
	A0A254U1U4	621	K	Catalase	ATCC64974_710	HVSVLAK(1)NGIAK	2	-0.11347	3	3	1	110.801	4.26e-06	110.8	1	136.932	6.95e-08	136.93	1	141.581	1.49e-08	141.58
	A0A254U1U4	651	K	Catalase	ATCC64974_710	K(1)QINLDAVK	2	0.74617	3	3	1	77.3584	0.00890081	77.358	1	112.845	0.00117611	112.85	1	95.8224	0.00327979	95.822
	A0A254U1V3	141	K	Uncharacterized protein	ATCC64974_800	DASDLTHDK(1)IAK	3	-0.5024	3	3	1	111.936	1.07e-05	111.94	1	86.7722	0.000418549	86.772	1	77.1846	0.0007171	77.185
	A0A254U1X5	617	K	Dual-action HEIGH metallo-peptidase family protein	ATCC64974_970	AK(1)QATTDGTSFDYEDR	2	-0.36097	6	3	1	226.669	4.91e-29	226.67	1	180.735	4.64e-18	180.74	1	207.393	8.37e-23	207.39
	A0A254U1X5	762	K	Dual-action HEIGH metallo-peptidase family protein	ATCC64974_970	GSGGFGGSPK(1)PTAR	2	-0.77365	3	3	1	116.584	1.91e-06	116.58	1	98.6761	3.87e-05	98.676	1	97.223	9.24e-05	97.223
	A0A254U1X5	615	K	Dual-action HEIGH metallo-peptidase family protein	ATCC64974_970	ILQAIEK(1)AK	2	1.4524	6	3	1	101.646	0.00146035	101.65	1	101.646	0.00146035	101.65	1	111.455	0.000935897	111.46
	A0A254U244	114	K	Pyruvate carboxylase	ATCC64974_77980	FK(1)NELER	2	2.8497	4	3	1	93.4285	0.0132772	93.429	1	82.4525	0.0217299	82.452	1	71.3424	0.0344228	71.342
	A0A254U244	429	K	Pyruvate carboxylase	ATCC64974_77980	LLGVK(1)TADGK	2	0.6042	3	3	1	80.706	0.00331713	80.706	1	80.1016	0.00340217	80.102	1	101.381	0.000621163	101.38
	A0A254U244	310	K	Pyruvate carboxylase	ATCC64974_77980	SFDVNK(1)PGAEIEELK	2	0.10962	7	3	1	139.491	4.55e-10	139.49	1	112.032	1.74e-06	112.03	1	126.77	5.78e-10	137.39
	A0A254U2Q8	214	K	GINS complex family protein	ATCC64974_80190	GSSK(1)YESWGLK	2	-1.3257	8	3	1	74.6109	0.00372437	74.611	1	97.7338	0.000256739	97.734	1	108.697	5.92e-05	108.7
	A0A254U2Q8	77	K	GINS complex family protein	ATCC64974_80190	LSTLFADEK(1)PK	2	1.2978	5	3	1	81.9197	0.00169944	81.92	1	145.275	6.7e-07	145.28	1	113.224	4.32e-05	113.22
	A0A254U2T8	437	K	Uncharacterized protein	ATCC64974_4140	ASK(1)SWSEPLR	2	0.25599	3	3	1	67.5479	0.0130848	67.548	1	108.697	0.000440463	108.7	1	77.0624	0.00382981	77.062
	A0A254U2T8	25	K	Uncharacterized protein	ATCC64974_4140	SGSVFEK(1)R	2	0.8033	3	3	1	73.5727	0.0202465	73.573	1	76.6045	0.0157828	76.605	1	64.2681	0.0377658	64.268
	A0A254U2T8	171	K	Uncharacterized protein	ATCC64974_4140	VESTQASLSK(1)TR	2	0.68555	4	3	1	162.306	1.22e-08	162.31	1	114.721	1.79e-05	114.72	1	158.111	1.81e-08	158.11
	A0A254U325	121	K	Protein transport protein GOT1 domain protein	ATCC64974_2490	SLSTIAIPK(1)TVVSETEDR	2	2.0998	3	3	1	80.5855	0.00075619	80.585	1	120.896	6.79e-07	120.9	1	77.8708	0.000863542	77.871
	A0A254U342	95	K	Lactamase_B domain-containing protein	ATCC64974_5160	TPAHGEVFK(1)IGER	3	0.70578	3	3	1	41.9957	0.0340432	41.996	1	85.8642	0.000302039	85.864	1	117.63	1.22e-06	117.63
	A0A254U342	227	K	Lactamase_B domain-containing protein	ATCC64974_5160	VNDPEIQK(1)K	2	-0.60092	3	3	1	80.9863	0.00779635	80.986	1	105.975	0.00167755	105.98	1	69.2755	0.0209513	69.275
	A0A254U3F5	110	K	Mitochondrial ribosomal protein L51 / S25 / CI-B8 domain family protein	ATCC64974_3830	ALVDESIK(1)QDIR	2	-1.6151	4	3	1	46.0691	3.19e-08	148.18	1	95.2734	0.000852845	95.273	1	138.422	1.11e-06	138.42
	A0A254U3F5	96	K	Mitochondrial ribosomal protein L51 / S25 / CI-B8 domain family protein	ATCC64974_3830	GQNVDK(1)EEVQGK	2	-2.037	3	3	1	200.126	1.42e-14	200.13	1	119.158	1.02e-05	119.16	1	182.865	9.93e-12	182.86
	A0A254U3F5	102	K	Mitochondrial ribosomal protein L51 / S25 / CI-B8 domain family protein	ATCC64974_3830	GQNVDKEEVQGK(1)ALVDESIK	3	1.1095	6	3	1	94.3494	1.39e-15	164.89	1	92.0505	4.46e-15	151.21	1	81.9591	2.11e-16	170.14
	A0A254U3F5	71	K	Mitochondrial ribosomal protein L51 / S25 / CI-B8 domain family protein	ATCC64974_3830	LVQGDLDHPSEIFENAK(1)K	3	0.18903	5	3	1	138.659	2.7e-10	138.66	1	144.678	8.04e-11	144.68	1	129.11	5.71e-10	129.11
	A0A254U3F5	49	K	Mitochondrial ribosomal protein L51 / S25 / CI-B8 domain family protein	ATCC64974_3830	LAGK(1)SPK	2	0.20157	3	3	1	62.6585	0.0493552	62.659	1	79.116	0.0242993	79.116	1	91.9062	0.0144496	91.906
	A0A254U3Z0	72	K	Amidohydrolase family protein	ATCC64974_68430	GK(1)ILTQHIPILR	3	-0.669	6	3	1	127.174	1.18e-06	127.17	1	142.83	2.71e-07	142.83	1	116.238	7.23e-06	116.24
	A0A254U3Z0	52	K	Amidohydrolase family protein	ATCC64974_68430	K(1)LQEQGISR	2	1.5744	3	3	1	74.8486	0.0109356	74.849	1	94.4653	0.00369292	94.465	1	77.0624	0.00899092	77.062
	A0A254U3Z0	126	K	Amidohydrolase family protein	ATCC64974_68430	SEWVSNFMQASEK(1)YK	2	-2.0533	3	3	1	187.164	4.5e-18	187.16	1	156.96	2e-14	156.96	1	216.544	2.9e-23	216.54
	A0A254U446	463	K	Glucose-6-phosphate isomerase	ATCC64974_68870	AEGAPENLVSHK(1)TFLGNRPTTSILAQK	4	1.667	5	3	1	88.5727	8.2e-06	88.573	1	65.8011	0.00124623	65.801	1	65.7413	0.00125365	65.741
	A0A254U446	91	K	Glucose-6-phosphate isomerase	ATCC64974_68870	DAMFK(1)GEHINFTEDR	2	-0.53917	27	3	1	105.277	4.13e-16	170.79	1	77.0365	7.35e-07	114.63	1	97.0952	2.83e-22	197.14
	A0A254U446	35	K	Glucose-6-phosphate isomerase	ATCC64974_68870	DCFQK(1)DPQR	2	-0.20627	13	3	1	198.614	6.06e-08	198.61	1	214.705	1.22e-08	214.71	1	182.925	5.96e-06	182.92
	A0A254U446	246	K	Glucose-6-phosphate isomerase	ATCC64974_68870	EDSHIAK(1)HFVALSTNEEEVTK	4	-0.18577	8	3	1	179.873	3.12e-22	179.87	1	151.299	1.14e-17	168.79	1	145.518	3.76e-11	145.52
	A0A254U446	260	K	Glucose-6-phosphate isomerase	ATCC64974_68870	HFVALSTNEEEVTK(1)FGIDK	3	-0.40108	5	3	1	155.243	2.77e-15	155.24	1	204.78	9.26e-29	204.78	1	214.807	2.62e-29	214.81
	A0A254U446	547	K	Glucose-6-phosphate isomerase	ATCC64974_68870	ELETADAGSDHDASTSGLLLAFK(1)K	3	0.010721	6	3	1	222.508	1.66e-41	222.51	1	193.873	2.07e-24	193.87	1	169.901	1.74e-17	169.9
	A0A254U446	367	K	Glucose-6-phosphate isomerase	ATCC64974_68870	FPAYLQQLSMESNGK(1)AITR	3	-0.85218	4	3	1	144.272	1.84e-10	144.27	1	165.896	9.05e-16	165.9	1	183.769	2.75e-22	183.77
	A0A254U446	524	K	Glucose-6-phosphate isomerase	ATCC64974_68870	IQK(1)ELETADAGSDHDASTSGLLLAFK	3	0.46259	3	3	1	192.745	1.92e-24	192.75	1	189.62	4.68e-24	189.62	1	177.603	1.53e-23	177.6
	A0A254U446	232	K	Glucose-6-phosphate isomerase	ATCC64974_68870	K(1)WFLETAK	2	-0.28476	8	3	1	105.521	0.00340598	105.52	1	120.155	0.00156373	120.15	1	105.521	0.00340598	105.52
	A0A254U446	239	K	Glucose-6-phosphate isomerase	ATCC64974_68870	WFLETAK(1)EDSHIAK	3	-0.59313	8	3	1	106.578	2.23e-06	106.58	1	102.52	2.77e-06	102.52	1	112.423	1.46e-06	112.42
	A0A254U446	78	K	Glucose-6-phosphate isomerase	ATCC64974_68870	LAK(1)EANVEELR	2	0.30157	10	3	1	180.242	2.98e-11	180.24	1	158.417	4.35e-08	158.42	1	154.357	5.74e-08	154.36
	A0A254U446	425	K	Glucose-6-phosphate isomerase	ATCC64974_68870	LIPSDFIMAAESHNPVEGGK(1)HQR	4	0.3458	16	3	1	99.1105	2.65e-06	99.11	1	48.5972	3.18e-07	113.73	1	140.731	4.98e-11	140.73
	A0A254U446	30	K	Glucose-6-phosphate isomerase	ATCC64974_68870	NIVLK(1)DCFQK	2	-1.9853	7	3	1	123.749	7.65e-05	123.75	1	112.107	0.000356229	112.11	1	47.3018	4.62e-07	163.16
	A0A254U446	14	K	Glucose-6-phosphate isomerase	ATCC64974_68870	PSFSQATELSAWK(1)ELQEHHNSVGR	4	-0.27477	7	3	1	273.329	2.54e-66	273.33	1	260.056	1.03e-53	260.06	1	269.069	3.18e-66	269.07
	A0A254U446	231	K	Glucose-6-phosphate isomerase	ATCC64974_68870	TFTTAETTTNANTAK(1)K	2	-0.2719	8	3	1	68.4126	7.69e-29	224.33	1	174.617	1.73e-30	242.19	1	215.476	3.3e-23	215.48
	A0A254U446	451	K	Glucose-6-phosphate isomerase	ATCC64974_68870	TPEQVK(1)AEGAPENLVSHK	3	-0.020863	5	3	1	177.017	4.04e-22	177.02	1	157.217	2.3e-15	157.22	1	139.813	2.22e-10	139.81
	A0A254U4B0	483	K	"Short/branched chain specific acyl-CoA dehydrogenase, mitochondrial domain protein"	ATCC64974_12770	EK(1)YESEK	2	0.95359	6	3	1	61.9623	0.0505523	61.962	1	76.4776	0.0198994	76.478	1	79.7126	0.0238399	79.713
	A0A254U4B0	500	K	"Short/branched chain specific acyl-CoA dehydrogenase, mitochondrial domain protein"	ATCC64974_12770	IK(1)LDSLK	2	0.019289	3	3	1	95.9093	0.0113668	95.909	1	67.4937	0.041041	67.494	1	75.825	0.0268337	75.825
	A0A254U4B0	118	K	"Short/branched chain specific acyl-CoA dehydrogenase, mitochondrial domain protein"	ATCC64974_12770	SASELSK(1)TQK	2	2.4269	3	3	1	105.523	0.000518861	105.52	1	115.699	0.000267504	115.7	1	147.778	1.26e-06	147.78
	A0A254U4B0	498	K	"Short/branched chain specific acyl-CoA dehydrogenase, mitochondrial domain protein"	ATCC64974_12770	SIQDAK(1)IK	2	0.19387	3	3	1	73.6646	0.0136951	73.665	1	58.9807	0.0428263	58.981	1	63.4188	0.0325336	63.419
	A0A254U4B0	347	K	"Short/branched chain specific acyl-CoA dehydrogenase, mitochondrial domain protein"	ATCC64974_12770	YIEK(1)DQAFER	2	0.96346	3	3	1	149.959	1.15e-06	149.96	1	134.977	4.05e-05	134.98	1	122.699	9.46e-05	122.7
	A0A254U4Q6	522	K	Uncharacterized protein	ATCC64974_71010	EK(1)IWFTR	2	-0.64392	3	3	1	119.406	0.00414249	119.41	1	116.726	0.00473981	116.73	1	108.697	0.00652871	108.7
	A0A254U4S0	438	K	Ring finger domain family protein	ATCC64974_70690	AIGVIYEACK(1)K	2	1.9662	6	3	1	100.878	0.000118648	100.88	1	100.878	0.000118648	100.88	1	97.8134	0.000340555	97.813
	A0A254U4S0	369	K	Ring finger domain family protein	ATCC64974_70690	DMIPSPK(1)VATYDLEPK	2	0.72875	6	3	1	101.055	4.7e-06	101.05	1	78.0783	0.000288508	89.913	1	76.3778	0.000688209	76.378
	A0A254U4S0	378	K	Ring finger domain family protein	ATCC64974_70690	VATYDLEPK(1)MSAAAVGDK	2	-0.26957	11	3	1	64.2981	1.27e-06	118.72	1	103.881	6.82e-10	136.43	1	114.986	1.14e-09	129.11
	A0A254U4S0	168	K	Ring finger domain family protein	ATCC64974_70690	DTEPK(1)SATK	2	0.32646	4	3	1	76.2278	0.0067725	76.228	1	76.2278	0.0067725	76.228	1	85.5332	0.00469728	85.533
	A0A254U4S0	251	K	Ring finger domain family protein	ATCC64974_70690	ETDEFLKPIIVGGK(1)DR	3	0.41939	6	3	1	64.5347	6.44e-10	129.05	1	72.3695	5.69e-10	131.18	1	89.234	1.07e-14	151.59
	A0A254U4S0	97	K	Ring finger domain family protein	ATCC64974_70690	IDQTLK(1)K	2	-0.53304	7	3	1	150.837	0.00238527	150.84	1	78.7702	0.00827021	110.81	1	136.113	0.00352234	136.11
	A0A254U4S0	387	K	Ring finger domain family protein	ATCC64974_70690	MSAAAVGDK(1)MAER	2	-0.4953	6	3	1	75.02	0.00189853	75.02	1	87.4472	0.000564106	87.447	1	98.253	6.96e-05	98.253
	A0A254U4S0	112	K	Ring finger domain family protein	ATCC64974_70690	VDNIVASFK(1)R	2	0.09667	9	3	1	104.944	0.000727805	104.94	1	101.502	0.000843844	101.5	1	109.389	0.000577936	109.39
	A0A254U4S0	213	K	Ring finger domain family protein	ATCC64974_70690	VEIAMK(1)GIVTGEGEESSDPVK	2	1.0258	3	3	1	149.839	6.7e-15	149.84	1	162.393	2.74e-15	162.39	1	174	9.71e-22	174
	A0A254U4S0	237	K	Ring finger domain family protein	ATCC64974_70690	YENK(1)ETDEFLKPIIVGGK	3	0.61082	4	3	0.999326	31.7104	0.00950333	56.424	0.991728	20.788	0.0190418	48.855	0.999988	49.2828	0.000124686	94.281
	A0A254U4T6	129	K	Copper amine oxidase 1	ATCC64974_64160	YQLLDSK(1)AK	2	-0.14798	3	3	1	79.1482	0.00612122	79.148	1	78.5564	0.00625319	78.556	1	68.5575	0.0120399	68.557
	A0A254U5E8	1093	K	Bifunctional cytochrome P450/NADPH--P450 reductase	ATCC64974_70820	FFDDLK(1)ASMR	2	-0.074217	6	3	1	120.062	0.000159761	120.06	1	108.697	0.000440463	108.7	1	120.63	0.000145709	120.63
	A0A254U5E8	830	K	Bifunctional cytochrome P450/NADPH--P450 reductase	ATCC64974_70820	FNEEVVTK(1)R	2	0.27268	7	3	1	117.022	0.000871255	117.02	1	121.502	0.000544287	121.5	1	139.433	0.000200415	139.43
	A0A254U5E8	307	K	Bifunctional cytochrome P450/NADPH--P450 reductase	ATCC64974_70820	K(1)ITVDDLSK	2	0.79414	3	3	1	72.2004	0.0156948	72.2	1	72.2004	0.0156948	72.2	1	71.2212	0.0174545	71.221
	A0A254U5E8	709	K	Bifunctional cytochrome P450/NADPH--P450 reductase	ATCC64974_70820	LLTAPDVSAK(1)R	2	-0.97643	3	3	1	69.8636	0.0137571	69.864	1	67.385	0.0182855	67.385	1	77.0624	0.00292476	77.062
	A0A254U5F3	63	K	Methylthioribulose-1-phosphate dehydratase	MDE1	DNHIFIAPSGVQK(1)EMMK	3	-0.87046	3	3	1	82.0101	0.000343351	82.01	1	99.0441	1.27e-05	99.044	1	101.923	2.69e-06	101.92
	A0A254U5F4	171	K	"MFS transporter, sugar porter (SP) family protein"	ATCC64974_71830	NTK(1)AGTFDVLAK	2	-0.92861	3	3	1	49.0965	0.0351534	49.097	1	84.3649	0.00104007	84.365	1	84.1691	0.00105293	84.169
	A0A254U5H4	346	K	AMP-binding enzyme family protein	ATCC64974_72180	EK(1)ALWLK	2	2.0309	3	3	1	80.2291	0.0234421	80.229	1	58.815	0.0559643	58.815	1	60.5078	0.0530534	60.508
	A0A254U5T7	203	K	Putative integral membrane protein	ATCC64974_24420	AAAIHLTK(1)MLAHEVADSGLR	3	-0.025612	3	3	1	82.8854	0.000237087	82.885	1	84.1657	3.07e-05	84.166	1	91.7334	0.000129698	91.733
	A0A254U5T7	123	K	Putative integral membrane protein	ATCC64974_24420	ESHLSILINNAGISSSTDNTEPSEAQDLK(1)K	3	0.23402	5	3	1	351.174	1.43e-113	351.17	1	302.045	2.35e-83	302.05	1	289.399	1.92e-70	289.4
	A0A254U5T7	86	K	Putative integral membrane protein	ATCC64974_24420	ESITK(1)LVK	2	-0.18527	5	3	1	60.1183	0.0333896	60.118	1	58.9807	0.0349587	58.981	1	51.0662	0.0469211	51.066
	A0A254U5T7	89	K	Putative integral membrane protein	ATCC64974_24420	LVK(1)EIESR	2	-0.7198	8	3	1	82.645	0.00931944	82.645	1	83.9983	0.00881706	83.998	1	105.521	0.00249508	105.52
	A0A254U5T7	18	K	Putative integral membrane protein	ATCC64974_24420	LENLFGVK(1)GK	2	-0.401	7	3	1	110.382	0.000398852	110.38	1	104.434	0.000545752	104.43	1	98.0402	0.000878066	98.04
	A0A254U5T7	55	K	Putative integral membrane protein	ATCC64974_24420	TQEK(1)LDR	2	-0.59783	5	3	1	121.671	0.00363787	121.67	1	115.494	0.00501422	115.49	1	118.324	0.00438359	118.32
	A0A254U5T7	240	K	Putative integral membrane protein	ATCC64974_24420	VNNIAPGVFPSEMTAGESDETQK(1)SHIPK	3	-2.8516	5	3	1	60.0289	0.00187058	60.029	1	128.059	2.46e-12	128.06	1	78.1276	1.26e-08	101.73
	A0A254U5T7	195	K	Putative integral membrane protein	ATCC64974_24420	VSQHHFAYNASK(1)AAAIHLTK	4	0.70826	6	3	1	73.6723	0.000849609	73.672	1	135.982	3.07e-10	135.98	1	72.3159	0.00120489	72.316
	A0A254U5T7	251	K	Putative integral membrane protein	ATCC64974_24420	YEGK(1)VPAAR	2	0.1389	7	3	1	81.9717	0.00549154	81.972	1	78.9389	0.0061679	78.939	1	70.5516	0.0136681	70.552
	A0A254U5Y1	668	K	Amino acid permease family protein	ATCC64974_24890	EHLPQLK(1)VR	2	-2.1165	7	3	1	100.984	0.00149576	100.98	1	78.1127	0.00635214	78.113	1	88.3697	0.0040647	88.37
	A0A254U5Y1	778	K	Amino acid permease family protein	ATCC64974_24890	EK(1)FLNMQLLAK	2	-0.0054511	6	3	1	152.538	6.37e-08	152.54	1	159.086	4.12e-08	159.09	1	166.692	1.51e-08	166.69
	A0A254U5Y1	57	K	Amino acid permease family protein	ATCC64974_24890	ENVLLK(1)QPLK	2	-1.6314	3	3	1	90.0503	0.00200231	90.05	1	127.765	6.36e-05	127.76	1	126.387	6.8e-05	126.39
	A0A254U5Y1	789	K	Amino acid permease family protein	ATCC64974_24890	QK(1)AYDDGIDPDYIR	2	-0.50486	7	3	1	175.151	5.22e-14	175.15	1	209.393	4.52e-19	209.39	1	192.538	6.29e-15	192.54
	A0A254U5Y1	366	K	Amino acid permease family protein	ATCC64974_24890	LISELK(1)ALAPTGNSR	2	0.20807	3	3	1	87.5193	0.00017519	87.519	1	89.6238	0.000144831	89.624	1	90.4534	0.000280012	90.453
	A0A254U5Y1	450	K	Amino acid permease family protein	ATCC64974_24890	LSEIYK(1)AGK	2	0.16954	4	3	1	82.2868	0.00542126	82.287	1	76.2215	0.00677391	76.221	1	96.6681	0.00221403	96.668
	A0A254U5Y1	305	K	Amino acid permease family protein	ATCC64974_24890	SPK(1)GWSAPR	2	0.50312	4	3	1	43.4185	0.0663487	43.419	1	51.1616	0.0405916	51.162	1	68.1074	0.0168858	68.107
	A0A254U5Y1	21	K	Amino acid permease family protein	ATCC64974_24890	STVK(1)GQNLDPEEVR	2	-0.09161	5	3	1	137.893	4.12e-09	137.89	1	144.545	1.25e-09	144.55	1	162.001	3.53e-11	162
	A0A254U5Y1	66	K	Amino acid permease family protein	ATCC64974_24890	VEHLK(1)AR	2	-0.66505	7	3	1	111.816	0.00583378	111.82	1	92.4704	0.0140151	92.47	1	63.5651	0.0477963	63.565
	A0A254U5Y1	444	K	Amino acid permease family protein	ATCC64974_24890	VFGPDETESNK(1)LSEIYK	2	-0.089987	5	3	1	235.256	6.13e-30	235.26	1	195.886	4.56e-23	195.89	1	218.663	1.96e-25	218.66
	A0A254U5Y7	132	K	Phospho-2-dehydro-3-deoxyheptonate aldolase	ATCC64974_18420	GLINDPDIDNSFK(1)INK	2	0.62311	4	3	1	132.837	8.78e-10	132.84	1	135.09	7.41e-10	135.09	1	100.227	5.82e-07	120.63
	A0A254U5Y7	42	K	Phospho-2-dehydro-3-deoxyheptonate aldolase	ATCC64974_18420	GYNPLTPPNLLQHEIAMTEK(1)SR	3	0.60672	4	3	1	122.178	7.5e-08	122.18	1	113.735	5.96e-07	113.73	1	130.831	2.55e-10	130.83
	A0A254U5Y7	111	K	Phospho-2-dehydro-3-deoxyheptonate aldolase	ATCC64974_18420	SYLEK(1)PR	2	-0.1907	6	3	1	79.116	0.0242993	79.116	1	67.032	0.0418348	67.032	1	91.9001	0.0144543	91.9
	A0A254U5Y7	332	K	Phospho-2-dehydro-3-deoxyheptonate aldolase	ATCC64974_18420	VPPEGK(1)AGLK	2	0.62778	5	3	1	50.3534	0.0409364	50.353	1	44.425	0.0622611	44.425	1	51.2762	0.037617	51.276
	A0A254U642	179	K	Voltage-dependent anion channel family protein	ATCC64974_71970	DGLTVK(1)GWDGSIDQR	2	-0.60628	9	3	1	125.672	1.27e-09	125.67	1	125.5	6.12e-10	136.81	1	97.2353	1.27e-17	173.03
	A0A254U642	164	K	Voltage-dependent anion channel family protein	ATCC64974_71970	EAELAK(1)QLGLPASYR	2	0.69602	3	3	1	112.674	1.64e-06	112.67	1	109.224	2.17e-06	109.22	1	67.9939	0.00989695	67.994
	A0A254U642	342	K	Voltage-dependent anion channel family protein	ATCC64974_71970	FTK(1)AGTVDYK	2	0.85355	8	3	1	107.055	0.000481007	107.06	1	143.238	1.41e-05	143.24	1	118.278	0.000203802	118.28
	A0A254U642	151	K	Voltage-dependent anion channel family protein	ATCC64974_71970	GDANHEK(1)EVASLK	3	0.010471	7	3	1	136.604	4.57e-09	136.6	1	114.705	1.83e-06	114.7	1	146.959	2.12e-10	146.96
	A0A254U642	158	K	Voltage-dependent anion channel family protein	ATCC64974_71970	K(1)EAELAK	2	-0.55103	4	3	1	91.0686	0.0206054	91.069	1	78.1916	0.0341423	78.192	1	96.9477	0.014425	96.948
	A0A254U642	436	K	Voltage-dependent anion channel family protein	ATCC64974_71970	SLPSMLQHDVQINAQYK(1)R	3	-0.95547	11	3	1	114.963	1.11e-06	114.96	1	143.672	1.12e-10	143.67	1	149.966	3.68e-15	149.97
	A0A254U642	97	K	Voltage-dependent anion channel family protein	ATCC64974_71970	TSGHLSNALDDGYVEIQK(1)K	3	-0.083921	6	3	1	166.531	8.35e-16	166.53	1	117.838	7.03e-07	117.84	1	130.015	5.33e-10	130.02
	A0A254U642	281	K	Voltage-dependent anion channel family protein	ATCC64974_71970	VPK(1)GSIEDCLLYDEAEAYK	2	-0.72372	3	3	1	206.336	1.73e-28	206.34	1	181.853	6.8e-22	181.85	1	219.221	1.93e-34	219.22
	A0A254U642	440	K	Voltage-dependent anion channel family protein	ATCC64974_71970	WMK(1)SDIK	2	0.87513	3	3	1	84.9155	0.0198331	84.916	1	89.0462	0.0166521	89.046	1	64.2073	0.0466921	64.207
	A0A254U660	325	K	Sugar (And other) transporter family protein	ATCC64974_71770	ASLIQSK(1)TR	2	1.8533	3	3	1	94.6921	0.0026547	94.692	1	76.2278	0.0067725	76.228	1	67.2066	0.0180717	67.207
	A0A254U6H9	294	K	NMT1 domain-containing protein	ATCC64974_8410	K(1)LVEGVVDVLK	2	-0.68038	3	3	1	69.0301	0.0152799	69.03	1	73.082	0.00787725	73.082	1	88.0206	0.00156009	88.021
	A0A254U6R5	277	K	Uncharacterized protein	ATCC64974_120	SALEK(1)SVIGIPGTGTASIR	2	0.20471	3	3	1	81.7875	0.000618116	81.788	1	97.2557	8.49e-05	97.256	1	92.805	0.000238332	92.805
	A0A254U6Y8	64	K	Peptidylprolyl isomerase	ATCC64974_840	LIK(1)GWDEAVPQMSVGEK	2	-0.25457	3	3	1	107.724	3.41e-06	107.72	1	105.502	3.89e-06	105.5	1	94.3245	0.000181202	94.325
	A0A254U6Y8	42	K	Peptidylprolyl isomerase	ATCC64974_840	MGK(1)QFDSSR	2	-0.53271	6	3	1	43.2968	0.0292717	58.699	1	42.8024	0.0271085	60.342	1	41.7043	0.00648136	77.533
	A0A254U716	278	K	Serine hydrolase (FSH1) family protein	ATCC64974_75180	DTTDFK(1)HIK	2	-1.6762	4	3	1	122.939	0.000321896	122.94	1	90.1488	0.00366792	90.149	1	91.6364	0.00333617	91.636
	A0A254U716	281	K	Serine hydrolase (FSH1) family protein	ATCC64974_75180	HIK(1)ENYTK	2	0.37	6	3	1	128.269	0.000738102	128.27	1	114.968	0.00162381	114.97	1	144.77	0.000368638	144.77
	A0A254U716	49	K	Serine hydrolase (FSH1) family protein	ATCC64974_75180	HLK(1)GLTDLIK	2	0.46429	3	3	1	77.3868	0.00378416	77.387	1	87.7134	0.00233114	87.713	1	92.9432	0.00159526	92.943
	A0A254U7A4	142	K	Uncharacterized protein	ATCC64974_74310	AK(1)SIGVSNFGAK	2	0.43806	5	3	1	94.1217	0.000399778	94.122	1	89.1886	0.000723518	89.189	1	111.936	2.26e-05	111.94
	A0A254U7A4	152	K	Uncharacterized protein	ATCC64974_74310	SIGVSNFGAK(1)HIEEMK	3	-1.5779	3	3	1	74.1408	0.00118418	74.141	1	80.7384	0.000322009	80.738	1	106.377	1.7e-06	106.38
	A0A254U7A4	60	K	Uncharacterized protein	ATCC64974_74310	HIDTAQFYANEK(1)EVGDAIR	3	0.39698	6	3	1	97.0797	4.32e-05	97.08	1	143.562	1.08e-10	143.56	1	172.603	5.51e-22	172.6
	A0A254U7A4	140	K	Uncharacterized protein	ATCC64974_74310	LLEEGK(1)AK	2	-0.098046	5	3	1	106.042	0.002447	106.04	1	93.3738	0.00533663	93.374	1	106.042	0.002447	106.04
	A0A254U7A4	232	K	Uncharacterized protein	ATCC64974_74310	YALQK(1)EWVPLPK	2	-0.77636	3	3	1	177.101	1.47e-11	177.1	1	158.011	1.82e-08	158.01	1	119.386	9.83e-06	119.39
	A0A254U7C6	134	K	Uncharacterized protein	ATCC64974_74290	ASITK(1)VGQDK	2	-0.30718	7	3	1	130.006	5.64e-05	130.01	1	144.172	1.11e-05	144.17	1	101.295	0.000623278	101.3
	A0A254U7C6	139	K	Uncharacterized protein	ATCC64974_74290	VGQDK(1)YFDK	2	-0.17408	8	3	1	119.528	1.16e-06	119.53	1	105.195	0.0012706	105.2	1	99.9731	4.38e-07	119.41
	A0A254U7C6	87	K	Uncharacterized protein	ATCC64974_74290	EEDK(1)VIAK	2	-0.11453	4	3	0.999999	60.7187	0.00173974	148.9	0.999816	37.3509	0.052141	77.288	1	51.0593	0.0489598	72.2
	A0A254U7C6	91	K	Uncharacterized protein	ATCC64974_74290	VIAK(1)LTDK	2	-0.017008	6	3	1	88.3697	0.0071943	88.37	1	77.7321	0.0111432	77.732	1	66.6919	0.0243225	66.692
	A0A254U7C6	175	K	Uncharacterized protein	ATCC64974_74290	K(1)PEEVVAVEDSK	2	0.12437	3	3	1	133.477	2.34e-06	133.48	1	81.4475	0.00168114	81.448	1	141.003	1.08e-06	141
	A0A254U7C6	186	K	Uncharacterized protein	ATCC64974_74290	KPEEVVAVEDSK(1)SGALSAIR	3	-0.16198	15	3	1	89.8666	4.26e-10	135.21	1	93.763	2.88e-10	139.11	1	67.728	7.14e-10	127.1
	A0A254U7C6	114	K	Uncharacterized protein	ATCC64974_74290	K(1)YGLAVVSSSALR	2	0.17567	6	3	1	86.9442	0.000801471	86.944	1	84.7534	0.000938333	84.753	1	94.7168	0.00031592	94.717
	A0A254U7C6	95	K	Uncharacterized protein	ATCC64974_74290	LTDK(1)AQPCVGVNAELDK	2	0.44623	3	3	1	157.984	6.57e-15	157.98	1	160.548	5.28e-15	160.55	1	160.445	5.33e-15	160.45
	A0A254U7C6	159	K	Uncharacterized protein	ATCC64974_74290	PTSK(1)PDPAIYIHALEVR	3	0.00088226	6	3	1	146.782	1.34e-11	146.78	1	191.074	1.61e-19	191.07	1	181.337	5.7e-19	181.34
	A0A254U7C6	82	K	Uncharacterized protein	ATCC64974_74290	YNFEMSQEELEEYVK(1)K	2	0.65759	8	3	1	296.522	1.22e-51	296.52	1	320.78	1.87e-62	320.78	1	260.252	3.48e-36	260.25
	A0A254U7T1	70	K	ADF-H domain-containing protein	ATCC64974_3590	DAK(1)GNPAPR	2	0.77596	14	3	1	104.484	0.0013086	104.48	1	114.513	0.000221964	131.45	1	78.0978	0.00221471	96.665
	A0A254U7T1	67	K	ADF-H domain-containing protein	ATCC64974_3590	LAAAK(1)DAK	2	-0.20433	5	3	1	74.3009	0.0138272	74.301	1	103.833	0.00265071	103.83	1	80.4381	0.0101387	80.438
	A0A254U7T1	122	K	ADF-H domain-containing protein	ATCC64974_3590	ENLK(1)NALNIHTSIHADDK	3	-0.2922	7	3	1	124.633	1.02e-10	143.46	1	69.7472	1.68e-07	122.01	1	54.6677	2.84e-06	100.02
	A0A254U7T1	37	K	ADF-H domain-containing protein	ATCC64974_3590	FIIFK(1)IADNK	2	1.8626	6	3	1	126.707	6.7e-05	126.71	1	110.387	0.000398712	110.39	1	133.442	4.54e-05	133.44
	A0A254U7T1	43	K	ADF-H domain-containing protein	ATCC64974_3590	K(1)EVVIDEVSQDEDYEVFR	3	-0.35934	9	3	1	140.277	2.19e-10	140.28	1	254.822	2.68e-42	254.82	1	58.8484	2.35e-43	265.43
	A0A254U7T1	32	K	ADF-H domain-containing protein	ATCC64974_3590	TK(1)FIIFK	2	-0.78309	9	3	1	110.807	0.00605841	110.81	1	110.807	0.00605841	110.81	1	110.807	0.00605841	110.81
	A0A254U7T1	152	K	ADF-H domain-containing protein	ATCC64974_3590	TVLAEASGGK(1)AGK	2	0.30264	9	3	1	153.753	1.49e-10	153.75	1	141.128	5.62e-09	141.13	1	133.877	1.21e-08	133.88
	A0A254U7T1	92	K	ADF-H domain-containing protein	ATCC64974_3590	YAVYDVEYDLGGGEGK(1)R	3	0.34998	12	3	1	93.1813	2.16e-18	177.04	1	96.7732	3.76e-15	165.58	1	40.6022	1.83e-06	118.31
	A0A254U7X1	137	K	Triosephosphate isomerase	ATCC64974_4080	EANK(1)TIDVVTK	2	0.77562	7	3	1	117.792	2.71e-05	117.79	1	107.117	6.48e-05	107.12	1	124.207	7.01e-06	124.21
	A0A254U7X1	144	K	Triosephosphate isomerase	ATCC64974_4080	TIDVVTK(1)QLNAVAK	2	-0.33761	5	3	1	181.898	8.3e-11	181.9	1	40.0082	0.0506065	40.008	1	115.691	2.47e-09	141.73
	A0A254U7X1	155	K	Triosephosphate isomerase	ATCC64974_4080	ELTK(1)EQWAK	2	0.86513	8	3	1	115.714	0.000708173	115.71	1	113.706	0.000815528	113.71	1	98.582	0.0017872	98.582
	A0A254U7X1	191	K	Triosephosphate isomerase	ATCC64974_4080	K(1)WLVDAISAEAADNTR	2	1.7218	8	3	1	146.102	3.44e-11	146.1	1	151.043	2.58e-14	151.04	1	82.4494	3.14e-11	146.2
	A0A254U7X1	151	K	Triosephosphate isomerase	ATCC64974_4080	QLNAVAK(1)ELTK	2	0.52912	9	3	1	113.609	4.19e-05	113.61	1	107.092	6.49e-05	107.09	1	126.709	6.26e-06	126.71
	A0A254U7X1	102	K	Triosephosphate isomerase	ATCC64974_4080	VILK(1)ESDEFIAR	2	-0.64122	14	3	1	122.326	4.77e-06	122.33	1	110.801	2.22e-06	129.34	1	133.05	1.77e-06	133.05
	A0A254U806	96	K	Bromodomain family protein	ATCC64974_4360	ELK(1)AEYWPR	2	-0.28483	8	3	1	104.048	0.00133195	104.05	1	107.078	0.00116992	107.08	1	107.788	0.00113198	107.79
	A0A254U806	105	K	Bromodomain family protein	ATCC64974_4360	LLK(1)TTQK	2	-0.080062	8	3	1	116.542	0.00478065	116.54	1	124.834	0.00317877	124.83	1	102.714	0.0078618	102.71
	A0A254U806	57	K	Bromodomain family protein	ATCC64974_4360	PTSVTFTGDSK(1)K	2	2.4364	11	3	1	156.362	4.14e-15	212.9	1	138.894	4.27e-30	216.65	1	167.711	5.35e-15	177.1
	A0A254U806	214	K	Bromodomain family protein	ATCC64974_4360	SSK(1)IQEVS	2	-0.29059	6	3	1	78.5161	0.0108522	78.516	1	72.23	0.0166837	72.23	1	69.5982	0.0203138	69.598
	A0A254U856	256	K	Protein BCP1	ATCC64974_4880	AEEGLSDAK(1)R	2	0.81557	3	3	1	106.4	0.000678721	106.4	1	106.4	0.000678721	106.4	1	123.513	0.000105409	123.51
	A0A254U985	322	K	Amino acid permease family protein	ATCC64974_33980	TVENGK(1)MR	2	-1.0302	4	3	1	71.5012	0.0476077	71.501	1	82.2787	0.025448	82.279	1	103.739	0.00715736	103.74
	A0A254U985	316	K	Amino acid permease family protein	ATCC64974_33980	YPLSVDGVNDAMK(1)TVENGK	2	-1.9691	6	3	1	62.8036	6.8e-70	317.01	1	223.763	4.18e-34	223.76	1	263.548	7.31e-43	263.55
	A0A254UAJ0	520	K	Carrier domain-containing protein	ATCC64974_71910	ALEEQYYQK(1)LK	2	-0.1012	8	3	1	166.141	1.7e-08	166.14	1	138.763	2.63e-06	138.76	1	149.959	7.25e-08	149.96
	A0A254UAJ0	968	K	Carrier domain-containing protein	ATCC64974_71910	EK(1)VFGNMTR	2	2.1565	10	3	1	104.221	0.00132266	104.22	1	48.0728	0.0278755	55.249	1	66.9202	0.0152085	66.92
	A0A254UAJ0	966	K	Carrier domain-containing protein	ATCC64974_71910	LDDPLHPLTPMLK(1)EK	3	-0.83431	6	3	1	125.5	6.06e-10	125.5	1	40.9413	4.3e-07	117.48	1	134.14	3.65e-10	134.14
	A0A254UAJ0	134	K	Carrier domain-containing protein	ATCC64974_71910	LPGVK(1)HLVVDHR	3	0.1689	9	3	1	118.866	5.09e-06	118.87	1	123.948	1.37e-06	123.95	1	100.376	2.02e-05	100.38
	A0A254UAJ0	408	K	Carrier domain-containing protein	ATCC64974_71910	VDEK(1)GVYYYLGR	2	1.2156	9	3	1	154.357	2.33e-08	154.36	1	147.244	3.32e-08	147.24	1	118.866	1.07e-05	118.87
	A0A254UB16	28	K	Uncharacterized protein	ATCC64974_24880	NNEQK(1)VK	2	0.507	3	3	1	84.4978	0.054244	84.498	1	104.448	0.0201191	104.45	1	98.4581	0.0253095	98.458
	A0A254UBQ9	7	K	Uncharacterized protein	ATCC64974_49000	ASAIGK(1)EGVFQPPQAAQSQNKPGLEK	3	-1.1355	4	3	1	87.6686	9.56e-07	108.44	1	106.384	1.27e-10	136.24	1	93.4199	3.41e-07	118.05
	A0A254UBQ9	226	K	Uncharacterized protein	ATCC64974_49000	SLAAQLK(0.019)PK(0.981)GIR	3	-0.56169	3	3	0.853125	7.64064	0.0213059	50.484	0.846551	7.41688	0.000599975	84.479	0.98074	17.069	2.2e-05	103.08
	A0A254UBT5	155	K	AA_TRNA_LIGASE_II domain-containing protein	ATCC64974_48960	ALTDLK(1)R	2	-0.76585	5	3	1	107.594	0.00924772	107.59	1	103.907	0.0103691	103.91	1	114.783	0.00706106	114.78
	A0A254UBT5	102	K	AA_TRNA_LIGASE_II domain-containing protein	ATCC64974_48960	DNAK(1)IGQGNAFK	2	-0.43824	6	3	1	126.658	2.55e-06	126.66	1	59.731	1e-06	139.32	1	134.199	1.63e-06	134.2
	A0A254UBT5	501	K	AA_TRNA_LIGASE_II domain-containing protein	ATCC64974_48960	ELLGHK(1)VDLGFIESNPAVR	3	0.24168	3	3	1	137.521	2.86e-10	137.52	1	126.433	6.12e-10	126.43	1	165.66	9.46e-16	165.66
	A0A254UBT5	158	K	AA_TRNA_LIGASE_II domain-containing protein	ATCC64974_48960	K(1)LVALQK	2	0.14464	3	3	1	132.094	0.00381347	132.09	1	110.633	0.00832323	110.63	1	107.429	0.00929767	107.43
	A0A254UBT5	307	K	AA_TRNA_LIGASE_II domain-containing protein	ATCC64974_48960	SVHPASNATQEK(1)PLDYK	3	0.4882	3	3	1	107.977	1.93e-06	107.98	1	107.025	2.05e-06	107.03	1	141.861	1.61e-10	141.86
	A0A254UC47	157	K	Iron-sulfur cluster assembly accessory family protein	ATCC64974_69260	AK(1)LEADEYMTALAAAR	2	0.2995	3	3	1	117.176	1.31e-06	117.18	1	142.62	2.81e-10	142.62	1	144.151	1.88e-10	144.15
	A0A254UC47	45	K	Iron-sulfur cluster assembly accessory family protein	ATCC64974_69260	NAEHENEILALGK(1)GAK	3	0.37672	3	3	1	67.6459	0.0021741	67.646	1	58.9802	0.0087354	58.98	1	74.7833	0.000864194	74.783
	A0A254UC47	68	K	Iron-sulfur cluster assembly accessory family protein	ATCC64974_69260	SDADAK(1)NVLDR	2	-1.3553	5	3	1	174.226	4.19e-11	174.23	1	178.954	3.24e-11	178.95	1	158.417	4.35e-08	158.42
	A0A254UC47	206	K	Iron-sulfur cluster assembly accessory family protein	ATCC64974_69260	VDLGK(1)TK	2	1.1318	3	3	1	62.4642	0.0422351	62.464	1	52.7857	0.0598645	52.786	1	52.7857	0.0569655	52.786
	A0A254UC68	310	K	Peroxisomal membrane protein (Pex16) family protein	ATCC64974_50580	IIPAK(1)GEGEVK	2	0.010633	4	3	1	77.0624	0.00214256	77.062	1	67.385	0.0133952	67.385	1	58.1721	0.0257253	58.172
	A0A254UC68	128	K	Peroxisomal membrane protein (Pex16) family protein	ATCC64974_50580	ILCETAQK(1)K	2	0.55752	3	3	1	109.29	0.00143559	109.29	1	120.155	0.000642642	120.15	1	136.566	0.000237272	136.57
	A0A254UC68	289	K	Peroxisomal membrane protein (Pex16) family protein	ATCC64974_50580	IQGTK(1)GEIQVDGPAFRPER	3	0.34425	4	3	1	123.553	8.54e-10	123.55	1	112.549	1.6e-06	112.55	1	107.654	2.32e-06	107.65
	A0A254UC90	321	K	Adaptin N terminal region family protein	ATCC64974_50760	EAILK(1)DVR	2	0.29189	3	3	1	88.3697	0.0071943	88.37	1	97.4306	0.00383067	97.431	1	97.635	0.00375476	97.635
	A0A254UCC3	495	K	Isochorismatase family protein	ATCC64974_84140	DGILK(1)TLPK	2	-0.050986	6	3	1	50.1945	0.0438086	50.194	1	58.6993	0.0292717	58.699	1	77.1399	0.00656911	77.14
	A0A254UCC3	305	K	Isochorismatase family protein	ATCC64974_84140	DVHAVEEFEK(1)HK	3	0.14808	5	3	1	59.1163	0.0104878	59.116	1	63.6623	0.00782211	63.662	1	64.5339	0.00731102	64.534
	A0A254UCC3	125	K	Isochorismatase family protein	ATCC64974_84140	EAVIAK(1)MAHPDTR	3	-0.53211	3	3	1	59.294	0.0096455	59.294	1	46.3177	0.0251622	46.318	1	54.0901	0.0125392	54.09
	A0A254UCC3	34	K	Isochorismatase family protein	ATCC64974_84140	GPALK(1)EGIVHVGVGGFHR	4	-0.39743	3	3	1	118.308	6.18e-07	118.31	1	117.176	7.55e-07	117.18	1	92.2357	0.000132027	92.236
	A0A254UCC3	23	K	Isochorismatase family protein	ATCC64974_84140	VK(1)VPTYR	2	0.69998	3	3	1	86.7939	0.0183866	86.794	1	77.0577	0.0258844	77.058	1	85.2649	0.019564	85.265
	A0A254UCH7	181	K	NLI interacting factor-like phosphatase family protein	ATCC64974_32100	AFATVLDK(1)K	2	0.3839	10	3	1	138.975	0.000206301	138.98	1	123.355	0.000409066	123.35	1	113.622	0.00111943	113.62
	A0A254UCH7	182	K	NLI interacting factor-like phosphatase family protein	ATCC64974_32100	K(1)FRDENVAITR	3	0.02302	9	3	1	137.396	1.77e-06	137.4	1	114.764	2.19e-05	114.76	1	124.207	4.07e-06	124.21
	A0A254UCH7	5	K	NLI interacting factor-like phosphatase family protein	ATCC64974_32100	AFGK(1)LYGLPENGR	2	0.12348	6	3	1	66.7839	0.00144089	88.075	1	74.4752	0.00682777	74.475	1	80.7463	0.000870758	88.075
	A0A254UCH7	50	K	NLI interacting factor-like phosphatase family protein	ATCC64974_32100	TEPNSGASFNQSAEYTK(1)ISPLGK	3	-0.40092	6	3	1	140.483	5.49e-11	140.48	1	191.403	2.54e-23	191.4	1	150.947	1.01e-15	150.95
	A0A254UCH7	230	K	NLI interacting factor-like phosphatase family protein	ATCC64974_32100	K(1)EAAPAAAAPAEPK	2	-0.59543	5	3	1	100.227	8.84e-06	100.23	1	71.545	0.00796967	71.545	1	89.3114	0.000525055	89.311
	A0A254UCH7	373	K	NLI interacting factor-like phosphatase family protein	ATCC64974_32100	K(1)LDHTNPEDR	3	0.31819	8	3	1	83.1822	0.000971875	90.434	1	75.8194	0.00199763	75.819	1	80.6901	0.00165577	80.69
	A0A254UCH7	136	K	NLI interacting factor-like phosphatase family protein	ATCC64974_32100	NVEDASK(1)AALK	2	0.5386	16	3	1	74.6109	0.00146593	84.479	1	74.6109	0.000783361	91.961	1	58.1721	0.001021	89.356
	A0A254UCH7	128	K	NLI interacting factor-like phosphatase family protein	ATCC64974_32100	PLLGLDGYNK(1)K	2	0.12795	13	3	1	96.7555	6.18e-11	172.56	1	150.043	9.86e-08	150.04	1	157.378	6.42e-08	157.38
	A0A254UCH7	268	K	NLI interacting factor-like phosphatase family protein	ATCC64974_32100	SEFVLDEWK(1)R	2	-0.8454	25	3	1	108.431	3.6e-08	182.46	1	71.0303	1.11e-07	170.47	1	100.878	8.18e-07	160.53
	A0A254UCH7	92	K	NLI interacting factor-like phosphatase family protein	ATCC64974_32100	TK(1)QDYASILR	2	0.707	5	3	1	91.9612	0.00173343	91.961	1	139.858	2.49e-05	139.86	1	113.224	0.000328637	113.22
	A0A254UCH7	90	K	NLI interacting factor-like phosphatase family protein	ATCC64974_32100	TTLLGK(1)TK	2	0.02144	9	3	1	130.748	0.000682612	130.75	1	131.223	0.000671979	131.22	1	131.062	0.000675583	131.06
	A0A254UCH7	195	K	NLI interacting factor-like phosphatase family protein	ATCC64974_32100	WYK(1)TIVNQPAFK	2	0.20882	8	3	1	157.678	1.87e-08	157.68	1	170.404	9.53e-10	170.4	1	186.812	6.68e-12	186.81
	A0A254UCV7	310	K	Multicopper oxidase family protein	ATCC64974_73340	EIAAILK(1)EIPVHGDR	3	0.70132	3	3	1	136.814	2.91e-10	136.81	1	145.692	4.29e-11	145.69	1	116.995	4.66e-07	117
	A0A254UCV7	83	K	Multicopper oxidase family protein	ATCC64974_73340	VVLSVK(1)GGLGPK	2	-0.0017819	3	3	1	113.224	2.04e-05	113.22	1	114.862	1.76e-05	114.86	1	118.905	1.07e-05	118.9
	A0A254UDJ0	311	K	Tetratricopeptide repeat family protein	ATCC64974_45560	IEK(1)EAVEALDR	2	0.39335	3	3	1	114.868	0.000805438	114.87	1	84.8919	0.00404764	84.892	1	127.559	0.000359663	127.56
	A0A254UDJ0	247	K	Tetratricopeptide repeat family protein	ATCC64974_45560	VAK(1)EALK	2	-0.71026	3	3	1	95.5305	0.0116585	95.531	1	96.4916	0.0109184	96.492	1	91.8534	0.0144903	91.853
	A0A254UDJ0	331	K	Tetratricopeptide repeat family protein	ATCC64974_45560	SLHTATIPSK(1)L	2	-0.53313	6	3	1	108.697	8.09e-05	108.7	1	107.055	8.88e-05	107.06	1	104.824	9.96e-05	104.82
	A0A254UDL5	358	K	Putative tRNA binding domain family protein	ATCC64974_28010	AVALLDPK(1)AEVVHR	3	-1.0147	3	3	1	53.3631	0.0130502	53.363	1	56.5275	0.0112611	56.527	1	42.2418	0.0341354	42.242
	A0A254UDL5	232	K	Putative tRNA binding domain family protein	ATCC64974_28010	AVSQK(1)SSVPR	2	-0.53598	6	3	1	118.233	0.000204921	118.23	1	119.335	0.000177697	119.34	1	125.737	7.01e-05	125.74
	A0A254UDP3	204	K	tRNA-binding domain-containing protein	ATCC64974_27960	PLVVGQGKPEAAAK(1)ADGAK	3	-0.056767	5	3	0.999994	51.904	7.08e-10	127.59	0.99852	28.2908	0.00711404	59.154	0.999959	43.845	0.000250195	87.228
	A0A254UDP3	169	K	tRNA-binding domain-containing protein	ATCC64974_27960	PVDPK(1)EEK	2	1.0164	4	3	1	106.178	0.000920535	106.18	1	118.495	0.00129856	118.5	1	79.4891	0.010491	79.489
	A0A254UDV0	55	K	Cyanate hydratase	cyn1	NEVATAAIFYGQAK(1)ASPEDIEK	3	-0.89976	3	3	1	194.239	9.81e-24	194.24	1	118.079	3.28e-07	118.08	1	106.581	1.04e-06	106.58
	A0A254UDV0	94	K	Cyanate hydratase	cyn1	SVEMPPK(1)EPLIYR	2	0.38513	4	3	1	73.877	0.00323797	73.877	1	62.1618	0.0169671	62.162	1	50.0878	0.0367028	50.088
	A0A254UDV0	136	K	Cyanate hydratase	cyn1	VEK(1)ETDADGNNWAVITLR	3	-1.5247	5	3	1	198.767	5e-28	198.77	1	48.9189	3.8e-42	243.97	1	73.0119	6.57e-35	238.19
	A0A254UE49	378	K	Eukaryotic aspartyl protease family protein	ATCC64974_87140	NNPIDSFTEK(1)GIR	2	-1.0552	3	3	1	113.694	4.3e-06	113.69	1	133.877	1.21e-08	133.88	1	137.836	8.54e-09	137.84
	A0A254UE53	84	K	Arb2 domain family protein	ATCC64974_47840	DFLGK(1)DFK	2	-0.1965	5	3	1	95.5016	0.00454673	95.502	1	86.1356	0.00308409	99.442	1	81.9717	0.00956939	81.972
	A0A254UE53	516	K	Arb2 domain family protein	ATCC64974_47840	TEK(1)PIAELAVK	2	0.56581	3	3	1	64.6401	0.0170688	64.64	1	56.0867	0.0285163	56.087	1	64.1212	0.0177633	64.121
	A0A254UE53	159	K	Arb2 domain family protein	ATCC64974_47840	EVNAAVITVPTDFK(1)DAQR	2	0.74818	4	3	1	139.813	4.68e-10	139.81	1	72.2096	0.00177411	72.21	1	86.213	0.000533647	86.213
	A0A254UE53	456	K	Arb2 domain family protein	ATCC64974_47840	IAQFSVPK(1)EGGDVFVR	2	0.89416	3	3	1	105.391	3.78e-06	105.39	1	124.251	1.4e-09	124.25	1	98.2806	5.03e-05	98.281
	A0A254UE53	33	K	Arb2 domain family protein	ATCC64974_47840	INAEGK(1)AEVIANEEGDR	2	-0.91318	3	3	1	146.806	2.68e-11	146.81	1	139.903	4.62e-10	139.9	1	112.549	2.86e-06	112.55
	A0A254UE53	273	K	Arb2 domain family protein	ATCC64974_47840	LK(1)LEGEATR	2	2.1832	3	3	1	74.8411	0.00802087	74.841	1	94.3092	0.00228606	94.309	1	107.788	0.00113198	107.79
	A0A254UE53	136	K	Arb2 domain family protein	ATCC64974_47840	LK(1)QSAADFLGK	2	1.0689	5	3	1	116.546	3.15e-05	116.55	1	118.905	2.31e-05	118.9	1	115.327	3.58e-05	115.33
	A0A254UE53	72	K	Arb2 domain family protein	ATCC64974_47840	NSK(1)NTVAYFR	2	-2.7967	3	3	1	63.6242	0.0245185	63.624	1	66.0557	0.0209077	66.056	1	49.7767	0.043011	49.777
	A0A254UE77	110	K	Uncharacterized protein	ATCC64974_87440	AAK(1)DVQVETVTGVLR	3	-0.2462	5	3	1	130.295	4.29e-10	131.86	1	163.804	1.03e-14	163.8	1	123.758	6.55e-10	126.77
	A0A254UE77	442	K	Uncharacterized protein	ATCC64974_87440	AGPNYQEGLK(1)NIK	2	1.1782	9	3	1	240.916	2.28e-24	240.92	1	234.579	1.08e-23	234.58	1	217.124	1.75e-19	217.12
	A0A254UE77	26	K	Uncharacterized protein	ATCC64974_87440	APVIK(1)PTPLPPSSTHNPPPK	3	-0.021913	9	3	1	102.978	2.29e-06	102.98	1	102.978	2.29e-06	102.98	1	99.0922	9.03e-06	99.092
	A0A254UE77	303	K	Uncharacterized protein	ATCC64974_87440	EEK(1)FISEMDAK	2	0.57947	7	3	1	82.2775	0.000403535	82.278	1	91.1231	0.000128661	92.38	1	69.5541	0.000403535	76.82
	A0A254UE77	300	K	Uncharacterized protein	ATCC64974_87440	ELSK(1)EEK	2	0.095164	6	3	1	97.7981	0.00991224	97.798	1	100.39	0.00837947	100.39	1	96.1904	0.0111503	96.19
	A0A254UE77	425	K	Uncharacterized protein	ATCC64974_87440	EVAPVLNEHK(1)VQIWVR	3	0.67817	6	3	1	119.446	3.94e-07	119.45	1	103.875	1.95e-06	103.88	1	132.081	4.38e-10	132.08
	A0A254UE77	77	K	Uncharacterized protein	ATCC64974_87440	FVAK(1)PDQLIK	2	-0.01674	3	3	1	72.8477	0.00779065	72.848	1	68.4904	0.0135488	68.49	1	93.5609	0.00150834	93.561
	A0A254UE77	83	K	Uncharacterized protein	ATCC64974_87440	PDQLIK(1)R	2	-0.73631	18	3	1	110.31	2.17e-08	160.18	1	116.25	2.71e-11	171.92	1	133.116	3.67e-08	152.7
	A0A254UE77	87	K	Uncharacterized protein	ATCC64974_87440	GK(1)SGLLALNK	2	0.12881	6	3	1	123.749	7.65e-05	123.75	1	104.221	0.000551	104.22	1	111.607	0.000368588	111.61
	A0A254UE77	95	K	Uncharacterized protein	ATCC64974_87440	SGLLALNK(1)TWAEAR	2	-0.41137	3	3	1	152.95	7.04e-11	152.95	1	154.719	6.86e-08	154.72	1	121.182	6.26e-07	121.18
	A0A254UE77	259	K	Uncharacterized protein	ATCC64974_87440	LDQTAEFECGTK(1)WAIAR	2	-1.8567	4	3	1	205.779	2.59e-23	205.78	1	259.137	8.14e-37	259.14	1	224.672	1.49e-29	224.67
	A0A254UE77	480	K	Uncharacterized protein	ATCC64974_87440	QTDIK(1)EFGSA	2	-0.19576	3	3	1	92.4445	0.00166543	92.445	1	102.531	0.000592757	102.53	1	90.1488	0.00198845	90.149
	A0A254UE77	4	K	Uncharacterized protein	ATCC64974_87440	SAK(1)SILEADGK	2	0.17212	11	3	1	150.056	4.76e-08	150.06	1	142.085	1.07e-06	142.08	1	138.449	1.8e-06	138.45
	A0A254UE77	12	K	Uncharacterized protein	ATCC64974_87440	SILEADGK(1)AILNYHLTR	3	-0.27871	16	3	1	105.897	1.06e-10	143.67	1	123.139	3.18e-08	123.14	1	97.0952	1.26e-06	113.33
	A0A254UE77	196	K	Uncharacterized protein	ATCC64974_87440	VPK(1)GVHNVLVDFISR	3	-0.50392	5	3	1	141.552	1.58e-10	141.55	1	162.293	5.91e-15	162.29	1	141.552	1.58e-10	141.55
	A0A254UE92	14	K	Uncharacterized protein	ATCC64974_87390	AAGK(1)AAVENHYPK	3	-0.35928	5	3	1	86.803	0.000281654	86.803	1	92.2953	0.000162392	92.295	1	90.8606	0.000193547	90.861
	A0A254UE92	23	K	Uncharacterized protein	ATCC64974_87390	AAVENHYPK(1)DAK	3	0.10729	4	3	1	59.2273	0.0104228	59.227	1	79.492	0.00064525	79.492	1	59.2273	0.0104228	59.227
	A0A254UE92	9	K	Uncharacterized protein	ATCC64974_87390	ASVVEAAK(1)R	2	-0.13047	6	3	1	138.08	0.000113272	138.08	1	148.944	4.89e-05	148.94	1	140.446	9.74e-05	140.45
	A0A254UE92	54	K	Uncharacterized protein	ATCC64974_87390	ESGVDTSATK(1)YVPTGFQSK	2	0.76533	3	3	1	223.652	1.56e-34	223.65	1	194.27	3.37e-23	194.27	1	175.559	1.01e-21	175.56
	A0A254UE92	205	K	Uncharacterized protein	ATCC64974_87390	TLLTQADVAAGK(1)DGSGK	2	-0.74472	4	3	1	183.729	9.9e-19	183.73	1	214.634	8.23e-24	214.63	1	197.486	4.24e-23	197.49
	A0A254UE92	175	K	Uncharacterized protein	ATCC64974_87390	VNSDAK(1)QGPLK	2	0.14902	6	3	1	187.855	1.43e-11	187.85	1	169.652	4.93e-09	169.65	1	189.166	1.17e-11	189.17
	A0A254UEF3	341	K	Putative zinc finger in N-recognin (UBR box) family protein	ATCC64974_88120	RNEEVIASGK(1)TPR	3	1.2156	6	3	1	64.2439	3.32e-08	147.26	1	72.8151	2.1e-08	156	1	61.6572	3.13e-08	148.62
	A0A254UEJ0	814	K	ANTH domain family protein	ATCC64974_49350	AK(1)AAESVLR	2	-0.39143	5	3	1	72.3651	0.0112806	72.365	1	107.205	0.00116312	107.21	1	98.0483	0.00190623	98.048
	A0A254UEJ0	587	K	ANTH domain family protein	ATCC64974_49350	ALSMTPEQK(1)ER	2	-0.68969	10	3	1	127.868	3.11e-06	134.98	1	134.13	4.02e-06	134.13	1	122.691	2.03e-06	139.31
	A0A254UEJ0	638	K	ANTH domain family protein	ATCC64974_49350	AVK(1)EAYDNSSSR	2	-0.1052	12	3	1	112.084	2.24e-05	112.08	1	110.897	2.44e-05	110.9	1	111.313	2.37e-05	111.31
	A0A254UEJ0	434	K	ANTH domain family protein	ATCC64974_49350	LDAPGGIK(1)QK	2	0.87195	4	3	1	85.2904	0.00267207	85.29	1	40.7674	0.0443059	40.767	1	58.6986	0.030637	58.699
	A0A254UEJ0	730	K	ANTH domain family protein	ATCC64974_49350	TLVDMEK(1)AK	2	0.70736	18	3	1	77.6625	0.00128457	99.815	1	106.178	0.00121805	106.18	1	76.2819	0.00676043	76.282
	A0A254UEJ0	384	K	ANTH domain family protein	ATCC64974_49350	FVHVK(1)NMPIGVDVK	3	-0.72805	3	3	1	64.2245	0.00795988	64.224	1	66.9887	0.00615936	66.989	1	54.8978	0.0121824	54.898
	A0A254UEJ0	72	K	ANTH domain family protein	ATCC64974_49350	IFK(1)PYVSR	2	1.7133	3	3	1	50.4729	0.0485249	50.473	1	56.2581	0.038714	56.258	1	51.1927	0.0465792	51.193
	A0A254UEJ0	740	K	ANTH domain family protein	ATCC64974_49350	K(1)VIQYYHER	3	0.34012	4	3	1	56.4044	0.0161084	56.404	1	67.704	0.00868792	67.704	1	58.6296	0.0146471	58.63
	A0A254UEJ0	405	K	ANTH domain family protein	ATCC64974_49350	TTHVK(1)DWIANITSR	3	-2.7536	4	3	1	98.6762	1.84e-05	98.676	1	98.9432	1.37e-05	98.943	1	55.0972	0.0120697	55.097
	A0A254UEJ0	812	K	ANTH domain family protein	ATCC64974_49350	VVLSQGAVSVEPLDVSK(1)AK	2	-0.51835	8	3	1	217.264	2.09e-29	217.26	1	272.762	3.09e-51	272.76	1	217.264	2.09e-29	217.26
	A0A254UEL5	518	K	NADH(P)-binding family protein	ATCC64974_88740	EHFAIDPLIGK(1)R	3	-0.21136	4	3	1	152.538	1.29e-08	152.54	1	133.893	8.3e-07	133.89	1	117.136	6.83e-06	117.14
	A0A254UEL5	357	K	NADH(P)-binding family protein	ATCC64974_88740	FEDLSSEK(1)LGTAGR	2	0.29018	4	3	1	107.688	4.39e-06	107.69	1	127.025	8.82e-09	127.03	1	101.753	6.05e-06	101.75
	A0A254UEL5	237	K	NADH(P)-binding family protein	ATCC64974_88740	GVIVDK(1)DFSHPQMPDEVR	3	-0.5462	4	3	1	93.3708	0.000118903	93.371	1	88.5651	0.000209077	88.565	1	43.2084	0.00036386	80.316
	A0A254UEL5	207	K	NADH(P)-binding family protein	ATCC64974_88740	K(1)DVDFELIK	2	0.13942	3	3	1	104.434	0.00179002	104.43	1	127.831	0.000349583	127.83	1	131.826	0.000298216	131.83
	A0A254UEL5	181	K	NADH(P)-binding family protein	ATCC64974_88740	TSLGSK(1)IVSK	2	0.71562	3	3	1	104.824	0.000536121	104.82	1	91.4691	0.00180268	91.469	1	97.7338	0.000921187	97.734
	A0A254UEL5	175	K	NADH(P)-binding family protein	ATCC64974_88740	VAK(1)TSLGSK	2	-0.32619	3	3	1	50.3534	0.0432799	50.353	1	70.9084	0.0219683	70.908	1	54.5394	0.0347483	54.539
	A0A254UEQ1	201	K	"NAD/NADP octopine/nopaline dehydrogenase, alpha-helical domain family protein"	ATCC64974_83300	LQYAK(1)YYDSK	2	0.44784	6	3	1	118.278	0.000203802	118.28	1	123.513	7.72e-05	123.51	1	103.083	0.000579115	103.08
	A0A254UEQ1	206	K	"NAD/NADP octopine/nopaline dehydrogenase, alpha-helical domain family protein"	ATCC64974_83300	YYDSK(1)TK	2	-0.020836	4	3	1	100.188	0.00842452	100.19	1	79.4686	0.0240278	79.469	1	60.6819	0.0434838	66.073
	A0A254UF03	223	K	PKS_ER domain-containing protein	ATCC64974_90250	AQGALVIGVDAADK(1)R	2	-0.26231	3	3	1	67.6459	0.0166656	67.646	1	106.82	3.47e-06	106.82	1	118.999	9.2e-07	119
	A0A254UF03	351	K	PKS_ER domain-containing protein	ATCC64974_90250	ELPQVYEEMEK(1)GDIAGR	2	-0.69558	6	3	1	47.6798	3.94e-19	190.46	1	174.591	1.8e-18	174.59	1	155.997	7.57e-15	156
	A0A254UFB9	235	K	Uncharacterized protein	ATCC64974_39010	EK(1)LEAEIDR	2	0.97524	4	3	1	55.3143	0.0337281	55.314	1	62.4662	0.0243126	62.466	1	64.82	0.0212137	64.82
	A0A254UFB9	139	K	Uncharacterized protein	ATCC64974_39010	LWDTPGHGK(1)LR	3	0.43959	3	3	1	79.659	0.000904234	79.659	1	88.5961	0.000517368	88.596	1	78.3416	0.000961258	78.342
	A0A254UFD2	146	K	Major Facilitator Superfamily protein	ATCC64974_31270	AGGNIANGK(1)IFK	2	-2.981	4	3	1	88.5961	3.79e-05	103.08	1	101.393	4.08e-05	101.39	1	121.287	6.56e-06	121.29
	A0A254UFD2	321	K	Major Facilitator Superfamily protein	ATCC64974_31270	ALGK(1)TAADIK	2	0.034104	6	3	1	63.6242	0.0199793	63.624	1	84.0602	0.00284516	84.06	1	75.5657	0.00419887	75.566
	A0A254UFD2	327	K	Major Facilitator Superfamily protein	ATCC64974_31270	TAADIK(1)EIR	2	-0.35142	7	3	1	125.969	0.000273626	125.97	1	150.608	6.46e-05	150.61	1	105.975	0.0012289	105.98
	A0A254UFD2	412	K	Major Facilitator Superfamily protein	ATCC64974_31270	DYHDPAK(1)R	3	0.16801	7	3	1	99.1355	0.0015951	99.136	1	87.6964	0.00371333	87.696	1	97.635	0.00187295	97.635
	A0A254UFD2	448	K	Major Facilitator Superfamily protein	ATCC64974_31270	EEAK(1)PEILAK	2	2.5408	3	3	1	83.0814	0.00298289	83.081	1	86.189	0.00254563	86.189	1	44.6394	0.0614898	44.639
	A0A254UFD2	454	K	Major Facilitator Superfamily protein	ATCC64974_31270	REEAKPEILAK(1)YK	3	-0.55106	6	3	0.999999	58.2056	0.00957248	68.277	0.999999	59.1858	0.00845044	69.258	0.999998	57.2903	0.0130073	63.185
	A0A254UFD2	275	K	Major Facilitator Superfamily protein	ATCC64974_31270	GNK(1)FQFQR	2	0.54158	4	3	1	98.9966	0.00324932	98.997	1	107.187	0.0023414	107.19	1	71.5012	0.0148589	71.501
	A0A254UFD2	343	K	Major Facilitator Superfamily protein	ATCC64974_31270	IIDK(1)QFK	2	-0.086879	6	3	1	90.9856	0.0151586	90.986	1	105.2	0.0073077	105.2	1	104.111	0.00755044	104.11
	A0A254UFD2	405	K	Major Facilitator Superfamily protein	ATCC64974_31270	IYCVEDPQFTK(1)DYHDPAK	3	1.5348	3	3	1	105.897	2.26e-06	105.9	1	95.2051	8.45e-05	95.205	1	88.5651	0.000209077	88.565
	A0A254UFD2	151	K	Major Facilitator Superfamily protein	ATCC64974_31270	VK(1)DVLEAMIK	2	-0.43867	6	3	1	124.669	7.35e-05	124.67	1	117.091	0.00023313	117.09	1	116.737	0.000241883	116.74
	A0A254UFY8	228	K	AB hydrolase-1 domain-containing protein	ATCC64974_92480	AVPYPAQTAMVQATGAK(1)WITR	3	-0.4114	3	3	1	128.043	4.47e-10	128.04	1	140.952	1.46e-10	140.95	1	137.121	2.36e-10	137.12
	A0A254UFY8	249	K	AB hydrolase-1 domain-containing protein	ATCC64974_92480	ELATGHSAQLSAPEELK(1)K	3	-0.16235	5	3	1	115.728	1.04e-06	115.73	1	123.633	7.43e-10	123.63	1	140.894	2e-10	140.89
	A0A254UG10	39	K	"HD domain protein, cyanamide hydratase family protein"	ATCC64974_93780	VK(1)AFGLNR	2	0.084611	4	3	1	101.327	0.00288179	101.33	1	87.3226	0.007583	87.323	1	98.9966	0.00324932	98.997
	A0A254UGA4	211	K	Dolichyl-phosphate-mannose-protein mannosyltransferase family protein	ATCC64974_94520	ATANLVGK(1)GTK	2	1.0742	3	3	1	92.1898	0.000762506	92.19	1	78.964	0.00196907	78.964	1	71.888	0.00736857	71.888
	A0A254UGF0	266	K	Polyprenyl synthetase family protein	ATCC64974_94930	DWLVK(1)EGLK	2	-0.11664	5	3	1	51.4453	0.000591868	117.89	1	61.1614	0.00114339	107.57	1	105.521	0.0012532	105.52
	A0A254UGF0	295	K	Polyprenyl synthetase family protein	ATCC64974_94930	EAWEK(1)ITGGN	2	0.7903	3	3	1	62.4662	0.0215097	62.466	1	78.1365	0.00367868	78.136	1	72.2004	0.00864604	72.2
	A0A254UGF0	257	K	Polyprenyl synthetase family protein	ATCC64974_94930	GQASFDK(1)QFLR	2	2.3181	5	3	1	133.893	4.1e-06	133.89	1	147.303	8.16e-08	147.3	1	113.224	4.32e-05	113.22
	A0A254UGF0	284	K	Polyprenyl synthetase family protein	ATCC64974_94930	MTDEIAEK(1)TSEK	2	-0.99741	3	3	1	142.117	6.58e-07	142.12	1	124.119	2.86e-06	124.12	1	143.424	4.98e-07	143.42
	A0A254UGJ9	211	K	Nicotinate-nucleotide pyrophosphorylase [carboxylating]	ATCC64974_95470	AVQAAK(1)AAGGFATK	2	0.3753	6	3	1	135.137	5.31e-09	135.14	1	135.025	5.36e-09	135.02	1	134.885	5.42e-09	134.88
	A0A254UGJ9	17	K	Nicotinate-nucleotide pyrophosphorylase [carboxylating]	ATCC64974_95470	HLLPGNYK(1)R	2	0.4152	6	3	1	94.1145	0.00379973	94.114	1	83.2061	0.0071206	83.206	1	84.4978	0.00672735	84.498
	A0A254UGJ9	150	K	Nicotinate-nucleotide pyrophosphorylase [carboxylating]	ATCC64974_95470	VVEK(1)YGILVGGADPHR	3	-0.092465	5	3	1	69.1882	0.00365099	69.188	1	66.7766	0.00026837	83.894	1	89.4682	0.000173628	89.468
	A0A254UGM9	224	K	Protein-L-isoaspartate O-methyltransferase	ATCC64974_95760	EK(1)VFQVSYVPLTDRPGR	3	-2.2412	3	3	1	97.0952	6.19e-05	97.095	1	46.543	0.0263304	46.543	1	63.6908	0.00697714	63.691
	A0A254UGM9	134	K	Protein-L-isoaspartate O-methyltransferase	ATCC64974_95760	SK(1)DGSNFLDSGR	2	2.0762	3	3	1	61.4093	0.0192695	61.409	1	64.5199	0.0154252	64.52	1	78.5055	0.00142461	78.505
	A0A254UGM9	146	K	Protein-L-isoaspartate O-methyltransferase	ATCC64974_95760	VK(1)FITADGR	2	0.13586	5	3	1	66.9202	0.0184488	66.92	1	77.6625	0.00645255	77.662	1	86.8981	0.00439288	86.898
	A0A254UGP5	367	K	M20_dimer domain-containing protein	ATCC64974_95700	AEFAK(1)LNSK	2	0.19315	6	3	1	123.86	0.000293488	123.86	1	114.968	0.000748064	114.97	1	153.045	5.84e-05	153.05
	A0A254UGP5	402	K	M20_dimer domain-containing protein	ATCC64974_95700	AVK(1)QVFGVEPDMTR	2	-1.3714	11	3	1	49.9877	0.000846065	76.82	1	99.0691	7.22e-09	130.72	1	73.296	2.78e-09	141
	A0A254UGP5	399	K	M20_dimer domain-containing protein	ATCC64974_95700	HWNFSAASK(1)AVK	2	1.6287	5	3	1	131.083	2.01e-06	131.08	1	171.734	1.91e-11	171.73	1	164.683	8.92e-09	164.68
	A0A254UGP5	362	K	M20_dimer domain-containing protein	ATCC64974_95700	LVFDYVK(1)AEFAK	2	0.7175	3	3	1	122.547	4.39e-06	122.55	1	99.7318	4.36e-05	99.732	1	103.462	3.72e-05	103.46
	A0A254UGP5	67	K	M20_dimer domain-containing protein	ATCC64974_95700	PLGK(1)QPGK	2	-0.32021	3	3	1	97.0933	0.00395587	97.093	1	94.874	0.00477972	94.874	1	58.7161	0.0353236	58.716
	A0A254UGP5	301	K	M20_dimer domain-containing protein	ATCC64974_95700	SLYPGINYTMDNLHESLGSETSIHSTK(1)ER	4	-0.34958	9	3	1	114.793	3.62e-09	114.79	1	129.511	5.27e-13	142.22	1	123.244	6.22e-11	123.24
	A0A254UGP5	335	K	M20_dimer domain-containing protein	ATCC64974_95700	TVIPAK(1)VIGK	2	-0.33327	6	3	1	68.657	0.0133286	68.657	1	68.657	0.0133286	68.657	1	68.657	0.0133286	68.657
	A0A254UGP5	329	K	M20_dimer domain-containing protein	ATCC64974_95700	YPSLSLHGIEGAYSAPGAK(1)TVIPAK	3	-0.028739	6	3	1	86.9868	2.11e-05	86.987	1	66.3104	0.00122536	66.31	1	55.5877	0.00257923	55.588
	A0A254UGS3	454	K	Uncharacterized protein	ATCC64974_39360	ADIMK(1)QGQR	2	1.3272	12	3	1	138.975	0.000151128	138.98	1	126.067	0.000272697	126.07	1	113.622	0.000451689	118.71
	A0A254UGS3	505	K	Uncharacterized protein	ATCC64974_39360	APAVVEK(1)EE	2	0.51471	3	3	1	72.23	0.0114584	72.23	1	61.6019	0.0254504	61.602	1	66.5464	0.0189409	66.546
	A0A254UGS3	342	K	Uncharacterized protein	ATCC64974_39360	DPK(1)QPDVLK	2	-0.31733	6	3	1	101.381	0.00147454	101.38	1	97.7338	0.00197637	97.734	1	104.824	0.00129045	104.82
	A0A254UGS3	348	K	Uncharacterized protein	ATCC64974_39360	QPDVLK(1)FR	2	0.61804	6	3	1	81.2963	0.00982011	81.296	1	49.4229	0.051363	49.423	1	58.9807	0.0349587	58.981
	A0A254UGS3	302	K	Uncharacterized protein	ATCC64974_39360	DVDIATK(1)VVR	2	-1.0361	4	3	1	121.899	0.000114388	121.9	1	113.926	0.000311298	113.93	1	99.5681	0.00188742	99.568
	A0A254UGS3	34	K	Uncharacterized protein	ATCC64974_39360	EPSPEEFEQLK(1)K	2	-2.4701	5	3	1	160.524	2.01e-08	160.52	1	145.085	4.03e-07	145.09	1	149.492	4.11e-08	149.49
	A0A254UGS3	449	K	Uncharacterized protein	ATCC64974_39360	GTGEDDPDTSK(1)ADIMK	2	-0.71882	6	3	1	168.914	2.05e-15	168.91	1	116.956	5.35e-23	211.49	1	227.673	4.6e-29	227.67
	A0A254UGS3	169	K	Uncharacterized protein	ATCC64974_39360	IAK(1)LQLLAK	2	0.12031	6	3	1	116.372	0.000673035	116.37	1	97.4306	0.00204399	97.431	1	107.574	0.00114339	107.57
	A0A254UGS3	175	K	Uncharacterized protein	ATCC64974_39360	LQLLAK(1)K	2	-0.4184	4	3	1	71.1411	0.0474625	71.141	1	73.0388	0.0430081	73.039	1	73.0388	0.0430081	73.039
	A0A254UGS3	237	K	Uncharacterized protein	ATCC64974_39360	ILMESK(1)SK	2	0.73465	4	3	1	44.9804	0.0633713	44.98	1	41.5748	0.0439077	66.692	1	77.7321	0.0111432	77.732
	A0A254UGS3	196	K	Uncharacterized protein	ATCC64974_39360	K(1)PTEEFFQQHNYFGLDK	3	0.92644	3	3	1	202.944	1.57e-23	202.94	1	188.84	2.68e-19	188.84	1	102.068	2.8e-06	102.07
	A0A254UGS3	435	K	Uncharacterized protein	ATCC64974_39360	REDEFSPLK(1)NAR	3	-0.15792	3	3	1	78.3239	0.000834694	78.324	1	69.0301	0.0057242	69.03	1	56.1392	0.0149808	56.139
	A0A254UGW7	343	K	Ribosomal RNA-processing protein 7 (RRP7) family protein	ATCC64974_39160	IIDDDAIAGK(1)SK	2	-0.066348	3	3	1	82.202	0.00118202	82.202	1	80.9595	0.00126356	80.96	1	108.997	2.77e-05	109
	A0A254UGZ6	220	K	SMP-30/Gluconolaconase/LRE-like region family protein	ATCC64974_40070	LK(1)EADAVEFSGHTDSAHSGSTR	4	0.72132	9	3	1	99.0784	4.77e-06	99.078	1	116.739	3.87e-07	116.74	1	158.374	1.18e-15	158.37
	A0A254UGZ6	203	K	SMP-30/Gluconolaconase/LRE-like region family protein	ATCC64974_40070	TPAQGK(1)EILENIGR	2	0.11134	3	3	1	209.556	4.44e-19	209.56	1	197.471	1.03e-18	197.47	1	242.412	1.18e-25	242.41
	A0A254UGZ6	188	K	SMP-30/Gluconolaconase/LRE-like region family protein	ATCC64974_40070	TVGK(1)SIPGDK	2	0.046472	3	3	1	68.5357	0.0111255	68.536	1	51.2862	0.0375811	51.286	1	85.8127	0.00379746	85.813
	A0A254UH09	423	K	TIP120 domain-containing protein	ATCC64974_87750	TAGEK(1)GSSFLPLEQR	2	0.31242	4	3	1	143.877	1.97e-10	143.88	1	165.454	7.98e-15	165.45	1	195.603	3.03e-22	195.6
	A0A254UHF2	432	K	Amidase domain-containing protein	ATCC64974_89290	TALEIAALNVEK(1)R	2	-1.6048	3	3	1	122.966	2.83e-07	122.97	1	113.253	6.13e-06	113.25	1	126.086	2.59e-08	126.09
	A0A254UHV4	966	K	Putative integral membrane protein	ATCC64974_42590	AEK(1)AVAAGHWR	3	-0.78997	6	3	1	70.7284	2.52e-05	118.31	1	67.385	0.00635596	67.385	1	62.6939	0.00933498	62.694
	A0A254UHV4	380	K	Putative integral membrane protein	ATCC64974_42590	TILSQLFGK(1)R	2	-0.33139	3	3	1	201.844	2.54e-10	201.84	1	229.531	2e-14	229.53	1	215.874	4.33e-11	215.87
	A0A254UHV4	895	K	Putative integral membrane protein	ATCC64974_42590	AK(1)EIEEWLHTTTEK	3	-0.27683	5	3	1	128.063	3.97e-09	128.06	1	144.803	5.41e-10	144.8	1	125.975	4.4e-09	125.97
	A0A254UHV4	907	K	Putative integral membrane protein	ATCC64974_42590	EIEEWLHTTTEK(1)HHTR	4	-0.68826	9	3	1	124.251	6.26e-10	124.25	1	116.995	6.01e-07	117	1	114.627	8.23e-07	114.63
	A0A254UHV4	1548	K	Putative integral membrane protein	ATCC64974_42590	AK(1)ELSQELYR	2	0.034694	8	3	1	178.666	3.44e-08	178.67	1	162.38	5.03e-07	162.38	1	179.575	3.25e-08	179.57
	A0A254UHV4	1131	K	Putative integral membrane protein	ATCC64974_42590	ASNK(1)LLELYLSQHR	3	0.1024	6	3	1	132.647	3.03e-09	132.65	1	130.268	3.52e-09	130.27	1	106.334	2.26e-06	106.33
	A0A254UHV4	1760	K	Putative integral membrane protein	ATCC64974_42590	DLK(1)GEPPASTR	2	0.083776	12	3	1	119.386	2.14e-05	119.39	1	108.564	5.97e-05	108.56	1	117.091	2.95e-05	117.09
	A0A254UHV4	264	K	Putative integral membrane protein	ATCC64974_42590	EGLNGDK(1)VTEIK	2	0.50345	8	3	1	97.5941	1.14e-06	138.2	1	110.801	3.1e-05	110.8	1	92.7811	0.00131273	92.781
	A0A254UHV4	269	K	Putative integral membrane protein	ATCC64974_42590	VTEIK(1)TIR	2	0.035646	7	3	1	109.714	0.00210834	109.71	1	109.11	0.00216408	109.11	1	96.6681	0.00411372	96.668
	A0A254UHV4	654	K	Putative integral membrane protein	ATCC64974_42590	EK(1)FLPAIK	2	-0.14451	8	3	1	80.4381	0.0101387	80.438	1	78.1127	0.0110019	78.113	1	85.6701	0.00819645	85.67
	A0A254UHV4	660	K	Putative integral membrane protein	ATCC64974_42590	FLPAIK(1)NR	2	0.4379	9	3	1	67.9808	0.0225447	67.981	1	79.4686	0.0104986	79.469	1	79.4686	0.0104986	79.469
	A0A254UHV4	313	K	Putative integral membrane protein	ATCC64974_42590	FLK(1)SNNQVLSFVGKPGSGK	3	1.0272	9	3	1	104.137	1e-06	116.6	1	127.471	3.86e-15	153.06	1	90.6211	3.71e-10	146.59
	A0A254UHV4	324	K	Putative integral membrane protein	ATCC64974_42590	SNNQVLSFVGK(1)PGSGK	2	0.47707	3	3	1	191.358	1.16e-18	191.36	1	201.043	1.31e-22	201.04	1	184.223	3.5e-18	184.22
	A0A254UHV4	1015	K	Putative integral membrane protein	ATCC64974_42590	FLK(1)SQAR	2	1.1531	5	3	1	91.6263	0.0146652	91.626	1	116.884	0.00470454	116.88	1	73.2601	0.0311254	73.26
	A0A254UHV4	2022	K	Putative integral membrane protein	ATCC64974_42590	GVEGIEK(1)WNLK	2	-0.39635	9	3	1	115.004	3.69e-05	115	1	156.48	5.01e-08	156.48	1	131.826	4.72e-06	131.83
	A0A254UHV4	1983	K	Putative integral membrane protein	ATCC64974_42590	HLHLLK(1)LAVER	3	-0.25537	6	3	1	113.379	2.03e-05	113.38	1	101.393	4.04e-05	101.39	1	117.136	1.39e-05	117.14
	A0A254UHV4	1340	K	Putative integral membrane protein	ATCC64974_42590	ISPK(1)LQDQAFVQTIYER	3	1.9468	9	3	1	50.2259	1.69e-10	141.6	1	100.022	4.8e-15	150.91	1	113.14	2.9e-23	204.23
	A0A254UHV4	1926	K	Putative integral membrane protein	ATCC64974_42590	K(1)AAAVHENALR	3	0.92035	7	3	1	79.492	0.000958192	79.492	1	44.6119	2.71e-05	110.08	1	108.716	2.95e-05	108.72
	A0A254UHV4	1769	K	Putative integral membrane protein	ATCC64974_42590	K(1)EMLNVSGTIMR	2	-1.1101	6	3	1	54.9505	0.0164779	54.951	1	143.756	6.25e-07	143.76	1	146.787	1.19e-07	146.79
	A0A254UHV4	1977	K	Putative integral membrane protein	ATCC64974_42590	K(1)HLHLLK	2	-0.0775	6	3	1	89.5498	0.022202	89.55	1	104.448	0.0102046	104.45	1	104.448	0.0102046	104.45
	A0A254UHV4	496	K	Putative integral membrane protein	ATCC64974_42590	K(1)ILQQSHAFNSMSEDDQELNVTR	3	0.035515	8	3	1	328.647	2.49e-80	328.65	1	337.665	8.42e-82	337.66	1	320.065	4.79e-80	320.06
	A0A254UHV4	580	K	Putative integral membrane protein	ATCC64974_42590	K(1)IVTWLATAVRPLSK	3	-0.58305	6	3	1	117.86	3.66e-05	117.86	1	77.1914	0.000396971	85.522	1	96.7446	0.000473662	96.745
	A0A254UHV4	449	K	Putative integral membrane protein	ATCC64974_42590	K(1)LQEAVQNAGNVK	2	0.026954	6	3	1	182.724	9.76e-14	182.72	1	196.496	3.25e-18	196.5	1	174.394	1.64e-13	174.39
	A0A254UHV4	1253	K	Putative integral membrane protein	ATCC64974_42590	LHDYTK(1)R	2	-1.0754	12	3	1	73.6163	0.00642207	116.88	1	79.451	0.0103691	103.91	1	75.1893	0.00417391	127.12
	A0A254UHV4	675	K	Putative integral membrane protein	ATCC64974_42590	LLFYTK(1)QAVTESHDPSLSPLDEK	3	0.29996	10	3	1	161.681	4.71e-16	161.68	1	134.856	1.01e-10	134.86	1	168.751	1.16e-16	168.75
	A0A254UHV4	692	K	Putative integral membrane protein	ATCC64974_42590	QAVTESHDPSLSPLDEK(1)VTQTYLDK	3	-0.084671	7	3	1	222.69	1.13e-41	222.69	1	229.708	7.33e-42	229.71	1	245.361	2.59e-53	245.36
	A0A254UHV4	700	K	Putative integral membrane protein	ATCC64974_42590	VTQTYLDK(1)HPLLDFALR	3	-0.0093	6	3	1	126.633	6.16e-10	126.63	1	142.391	1.45e-10	142.39	1	174.524	8.56e-19	174.52
	A0A254UHV4	1197	K	Putative integral membrane protein	ATCC64974_42590	YQLK(1)EEDIR	2	0.21609	9	3	1	166.187	2.44e-05	166.19	1	152.973	5.85e-05	152.97	1	140.446	0.000137274	140.45
	A0A254UHV4	652	K	Putative integral membrane protein	ATCC64974_42590	SAILDIFAK(1)EK	2	0.14501	12	3	1	132.171	4.61e-06	132.17	1	159.99	3.81e-08	159.99	1	149.492	7.41e-08	149.49
	A0A254UHV4	761	K	Putative integral membrane protein	ATCC64974_42590	STPALK(1)SLHETQTR	3	-0.12925	4	3	1	59.7088	0.00946236	59.709	1	72.8979	0.00200533	72.898	1	90.7071	0.000158044	90.707
	A0A254UHV4	851	K	Putative integral membrane protein	ATCC64974_42590	TDVMIK(1)R	2	-0.32512	14	3	1	97.6019	0.00983442	97.602	1	94.6624	0.005094	100.19	1	97.6019	0.00745372	97.602
	A0A254UHV4	1239	K	Putative integral membrane protein	ATCC64974_42590	TSQTDK(1)VITIHQDK	3	-0.11591	7	3	1	255.156	2.24e-29	255.16	1	143.925	6.99e-24	231.13	1	144.803	5.41e-10	144.8
	A0A254UHV4	1247	K	Putative integral membrane protein	ATCC64974_42590	VITIHQDK(1)LHDYTK	3	-0.18015	9	3	1	94.4504	2.91e-06	100.11	1	88.7063	0.000181854	88.706	1	43.5923	2.91e-06	100.11
	A0A254UHV4	1069	K	Putative integral membrane protein	ATCC64974_42590	VALNVFK(1)HISR	3	-0.20518	3	3	1	100.931	4.12e-05	100.93	1	77.5969	0.000993494	77.597	1	100.931	4.12e-05	100.93
	A0A254UHV4	1336	K	Putative integral membrane protein	ATCC64974_42590	VLFNTLQNPK(1)ISPK	2	-0.081	5	3	1	119.963	4.58e-07	119.96	1	130.613	9.62e-19	198.81	1	206.197	6.06e-19	206.2
	A0A254UHV4	1150	K	Putative integral membrane protein	ATCC64974_42590	VLK(1)QLLR	2	-0.028654	9	3	1	110.612	0.00610204	110.61	1	107.429	0.00681108	107.43	1	114.023	0.00534199	114.02
	A0A254UHV4	1147	K	Putative integral membrane protein	ATCC64974_42590	WQDATK(1)VLK	2	0.29706	9	3	1	56.0133	0.000935897	111.46	1	105.521	0.000935897	111.46	1	69.2755	0.00146035	101.65
	A0A254UHV4	1323	K	Putative integral membrane protein	ATCC64974_42590	YTEALK(1)PCR	2	-1.6713	6	3	1	145.723	8.76e-05	145.72	1	168.252	1.91e-05	168.25	1	140.835	0.000133612	140.83
	A0A254UII4	513	K	UreD urease accessory family protein	ATCC64974_27870	NYGLDLTK(1)GR	2	-0.015276	6	3	1	106.353	0.000498351	106.35	1	95.8224	0.00119013	95.822	1	103.632	0.000565573	103.63
	A0A254UIJ3	166	K	Ubiquitin-conjugating enzyme E2 13 domain protein	ATCC64974_45940	ALVDEWK(1)DK	2	-0.93101	5	3	1	67.704	0.00534138	82.645	1	74.5333	0.00842605	74.533	1	74.5333	0.00842605	74.533
	A0A254UIJ3	168	K	Ubiquitin-conjugating enzyme E2 13 domain protein	ATCC64974_45940	DK(1)HLEGIVER	3	-0.25216	3	3	1	46.7962	0.0254955	46.796	1	66.0227	0.00797614	66.023	1	115.327	0.000131298	115.33
	A0A254UIJ3	379	K	Ubiquitin-conjugating enzyme E2 13 domain protein	ATCC64974_45940	IIGK(1)HVK	2	-0.54519	3	3	1	66.9932	0.0419016	66.993	1	55.5042	0.0616573	55.504	1	64.8033	0.0456672	64.803
	A0A254UIJ3	762	K	Ubiquitin-conjugating enzyme E2 13 domain protein	ATCC64974_45940	LRPLSQPQFSVQK(1)LR	3	-0.21642	3	3	1	106.14	2.62e-06	106.14	1	143.459	1.29e-10	143.46	1	116.584	6.07e-07	116.58
	A0A254UIJ3	8	K	Ubiquitin-conjugating enzyme E2 13 domain protein	ATCC64974_45940	VK(1)SVLSGDTVVLSHITNPGQER	3	-0.039216	3	3	1	162.808	8.17e-16	162.81	1	130.831	2.55e-10	130.83	1	179.417	2.24e-22	179.42
	A0A254UIJ3	495	K	Ubiquitin-conjugating enzyme E2 13 domain protein	ATCC64974_45940	VPAIVDFVK(1)SGSR	2	-1.682	20	3	1	124.515	2.04e-08	124.51	1	67.1016	0.0111781	67.102	1	71.5134	0.000412559	90.759
	A0A254UKE6	158	K	GMC_OxRdtase_N domain-containing protein	ATCC64974_30910	DGPIVVSK(1)GTFYSER	2	0.37785	3	3	1	161.824	1.31e-14	161.82	1	164.529	9.29e-15	164.53	1	134.882	7.26e-10	134.88
	A0A254UKE6	204	K	GMC_OxRdtase_N domain-containing protein	ATCC64974_30910	FVDSK(1)GR	2	0.43296	4	3	1	57.2809	0.0586022	57.281	1	55.6761	0.0613617	55.676	1	58.9172	0.0557885	58.917
	A0A254UKE6	243	K	GMC_OxRdtase_N domain-containing protein	ATCC64974_30910	ILFEGK(1)R	2	0.0047002	6	3	1	128.484	0.00407491	128.48	1	134.437	0.00364373	134.44	1	110.612	0.00832977	110.61
	A0A254UKE6	135	K	GMC_OxRdtase_N domain-containing protein	ATCC64974_30910	K(1)LETYQGPGPDSVHGK	3	-0.63605	8	3	1	156.49	8.69e-15	156.49	1	136.63	4.08e-10	136.63	1	161.189	5.89e-15	161.19
	A0A254UKE6	150	K	GMC_OxRdtase_N domain-containing protein	ATCC64974_30910	LETYQGPGPDSVHGK(1)DGPIVVSK	3	0.42458	11	3	1	111.11	2.84e-12	146.25	1	156.872	1.52e-15	156.87	1	119.412	1.5e-07	119.41
	A0A254UKE6	459	K	GMC_OxRdtase_N domain-containing protein	ATCC64974_30910	K(1)LIWAYK	2	-0.60946	6	3	1	82.6713	0.029433	82.671	1	89.5498	0.022202	89.55	1	81.2967	0.0308781	81.297
	A0A254UKE6	505	K	GMC_OxRdtase_N domain-containing protein	ATCC64974_30910	LDKPNDK(1)NISDIQYTAEDDK	3	0.068823	6	3	0.998995	29.9743	1.8e-29	209.85	0.998128	27.2685	2.57e-35	219.87	0.9997	35.2338	8.99e-30	214.3
	A0A254UKE6	234	K	GMC_OxRdtase_N domain-containing protein	ATCC64974_30910	LEDGAHPNLHVLVETK(1)VIK	4	0.46971	3	3	1	102.068	2.42e-06	102.07	1	69.9864	0.00213131	69.986	1	79.4666	0.000311939	79.467
	A0A254UKE6	237	K	GMC_OxRdtase_N domain-containing protein	ATCC64974_30910	VIK(1)ILFEGK	2	-0.086389	5	3	1	86.8981	0.00439288	86.898	1	96.1429	0.00233115	96.143	1	96.1429	0.00233115	96.143
	A0A254UKY6	75	K	Ferric reductase like transmembrane component family protein	ATCC64974_28630	AK(1)AYQCNVGDWNSVK	2	-1.2321	6	3	1	187.164	4.5e-18	187.16	1	190.435	2.6e-18	190.44	1	178.235	9.69e-18	178.23
	A0A254UKY6	88	K	Ferric reductase like transmembrane component family protein	ATCC64974_28630	AYQCNVGDWNSVK(1)K	2	-1.0309	6	3	1	208.675	6.64e-19	208.68	1	208.272	6.9e-19	208.27	1	192.178	9.88e-15	192.18
	A0A254UKY6	147	K	Ferric reductase like transmembrane component family protein	ATCC64974_28630	AVGPHFK(1)QR	3	-0.068502	12	3	1	80.1654	0.00279684	80.165	1	77.7321	0.00305434	77.732	1	67.8972	0.00814354	67.897
	A0A254UKY6	20	K	Ferric reductase like transmembrane component family protein	ATCC64974_28630	GK(1)VVVITGASGPR	2	0.22119	8	3	1	93.4784	0.000288102	93.478	1	98.253	6.96e-05	98.253	1	87.863	0.000545076	87.863
	A0A254UKY6	235	K	Ferric reductase like transmembrane component family protein	ATCC64974_28630	NGDAK(1)ELK	2	-0.36753	12	3	1	153.245	0.000665808	153.24	1	118.712	0.00253374	118.71	1	140.112	0.00127285	140.11
	A0A254UKY6	73	K	Ferric reductase like transmembrane component family protein	ATCC64974_28630	NTYGVK(1)AK	2	0.37871	9	3	1	80.6835	0.0100476	80.684	1	70.8559	0.018579	70.856	1	67.4937	0.0232166	67.494
	A0A254UKY6	61	K	Ferric reductase like transmembrane component family protein	ATCC64974_28630	PQGGEK(1)NAEELR	2	-0.25663	11	3	1	178.836	1.32e-11	178.84	1	211.83	5.28e-15	211.83	1	153.701	2.42e-08	153.7
	A0A254UL66	50	K	Ankyrin repeats (3 copies) family protein	ATCC64974_27620	ALASMK(1)SSSSSTPK	2	-0.91691	5	3	1	148.406	8.8e-11	148.41	1	55.8154	3.52e-09	139.3	1	70.2596	8.14e-11	150.11
	A0A254UL66	123	K	Ankyrin repeats (3 copies) family protein	ATCC64974_27620	HHLELAK(1)R	3	-0.072675	8	3	1	116.884	0.000721868	116.88	1	111.816	0.000955013	111.82	1	113.889	0.000859643	113.89
	A0A254UL66	594	K	Ankyrin repeats (3 copies) family protein	ATCC64974_27620	VDILVPADELK(1)K	2	-0.23547	6	3	1	60.1571	0.00916178	63.185	1	49.3562	0.00216264	76.073	1	54.0069	0.013448	69.03
	A0A254UL66	44	K	Ankyrin repeats (3 copies) family protein	ATCC64974_27620	TIELEK(1)ALASMK	2	0.54914	3	3	1	158.011	1.82e-08	158.01	1	126.344	2.59e-06	126.34	1	179.666	1.26e-11	179.67
	A0A3F3R469	103	K	DnaJ domain family protein	ATCC64974_5150	LFATLPAEEK(1)K	2	-0.088167	6	3	1	152.696	8.62e-08	152.7	1	135.987	4.73e-06	135.99	1	108.348	8.26e-05	108.35
	A0A505IFG7	110	K	GTP cyclohydrolase I	CAN33_0024810	FEIDEK(1)GQGEPR	2	0.82346	6	3	1	139.464	3.17e-05	139.46	1	151.699	2.7e-08	151.7	1	170.658	7.04e-10	170.66
	A0A505IFG7	26	K	GTP cyclohydrolase I	CAN33_0024810	K(1)ISLVEEQFAR	2	1.6199	3	3	1	107.088	8.86e-05	107.09	1	92.1898	0.00104088	92.19	1	99.4999	0.000130528	99.5
	A0A3F3R5F4	105	K	GFA domain-containing protein	ATCC64974_10150	AGTLDTEIK(1)K	2	-0.68499	14	3	1	135.859	5.15e-05	135.86	1	126.387	9.28e-05	126.39	1	119.528	0.00023606	119.53
	A0A3F3R5F4	109	K	GFA domain-containing protein	ATCC64974_10150	ALK(1)PDTEIWTVGK	2	0.6591	3	3	1	57.4342	0.0225074	57.434	1	69.3448	0.00854923	69.345	1	64.1035	0.0146915	64.104
	A0A3F3R5F4	50	K	GFA domain-containing protein	ATCC64974_10150	DK(1)LTVNGPLK	2	0.42322	9	3	1	90.1488	1.54e-05	142.83	1	93.6667	1.13e-06	150.35	1	84.8173	1.13e-06	150.35
	A0A3F3R5F4	58	K	GFA domain-containing protein	ATCC64974_10150	LTVNGPLK(1)K	2	-0.062924	10	3	1	80.2187	0.00010626	133.49	1	126.825	1.6e-06	152.55	1	97.635	1.57e-06	152.96
	A0A3F3R5F4	59	K	GFA domain-containing protein	ATCC64974_10150	K(1)WSGTGSSGNAVHR	3	-0.68571	9	3	1	132.244	3.27e-09	132.24	1	173.715	2.79e-14	173.71	1	165.785	1.03e-11	165.78
	A0A3F3R5F4	132	K	GFA domain-containing protein	ATCC64974_10150	PFK(1)HMPE	2	0.081399	3	3	1	68.7868	0.0388173	68.787	1	65.2521	0.0448954	65.252	1	65.2521	0.0448954	65.252
	A0A3F3R5F4	48	K	GFA domain-containing protein	ATCC64974_10150	QSGSTYSLVAVVPK(1)DK	2	1.0657	4	3	1	72.6271	0.00408467	72.627	1	141.532	3.48e-10	141.53	1	146.369	5.26e-11	146.37
	A0A505IHP2	235	K	Fungal specific transcription factor domain family protein	CAN33_0046365	VFSK(1)GGYAGPLSWYK	2	1.2156	4	3	1	99.344	9.72e-06	99.344	1	83.54	0.000490189	83.54	1	75.0178	0.00154011	75.018
	A0A3F3R627	630	K	FGGY-family pentulose kinase protein	ATCC64974_7680	SVLNDPK(1)IR	2	-0.50385	5	3	1	57.5496	0.0307853	57.55	1	70.5516	0.0136681	70.552	1	63.0755	0.0235104	63.076
	A0A505II12	237	K	Pre-mRNA 3'-end-processing endonuclease polyadenylation factor C-term family protein	CAN33_0047845	FFFGSDSAPHPAVSK(1)R	3	1.4915	3	3	1	79.8366	0.000354632	79.837	1	88.3852	0.000201883	88.385	1	96.7732	5.2e-05	96.773
	A0A505II12	306	K	Pre-mRNA 3'-end-processing endonuclease polyadenylation factor C-term family protein	CAN33_0047845	EFIIIDK(1)K	2	-0.72975	3	3	1	111.167	0.00269514	111.17	1	109.11	0.00295414	109.11	1	122.187	0.00130784	122.19
	A0A3F3R7T9	63	K	Protein phosphatase 1 regulatory subunit SDS22 domain protein	ATCC64974_19800	ELSAAYETLSDPQK(1)R	2	-1.228	3	3	1	189.071	4.63e-18	189.07	1	198.163	3.68e-22	198.16	1	207.314	2.04e-22	207.31
	A0A3F3R7T9	47	K	Protein phosphatase 1 regulatory subunit SDS22 domain protein	ATCC64974_19800	NTNNPEAAEK(1)FK	2	1.3364	6	3	1	150.142	2.92e-08	150.14	1	149.225	3.04e-08	149.23	1	102.97	3.81e-05	102.97
	A0A3F3R7T9	315	K	Protein phosphatase 1 regulatory subunit SDS22 domain protein	ATCC64974_19800	VIK(1)GQGMPSYR	2	0.44748	4	3	1	115.327	3.58e-05	115.33	1	95.6181	0.000449749	95.618	1	114.764	3.78e-05	114.76
	A0A3F3R7T9	137	K	Protein phosphatase 1 regulatory subunit SDS22 domain protein	ATCC64974_19800	VSK(1)LALQK	2	-0.73026	3	3	1	86.6702	0.00782517	86.67	1	87.1812	0.00763549	87.181	1	84.4978	0.00863163	84.498
	A0A505IIK8	298	K	GYF domain family protein	CAN33_0049630	DK(1)VIAGIR	2	-0.076065	6	3	1	111.739	0.00192162	111.74	1	93.9915	0.00510733	93.992	1	122.176	0.000959108	122.18
	A0A505IIK8	836	K	GYF domain family protein	CAN33_0049630	IQADK(1)SYLR	2	0.48933	3	3	1	153.045	5.84e-05	153.05	1	119.68	0.000496126	119.68	1	119.68	0.000496126	119.68
	A0A505ILC0	14	K	60S acidic ribosomal protein P0	CAN33_0050320	AAYFEK(1)LK	2	0.2084	9	3	1	81.2963	0.00982011	81.296	1	69.8246	0.0200015	69.825	1	69.8246	0.0200015	69.825
	A0A505ILC0	16	K	60S acidic ribosomal protein P0	CAN33_0050320	LK(1)ALLDEYK	2	0.14759	9	3	1	104.221	0.00132266	104.22	1	107.788	0.00113198	107.79	1	94.6921	0.0026547	94.692
	A0A505ILC0	64	K	60S acidic ribosomal protein P0	CAN33_0050320	AIK(1)GFVNDNPEYER	2	0.9066	7	3	1	101.203	2.05e-14	187.16	1	128.763	5.39e-11	157.2	1	40.6245	2.67e-11	164.2
	A0A505ILC0	99	K	60S acidic ribosomal protein P0	CAN33_0050320	EK(1)ILANR	2	-0.58251	7	3	1	97.0676	0.0104748	97.068	1	117.934	0.00447059	117.93	1	113.102	0.00554716	113.1
	A0A505ILC0	55	K	60S acidic ribosomal protein P0	CAN33_0050320	GEGVVLMGK(1)NTMVR	2	1.0672	4	3	1	91.812	0.000292263	91.812	1	116.786	1.53e-06	116.79	1	120.287	8.75e-07	120.29
	A0A505ILC0	94	K	60S acidic ribosomal protein P0	CAN33_0050320	GNVGFIFTNGDLK(1)ATK	2	0.062488	14	3	1	94.5693	1.1e-15	169.92	1	177.58	7.16e-18	177.58	1	127.287	1.03e-18	191.78
	A0A505ILC0	8	K	60S acidic ribosomal protein P0	CAN33_0050320	SATK(1)AAYFEK	2	0.35492	8	3	1	103.083	0.000579115	103.08	1	110.077	0.000406381	110.08	1	114.862	0.000288177	114.86
	A0A3F3R8D9	132	K	"D-isomer specific 2-hydroxyacid dehydrogenase, NAD binding domain family protein"	ATCC64974_15280	AGAPAAVK(1)K	2	-0.39698	5	3	1	57.5896	0.0419525	57.59	1	57.5896	0.0419525	57.59	1	57.5896	0.0419525	57.59
	A0A3F3R8D9	96	K	"D-isomer specific 2-hydroxyacid dehydrogenase, NAD binding domain family protein"	ATCC64974_15280	DAFK(1)SHLK	2	-1.5375	13	3	1	93.1779	0.00194778	111.46	1	89.8858	0.0012786	118.71	1	91.2652	0.00286957	101.46
	A0A3F3R8D9	100	K	"D-isomer specific 2-hydroxyacid dehydrogenase, NAD binding domain family protein"	ATCC64974_15280	SHLK(1)NYMK	2	-2.2262	7	3	1	106.683	0.000741422	128.12	1	93.1779	0.00135439	117.89	1	104.198	0.00215744	104.2
	A0A3F3R8D9	124	K	"D-isomer specific 2-hydroxyacid dehydrogenase, NAD binding domain family protein"	ATCC64974_15280	ETIDEFK(1)AGAPAAVK	3	-0.62836	13	3	1	125.727	1.26e-09	125.73	1	128.223	2.54e-14	153.14	1	54.8978	1.34e-17	171.76
	A0A3F3R8D9	180	K	"D-isomer specific 2-hydroxyacid dehydrogenase, NAD binding domain family protein"	ATCC64974_15280	HGLQEVK(1)V	2	-0.017731	3	3	1	60.4775	0.044903	60.478	1	67.1694	0.0323031	67.169	1	84.9155	0.0115712	84.916
	A0A3F3R8D9	27	K	"D-isomer specific 2-hydroxyacid dehydrogenase, NAD binding domain family protein"	ATCC64974_15280	IQEDSDSK(1)LLWTCDCR	3	0.57297	9	3	1	202.348	5.5e-23	211.29	1	192.853	3.11e-23	214.54	1	52.3647	4.41e-43	276.18
	A0A3F3R8D9	117	K	"D-isomer specific 2-hydroxyacid dehydrogenase, NAD binding domain family protein"	ATCC64974_15280	LTETGASK(1)ETIDEFK	2	0.26417	8	3	1	51.0043	1.98e-36	263.75	1	212.239	8.54e-23	212.24	1	277.524	7.08e-43	277.52
	A0A3F3R8D9	83	K	"D-isomer specific 2-hydroxyacid dehydrogenase, NAD binding domain family protein"	ATCC64974_15280	LVWLK(1)TEEGMK	2	-0.25658	11	3	1	105.46	1.78e-06	112.42	1	110.387	1.78e-06	112.42	1	81.6249	5.77e-07	119.87
	A0A3F3R8D9	89	K	"D-isomer specific 2-hydroxyacid dehydrogenase, NAD binding domain family protein"	ATCC64974_15280	TEEGMK(1)PSK	2	0.13219	6	3	1	85.3546	0.00390509	85.355	1	98.0483	0.00157143	98.048	1	76.2819	0.00739686	76.282
	A0A3F3R8D9	92	K	"D-isomer specific 2-hydroxyacid dehydrogenase, NAD binding domain family protein"	ATCC64974_15280	PSK(1)DAFK	2	-0.26604	4	3	1	75.7382	0.0269006	75.738	0.976744	16.2325	0.0427843	41.56	0.980576	17.0313	0.0416883	41.996
	A0A3F3R8T8	242	K	Uncharacterized protein	ATCC64974_22450	VIK(1)DAIFR	2	-0.15499	3	3	1	79.474	0.0104966	79.474	1	76.0641	0.0117624	76.064	1	80.2187	0.0102201	80.219
	A0A3F3R935	123	K	Uncharacterized protein	ATCC64974_24380	GDITEAK(1)QLIGR	2	-2.3455	3	3	1	103.43	3.73e-05	103.43	1	137.396	1.24e-06	137.4	1	148.784	3.11e-08	148.78
	A0A3F3R935	148	K	Uncharacterized protein	ATCC64974_24380	LEGK(1)SEADK	2	-1.5778	3	3	1	76.2278	0.0067725	76.228	1	58.474	0.0295684	58.474	1	64.0645	0.0222084	64.064
	A0A3F3R935	153	K	Uncharacterized protein	ATCC64974_24380	SEADK(1)SELSTK	2	-0.049479	3	3	1	115.327	3.58e-05	115.33	1	107.088	6.49e-05	107.09	1	133.05	4.35e-06	133.05
	A0A3F3R935	17	K	Uncharacterized protein	ATCC64974_24380	LLFAVPK(1)K	2	0.20321	3	3	1	79.4686	0.0143314	79.469	1	79.4686	0.0143314	79.469	1	79.4686	0.0143314	79.469
	A0A505IGC1	1758	K	Fungal specific transcription factor domain family protein	CAN33_0052110	ALGVSSK(1)GAGAPLK	2	1.6527	3	3	1	70.3726	0.00723533	70.373	1	86.6992	0.000481127	86.699	1	95.1834	0.000167724	95.183
	A0A505IGC1	1676	K	Fungal specific transcription factor domain family protein	CAN33_0052110	ANDK(1)GLESTK	2	-0.87782	5	3	1	100.819	0.000635035	100.82	1	91.3133	0.0018246	91.313	1	93.8391	0.0014692	93.839
	A0A505IGC1	1636	K	Fungal specific transcription factor domain family protein	CAN33_0052110	DK(1)APYEDAQQSK	2	-0.64439	6	3	1	132.502	1.83e-06	132.5	1	128.363	2.34e-06	128.36	1	112.498	2.17e-05	112.5
	A0A505IGC1	1751	K	Fungal specific transcription factor domain family protein	CAN33_0052110	EAVFK(1)ALGVSSK	2	1.645	3	3	1	105.652	3.35e-05	105.65	1	102.731	3.85e-05	102.73	1	116.188	1.53e-05	116.19
	A0A505IGC1	716	K	Fungal specific transcription factor domain family protein	CAN33_0052110	EIDSIDSK(1)SELAHR	2	0.65541	8	3	1	103.761	2.6e-06	103.76	1	106.578	2.23e-06	106.58	1	265.124	2.63e-30	265.12
	A0A505IGC1	1074	K	Fungal specific transcription factor domain family protein	CAN33_0052110	ETAEEFK(1)R	2	0.71393	6	3	1	103.872	0.0036135	103.87	1	103.419	0.00367049	103.42	1	106.911	0.00323097	106.91
	A0A505IGC1	1592	K	Fungal specific transcription factor domain family protein	CAN33_0052110	GAQVIGIHPK(1)YLYATLDR	3	-0.4213	4	3	1	100.022	3.01e-06	100.02	1	115.57	1.01e-06	115.57	1	110.735	1.63e-06	110.74
	A0A505IGC1	1125	K	Fungal specific transcription factor domain family protein	CAN33_0052110	LVAGQIPTGWDAK(1)R	2	3.017	4	3	1	98.582	5.76e-05	98.582	1	113.253	3.87e-06	113.25	1	105.992	6.64e-06	105.99
	A0A505IGC1	1549	K	Fungal specific transcription factor domain family protein	CAN33_0052110	NADNVDK(1)VMEK	2	-3.144	12	3	1	117.029	6.48e-08	148.18	1	140.628	7.22e-09	168.98	1	104.244	5.13e-08	156.14
	A0A505IGC1	1553	K	Fungal specific transcription factor domain family protein	CAN33_0052110	VMEK(1)FDYIVYPSR	2	-2.2889	3	3	1	133.482	1.24e-08	133.48	1	109.793	6.02e-06	109.79	1	112.173	4.97e-06	112.17
	A0A505IGC1	888	K	Fungal specific transcription factor domain family protein	CAN33_0052110	QAVIK(1)ETAIENK	2	-1.055	3	3	1	102.332	3.92e-05	102.33	1	102.872	3.82e-05	102.87	1	126.65	2.55e-06	126.65
	A0A505IGC1	123	K	Fungal specific transcription factor domain family protein	CAN33_0052110	SLSDVPLSK(1)AIK	2	-0.9994	3	3	1	88.0206	0.00080017	88.021	1	75.0877	0.00236533	75.088	1	77.1846	0.00151129	77.185
	A0A505IGC1	503	K	Fungal specific transcription factor domain family protein	CAN33_0052110	SVYK(1)LIR	2	-0.89992	3	3	1	60.7879	0.0525719	60.788	1	69.9985	0.0367339	69.998	1	66.9932	0.0419016	66.993
	A0A505IGC1	493	K	Fungal specific transcription factor domain family protein	CAN33_0052110	TK(1)VQNDLR	2	-1.0544	4	3	1	101.646	0.00285238	101.65	1	109.664	0.002113	109.66	1	107.205	0.00233971	107.21
	A0A505IGC1	111	K	Fungal specific transcription factor domain family protein	CAN33_0052110	TLVAQK(1)LK	2	-0.22992	6	3	1	106.042	0.002447	106.04	1	71.5012	0.017689	71.501	1	93.3738	0.00533663	93.374
	A0A505IGC1	573	K	Fungal specific transcription factor domain family protein	CAN33_0052110	VETIPFLHLK(1)K	3	0.013697	3	3	1	82.4167	0.000825099	82.417	1	62.4662	0.0099656	62.466	1	57.3472	0.013383	57.347
	A0A505IGC1	907	K	Fungal specific transcription factor domain family protein	CAN33_0052110	VVNGEDSEVLYK(1)R	2	-0.50075	5	3	1	115.826	1.4e-08	135.91	1	83.087	2.08e-10	153.39	1	141.067	7.75e-09	141.07
	A0A505IGC1	1746	K	Fungal specific transcription factor domain family protein	CAN33_0052110	WSAK(1)EAVFK	2	0.096825	5	3	1	61.0899	0.0261244	61.09	1	72.607	0.0109621	72.607	1	77.1917	0.00655754	77.192
	A0A505IGC1	1024	K	Fungal specific transcription factor domain family protein	CAN33_0052110	YEK(1)FILEHSGIR	3	0.50195	3	3	1	75.5888	0.000828458	75.589	1	72.8912	0.00241031	72.891	1	79.8749	0.000633326	79.875
	A0A3F3R9C3	291	K	Aldedh domain-containing protein	ATCC64974_25080	ALMNLK(1)WR	2	-1.7042	5	3	1	150.165	0.000281268	150.17	1	109.012	0.00217306	109.01	1	116.904	0.00144533	116.9
	A0A3F3R9C3	473	K	Aldedh domain-containing protein	ATCC64974_25080	ESGYGK(1)ESGK	2	-0.44566	6	3	1	119.528	0.000172928	119.53	1	120.63	0.000145709	120.63	1	112.129	0.00035568	112.13
	A0A3F3R9C3	238	K	Aldedh domain-containing protein	ATCC64974_25080	K(1)VTFTGSTR	2	0.9418	3	3	1	78.5564	0.0085361	78.556	1	68.657	0.0220628	68.657	1	58.6986	0.0399594	58.699
	A0A3F3R9C3	260	K	Aldedh domain-containing protein	ATCC64974_25080	LIAGICADGLK(1)K	2	-0.24316	3	3	1	115.327	2.3e-05	115.33	1	111.525	3.19e-05	111.52	1	111.525	3.19e-05	111.52
	A0A3F3RA69	436	K	UBA_e1_C domain-containing protein	ATCC64974_28150	EFQDK(1)IANVR	2	-0.26965	6	3	1	162.358	5.04e-07	162.36	1	166.657	2.8e-07	166.66	1	150.103	1.14e-06	150.1
	A0A3F3RA69	481	K	UBA_e1_C domain-containing protein	ATCC64974_28150	IIVTDMDQIEK(1)SNLNR	2	2.2529	3	3	1	202.929	1.17e-22	202.93	1	124.458	1.39e-09	124.46	1	170.349	6.93e-16	170.35
	A0A3F3RA69	829	K	UBA_e1_C domain-containing protein	ATCC64974_28150	LNPVEFEK(1)DDDTNHHIDFITAASNLR	4	0.054019	3	3	1	101.447	1.43e-07	101.45	1	117.029	4.13e-08	117.03	1	126.681	2.42e-11	126.68
	A0A3F3RA69	775	K	UBA_e1_C domain-containing protein	ATCC64974_28150	VVDNMIVPEFTPK(1)SGIK	2	0.087076	3	3	1	90.3854	0.000380964	90.385	1	82.8772	0.000688142	82.877	1	92.2638	0.000304116	92.264
	A0A3F3RAD3	394	K	AA_TRNA_LIGASE_II domain-containing protein	ATCC64974_27880	VADTQTIIVPVGITAK(1)TTDEER	3	0.45433	3	3	1	168.751	2.3e-16	168.75	1	154.653	1.62e-15	154.65	1	154.653	1.62e-15	154.65
	A0A3F3RBB4	273	K	Formate dehydrogenase	ATCC64974_32430	EDVAEAVK(1)SGHLR	2	0.19339	9	3	1	76.7282	0.000500418	76.728	1	76.7282	0.000500418	76.728	1	89.2595	0.000110444	94.688
	A0A3F3RBB4	247	K	Formate dehydrogenase	ATCC64974_32430	ELISK(1)MK	2	-0.40876	20	3	1	81.7839	0.0222448	81.784	1	91.6263	0.0146652	91.626	1	91.6263	0.0146652	91.626
	A0A3F3RBB4	265	K	Formate dehydrogenase	ATCC64974_32430	GAIVVK(1)EDVAEAVK	2	-0.35109	10	3	1	108.579	4.14e-06	108.58	1	118.522	1.37e-06	118.52	1	116.576	1.91e-06	116.58
	A0A3F3RBB4	3	K	Formate dehydrogenase	ATCC64974_32430	GK(1)ILMVLYDGGEHAK	3	-0.0039941	8	3	1	47.6398	7.59e-07	112.96	1	48.423	1.34e-06	104.95	1	129.378	1.05e-09	129.38
	A0A3F3RBB4	242	K	Formate dehydrogenase	ATCC64974_32430	GLFNK(1)ELISK	2	0.11458	9	3	1	166.863	2.69e-07	166.86	1	163.662	4.36e-07	163.66	1	163.662	4.36e-07	163.66
	A0A3F3RBB4	250	K	Formate dehydrogenase	ATCC64974_32430	K(1)GSWLVNTAR	2	0.51763	7	3	1	171.924	6.62e-08	171.92	1	154.15	1.27e-06	154.15	1	150.094	1.56e-06	150.09
	A0A3F3RBB4	33	K	Formate dehydrogenase	ATCC64974_32430	K(1)WLEEQGHTLVTTSDKEGENSTFDK	4	0.061814	15	3	1	162.453	5.15e-17	166.49	1	148.671	3.32e-18	174.52	1	150.428	3.81e-18	171.56
	A0A3F3RBB4	48	K	Formate dehydrogenase	ATCC64974_32430	WLEEQGHTLVTTSDK(1)EGENSTFDK	3	0.34713	16	3	1	110.026	1.04e-53	260.32	1	169.082	1.03e-53	260.41	1	176.098	1.44e-66	281.24
	A0A3F3RBB4	158	K	Formate dehydrogenase	ATCC64974_32430	RGEWDVAAVAK(1)NEFDLEGK	3	0.35821	10	3	1	126.265	7.56e-10	126.26	1	117.372	8.87e-07	117.37	1	133.208	5.05e-10	133.21
	A0A3F3RBB4	235	K	Formate dehydrogenase	ATCC64974_32430	RVDNLEEMLAQCDVVTINCPLHEK(1)TR	4	-2.3989	5	3	1	152.882	1.33e-16	152.88	1	117.624	4.32e-08	117.62	1	139.306	1.07e-11	139.31
	A0A3F3RBR7	375	K	Leukotriene A(4) hydrolase	ATCC64974_33040	LITDLK(1)GK	2	0.24213	9	3	1	95.7414	2.24e-06	103.02	1	91.318	4.47e-10	131.56	1	91.318	3.41e-15	152.48
	A0A3F3RBR7	610	K	Leukotriene A(4) hydrolase	ATCC64974_33040	AMVEK(1)DLFGK	2	-1.274	3	3	1	63.7341	0.0198341	63.734	1	64.82	0.0183991	64.82	1	89.1712	0.00212601	89.171
	A0A3F3RBR7	186	K	Leukotriene A(4) hydrolase	ATCC64974_33040	DALGASK(1)SEGK	2	-1.7924	4	3	1	86.1144	0.00131676	86.114	1	60.0802	0.0231716	60.08	1	67.6563	0.0130321	67.656
	A0A3F3RBR7	190	K	Leukotriene A(4) hydrolase	ATCC64974_33040	SEGK(1)SLYQFHQR	3	-0.42971	4	3	1	99.4999	4.68e-05	99.5	1	56.0867	0.0122644	56.087	1	62.3383	0.00859845	62.338
	A0A3F3RBR7	595	K	Leukotriene A(4) hydrolase	ATCC64974_33040	EVAVATFEK(1)YK	2	0.73839	7	3	1	135.795	3.52e-06	135.8	1	95.6181	0.000449749	95.618	1	122.691	9.72e-06	122.69
	A0A3F3RBR7	421	K	Leukotriene A(4) hydrolase	ATCC64974_33040	GK(1)SLDSYEFK	2	0.06472	4	3	1	63.0734	0.0207072	63.073	1	69.6504	0.0120158	69.65	1	54.3433	0.0322439	54.343
	A0A3F3RBR7	37	K	Leukotriene A(4) hydrolase	ATCC64974_33040	K(1)LVGNVIHK	2	0.054076	3	3	1	65.2243	0.0282318	65.224	1	80.6884	0.00788706	80.688	1	84.5222	0.00671993	84.522
	A0A505HZF3	166	K	PINIT domain family protein	CAN33_0011765	AETFTQEFSGHK(1)DPSAVR	3	0.09075	12	3	1	130.27	5.08e-10	130.27	1	120.896	3.22e-07	120.9	1	117.176	8.02e-07	117.18
	A0A505HZF3	301	K	PINIT domain family protein	CAN33_0011765	AINVLDGVTEK(1)EK	2	1.9016	21	3	1	75.9113	1.77e-10	150.49	1	77.3674	1.49e-10	153.81	1	70.3726	1.65e-09	145.6
	A0A505HZF3	303	K	PINIT domain family protein	CAN33_0011765	EK(1)TLIEACTK	2	0.32692	8	3	1	117.251	0.00022919	117.25	1	103.909	0.000558709	103.91	1	103.083	0.000579115	103.08
	A0A505HZF3	220	K	PINIT domain family protein	CAN33_0011765	AK(1)DGAGSATLSMAYAGFR	2	-1.3627	7	3	1	117.838	1.07e-21	172.37	1	169.428	5.75e-16	169.43	1	224.865	2.17e-34	224.86
	A0A505HZF3	93	K	PINIT domain family protein	CAN33_0011765	DDLFK(1)INAGIVR	2	1.7112	4	3	1	149.492	3.01e-08	149.49	1	134.49	1.59e-06	134.49	1	132.028	1.89e-06	132.03
	A0A505HZF3	104	K	PINIT domain family protein	CAN33_0011765	DLVK(1)GIAEYCPK	2	-0.51453	14	3	1	102.731	1.64e-05	115.57	1	98.3372	2.67e-05	109.6	1	115.574	1.64e-05	115.57
	A0A505HZF3	311	K	PINIT domain family protein	CAN33_0011765	TLIEACTK(1)GLK	2	-0.62445	6	3	1	111.855	4.81e-05	111.86	1	110.838	5.17e-05	110.84	1	80.8341	0.00179847	80.834
	A0A505HZF3	325	K	PINIT domain family protein	CAN33_0011765	GIEFVK(1)NPPPK	2	-0.041787	15	3	1	134.13	4.02e-06	134.13	1	137.895	2.89e-06	137.89	1	113.926	4.07e-05	113.93
	A0A505HZF3	314	K	PINIT domain family protein	CAN33_0011765	GLK(1)GNIEK	2	0.034079	10	3	1	95.5016	0.00454673	95.502	1	96.9477	0.00400992	96.948	1	82.645	0.00931944	82.645
	A0A505HZF3	319	K	PINIT domain family protein	CAN33_0011765	GNIEK(1)GIEFVK	2	0.88683	11	3	1	138.422	2.73e-06	138.42	1	131.172	4.92e-06	131.17	1	142.895	1.39e-06	142.89
	A0A505HZF3	60	K	PINIT domain family protein	CAN33_0011765	ISGFLPK(1)DDGLK	2	0.19342	26	3	1	133.074	1.76e-06	133.07	1	123.948	2.22e-06	129.34	1	134.49	1.59e-06	134.49
	A0A505HZF3	218	K	PINIT domain family protein	CAN33_0011765	VQFGGDEVVK(1)AK	2	0.44935	12	3	1	107.088	3.1e-05	107.09	1	85.6723	0.000954275	85.672	1	96.7446	0.00022765	96.745
	A0A3F3RBW8	195	K	Hydroxyneurosporene synthase (CrtC) family protein	ATCC64974_34510	DENPK(1)DVEAFGANLK	2	-0.14008	4	3	1	94.4541	1.08e-17	176.25	1	186.418	4.94e-18	186.42	1	186.418	4.94e-18	186.42
	A0A3F3RBW8	26	K	Hydroxyneurosporene synthase (CrtC) family protein	ATCC64974_34510	GEYK(1)TINGLK	2	-0.066005	5	3	1	102.524	0.00159581	102.52	1	129.851	0.000153215	129.85	1	99.5681	0.00179228	99.568
	A0A3F3RBW8	32	K	Hydroxyneurosporene synthase (CrtC) family protein	ATCC64974_34510	TINGLK(1)TYVTGPESATK	2	0.29368	5	3	1	137.691	1.62e-09	137.69	1	209.312	1.88e-23	209.31	1	226.999	1.3e-29	227
	A0A3F3RBW8	101	K	Hydroxyneurosporene synthase (CrtC) family protein	ATCC64974_34510	QK(1)LGNFFQTK	2	1.7314	5	3	1	117.986	0.000211036	117.99	1	120.36	0.000152385	120.36	1	104.434	0.000545752	104.43
	A0A3F3RBW8	190	K	Hydroxyneurosporene synthase (CrtC) family protein	ATCC64974_34510	SVNIPMAVLASK(1)DENPK	3	0.29145	4	3	1	144.168	1.93e-10	144.17	1	112.549	2.86e-06	112.55	1	116.061	9.17e-07	116.06
	A0A3F3RBW8	249	K	Hydroxyneurosporene synthase (CrtC) family protein	ATCC64974_34510	TALDFLQK(1)HA	2	1.915	6	3	1	132.01	5e-05	132.01	1	103.255	0.000574867	103.26	1	105.975	0.00050769	105.98
	A0A3F3RBX6	77	K	Ribosomal_L18e/L15P domain-containing protein	ATCC64974_32900	GK(1)TIVVIGTITDDNR	2	0.58392	3	3	1	118.708	7.19e-07	118.71	1	135.55	6.87e-10	135.55	1	116.78	3.31e-07	116.78
	A0A3F3RBX6	75	K	Ribosomal_L18e/L15P domain-containing protein	ATCC64974_32900	IVSNVTDSHK(1)GK	2	-0.33382	15	3	1	94.6877	2.22e-05	99.5	1	41.5773	2.22e-05	99.5	1	47.4702	0.00015942	95.094
	A0A3F3RBX6	45	K	Ribosomal_L18e/L15P domain-containing protein	ATCC64974_32900	TESNFNK(1)VVLR	2	0.41756	6	3	1	211.642	1.34e-14	211.64	1	224.578	5.16e-18	224.58	1	175.49	3.94e-11	175.49
	A0A505I321	39	K	Rix1 complex component involved in 60S ribosome maturation family protein	CAN33_0021065	LSK(1)LAPPTYEGLQQDR	2	0.54676	3	3	1	99.0441	2.29e-05	99.044	1	83.7581	0.000570464	83.758	1	78.0783	0.000773921	78.078
	A0A3F3RCD5	153	K	Peroxiredoxin	ATCC64974_34820	REPAK(1)NHLEFSSAETVLK	4	0.96211	7	3	1	48.5104	0.000106649	94.203	1	65.8078	2.79e-06	101.05	1	70.8373	0.00248921	70.837
	A0A3F3RCD5	121	K	Peroxiredoxin	ATCC64974_34820	FSK(1)SIGWADEEGR	2	-1.2497	5	3	1	51.9386	0.0289477	51.939	1	103.834	8.65e-06	103.83	1	96.6729	0.00014191	96.673
	A0A3F3RCD5	72	K	Peroxiredoxin	ATCC64974_34820	HVPEYLEK(1)LPEIR	3	0.046765	6	3	1	90.8606	0.000193547	90.861	1	110.379	2.73e-06	110.38	1	104.175	4.03e-06	104.17
	A0A3F3RCD5	143	K	Peroxiredoxin	ATCC64974_34820	YAIIIDHGK(1)VTYAK	3	0.32096	9	3	1	109.835	1.46e-06	112.42	1	166.904	1.62e-11	166.9	1	119.867	4.71e-07	119.87
	A0A505IAF2	171	K	Major Facilitator Superfamily protein	CAN33_0020535	FAIVDVK(1)DAGR	2	1.4255	6	3	1	126.194	6.41e-06	126.19	1	131.826	4.72e-06	131.83	1	136.5	3.31e-06	136.5
	A0A3F3RDB4	194	K	Uncharacterized protein	ATCC64974_38320	AK(1)SEQINK	2	0.031453	4	3	1	66.5676	0.0244939	66.568	1	76.0998	0.0117492	76.1	1	58.2299	0.0359942	58.23
	A0A3F3RDB4	319	K	Uncharacterized protein	ATCC64974_38320	DK(1)NAEINAIDQAR	2	-0.36275	3	3	1	165.506	4.81e-11	165.51	1	123.677	2.11e-08	123.68	1	174.94	1.17e-13	174.94
	A0A3F3RDB4	137	K	Uncharacterized protein	ATCC64974_38320	TK(1)YNAVLTTSR	2	-0.60079	5	3	1	113.068	4.38e-05	113.07	1	165.584	1.89e-08	165.58	1	153.493	6.04e-08	153.49
	A0A3F3RDG0	459	K	Fungal specific transcription factor domain family protein	ATCC64974_39460	AIVHSGSLQSLK(1)PK	3	0.10197	4	3	1	95.1834	7.96e-05	95.183	1	112.437	1.45e-06	112.44	1	98.3681	2.38e-05	98.368
	A0A3F3RDG0	184	K	Fungal specific transcription factor domain family protein	ATCC64974_39460	ALIADAAK(1)IQWRPEEWYK	3	-0.53887	3	3	1	90.3854	0.000214201	90.385	1	114.963	1.33e-06	114.96	1	106.929	2.6e-06	106.93
	A0A3F3RDG0	347	K	Fungal specific transcription factor domain family protein	ATCC64974_39460	ATPSSTDSSK(1)VGAVHLK	3	1.3538	9	3	1	60.307	0.00101977	74.428	1	57.1973	0.00114505	74.141	1	74.4284	2.75e-05	98.281
	A0A3F3RDG0	17	K	Fungal specific transcription factor domain family protein	ATCC64974_39460	DITSLADVK(1)DMDK	2	-0.39018	3	3	1	164.528	5.65e-11	164.53	1	93.2284	0.000299543	93.228	1	153.392	1.52e-10	153.39
	A0A3F3RDG0	212	K	Fungal specific transcription factor domain family protein	ATCC64974_39460	EASIEVAHDDVTGVDFQK(1)K	3	0.40988	3	3	1	107.691	1.99e-06	107.69	1	95.9626	6.46e-05	95.963	1	132.135	4.67e-10	132.14
	A0A3F3RDG0	330	K	Fungal specific transcription factor domain family protein	ATCC64974_39460	FK(1)LSASVDK	2	-0.88631	3	3	1	85.5332	0.00469728	85.533	1	85.2904	0.00475143	85.29	1	57.3472	0.0310518	57.347
	A0A3F3RDG0	337	K	Fungal specific transcription factor domain family protein	ATCC64974_39460	LSASVDK(1)ATPSSTDSSK	2	0.66799	6	3	1	206.797	2.38e-23	206.8	1	168.64	1.22e-15	168.64	1	143.828	4.55e-23	195.92
	A0A3F3RDG0	324	K	Fungal specific transcription factor domain family protein	ATCC64974_39460	IFQGNLEK(1)AGVK	2	0.26842	7	3	1	140.244	8.87e-07	140.24	1	131.172	2e-06	131.17	1	138.449	1.11e-06	138.45
	A0A3F3RDG0	95	K	Fungal specific transcription factor domain family protein	ATCC64974_39460	K(1)FEVFEK	2	-0.21755	5	3	1	80.2187	0.026365	80.219	1	99.1386	0.00675345	99.139	1	91.8534	0.0118481	91.853
	A0A3F3RDG0	8	K	Fungal specific transcription factor domain family protein	ATCC64974_39460	LK(1)DITSLADVK	2	0.28995	5	3	1	88.0206	0.00114286	88.021	1	95.4173	0.000568816	118.76	1	105.951	0.00136295	105.95
	A0A3F3RDG0	176	K	Fungal specific transcription factor domain family protein	ATCC64974_39460	LSK(1)ALIADAAK	2	-0.99249	6	3	1	96.0675	0.000408755	96.067	1	96.7446	0.000346985	96.745	1	92.1898	0.000762506	92.19
	A0A505HZN3	1045	K	Uncharacterized protein	CAN33_0033510	DESDDHTVAK(1)LTGDTLTTLQR	3	0.75926	3	3	1	119.619	3.39e-07	119.62	1	142.975	9.92e-11	142.97	1	114.461	8.02e-07	114.46
	A0A505HZN3	541	K	Uncharacterized protein	CAN33_0033510	DK(1)ELGAATFPLER	2	-1.7961	7	3	1	115.91	1.2e-05	132.24	1	101.304	1.56e-10	167.61	1	154.651	1.42e-10	154.65
	A0A505HZN3	1204	K	Uncharacterized protein	CAN33_0033510	EISLPLDGK(1)SGAIR	2	2.1971	4	3	1	67.136	0.000553006	84.753	1	80.7463	0.000701026	80.746	1	76.7593	0.000848304	76.759
	A0A505HZN3	750	K	Uncharacterized protein	CAN33_0033510	FHFK(1)SASDLR	3	-0.24065	3	3	1	74.5333	0.00263968	74.533	1	80.706	0.00157396	80.706	1	83.8686	0.00136281	83.869
	A0A505HZN3	1031	K	Uncharacterized protein	CAN33_0033510	IIDK(1)NNTK	2	0.40452	3	3	1	89.698	0.00670119	89.698	1	99.4417	0.00308409	99.442	1	87.4761	0.00752602	87.476
	A0A505HZN3	345	K	Uncharacterized protein	CAN33_0033510	INPK(1)VVLEVR	2	-0.21112	3	3	1	44.5427	0.0569899	44.543	1	42.8429	0.0620789	42.843	1	43.6045	0.0597988	43.604
	A0A505HZN3	292	K	Uncharacterized protein	CAN33_0033510	LK(1)TFVLGSKPPR	3	0.39348	4	3	1	81.564	7.15e-05	98.337	1	87.9959	4.85e-05	98.942	1	95.6642	1.27e-05	112.44
	A0A505HZN3	1131	K	Uncharacterized protein	CAN33_0033510	LNDK(1)EVFK	2	0.80039	3	3	1	62.5577	0.0300248	62.558	1	60.8284	0.0324101	60.828	1	78.8159	0.0107409	78.816
	A0A505HZN3	1075	K	Uncharacterized protein	CAN33_0033510	SAQGEVSK(1)VTVSAR	2	-0.11952	4	3	1	153.233	6.93e-11	153.23	1	135.466	5.17e-09	135.47	1	107.734	4.38e-06	107.73
	A0A505HZN3	777	K	Uncharacterized protein	CAN33_0033510	VLLSGYQK(1)AR	2	0.50147	4	3	1	60.8993	0.0235802	60.899	1	86.8981	0.00244585	86.898	1	62.0047	0.0221195	62.005
	A0A505I798	2363	K	Ankyrin repeats (3 copies) family protein	CAN33_0034255	ALVNAVK(1)R	2	-0.11038	3	3	1	83.7525	0.0121605	83.753	1	67.9808	0.0307753	67.981	1	58.815	0.0480334	58.815
	A0A3F3RE75	173	K	Isochorismatase family protein	ATCC64974_41190	FFEQIAK(0.995)VLK(0.005)PTTGR	3	-0.13779	3	3	0.990071	19.9877	0.000267732	84.508	0.989468	19.7287	0.000301614	82.59	0.99461	22.6606	3.91e-05	97.45
	A0A3F3RE75	176	K	Isochorismatase family protein	ATCC64974_41190	VLK(1)PTTGR	2	-0.50236	4	3	1	76.6789	0.0115342	76.679	1	71.692	0.0174258	71.692	1	71.692	0.0174258	71.692
	A0A3F3RE75	261	K	Isochorismatase family protein	ATCC64974_41190	K(1)VGVWTEADVR	2	0.27442	4	3	1	101.555	0.00255413	101.56	1	131.691	6.5e-06	131.69	1	127.559	8.19e-06	127.56
	A0A3F3REY0	2233	K	"Acetyl-CoA carboxylase, central region family protein"	ATCC64974_38090	AIQTK(1)VDSLK	2	0.35333	9	3	1	81.0165	0.00179139	91.549	1	80.706	0.00331713	80.706	1	69.6716	0.00327343	81.017
	A0A3F3REY0	2097	K	"Acetyl-CoA carboxylase, central region family protein"	ATCC64974_38090	EQLSDVK(1)AK	2	-0.46982	5	3	1	83.647	0.00511791	83.647	1	80.6884	0.00577773	80.688	1	83.647	0.00511791	83.647
	A0A3F3REY0	205	K	"Acetyl-CoA carboxylase, central region family protein"	ATCC64974_38090	IDDK(1)GIVTVDDDVYNR	2	-0.93435	3	3	1	143.284	2.41e-10	143.28	1	159.695	1.08e-14	159.69	1	139.491	4.72e-10	139.49
	A0A3F3RF62	303	K	Putative integral membrane protein	ATCC64974_44590	EIK(1)SLLEFK	2	-2.0742	3	3	1	66.0557	0.0195869	66.056	1	72.3651	0.0112806	72.365	1	86.8981	0.00439288	86.898
	A0A3F3RF62	309	K	Putative integral membrane protein	ATCC64974_44590	SLLEFK(1)K	1	-2.7418	8	3	1	89.5498	0.022202	89.55	1	89.5498	0.022202	89.55	1	60.9719	0.0308781	81.297
	A0A3F3RF62	383	K	Putative integral membrane protein	ATCC64974_44590	EK(1)VAPTGK	2	3.1265	4	3	1	74.3762	0.0137234	74.376	1	81.9504	0.00957727	81.95	1	65.404	0.0260989	65.404
	A0A3F3RF62	705	K	Putative integral membrane protein	ATCC64974_44590	EPK(1)TDAFYK	2	0.9671	4	3	1	61.5599	0.0255058	61.56	1	52.5786	0.0373296	52.579	1	55.0637	0.034058	55.064
	A0A3F3RF62	275	K	Putative integral membrane protein	ATCC64974_44590	IEDK(1)MAK	2	0.45117	5	3	1	54.1572	0.0344871	67.032	1	60.7599	0.0458994	60.76	1	56.177	0.0605003	56.177
	A0A3F3RF62	119	K	Putative integral membrane protein	ATCC64974_44590	K(1)NESLDPESR	2	-1.2661	6	3	1	179.723	4.39e-08	179.72	1	174.768	5.81e-08	174.77	1	176.776	5.23e-08	176.78
	A0A3F3RF62	300	K	Putative integral membrane protein	ATCC64974_44590	LTAGGQK(1)EIK	2	0.35084	4	3	1	121.68	0.000119797	121.68	1	123.671	7.67e-05	123.67	1	159.124	6.72e-07	159.12
	A0A3F3RF62	118	K	Putative integral membrane protein	ATCC64974_44590	LVDAVLK(1)K	2	-0.05462	8	3	1	103.833	0.00361843	103.83	1	106.042	0.00334035	106.04	1	93.3738	0.00303584	108.46
	A0A3F3RF62	569	K	Putative integral membrane protein	ATCC64974_44590	TK(1)HVNDALFNLR	3	-0.28801	7	3	1	112.727	1.01e-05	112.73	1	82.202	0.000560862	82.202	1	94.7375	0.000170516	94.738
	A0A3F3RF62	225	K	Putative integral membrane protein	ATCC64974_44590	YAK(1)NPETR	2	-0.53776	3	3	1	100.984	0.00291346	100.98	1	73.2332	0.0153	73.233	1	70.2558	0.0194067	70.256
	A0A3F3RF64	221	K	Uncharacterized protein	ATCC64974_44980	VCGLIVNK(1)DIER	2	0.49187	6	3	1	132.565	1.83e-06	132.56	1	114.019	1.91e-05	114.02	1	114.868	1.76e-05	114.87
	A0A3F3RF64	809	K	Uncharacterized protein	ATCC64974_44980	AMDK(1)IYK	2	-1.871	8	3	1	65.2521	0.0448954	65.252	1	81.1906	0.012327	94.662	1	67.1694	0.0309939	67.981
	A0A3F3RF64	812	K	Uncharacterized protein	ATCC64974_44980	IYK(1)IEGQFR	2	0.21903	5	3	1	110.756	0.000973264	110.76	1	91.0872	0.00345864	91.087	1	110.756	0.000973264	110.76
	A0A3F3RF64	797	K	Uncharacterized protein	ATCC64974_44980	ANK(1)IVTDEDEK	2	0.49651	7	3	1	92.1118	0.000769621	92.112	1	100.931	8.67e-05	100.93	1	106.667	6.64e-05	106.67
	A0A3F3RF64	805	K	Uncharacterized protein	ATCC64974_44980	IVTDEDEK(1)AMDK	2	1.1652	4	3	1	113.24	2.04e-05	113.24	1	66.0043	1.64e-05	115.57	1	102.872	3.82e-05	102.87
	A0A3F3RF64	960	K	Uncharacterized protein	ATCC64974_44980	DSLGALSK(1)ALK	2	0.062058	6	3	1	94.5838	0.00054411	94.584	1	75.7391	0.00226328	75.739	1	74.6109	0.00372437	74.611
	A0A3F3RF64	683	K	Uncharacterized protein	ATCC64974_44980	FPEPGFLEGVK(1)TK	2	-1.5873	6	3	1	105.582	7.08e-06	136.6	1	133.482	1.24e-08	133.48	1	155.092	1.38e-10	155.09
	A0A3F3RF64	653	K	Uncharacterized protein	ATCC64974_44980	GNLSEFVK(1)R	2	-0.39602	5	3	1	113.74	0.00111082	113.74	1	113.622	0.00111943	113.62	1	123.355	0.000409066	123.35
	A0A3F3RF64	313	K	Uncharacterized protein	ATCC64974_44980	LEK(1)NYETLADPEAR	2	0.37202	3	3	1	76.1561	0.000870586	76.156	1	130.227	7.43e-09	130.23	1	114.013	2.63e-06	114.01
	A0A3F3RF64	882	K	Uncharacterized protein	ATCC64974_44980	MVAEVDQK(1)EALASGQFR	3	-0.79708	3	3	1	216.713	4.08e-24	216.71	1	117.196	7.75e-07	117.2	1	104.999	2.3e-06	105
	A0A505I6Q5	6	K	Uncharacterized protein	CAN33_0033505	ADALK(1)AEGNK	2	2.0437	4	3	1	115.915	0.000172801	115.91	1	125.72	4.62e-05	125.72	1	126.33	4.5e-05	126.33
	A0A505I6Q5	301	K	Uncharacterized protein	CAN33_0033505	ADFK(1)ALAK	2	-0.45609	3	3	1	84.6146	0.00858826	84.615	1	106.599	0.0023956	106.6	1	89.3546	0.00682865	89.355
	A0A505I6Q5	305	K	Uncharacterized protein	CAN33_0033505	ALAK(1)AFGR	2	1.3991	3	3	1	64.2645	0.0276706	64.265	1	61.9623	0.0308461	61.962	1	77.9225	0.0110725	77.923
	A0A505I6Q5	71	K	Uncharacterized protein	CAN33_0033505	ADWSK(1)GWLR	2	0.0015229	5	3	1	151.221	6.31e-05	151.22	1	134.247	0.000195662	134.25	1	137.953	0.000160753	137.95
	A0A505I6Q5	366	K	Uncharacterized protein	CAN33_0033505	EAYVDPAEAEK(1)AR	2	-0.7824	6	3	1	127.715	1.75e-08	127.71	1	147.732	2.01e-10	147.73	1	131.322	1.43e-08	131.32
	A0A505I6Q5	61	K	Uncharacterized protein	CAN33_0033505	ALEDANK(1)ATDLK	2	2.9652	9	3	1	108.997	5.58e-12	188.15	1	92.7811	1.18e-06	137.88	1	96.2296	2.34e-08	154.28
	A0A505I6Q5	66	K	Uncharacterized protein	CAN33_0033505	ATDLK(1)ADWSK	2	-0.24495	5	3	1	119.274	0.000179211	119.27	1	94.7673	0.00221652	94.767	1	120.77	0.000142254	120.77
	A0A505I6Q5	276	K	Uncharacterized protein	CAN33_0033505	FEK(1)GDLQGAIETCQK	2	1.5905	3	3	1	201.573	2.25e-22	201.57	1	171.264	1.37e-17	171.26	1	188.437	3.76e-18	188.44
	A0A505I6Q5	114	K	Uncharacterized protein	CAN33_0033505	TGFNAVK(1)R	2	-0.052947	4	3	1	116.726	0.0019954	116.73	1	95.7414	0.00608515	95.741	1	99.1386	0.00436361	99.139
	A0A3F3RG16	76	K	Uncharacterized protein	ATCC64974_46990	HVGDTYFLESGDK(1)VR	3	-0.93274	3	3	1	75.7641	0.000344763	75.764	1	67.3255	0.00507336	67.326	1	52.5991	0.013387	52.599
	A0A3F3RG16	211	K	Uncharacterized protein	ATCC64974_46990	VYDDK(1)GEVDGTGFVENTGGR	2	0.17459	3	3	1	203.705	5.23e-29	203.71	1	192.09	1.59e-22	192.09	1	180.409	8.18e-22	180.41
	A0A3F3RG67	58	K	AA_TRNA_LIGASE_II domain-containing protein	ATCC64974_47460	AAQEK(1)AQAAAAAADDTAK	3	0.16177	6	3	1	184.201	5.09e-22	184.2	1	143.566	2.31e-10	143.57	1	105.203	4.92e-28	199.09
	A0A3F3RG67	71	K	AA_TRNA_LIGASE_II domain-containing protein	ATCC64974_47460	AQAAAAAADDTAK(1)DLYGK	2	0.33691	6	3	1	200.669	4.53e-28	200.67	1	113.935	6.67e-22	180.88	1	170.163	2.61e-34	225.01
	A0A3F3RG67	226	K	AA_TRNA_LIGASE_II domain-containing protein	ATCC64974_47460	DAERPPPETSEEGFEVGEDGAPIVTLK(1)TR	3	0.53099	3	3	1	138.093	1.09e-12	138.09	1	141.175	7.26e-13	141.17	1	134.135	1.57e-12	134.14
	A0A3F3RG67	342	K	AA_TRNA_LIGASE_II domain-containing protein	ATCC64974_47460	HLTEFAGLDFEK(1)TFR	3	-0.38931	4	3	1	166.864	2.84e-15	166.86	1	188.133	1.87e-18	188.13	1	220.403	5.77e-29	220.4
	A0A3F3RG67	379	K	AA_TRNA_LIGASE_II domain-containing protein	ATCC64974_47460	IAIIQK(1)SYPK	2	1.3192	3	3	1	105.975	0.00050769	105.98	1	115.781	0.000265481	115.78	1	114.401	0.000299571	114.4
	A0A3F3RG67	383	K	AA_TRNA_LIGASE_II domain-containing protein	ATCC64974_47460	SYPK(1)AGDFK	2	0.77078	4	3	1	51.4453	0.0396478	51.445	1	51.4453	0.0396478	51.445	1	51.4453	0.0396478	51.445
	A0A3F3RG67	492	K	AA_TRNA_LIGASE_II domain-containing protein	ATCC64974_47460	INDIK(1)ELEESMVAK	2	2.3365	3	3	1	93.4242	0.00023271	93.424	1	76.3411	0.000863753	76.341	1	70.4105	0.00719013	70.41
	A0A3F3RG67	373	K	AA_TRNA_LIGASE_II domain-containing protein	ATCC64974_47460	YADK(1)IAIIQK	2	0.016871	6	3	1	130.006	5.64e-05	130.01	1	143.96	1.18e-05	143.96	1	131.819	5.06e-05	131.82
	A0A3F3RG87	247	K	14_3_3 domain-containing protein	ATCC64974_48730	DNLTLWTSSEAEPAAEASAPAEK(1)K	3	-0.068109	7	3	1	152.658	2.73e-16	152.66	1	129.082	4.98e-11	129.08	1	129.082	4.98e-11	129.08
	A0A3F3RG87	248	K	14_3_3 domain-containing protein	ATCC64974_48730	K(1)EEAPAEGEKPAE	2	0.32352	5	3	1	175.756	2.17e-13	193.45	1	212.598	4.05e-22	230.69	1	186.039	2.57e-17	209.22
	A0A3F3RG87	11	K	14_3_3 domain-containing protein	ATCC64974_48730	GHEDAVYLAK(1)LAEQAER	3	-0.36659	9	3	1	172.905	9.24e-19	172.9	1	161.944	2.17e-15	161.94	1	145.458	5.3e-11	145.46
	A0A3F3RG87	117	K	14_3_3 domain-containing protein	ATCC64974_48730	HLIPSAQSGESK(1)VFYHK	3	0.15546	10	3	1	240.504	8.31e-31	240.5	1	284.246	2.42e-44	284.25	1	273.491	6.73e-44	273.49
	A0A3F3RG87	122	K	14_3_3 domain-containing protein	ATCC64974_48730	VFYHK(1)MK	2	-0.18016	6	3	1	86.8662	0.0151114	86.866	1	40.1031	0.0173265	83.377	1	76.8465	0.0173265	83.377
	A0A3F3RG87	68	K	14_3_3 domain-containing protein	ATCC64974_48730	IVTSIEQK(1)EESK	2	0.031035	9	3	1	165.584	7.67e-09	165.58	1	230.593	1.39e-18	230.59	1	178.1	1.38e-11	178.1
	A0A3F3RG87	257	K	14_3_3 domain-containing protein	ATCC64974_48730	KEEAPAEGEK(1)PAE	2	0.418	3	3	0.999999	60.5946	0.0129255	88.561	1	81.5182	3.5e-05	120.29	1	83.0953	0.000159671	109.07
	A0A3F3RG87	141	K	14_3_3 domain-containing protein	ATCC64974_48730	K(1)GAADASLEAYK	2	-1.0549	7	3	1	142.104	9.01e-07	142.1	1	116.902	1.93e-05	116.9	1	70.8885	3.09e-06	128.95
	A0A3F3RG87	124	K	14_3_3 domain-containing protein	ATCC64974_48730	MK(1)GDYHR	2	0.13202	18	3	1	129.466	0.00293303	129.47	1	129.466	0.00293303	129.47	1	98.9966	0.0089893	98.997
	A0A3F3RG87	87	K	14_3_3 domain-containing protein	ATCC64974_48730	QK(1)IEAELAK	2	2.6581	7	3	1	98.0483	0.00190623	98.048	1	117.698	0.000602118	117.7	1	117.698	0.000602118	117.7
	A0A3F3RGI4	22	K	Inosine-5'-monophosphate dehydrogenase	ATCC64974_48990	AMQAEIQDHTK(1)ALEVLK	3	-0.69424	7	3	1	166.92	9.9e-16	166.92	1	146.296	2.8e-11	146.3	1	156.49	3.47e-15	156.49
	A0A3F3RGI4	427	K	Inosine-5'-monophosphate dehydrogenase	ATCC64974_48990	EGQLVK(1)AYR	2	0.57795	5	3	1	119.617	0.000499537	119.62	1	145.723	8.76e-05	145.72	1	125.817	0.000275054	125.82
	A0A3F3RGI4	441	K	Inosine-5'-monophosphate dehydrogenase	ATCC64974_48990	GMGSIAAMEDK(1)K	2	-0.30112	3	3	1	120.033	1.19e-05	120.03	1	138.449	1.51e-06	138.45	1	117.792	1.72e-05	117.79
	A0A3F3RGI4	541	K	Inosine-5'-monophosphate dehydrogenase	ATCC64974_48990	SASAMAEGNVHGLHSYDK(1)K	3	0.76934	5	3	1	71.5923	1.69e-22	188.41	1	178.064	4.38e-22	178.06	1	127.966	2.4e-15	157.98
	A0A3F3RGI4	245	K	Inosine-5'-monophosphate dehydrogenase	ATCC64974_48990	SDLMK(1)NLHYPLASK	3	-0.25636	4	3	1	125.975	5.07e-09	125.97	1	79.6515	0.000150615	92.265	1	125.975	5.07e-09	125.97
	A0A3F3RGI4	173	K	Inosine-5'-monophosphate dehydrogenase	ATCC64974_48990	SK(1)LVGIVTSR	2	-0.53318	6	3	1	79.492	0.00348795	79.492	1	88.3377	0.00224329	88.338	1	93.8391	0.0014692	93.839
	A0A3F3RGI4	507	K	Inosine-5'-monophosphate dehydrogenase	ATCC64974_48990	SLK(1)ALHEGVDNGTVR	3	-0.61822	7	3	1	71.1426	1.56e-06	101.9	1	79.8366	0.000326057	79.837	1	63.6823	0.00529954	63.682
	A0A3F3RGJ3	18	K	Adenylate kinase	ADK1	DTIGK(1)LEAR	2	0.204	5	3	1	101.818	0.00145119	101.82	1	44.425	0.00564947	81.263	1	104.048	0.00133195	104.05
	A0A3F3RGJ3	55	K	Adenylate kinase	ADK1	IILMGPPGAGK(1)GTQAPR	2	0.36108	3	3	1	85.5632	0.00057825	85.563	1	121.815	4.16e-07	121.82	1	69.61	0.00657315	69.61
	A0A3F3RGJ3	230	K	Adenylate kinase	ADK1	LGTYHAQTAPVVEYYK(1)K	3	-0.53972	4	3	1	64.275	0.00572221	64.275	1	74.9927	0.000813643	74.993	1	81.5944	0.000369439	81.594
	A0A3F3RGJ3	35	K	Adenylate kinase	ADK1	LSNQVK(1)PK	2	-0.11894	4	3	1	106.356	0.00241802	106.36	1	90.6009	0.00636602	90.601	1	89.3546	0.00682865	89.355
	A0A3F3RGJ3	212	K	Adenylate kinase	ADK1	SDDNADTLK(1)K	2	-2.482	16	3	1	132.555	1.99e-10	205.52	1	113.991	1.55e-06	150.15	1	58.4762	4.43e-08	179.57
	A0A3F3RGJ3	89	K	Adenylate kinase	ADK1	TALGK(1)EAK	2	-0.14344	6	3	1	76.6789	0.0115342	76.679	1	84.6146	0.00858826	84.615	1	87.4761	0.00752602	87.476
	A0A3F3RGJ7	169	K	Uncharacterized protein	ATCC64974_50690	FADGK(1)AVLR	2	0.63653	3	3	1	107.574	0.00114339	107.57	1	103.546	0.00135875	103.55	1	95.5016	0.00247416	95.502
	A0A3F3RGV9	197	K	Imidazole glycerol phosphate synthase hisHF	ATCC64974_50870	ENVFATQFHPEK(1)SGQAGLR	3	-0.22609	4	3	1	87.352	0.000202279	87.352	1	105.786	2.12e-06	105.79	1	102.978	2.46e-06	102.98
	A0A3F3RGV9	536	K	Imidazole glycerol phosphate synthase hisHF	ATCC64974_50870	GEYTVSDVK(1)R	2	-0.02787	4	3	1	121.603	0.000166105	121.6	1	128.035	8.57e-05	128.03	1	91.5493	0.0024454	91.549
	A0A3F3RHS3	241	K	eIF2B_5 domain-containing protein	ATCC64974_52930	FQQK(1)QIENVLR	2	2.327	3	3	1	82.2775	0.00166679	82.278	1	108.525	5.99e-05	108.53	1	124.456	6.94e-06	124.46
	A0A3F3RHS3	269	K	eIF2B_5 domain-containing protein	ATCC64974_52930	SPDTELNK(1)GENR	2	-0.028893	3	3	1	235.207	8.56e-19	235.21	1	251.298	5.44e-24	251.3	1	260.81	2.03e-24	260.81
	A0A3F3RIE7	191	K	Regulator of chromosome condensation (RCC1) repeat family protein	ATCC64974_56490	DFYFAK(1)LR	2	-0.11435	8	3	1	104.366	0.00260159	104.37	1	113.889	0.00172335	113.89	1	111.816	0.00191454	111.82
	A0A3F3RII2	86	K	Uncharacterized protein	ATCC64974_50500	FADAEVQSDMK(1)HWPFK	2	-1.0773	26	3	1	156.49	4.34e-16	170.11	1	176.491	5.32e-15	176.49	1	139.293	3.23e-12	147.12
	A0A3F3RII2	91	K	Uncharacterized protein	ATCC64974_50500	HWPFK(1)VVEK	2	0.070238	8	3	1	140.164	0.00013993	140.16	1	123.749	0.000294537	123.75	1	127.765	0.00025671	127.76
	A0A3F3RII2	524	K	Uncharacterized protein	ATCC64974_50500	FK(1)AEDEAEASR	2	0.081124	20	3	1	111.793	4.83e-05	111.79	1	108.716	2.68e-05	117.86	1	125.542	3.18e-06	136.93
	A0A3F3RII2	98	K	Uncharacterized protein	ATCC64974_50500	GGK(1)PIVEVEFK	2	1.0902	6	3	1	62.3383	0.0201494	62.338	1	57.1747	0.0270602	57.175	1	63.4729	0.018631	63.473
	A0A3F3RII2	95	K	Uncharacterized protein	ATCC64974_50500	VVEK(0.992)GGK(0.008)PIVEVEFK	3	0.13152	6	3	0.991693	20.7694	1.61e-06	105.28	0.9683	14.8495	7.82e-05	95.236	0.856428	7.75621	0.00013072	92.264
	A0A3F3RII2	326	K	Uncharacterized protein	ATCC64974_50500	IDK(1)SSVHEIVLVGGSTR	3	-0.070164	9	3	1	136.261	3.28e-10	136.26	1	165.896	1.23e-15	165.9	1	150.909	4.8e-15	150.91
	A0A3F3RII2	185	K	Uncharacterized protein	ATCC64974_50500	IINEPTAAAIAYGLDK(1)K	2	-0.34392	11	3	1	153.748	4.34e-15	153.75	1	114.963	7.09e-10	124.68	1	128.589	1.92e-10	141.13
	A0A3F3RII2	505	K	Uncharacterized protein	ATCC64974_50500	ITITNDK(1)GR	2	-0.90075	14	3	1	68.5575	5.11e-05	155.84	1	87.149	1.76e-05	168.83	1	118.669	9.65e-05	144.77
	A0A3F3RII2	249	K	Uncharacterized protein	ATCC64974_50500	K(1)DLTSNAR	2	0.1734	7	3	1	130.311	0.000945173	130.31	1	146.81	0.000440887	146.81	1	125.817	0.00108252	125.82
	A0A3F3RII2	54	K	Uncharacterized protein	ATCC64974_50500	LIGDAAK(1)NQVAMNPHNTVFDAK	3	-1.3546	18	3	1	172.24	7.11e-31	206.34	1	174.632	1.72e-22	184.2	1	162.808	9.92e-31	203.71
	A0A3F3RII2	69	K	Uncharacterized protein	ATCC64974_50500	NQVAMNPHNTVFDAK(1)R	3	-0.71462	33	3	1	82.8369	4.68e-11	145.69	1	165.341	2.71e-15	165.34	1	152.338	8.84e-15	152.34
	A0A3F3RII2	510	K	Uncharacterized protein	ATCC64974_50500	LSK(1)EEIER	2	-0.26903	9	3	1	138.975	0.000498393	138.98	1	118.712	0.0012786	118.71	1	138.975	0.000498393	138.98
	A0A3F3RII2	563	K	Uncharacterized protein	ATCC64974_50500	LTISDEDK(1)QK	2	0.35977	20	3	1	153.97	7.96e-09	191.25	1	163.382	4.51e-07	163.38	1	155.058	8.84e-07	155.06
	A0A3F3RII2	565	K	Uncharacterized protein	ATCC64974_50500	LTISDEDK(0.032)QK(0.968)VTAK	3	1.1478	8	3	0.968219	14.8381	5.77e-07	119.87	0.966267	14.5704	2.2e-06	109.83	0.948489	12.6513	0.000160093	92.265
	A0A3F3RII2	244	K	Uncharacterized protein	ATCC64974_50500	LVNHFVNEFK(1)R	3	0.27474	15	3	1	102.4	4.73e-12	190.26	1	103.213	2.13e-14	196.11	1	160.675	6.69e-09	167.18
	A0A3F3RII2	354	K	Uncharacterized protein	ATCC64974_50500	LVSDFFNK(1)DANK	2	0.51352	11	3	1	129.343	2.22e-06	129.34	1	158.417	1.76e-08	158.42	1	160.524	1.47e-08	160.52
	A0A3F3RII2	522	K	Uncharacterized protein	ATCC64974_50500	MLAEAEK(1)FK	2	-3.0965	11	3	1	80.2312	0.000708173	115.71	1	63.0755	0.00349914	90.906	1	80.6884	0.00328403	80.755
	A0A3F3RII2	555	K	Uncharacterized protein	ATCC64974_50500	NTINEGK(1)LTISDEDKQK	3	-0.19992	10	3	1	80.2638	5.48e-36	258.96	1	84.857	5.07e-23	214.89	1	94.9431	9.24e-23	211.7
	A0A3F3RII2	449	K	Uncharacterized protein	ATCC64974_50500	TK(1)DNNLLGK	2	0.40649	7	3	1	150.267	6.55e-05	150.27	1	161.174	3.73e-05	161.17	1	144.65	9.77e-05	144.65
	A0A3F3RII2	498	K	Uncharacterized protein	ATCC64974_50500	TNK(1)ITITNDK	2	-1.3863	11	3	1	103.433	2.67e-05	139.31	1	117.945	9.87e-06	144.55	1	105.134	1.27e-06	147.62
	A0A3F3RIN5	168	K	Proteasome subunit alpha type	ATCC64974_57040	ATASGPK(1)QQEAITYLEK	2	-0.48156	3	3	1	144.509	1.72e-10	144.51	1	80.8588	0.000770719	80.859	1	145.308	1.21e-10	145.31
	A0A3F3RIN5	178	K	Proteasome subunit alpha type	ATCC64974_57040	QQEAITYLEK(1)K	2	2.0901	6	3	1	120.855	2.21e-05	120.86	1	134.13	5.49e-06	134.13	1	111.63	6.67e-05	111.63
	A0A3F3RIN5	161	K	Proteasome subunit alpha type	ATCC64974_57040	VDPAGYYIGYK(1)ATASGPK	2	0.66169	5	3	1	98.1752	6.06e-05	98.175	1	64.7047	1.06e-11	147.06	1	138.46	5.54e-10	138.46
	A0A3F3RIN5	211	K	Proteasome subunit alpha type	ATCC64974_57040	K(1)HELEIGIVGGPR	3	0.067381	4	3	1	108.997	3.18e-06	109	1	132.79	6.49e-09	132.79	1	119.386	8.92e-07	119.39
	A0A3F3RIN5	236	K	Proteasome subunit alpha type	ATCC64974_57040	K(1)LTEEEIDER	2	-1.0649	3	3	1	176.776	5.23e-08	176.78	1	153.946	1.29e-06	153.95	1	138.991	3.78e-05	138.99
	A0A3F3RIP2	344	K	Zinc-binding dehydrogenase family protein	ATCC64974_55720	LTLVPDGGVK(1)R	2	1.127	6	3	1	76.9272	0.0029416	76.927	1	104.824	9.96e-05	104.82	1	87.1843	0.00130732	90.05
	A0A3F3RIP2	264	K	Zinc-binding dehydrogenase family protein	ATCC64974_55720	VVVDTK(1)DFR	2	0.53334	5	3	1	121.733	0.000387158	121.73	1	119.68	0.000496126	119.68	1	90.1504	0.00181542	99.815
	A0A3F3RIV5	50	K	Tr-type G domain-containing protein	ATCC64974_57990	AGIISAAK(1)AGEGR	2	0.19823	9	3	1	84.2973	0.000708256	84.297	1	95.4281	0.000198877	95.428	1	99.9412	1.04e-05	99.941
	A0A3F3RIV5	376	K	Tr-type G domain-containing protein	ATCC64974_57990	DCDPK(1)APLMLYVSK	2	0.41152	6	3	1	71.5314	0.0048262	71.531	1	91.789	0.000241631	91.789	1	71.98	0.000367754	87.647
	A0A3F3RIV5	318	K	Tr-type G domain-containing protein	ATCC64974_57990	DLAGK(1)QLLK	2	-0.26877	9	3	1	68.4559	0.00345864	91.087	1	64.1911	0.0214328	64.654	1	81.9504	0.00549627	81.95
	A0A3F3RIV5	322	K	Tr-type G domain-containing protein	ATCC64974_57990	QLLK(1)AVMR	2	-0.090233	11	3	1	71.8775	0.01717	71.877	1	60.4363	0.00979627	75.738	1	62.5462	0.0254284	62.546
	A0A3F3RIV5	303	K	Tr-type G domain-containing protein	ATCC64974_57990	KDQIPTLLEK(1)LEVK	3	0.14387	5	3	1	96.2705	0.000160328	96.27	1	102.63	9.18e-06	102.63	1	83.1145	3.55e-06	101.53
	A0A3F3RIV5	307	K	Tr-type G domain-containing protein	ATCC64974_57990	LEVK(1)LSNDEK	2	0.076402	11	3	1	120.77	4.32e-05	134.13	1	91.6939	1.41e-05	143.24	1	103.909	5.29e-05	131.12
	A0A3F3RIV5	430	K	Tr-type G domain-containing protein	ATCC64974_57990	KEDLFVK(1)NIQR	3	0.3398	16	3	1	92.0048	9.78e-07	153.24	1	80.5659	3.43e-06	127.87	1	91.6894	8.65e-07	155.42
	A0A3F3RIV5	579	K	Tr-type G domain-containing protein	ATCC64974_57990	ETVSGTSSMTALSK(1)SPNK	2	-0.64615	6	3	1	245.183	3.59e-42	245.18	1	248.101	3.1e-42	248.1	1	253.361	2.21e-42	253.36
	A0A3F3RIV5	88	K	Tr-type G domain-containing protein	ATCC64974_57990	FPDEEDLK(1)EIPQK	2	-0.50719	8	3	1	169.17	1.65e-11	169.17	1	215.341	3.66e-19	215.34	1	218.495	2.85e-20	218.5
	A0A3F3RIV5	80	K	Tr-type G domain-containing protein	ATCC64974_57990	STAISLYAK(1)FPDEEDLK	2	3.3096	3	3	1	103.288	5.3e-06	103.29	1	130.869	1.03e-09	130.87	1	87.2747	0.000154551	87.275
	A0A3F3RIV5	831	K	Tr-type G domain-containing protein	ATCC64974_57990	GLK(1)EQVPGYENYYDK	2	0.33163	5	3	1	153.94	2.43e-14	153.94	1	167.688	4.81e-15	167.69	1	153.233	2.53e-14	153.23
	A0A3F3RIV5	293	K	Tr-type G domain-containing protein	ATCC64974_57990	IFQTINNDK(1)K	2	-0.029192	22	3	1	185.295	9.33e-35	223.11	1	172.881	1.59e-28	199.15	1	204.524	4.9e-22	207.34
	A0A3F3RIV5	294	K	Tr-type G domain-containing protein	ATCC64974_57990	K(1)DQIPTLLEK	2	-0.24732	7	3	1	182.348	4.27e-10	182.35	1	149.225	1.62e-06	149.23	1	156.362	6.07e-12	156.36
	A0A3F3RIV5	153	K	Tr-type G domain-containing protein	ATCC64974_57990	IK(1)PVLIINK	2	0.11693	6	3	1	109.714	0.00102898	109.71	1	99.1355	0.00166376	99.136	1	95.5016	0.00247416	95.502
	A0A3F3RIV5	160	K	Tr-type G domain-containing protein	ATCC64974_57990	PVLIINK(1)VDR	2	-1.5674	10	3	1	47.8439	5.48e-07	139.78	1	119.306	1.2e-06	130.56	1	112.948	1.65e-06	124.21
	A0A3F3RIV5	423	K	Tr-type G domain-containing protein	ATCC64974_57990	IQGPNYVPGK(1)K	2	0.11743	9	3	1	112.129	6.43e-05	112.13	1	135.859	4.78e-06	135.86	1	119.528	2.85e-05	119.53
	A0A3F3RIV5	424	K	Tr-type G domain-containing protein	ATCC64974_57990	K(1)EDLFVK	2	0.40077	9	3	1	138.545	0.00334622	138.54	1	150.399	0.00242557	150.4	1	123.983	0.00440093	123.98
	A0A3F3RIV5	313	K	Tr-type G domain-containing protein	ATCC64974_57990	LSNDEK(1)DLAGK	2	0.4757	9	3	1	134.13	1.08e-05	134.13	1	188.27	1.35e-11	188.27	1	181.313	2.76e-11	181.31
	A0A3F3RIV5	256	K	Tr-type G domain-containing protein	ATCC64974_57990	LWGDNYFNPATK(1)K	2	-0.97429	7	3	1	111.116	1.84e-18	206.18	1	91.812	1.64e-13	174.39	1	163.332	9.12e-11	163.33
	A0A3F3RIV5	392	K	Tr-type G domain-containing protein	ATCC64974_57990	MVPTSDK(1)GR	2	-0.17244	13	3	1	53.7511	0.030614	53.751	1	50.3534	0.0432799	50.353	1	72.9281	0.0105393	72.928
	A0A3F3RIV5	32	K	Tr-type G domain-containing protein	ATCC64974_57990	NMSVIAHVDHGK(1)STLSDSLVQR	4	0.26549	51	3	1	43.3802	3.46e-31	213.14	1	255.204	1.37e-49	255.2	1	221.596	2.57e-49	245.41
	A0A3F3RIV5	480	K	Tr-type G domain-containing protein	ATCC64974_57990	SGTLTTSETAHNMK(1)VMK	3	0.093713	10	3	1	119.922	4.47e-10	134.25	1	174.589	8.53e-19	174.59	1	147.639	5.58e-15	147.64
	A0A3F3RIV5	483	K	Tr-type G domain-containing protein	ATCC64974_57990	VMK(1)FSVSPVVQR	2	-0.25669	13	3	1	147.259	3.32e-08	147.26	1	114.721	9.74e-07	137.84	1	126.344	1.59e-06	131.69
	A0A3F3RIV5	497	K	Tr-type G domain-containing protein	ATCC64974_57990	SVEVK(1)NAQDLPK	2	0.33054	7	3	1	143.424	4.98e-07	143.42	1	122.392	4.66e-06	122.39	1	125.818	2.65e-06	125.82
	A0A3F3RIV5	268	K	Tr-type G domain-containing protein	ATCC64974_57990	TQPEVNGK(1)PVER	2	-0.43204	10	3	1	73.2189	0.0125817	73.219	1	79.7441	0.00089391	86.592	1	67.0193	0.0332018	67.019
	A0A3F3RIV5	260	K	Tr-type G domain-containing protein	ATCC64974_57990	WTK(1)TQPEVNGKPVER	3	0.70412	10	3	1	129.973	1.58e-14	181.4	1	127.969	1.85e-14	149.22	1	116.468	3.13e-10	153.11
	A0A3F3RJ15	380	K	PepX_C domain-containing protein	ATCC64974_59760	FFLTPK(1)R	2	-0.046383	3	3	1	119.566	0.00560634	119.57	1	116.542	0.00652597	116.54	1	131.037	0.00389003	131.04
	A0A3F3RJA2	162	K	Uncharacterized protein	ATCC64974_58100	ALQFATSDPK(1)GPVYLAGAR	2	0.28589	4	3	1	165.66	1.99e-15	165.66	1	173.984	1.09e-21	173.98	1	185.849	4.72e-22	185.85
	A0A3F3RJA2	34	K	Uncharacterized protein	ATCC64974_58100	GQK(0.999)EK(0.001)PNAFPK	3	-0.45665	3	3	0.999342	31.8167	0.00283434	86.014	0.982155	17.4067	0.0575398	43.419	0.994349	22.4545	0.0325889	54.784
	A0A3F3RJA2	147	K	Uncharacterized protein	ATCC64974_58100	NIK(1)QMVNR	2	-0.31723	4	3	1	73.2482	0.0152793	73.248	1	73.2482	0.0152793	73.248	1	77.9225	0.0110725	77.923
	A0A3F3RJK1	87	K	3-isopropylmalate dehydratase	ATCC64974_61530	NVDEFIK(1)ENDSR	2	-0.59948	4	3	1	107.994	2.94e-05	107.99	1	139.276	1.01e-06	139.28	1	76.7593	0.0015392	76.759
	A0A505IK51	242	K	Tyrosine--tRNA ligase	CAN33_008955	IDLLESVDSIK(1)K	2	0.39367	4	3	1	113.24	2.79e-05	113.24	1	123.948	3.93e-06	123.95	1	124.119	4.21e-05	124.12
	A0A505IK51	146	K	Tyrosine--tRNA ligase	CAN33_008955	LSSVVSEHDAK(1)R	3	0.23708	3	3	1	127.715	3.3e-06	127.71	1	96.8199	0.000111089	96.82	1	100.376	2.12e-05	100.38
	A0A3F3RL63	23	K	Amino acid kinase family protein	ATCC64974_65900	AGAAAK(1)AVIK	2	-0.022246	3	3	1	79.4891	0.00491566	79.489	1	87.8065	0.00344491	87.806	1	87.8065	0.00344491	87.806
	A0A3F3RL63	112	K	Amino acid kinase family protein	ATCC64974_65900	K(1)LYDVDTVK	2	-0.2718	12	3	1	73.8853	0.00176156	104.82	1	120.062	0.00064943	120.06	1	117.136	0.000862979	117.14
	A0A3F3RL63	120	K	Amino acid kinase family protein	ATCC64974_65900	LYDVDTVK(1)VNTLVRPDGLK	3	-0.51835	17	3	1	165.66	1.16e-15	165.66	1	99.0922	4.38e-10	135.09	1	89.5065	6.94e-22	177.03
	A0A3F3RL63	131	K	Amino acid kinase family protein	ATCC64974_65900	VNTLVRPDGLK(1)K	3	0.37711	22	3	1	75.0877	0.000129402	127.71	1	54.8978	0.000132276	96.745	1	94.0232	0.000132276	96.745
	A0A3F3RL63	72	K	Amino acid kinase family protein	ATCC64974_65900	LDAHK(1)VILYPLNTESAMK	3	-0.93077	8	3	1	54.1432	0.000452396	78.78	1	52.8138	0.00488826	63.998	1	52.7314	0.00848607	54.511
	A0A3F3RL63	85	K	Amino acid kinase family protein	ATCC64974_65900	VILYPLNTESAMK(1)K	3	0.013306	11	3	1	99.9412	3.73e-06	101.32	1	109.442	3.73e-06	109.44	1	82.0687	8.94e-06	99.941
	A0A3F3RLG3	150	K	Uncharacterized protein	ATCC64974_66060	LFYEK(1)LPGDIANR	2	2.4289	3	3	1	80.9595	0.000861	80.96	1	99.9412	1.04e-05	99.941	1	88.0923	0.000534586	88.092
	A0A3F3RLN9	385	K	Uncharacterized protein	ATCC64974_67100	DVDPEFGTGAVK(1)ITPAHDFNDFNR	3	-1.2431	3	3	1	130.829	4.29e-11	130.83	1	146.254	2.55e-12	146.25	1	147.265	3.36e-16	147.26
	A0A3F3RLN9	993	K	Uncharacterized protein	ATCC64974_67100	EVALEQEHK(1)AK	3	-0.19323	3	3	1	67.2143	0.00646433	67.214	1	75.4158	0.00125603	75.416	1	59.1984	0.0115548	59.198
	A0A3F3RLN9	752	K	Uncharacterized protein	ATCC64974_67100	FVLGK(1)LGDNFKPK	3	0.0080047	3	3	1	77.7122	4.92e-06	104.24	0.999998	56.3285	9.88e-05	96.059	0.999997	55.9569	0.00047079	82.069
	A0A3F3RLN9	501	K	Uncharacterized protein	ATCC64974_67100	GEIVIKPESAEK(1)SYYR	3	0.63031	5	3	0.999981	47.1506	5.17e-10	132.64	0.989508	19.7456	0.000388659	81.01	0.999971	45.402	1.16e-06	113.88
	A0A3F3RLN9	686	K	Uncharacterized protein	ATCC64974_67100	LLTGNLAEK(1)EVATATR	2	-0.50606	3	3	1	165.155	5.6e-15	165.16	1	187.776	2.33e-18	187.78	1	219.972	6.97e-29	219.97
	A0A3F3RLN9	768	K	Uncharacterized protein	ATCC64974_67100	TGK(1)ESLSER	2	-1.9101	3	3	1	79.07	0.00613865	79.07	1	65.2776	0.0206113	65.278	1	62.1662	0.0247076	62.166
[truncated: 3,402 more rows]
