# Supplementary material for: Proteome-Wide Analysis of Lysine 2-Hydroxyisobutyrylation in Aspergillus niger in Peanuts
Source: Front Microbiol. 2021 Aug 18;12:719337. doi: 10.3389/fmicb.2021.719337 (PMC8418202; doi:10.3389/fmicb.2021.719337)
Supplement: Supplementary file 8 [file Table_8.XLSX]

## Sheet: ident
GO Terms Level 1	GO Terms Description	GO Terms Level	GO Terms ID	Mapping	Background	All Mapping	All Background	Fold Enrichment	Fisher' exact test P value	-log10(p value)	Related Protein
Cellular Component	cytosolic small ribosomal subunit	5	GO:0022627	33	70	886	8572	4.56	1.34004e-13	12.87	A0A100IDB5 A0A100IQM2 A0A254TXG0 A0A254TX61 A0A124BVY0 A0A100INV8 A0A100ICW0 Q9UVJ7 A0A505HS03 A0A124BY83 A0A117DUI7 A0A254TUX1 A0A124BY40 A0A100IF42 A0A505I085 A0A100ISE5 A0A254UC33 A0A124BXS0 A0A100I4E7 A0A100IN64 A0A117DXG2 A0A254TW71 A0A117DWG1 A0A117E3B8 A0A117E3C1 A0A100I4G5 A0A100IDV1 A0A505I9T1 A0A3F3RVL6 A0A100IS99 A0A254TS06 A0A505IL81 A0A100INW8
	cytosolic ribosome	6	GO:0022626	73	185	886	8572	3.82	2.00506e-13	12.7	A0A3F3RF64 A0A100IDB5 A0A254TUY7 A0A3F3RV95 A0A100IQM2 A0A505I3R3 A0A3F3RPC8 A0A3F3RPA6 A0A100INV8 A0A100ICW0 A0A124BY83 A0A100INE3 A0A117DUI7 A0A3F3RU44 A0A3F3RYP0 A0A505I085 A0A100ISE5 A0A124BWU1 A0A254UC33 A0A3F3RBX6 A0A124BXS0 A0A254TW71 A0A100ITR3 A0A254TZU8 A0A100IN64 A0A117E3B8 A0A100I2S2 A0A254UEZ9 A0A100I4G5 A0A254U846 A0A100IDV1 A0A254TS06 A0A100IS99 A0A505IL81 A0A3F3RXQ5 A0A100I3L9 A0A…
	cytosolic large ribosomal subunit	5	GO:0022625	38	93	886	8572	3.95	2.05169e-13	12.69	A0A100I3L9 A0A254TUY7 A0A3F3RV95 A0A254U1R5 A0A505I3R3 A0A3F3RPC8 A0A124BVY0 A0A3F3RPA6 A0A3F3R4P5 A0A100INE3 A0A100INS5 A0A3F3RU44 A0A3F3RYP0 A0A3F3RHI4 A0A254TTD9 A0A100ID24 A0A3F3R6E3 A0A100ID66 A0A124BWU1 A0A3F3RX81 A0A100IKQ6 A0A3F3RH41 A0A3F3RBX6 A0A100IBT7 A0A124BX78 A0A254TZU8 A0A100ITR3 A0A505IHU3 A0A254TNR8 A0A3F3R849 A0A100I2S2 A0A100IPI2 A0A254UEZ9 A0A505ILC0 A0A254U846 A0A3F3RYS9 A0A…
	ribosome	5	GO:0005840	84	331	886	8572	2.46	3.2475e-13	12.49	A0A3F3RF64 A0A516AFQ5 A0A100IDB5 A0A254TUY7 A0A3F3RV95 A0A100IQM2 A0A505I3R3 A0A3F3RPC8 A0A3F3RCJ9 A0A3F3RPA6 A0A100INV8 A0A100ICW0 A0A124BY83 A0A100INE3 A0A3F3RI40 A0A117DUI7 A0A3F3RU44 A0A3F3RYP0 A0A505I085 A0A100ISE5 A0A124BWU1 A0A254UC33 A0A3F3RBX6 A0A124BXS0 A0A254TW71 A0A100ITR3 A0A254TZU8 A0A100IN64 A0A3F3RY70 A0A117E3B8 A0A100I2S2 A0A254UEZ9 A0A100I4G5 A0A3F3R2N9 A0A254U846 A0A100IDV1 A0A…
	cytosolic proteasome complex	6	GO:0031597	26	52	886	8572	4.84	6.18838e-13	12.21	A0A254UCW7 A0A254UF75 A0A254TLK1 A0A3F3RMI7 A0A254TL31 A0A100INM0 A0A254UGA1 A0A3F3RIN5 A0A254UF33 A0A254TSQ9 A0A3F3RPJ4 A0A254TWG1 A0A254TLK6 A0A100INK1 A0A254TM12 A0A117DX69 A0A254TTT7 A0A254U5V5 A0A117E0E7 Q3MSU5 A0A117E1L4 A0A100IRG2 A0A254UDA7 A0A100ID42 A0A254TM79 A0A254UC87
	cytosol	2	GO:0005829	273	1350	886	8572	1.96	5.31897e-12	11.27	A0A254U2Y7 A0A100IDB5 A0A254TQN9 A0A505I3R3 A0A100INV8 A0A254TLY2 A0A254TUV7 A0A100INI1 A0A254U4Q3 A0A254TYP4 A0A3F3RQZ2 A0A505I085 A0A100ISE5 A0A254TZX9 A0A100II28 A0A254UGA1 B6V7E4 A0A3F3RCD5 A0A3F3RJK3 A0A100ICI1 A0A3F3RW63 A0A100INK1 A0A254UGS3 A0A100IN64 A0A3F3RJ71 A0A254UB25 A0A505IJF5 A0A254UI91 A0A3F3RII2 A0A100I4G5 A0A505IBT6 A0A254TM00 A0A254U220 A0A254U846 A0A117E1L4 A0A3F3RYA0 A0A505H…
	proteasome storage granule	7	GO:0034515	22	42	886	8572	5.07	1.10157e-11	10.96	A0A254UCW7 A0A254UF75 A0A254TLK1 A0A254TL31 A0A100INM0 A0A254UGA1 A0A3F3RIN5 A0A254UF33 A0A254TSQ9 A0A3F3RPJ4 A0A254TWG1 A0A254TM12 A0A117DX69 A0A254TTT7 A0A254U5V5 A0A117E0E7 Q3MSU5 A0A117E1L4 A0A254UDA7 A0A100ID42 A0A254TM79 A0A254UC87
	ribosomal subunit	3	GO:0044391	70	273	886	8572	2.48	1.2876e-11	10.89	A0A100IDB5 A0A254TUY7 A0A3F3RV95 A0A100IQM2 A0A505I3R3 A0A3F3RPC8 A0A3F3RPA6 A0A100INV8 A0A100ICW0 A0A124BY83 A0A100INE3 A0A117DUI7 A0A3F3RU44 A0A3F3RYP0 A0A505I085 A0A100ISE5 A0A124BWU1 A0A254UC33 A0A3F3RBX6 A0A124BXS0 A0A254TW71 A0A100ITR3 A0A254TZU8 A0A100IN64 A0A117E3B8 A0A100I2S2 A0A254UEZ9 A0A100I4G5 A0A254U846 A0A100IDV1 A0A254TS06 A0A100IS99 A0A505IL81 A0A3F3RXQ5 A0A100I3L9 A0A254U1R5 A0A…
Molecular Function	structural constituent of ribosome	2	GO:0003735	67	240	827	7667	2.59	5.6762e-12	11.25	A0A100IDB5 A0A254TUY7 A0A3F3RV95 A0A100IQM2 A0A505I3R3 A0A3F3RPC8 A0A3F3RPA6 A0A100INV8 A0A100ICW0 A0A100INE3 A0A117DUI7 A0A3F3RU44 A0A3F3RYP0 A0A505I085 A0A100ISE5 A0A124BWU1 A0A254UC33 A0A3F3RBX6 A0A124BXS0 A0A254TW71 A0A100ITR3 A0A254TZU8 A0A100IN64 A0A117E3B8 A0A100I2S2 A0A254UEZ9 A0A100I4G5 A0A254U846 A0A100IDV1 A0A254TS06 A0A100IS99 A0A3F3RXQ5 A0A100I3L9 A0A254U1R5 A0A254TXG0 A0A124BVY0 Q9U…
	oxidoreductase activity	2	GO:0016491	118	639	827	7667	1.71	9.02877e-10	9.04	A0A254TNP1 A0A254TZR2 A0A3F3RJG6 A0A254TQN9 A0A254UEP0 A0A254TNG9 A0A505HKX8 A0A3F3RW14 A0A505IJ44 A0A254TL07 Q5GN51 A0A254U3W5 A0A3F3RGI4 A0A3F3RXT5 A0A254U1U4 A0A3F3RKA4 A0A254UMI2 A0A254U842 A0A254UF98 A0A254TYP4 A0A100IBR3 A0A254U6N6 A0A254U9R6 A0A254UC56 O93914 A0A124BXH6 A0A254U2V5 A0A3F3R4V0 A0A254TV57 A0A254TS45 A0A505IHC7 B6V7E4 A0A3F3RCD5 A0A254TWP9 A0A3F3RJK3 A0A254TZJ1 Q068V7 A0A254TR…
	unfolded protein binding	3	GO:0051082	32	125	827	7667	2.37	2.03906e-06	5.69	A0A254TYH8 A0A254U386 A0A100IN38 A0A254TZL9 Q8WZI9 A0A3F3R7T9 A0A254UII4 A0A3F3R4D7 A0A254U4S7 A0A254TQL7 A0A254U4B0 A0A254TRD6 A0A254UE53 A0A3F3RCJ9 A0A124BY49 A0A254UG29 A0A124BX09 A0A100I2H5 A0A3F3RII2 A0A3F3R2N9 A0A254TRI2 A0A3F3RIK3 Q6A596 A0A124BXS3 A0A3F3RTB3 A0A254TXN0 Q5U9X2 A0A505I569 A0A100IIS3 A0A254TSY6 A0A254UEL5 A0A254U4K8
	translation factor activity, RNA binding	3	GO:0008135	30	120	827	7667	2.32	7.12047e-06	5.15	A0A3F3RF64 A0A516AFQ5 A0A254TSQ5 A0A505HWW0 A0A505HTJ5 A0A3F3RL75 A0A505HV17 A0A254UCH7 A0A254UBL4 A0A254U449 A0A100INZ6 A0A3F3RY70 A0A3F3RT05 A0A254UC65 A0A254UGZ6 A0A124BY83 A0A505ITF1 A0A505IKW2 A0A3F3RHS3 A0A254U244 A0A3F3RI40 A0A3F3RIV5 A0A505I5B4 A0A117E2I4 A0A254TYV5 A0A505IL81 A0A254TXT6 A0A100IUF1 A0A3F3RL65 A0A117DUM5
	ligase activity	2	GO:0016874	41	190	827	7667	2	8.97991e-06	5.05	A0A254TVR5 A0A254U480 Q5RL91 A0A254UEM4 A0A254TZY9 A0A3F3RLZ1 A0A100IJ87 A0A254U624 A0A100IGI7 A0A3F3R627 A0A3F3RBN0 A0A254TX37 A0A3F3RGN2 A0A124BXV3 A0A254U4A9 A0A3F3RQX8 A0A3F3REY0 A0A254U1F2 A0A254U6T1 A0A254TQ17 A0A100I6J3 A0A254TMA6 A0A254U3C5 A0A254TX79 A0A3F3RA69 A0A505IK51 A0A254TRK3 A0A254UD56 A0A117DZN4 A0A505I3R0 A0A3F3RQV9 A0A254TZE0 A0A254TXQ3 A0A254U7B9 A0A254UGF0 A0A254U0U6 A0A505H…
	translation initiation factor activity	4	GO:0003743	21	75	827	7667	2.6	2.73889e-05	4.56	A0A254TSQ5 A0A505HWW0 A0A505HTJ5 A0A505HV17 A0A254U449 A0A100INZ6 A0A254UC65 A0A254UGZ6 A0A505ITF1 A0A124BY83 A0A505IKW2 A0A3F3RHS3 A0A254U244 A0A3F3RI40 A0A505I5B4 A0A117E2I4 A0A254TYV5 A0A505IL81 A0A254TXT6 A0A100IUF1 A0A117DUM5
	peroxidase activity	2	GO:0004601	15	46	827	7667	3.02	5.62557e-05	4.25	A0A254U1U4 A0A254UG28 A0A117E1Y2 A0A3F3RCD5 A0A254TZU6 A0A254TWV1 A0A3F3RW14 A0A254TZJ1 A0A254TYP4 A0A254TUU7 A0A254TRP6 A0A254TL07 A0A100I1U7 A0A505HW17 A0A254U0S5
	aminoacyl-tRNA ligase activity	4	GO:0004812	18	66	827	7667	2.53	0.000147103	3.83	A0A254TVR5 A0A254UEM4 A0A254TZY9 A0A100I6J3 A0A254U3C5 A0A254TMA6 A0A254TX79 A0A100IJ87 A0A254U624 A0A505IK51 A0A117DZN4 A0A505I3R0 A0A254TXQ3 A0A124BXV3 A0A254U4A9 A0A254U0U6 A0A254UBT5 A0A3F3RQX8
Biological Process	cytoplasmic translation	6	GO:0002181	123	333	902	8848	3.62	8.3757e-35	34.08	A0A3F3RF64 A0A516AFQ5 A0A100IDB5 A0A254UEM4 A0A254TUY7 A0A3F3RV95 A0A100IQM2 A0A505I3R3 A0A505HV17 A0A3F3RPC8 A0A3F3RPA6 A0A100INV8 A0A100ICW0 A0A124BY83 A0A505IKW2 A0A100INE3 A0A3F3RI40 A0A117DUI7 A0A3F3RU44 A0A3F3RYP0 A0A505I5B4 A0A117E2I4 A0A505I085 A0A3F3RKX6 A0A100ISE5 A0A124BWU1 A0A254UC33 A0A100I6J3 A0A3F3RBX6 A0A505HWW0 A0A505HTJ5 A0A124BXS0 A0A117DZN4 A0A254TW71 A0A100ITR3 A0A254TZU8 A0A…
	purine ribonucleotide metabolic process	6	GO:0009150	66	251	902	8848	2.58	6.153e-12	11.21	A0A254TXX4 A0A3F3RLZ1 A0A3F3RBN0 A0A254TX37 A0A3F3RGI4 Q9G1V2 A0A254TLY2 A0A3F3RGN2 A0A254TRZ7 A0A254U2M0 A0A254U842 A0A505ISW5 A0A254U2N8 A0A254TUL3 A0A3F3R4V0 A0A254TRR0 A0A3F3RU15 A0A254U7X1 A0A254U043 A0A254U566 A0A254TZE0 A0A254TM00 A0A254UGF0 A0A254U3Q8 A0A254UBY1 A0A254TNJ6 A0A254U446 Q6ZYP7 A0A254UBQ6 A0A3F3R3C3 A0A505IC04 A0A254TTU0 A0A117E1J4 Q9P8D6 A0A254TZV6 A0A254UGC9 A0A254UG69 A0A2…
	purine nucleoside monophosphate metabolic process	6	GO:0009126	47	167	902	8848	2.76	4.19746e-11	10.38	A0A3F3R3C3 A0A254TTU0 A0A505IC04 A0A254TZV6 A0A254UG69 A0A3F3RBN0 Q9G1V2 A0A254TUJ0 A0A254TLY2 A0A3F3RGN2 A0A254UCQ3 A0A254TU37 A0A254U842 A0A505ISW5 Q874Q3 A0A254TSE5 A0A254U2N8 A0A505I9P1 A0A254TMY5 A0A3F3R4V0 A0A254U1F2 A0A254U2Q7 A0A254TRR0 A0A3F3RU15 A0A254U7X1 A0A254TRU8 A0A3F3RGJ3 A0A100I355 A0A3F3RJX3 A0A254U043 A0A254U234 A0A254U566 A0A3F3R620 A0A254TZE0 A0A254TZU7 Q33798 A0A254UBN4 A0A2…
	purine ribonucleotide biosynthetic process	7	GO:0009152	41	139	902	8848	2.89	1.53948e-10	9.81	A0A254TXX4 A0A254TTU0 A0A505IC04 A0A117E1J4 A0A254UGC9 A0A254UG69 A0A3F3RBN0 A0A3F3RGI4 A0A254TLY2 A0A3F3RGN2 A0A254UCQ3 A0A254TU37 A0A254UE77 A0A505ISW5 A0A505I5V3 Q874Q3 A0A254TSE5 A0A254U1F2 A0A254U2Q7 A0A254TRR0 A0A254U7X1 A0A3F3RGJ3 A0A100I355 A0A254U043 A0A254U234 A0A254U566 A0A3F3RQV9 A0A254TZE0 A0A254TZU7 A0A254UBN4 A0A254TM00 A0A254TSD0 A0A254U3Q8 A0A254UJN4 A0A254UGF0 A0A254UBY1 A0A3F3R…
	purine nucleotide biosynthetic process	6	GO:0006164	41	139	902	8848	2.89	1.53948e-10	9.81	A0A254TXX4 A0A254TTU0 A0A505IC04 A0A117E1J4 A0A254UGC9 A0A254UG69 A0A3F3RBN0 A0A3F3RGI4 A0A254TLY2 A0A3F3RGN2 A0A254UCQ3 A0A254TU37 A0A254UE77 A0A505ISW5 A0A505I5V3 Q874Q3 A0A254TSE5 A0A254U1F2 A0A254U2Q7 A0A254TRR0 A0A254U7X1 A0A3F3RGJ3 A0A100I355 A0A254U043 A0A254U234 A0A254U566 A0A3F3RQV9 A0A254TZE0 A0A254TZU7 A0A254UBN4 A0A254TM00 A0A254TSD0 A0A254U3Q8 A0A254UJN4 A0A254UGF0 A0A254UBY1 A0A3F3R…
	ribonucleoside monophosphate metabolic process	6	GO:0009161	50	194	902	8848	2.53	3.2107e-10	9.49	A0A3F3R3C3 A0A254TTU0 A0A505IC04 A0A254TZV6 A0A3F3RLG3 A0A254UG69 A0A3F3RBN0 A0A505I8G8 Q9G1V2 A0A254TUJ0 A0A254TLY2 A0A3F3RGN2 A0A254UCQ3 A0A254TU37 A0A254U842 A0A505ISW5 Q874Q3 A0A254TSE5 A0A254U2N8 A0A505I9P1 A0A254TMY5 A0A3F3R4V0 A0A254U1F2 A0A254U2Q7 A0A254TRR0 A0A3F3RU15 A0A254U7X1 A0A254TRU8 A0A3F3RGJ3 A0A100I355 A0A3F3RJX3 A0A254U043 A0A254U7U3 A0A254U234 A0A254U566 A0A3F3R620 A0A254TZE0 …
	ribonucleotide biosynthetic process	6	GO:0009260	45	167	902	8848	2.64	5.30953e-10	9.27	A0A254TXX4 A0A254TTU0 A0A505IC04 A0A117E1J4 A0A254UGC9 A0A3F3RLG3 A0A254UG69 A0A3F3RBN0 A0A505I8G8 A0A3F3RGI4 A0A254TLY2 A0A3F3RGN2 A0A254UCQ3 A0A254TU37 A0A254UE77 A0A505ISW5 A0A505I5V3 Q874Q3 A0A254TSE5 A0A254U1F2 A0A254U2Q7 A0A3F3R520 A0A254TRR0 A0A254U7X1 A0A3F3RGJ3 A0A100I355 A0A254U7U3 A0A254U043 A0A254U234 A0A254U566 A0A3F3RQV9 A0A254TZE0 A0A254TZU7 A0A254UBN4 A0A254TM00 A0A254TSD0 A0A254U…
	dicarboxylic acid metabolic process	6	GO:0043648	37	127	902	8848	2.86	1.79442e-09	8.75	A0A3F3R3C3 A0A505HXG0 Q5RL91 A0A254TQN9 Q9P8D6 A0A3F3R979 A0A254TNG9 A0A505HKX8 A0A254UGC9 A0A254U3W5 A0A254TX37 A0A254U436 A0A3F3RW95 A0A254TQB3 A0A254TN74 A0A254UMW5 A0A3F3RLK4 A0A100IBA4 A0A254UC56 A0A254TSE5 A0A124BXH6 A0A254U1F2 B6V7E4 A0A254U5Y7 A0A3F3RVP4 A0A254TZZ8 A0A254U8U7 A0A254TRK3 A0A254TUX3 A0A254UP05 A0A124BY62 A0A100ISA0 A0A3F3RFJ2 Q58FL2 A0A254UGJ9 A0A254UGF0 A0A3F3RPL3
	ribonucleoside triphosphate metabolic process	6	GO:0009199	40	151	902	8848	2.6	8.37237e-09	8.08	A0A3F3R3C3 A0A505IC04 A0A254TZV6 A0A254UG69 A0A3F3RGI4 Q9G1V2 A0A254TUJ0 A0A254TLY2 A0A254UCQ3 A0A254TU37 A0A254U842 A0A505ISW5 Q874Q3 A0A254U2N8 A0A505I9P1 A0A254TMY5 A0A3F3R4V0 A0A3F3R520 A0A254U2Q7 A0A254TRR0 A0A3F3RU15 A0A254U7X1 A0A254TRU8 A0A100I355 A0A3F3RJX3 A0A254U043 A0A254U234 A0A254U566 A0A3F3R620 Q33798 A0A254UBN4 A0A254TM00 A0A3F3R4N4 A0A254TSD0 A0A505HU91 A0A254U3Q8 A0A254UBY1 A0A2…
	monocarboxylic acid metabolic process	6	GO:0032787	66	324	902	8848	2	2.06046e-08	7.69	A0A254TXX4 A0A254TQN9 A0A254UB80 A0A3F3RLZ1 A0A254U342 A0A3F3R627 A0A254UG29 A0A254TLY2 A0A3F3RKA4 A0A254TUV7 A0A254TUU2 A0A3F3RW28 A0A100IBA4 A0A3F3REY0 A0A254TRR0 A0A254U7X1 A0A254TUX3 A0A254UER8 A0A100ISA0 A0A254TWH5 A0A254U566 Q58FL2 A0A254UBY1 A0A254TNJ6 A0A254U446 A0A254TPL4 Q6ZYP7 A0A3F3RPZ6 A0A254UBQ6 A0A254TZC1 A0A505IC04 A0A117E1J4 Q9P8D6 A0A254U766 A0A254TZV6 A0A254UGC9 A0A254UFD2 A0A5…
	purine nucleoside triphosphate metabolic process	6	GO:0009144	39	155	902	8848	2.47	5.94985e-08	7.23	A0A3F3R3C3 A0A505IC04 A0A254TZV6 A0A254UG69 A0A3F3RGI4 Q9G1V2 A0A254TUJ0 A0A254TLY2 A0A254UCQ3 A0A254TU37 A0A254U842 A0A505ISW5 Q874Q3 A0A254U2N8 A0A505I9P1 A0A254TMY5 A0A3F3R4V0 A0A254U2Q7 A0A254TRR0 A0A3F3RU15 A0A254U7X1 A0A254TRU8 A0A100I355 A0A3F3RJX3 A0A254U043 A0A254U234 A0A254U566 A0A3F3R620 Q33798 A0A254UBN4 A0A254TM00 A0A3F3R4N4 A0A254TSD0 A0A505HU91 A0A254U3Q8 A0A254UBY1 A0A254TNJ6 A0A2…
	ribonucleoside monophosphate biosynthetic process	7	GO:0009156	33	120	902	8848	2.7	6.42012e-08	7.19	A0A254TTU0 A0A505IC04 A0A3F3RLG3 A0A254UG69 A0A3F3RBN0 A0A505I8G8 A0A254TLY2 A0A3F3RGN2 A0A254UCQ3 A0A254TU37 A0A505ISW5 Q874Q3 A0A254TSE5 A0A254U1F2 A0A254U2Q7 A0A254TRR0 A0A254U7X1 A0A100I355 A0A3F3RGJ3 A0A254U043 A0A254U7U3 A0A254U234 A0A254U566 A0A254TZE0 A0A254TZU7 A0A254UBN4 A0A254TSD0 A0A254U3Q8 A0A254UGF0 A0A254UBY1 A0A254TNJ6 A0A254U446 A0A3F3RLS5
	nucleoside monophosphate biosynthetic process	6	GO:0009124	33	127	902	8848	2.55	2.77473e-07	6.56	A0A254TTU0 A0A505IC04 A0A3F3RLG3 A0A254UG69 A0A3F3RBN0 A0A505I8G8 A0A254TLY2 A0A3F3RGN2 A0A254UCQ3 A0A254TU37 A0A505ISW5 Q874Q3 A0A254TSE5 A0A254U1F2 A0A254U2Q7 A0A254TRR0 A0A254U7X1 A0A100I355 A0A3F3RGJ3 A0A254U043 A0A254U7U3 A0A254U234 A0A254U566 A0A254TZE0 A0A254TZU7 A0A254UBN4 A0A254TSD0 A0A254U3Q8 A0A254UGF0 A0A254UBY1 A0A254TNJ6 A0A254U446 A0A3F3RLS5
	positive regulation of proteolysis	7	GO:0045862	32	126	902	8848	2.49	7.32401e-07	6.14	A0A254UCW7 A0A254U4D7 A0A254UF75 A0A505HWN1 A0A254TLK1 A0A3F3RMI7 A0A254TL31 A0A254TSQ5 A0A100INM0 A0A254UGA1 A0A3F3RIN5 A0A254UF33 A0A254TSQ9 A0A3F3RPJ4 A0A254TWG1 A0A254TLK6 A0A100INK1 A0A254TM12 A0A117DX69 A0A254TTT7 A0A254TSN2 A0A254U5V5 A0A117E0E7 Q3MSU5 A0A117E1L4 A0A100IRG2 A0A254UDA7 A0A100ID42 A0A254UGN7 A0A254TM79 Q3MU67 A0A254UC87

## Sheet: ident GO2Protein
GO Terms Level 1	GO Terms ID	GO Terms Level	GO Terms Description	Fisher's exact test P value	Protein accession	Position	Amino acid	Protein description	Gene name	Modified sequence	Charge	Mass error [ppm]	MS/MS Count	Num. of Rep.	Localization prob Exp.1	Score diff Exp.1	PEP Exp.1	Score Exp.1	Localization prob Exp.2	Score diff Exp.2	PEP Exp.2	Score Exp.2	Localization prob Exp.3	Score diff Exp.3	PEP Exp.3	Score Exp.3
Cellular Component	GO:0098800	3	inner mitochondrial membrane protein complex	1.30076e-06	A0A3F3R3C3	231	K	"Succinate dehydrogenase [ubiquinone] iron-sulfur subunit, mitochondrial"	ATCC64974_3750	DEK(1)TAER	2	-0.31819	4	3	1	77.0717	0.0258737	77.072	1	73.2075	0.0312158	73.208	1	58.9807	0.0556794	58.981
Cellular Component	GO:0098800	3	inner mitochondrial membrane protein complex	1.30076e-06	A0A3F3R3C3	272	K	"Succinate dehydrogenase [ubiquinone] iron-sulfur subunit, mitochondrial"	ATCC64974_3750	AIAEIK(1)K	2	0.54458	3	3	1	64.7574	0.062447	64.757	1	76.0346	0.0364098	76.035	1	72.1384	0.0451217	72.138
Cellular Component	GO:0098800	3	inner mitochondrial membrane protein complex	1.30076e-06	A0A3F3R3C3	46	K	"Succinate dehydrogenase [ubiquinone] iron-sulfur subunit, mitochondrial"	ATCC64974_3750	VK(1)TFHVYR	3	0.40011	6	3	1	108.743	0.00104291	108.74	1	93.6488	0.00248376	93.649	1	104.2	0.00124167	104.2
Cellular Component	GO:0098800	3	inner mitochondrial membrane protein complex	1.30076e-06	A0A3F3R3C3	61	K	"Succinate dehydrogenase [ubiquinone] iron-sulfur subunit, mitochondrial"	ATCC64974_3750	WNPDQPTEK(1)PK	2	0.41218	3	3	1	72.6199	0.00638902	72.62	1	106.379	6.74e-05	106.38	1	62.7994	0.0195323	62.799
Cellular Component	GO:0098800	3	inner mitochondrial membrane protein complex	1.30076e-06	A0A3F3R3C3	160	K	"Succinate dehydrogenase [ubiquinone] iron-sulfur subunit, mitochondrial"	ATCC64974_3750	SIK(1)PYLQR	2	-0.66066	3	3	1	57.0474	0.0376253	57.047	1	67.1694	0.0236639	67.169	1	61.9623	0.0308461	61.962
Cellular Component	GO:0098800	3	inner mitochondrial membrane protein complex	1.30076e-06	A0A3F3R3C3	236	K	"Succinate dehydrogenase [ubiquinone] iron-sulfur subunit, mitochondrial"	ATCC64974_3750	K(1)AALDNSMSVYR	2	-0.8633	5	3	1	99.8441	3.69e-07	145.29	1	177.833	1.92e-11	177.83	1	91.3069	4.27e-08	148.62
Cellular Component	GO:0098800	3	inner mitochondrial membrane protein complex	1.30076e-06	A0A3F3R3C3	129	K	"Succinate dehydrogenase [ubiquinone] iron-sulfur subunit, mitochondrial"	ATCC64974_3750	IPTDTAK(1)ESR	2	-2.778	12	3	1	97.7338	0.000385255	110.93	1	107.055	7.35e-05	124.67	1	71.159	0.000288177	114.86
Cellular Component	GO:0098800	3	inner mitochondrial membrane protein complex	1.30076e-06	A0A3F3R3C3	86	K	"Succinate dehydrogenase [ubiquinone] iron-sulfur subunit, mitochondrial"	ATCC64974_3750	IK(1)NEMDPTLTFR	2	-0.23916	6	3	1	122.52	4.44e-06	122.52	1	102.52	3.88e-05	102.52	1	117.704	1.27e-05	117.7
Cellular Component	GO:0098800	3	inner mitochondrial membrane protein complex	1.30076e-06	A0A254UFT4	126	K	EthD domain family protein	ATCC64974_91880	APVVNPADK(1)YQDK	2	0.97032	6	3	1	107.105	7.21e-06	107.11	1	117.203	2.75e-06	117.2	1	102.505	9.24e-06	102.5
Cellular Component	GO:0098800	3	inner mitochondrial membrane protein complex	1.30076e-06	A0A254UG69	27	K	Pre-mRNA splicing Prp18-interacting factor family protein	ATCC64974_94160	IASPNAIGAAK(1)DAAR	2	-0.24957	6	3	1	144.289	1.73e-10	144.29	1	141.552	3.34e-10	141.55	1	144.289	1.73e-10	144.29
Cellular Component	GO:0098800	3	inner mitochondrial membrane protein complex	1.30076e-06	A0A254UG69	51	K	Pre-mRNA splicing Prp18-interacting factor family protein	ATCC64974_94160	GAAPEVK(1)PTGIIGR	2	-0.1773	5	3	1	104.696	5.23e-06	104.7	1	134.043	5.79e-09	134.04	1	103.834	5.47e-06	103.83
Cellular Component	GO:0098800	3	inner mitochondrial membrane protein complex	1.30076e-06	A0A254TPN8	181	K	RpsU-divergently transcribed protein	ATCC64974_97720	IK(1)EAYGIEVPTTAPAS	2	0.82135	3	3	1	83.54	0.000578278	83.54	1	85.4687	0.000509189	85.469	1	83.54	0.000578278	83.54
Cellular Component	GO:0098800	3	inner mitochondrial membrane protein complex	1.30076e-06	A0A254TPN8	133	K	RpsU-divergently transcribed protein	ATCC64974_97720	K(1)NTDIDEFER	2	0.41221	5	3	1	150.457	1.53e-06	150.46	1	134.13	5.9e-05	134.13	1	131.116	7.22e-05	131.12
Cellular Component	GO:0098800	3	inner mitochondrial membrane protein complex	1.30076e-06	Q9G1V2	35	K	Cytochrome c oxidase subunit 1 (Fragment)	cox1	SQESSTFFTLK(1)QPTEWQER	3	0.84709	3	3	1	80.7332	0.000310538	80.733	1	58.7117	0.00595427	58.712	1	43.3276	0.0255783	43.328
Cellular Component	GO:0098800	3	inner mitochondrial membrane protein complex	1.30076e-06	A0A254TUJ0	61	K	Cytochrome b-c1 complex subunit 7	ATCC64974_77260	LPPK(1)EAYDR	2	0.80661	6	3	1	60.3978	0.0270356	60.398	1	64.6536	0.0214328	64.654	1	90.1504	0.00366757	90.15
Cellular Component	GO:0098800	3	inner mitochondrial membrane protein complex	1.30076e-06	A0A254UCQ3	42	K	"ATP synthase subunit d, mitochondrial"	ATCC64974_31330	K(1)VQILSEQAQTVDFEHYR	3	0.37659	6	3	1	216.174	3.23e-29	216.17	1	195.773	2.87e-28	195.77	1	179.098	3.75e-22	179.1
Cellular Component	GO:0098800	3	inner mitochondrial membrane protein complex	1.30076e-06	A0A254UCQ3	109	K	"ATP synthase subunit d, mitochondrial"	ATCC64974_31330	GK(1)VESELR	2	-0.60592	6	3	1	91.0686	0.0061924	91.069	1	109.714	0.00210834	109.71	1	109.714	0.00210834	109.71
Cellular Component	GO:0098800	3	inner mitochondrial membrane protein complex	1.30076e-06	A0A254UCQ3	155	K	"ATP synthase subunit d, mitochondrial"	ATCC64974_31330	TASLVSK(1)GR	2	-0.21491	6	3	1	49.4889	0.0461556	49.489	1	77.1399	0.00656911	77.14	1	52.1672	0.0378713	52.167
Cellular Component	GO:0098800	3	inner mitochondrial membrane protein complex	1.30076e-06	A0A254UCQ3	33	K	"ATP synthase subunit d, mitochondrial"	ATCC64974_31330	GQTAASLQAFK(1)K	2	-0.81378	3	3	1	112.727	2.91e-05	112.73	1	138.236	1.55e-06	138.24	1	134.99	2.09e-06	134.99
Cellular Component	GO:0098800	3	inner mitochondrial membrane protein complex	1.30076e-06	A0A254UCQ3	63	K	"ATP synthase subunit d, mitochondrial"	ATCC64974_31330	VLK(1)NQAIVNEIENHFK	3	3.7934	4	3	1	235.712	1.01e-29	235.71	1	254.579	2.32e-36	254.58	1	195.197	8.24e-23	195.2
Cellular Component	GO:0098800	3	inner mitochondrial membrane protein complex	1.30076e-06	A0A254UCQ3	164	K	"ATP synthase subunit d, mitochondrial"	ATCC64974_31330	WMPAGYK(1)ER	2	-1.7865	7	3	1	60.064	0.027475	60.064	1	68.8469	0.0159123	68.847	1	53.5969	0.0296681	57.532
Cellular Component	GO:0098800	3	inner mitochondrial membrane protein complex	1.30076e-06	A0A254UCQ3	79	K	"ATP synthase subunit d, mitochondrial"	ATCC64974_31330	NFK(1)PATYDVSR	2	0.594	6	3	1	95.0939	0.000497576	95.094	1	95.0939	0.000497576	95.094	1	85.5216	0.00137084	85.522
Cellular Component	GO:0098800	3	inner mitochondrial membrane protein complex	1.30076e-06	A0A254U842	69	K	Thioredoxin-like [2Fe-2S] ferredoxin family protein	ATCC64974_37440	LIDEILK(1)R	2	-0.64156	6	3	1	123.983	0.00113857	123.98	1	136.797	0.000746931	136.8	1	125.314	0.00109789	125.31
Cellular Component	GO:0098800	3	inner mitochondrial membrane protein complex	1.30076e-06	A0A254U842	45	K	Thioredoxin-like [2Fe-2S] ferredoxin family protein	ATCC64974_37440	NK(1)GENNPNVPFK	2	1.0921	3	3	1	172.511	1.84e-11	172.51	1	122.459	4.54e-06	122.46	1	132.79	1.8e-06	132.79
Cellular Component	GO:0098800	3	inner mitochondrial membrane protein complex	1.30076e-06	A0A254U842	260	K	Thioredoxin-like [2Fe-2S] ferredoxin family protein	ATCC64974_37440	K(1)DGALDEQTQ	2	0.98886	3	3	1	58.1324	0.0371802	58.132	1	55.7181	0.0415355	55.718	1	58.1324	0.0371802	58.132
Cellular Component	GO:0098800	3	inner mitochondrial membrane protein complex	1.30076e-06	A0A124BXS3	391	K	"Heat shock protein SSC1, mitochondrial"	ABL_05973	VTESVK(1)SMFGR	2	-0.54145	6	3	1	156.581	4.98e-08	156.58	1	101.349	7.03e-05	101.35	1	55.2612	0.000254595	97.163
Cellular Component	GO:0098800	3	inner mitochondrial membrane protein complex	1.30076e-06	A0A124BXS3	67	K	"Heat shock protein SSC1, mitochondrial"	ABL_05973	TPK(1)IIENTEGAR	2	1.5562	6	3	1	116.981	1.4e-05	116.98	1	91.3069	0.000584501	91.307	1	96.3709	0.000252169	96.371
Cellular Component	GO:0098800	3	inner mitochondrial membrane protein complex	1.30076e-06	A0A124BXS3	605	K	"Heat shock protein SSC1, mitochondrial"	ABL_05973	EK(1)IATLR	2	0.072503	8	3	1	110.31	0.00616933	110.31	1	138.831	0.00243609	138.83	1	155.377	0.00144132	155.38
Cellular Component	GO:0098800	3	inner mitochondrial membrane protein complex	1.30076e-06	A0A124BXS3	225	K	"Heat shock protein SSC1, mitochondrial"	ABL_05973	VVNEPTAAALAYGLEK(1)EADR	3	0.40321	8	3	1	204.31	2.38e-29	204.31	1	161.958	1.67e-15	161.96	1	178.555	4.38e-22	178.56
Cellular Component	GO:0098800	3	inner mitochondrial membrane protein complex	1.30076e-06	A0A124BXS3	385	K	"Heat shock protein SSC1, mitochondrial"	ABL_05973	MPK(1)VTESVK	2	-0.65506	3	3	1	52.5995	0.0373021	52.6	1	80.2397	0.00587779	80.24	1	74.5333	0.00842605	74.533
Cellular Component	GO:0098800	3	inner mitochondrial membrane protein complex	1.30076e-06	A0A124BXS3	118	K	"Heat shock protein SSC1, mitochondrial"	ABL_05973	K(1)FTDAEVQR	2	1.3967	9	3	1	105.975	0.000527456	121.73	1	110.382	0.00135594	110.38	1	121.899	0.000515355	121.9
Cellular Component	GO:0098800	3	inner mitochondrial membrane protein complex	1.30076e-06	A0A124BXS3	282	K	"Heat shock protein SSC1, mitochondrial"	ABL_05973	QIVQQFK(1)K	2	-0.13186	7	3	1	81.1906	0.0134588	81.191	1	122.128	0.00131529	122.13	1	108.087	0.00308284	108.09
Cellular Component	GO:0098800	3	inner mitochondrial membrane protein complex	1.30076e-06	A0A124BXS3	585	K	"Heat shock protein SSC1, mitochondrial"	ABL_05973	ADSVVNDTEK(1)ALK	2	0.056303	9	3	1	98.3372	1.81e-08	127.02	1	84.7337	4.31e-07	122.46	1	109.6	1.77e-10	150.49
Cellular Component	GO:0098800	3	inner mitochondrial membrane protein complex	1.30076e-06	A0A124BXS3	166	K	"Heat shock protein SSC1, mitochondrial"	ABL_05973	MK(1)ETAENYLSK	2	-0.42556	11	3	1	137.836	2.91e-06	137.84	1	148.958	7.59e-08	148.96	1	149.693	7.34e-08	149.69
Cellular Component	GO:0098800	3	inner mitochondrial membrane protein complex	1.30076e-06	A0A124BXS3	567	K	"Heat shock protein SSC1, mitochondrial"	ABL_05973	K(1)AAIEAANR	2	-0.060223	6	3	1	95.6422	0.00333463	95.642	1	83.3579	0.00707438	83.358	1	95.0902	0.00350269	95.09
Cellular Component	GO:0098800	3	inner mitochondrial membrane protein complex	1.30076e-06	A0A124BXS3	564	K	"Heat shock protein SSC1, mitochondrial"	ABL_05973	YGAQDK(1)ER	2	-1.3399	7	3	1	153.083	0.000249164	153.08	1	149.188	0.000292015	149.19	1	154.489	0.000233696	154.49
Cellular Component	GO:0098800	3	inner mitochondrial membrane protein complex	1.30076e-06	A0A124BXS3	197	K	"Heat shock protein SSC1, mitochondrial"	ABL_05973	QATK(1)DAGQIAGLNVLR	2	-0.23231	3	3	1	82.7249	0.000607474	82.725	1	70.0385	0.00680195	70.038	1	172.905	7.19e-18	172.9
Cellular Component	GO:0098800	3	inner mitochondrial membrane protein complex	1.30076e-06	A0A124BXS3	134	K	"Heat shock protein SSC1, mitochondrial"	ABL_05973	EVPYK(1)IVQHTNGDAWVEAR	3	0.096234	4	3	1	110.564	1.54e-06	110.56	1	132.897	4.81e-10	132.9	1	136.425	3.63e-10	136.43
Cellular Component	GO:0098800	3	inner mitochondrial membrane protein complex	1.30076e-06	A0A124BXS3	631	K	"Heat shock protein SSC1, mitochondrial"	ABL_05973	QK(1)TDELQNASLTLFDK	2	-1.2537	6	3	1	169.018	1.95e-15	169.02	1	149.987	1.99e-14	149.99	1	191.443	1.14e-18	191.44
Cellular Component	GO:0098800	3	inner mitochondrial membrane protein complex	1.30076e-06	A0A124BXS3	283	K	"Heat shock protein SSC1, mitochondrial"	ABL_05973	K(1)ESGLDLSGDR	2	0.021397	6	3	1	101.532	0.000115488	101.53	1	113.068	5.98e-05	113.07	1	114.239	5.41e-05	114.24
Cellular Component	GO:0098800	3	inner mitochondrial membrane protein complex	1.30076e-06	A0A124BXS3	97	K	"Heat shock protein SSC1, mitochondrial"	ABL_05973	LVGIAAK(1)R	2	-0.11234	7	3	1	114.783	0.00223995	114.78	1	117.16	0.00194071	117.16	1	117.16	0.00194071	117.16
Cellular Component	GO:0098800	3	inner mitochondrial membrane protein complex	1.30076e-06	A0A124BXS3	112	K	"Heat shock protein SSC1, mitochondrial"	ABL_05973	QAVVNPENTLFATK(1)R	2	-0.92898	7	3	1	66.5682	4.07e-14	150.05	1	158.925	1.08e-19	194.55	1	138.186	7.26e-10	138.19
Cellular Component	GO:0098800	3	inner mitochondrial membrane protein complex	1.30076e-06	A0A124BXS3	629	K	"Heat shock protein SSC1, mitochondrial"	ABL_05973	EFIAQNQSGEGTATAEEFK(1)QK	3	0.283	6	3	1	199.807	1.65e-30	199.81	1	197.413	1.85e-30	197.41	1	250.349	3.16e-49	250.35
Cellular Component	GO:0098800	3	inner mitochondrial membrane protein complex	1.30076e-06	A0A124BXS3	151	K	"Heat shock protein SSC1, mitochondrial"	ABL_05973	GQK(1)YSPSQIGGFVLNK	2	0.098665	3	3	1	180.275	4.79e-18	180.27	1	164.411	6.3e-15	164.41	1	170.423	6.24e-16	170.42
Cellular Component	GO:0098800	3	inner mitochondrial membrane protein complex	1.30076e-06	A0A124BXS3	178	K	"Heat shock protein SSC1, mitochondrial"	ABL_05973	PVK(1)NAVVTVPAYFNDSQR	3	-0.68813	3	3	1	60.9384	0.00604857	60.938	1	46.276	0.0207552	46.276	1	71.9292	0.00188046	71.929
Cellular Component	GO:0098800	3	inner mitochondrial membrane protein complex	1.30076e-06	A0A124BXS3	175	K	"Heat shock protein SSC1, mitochondrial"	ABL_05973	ETAENYLSK(1)PVK	2	0.13666	5	3	1	150.511	1.77e-06	150.51	1	165.352	7.99e-09	165.35	1	155.473	2.17e-08	155.47
Cellular Component	GO:0098800	3	inner mitochondrial membrane protein complex	1.30076e-06	A0A505ISW5	134	K	ATP synthase subunit gamma	CAN33_0050185	MLQQYPDADIVVLGEK(1)AK	3	0.6922	10	3	1	149.361	7.59e-15	149.36	1	95.4135	5.13e-10	139.11	1	56.0365	5.19e-15	153.04
Cellular Component	GO:0098800	3	inner mitochondrial membrane protein complex	1.30076e-06	A0A505ISW5	64	K	ATP synthase subunit gamma	CAN33_0050185	AQK(1)AMEDSR	2	-0.46338	14	3	1	92.2389	0.00137432	103.26	1	142.827	9.47e-05	142.83	1	108.431	0.000225151	131.12
Cellular Component	GO:0098800	3	inner mitochondrial membrane protein complex	1.30076e-06	A0A505ISW5	91	K	ATP synthase subunit gamma	CAN33_0050185	AYGQTSNTVFENAETK(0.001)PLEDK(0.999)K	3	-0.079582	6	3	0.998736	28.9767	1.58e-15	158	0.999052	30.2285	1.42e-22	186.9	0.998907	29.6093	3.59e-22	174.63
Cellular Component	GO:0098800	3	inner mitochondrial membrane protein complex	1.30076e-06	A0A505ISW5	92	K	ATP synthase subunit gamma	CAN33_0050185	K(1)TLLVVASSDK	2	2.1735	4	3	1	127.174	8.35e-06	127.17	1	121.208	2.04e-05	121.21	1	105.659	9.56e-05	105.66
Cellular Component	GO:0098800	3	inner mitochondrial membrane protein complex	1.30076e-06	A0A505ISW5	52	K	ATP synthase subunit gamma	CAN33_0050185	ITNTMK(1)VIASTR	2	-0.84614	15	3	1	211.218	5.75e-15	211.22	1	222.726	2.3e-18	222.73	1	257.194	3.32e-24	257.19
Cellular Component	GO:0098800	3	inner mitochondrial membrane protein complex	1.30076e-06	A0A505ISW5	42	K	ATP synthase subunit gamma	CAN33_0050185	SIK(1)NIEK	2	0.46196	5	3	1	87.4761	0.0178612	87.476	1	101.721	0.00808287	101.72	1	113.256	0.00551293	113.26
Cellular Component	GO:0098800	3	inner mitochondrial membrane protein complex	1.30076e-06	A0A505ISW5	136	K	ATP synthase subunit gamma	CAN33_0050185	AK(1)AQLSR	2	-0.14666	5	3	1	98.4581	0.00940395	98.458	1	98.4581	0.00940395	98.458	1	101.601	0.00810976	101.6
Cellular Component	GO:0098800	3	inner mitochondrial membrane protein complex	1.30076e-06	A0A505ISW5	46	K	ATP synthase subunit gamma	CAN33_0050185	NIEK(1)ITNTMK	2	-0.86964	5	3	1	90.9131	0.000332917	110.18	1	110.838	0.000319507	110.84	1	76.0684	0.000811584	97.284
Cellular Component	GO:0098800	3	inner mitochondrial membrane protein complex	1.30076e-06	A0A117DYA6	670	K	Mitochondrial inner membrane AAA protease Yta12	ABL_02975	SLVLSPEEK(1)R	2	0.27067	3	3	1	67.385	0.0204893	67.385	1	61.3438	0.0313872	61.344	1	54.1976	0.0442784	54.198
Cellular Component	GO:0098800	3	inner mitochondrial membrane protein complex	1.30076e-06	A0A254U2N8	136	K	"Cytochrome b-c1 complex subunit Rieske, mitochondrial"	ATCC64974_3550	GK(1)PVFIR	2	-0.19758	9	3	1	113.083	0.00555137	113.08	1	117.699	0.004523	117.7	1	99.9195	0.00848435	99.919
Cellular Component	GO:0098800	3	inner mitochondrial membrane protein complex	1.30076e-06	A0A254U2N8	64	K	"Cytochrome b-c1 complex subunit Rieske, mitochondrial"	ATCC64974_3550	IPDFSK(1)YQSK	2	-0.043094	8	3	1	110.077	0.000406381	110.08	1	97.4517	0.000960872	97.452	1	127.028	6.6e-05	127.03
Cellular Component	GO:0098800	3	inner mitochondrial membrane protein complex	1.30076e-06	A0A254U2N8	132	K	"Cytochrome b-c1 complex subunit Rieske, mitochondrial"	ATCC64974_3550	NVIIK(1)WR	2	0.17921	6	3	1	110.612	0.00610204	110.61	1	105.391	0.00726534	105.39	1	101.691	0.00808966	101.69
Cellular Component	GO:0098800	3	inner mitochondrial membrane protein complex	1.30076e-06	A0A254U2N8	51	K	"Cytochrome b-c1 complex subunit Rieske, mitochondrial"	ATCC64974_3550	STFDSPFGSSK(1)EYSSTLK	2	-0.92413	5	3	1	223.057	2.91e-34	223.06	1	209.702	2.27e-28	209.7	1	212.724	1.51e-28	212.72
Cellular Component	GO:0098800	3	inner mitochondrial membrane protein complex	1.30076e-06	A0A254U2N8	58	K	"Cytochrome b-c1 complex subunit Rieske, mitochondrial"	ATCC64974_3550	EYSSTLK(1)IPDFSK	2	1.228	5	3	1	86.4977	0.000607555	86.498	1	92.9393	0.000312771	92.939	1	42.9578	7.05e-06	107.46
Cellular Component	GO:0098800	3	inner mitochondrial membrane protein complex	1.30076e-06	A0A254U2N8	153	K	"Cytochrome b-c1 complex subunit Rieske, mitochondrial"	ATCC64974_3550	TQDEIQEAQK(1)TEWQSLR	2	-0.6501	3	3	1	132.506	4.41e-10	132.51	1	140.257	2.09e-10	140.26	1	239.578	2.52e-30	239.58
Cellular Component	GO:0098800	3	inner mitochondrial membrane protein complex	1.30076e-06	A0A505I9P1	92	K	Manganese-transporting ATPase 4 domain protein	CAN33_005960	IFEGVK(1)AK	2	-0.086879	7	3	1	73.2601	0.0152629	73.26	1	75.2127	0.0125697	75.213	1	61.9623	0.0147049	73.665
Cellular Component	GO:0098800	3	inner mitochondrial membrane protein complex	1.30076e-06	A0A505I9P1	94	K	Manganese-transporting ATPase 4 domain protein	CAN33_005960	AK(1)VETQEQYK	2	0.32191	7	3	1	171.853	4.87e-08	171.85	1	154.241	9.26e-07	154.24	1	152.54	1.01e-06	152.54
Cellular Component	GO:0098800	3	inner mitochondrial membrane protein complex	1.30076e-06	A0A254U173	113	K	Fungal specific transcription factor domain family protein	ATCC64974_60050	TPVTAPPK(1)IR	2	-0.43708	3	3	1	79.1602	0.0128646	79.16	1	82.8305	0.0126301	82.831	1	64.1031	0.0238074	64.103
Cellular Component	GO:0098800	3	inner mitochondrial membrane protein complex	1.30076e-06	A0A254TSY6	95	K	GrpE protein homolog	ATCC64974_60430	SK(1)ADFLNLQER	2	-0.038719	6	3	1	136.376	3.35e-06	136.38	1	120.551	1.73e-05	120.55	1	138.205	2.8e-06	138.2
Cellular Component	GO:0098800	3	inner mitochondrial membrane protein complex	1.30076e-06	A0A254TSY6	142	K	GrpE protein homolog	ATCC64974_60430	DK(1)LDAPQTEENK	2	0.084853	4	3	1	135.262	1.5e-06	135.26	1	152.378	2.61e-08	152.38	1	161.478	1.34e-08	161.48
Cellular Component	GO:0098800	3	inner mitochondrial membrane protein complex	1.30076e-06	A0A3F3R4V0	101	K	Uncharacterized protein	ATCC64974_3600	VDWHQMTLQEK(1)K	3	0.10712	9	3	1	162.223	6.16e-09	162.22	1	134.685	1.39e-08	150.49	1	160.379	7.44e-09	160.38
Cellular Component	GO:0098800	3	inner mitochondrial membrane protein complex	1.30076e-06	A0A3F3R4V0	186	K	Uncharacterized protein	ATCC64974_3600	INPIYGISAEGYEGK(1)GFVQSPPAEK	3	-1.4487	8	3	1	184.475	1.43e-23	184.47	1	124.513	4.36e-11	124.51	1	163.745	7.58e-17	163.74
Cellular Component	GO:0098800	3	inner mitochondrial membrane protein complex	1.30076e-06	A0A3F3R4V0	196	K	Uncharacterized protein	ATCC64974_3600	GFVQSPPAEK(1)Q	2	-0.399	6	3	1	98.1049	0.000304251	98.105	1	103.433	0.000106307	103.43	1	132.028	6.36e-06	132.03
Cellular Component	GO:0098800	3	inner mitochondrial membrane protein complex	1.30076e-06	A0A3F3R4V0	171	K	Uncharacterized protein	ATCC64974_3600	QEK(1)INPIYGISAEGYEGK	2	0.537	6	3	1	225.856	2.49e-34	225.86	1	216.162	6.5e-29	216.16	1	206.696	3.02e-28	206.7
Cellular Component	GO:0098800	3	inner mitochondrial membrane protein complex	1.30076e-06	A0A3F3R4V0	168	K	Uncharacterized protein	ATCC64974_3600	EWQEASNEYAK(1)QEK	2	0.17899	3	3	1	196.334	1.08e-18	196.33	1	224.157	1.12e-23	224.16	1	200.185	8.95e-19	200.19
Cellular Component	GO:0098800	3	inner mitochondrial membrane protein complex	1.30076e-06	A0A254U2Q7	472	K	ATP synthase subunit beta	ATCC64974_3610	LVDLK(1)DTIR	2	-0.20403	14	3	1	147.199	7.37e-05	147.2	1	109.664	0.00103168	109.66	1	96.665	0.00221471	96.665
Cellular Component	GO:0098800	3	inner mitochondrial membrane protein complex	1.30076e-06	A0A254U2Q7	189	K	ATP synthase subunit beta	ATCC64974_3610	GGK(1)IGLFGGAGVGK	2	-0.018178	11	3	1	76.7282	0.000849451	76.728	1	69.3448	0.00845992	69.345	1	72.8912	0.00423415	72.891
Cellular Component	GO:0098800	3	inner mitochondrial membrane protein complex	1.30076e-06	A0A254U2Q7	61	K	ATP synthase subunit beta	ATCC64974_3610	IHQVIGAVVDVK(1)FDGDK	3	0.39275	5	3	1	76.3778	1.83e-06	108.77	1	71.402	0.00233825	71.402	1	76.3778	0.000419677	78.078
Cellular Component	GO:0098800	3	inner mitochondrial membrane protein complex	1.30076e-06	A0A254U2Q7	517	K	ATP synthase subunit beta	ATCC64974_3610	ILAELENK(1)A	2	-0.023457	9	3	1	99.4417	0.00217796	99.442	1	88.8188	0.00541189	88.819	1	95.5016	0.00337743	95.502
Cellular Component	GO:0098800	3	inner mitochondrial membrane protein complex	1.30076e-06	A0A254U2Q7	509	K	ATP synthase subunit beta	ATCC64974_3610	GEK(1)ILAELENKA	2	0.25068	12	3	1	106.408	1.63e-06	142.1	1	108.661	5.1e-06	130.56	1	142.097	1.63e-06	142.1
Cellular Component	GO:0098800	3	inner mitochondrial membrane protein complex	1.30076e-06	A0A505IIQ1	181	K	Uncharacterized protein	CAN33_0049525	EK(1)EFFDR	2	1.618	6	3	1	77.3176	0.0256843	77.318	1	80.6835	0.0230922	80.684	1	102.002	0.00802044	102
Cellular Component	GO:0098800	3	inner mitochondrial membrane protein complex	1.30076e-06	A0A3F3RU15	56	K	Uncharacterized protein	ATCC64974_88230	DIK(1)HQYLNK	2	2.0739	8	3	1	101.381	0.00147454	101.38	1	153.97	5.6e-05	153.97	1	200.563	5.48e-08	200.56
Cellular Component	GO:0098800	3	inner mitochondrial membrane protein complex	1.30076e-06	A0A100I355	90	K	Cytochrome c1	ABL_00379	WNK(1)TFDHQALR	3	-0.25127	9	3	1	85.8127	0.000637853	85.813	1	87.1843	0.000578481	87.184	1	94.7673	0.000250233	94.767
Cellular Component	GO:0098800	3	inner mitochondrial membrane protein complex	1.30076e-06	A0A100I355	298	K	Cytochrome c1	ABL_00379	YK(1)WSPIK	2	-0.17576	5	3	1	73.6646	0.0304298	73.665	1	81.2963	0.0226203	81.296	1	102.514	0.00790634	102.51
Cellular Component	GO:0098800	3	inner mitochondrial membrane protein complex	1.30076e-06	A0A100I355	303	K	Cytochrome c1	ABL_00379	WSPIK(1)TR	2	0.205	3	3	1	62.8802	0.048974	62.88	1	98.9966	0.0089893	98.997	1	70.5248	0.0358288	70.525
Cellular Component	GO:0098800	3	inner mitochondrial membrane protein complex	1.30076e-06	A0A100I355	167	K	Cytochrome c1	ABL_00379	LSDYIPAPYK(1)NEEAAR	3	1.3733	6	3	1	71.2857	0.00549274	71.286	1	61.1268	0.00249567	74.141	1	71.7807	0.000366284	82.59
Cellular Component	GO:0098800	3	inner mitochondrial membrane protein complex	1.30076e-06	A0A254UBN7	362	K	Mitochondrial import inner membrane translocase subunit TIM50	ATCC64974_48840	WLGDSK(1)DK	2	0.055145	7	3	1	44.7531	0.0335264	60.019	1	56.2581	0.038714	56.258	1	62.5821	0.0299913	62.582
Cellular Component	GO:0098800	3	inner mitochondrial membrane protein complex	1.30076e-06	A0A254UBN7	340	K	Mitochondrial import inner membrane translocase subunit TIM50	ATCC64974_48840	VILIDTK(1)EEHAR	3	-0.97976	3	3	1	77.1846	0.0007171	77.185	1	70.0893	0.00405336	70.089	1	67.9969	0.0052803	67.997
Cellular Component	GO:0098800	3	inner mitochondrial membrane protein complex	1.30076e-06	A0A254UBN7	316	K	Mitochondrial import inner membrane translocase subunit TIM50	ATCC64974_48840	YK(1)DGEYIK	2	0.68058	5	3	1	61.48	0.0315114	61.48	1	90.9056	0.00625289	90.906	1	72.8792	0.0157882	72.879
Cellular Component	GO:0098800	3	inner mitochondrial membrane protein complex	1.30076e-06	A0A254U234	189	K	Spt20 family protein	ATCC64974_14740	MNIVGYK(1)GQPEHHGHH	3	0.081196	3	3	1	107.348	1.6e-06	107.35	1	97.7971	3.21e-05	97.797	1	109.835	1.35e-06	109.83
Cellular Component	GO:0098800	3	inner mitochondrial membrane protein complex	1.30076e-06	A0A254U234	139	K	Spt20 family protein	ATCC64974_14740	NPAAFK(1)NSSFAPSNIIAR	2	0.40705	5	3	1	282.852	2.37e-51	282.85	1	266.287	2.73e-44	266.29	1	210.431	2.08e-28	210.43
Cellular Component	GO:0098800	3	inner mitochondrial membrane protein complex	1.30076e-06	A0A254TN71	131	K	NADH-ubiquinone oxidoreductase	ATCC64974_102440	K(1)EIPGTPENVVPVHLRPK	4	0.95802	3	3	1	60.9487	0.00655747	60.949	1	57.1732	0.00811073	57.173	1	56.1208	0.00854372	56.121
Cellular Component	GO:0098800	3	inner mitochondrial membrane protein complex	1.30076e-06	A0A254TN71	126	K	NADH-ubiquinone oxidoreductase	ATCC64974_102440	LNSCVFEK(1)LGLK	2	3.3707	3	3	1	68.8301	0.0100986	68.83	1	66.9887	0.0123743	66.989	1	72.29	0.00582273	72.29
Cellular Component	GO:0098800	3	inner mitochondrial membrane protein complex	1.30076e-06	A0A3F3R620	127	K	Inhibitor of Apoptosis domain family protein	ATCC64974_13590	ENTVYYAK(1)SFNNDVPK	3	-2.7384	8	3	1	42.3215	4.72e-24	218.12	1	187.004	2.59e-18	187	1	41.1863	8.45e-15	162.14
Cellular Component	GO:0098800	3	inner mitochondrial membrane protein complex	1.30076e-06	A0A3F3R620	198	K	Inhibitor of Apoptosis domain family protein	ATCC64974_13590	TILGPK(1)QNIQTISR	2	0.065921	4	3	1	160.65	4.05e-11	160.65	1	189.093	1.54e-14	189.09	1	159.217	4.61e-11	159.22
Cellular Component	GO:0098800	3	inner mitochondrial membrane protein complex	1.30076e-06	A0A3F3R620	214	K	Inhibitor of Apoptosis domain family protein	ATCC64974_13590	DNLVDYIK(1)TNYTADR	2	-0.24229	4	3	1	138.049	5.4e-10	138.05	1	181.506	7.79e-18	181.51	1	162.789	1.18e-14	162.79
Cellular Component	GO:0098800	3	inner mitochondrial membrane protein complex	1.30076e-06	A0A3F3R620	263	K	Inhibitor of Apoptosis domain family protein	ATCC64974_13590	LAEEHFGGLPSKPPTSAALALTAEQK(1)R	4	-0.030502	7	3	1	131.125	1.07e-12	145.61	1	113.249	1.38e-11	126.27	1	120.445	9.04e-12	133.47
Cellular Component	GO:0098800	3	inner mitochondrial membrane protein complex	1.30076e-06	A0A3F3R620	78	K	Inhibitor of Apoptosis domain family protein	ATCC64974_13590	AETDK(1)TNGTAHFLEHLAFK	4	-0.23493	7	3	1	100.966	5.02e-10	129.11	1	103.881	2.51e-15	155.79	1	116.605	9.25e-07	116.6
Cellular Component	GO:0098800	3	inner mitochondrial membrane protein complex	1.30076e-06	A0A3F3R620	438	K	Inhibitor of Apoptosis domain family protein	ATCC64974_13590	TIGQITEK(1)DVMDFASR	2	-0.36	22	3	1	246.377	8.26e-36	246.38	1	257.353	3.75e-36	257.35	1	233.142	2.92e-29	233.14
Cellular Component	GO:0098800	3	inner mitochondrial membrane protein complex	1.30076e-06	Q33798	5	K	Cytochrome b	cob	ILK(1)SHPLLK	3	-0.29271	6	3	1	117.526	0.000290073	117.53	1	111.455	0.000444078	111.46	1	100.017	0.000499613	113.62
Cellular Component	GO:0098800	3	inner mitochondrial membrane protein complex	1.30076e-06	A0A254UBN4	39	K	"WD domain, G-beta repeat family protein"	ATCC64974_48450	YEVK(1)QEGK	2	-0.048661	6	3	1	102.696	7.9e-11	226.2	1	88.8188	0.00134254	155	1	62.9689	0.00683935	126.19
Cellular Component	GO:0098800	3	inner mitochondrial membrane protein complex	1.30076e-06	A0A254UBN4	43	K	"WD domain, G-beta repeat family protein"	ATCC64974_48450	QEGK(1)ILSFDEIK	2	1.4721	4	3	1	91.2799	0.000586273	91.28	1	100.727	4.19e-05	100.73	1	93.3481	0.000818379	93.348
Cellular Component	GO:0098800	3	inner mitochondrial membrane protein complex	1.30076e-06	A0A254UBN4	62	K	"WD domain, G-beta repeat family protein"	ATCC64974_48450	TEEDLIPPGAK(1)SGTVPADIEHATGLER	3	0.40366	5	3	1	86.5189	8.96e-06	86.519	1	74.2872	0.000177945	74.287	1	86.5189	8.96e-06	86.519
Cellular Component	GO:0098800	3	inner mitochondrial membrane protein complex	1.30076e-06	A0A505I1B4	618	K	Dolichol-phosphate mannosyltransferase subunit 3 (DPM3) family protein	CAN33_0025615	DDWK(1)IIR	2	0.20171	7	3	1	126.278	0.00310219	126.28	1	122.128	0.00292153	129.68	1	123.69	0.00323952	123.69
Cellular Component	GO:0098800	3	inner mitochondrial membrane protein complex	1.30076e-06	A0A505I1B4	108	K	Dolichol-phosphate mannosyltransferase subunit 3 (DPM3) family protein	CAN33_0025615	TNSPLVHK(1)AR	2	-0.55267	4	3	1	72.2004	0.00864604	72.2	1	48.284	0.0229562	48.284	1	192.442	5.46e-09	192.44
Cellular Component	GO:0098800	3	inner mitochondrial membrane protein complex	1.30076e-06	A0A505I1B4	288	K	Dolichol-phosphate mannosyltransferase subunit 3 (DPM3) family protein	CAN33_0025615	LNDDINEEWINDK(1)SR	2	-1.3531	6	3	1	310.744	3.06e-52	310.74	1	263.211	2.37e-36	263.21	1	300.072	1.27e-51	300.07
Cellular Component	GO:0098800	3	inner mitochondrial membrane protein complex	1.30076e-06	A0A505I1B4	360	K	Dolichol-phosphate mannosyltransferase subunit 3 (DPM3) family protein	CAN33_0025615	DLANK(1)LGSDNLALDQPGGSSPLAHGVDVR	3	-0.31003	3	3	1	169.996	5.79e-19	170	1	220.376	1.13e-43	220.38	1	149.29	1.17e-17	149.29
Cellular Component	GO:0098800	3	inner mitochondrial membrane protein complex	1.30076e-06	A0A505I1B4	162	K	Dolichol-phosphate mannosyltransferase subunit 3 (DPM3) family protein	CAN33_0025615	AVEDK(1)NIGPLVK	2	-0.091374	3	3	1	110.637	2.49e-05	110.64	1	142.763	5.79e-07	142.76	1	129.742	2.17e-06	129.74
Cellular Component	GO:0098800	3	inner mitochondrial membrane protein complex	1.30076e-06	A0A505I1B4	355	K	Dolichol-phosphate mannosyltransferase subunit 3 (DPM3) family protein	CAN33_0025615	AIAGHLVDAESLVAMK(1)DLANK	3	-1.2809	3	3	1	137.691	2.22e-10	137.69	1	107.724	1.41e-06	107.72	1	118.515	4.38e-07	118.52
Cellular Component	GO:0098800	3	inner mitochondrial membrane protein complex	1.30076e-06	A0A505I1B4	297	K	Dolichol-phosphate mannosyltransferase subunit 3 (DPM3) family protein	CAN33_0025615	FACDGLK(1)TQR	2	-0.50729	5	3	1	100.878	0.000633575	100.88	1	133.752	4.44e-05	133.75	1	127.917	6.31e-05	127.92
Cellular Component	GO:0098800	3	inner mitochondrial membrane protein complex	1.30076e-06	A0A505I1B4	674	K	Dolichol-phosphate mannosyltransferase subunit 3 (DPM3) family protein	CAN33_0025615	VQLVDQNK(1)GTQPTGAPFK	2	-0.5622	6	3	1	220.784	1.49e-59	292.13	1	198.985	1.24e-59	295.79	1	189.561	2.83e-82	341.97
Cellular Component	GO:0098800	3	inner mitochondrial membrane protein complex	1.30076e-06	A0A254TSD0	81	K	Replication factor C subunit 5	ATCC64974_62590	ALASLGQTLK(1)ADR	2	0.57417	6	3	1	228.624	1.89e-23	228.62	1	245.149	9.39e-29	245.15	1	210.406	8.94e-19	210.41
Cellular Component	GO:0098800	3	inner mitochondrial membrane protein complex	1.30076e-06	A0A254TSD0	173	K	Replication factor C subunit 5	ATCC64974_62590	LEK(1)AVSK	2	0.14237	3	3	1	76.6789	0.0261761	76.679	1	74.3009	0.0293356	74.301	1	80.4381	0.0232812	80.438
Cellular Component	GO:0098800	3	inner mitochondrial membrane protein complex	1.30076e-06	A0A254TSD0	71	K	Replication factor C subunit 5	ATCC64974_62590	SANLDQTSK(1)ALASLGQTLK	2	0.36645	6	3	1	171.785	1.2e-21	171.79	1	73.4483	0.00112997	73.448	1	175.593	1.01e-21	175.59
Cellular Component	GO:0098800	3	inner mitochondrial membrane protein complex	1.30076e-06	A0A254TSD0	216	K	Replication factor C subunit 5	ATCC64974_62590	TIDLSVSSK(1)IAK	2	0.091995	3	3	1	77.1846	0.00151129	77.185	1	120.528	7.87e-06	120.53	1	116.026	1.56e-05	116.03
Cellular Component	GO:0098800	3	inner mitochondrial membrane protein complex	1.30076e-06	A0A254TSD0	177	K	Replication factor C subunit 5	ATCC64974_62590	AVSK(1)SEFSQGK	2	-0.0017404	10	3	1	108.984	5.82e-05	108.98	1	101.712	8.4e-05	101.71	1	125.97	6.48e-06	125.97
Cellular Component	GO:0098800	3	inner mitochondrial membrane protein complex	1.30076e-06	A0A254TSD0	115	K	Replication factor C subunit 5	ATCC64974_62590	VAGADK(1)GDILK	2	-0.15208	9	3	1	135.987	3.47e-06	135.99	1	118.905	2.31e-05	118.9	1	124.423	6.95e-06	124.42
Cellular Component	GO:0098800	3	inner mitochondrial membrane protein complex	1.30076e-06	A0A254TSD0	222	K	Replication factor C subunit 5	ATCC64974_62590	LNK(1)ALTDAL	2	-0.097557	9	3	1	80.4381	0.00583354	80.438	1	99.4417	0.00159548	99.442	1	76.2215	0.00677391	76.221
Cellular Component	GO:0098800	3	inner mitochondrial membrane protein complex	1.30076e-06	A0A254TSD0	184	K	Replication factor C subunit 5	ATCC64974_62590	SEFSQGK(1)K	2	0.12419	10	3	1	129.466	0.000971	129.47	1	129.466	0.000971	129.47	1	128.607	0.000997234	128.61
Cellular Component	GO:0098800	3	inner mitochondrial membrane protein complex	1.30076e-06	A0A3F3R4N4	373	K	Uncharacterized protein	ATCC64974_7750	VAAGEIAGEEIK(1)K	2	0.22689	8	3	1	130.186	2.09e-08	130.19	1	138.02	1.14e-08	138.02	1	131.664	1.91e-08	131.66
Cellular Component	GO:0098800	3	inner mitochondrial membrane protein complex	1.30076e-06	A0A3F3R4N4	67	K	Uncharacterized protein	ATCC64974_7750	EVAGPTSTLALVAK(1)AGPR	3	0.38249	5	3	1	142.54	1.4e-10	142.54	1	198.036	5.18e-28	198.04	1	125.672	4.57e-22	185.3
Cellular Component	GO:0098800	3	inner mitochondrial membrane protein complex	1.30076e-06	A0A3F3R4N4	156	K	Uncharacterized protein	ATCC64974_7750	FAAHELSEVVLK(1)TLK	3	0.055295	6	3	1	121.449	1.42e-07	121.45	1	138.214	2.52e-10	138.21	1	118.507	3.56e-07	118.51
Cellular Component	GO:0098800	3	inner mitochondrial membrane protein complex	1.30076e-06	A0A3F3R4N4	374	K	Uncharacterized protein	ATCC64974_7750	K(1)AVALAK	2	0.28082	6	3	1	91.6263	0.0200191	91.626	1	89.5498	0.022202	89.55	1	91.6263	0.0200191	91.626
Cellular Component	GO:0098800	3	inner mitochondrial membrane protein complex	1.30076e-06	A0A3F3R4N4	361	K	Uncharacterized protein	ATCC64974_7750	K(1)VAAGEIAGEEIKK	3	0.20533	12	3	1	113.853	2.88e-08	123.68	1	104.13	2.77e-08	124.62	1	104.13	2.99e-06	104.95
Cellular Component	GO:0098800	3	inner mitochondrial membrane protein complex	1.30076e-06	A0A3F3R4N4	430	K	Uncharacterized protein	ATCC64974_7750	DVAK(1)SFLSGK	2	-0.12755	12	3	1	118.905	0.000172928	119.53	1	115.287	0.000277702	115.29	1	90.0503	0.00200231	90.05
Cellular Component	GO:0098800	3	inner mitochondrial membrane protein complex	1.30076e-06	A0A3F3R4N4	353	K	Uncharacterized protein	ATCC64974_7750	ADQITSAGK(1)NAVDLLK	3	-0.13993	6	3	1	158.976	1.14e-14	158.98	1	117.784	5.36e-08	123.14	1	86.7663	0.000219552	86.766
Cellular Component	GO:0098800	3	inner mitochondrial membrane protein complex	1.30076e-06	A0A3F3R4N4	360	K	Uncharacterized protein	ATCC64974_7750	NAVDLLK(1)K	2	-0.63386	21	3	1	102.622	0.00177264	118.5	1	113.706	0.0019954	116.73	1	102.067	0.0019954	116.73
Cellular Component	GO:0098800	3	inner mitochondrial membrane protein complex	1.30076e-06	A0A3F3R4N4	255	K	Uncharacterized protein	ATCC64974_7750	AVPSGAQLQSAASK(1)YYGGEQR	3	0.41731	8	3	1	125.044	5.17e-10	125.04	1	138.825	1.96e-10	138.82	1	103.253	1.81e-06	103.25
Cellular Component	GO:0098800	3	inner mitochondrial membrane protein complex	1.30076e-06	A0A3F3R4N4	380	K	Uncharacterized protein	ATCC64974_7750	AVALAK(1)FR	2	0.35376	12	3	1	102.714	0.00275394	102.71	1	117.16	0.00142169	117.16	1	120.488	0.00111475	120.49
Cellular Component	GO:0098800	3	inner mitochondrial membrane protein complex	1.30076e-06	A0A505HU91	73	K	Aldo/keto reductase family protein	CAN33_0043285	NEYLNSK(1)PGR	2	0.64529	4	3	1	123.618	0.000461788	123.62	1	132.555	4.83e-05	132.55	1	141.444	1.98e-05	141.44
Cellular Component	GO:0098800	3	inner mitochondrial membrane protein complex	1.30076e-06	A0A254U3Q8	170	K	ATP synthase subunit alpha	ATCC64974_67560	GPIPTK(1)VK	2	-0.49417	4	3	1	45.6801	0.0614801	45.68	1	51.0593	0.0469398	51.059	1	52.7161	0.0435996	52.716
Cellular Component	GO:0098800	3	inner mitochondrial membrane protein complex	1.30076e-06	A0A254U3Q8	233	K	ATP synthase subunit alpha	ATCC64974_67560	TAVALDAMLNQK(1)R	2	-0.33883	24	3	1	251.025	9.28e-29	251.03	1	247.667	1.13e-28	247.67	1	247.29	1.15e-28	247.29
Cellular Component	GO:0098800	3	inner mitochondrial membrane protein complex	1.30076e-06	A0A254U3Q8	221	K	ATP synthase subunit alpha	ATCC64974_67560	QTGK(1)TAVALDAMLNQK	3	-2.0855	10	3	1	80.0628	5.27e-19	193.31	1	108.063	4.95e-18	179.77	1	113.477	1.86e-14	151.44
Cellular Component	GO:0098800	3	inner mitochondrial membrane protein complex	1.30076e-06	A0A254U3Q8	129	K	ATP synthase subunit alpha	ATCC64974_67560	LVK(1)EGETVK	2	0.36108	12	3	1	71.6136	0.0122699	71.614	1	79.1482	0.00115539	90.149	1	68.657	0.00196554	80.24
Cellular Component	GO:0098800	3	inner mitochondrial membrane protein complex	1.30076e-06	A0A254U3Q8	531	K	ATP synthase subunit alpha	ATCC64974_67560	SNHPEIQETIEK(1)EGQVSK	3	0.21163	12	3	1	169.674	2.32e-16	169.67	1	180.622	3.22e-22	180.62	1	167.92	5.23e-16	167.92
Cellular Component	GO:0098800	3	inner mitochondrial membrane protein complex	1.30076e-06	A0A254U3Q8	537	K	ATP synthase subunit alpha	ATCC64974_67560	EGQVSK(1)ELEAQLK	2	0.63612	7	3	1	161.205	8.51e-11	161.21	1	150.216	1.8e-10	150.22	1	182.325	7.38e-14	182.33
Cellular Component	GO:0098800	3	inner mitochondrial membrane protein complex	1.30076e-06	A0A254U3Q8	135	K	ATP synthase subunit alpha	ATCC64974_67560	EGETVK(1)R	2	-0.40024	16	3	1	102.714	0.010732	102.71	1	71.3424	0.0110575	101.64	1	113.696	0.00739171	113.7
Cellular Component	GO:0098800	3	inner mitochondrial membrane protein complex	1.30076e-06	A0A254U3Q8	430	K	ATP synthase subunit alpha	ATCC64974_67560	AMK(1)QVAGSLK	2	0.3318	11	3	1	84.687	0.000147735	119.27	1	97.7338	0.000319507	110.84	1	99.2826	0.000703259	99.283
Cellular Component	GO:0098800	3	inner mitochondrial membrane protein complex	1.30076e-06	A0A254U3Q8	243	K	ATP synthase subunit alpha	ATCC64974_67560	WNNTSDESK(1)K	2	0.13302	19	3	1	174.981	3.78e-07	174.98	1	87.5679	6.88e-07	162.36	1	94.4653	1.5e-07	169.93
Cellular Component	GO:0098800	3	inner mitochondrial membrane protein complex	1.30076e-06	A0A254U3Q8	427	K	ATP synthase subunit alpha	ATCC64974_67560	VGSAAQVK(1)AMK	2	-0.34918	15	3	1	149.959	7.25e-08	149.96	1	127.696	5.93e-06	127.7	1	141.711	1.74e-06	141.71
Cellular Component	GO:0098800	3	inner mitochondrial membrane protein complex	1.30076e-06	A0A254U3Q8	319	K	ATP synthase subunit alpha	ATCC64974_67560	HAVIIYDDLSK(1)QAVAYR	3	0.35094	27	3	1	174.592	7.15e-19	177.88	1	110.123	2.45e-19	189.09	1	171.763	4.58e-19	184.02
Cellular Component	GO:0098800	3	inner mitochondrial membrane protein complex	1.30076e-06	A0A254U3Q8	164	K	ATP synthase subunit alpha	ATCC64974_67560	VVDALGNPIDGK(1)GPIPTK	2	0.16606	19	3	1	200.993	2.84e-28	207.43	1	184.825	5.27e-28	197.67	1	194.27	3.08e-23	194.27
Cellular Component	GO:0098800	3	inner mitochondrial membrane protein complex	1.30076e-06	A0A254U3Q8	178	K	ATP synthase subunit alpha	ATCC64974_67560	AQLK(1)APGILPR	2	-0.039102	9	3	1	106.4	6.74e-05	106.4	1	97.8134	0.000249476	97.813	1	99.2826	0.000115445	99.283
Cellular Component	GO:0098800	3	inner mitochondrial membrane protein complex	1.30076e-06	A0A254U3Q8	264	K	ATP synthase subunit alpha	ATCC64974_67560	STVAQLVK(1)TLEENDAMK	3	1.7009	3	3	1	164.479	3.31e-15	164.48	1	165.582	1.31e-15	165.58	1	139.083	2.44e-10	139.08
Cellular Component	GO:0098800	3	inner mitochondrial membrane protein complex	1.30076e-06	A0A505HV87	849	K	MICOS complex subunit MIC60	CAN33_001100	K(1)DAVAGSDDVESVLYR	2	-0.48455	3	3	1	116.061	2.1e-06	116.06	1	157.466	1.76e-14	157.47	1	133.931	1.11e-09	133.93
Cellular Component	GO:0098800	3	inner mitochondrial membrane protein complex	1.30076e-06	A0A505HV87	39	K	MICOS complex subunit MIC60	CAN33_001100	FVK(1)DQFDDYR	2	1.4142	6	3	1	128.015	6.28e-05	128.01	1	120.062	0.000159761	120.06	1	123.513	7.72e-05	123.51
Cellular Component	GO:0098800	3	inner mitochondrial membrane protein complex	1.30076e-06	A0A505HV87	181	K	MICOS complex subunit MIC60	CAN33_001100	ELFTAIAK(1)K	2	-0.13065	5	3	1	103.546	0.0018548	103.55	1	107.693	0.00155213	107.69	1	94.3095	0.00374036	94.309
Cellular Component	GO:0098800	3	inner mitochondrial membrane protein complex	1.30076e-06	A0A505HV87	142	K	MICOS complex subunit MIC60	CAN33_001100	LDLVTESPDK(1)R	2	-0.88867	5	3	1	125.241	9.15e-06	125.24	1	113.379	5.83e-05	113.38	1	127.174	8.35e-06	127.17
Cellular Component	GO:0098800	3	inner mitochondrial membrane protein complex	1.30076e-06	A0A505HV87	475	K	MICOS complex subunit MIC60	CAN33_001100	ITIPSK(1)SGLTSK	2	0.34958	3	3	1	43.7611	0.0640548	43.761	1	64.2245	0.0157904	64.224	1	66.0043	0.0135908	66.004
Cellular Component	GO:0098800	3	inner mitochondrial membrane protein complex	1.30076e-06	A0A505HV87	688	K	MICOS complex subunit MIC60	CAN33_001100	LK(1)NELVEQAIELNR	3	0.31937	3	3	1	123.677	4.87e-09	123.68	1	165.642	1e-11	165.64	1	119.615	5.04e-07	119.62
Cellular Component	GO:0098800	3	inner mitochondrial membrane protein complex	1.30076e-06	A0A505HV87	608	K	MICOS complex subunit MIC60	CAN33_001100	VGEK(1)IIAVR	2	0.28825	3	3	1	65.5354	0.0202719	65.535	1	70.389	0.0138821	70.389	1	71.0303	0.0130378	71.03
Cellular Component	GO:0098800	3	inner mitochondrial membrane protein complex	1.30076e-06	A0A505HV87	707	K	MICOS complex subunit MIC60	CAN33_001100	YLHEVK(1)ELVER	3	-0.1807	4	3	1	105.204	3.4e-05	105.2	1	144.572	4.19e-07	144.57	1	122.326	5.23e-06	122.33
Cellular Component	GO:0098800	3	inner mitochondrial membrane protein complex	1.30076e-06	A0A505HV87	528	K	MICOS complex subunit MIC60	CAN33_001100	TTAVVK(1)AK	2	0.32728	3	3	1	83.3132	0.00907139	83.313	1	82.4525	0.0093909	82.452	1	82.4525	0.0093909	82.452
Cellular Component	GO:0098800	3	inner mitochondrial membrane protein complex	1.30076e-06	A0A505HV87	671	K	MICOS complex subunit MIC60	CAN33_001100	LAHAYQEK(1)IR	3	0.03659	7	3	1	140.05	1.15e-05	140.05	1	45.7644	0.000161953	112.71	1	107.952	0.000217729	107.95
Cellular Component	GO:0098800	3	inner mitochondrial membrane protein complex	1.30076e-06	A0A3F3RU22	236	K	MICOS complex subunit	ATCC64974_91460	AMMEEK(1)IGDVR	2	-0.33069	3	3	1	75.7391	0.00226328	75.739	1	142.097	1.63e-06	142.1	1	124.124	7.04e-06	124.12
Cellular Component	GO:0098800	3	inner mitochondrial membrane protein complex	1.30076e-06	A0A254TUJ7	738	K	"WD domain, G-beta repeat family protein"	ATCC64974_80380	ASNILTEK(1)R	2	-0.81607	3	3	1	82.4167	0.00736092	82.417	1	55.3526	0.0459726	55.353	1	66.6642	0.0256442	66.664
Cellular Component	GO:0098800	3	inner mitochondrial membrane protein complex	1.30076e-06	A0A254TN32	183	K	Male sterility family protein	ATCC64974_102470	GLLQDK(1)MK	2	-1.0829	8	3	1	67.1694	0.00369422	97.798	1	74.255	0.0138905	74.255	1	64.2645	0.0222228	68.214
Cellular Component	GO:0098800	3	inner mitochondrial membrane protein complex	1.30076e-06	A0A3F3RLS5	123	K	Major Facilitator Superfamily protein	ATCC64974_67670	HK(1)DILNAAR	2	1.114	6	3	1	117.52	0.00061164	117.52	1	125.682	0.000276327	125.68	1	90.0503	0.00368989	90.05
Cellular Component	GO:0098800	3	inner mitochondrial membrane protein complex	1.30076e-06	A0A3F3RLS5	185	K	Major Facilitator Superfamily protein	ATCC64974_67670	TALATEAK(1)QVLDSWVR	2	-0.29776	7	3	1	322.393	1.24e-62	322.39	1	307.996	3.12e-52	308	1	322.393	1.24e-62	322.39
Cellular Component	GO:0098800	3	inner mitochondrial membrane protein complex	1.30076e-06	A0A3F3RLS5	216	K	Major Facilitator Superfamily protein	ATCC64974_67670	IQK(1)ELENPK	2	-0.082853	7	3	1	107.205	0.00116312	107.21	1	106.178	0.00121805	106.18	1	101.646	0.00146035	101.65
Cellular Component	GO:0098800	3	inner mitochondrial membrane protein complex	1.30076e-06	A0A3F3RLS5	199	K	Major Facilitator Superfamily protein	ATCC64974_67670	YEGQVK(1)QR	2	0.052545	9	3	1	121.048	0.00106309	121.05	1	147.185	0.000314575	147.19	1	112.411	0.00185965	112.41
Cellular Component	GO:0098800	3	inner mitochondrial membrane protein complex	1.30076e-06	A0A3F3RLS5	121	K	Major Facilitator Superfamily protein	ATCC64974_67670	EWAEGQVQK(1)HK	3	0.067469	5	3	1	99.2826	5.48e-05	99.283	1	92.5385	0.000346712	92.538	1	108.431	2.86e-05	108.43
Cellular Component	GO:0005747	4	mitochondrial respiratory chain complex I	0.125738	A0A254UFT4	126	K	EthD domain family protein	ATCC64974_91880	APVVNPADK(1)YQDK	2	0.97032	6	3	1	107.105	7.21e-06	107.11	1	117.203	2.75e-06	117.2	1	102.505	9.24e-06	102.5
Cellular Component	GO:0005747	4	mitochondrial respiratory chain complex I	0.125738	A0A505I1B4	618	K	Dolichol-phosphate mannosyltransferase subunit 3 (DPM3) family protein	CAN33_0025615	DDWK(1)IIR	2	0.20171	7	3	1	126.278	0.00310219	126.28	1	122.128	0.00292153	129.68	1	123.69	0.00323952	123.69
Cellular Component	GO:0005747	4	mitochondrial respiratory chain complex I	0.125738	A0A505I1B4	108	K	Dolichol-phosphate mannosyltransferase subunit 3 (DPM3) family protein	CAN33_0025615	TNSPLVHK(1)AR	2	-0.55267	4	3	1	72.2004	0.00864604	72.2	1	48.284	0.0229562	48.284	1	192.442	5.46e-09	192.44
Cellular Component	GO:0005747	4	mitochondrial respiratory chain complex I	0.125738	A0A505I1B4	288	K	Dolichol-phosphate mannosyltransferase subunit 3 (DPM3) family protein	CAN33_0025615	LNDDINEEWINDK(1)SR	2	-1.3531	6	3	1	310.744	3.06e-52	310.74	1	263.211	2.37e-36	263.21	1	300.072	1.27e-51	300.07
Cellular Component	GO:0005747	4	mitochondrial respiratory chain complex I	0.125738	A0A505I1B4	360	K	Dolichol-phosphate mannosyltransferase subunit 3 (DPM3) family protein	CAN33_0025615	DLANK(1)LGSDNLALDQPGGSSPLAHGVDVR	3	-0.31003	3	3	1	169.996	5.79e-19	170	1	220.376	1.13e-43	220.38	1	149.29	1.17e-17	149.29
Cellular Component	GO:0005747	4	mitochondrial respiratory chain complex I	0.125738	A0A505I1B4	162	K	Dolichol-phosphate mannosyltransferase subunit 3 (DPM3) family protein	CAN33_0025615	AVEDK(1)NIGPLVK	2	-0.091374	3	3	1	110.637	2.49e-05	110.64	1	142.763	5.79e-07	142.76	1	129.742	2.17e-06	129.74
Cellular Component	GO:0005747	4	mitochondrial respiratory chain complex I	0.125738	A0A505I1B4	355	K	Dolichol-phosphate mannosyltransferase subunit 3 (DPM3) family protein	CAN33_0025615	AIAGHLVDAESLVAMK(1)DLANK	3	-1.2809	3	3	1	137.691	2.22e-10	137.69	1	107.724	1.41e-06	107.72	1	118.515	4.38e-07	118.52
Cellular Component	GO:0005747	4	mitochondrial respiratory chain complex I	0.125738	A0A505I1B4	297	K	Dolichol-phosphate mannosyltransferase subunit 3 (DPM3) family protein	CAN33_0025615	FACDGLK(1)TQR	2	-0.50729	5	3	1	100.878	0.000633575	100.88	1	133.752	4.44e-05	133.75	1	127.917	6.31e-05	127.92
Cellular Component	GO:0005747	4	mitochondrial respiratory chain complex I	0.125738	A0A505I1B4	674	K	Dolichol-phosphate mannosyltransferase subunit 3 (DPM3) family protein	CAN33_0025615	VQLVDQNK(1)GTQPTGAPFK	2	-0.5622	6	3	1	220.784	1.49e-59	292.13	1	198.985	1.24e-59	295.79	1	189.561	2.83e-82	341.97
Cellular Component	GO:0005747	4	mitochondrial respiratory chain complex I	0.125738	A0A254U842	69	K	Thioredoxin-like [2Fe-2S] ferredoxin family protein	ATCC64974_37440	LIDEILK(1)R	2	-0.64156	6	3	1	123.983	0.00113857	123.98	1	136.797	0.000746931	136.8	1	125.314	0.00109789	125.31
Cellular Component	GO:0005747	4	mitochondrial respiratory chain complex I	0.125738	A0A254U842	45	K	Thioredoxin-like [2Fe-2S] ferredoxin family protein	ATCC64974_37440	NK(1)GENNPNVPFK	2	1.0921	3	3	1	172.511	1.84e-11	172.51	1	122.459	4.54e-06	122.46	1	132.79	1.8e-06	132.79
Cellular Component	GO:0005747	4	mitochondrial respiratory chain complex I	0.125738	A0A254U842	260	K	Thioredoxin-like [2Fe-2S] ferredoxin family protein	ATCC64974_37440	K(1)DGALDEQTQ	2	0.98886	3	3	1	58.1324	0.0371802	58.132	1	55.7181	0.0415355	55.718	1	58.1324	0.0371802	58.132
Cellular Component	GO:0005747	4	mitochondrial respiratory chain complex I	0.125738	A0A254TN71	131	K	NADH-ubiquinone oxidoreductase	ATCC64974_102440	K(1)EIPGTPENVVPVHLRPK	4	0.95802	3	3	1	60.9487	0.00655747	60.949	1	57.1732	0.00811073	57.173	1	56.1208	0.00854372	56.121
Cellular Component	GO:0005747	4	mitochondrial respiratory chain complex I	0.125738	A0A254TN71	126	K	NADH-ubiquinone oxidoreductase	ATCC64974_102440	LNSCVFEK(1)LGLK	2	3.3707	3	3	1	68.8301	0.0100986	68.83	1	66.9887	0.0123743	66.989	1	72.29	0.00582273	72.29
Cellular Component	GO:0005950	3	anthranilate synthase complex	0.0863619	A0A254TXP4	317	K	Mitochondrial ribosomal protein L51 / S25 / CI-B8 domain family protein	ATCC64974_98010	IITHPIAGTVK(1)R	3	0.041632	3	3	1	63.1805	0.00852012	63.181	1	58.32	0.0115164	58.32	1	74.3925	0.00160844	74.392
Cellular Component	GO:0005950	3	anthranilate synthase complex	0.0863619	A0A254TNA5	709	K	Multifunctional tryptophan biosynthesis protein	ATCC64974_101700	VQNVLDK(1)DSGLR	2	-0.53609	4	3	1	128.363	2.34e-06	128.36	1	134.99	1.53e-06	134.99	1	58.0403	0.0234329	58.04
Cellular Component	GO:0005950	3	anthranilate synthase complex	0.0863619	A0A254TNA5	271	K	Multifunctional tryptophan biosynthesis protein	ATCC64974_101700	AAVAVQK(1)TIPSQR	2	0.1463	3	3	1	84.2973	0.000708256	84.297	1	122.459	4.31e-07	122.46	1	97.6896	9.54e-05	97.69
Cellular Component	GO:0005950	3	anthranilate synthase complex	0.0863619	A0A254TNA5	583	K	Multifunctional tryptophan biosynthesis protein	ATCC64974_101700	ISQVVK(1)STPK	2	-0.57246	3	3	1	63.6941	0.0244148	63.694	1	79.8602	0.00343613	79.86	1	77.6744	0.00374369	77.674
Cellular Component	GO:1905368	3	peptidase complex	9.86431e-07	A0A254UCW7	166	K	PCI domain-containing protein	ATCC64974_73260	NLMEGSYDK(1)VWR	2	1.6992	3	3	1	58.0983	0.0225586	58.098	1	116.238	1.52e-05	116.24	1	58.0983	0.0164083	58.098
Cellular Component	GO:1905368	3	peptidase complex	9.86431e-07	A0A505HWN1	98	K	Ubiquitin-conjugating enzyme family protein	CAN33_0013000	K(1)LEAFVENVK	2	0.17591	5	3	1	88.3377	0.00306227	88.338	1	110.084	0.000554503	110.08	1	89.3005	0.00287733	89.301
Cellular Component	GO:1905368	3	peptidase complex	9.86431e-07	A0A254TLK1	353	K	PCI domain-containing protein	ATCC64974_107780	VELDHIAK(1)MVGLDTQQVER	3	-0.82981	4	3	1	157.143	2.43e-15	157.14	1	51.6876	0.00854236	51.688	1	202.601	1.07e-28	202.6
Cellular Component	GO:1905368	3	peptidase complex	9.86431e-07	A0A254TLK1	83	K	PCI domain-containing protein	ATCC64974_107780	DSFSSFAK(1)AK	2	0.012146	3	3	1	83.8829	0.00287011	83.883	1	107.788	0.000462915	107.79	1	129.851	5.69e-05	129.85
Cellular Component	GO:1905368	3	peptidase complex	9.86431e-07	A0A254TLK1	186	K	PCI domain-containing protein	ATCC64974_107780	VYHALGNQAK(1)AR	3	-0.17318	6	3	1	102.524	1.84e-05	102.52	1	108.431	1.36e-05	108.43	1	104.824	0.000371196	104.82
Cellular Component	GO:1905368	3	peptidase complex	9.86431e-07	A0A254TLK1	19	K	PCI domain-containing protein	ATCC64974_107780	GLVK(1)SDPSK	2	3.2264	3	3	1	50.1945	0.0438086	50.194	1	59.9076	0.027681	59.908	1	70.9084	0.0131983	70.908
Cellular Component	GO:1905368	3	peptidase complex	9.86431e-07	A0A254TL31	436	K	26S proteasome regulatory subunit RPN1	ATCC64974_109450	DVEIGLDK(1)IDR	2	0.9609	4	3	1	69.0301	0.0111934	69.03	1	89.3005	0.00102609	89.301	1	69.8636	0.0103322	69.864
Cellular Component	GO:1905368	3	peptidase complex	9.86431e-07	A0A254TL31	156	K	26S proteasome regulatory subunit RPN1	ATCC64974_109450	LLTK(1)SEDLGSWGHEYIR	3	1.2833	4	3	1	153.725	4.13e-15	153.72	1	126.633	6.16e-10	126.63	1	136.342	3.26e-10	136.34
Cellular Component	GO:1905368	3	peptidase complex	9.86431e-07	A0A505I1I8	122	K	Signal peptidase subunit 3	CAN33_0025020	EK(1)FFPSASSANK	2	0.82763	3	3	1	122.344	4.74e-06	122.34	1	93.7657	0.000423138	93.766	1	102.97	3.81e-05	102.97
Cellular Component	GO:1905368	3	peptidase complex	9.86431e-07	A0A254UDT5	472	K	Ubiquitin carboxyl-terminal hydrolase	ATCC64974_34900	TASILAAK(1)K	2	0.020788	4	3	1	92.8379	0.00418836	92.838	1	103.546	0.0018548	103.55	1	82.645	0.00729141	82.645
Cellular Component	GO:1905368	3	peptidase complex	9.86431e-07	A0A254UDT5	334	K	Ubiquitin carboxyl-terminal hydrolase	ATCC64974_34900	LPK(1)YLTVHFVR	3	0.28672	3	3	1	89.8046	0.000465057	89.805	1	117.091	1.4e-05	117.09	1	93.3452	0.000311792	93.345
Cellular Component	GO:1905368	3	peptidase complex	9.86431e-07	A0A254UDT5	9	K	Ubiquitin carboxyl-terminal hydrolase	ATCC64974_34900	ASIPVVVK(1)HQGK	2	-0.77328	3	3	1	43.5013	0.0429147	43.501	1	48.5679	0.0293105	48.568	1	54.0231	0.0187162	54.023
Cellular Component	GO:1905368	3	peptidase complex	9.86431e-07	A0A254UDT5	325	K	Ubiquitin carboxyl-terminal hydrolase	ATCC64974_34900	DAVYTK(1)R	2	-1.0467	6	3	1	89.5498	0.022202	89.55	1	104.448	0.0102046	104.45	1	104.448	0.0102046	104.45
Cellular Component	GO:1905368	3	peptidase complex	9.86431e-07	A0A3F3RIN5	161	K	Proteasome subunit alpha type	ATCC64974_57040	VDPAGYYIGYK(1)ATASGPK	2	0.66169	5	3	1	98.1752	6.06e-05	98.175	1	64.7047	1.06e-11	147.06	1	138.46	5.54e-10	138.46
Cellular Component	GO:1905368	3	peptidase complex	9.86431e-07	A0A3F3RIN5	178	K	Proteasome subunit alpha type	ATCC64974_57040	QQEAITYLEK(1)K	2	2.0901	6	3	1	120.855	2.21e-05	120.86	1	134.13	5.49e-06	134.13	1	111.63	6.67e-05	111.63
Cellular Component	GO:1905368	3	peptidase complex	9.86431e-07	A0A3F3RIN5	236	K	Proteasome subunit alpha type	ATCC64974_57040	K(1)LTEEEIDER	2	-1.0649	3	3	1	176.776	5.23e-08	176.78	1	153.946	1.29e-06	153.95	1	138.991	3.78e-05	138.99
Cellular Component	GO:1905368	3	peptidase complex	9.86431e-07	A0A3F3RIN5	168	K	Proteasome subunit alpha type	ATCC64974_57040	ATASGPK(1)QQEAITYLEK	2	-0.48156	3	3	1	144.509	1.72e-10	144.51	1	80.8588	0.000770719	80.859	1	145.308	1.21e-10	145.31
Cellular Component	GO:1905368	3	peptidase complex	9.86431e-07	A0A3F3RIN5	211	K	Proteasome subunit alpha type	ATCC64974_57040	K(1)HELEIGIVGGPR	3	0.067381	4	3	1	108.997	3.18e-06	109	1	132.79	6.49e-09	132.79	1	119.386	8.92e-07	119.39
Cellular Component	GO:1905368	3	peptidase complex	9.86431e-07	A0A254UF33	50	K	Proteasome subunit alpha type	ATCC64974_32340	THAVLVGLK(1)R	3	0.20203	6	3	1	87.258	0.00119478	87.258	1	89.0288	0.00107049	89.029	1	87.8065	0.00115629	87.806
Cellular Component	GO:1905368	3	peptidase complex	9.86431e-07	A0A254UF33	89	K	Proteasome subunit alpha type	ATCC64974_32340	VLSNFMK(1)QQSLSSR	2	0.47281	3	3	1	258.912	1.5e-29	258.91	1	225.088	1.07e-23	225.09	1	179.552	4.06e-14	179.55
Cellular Component	GO:1905368	3	peptidase complex	9.86431e-07	A0A254UF33	178	K	Proteasome subunit alpha type	ATCC64974_32340	NLDK(1)LEASSR	2	0.29227	5	3	1	64.1212	0.0193226	64.121	1	74.2369	0.00595487	74.237	1	82.4373	0.00307353	82.437
Cellular Component	GO:1905368	3	peptidase complex	9.86431e-07	A0A254UF33	61	K	Proteasome subunit alpha type	ATCC64974_32340	NAEELSSYQK(1)K	2	-0.35879	9	3	1	181.313	3.77e-11	181.31	1	174.242	5.72e-11	174.24	1	181.401	3.74e-11	181.4
Cellular Component	GO:1905368	3	peptidase complex	9.86431e-07	A0A254TSQ9	210	K	Proteasome subunit alpha type	ATCC64974_61660	QVMEEK(1)LDAK	2	0.56672	3	3	1	87.1843	0.00240558	87.184	1	87.1843	0.00240558	87.184	1	77.0624	0.00382981	77.062
Cellular Component	GO:1905368	3	peptidase complex	9.86431e-07	A0A254TSQ9	169	K	Proteasome subunit alpha type	ATCC64974_61660	YDAK(1)AIGSGSEGAQAELQNEYHR	3	0.099831	6	3	1	202.659	4.66e-31	202.66	1	227.198	4e-41	227.2	1	187.794	5.15e-23	187.79
Cellular Component	GO:1905368	3	peptidase complex	9.86431e-07	A0A254TSQ9	214	K	Proteasome subunit alpha type	ATCC64974_61660	LDAK(1)NVQLASVTK	2	0.11034	6	3	1	155.555	1.34e-10	155.56	1	165.865	4.5e-11	165.86	1	165.865	4.5e-11	165.86
Cellular Component	GO:1905368	3	peptidase complex	9.86431e-07	A0A254TSQ9	223	K	Proteasome subunit alpha type	ATCC64974_61660	NVQLASVTK(1)EK	2	0.29272	4	3	1	103.909	7.62e-05	103.91	1	106.667	6.64e-05	106.67	1	93.6229	0.000631764	93.623
Cellular Component	GO:1905368	3	peptidase complex	9.86431e-07	A0A3F3RPJ4	1001	K	26S proteasome regulatory subunit RPN2	ATCC64974_79180	EK(1)VGYELENMSR	2	0.57385	3	3	1	47.7736	0.0477081	47.774	1	91.6203	0.00157976	91.62	1	49.3332	0.0253285	49.333
Cellular Component	GO:1905368	3	peptidase complex	9.86431e-07	A0A3F3RPJ4	925	K	26S proteasome regulatory subunit RPN2	ATCC64974_79180	VK(1)TAVLSTTAQAK	2	0.049443	3	3	1	154.102	1.46e-10	154.1	1	121.449	8.77e-07	121.45	1	100.112	1.03e-05	100.11
Cellular Component	GO:1905368	3	peptidase complex	9.86431e-07	A0A3F3RPJ4	514	K	26S proteasome regulatory subunit RPN2	ATCC64974_79180	LLQPYLPK(1)ER	2	-0.41938	5	3	1	78.3416	0.00399651	84.687	1	81.0165	0.00464556	81.017	1	115.574	0.000270606	115.57
Cellular Component	GO:1905368	3	peptidase complex	9.86431e-07	A0A3F3RPJ4	936	K	26S proteasome regulatory subunit RPN2	ATCC64974_79180	TAVLSTTAQAK(1)R	2	-0.22997	6	3	1	107.966	4.02e-05	107.97	1	112.845	2.88e-05	112.84	1	107.088	4.23e-05	107.09
Cellular Component	GO:1905368	3	peptidase complex	9.86431e-07	A0A3F3RPJ4	406	K	26S proteasome regulatory subunit RPN2	ATCC64974_79180	TAFK(1)SIR	2	0.20283	5	3	1	75.2127	0.0277678	75.213	1	97.7981	0.00991224	97.798	1	77.9225	0.0252184	77.923
Cellular Component	GO:1905368	3	peptidase complex	9.86431e-07	A0A3F3RPJ4	322	K	26S proteasome regulatory subunit RPN2	ATCC64974_79180	QLVEK(1)GDAR	2	-0.29077	6	3	1	133.756	0.000200283	133.76	1	102.062	0.00143814	102.06	1	100.787	0.00150627	100.79
Cellular Component	GO:1905368	3	peptidase complex	9.86431e-07	A0A3F3RPJ4	195	K	26S proteasome regulatory subunit RPN2	ATCC64974_79180	QEVPGVDAAYPGGEDAGVNHAEETPLVLK(1)R	3	-0.13142	3	3	1	179.645	5.65e-25	179.64	1	156.921	5.58e-18	156.92	1	205.32	9.43e-34	205.32
Cellular Component	GO:1905368	3	peptidase complex	9.86431e-07	A0A3F3RPJ4	430	K	26S proteasome regulatory subunit RPN2	ATCC64974_79180	NNK(1)ADIAIMNK	2	0.36241	3	3	1	73.4351	0.00529802	73.435	1	113.379	4.27e-05	113.38	1	131.545	4.8e-06	131.54
Cellular Component	GO:1905368	3	peptidase complex	9.86431e-07	A0A3F3RPJ4	438	K	26S proteasome regulatory subunit RPN2	ATCC64974_79180	ADIAIMNK(1)LR	2	-0.1286	4	3	1	131.517	5.16e-05	131.52	1	135.549	3.87e-05	135.55	1	138.08	3.06e-05	138.08
Cellular Component	GO:1905368	3	peptidase complex	9.86431e-07	A0A254TWG1	237	K	Proteasome subunit alpha type	ATCC64974_54030	SIETEK(1)QEEAAK	2	-0.71077	7	3	1	144.572	3.58e-07	144.57	1	178.954	1.31e-11	178.95	1	149.492	3.01e-08	149.49
Cellular Component	GO:1905368	3	peptidase complex	9.86431e-07	A0A254TWG1	88	K	Proteasome subunit alpha type	ATCC64974_54030	ILIDK(1)AR	2	0.21208	7	3	1	94.6624	0.012327	94.662	1	154.095	0.00152776	154.09	1	107.673	0.00675671	107.67
Cellular Component	GO:1905368	3	peptidase complex	9.86431e-07	A0A254TWG1	37	K	Proteasome subunit alpha type	ATCC64974_54030	GTCAVGVK(1)GK	2	0.29607	5	3	1	96.1429	0.00114503	96.143	1	88.4955	0.00222108	88.495	1	88.4955	0.00222108	88.495
Cellular Component	GO:1905368	3	peptidase complex	9.86431e-07	A0A254TTT7	156	K	Proteasome subunit beta	ATCC64974_77910	LPIDYK(1)GVLVK	2	-0.34653	5	3	1	119.386	2.14e-05	119.39	1	90.697	0.000898694	90.697	1	84.8205	0.0014348	84.821
Cellular Component	GO:1905368	3	peptidase complex	9.86431e-07	A0A254U7U1	27	K	Protein kinase domain family protein	ATCC64974_65530	FVIDAEPSETVGQVK(1)EK	2	-0.6682	4	3	1	111.576	3.12e-06	111.58	1	168.417	1.34e-15	168.42	1	145.686	9.74e-11	145.69
Cellular Component	GO:1905368	3	peptidase complex	9.86431e-07	A0A254U7U1	34	K	Protein kinase domain family protein	ATCC64974_65530	EK(1)GWEVPQLK	2	1.2667	6	3	1	110.838	0.00038758	110.84	1	83.7747	0.00288534	83.775	1	121.36	0.000127679	121.36
Cellular Component	GO:1905368	3	peptidase complex	9.86431e-07	A0A254U7U1	48	K	Protein kinase domain family protein	ATCC64974_65530	LIYSGK(1)ILQDDK	2	0.79506	5	3	1	130.099	2.13e-06	130.1	1	147.327	3.31e-08	147.33	1	108.997	2.77e-05	109
Cellular Component	GO:1905368	3	peptidase complex	9.86431e-07	A0A254U7U1	54	K	Protein kinase domain family protein	ATCC64974_65530	ILQDDK(1)TIESYNIEEK	2	0.5704	4	3	1	244.361	9.09e-36	244.36	1	223.763	5.81e-29	223.76	1	263.448	1.24e-36	263.45
Cellular Component	GO:1905368	3	peptidase complex	9.86431e-07	A0A254U5V5	195	K	Proteasome subunit beta	ATCC64974_24510	GALQEAIK(1)WDGSSGGVIR	2	0.70346	6	3	1	188.578	3.01e-22	188.58	1	226.672	2.37e-34	226.67	1	146.369	5.44e-11	146.37
Cellular Component	GO:1905368	3	peptidase complex	9.86431e-07	A0A117E0E7	204	K	Proteasome subunit alpha type	ABL_05116	TMDSTK(1)LSSEK	2	-2.6633	11	3	1	110.077	5.44e-05	110.08	1	115.327	3.58e-05	115.33	1	111.936	2.54e-05	116.74
Cellular Component	GO:1905368	3	peptidase complex	9.86431e-07	A0A117E0E7	49	K	Proteasome subunit alpha type	ABL_05116	DGIVLAAEK(1)K	2	-1.1008	5	3	1	70.4116	0.0150294	70.412	1	72.0956	0.0119917	72.096	1	52.2469	0.0293624	62.466
Cellular Component	GO:1905368	3	peptidase complex	9.86431e-07	A0A117E0E7	198	K	Proteasome subunit alpha type	ABL_05116	VLSK(1)TMDSTK	2	1.2589	4	3	1	69.7206	0.00982894	69.721	1	79.659	0.00346445	79.659	1	69.7206	0.00285597	79.659
Cellular Component	GO:1905368	3	peptidase complex	9.86431e-07	Q3MSU5	125	K	Mitogen-activated protein kinase 2	rpnI	VNKPESQDAYIYALADVANVK(1)QR	3	-0.50914	5	3	1	129.633	1.32e-10	133.96	1	140.966	3.74e-11	143.47	1	128.975	1.63e-10	130.83
Cellular Component	GO:1905368	3	peptidase complex	9.86431e-07	A0A100IRG2	366	K	26S protease regulatory subunit 7	ABL_08655	IHAK(1)SMSVER	3	-0.488	6	3	1	82.2607	0.000971085	91.656	1	81.7707	0.00173141	81.771	1	48.998	0.0250431	48.998
Cellular Component	GO:1905368	3	peptidase complex	9.86431e-07	A0A100IRG2	66	K	26S protease regulatory subunit 7	ABL_08655	QASVNEK(1)IGVK	2	-2.2976	4	3	1	65.1792	0.0163473	65.179	1	72.8865	0.00603213	72.887	1	77.3868	0.00211296	77.387
Cellular Component	GO:1905368	3	peptidase complex	9.86431e-07	A0A100IRG2	122	K	26S protease regulatory subunit 7	ABL_08655	YVINVK(1)QIAK	2	0.46408	3	3	1	133.134	4.64e-05	133.13	1	109.29	0.000425809	109.29	1	126.067	6.9e-05	126.07
Cellular Component	GO:1905368	3	peptidase complex	9.86431e-07	A0A100IRG2	110	K	26S protease regulatory subunit 7	ABL_08655	IISDEK(1)DSDK	2	-0.34133	4	3	1	100.878	0.000633575	100.88	1	100.878	0.000633575	100.88	1	104.221	0.000551	104.22
Cellular Component	GO:1905368	3	peptidase complex	9.86431e-07	A0A254UDA7	201	K	Proteasome subunit alpha type	ATCC64974_44620	HATSAK(1)TFLEK	2	-0.11928	7	3	1	172.755	4.49e-11	172.76	1	160.56	3.61e-08	160.56	1	208.265	1.98e-14	208.27
Cellular Component	GO:1905368	3	peptidase complex	9.86431e-07	A0A254UDA7	49	K	Proteasome subunit alpha type	ATCC64974_44620	ATNGIVLATEK(1)K	2	1.3774	10	3	1	96.8656	2.08e-06	135.02	1	99.1609	2.07e-08	160.22	1	117.704	1.02e-06	141.37
Cellular Component	GO:1905368	3	peptidase complex	9.86431e-07	A0A254UDA7	165	K	Proteasome subunit alpha type	ATCC64974_44620	ATGK(1)TGGILK	2	0.55639	3	3	1	90.827	0.00189303	90.827	1	79.2014	0.00352883	79.201	1	68.3555	0.0137271	68.355
Cellular Component	GO:1905368	3	peptidase complex	9.86431e-07	A0A117DYA6	670	K	Mitochondrial inner membrane AAA protease Yta12	ABL_02975	SLVLSPEEK(1)R	2	0.27067	3	3	1	67.385	0.0204893	67.385	1	61.3438	0.0313872	61.344	1	54.1976	0.0442784	54.198
Cellular Component	GO:1905368	3	peptidase complex	9.86431e-07	A0A100ID42	259	K	26S proteasome regulatory subunit RPN11	ABL_02916	QLVSLAEGYEK(1)R	2	0.95844	5	3	1	120.589	1.06e-05	120.59	1	141.342	1.03e-06	141.34	1	136.013	1.92e-06	136.01
Cellular Component	GO:1905368	3	peptidase complex	9.86431e-07	A0A100ID42	156	K	26S proteasome regulatory subunit RPN11	ABL_02916	GK(1)VVIDAFR	2	-1.514	3	3	1	79.1482	0.00612122	79.148	1	70.0564	0.0143199	70.056	1	80.6884	0.00577773	80.688
Cellular Component	GO:1905368	3	peptidase complex	9.86431e-07	A0A100ID42	262	K	26S proteasome regulatory subunit RPN11	ABL_02916	VK(1)EETTLTK	2	0.56503	4	3	1	82.4167	0.0053923	82.417	1	107.788	0.00113198	107.79	1	104.221	0.00132266	104.22
Cellular Component	GO:1905368	3	peptidase complex	9.86431e-07	A0A254UGN7	567	K	Eukaryotic translation initiation factor eIF2A family protein	ATCC64974_95090	SK(1)EVGDIYATR	2	-0.4377	6	3	1	80.3185	0.00184551	80.318	1	83.5305	0.00155248	83.53	1	84.2973	0.00148253	84.297
Cellular Component	GO:1905368	3	peptidase complex	9.86431e-07	A0A254UGN7	135	K	Eukaryotic translation initiation factor eIF2A family protein	ATCC64974_95090	LSGEK(1)GTDK	2	-0.12598	5	3	1	60.3978	0.0270356	60.398	1	54.094	0.0353347	54.094	1	54.9816	0.034166	54.982
Cellular Component	GO:1905368	3	peptidase complex	9.86431e-07	A0A254TM79	200	K	Proteasome subunit alpha type	ATCC64974_106440	QAAK(1)AELEK	2	-0.77388	3	3	1	53.0277	0.0367384	53.028	1	54.094	0.0353347	54.094	1	62.0047	0.0249201	62.005
Cellular Component	GO:1905368	3	peptidase complex	9.86431e-07	A0A254TM79	234	K	Proteasome subunit alpha type	ATCC64974_106440	IIYVAHEDSK(1)DK	3	0.18799	7	3	1	72.7049	6.57e-05	98.105	1	87.7194	0.000681623	87.719	1	64.1212	0.00587152	66.989
Cellular Component	GO:1905368	3	peptidase complex	9.86431e-07	Q3MU67	111	K	HECT-type ubiquitin ligase-interacting protein creD	rpnG	K(1)ELEAFQK	2	1.3536	4	3	1	121.639	0.00137691	121.64	1	126.547	0.00106022	126.55	1	104.889	0.0034855	104.89
Cellular Component	GO:1905368	3	peptidase complex	9.86431e-07	Q3MU67	475	K	HECT-type ubiquitin ligase-interacting protein creD	rpnG	LQK(1)YGQAVR	2	0.15065	3	3	1	78.1127	0.00635214	78.113	1	90.6009	0.00356711	90.601	1	86.6702	0.0044437	86.67
Cellular Component	GO:1905368	3	peptidase complex	9.86431e-07	Q3MU67	429	K	HECT-type ubiquitin ligase-interacting protein creD	rpnG	DLAK(1)FIASNR	2	0.28559	3	3	1	48.0443	0.0492423	48.044	1	57.8855	0.027563	57.885	1	49.4481	0.044193	49.448
Cellular Component	GO:1905368	3	peptidase complex	9.86431e-07	A0A254UF75	245	K	Pr_beta_C domain-containing protein	ATCC64974_90600	GTTAYLNQK(1)IISK	2	0.077635	3	3	1	136.212	9.98e-09	136.21	1	141.585	5.21e-09	141.59	1	111.851	5.11e-06	111.85
Cellular Component	GO:1905368	3	peptidase complex	9.86431e-07	A0A254UF75	62	K	Pr_beta_C domain-containing protein	ATCC64974_90600	NCEK(1)LHYIAPK	3	0.059552	3	3	1	70.9415	0.00409739	70.942	1	52.2469	0.0159693	52.247	1	61.3438	0.0101924	61.344
Cellular Component	GO:1905368	3	peptidase complex	9.86431e-07	A0A254UF75	211	K	Pr_beta_C domain-containing protein	ATCC64974_90600	DK(1)PTQLLR	2	-1.3865	3	3	1	78.1127	0.0110019	78.113	1	85.1608	0.0083855	85.161	1	93.1624	0.00541509	93.162
Cellular Component	GO:1905368	3	peptidase complex	9.86431e-07	A0A3F3RMI7	254	K	AAA domain-containing protein	ATCC64974_64340	GVILYGAPGTGK(1)TLLAK	2	-0.77101	3	3	1	66.2889	0.00962238	66.289	1	68.5765	0.00752208	68.576	1	87.3878	0.000503602	87.388
Cellular Component	GO:1905368	3	peptidase complex	9.86431e-07	A0A3F3RMI7	95	K	AAA domain-containing protein	ATCC64974_64340	TK(1)AQAALDSANR	2	2.8307	8	3	1	61.5322	9.48e-07	139.74	1	143.249	5.2e-07	143.25	1	40.9413	1.09e-05	118.76
Cellular Component	GO:1905368	3	peptidase complex	9.86431e-07	A0A254UGA1	43	K	Complex1_LYR-like family protein	ATCC64974_94460	LLVLEK(1)QAR	2	-0.16759	5	3	1	74.9406	0.00788992	74.941	1	90.9193	0.00349609	90.919	1	78.5162	0.00626216	78.516
Cellular Component	GO:1905368	3	peptidase complex	9.86431e-07	A0A254UGA1	247	K	Complex1_LYR-like family protein	ATCC64974_94460	SPDEAPMEVDDDVTDLK(1)LR	2	-0.1239	3	3	1	228.012	1.2e-34	228.01	1	194.507	2.14e-23	194.51	1	195.773	3.21e-28	195.77
Cellular Component	GO:1905368	3	peptidase complex	9.86431e-07	A0A100INM0	109	K	Fumarylacetoacetate (FAA) hydrolase family protein	ABL_07181	LDAVVK(1)MYK	2	0.093345	3	3	1	44.3175	0.0522302	44.318	1	43.3077	0.0487264	43.308	1	43.3077	0.0549993	43.308
Cellular Component	GO:1905368	3	peptidase complex	9.86431e-07	A0A100INM0	70	K	Fumarylacetoacetate (FAA) hydrolase family protein	ABL_07181	YVPK(1)VFK	2	-0.19569	3	3	1	55.4411	0.0617659	55.441	1	55.4411	0.0617659	55.441	1	55.4411	0.0617659	55.441
Cellular Component	GO:1905368	3	peptidase complex	9.86431e-07	A0A100INM0	208	K	Fumarylacetoacetate (FAA) hydrolase family protein	ABL_07181	NQYIPGSGEGHALEPK(1)K	3	0.59195	3	3	1	102.085	2.8e-06	102.08	1	85.3625	0.000292541	85.362	1	118.308	6.69e-07	118.31
Cellular Component	GO:1905368	3	peptidase complex	9.86431e-07	A0A100INM0	135	K	Fumarylacetoacetate (FAA) hydrolase family protein	ABL_07181	LSTILYQK(1)R	2	-0.17322	6	3	1	137.13	0.00023002	137.13	1	125.817	0.000375471	125.82	1	159.585	5.66e-05	159.58
Cellular Component	GO:1905368	3	peptidase complex	9.86431e-07	A0A254TLK6	324	K	DEAD/DEAH box helicase family protein	ATCC64974_107640	FDSEK(1)SGDR	2	0.36575	8	3	1	68.657	0.00635547	78.098	1	118.033	0.000584185	118.03	1	77.1399	0.00656911	77.14
Cellular Component	GO:1905368	3	peptidase complex	9.86431e-07	A0A254TLK6	102	K	DEAD/DEAH box helicase family protein	ATCC64974_107640	DNQEK(1)IENNR	2	-1.1604	4	3	1	201.844	1.86e-10	201.84	1	130.231	2.37e-10	197.21	1	192.205	5.96e-09	192.21
Cellular Component	GO:1905368	3	peptidase complex	9.86431e-07	A0A254TLK6	300	K	DEAD/DEAH box helicase family protein	ATCC64974_107640	DCFALAK(1)EK	2	0.94295	4	3	1	66.0557	0.0195869	66.056	1	88.4955	0.00403663	88.495	1	69.2755	0.015348	69.275
Cellular Component	GO:1905368	3	peptidase complex	9.86431e-07	A0A254TM12	198	K	Proteasome subunit beta	ATCC64974_106550	LFPEERPLESITK(1)DEAVAALR	3	-0.52926	3	3	1	79.3411	0.000275529	79.341	1	104.383	2.09e-06	104.38	1	88.9446	0.000145799	88.945
Cellular Component	GO:1905368	3	peptidase complex	9.86431e-07	A0A100INK1	210	K	26S protease subunit rpt4	ABL_07150	VVSSAIVDK(1)YIGESAR	2	1.0815	4	3	1	142.391	2.95e-10	142.39	1	160.025	1.04e-14	160.03	1	154.457	1.57e-14	154.46
Cellular Component	GO:1905368	3	peptidase complex	9.86431e-07	A0A100INK1	29	K	26S protease subunit rpt4	ABL_07150	EWEAK(1)LK	2	0.46906	3	3	1	72.1384	0.0330542	72.138	1	62.7172	0.0492542	62.717	1	72.1384	0.0330542	72.138
Cellular Component	GO:1905368	3	peptidase complex	9.86431e-07	A0A117DX69	71	K	Proteasome subunit beta	ABL_02137	YK(1)VNMYR	2	0.24855	5	3	1	102.801	0.00784234	102.8	1	132.96	0.00274762	132.96	1	109.629	0.00632092	109.63
Cellular Component	GO:1905368	3	peptidase complex	9.86431e-07	A0A117E1L4	100	K	Proteasome component PRE2	ABL_04743	ATAGNWIASQTVK(1)K	2	0.77276	3	3	1	145.098	1.38e-09	145.1	1	91.9687	0.000391059	91.969	1	82.5781	0.000864584	82.578
Cellular Component	GO:1905368	3	peptidase complex	9.86431e-07	A0A254UC87	302	K	"WD domain, G-beta repeat family protein"	ATCC64974_50600	AITAFHDLIENK(1)IQNR	3	-1.0557	4	3	1	206.273	4.37e-23	206.27	1	203.764	5.24e-23	203.76	1	163.804	3.26e-15	163.8
Cellular Component	GO:1905368	3	peptidase complex	9.86431e-07	A0A254UC87	106	K	"WD domain, G-beta repeat family protein"	ATCC64974_50600	LVGWYHSGPK(1)LR	3	-0.36308	4	3	1	78.9027	0.0006636	78.903	1	83.1822	0.000530339	83.182	1	111.63	1.1e-05	111.63
Cellular Component	GO:1905368	3	peptidase complex	9.86431e-07	A0A254UC87	96	K	"WD domain, G-beta repeat family protein"	ATCC64974_50600	EK(1)LVGWYHSGPK	3	-2.7681	3	3	1	64.2245	0.00749243	64.224	1	50.2222	0.0179039	50.222	1	58.32	0.0109548	58.32
Cellular Component	GO:0033254	3	vacuolar transporter chaperone complex	0.00937714	A0A3F3RD08	75	K	VTC domain family protein	ATCC64974_37510	IK(1)SAEIAR	2	-0.75281	3	3	1	96.9477	0.00400992	96.948	1	86.6702	0.00782517	86.67	1	81.9717	0.00956939	81.972
Cellular Component	GO:0033254	3	vacuolar transporter chaperone complex	0.00937714	A0A3F3RD08	193	K	VTC domain family protein	ATCC64974_37510	LSK(1)LYDLVR	2	-1.0482	3	3	1	83.8618	0.00507002	83.862	1	88.0565	0.00413455	88.056	1	105.975	0.0012289	105.98
Cellular Component	GO:0033254	3	vacuolar transporter chaperone complex	0.00937714	A0A3F3RH19	24	K	SPX domain-containing protein	ATCC64974_50340	YIDYNK(1)LK	2	0.071132	3	3	1	96.4916	0.00218938	96.492	1	83.2061	0.00911115	83.206	1	83.2061	0.00911115	83.206
Cellular Component	GO:0033254	3	vacuolar transporter chaperone complex	0.00937714	A0A3F3RH19	303	K	SPX domain-containing protein	ATCC64974_50340	K(1)VVTDDDR	2	-2.1178	3	3	1	72.9281	0.0214601	72.928	1	72.9281	0.0214601	72.928	1	72.9281	0.0214601	72.928
Cellular Component	GO:0033254	3	vacuolar transporter chaperone complex	0.00937714	A0A117E0M5	13	K	HECT-domain (Ubiquitin-transferase) family protein	ABL_04127	SSQPLLQTAPGK(1)R	2	-0.70633	3	3	1	92.1512	0.000247634	92.151	1	99.6859	7.44e-06	99.686	1	114.705	2.74e-06	114.7
Cellular Component	GO:0044614	2	nuclear pore cytoplasmic filaments	0.316967	A0A505HSV0	1759	K	"3-ketoacyl-CoA thiolase, peroxisomal domain protein"	CAN33_002275	AVK(1)ETLAR	2	0.072598	3	3	1	66.3511	0.0247926	66.351	1	66.6919	0.0243225	66.692	1	67.8972	0.02266	67.897
Cellular Component	GO:0044614	2	nuclear pore cytoplasmic filaments	0.316967	A0A3F3RKX6	246	K	Uncharacterized protein	ATCC64974_63390	VK(1)ALLPR	2	-0.14511	4	3	1	97.6019	0.0100633	97.602	1	107.429	0.00681108	107.43	1	102.714	0.0078618	102.71
Cellular Component	GO:0044614	2	nuclear pore cytoplasmic filaments	0.316967	A0A3F3RKX6	336	K	Uncharacterized protein	ATCC64974_63390	ASAQEIEK(1)R	2	-0.30047	5	3	1	86.1802	0.00621518	86.18	1	55.7181	0.0453158	55.718	1	75.197	0.0103095	75.197
Cellular Component	GO:0000786	3	nucleosome	0.0485436	A0A100IP51	22	K	Histone H2A	ABL_07466	SSK(1)AGLAFPVGR	2	1.1168	8	3	1	130.565	2.07e-06	130.56	1	138.236	1.13e-06	138.24	1	108.716	2.82e-05	108.72
Cellular Component	GO:0000786	3	nucleosome	0.0485436	A0A100IP51	38	K	Histone H2A	ABL_07466	K(1)GNYAQR	2	-0.035719	4	3	1	66.7992	9.69e-05	128.86	1	120.645	0.000155394	120.65	1	85.2649	0.0267065	85.265
Cellular Component	GO:0000786	3	nucleosome	0.0485436	A0A124BXB1	123	K	Histone H3	ABL_04544	VTIQSK(1)DIQLAR	2	0.12827	11	3	1	158.011	1.82e-08	158.01	1	160.379	1.49e-08	160.38	1	173.756	1.74e-11	173.76
Cellular Component	GO:0000786	3	nucleosome	0.0485436	A0A124BXB1	57	K	Histone H3	ABL_04544	YQK(1)STELLIR	2	-0.20847	9	3	1	146.106	4.89e-06	146.11	1	146.106	4.89e-06	146.11	1	171.853	4.87e-08	171.85
Cellular Component	GO:0000786	3	nucleosome	0.0485436	A0A124BXB1	24	K	Histone H3	ABL_04544	QLASK(1)AAR	2	-0.044043	6	3	1	69.8117	0.0200194	69.812	1	88.294	0.0072224	88.294	1	68.625	0.0216561	68.625
Cellular Component	GO:0000786	3	nucleosome	0.0485436	A0A124BXB1	43	K	Histone H3	ABL_04544	YK(1)PGTVALR	2	-0.69806	4	3	1	63.0755	0.0235104	63.076	1	48.7942	0.0484667	48.794	1	43.3077	0.0667172	43.308
Cellular Component	GO:0000786	3	nucleosome	0.0485436	A0A124BXB1	80	K	Histone H3	ABL_04544	EIAQDFK(1)SDLR	2	0.25382	16	3	1	187.309	1.54e-11	187.31	1	163.117	2.74e-08	163.12	1	164.902	2.12e-08	164.9
Cellular Component	GO:0000786	3	nucleosome	0.0485436	A0A100IP61	123	K	Histone H2B	ABL_07467	LILPGELAK(1)HAVSEGTK	2	-0.61618	12	3	1	44.0999	1.27e-05	99.044	1	101.055	2.79e-06	101.05	1	106.748	2.79e-06	106.75
Cellular Component	GO:0000786	3	nucleosome	0.0485436	A0A100IP61	131	K	Histone H2B	ABL_07467	HAVSEGTK(1)AVTK	2	-0.16818	19	3	1	180.613	2.29e-18	222.79	1	93.8391	1.16e-18	232.6	1	143.249	1.17e-18	232.5
Cellular Component	GO:0000786	3	nucleosome	0.0485436	A0A100IP61	21	K	Histone H2B	ABL_07467	APAGGK(1)APAEK	2	0.28637	10	3	1	147.259	8.18e-08	147.26	1	161.989	3.12e-08	161.99	1	158.3	4.39e-08	158.3
Cellular Component	GO:0000786	3	nucleosome	0.0485436	A0A100IP61	94	K	Histone H2B	ABL_07467	VATEASK(1)LAAYNK	2	0.6023	8	3	1	47.7121	1.36e-08	132.14	1	133.148	1.27e-08	133.15	1	145.601	1.65e-09	145.6
Cellular Component	GO:0000786	3	nucleosome	0.0485436	A0A100IP61	61	K	Histone H2B	ABL_07467	VLK(1)QVHPDTGISTR	3	0.99321	10	3	1	50.305	1.5e-09	143.97	1	46.6804	2.94e-06	101.53	1	50.1084	2.87e-06	101.75
Cellular Component	GO:0000786	3	nucleosome	0.0485436	A0A100IP61	58	K	Histone H2B	ABL_07467	KETYSSYIYK(1)VLK	3	2.6684	5	3	1	77.7475	0.000310395	88.101	1	98.1563	0.000135	98.156	1	84.8205	0.00101018	84.821
Cellular Component	GO:0000786	3	nucleosome	0.0485436	A0A100IP61	135	K	Histone H2B	ABL_07467	AVTK(1)YSSSAK	2	0.36385	8	3	1	94.6921	0.00134917	94.692	1	94.6921	0.00134917	94.692	1	94.6921	0.00134917	94.692
Cellular Component	GO:0000786	3	nucleosome	0.0485436	A0A100IP61	49	K	Histone H2B	ABL_07467	K(1)ETYSSYIYK	2	0.38778	14	3	1	133.893	6e-05	133.89	1	128.015	8.57e-05	128.01	1	131.819	6.91e-05	131.82
Cellular Component	GO:0000786	3	nucleosome	0.0485436	A0A505HW16	53	K	HPC2 and ubinuclein domain family protein	CAN33_0032830	YVQANNK(1)IASASTNAFDSQFNK	3	-1.3875	3	3	1	51.5676	0.00624718	51.568	1	104.182	1.19e-06	104.18	1	82.6349	0.000132235	82.635
Cellular Component	GO:0000786	3	nucleosome	0.0485436	A0A505HW16	34	K	HPC2 and ubinuclein domain family protein	CAN33_0032830	DAILNLK(1)ER	2	0.71164	5	3	1	125.747	0.000275718	125.75	1	125.747	0.000275718	125.75	1	113.926	0.000803776	113.93
Cellular Component	GO:0000786	3	nucleosome	0.0485436	A0A505HW16	46	K	HPC2 and ubinuclein domain family protein	CAN33_0032830	K(1)YVQANNK	2	-0.96221	5	3	1	149.401	0.000395433	149.4	1	119.173	0.00168725	119.17	1	135.767	0.000778422	135.77
Cellular Component	GO:0000786	3	nucleosome	0.0485436	A0A505HW16	71	K	HPC2 and ubinuclein domain family protein	CAN33_0032830	AIK(1)AGVEK	2	-0.36586	7	3	1	67.8972	0.02266	67.897	1	68.2235	0.0222099	68.224	1	76.0641	0.0117624	76.064
Cellular Component	GO:0000786	3	nucleosome	0.0485436	A0A505HW16	83	K	HPC2 and ubinuclein domain family protein	CAN33_0032830	GEFLQPK(1)GPSGPVK	2	0.53088	3	3	1	122.782	1.79e-07	122.78	1	92.2652	0.000275523	92.265	1	125.975	9.27e-09	125.97
Cellular Component	GO:0000786	3	nucleosome	0.0485436	A0A505HW16	68	K	HPC2 and ubinuclein domain family protein	CAN33_0032830	IASASTNAFDSQFNK(1)AIK	2	-1.5956	9	3	1	233.491	3.07e-42	248.25	1	106.354	2.43e-42	252.05	1	218.825	7.57e-52	287.91
Cellular Component	GO:0000786	3	nucleosome	0.0485436	A0A505HW16	76	K	HPC2 and ubinuclein domain family protein	CAN33_0032830	AGVEK(1)GEFLQPK	2	0.06485	6	3	1	130.099	2.13e-06	130.1	1	152.467	2.59e-08	152.47	1	143.547	4.83e-07	143.55
Cellular Component	GO:0000786	3	nucleosome	0.0485436	A0A100III0	92	K	Histone H4	ABL_04543	TVTSLDVVYALK(1)R	2	-0.81177	15	3	1	198.573	2.95e-18	198.57	1	177.833	1.37e-13	177.83	1	186.167	7e-14	186.17
Cellular Component	GO:0000786	3	nucleosome	0.0485436	A0A100III0	32	K	Histone H4	ABL_04543	DNIQGITK(1)PAIR	2	-0.44129	10	3	1	77.2202	6.75e-09	166.24	1	98.9421	1.19e-11	180.47	1	124.119	9.96e-09	163.93
Cellular Component	GO:0000786	3	nucleosome	0.0485436	A0A100III0	80	K	Histone H4	ABL_04543	K(1)TVTSLDVVYALK	2	0.17677	6	3	1	192.178	2.19e-14	192.18	1	180.479	1.16e-13	180.48	1	188.4	5.22e-14	188.4
Cellular Component	GO:0000786	3	nucleosome	0.0485436	A0A100III0	78	K	Histone H4	ABL_04543	DAVTYTEHAK(1)R	3	0.022784	13	3	1	49.6315	1.83e-23	251.34	1	68.5357	8.41e-18	221.09	1	67.385	5.13e-14	198.81
Cellular Component	GO:0030125	5	clathrin vesicle coat	0.20883	A0A254TTW2	1497	K	Clathrin heavy chain	ATCC64974_78110	LEK(1)HDLIFFR	3	-0.33544	4	3	1	145.915	2.61e-06	145.91	1	145.915	2.61e-06	145.91	1	158.047	3.46e-07	158.05
Cellular Component	GO:0030125	5	clathrin vesicle coat	0.20883	A0A254TTW2	632	K	Clathrin heavy chain	ATCC64974_78110	ALENTDDPVAIK(1)R	2	0.17431	6	3	1	188.094	5.46e-14	188.09	1	196.11	3.31e-18	196.11	1	225.793	3.1e-23	225.79
Cellular Component	GO:0030125	5	clathrin vesicle coat	0.20883	A0A254TTW2	1106	K	Clathrin heavy chain	ATCC64974_78110	VELPEVWSK(1)VAK	2	1.9212	4	3	1	45.2798	0.0578679	45.28	1	50.0878	0.0382802	50.088	1	66.7076	0.0127216	66.708
Cellular Component	GO:0030125	5	clathrin vesicle coat	0.20883	A0A254TTW2	1610	K	Clathrin heavy chain	ATCC64974_78110	TIEMLK(1)K	2	0.28096	3	3	1	91.6263	0.0200191	91.626	1	102.714	0.010732	102.71	1	79.4686	0.0327999	79.469
Cellular Component	GO:0030125	5	clathrin vesicle coat	0.20883	A0A254TTW2	888	K	Clathrin heavy chain	ATCC64974_78110	IYIDSNNNPEK(1)FLK	2	0.59903	3	3	1	149.346	8.44e-11	149.35	1	124.163	1.01e-08	124.16	1	85.1626	0.000537891	85.163
Cellular Component	GO:0030125	5	clathrin vesicle coat	0.20883	A0A254TTW2	891	K	Clathrin heavy chain	ATCC64974_78110	FLK(1)ENDLYDTLTVGK	2	1.7979	4	3	1	113.015	1.59e-06	113.01	1	97.9042	5.35e-05	97.904	1	90.3479	0.00028322	90.348
Cellular Component	GO:0030125	5	clathrin vesicle coat	0.20883	A0A254TTW2	89	K	Clathrin heavy chain	ATCC64974_78110	TIQIFDLTAK(1)QK	2	0.88374	3	3	1	67.9969	0.00870904	67.997	1	103.399	3.73e-05	103.4	1	102.872	3.82e-05	102.87
Cellular Component	GO:0030125	5	clathrin vesicle coat	0.20883	A0A254TTW2	444	K	Clathrin heavy chain	ATCC64974_78110	HLLEK(1)WMR	2	0.73116	3	3	1	59.9308	0.0336482	59.931	1	84.5222	0.00785449	84.522	1	78.1127	0.0113023	78.113
Cellular Component	GO:0030125	5	clathrin vesicle coat	0.20883	A0A254TTW2	1109	K	Clathrin heavy chain	ATCC64974_78110	VAK(1)AQLDGLR	2	0.3353	5	3	1	59.4177	0.0215097	62.466	1	58.8894	0.0262363	58.889	1	77.7442	0.00373388	77.744
Cellular Component	GO:0030125	5	clathrin vesicle coat	0.20883	A0A254TTW2	222	K	Clathrin heavy chain	ATCC64974_78110	TQTGAK(1)LQIAEIDHQEPNPR	3	1.036	5	3	1	115.419	8.95e-07	115.42	1	113.515	1.11e-06	113.51	1	115.392	8.98e-07	115.39
Cellular Component	GO:0030125	5	clathrin vesicle coat	0.20883	A0A254TTW2	1151	K	Clathrin heavy chain	ATCC64974_78110	DEDLVK(1)YLK	2	0.48629	3	3	1	80.6884	0.00577773	80.688	1	83.9477	0.00505085	83.948	1	90.9056	0.00349914	90.906
Cellular Component	GO:0030125	5	clathrin vesicle coat	0.20883	A0A254TTW2	753	K	Clathrin heavy chain	ATCC64974_78110	ESNYYNPDK(1)VK	2	-0.37625	3	3	1	105.032	0.00142042	105.03	1	107.966	6.18e-05	107.97	1	90.4338	0.000922701	90.434
Cellular Component	GO:0030125	5	clathrin vesicle coat	0.20883	A0A254TTW2	1525	K	Clathrin heavy chain	ATCC64974_78110	SISLSK(1)QDK	2	0.547	3	3	1	79.1482	0.00612122	79.148	1	68.657	0.0161623	68.657	1	79.1482	0.00612122	79.148
Cellular Component	GO:0030125	5	clathrin vesicle coat	0.20883	A0A254TVV5	151	K	Clathrin light chain	ATCC64974_81820	AEISEEK(1)K	2	-0.1175	3	3	1	111.947	0.00259696	111.95	1	100.017	0.0040988	100.02	1	122.516	0.00126641	122.52
Cellular Component	GO:0030125	5	clathrin vesicle coat	0.20883	A0A100I261	26	K	AP-1 complex subunit gamma	ABL_00125	AVIQK(1)ESAAIR	2	-0.16134	3	3	1	120.77	1.65e-05	120.77	1	127.868	5.91e-06	127.87	1	126.194	6.41e-06	126.19
Cellular Component	GO:0030125	5	clathrin vesicle coat	0.20883	A0A3F3RN21	69	K	AP complex subunit beta	ATCC64974_71070	NIATNDLEQK(1)K	2	-0.78715	4	3	1	143.238	1.75e-06	143.24	1	120.77	2.25e-05	120.77	1	156.581	6.8e-08	156.58
Cellular Component	GO:0044284	3	mitochondrial crista junction	0.158032	A0A3F3RU22	236	K	MICOS complex subunit	ATCC64974_91460	AMMEEK(1)IGDVR	2	-0.33069	3	3	1	75.7391	0.00226328	75.739	1	142.097	1.63e-06	142.1	1	124.124	7.04e-06	124.12
Cellular Component	GO:0044284	3	mitochondrial crista junction	0.158032	A0A505HV87	849	K	MICOS complex subunit MIC60	CAN33_001100	K(1)DAVAGSDDVESVLYR	2	-0.48455	3	3	1	116.061	2.1e-06	116.06	1	157.466	1.76e-14	157.47	1	133.931	1.11e-09	133.93
Cellular Component	GO:0044284	3	mitochondrial crista junction	0.158032	A0A505HV87	39	K	MICOS complex subunit MIC60	CAN33_001100	FVK(1)DQFDDYR	2	1.4142	6	3	1	128.015	6.28e-05	128.01	1	120.062	0.000159761	120.06	1	123.513	7.72e-05	123.51
Cellular Component	GO:0044284	3	mitochondrial crista junction	0.158032	A0A505HV87	181	K	MICOS complex subunit MIC60	CAN33_001100	ELFTAIAK(1)K	2	-0.13065	5	3	1	103.546	0.0018548	103.55	1	107.693	0.00155213	107.69	1	94.3095	0.00374036	94.309
Cellular Component	GO:0044284	3	mitochondrial crista junction	0.158032	A0A505HV87	142	K	MICOS complex subunit MIC60	CAN33_001100	LDLVTESPDK(1)R	2	-0.88867	5	3	1	125.241	9.15e-06	125.24	1	113.379	5.83e-05	113.38	1	127.174	8.35e-06	127.17
Cellular Component	GO:0044284	3	mitochondrial crista junction	0.158032	A0A505HV87	475	K	MICOS complex subunit MIC60	CAN33_001100	ITIPSK(1)SGLTSK	2	0.34958	3	3	1	43.7611	0.0640548	43.761	1	64.2245	0.0157904	64.224	1	66.0043	0.0135908	66.004
Cellular Component	GO:0044284	3	mitochondrial crista junction	0.158032	A0A505HV87	688	K	MICOS complex subunit MIC60	CAN33_001100	LK(1)NELVEQAIELNR	3	0.31937	3	3	1	123.677	4.87e-09	123.68	1	165.642	1e-11	165.64	1	119.615	5.04e-07	119.62
Cellular Component	GO:0044284	3	mitochondrial crista junction	0.158032	A0A505HV87	608	K	MICOS complex subunit MIC60	CAN33_001100	VGEK(1)IIAVR	2	0.28825	3	3	1	65.5354	0.0202719	65.535	1	70.389	0.0138821	70.389	1	71.0303	0.0130378	71.03
Cellular Component	GO:0044284	3	mitochondrial crista junction	0.158032	A0A505HV87	707	K	MICOS complex subunit MIC60	CAN33_001100	YLHEVK(1)ELVER	3	-0.1807	4	3	1	105.204	3.4e-05	105.2	1	144.572	4.19e-07	144.57	1	122.326	5.23e-06	122.33
Cellular Component	GO:0044284	3	mitochondrial crista junction	0.158032	A0A505HV87	528	K	MICOS complex subunit MIC60	CAN33_001100	TTAVVK(1)AK	2	0.32728	3	3	1	83.3132	0.00907139	83.313	1	82.4525	0.0093909	82.452	1	82.4525	0.0093909	82.452
Cellular Component	GO:0044284	3	mitochondrial crista junction	0.158032	A0A505HV87	671	K	MICOS complex subunit MIC60	CAN33_001100	LAHAYQEK(1)IR	3	0.03659	7	3	1	140.05	1.15e-05	140.05	1	45.7644	0.000161953	112.71	1	107.952	0.000217729	107.95
Cellular Component	GO:0045252	4	oxoglutarate dehydrogenase complex	0.0173209	A0A254UGC9	274	K	Dihydrolipoyl dehydrogenase	ATCC64974_48070	ILQK(1)QGIK	2	0.10658	6	3	1	98.5231	0.00342508	98.523	1	110.807	0.00200752	110.81	1	101.327	0.00288179	101.33
Cellular Component	GO:0045252	4	oxoglutarate dehydrogenase complex	0.0173209	A0A254UGC9	74	K	Dihydrolipoyl dehydrogenase	ATCC64974_48070	AGQEGLK(1)TACIEK	2	0.34796	3	3	1	108.579	6.56e-06	108.58	1	136.331	9.88e-09	136.33	1	104.549	8.34e-06	104.55
Cellular Component	GO:0045252	4	oxoglutarate dehydrogenase complex	0.0173209	A0A254UGC9	436	K	Dihydrolipoyl dehydrogenase	ATCC64974_48070	AK(1)TNLETEGQVK	2	-0.15653	6	3	1	160.221	1.51e-08	160.22	1	163.507	1.06e-08	163.51	1	167.711	4.7e-09	167.71
Cellular Component	GO:0045252	4	oxoglutarate dehydrogenase complex	0.0173209	A0A254UGC9	134	K	Dihydrolipoyl dehydrogenase	ATCC64974_48070	AK(1)DTSVEGLTK	2	-0.16717	8	3	1	114.721	3.79e-05	114.72	1	117.792	2.71e-05	117.79	1	107.088	6.49e-05	107.09
Cellular Component	GO:0045252	4	oxoglutarate dehydrogenase complex	0.0173209	A0A254UGC9	287	K	Dihydrolipoyl dehydrogenase	ATCC64974_48070	VTK(1)GDDSGATVALSVEAAK	2	0.34887	3	3	1	200.994	2.48e-28	200.99	1	223.536	1.57e-34	223.54	1	213.502	7.34e-29	213.5
Cellular Component	GO:0045252	4	oxoglutarate dehydrogenase complex	0.0173209	A0A254UGC9	80	K	Dihydrolipoyl dehydrogenase	ATCC64974_48070	TACIEK(1)R	2	-0.068359	7	3	1	86.7939	0.0250992	86.794	1	113.889	0.007333	113.89	1	120.621	0.00528543	120.62
Cellular Component	GO:0045252	4	oxoglutarate dehydrogenase complex	0.0173209	A0A254UGC9	158	K	Dihydrolipoyl dehydrogenase	ATCC64974_48070	NGVDYIK(1)GTGALVDQNTVK	2	0.6511	5	3	1	185.093	1.38e-21	185.09	1	172.304	3.17e-21	172.3	1	139.11	1.36e-09	139.11
Cellular Component	GO:0045252	4	oxoglutarate dehydrogenase complex	0.0173209	A0A254UGC9	421	K	Dihydrolipoyl dehydrogenase	ATCC64974_48070	AAGIK(1)YR	2	-0.50349	8	3	1	73.0388	0.0315059	73.039	1	76.8465	0.026047	76.847	1	89.6734	0.0161691	89.673
Cellular Component	GO:0045252	4	oxoglutarate dehydrogenase complex	0.0173209	A0A254UGC9	510	K	Dihydrolipoyl dehydrogenase	ATCC64974_48070	EAAMATYSK(1)AIHF	2	-1.0898	7	3	1	172.127	1.34e-13	172.13	1	190.531	2.57e-14	190.53	1	182.348	7.37e-14	182.35
Cellular Component	GO:0045252	4	oxoglutarate dehydrogenase complex	0.0173209	A0A254UGC9	352	K	Dihydrolipoyl dehydrogenase	ATCC64974_48070	TK(1)IPNIR	2	-0.38645	6	3	1	68.0807	0.0400315	68.081	1	68.7868	0.0388173	68.787	1	58.782	0.0560211	58.782
Cellular Component	GO:0045252	4	oxoglutarate dehydrogenase complex	0.0173209	A0A254UGC9	337	K	Dihydrolipoyl dehydrogenase	ATCC64974_48070	RPYTEGLNLESVGVEK(1)DER	3	-0.25834	10	3	1	186.559	2.53e-22	186.56	1	170.995	1.69e-17	171	1	205.002	1.12e-28	205
Cellular Component	GO:0045252	4	oxoglutarate dehydrogenase complex	0.0173209	A0A254UGC9	151	K	Dihydrolipoyl dehydrogenase	ATCC64974_48070	K(1)NGVDYIK	2	1.3335	7	3	1	92.0512	0.013278	98.044	1	120.989	0.00958919	120.99	1	97.5653	0.0339258	97.565
Cellular Component	GO:0045252	4	oxoglutarate dehydrogenase complex	0.0173209	A0A254UGC9	270	K	Dihydrolipoyl dehydrogenase	ATCC64974_48070	QAQK(1)ILQK	2	0.33177	3	3	1	114.649	0.00165324	114.65	1	62.5727	0.0300042	62.573	1	53.8781	0.0419968	53.878
Cellular Component	GO:0045252	4	oxoglutarate dehydrogenase complex	0.0173209	A0A254UGC9	150	K	Dihydrolipoyl dehydrogenase	ATCC64974_48070	GIEFLFK(1)K	2	-0.35407	8	3	1	73.2601	0.0208351	73.26	1	73.2601	0.0208351	73.26	1	73.2601	0.0208351	73.26
Cellular Component	GO:0045252	4	oxoglutarate dehydrogenase complex	0.0173209	A0A254UP05	457	K	Lipoyl-binding domain-containing protein	ATCC64974_95780	VK(1)EYIEDPR	2	0.44472	9	3	1	120.062	0.000475745	120.06	1	120.062	0.000475745	120.06	1	119.274	0.000517849	119.27
Cellular Component	GO:0045252	4	oxoglutarate dehydrogenase complex	0.0173209	A0A254UP05	166	K	Lipoyl-binding domain-containing protein	ATCC64974_95780	LELGGAPETK(1)K	2	-1.1335	7	3	1	83.1372	0.00216824	83.137	1	86.4628	0.00175409	86.463	1	86.9106	0.00169832	86.911
Cellular Component	GO:0045252	4	oxoglutarate dehydrogenase complex	0.0173209	A0A254UP05	182	K	Lipoyl-binding domain-containing protein	ATCC64974_95780	KEDATEKPAAPAAADK(1)PTASEPEKPK	4	0.77516	3	3	0.999988	49.2884	2.72e-12	145.34	0.999998	59.6621	1.19e-07	108.44	0.999923	41.5578	1.53e-07	104.14
Cellular Component	GO:0045252	4	oxoglutarate dehydrogenase complex	0.0173209	A0A254UP05	419	K	Lipoyl-binding domain-containing protein	ATCC64974_95780	DK(1)PVAVNGK	2	-0.42443	6	3	1	66.6919	0.0303785	66.692	1	55.0637	0.034058	55.064	1	64.7115	0.0233254	64.711
Cellular Component	GO:0045252	4	oxoglutarate dehydrogenase complex	0.0173209	A0A254UP05	369	K	Lipoyl-binding domain-containing protein	ATCC64974_95780	AIADLGK(1)K	2	-0.062598	7	3	1	71.5012	0.0134052	81.296	1	82.4525	0.0128193	82.452	1	94.1145	0.00690959	94.114
Cellular Component	GO:0045252	4	oxoglutarate dehydrogenase complex	0.0173209	A0A254UP05	282	K	Lipoyl-binding domain-containing protein	ATCC64974_95780	LYK(1)DDVLK	2	0.1186	6	3	1	95.5016	0.00454673	95.502	1	107.574	0.00230567	107.57	1	111.947	0.00190242	111.95
Cellular Component	GO:0045252	4	oxoglutarate dehydrogenase complex	0.0173209	A0A254UP05	105	K	Lipoyl-binding domain-containing protein	ATCC64974_95780	QFSK(1)QIGDYVER	2	-1.6979	6	3	1	168.759	6e-10	170.66	1	203.883	1.13e-14	203.88	1	168.759	1.41e-11	177.81
Cellular Component	GO:0045252	4	oxoglutarate dehydrogenase complex	0.0173209	A0A254TZZ8	578	K	Glycerol kinase	ATCC64974_80240	LIEEGTFTK(1)EDIDEHK	3	-0.1588	12	3	1	176.235	2.9e-18	176.23	1	141.552	1.64e-10	141.55	1	157.682	6.01e-15	157.68
Cellular Component	GO:0045252	4	oxoglutarate dehydrogenase complex	0.0173209	A0A254TZZ8	1030	K	Glycerol kinase	ATCC64974_80240	APSASVATGLK(1)SVHLK	2	0.043355	9	3	1	41.9382	2.89e-18	176.25	1	86.5391	7.35e-18	172.42	1	61.7426	4.39e-10	132.05
Cellular Component	GO:0045252	4	oxoglutarate dehydrogenase complex	0.0173209	A0A254TZZ8	646	K	Glycerol kinase	ATCC64974_80240	DVADK(1)ISGGGSPEGFTLHK	3	-0.41008	5	3	1	89.0114	0.000175136	89.011	1	96.3792	2.23e-06	104.84	1	105.594	2.14e-06	105.59
Cellular Component	GO:0045252	4	oxoglutarate dehydrogenase complex	0.0173209	A0A254TZZ8	412	K	Glycerol kinase	ATCC64974_80240	VQLSLVANPSHLEAEDPVVLGK(1)TR	3	-0.36849	6	3	1	224.526	1.42e-41	224.53	1	193.529	2.61e-24	193.53	1	178.465	3.1e-23	178.46
Cellular Component	GO:0045252	4	oxoglutarate dehydrogenase complex	0.0173209	A0A254TZZ8	565	K	Glycerol kinase	ATCC64974_80240	SQLDK(1)YVNK	2	0.33809	5	3	1	59.0674	0.00683948	74.6	1	79.1482	0.00120733	108.15	1	118.209	0.000472903	118.21
Cellular Component	GO:0045252	4	oxoglutarate dehydrogenase complex	0.0173209	A0A254TZZ8	600	K	Glycerol kinase	ATCC64974_80240	SK(1)DYQPTSK	2	-0.067097	4	3	1	158.79	4.35e-05	158.79	1	164.971	2.75e-05	164.97	1	128.811	0.000246861	128.81
Cellular Component	GO:0045252	4	oxoglutarate dehydrogenase complex	0.0173209	A0A254TZZ8	923	K	Glycerol kinase	ATCC64974_80240	EIDEPEK(1)IER	2	0.46972	6	3	1	123.957	7.58e-05	123.96	1	146.107	4.89e-06	146.11	1	121.36	0.000127679	121.36
Cellular Component	GO:0045252	4	oxoglutarate dehydrogenase complex	0.0173209	A0A254TZZ8	585	K	Glycerol kinase	ATCC64974_80240	EDIDEHK(1)K	3	0.35308	36	3	1	59.3497	0.000340129	153.08	1	79.474	6.66e-05	172.21	1	68.2235	0.000340129	153.08
Cellular Component	GO:0045252	4	oxoglutarate dehydrogenase complex	0.0173209	A0A254TZZ8	277	K	Glycerol kinase	ATCC64974_80240	YSVDDK(1)R	2	-0.37692	13	3	1	92.1869	0.00924772	107.59	1	100.188	0.0103691	103.91	1	123.69	0.0044222	123.69
Cellular Component	GO:0045252	4	oxoglutarate dehydrogenase complex	0.0173209	A0A254TZZ8	172	K	Glycerol kinase	ATCC64974_80240	AK(1)IDPLGIR	2	0.94837	4	3	1	89.0288	0.00391769	89.029	1	79.9855	0.00593448	79.986	1	77.1917	0.00655754	77.192
Cellular Component	GO:0045252	4	oxoglutarate dehydrogenase complex	0.0173209	A0A254TZZ8	191	K	Glycerol kinase	ATCC64974_80240	GEAEAFGYNK(0.187)PK(0.813)ELELDHYGFTER	4	-2.6604	3	3	0.800732	6.0405	1.96e-05	91.416	0.795388	5.89647	1.66e-08	122.34	0.813197	6.38811	2.22e-07	109.41
Cellular Component	GO:0045252	4	oxoglutarate dehydrogenase complex	0.0173209	A0A254TZZ8	560	K	Glycerol kinase	ATCC64974_80240	IAQQK(1)SQLDK	2	0.052068	7	3	1	160.978	5.76e-07	160.98	1	147.909	1.26e-06	147.91	1	147.623	1.27e-06	147.62
Cellular Component	GO:0045252	4	oxoglutarate dehydrogenase complex	0.0173209	A0A254TZZ8	329	K	Glycerol kinase	ATCC64974_80240	SVDYGIK(1)DIVIGMPHR	3	-0.56993	15	3	1	147.829	1.04e-14	147.83	1	99.0555	1.95e-10	140.49	1	107.825	1.55e-06	107.82
Cellular Component	GO:0045252	4	oxoglutarate dehydrogenase complex	0.0173209	A0A254TZZ8	876	K	Glycerol kinase	ATCC64974_80240	K(1)PLVIFFSK	2	0.066796	3	3	1	113.926	0.00109722	113.93	1	63.6941	0.0309819	63.694	1	69.6716	0.0202393	69.672
Cellular Component	GO:0031502	3	dolichyl-phosphate-mannose-protein mannosyltransferase complex	0.158032	A0A505I279	458	K	Fungal specific transcription factor domain family protein	CAN33_0032590	SLSEGEEAK(1)K	2	0.52193	3	3	1	83.8618	0.00392199	83.862	1	94.6921	0.00184173	94.692	1	105.975	0.000693037	105.98
Cellular Component	GO:0031502	3	dolichyl-phosphate-mannose-protein mannosyltransferase complex	0.158032	A0A254U3J0	578	K	FAD binding domain family protein	ATCC64974_66780	GVSFWTK(1)NDTR	2	0.011634	3	3	1	41.3172	0.0631092	41.317	1	47.5704	0.0434397	47.57	1	98.4072	0.000195307	98.407
Cellular Component	GO:0031502	3	dolichyl-phosphate-mannose-protein mannosyltransferase complex	0.158032	A0A254U3J0	538	K	FAD binding domain family protein	ATCC64974_66780	K(1)YLELQR	2	-1.0226	3	3	1	108.461	0.00898396	108.46	1	77.2825	0.035098	77.282	1	84.5678	0.0274394	84.568
Cellular Component	GO:0031502	3	dolichyl-phosphate-mannose-protein mannosyltransferase complex	0.158032	A0A254U3J0	717	K	FAD binding domain family protein	ATCC64974_66780	FVTAK(1)ER	2	0.3478	6	3	1	87.3226	0.0179795	87.323	1	117.177	0.00463933	117.18	1	104.366	0.00749372	104.37
Cellular Component	GO:0031502	3	dolichyl-phosphate-mannose-protein mannosyltransferase complex	0.158032	A0A254U3J0	703	K	FAD binding domain family protein	ATCC64974_66780	SEDDPSGK(1)AK	2	1.1908	3	3	1	73.8866	0.00641783	73.887	1	76.4161	0.00392076	76.416	1	72.8477	0.00779065	72.848
Cellular Component	GO:0005682	5	U5 snRNP	0.231206	A0A505I1V8	72	K	DNA polymerase alpha/epsilon subunit B family protein	CAN33_000955	SKPAAGSTNAPLVEAEEK(1)R	3	0.39561	5	3	1	89.8703	0.000194322	90.017	1	93.5181	0.000117575	93.849	1	101.735	3.14e-06	102.07
Cellular Component	GO:0005682	5	U5 snRNP	0.231206	A0A100ILK7	25	K	Small nuclear ribonucleoprotein G	ABL_06130	K(1)VIGILR	2	-0.60719	3	3	1	117.934	0.00610272	117.93	1	94.2618	0.0172485	94.262	1	98.5029	0.0127901	98.503
Cellular Component	GO:0005682	5	U5 snRNP	0.231206	A0A100ILK7	9	K	Small nuclear ribonucleoprotein G	ABL_06130	PQAQPELK(1)K	2	0.0064725	6	3	1	125.682	0.000377208	125.68	1	117.022	0.000871255	117.02	1	151.216	8.61e-05	151.22
Cellular Component	GO:0005682	5	U5 snRNP	0.231206	A0A100IJX6	6	K	Small nuclear ribonucleoprotein Sm D2	ABL_05276	STDPK(1)IQDLLNKPK	2	0.15306	3	3	1	124.18	3.82e-11	164.93	1	119.307	1.05e-11	169.4	1	103.111	1.39e-09	145.43
Cellular Component	GO:0005682	5	U5 snRNP	0.231206	A0A505IFK4	1398	K	Amino acid permease family protein	CAN33_0052625	LSNIAGGK(1)TIVK	2	0.58724	3	3	1	47.0374	0.0507074	47.037	1	61.4151	0.0192623	61.415	1	58.2822	0.023134	58.282
Cellular Component	GO:0005682	5	U5 snRNP	0.231206	A0A100IAM4	434	K	Dead box ATP-dependent rna helicase	ABL_02306	IK(1)GSPEDAR	2	0.32965	5	3	1	102.062	0.00143814	102.06	1	104.394	0.00131342	104.39	1	106.199	0.00121694	106.2
Cellular Component	GO:0005682	5	U5 snRNP	0.231206	A0A100IAM4	492	K	Dead box ATP-dependent rna helicase	ABL_02306	SK(1)STLPADVVR	2	1.1288	3	3	1	56.2048	0.0283582	56.205	1	57.7916	0.0262345	57.792	1	89.3005	0.00102609	89.301
Cellular Component	GO:0045239	2	tricarboxylic acid cycle enzyme complex	0.000375557	A0A254UGC9	274	K	Dihydrolipoyl dehydrogenase	ATCC64974_48070	ILQK(1)QGIK	2	0.10658	6	3	1	98.5231	0.00342508	98.523	1	110.807	0.00200752	110.81	1	101.327	0.00288179	101.33
Cellular Component	GO:0045239	2	tricarboxylic acid cycle enzyme complex	0.000375557	A0A254UGC9	74	K	Dihydrolipoyl dehydrogenase	ATCC64974_48070	AGQEGLK(1)TACIEK	2	0.34796	3	3	1	108.579	6.56e-06	108.58	1	136.331	9.88e-09	136.33	1	104.549	8.34e-06	104.55
Cellular Component	GO:0045239	2	tricarboxylic acid cycle enzyme complex	0.000375557	A0A254UGC9	436	K	Dihydrolipoyl dehydrogenase	ATCC64974_48070	AK(1)TNLETEGQVK	2	-0.15653	6	3	1	160.221	1.51e-08	160.22	1	163.507	1.06e-08	163.51	1	167.711	4.7e-09	167.71
Cellular Component	GO:0045239	2	tricarboxylic acid cycle enzyme complex	0.000375557	A0A254UGC9	134	K	Dihydrolipoyl dehydrogenase	ATCC64974_48070	AK(1)DTSVEGLTK	2	-0.16717	8	3	1	114.721	3.79e-05	114.72	1	117.792	2.71e-05	117.79	1	107.088	6.49e-05	107.09
Cellular Component	GO:0045239	2	tricarboxylic acid cycle enzyme complex	0.000375557	A0A254UGC9	287	K	Dihydrolipoyl dehydrogenase	ATCC64974_48070	VTK(1)GDDSGATVALSVEAAK	2	0.34887	3	3	1	200.994	2.48e-28	200.99	1	223.536	1.57e-34	223.54	1	213.502	7.34e-29	213.5
Cellular Component	GO:0045239	2	tricarboxylic acid cycle enzyme complex	0.000375557	A0A254UGC9	80	K	Dihydrolipoyl dehydrogenase	ATCC64974_48070	TACIEK(1)R	2	-0.068359	7	3	1	86.7939	0.0250992	86.794	1	113.889	0.007333	113.89	1	120.621	0.00528543	120.62
Cellular Component	GO:0045239	2	tricarboxylic acid cycle enzyme complex	0.000375557	A0A254UGC9	158	K	Dihydrolipoyl dehydrogenase	ATCC64974_48070	NGVDYIK(1)GTGALVDQNTVK	2	0.6511	5	3	1	185.093	1.38e-21	185.09	1	172.304	3.17e-21	172.3	1	139.11	1.36e-09	139.11
Cellular Component	GO:0045239	2	tricarboxylic acid cycle enzyme complex	0.000375557	A0A254UGC9	421	K	Dihydrolipoyl dehydrogenase	ATCC64974_48070	AAGIK(1)YR	2	-0.50349	8	3	1	73.0388	0.0315059	73.039	1	76.8465	0.026047	76.847	1	89.6734	0.0161691	89.673
Cellular Component	GO:0045239	2	tricarboxylic acid cycle enzyme complex	0.000375557	A0A254UGC9	510	K	Dihydrolipoyl dehydrogenase	ATCC64974_48070	EAAMATYSK(1)AIHF	2	-1.0898	7	3	1	172.127	1.34e-13	172.13	1	190.531	2.57e-14	190.53	1	182.348	7.37e-14	182.35
Cellular Component	GO:0045239	2	tricarboxylic acid cycle enzyme complex	0.000375557	A0A254UGC9	352	K	Dihydrolipoyl dehydrogenase	ATCC64974_48070	TK(1)IPNIR	2	-0.38645	6	3	1	68.0807	0.0400315	68.081	1	68.7868	0.0388173	68.787	1	58.782	0.0560211	58.782
Cellular Component	GO:0045239	2	tricarboxylic acid cycle enzyme complex	0.000375557	A0A254UGC9	337	K	Dihydrolipoyl dehydrogenase	ATCC64974_48070	RPYTEGLNLESVGVEK(1)DER	3	-0.25834	10	3	1	186.559	2.53e-22	186.56	1	170.995	1.69e-17	171	1	205.002	1.12e-28	205
Cellular Component	GO:0045239	2	tricarboxylic acid cycle enzyme complex	0.000375557	A0A254UGC9	151	K	Dihydrolipoyl dehydrogenase	ATCC64974_48070	K(1)NGVDYIK	2	1.3335	7	3	1	92.0512	0.013278	98.044	1	120.989	0.00958919	120.99	1	97.5653	0.0339258	97.565
Cellular Component	GO:0045239	2	tricarboxylic acid cycle enzyme complex	0.000375557	A0A254UGC9	270	K	Dihydrolipoyl dehydrogenase	ATCC64974_48070	QAQK(1)ILQK	2	0.33177	3	3	1	114.649	0.00165324	114.65	1	62.5727	0.0300042	62.573	1	53.8781	0.0419968	53.878
Cellular Component	GO:0045239	2	tricarboxylic acid cycle enzyme complex	0.000375557	A0A254UGC9	150	K	Dihydrolipoyl dehydrogenase	ATCC64974_48070	GIEFLFK(1)K	2	-0.35407	8	3	1	73.2601	0.0208351	73.26	1	73.2601	0.0208351	73.26	1	73.2601	0.0208351	73.26
Cellular Component	GO:0045239	2	tricarboxylic acid cycle enzyme complex	0.000375557	A0A3F3RMT3	294	K	"Succinate--CoA ligase [ADP-forming] subunit alpha, mitochondrial"	ATCC64974_65430	MGHAGAIVSGGK(1)GGADSK	3	-0.67542	6	3	1	68.4942	0.000362861	82.922	1	75.1433	0.000661574	75.143	1	85.5632	0.000265404	86.798
Cellular Component	GO:0045239	2	tricarboxylic acid cycle enzyme complex	0.000375557	A0A3F3RMT3	180	K	"Succinate--CoA ligase [ADP-forming] subunit alpha, mitochondrial"	ATCC64974_65430	IGIMPGFIHK(1)R	3	-1.2241	4	3	1	73.8853	0.000691402	85.355	1	64.82	0.00839419	64.82	1	94.3092	0.000283909	94.309
Cellular Component	GO:0045239	2	tricarboxylic acid cycle enzyme complex	0.000375557	A0A3F3RMT3	77	K	"Succinate--CoA ligase [ADP-forming] subunit alpha, mitochondrial"	ATCC64974_65430	VVGGTNPK(1)K	2	0.72201	8	3	1	63.8162	0.0307625	63.816	1	83.9477	0.00689481	83.948	1	76.0998	0.00928399	76.1
Cellular Component	GO:0045239	2	tricarboxylic acid cycle enzyme complex	0.000375557	A0A3F3RMT3	328	K	"Succinate--CoA ligase [ADP-forming] subunit alpha, mitochondrial"	ATCC64974_65430	ALLNEFVK(1)R	2	-2.2322	7	3	1	138.396	0.000213753	138.4	1	155.068	7.25e-05	155.07	1	151.441	8.53e-05	151.44
Cellular Component	GO:0045239	2	tricarboxylic acid cycle enzyme complex	0.000375557	A0A3F3RMT3	45	K	"Succinate--CoA ligase [ADP-forming] subunit alpha, mitochondrial"	ATCC64974_65430	INGDTK(1)VIFQGFTGK	2	-0.31691	6	3	1	195.231	8.29e-22	195.23	1	115.661	4.42e-10	139.71	1	143.877	3.25e-18	189.32
Cellular Component	GO:0045239	2	tricarboxylic acid cycle enzyme complex	0.000375557	A0A3F3RMT3	148	K	"Succinate--CoA ligase [ADP-forming] subunit alpha, mitochondrial"	ATCC64974_65430	ITDILK(1)TQNK	2	-0.010947	12	3	1	246.589	5.19e-20	246.59	1	226.095	1.85e-14	226.09	1	192.639	5.05e-09	192.64
Cellular Component	GO:0045239	2	tricarboxylic acid cycle enzyme complex	0.000375557	A0A3F3RMT3	54	K	"Succinate--CoA ligase [ADP-forming] subunit alpha, mitochondrial"	ATCC64974_65430	VIFQGFTGK(1)QGTFHAEQAIAYGTK	3	-0.085772	5	3	1	217.106	1.32e-32	217.11	1	208.456	8.22e-32	208.46	1	217.106	1.32e-32	217.11
Cellular Component	GO:0045239	2	tricarboxylic acid cycle enzyme complex	0.000375557	A0A254TN74	373	K	"Isocitrate dehydrogenase [NAD] subunit, mitochondrial"	ATCC64974_102000	ALTGDLGGSAK(1)THEYAEAIMK	3	-0.40004	6	3	1	43.8232	7.17e-16	166.29	1	45.7374	3.23e-15	149.53	1	140.628	1.54e-10	140.63
Cellular Component	GO:0045239	2	tricarboxylic acid cycle enzyme complex	0.000375557	A0A254TN74	156	K	"Isocitrate dehydrogenase [NAD] subunit, mitochondrial"	ATCC64974_102000	SVAGYK(1)TPYDNVDTVLIR	2	-0.67485	9	3	1	167.139	2.22e-22	190.24	1	166.516	1.59e-15	166.52	1	167.139	1.37e-15	167.14
Cellular Component	GO:0045239	2	tricarboxylic acid cycle enzyme complex	0.000375557	A0A254TN74	118	K	"Isocitrate dehydrogenase [NAD] subunit, mitochondrial"	ATCC64974_102000	NYVALK(1)GPLATPVGK	2	0.59117	3	3	1	154.651	2.33e-14	154.65	1	104.856	2.84e-06	104.86	1	106.757	2.55e-06	106.76
Cellular Component	GO:0045239	2	tricarboxylic acid cycle enzyme complex	0.000375557	A0A254TN74	108	K	"Isocitrate dehydrogenase [NAD] subunit, mitochondrial"	ATCC64974_102000	TAIPDDAIK(1)SVQK	2	-0.50018	12	3	1	63.1853	0.000534586	88.092	1	72.6812	0.00463931	72.681	1	54.0901	0.00557981	71.879
Cellular Component	GO:0045239	2	tricarboxylic acid cycle enzyme complex	0.000375557	A0A254TN74	112	K	"Isocitrate dehydrogenase [NAD] subunit, mitochondrial"	ATCC64974_102000	SVQK(1)NYVALK	2	1.2174	6	3	1	90.0503	0.00200231	90.05	1	101.974	0.000606509	101.97	1	115.781	0.000265481	115.78
Cellular Component	GO:0045239	2	tricarboxylic acid cycle enzyme complex	0.000375557	A0A254TN74	362	K	"Isocitrate dehydrogenase [NAD] subunit, mitochondrial"	ATCC64974_102000	ATFDTLAEGK(1)ALTGDLGGSAK	2	0.75979	9	3	1	249.064	7.19e-49	249.06	1	129.506	1.13e-40	235.5	1	220.172	3.58e-40	220.17
Cellular Component	GO:0045239	2	tricarboxylic acid cycle enzyme complex	0.000375557	A0A254TN74	99	K	"Isocitrate dehydrogenase [NAD] subunit, mitochondrial"	ATCC64974_102000	DGK(1)TAIPDDAIK	2	-0.73581	9	3	1	95.4281	0.000314043	95.428	1	97.2728	0.000192984	97.273	1	92.2953	0.000519636	92.295
Cellular Component	GO:0045239	2	tricarboxylic acid cycle enzyme complex	0.000375557	A0A254TN74	352	K	"Isocitrate dehydrogenase [NAD] subunit, mitochondrial"	ATCC64974_102000	IQK(1)ATFDTLAEGK	2	-0.46179	13	3	1	131.352	1.43e-08	131.35	1	125.527	1.95e-08	125.53	1	128.223	1.71e-08	128.22
Cellular Component	GO:0045239	2	tricarboxylic acid cycle enzyme complex	0.000375557	A0A254TN74	383	K	"Isocitrate dehydrogenase [NAD] subunit, mitochondrial"	ATCC64974_102000	THEYAEAIMK(1)R	2	-2.2132	12	3	1	123.957	3.54e-06	123.96	1	113.445	2.12e-05	113.44	1	83.1372	3e-05	108.43
Cellular Component	GO:0045239	2	tricarboxylic acid cycle enzyme complex	0.000375557	A0A254TN74	96	K	"Isocitrate dehydrogenase [NAD] subunit, mitochondrial"	ATCC64974_102000	WEPVDVTPILK(1)DGK	2	-0.62474	4	3	1	82.6632	0.000630215	82.663	1	99.927	6.56e-06	99.927	1	80.6319	0.00070525	80.632
Cellular Component	GO:0045239	2	tricarboxylic acid cycle enzyme complex	0.000375557	A0A254TN74	222	K	"Isocitrate dehydrogenase [NAD] subunit, mitochondrial"	ATCC64974_102000	VVHK(1)ATIMK	3	-0.22537	5	3	1	90.1504	0.00200488	90.15	1	61.5934	0.0204276	61.593	1	62.0047	0.0136226	62.005
Cellular Component	GO:0045239	2	tricarboxylic acid cycle enzyme complex	0.000375557	A0A254TN74	195	K	"Isocitrate dehydrogenase [NAD] subunit, mitochondrial"	ATCC64974_102000	LITK(1)EASER	2	-0.46473	8	3	1	98.0483	0.00190623	98.048	1	121.733	0.000386392	121.73	1	101.646	0.00146035	101.65
Cellular Component	GO:0045239	2	tricarboxylic acid cycle enzyme complex	0.000375557	A0A254U6T1	398	K	"Succinate--CoA ligase [ADP-forming] subunit beta, mitochondrial"	ATCC64974_320	LQGTNMEQAHK(1)LINESGLK	3	-1.7797	5	3	1	125.23	6.48e-10	125.23	1	114.549	1.06e-06	114.55	1	141.072	1.81e-10	141.07
Cellular Component	GO:0045239	2	tricarboxylic acid cycle enzyme complex	0.000375557	A0A254U6T1	53	K	"Succinate--CoA ligase [ADP-forming] subunit beta, mitochondrial"	ATCC64974_320	SYGIGMPK(1)GEVAR	2	-0.82472	8	3	1	115.342	3.57e-06	115.34	1	93.649	7.63e-06	102.45	1	88.0923	4.13e-06	112.08
Cellular Component	GO:0045239	2	tricarboxylic acid cycle enzyme complex	0.000375557	A0A254U6T1	225	K	"Succinate--CoA ligase [ADP-forming] subunit beta, mitochondrial"	ATCC64974_320	LYK(1)VFMEK	2	-0.11469	8	3	1	94.8498	0.00478871	94.85	1	106.423	0.00241185	106.42	1	85.6757	0.00819435	85.676
Cellular Component	GO:0045239	2	tricarboxylic acid cycle enzyme complex	0.000375557	A0A254U6T1	283	K	"Succinate--CoA ligase [ADP-forming] subunit beta, mitochondrial"	ATCC64974_320	DTTQEDADEVK(1)AAEHGLNFIK	3	-1.8028	8	3	1	148.38	3.4e-15	148.38	1	141.31	4.26e-22	175.59	1	148.38	1.98e-15	157.85
Cellular Component	GO:0045239	2	tricarboxylic acid cycle enzyme complex	0.000375557	A0A254U6T1	68	K	"Succinate--CoA ligase [ADP-forming] subunit beta, mitochondrial"	ATCC64974_320	SAEEAEAVAK(1)SLGNDDMVIK	3	1.891	4	3	1	91.3783	0.000117576	91.378	1	91.3783	0.000117576	91.378	1	42.0522	0.00612887	54.882
Cellular Component	GO:0045239	2	tricarboxylic acid cycle enzyme complex	0.000375557	A0A254U6T1	266	K	"Succinate--CoA ligase [ADP-forming] subunit beta, mitochondrial"	ATCC64974_320	QK(1)EVFSWR	2	-0.50963	6	3	1	76.0998	0.0117492	76.1	1	101.896	0.00282932	101.9	1	100.984	0.00291346	100.98
Cellular Component	GO:0045239	2	tricarboxylic acid cycle enzyme complex	0.000375557	A0A254U6T1	230	K	"Succinate--CoA ligase [ADP-forming] subunit beta, mitochondrial"	ATCC64974_320	VFMEK(1)DATQIEINPLSETSDHK	3	-0.37062	8	3	1	272.268	7.58e-59	272.27	1	240.31	1.15e-41	240.31	1	289.219	4.51e-60	289.22
Cellular Component	GO:0045239	2	tricarboxylic acid cycle enzyme complex	0.000375557	A0A254U6T1	425	K	"Succinate--CoA ligase [ADP-forming] subunit beta, mitochondrial"	ATCC64974_320	SVQFSK(1)VVK	2	0.1146	6	3	1	79.1482	0.00612122	79.148	1	78.5564	0.00625319	78.556	1	93.6488	0.00288736	93.649
Cellular Component	GO:0045239	2	tricarboxylic acid cycle enzyme complex	0.000375557	A0A254U6T1	119	K	"Succinate--CoA ligase [ADP-forming] subunit beta, mitochondrial"	ATCC64974_320	MFASQMIGQK(1)LITK	2	-1.6245	3	3	1	101.528	6.11e-06	101.53	1	88.3852	0.000418849	88.385	1	99.0691	2.42e-05	99.069
Cellular Component	GO:0045239	2	tricarboxylic acid cycle enzyme complex	0.000375557	A0A254U6T1	88	K	"Succinate--CoA ligase [ADP-forming] subunit beta, mitochondrial"	ATCC64974_320	GK(1)GTFDNGLK	2	-0.96494	12	3	1	75.3872	0.00111704	96.342	1	73.4995	0.000665937	99.568	1	81.0165	0.000551	104.22
Cellular Component	GO:0045239	2	tricarboxylic acid cycle enzyme complex	0.000375557	A0A254U6T1	96	K	"Succinate--CoA ligase [ADP-forming] subunit beta, mitochondrial"	ATCC64974_320	GTFDNGLK(1)GGVR	2	-0.16592	17	3	1	105.649	2.72e-08	151.55	1	57.1747	1.83e-06	132.56	1	65.1792	2.95e-07	145.09
Cellular Component	GO:0045239	2	tricarboxylic acid cycle enzyme complex	0.000375557	A0A254U6T1	247	K	"Succinate--CoA ligase [ADP-forming] subunit beta, mitochondrial"	ATCC64974_320	DATQIEINPLSETSDHK(1)VMAMDAK	3	-2.3046	4	3	1	107.747	1.36e-08	107.75	1	105.716	2.97e-07	105.72	1	151.061	2.82e-16	151.06
Cellular Component	GO:0045239	2	tricarboxylic acid cycle enzyme complex	0.000375557	A0A254U6T1	222	K	"Succinate--CoA ligase [ADP-forming] subunit beta, mitochondrial"	ATCC64974_320	DTIQK(1)LYK	2	0.70737	12	3	1	85.666	0.00139967	117.4	1	88.8188	0.00445772	95.741	1	98.582	0.00340323	98.582
Cellular Component	GO:0045239	2	tricarboxylic acid cycle enzyme complex	0.000375557	A0A254UP05	457	K	Lipoyl-binding domain-containing protein	ATCC64974_95780	VK(1)EYIEDPR	2	0.44472	9	3	1	120.062	0.000475745	120.06	1	120.062	0.000475745	120.06	1	119.274	0.000517849	119.27
Cellular Component	GO:0045239	2	tricarboxylic acid cycle enzyme complex	0.000375557	A0A254UP05	166	K	Lipoyl-binding domain-containing protein	ATCC64974_95780	LELGGAPETK(1)K	2	-1.1335	7	3	1	83.1372	0.00216824	83.137	1	86.4628	0.00175409	86.463	1	86.9106	0.00169832	86.911
Cellular Component	GO:0045239	2	tricarboxylic acid cycle enzyme complex	0.000375557	A0A254UP05	182	K	Lipoyl-binding domain-containing protein	ATCC64974_95780	KEDATEKPAAPAAADK(1)PTASEPEKPK	4	0.77516	3	3	0.999988	49.2884	2.72e-12	145.34	0.999998	59.6621	1.19e-07	108.44	0.999923	41.5578	1.53e-07	104.14
Cellular Component	GO:0045239	2	tricarboxylic acid cycle enzyme complex	0.000375557	A0A254UP05	419	K	Lipoyl-binding domain-containing protein	ATCC64974_95780	DK(1)PVAVNGK	2	-0.42443	6	3	1	66.6919	0.0303785	66.692	1	55.0637	0.034058	55.064	1	64.7115	0.0233254	64.711
Cellular Component	GO:0045239	2	tricarboxylic acid cycle enzyme complex	0.000375557	A0A254UP05	369	K	Lipoyl-binding domain-containing protein	ATCC64974_95780	AIADLGK(1)K	2	-0.062598	7	3	1	71.5012	0.0134052	81.296	1	82.4525	0.0128193	82.452	1	94.1145	0.00690959	94.114
Cellular Component	GO:0045239	2	tricarboxylic acid cycle enzyme complex	0.000375557	A0A254UP05	282	K	Lipoyl-binding domain-containing protein	ATCC64974_95780	LYK(1)DDVLK	2	0.1186	6	3	1	95.5016	0.00454673	95.502	1	107.574	0.00230567	107.57	1	111.947	0.00190242	111.95
Cellular Component	GO:0045239	2	tricarboxylic acid cycle enzyme complex	0.000375557	A0A254UP05	105	K	Lipoyl-binding domain-containing protein	ATCC64974_95780	QFSK(1)QIGDYVER	2	-1.6979	6	3	1	168.759	6e-10	170.66	1	203.883	1.13e-14	203.88	1	168.759	1.41e-11	177.81
Cellular Component	GO:0045239	2	tricarboxylic acid cycle enzyme complex	0.000375557	A0A254TZZ8	578	K	Glycerol kinase	ATCC64974_80240	LIEEGTFTK(1)EDIDEHK	3	-0.1588	12	3	1	176.235	2.9e-18	176.23	1	141.552	1.64e-10	141.55	1	157.682	6.01e-15	157.68
Cellular Component	GO:0045239	2	tricarboxylic acid cycle enzyme complex	0.000375557	A0A254TZZ8	1030	K	Glycerol kinase	ATCC64974_80240	APSASVATGLK(1)SVHLK	2	0.043355	9	3	1	41.9382	2.89e-18	176.25	1	86.5391	7.35e-18	172.42	1	61.7426	4.39e-10	132.05
Cellular Component	GO:0045239	2	tricarboxylic acid cycle enzyme complex	0.000375557	A0A254TZZ8	646	K	Glycerol kinase	ATCC64974_80240	DVADK(1)ISGGGSPEGFTLHK	3	-0.41008	5	3	1	89.0114	0.000175136	89.011	1	96.3792	2.23e-06	104.84	1	105.594	2.14e-06	105.59
Cellular Component	GO:0045239	2	tricarboxylic acid cycle enzyme complex	0.000375557	A0A254TZZ8	412	K	Glycerol kinase	ATCC64974_80240	VQLSLVANPSHLEAEDPVVLGK(1)TR	3	-0.36849	6	3	1	224.526	1.42e-41	224.53	1	193.529	2.61e-24	193.53	1	178.465	3.1e-23	178.46
Cellular Component	GO:0045239	2	tricarboxylic acid cycle enzyme complex	0.000375557	A0A254TZZ8	565	K	Glycerol kinase	ATCC64974_80240	SQLDK(1)YVNK	2	0.33809	5	3	1	59.0674	0.00683948	74.6	1	79.1482	0.00120733	108.15	1	118.209	0.000472903	118.21
Cellular Component	GO:0045239	2	tricarboxylic acid cycle enzyme complex	0.000375557	A0A254TZZ8	600	K	Glycerol kinase	ATCC64974_80240	SK(1)DYQPTSK	2	-0.067097	4	3	1	158.79	4.35e-05	158.79	1	164.971	2.75e-05	164.97	1	128.811	0.000246861	128.81
Cellular Component	GO:0045239	2	tricarboxylic acid cycle enzyme complex	0.000375557	A0A254TZZ8	923	K	Glycerol kinase	ATCC64974_80240	EIDEPEK(1)IER	2	0.46972	6	3	1	123.957	7.58e-05	123.96	1	146.107	4.89e-06	146.11	1	121.36	0.000127679	121.36
Cellular Component	GO:0045239	2	tricarboxylic acid cycle enzyme complex	0.000375557	A0A254TZZ8	585	K	Glycerol kinase	ATCC64974_80240	EDIDEHK(1)K	3	0.35308	36	3	1	59.3497	0.000340129	153.08	1	79.474	6.66e-05	172.21	1	68.2235	0.000340129	153.08
Cellular Component	GO:0045239	2	tricarboxylic acid cycle enzyme complex	0.000375557	A0A254TZZ8	277	K	Glycerol kinase	ATCC64974_80240	YSVDDK(1)R	2	-0.37692	13	3	1	92.1869	0.00924772	107.59	1	100.188	0.0103691	103.91	1	123.69	0.0044222	123.69
Cellular Component	GO:0045239	2	tricarboxylic acid cycle enzyme complex	0.000375557	A0A254TZZ8	172	K	Glycerol kinase	ATCC64974_80240	AK(1)IDPLGIR	2	0.94837	4	3	1	89.0288	0.00391769	89.029	1	79.9855	0.00593448	79.986	1	77.1917	0.00655754	77.192
Cellular Component	GO:0045239	2	tricarboxylic acid cycle enzyme complex	0.000375557	A0A254TZZ8	191	K	Glycerol kinase	ATCC64974_80240	GEAEAFGYNK(0.187)PK(0.813)ELELDHYGFTER	4	-2.6604	3	3	0.800732	6.0405	1.96e-05	91.416	0.795388	5.89647	1.66e-08	122.34	0.813197	6.38811	2.22e-07	109.41
Cellular Component	GO:0045239	2	tricarboxylic acid cycle enzyme complex	0.000375557	A0A254TZZ8	560	K	Glycerol kinase	ATCC64974_80240	IAQQK(1)SQLDK	2	0.052068	7	3	1	160.978	5.76e-07	160.98	1	147.909	1.26e-06	147.91	1	147.623	1.27e-06	147.62
Cellular Component	GO:0045239	2	tricarboxylic acid cycle enzyme complex	0.000375557	A0A254TZZ8	329	K	Glycerol kinase	ATCC64974_80240	SVDYGIK(1)DIVIGMPHR	3	-0.56993	15	3	1	147.829	1.04e-14	147.83	1	99.0555	1.95e-10	140.49	1	107.825	1.55e-06	107.82
Cellular Component	GO:0045239	2	tricarboxylic acid cycle enzyme complex	0.000375557	A0A254TZZ8	876	K	Glycerol kinase	ATCC64974_80240	K(1)PLVIFFSK	2	0.066796	3	3	1	113.926	0.00109722	113.93	1	63.6941	0.0309819	63.694	1	69.6716	0.0202393	69.672
Cellular Component	GO:0045239	2	tricarboxylic acid cycle enzyme complex	0.000375557	A0A124BY62	334	K	"Isocitrate dehydrogenase [NAD] subunit, mitochondrial"	ABL_07187	ISK(1)AVYDVIGEGK	2	-0.32795	7	3	1	97.2033	0.000117637	97.203	1	107.105	7.21e-06	107.11	1	115.682	3.42e-06	115.68
Cellular Component	GO:0045239	2	tricarboxylic acid cycle enzyme complex	0.000375557	A0A124BY62	344	K	"Isocitrate dehydrogenase [NAD] subunit, mitochondrial"	ABL_07187	AVYDVIGEGK(1)TR	2	-0.072976	10	3	1	123.948	2.88e-06	123.95	1	113.24	2.04e-05	113.24	1	136.275	1.37e-06	136.27
Cellular Component	GO:0045239	2	tricarboxylic acid cycle enzyme complex	0.000375557	A0A124BY62	79	K	"Isocitrate dehydrogenase [NAD] subunit, mitochondrial"	ABL_07187	ADNVPIEWEQVDVSGVDTGNK(1)HSEELFK	3	0.21094	4	3	1	167.221	2.71e-18	167.22	1	205.32	1.68e-33	205.32	1	191.509	2.25e-25	191.51
Cellular Component	GO:0070469	2	respirasome	0.000341724	A0A3F3R3C3	231	K	"Succinate dehydrogenase [ubiquinone] iron-sulfur subunit, mitochondrial"	ATCC64974_3750	DEK(1)TAER	2	-0.31819	4	3	1	77.0717	0.0258737	77.072	1	73.2075	0.0312158	73.208	1	58.9807	0.0556794	58.981
Cellular Component	GO:0070469	2	respirasome	0.000341724	A0A3F3R3C3	272	K	"Succinate dehydrogenase [ubiquinone] iron-sulfur subunit, mitochondrial"	ATCC64974_3750	AIAEIK(1)K	2	0.54458	3	3	1	64.7574	0.062447	64.757	1	76.0346	0.0364098	76.035	1	72.1384	0.0451217	72.138
Cellular Component	GO:0070469	2	respirasome	0.000341724	A0A3F3R3C3	46	K	"Succinate dehydrogenase [ubiquinone] iron-sulfur subunit, mitochondrial"	ATCC64974_3750	VK(1)TFHVYR	3	0.40011	6	3	1	108.743	0.00104291	108.74	1	93.6488	0.00248376	93.649	1	104.2	0.00124167	104.2
Cellular Component	GO:0070469	2	respirasome	0.000341724	A0A3F3R3C3	61	K	"Succinate dehydrogenase [ubiquinone] iron-sulfur subunit, mitochondrial"	ATCC64974_3750	WNPDQPTEK(1)PK	2	0.41218	3	3	1	72.6199	0.00638902	72.62	1	106.379	6.74e-05	106.38	1	62.7994	0.0195323	62.799
Cellular Component	GO:0070469	2	respirasome	0.000341724	A0A3F3R3C3	160	K	"Succinate dehydrogenase [ubiquinone] iron-sulfur subunit, mitochondrial"	ATCC64974_3750	SIK(1)PYLQR	2	-0.66066	3	3	1	57.0474	0.0376253	57.047	1	67.1694	0.0236639	67.169	1	61.9623	0.0308461	61.962
Cellular Component	GO:0070469	2	respirasome	0.000341724	A0A3F3R3C3	236	K	"Succinate dehydrogenase [ubiquinone] iron-sulfur subunit, mitochondrial"	ATCC64974_3750	K(1)AALDNSMSVYR	2	-0.8633	5	3	1	99.8441	3.69e-07	145.29	1	177.833	1.92e-11	177.83	1	91.3069	4.27e-08	148.62
Cellular Component	GO:0070469	2	respirasome	0.000341724	A0A3F3R3C3	129	K	"Succinate dehydrogenase [ubiquinone] iron-sulfur subunit, mitochondrial"	ATCC64974_3750	IPTDTAK(1)ESR	2	-2.778	12	3	1	97.7338	0.000385255	110.93	1	107.055	7.35e-05	124.67	1	71.159	0.000288177	114.86
Cellular Component	GO:0070469	2	respirasome	0.000341724	A0A3F3R3C3	86	K	"Succinate dehydrogenase [ubiquinone] iron-sulfur subunit, mitochondrial"	ATCC64974_3750	IK(1)NEMDPTLTFR	2	-0.23916	6	3	1	122.52	4.44e-06	122.52	1	102.52	3.88e-05	102.52	1	117.704	1.27e-05	117.7
Cellular Component	GO:0070469	2	respirasome	0.000341724	A0A3F3R4V0	101	K	Uncharacterized protein	ATCC64974_3600	VDWHQMTLQEK(1)K	3	0.10712	9	3	1	162.223	6.16e-09	162.22	1	134.685	1.39e-08	150.49	1	160.379	7.44e-09	160.38
Cellular Component	GO:0070469	2	respirasome	0.000341724	A0A3F3R4V0	186	K	Uncharacterized protein	ATCC64974_3600	INPIYGISAEGYEGK(1)GFVQSPPAEK	3	-1.4487	8	3	1	184.475	1.43e-23	184.47	1	124.513	4.36e-11	124.51	1	163.745	7.58e-17	163.74
Cellular Component	GO:0070469	2	respirasome	0.000341724	A0A3F3R4V0	196	K	Uncharacterized protein	ATCC64974_3600	GFVQSPPAEK(1)Q	2	-0.399	6	3	1	98.1049	0.000304251	98.105	1	103.433	0.000106307	103.43	1	132.028	6.36e-06	132.03
Cellular Component	GO:0070469	2	respirasome	0.000341724	A0A3F3R4V0	171	K	Uncharacterized protein	ATCC64974_3600	QEK(1)INPIYGISAEGYEGK	2	0.537	6	3	1	225.856	2.49e-34	225.86	1	216.162	6.5e-29	216.16	1	206.696	3.02e-28	206.7
Cellular Component	GO:0070469	2	respirasome	0.000341724	A0A3F3R4V0	168	K	Uncharacterized protein	ATCC64974_3600	EWQEASNEYAK(1)QEK	2	0.17899	3	3	1	196.334	1.08e-18	196.33	1	224.157	1.12e-23	224.16	1	200.185	8.95e-19	200.19
Cellular Component	GO:0070469	2	respirasome	0.000341724	A0A3F3RU15	56	K	Uncharacterized protein	ATCC64974_88230	DIK(1)HQYLNK	2	2.0739	8	3	1	101.381	0.00147454	101.38	1	153.97	5.6e-05	153.97	1	200.563	5.48e-08	200.56
Cellular Component	GO:0070469	2	respirasome	0.000341724	A0A100I355	90	K	Cytochrome c1	ABL_00379	WNK(1)TFDHQALR	3	-0.25127	9	3	1	85.8127	0.000637853	85.813	1	87.1843	0.000578481	87.184	1	94.7673	0.000250233	94.767
Cellular Component	GO:0070469	2	respirasome	0.000341724	A0A100I355	298	K	Cytochrome c1	ABL_00379	YK(1)WSPIK	2	-0.17576	5	3	1	73.6646	0.0304298	73.665	1	81.2963	0.0226203	81.296	1	102.514	0.00790634	102.51
Cellular Component	GO:0070469	2	respirasome	0.000341724	A0A100I355	303	K	Cytochrome c1	ABL_00379	WSPIK(1)TR	2	0.205	3	3	1	62.8802	0.048974	62.88	1	98.9966	0.0089893	98.997	1	70.5248	0.0358288	70.525
Cellular Component	GO:0070469	2	respirasome	0.000341724	A0A100I355	167	K	Cytochrome c1	ABL_00379	LSDYIPAPYK(1)NEEAAR	3	1.3733	6	3	1	71.2857	0.00549274	71.286	1	61.1268	0.00249567	74.141	1	71.7807	0.000366284	82.59
Cellular Component	GO:0070469	2	respirasome	0.000341724	A0A254UFT4	126	K	EthD domain family protein	ATCC64974_91880	APVVNPADK(1)YQDK	2	0.97032	6	3	1	107.105	7.21e-06	107.11	1	117.203	2.75e-06	117.2	1	102.505	9.24e-06	102.5
Cellular Component	GO:0070469	2	respirasome	0.000341724	A0A3F3RJX3	88	K	Cytochrome c domain-containing protein	ATCC64974_60490	FIPGTK(1)MAFGGLK	2	-0.66922	7	3	1	76.3258	0.00107305	76.326	1	81.6763	0.000828198	81.676	1	44.5108	9.93e-06	100.93
Cellular Component	GO:0070469	2	respirasome	0.000341724	A0A3F3RJX3	95	K	Cytochrome c domain-containing protein	ATCC64974_60490	MAFGGLK(1)K	2	-0.9754	12	3	1	77.0577	0.00688929	77.058	1	82.6713	0.00408523	89.55	1	77.0577	0.0108283	77.058
Cellular Component	GO:0070469	2	respirasome	0.000341724	A0A3F3RJX3	108	K	Cytochrome c domain-containing protein	ATCC64974_60490	NDLITYLK(1)ESTA	2	-0.18595	3	3	1	159.656	7.44e-07	159.66	1	130.771	0.000116716	130.77	1	89.4303	0.000707658	89.43
Cellular Component	GO:0070469	2	respirasome	0.000341724	A0A3F3RJX3	14	K	Cytochrome c domain-containing protein	ATCC64974_60490	DASFAPGDSAK(1)GAK	2	-0.052235	9	3	1	85.8373	5.49e-06	103.76	1	92.9393	9.05e-05	97.273	1	101.304	5.49e-06	103.76
Cellular Component	GO:0070469	2	respirasome	0.000341724	Q9G1V2	35	K	Cytochrome c oxidase subunit 1 (Fragment)	cox1	SQESSTFFTLK(1)QPTEWQER	3	0.84709	3	3	1	80.7332	0.000310538	80.733	1	58.7117	0.00595427	58.712	1	43.3276	0.0255783	43.328
Cellular Component	GO:0070469	2	respirasome	0.000341724	A0A254TN71	131	K	NADH-ubiquinone oxidoreductase	ATCC64974_102440	K(1)EIPGTPENVVPVHLRPK	4	0.95802	3	3	1	60.9487	0.00655747	60.949	1	57.1732	0.00811073	57.173	1	56.1208	0.00854372	56.121
Cellular Component	GO:0070469	2	respirasome	0.000341724	A0A254TN71	126	K	NADH-ubiquinone oxidoreductase	ATCC64974_102440	LNSCVFEK(1)LGLK	2	3.3707	3	3	1	68.8301	0.0100986	68.83	1	66.9887	0.0123743	66.989	1	72.29	0.00582273	72.29
Cellular Component	GO:0070469	2	respirasome	0.000341724	A0A254TUJ0	61	K	Cytochrome b-c1 complex subunit 7	ATCC64974_77260	LPPK(1)EAYDR	2	0.80661	6	3	1	60.3978	0.0270356	60.398	1	64.6536	0.0214328	64.654	1	90.1504	0.00366757	90.15
Cellular Component	GO:0070469	2	respirasome	0.000341724	A0A3F3R620	127	K	Inhibitor of Apoptosis domain family protein	ATCC64974_13590	ENTVYYAK(1)SFNNDVPK	3	-2.7384	8	3	1	42.3215	4.72e-24	218.12	1	187.004	2.59e-18	187	1	41.1863	8.45e-15	162.14
Cellular Component	GO:0070469	2	respirasome	0.000341724	A0A3F3R620	198	K	Inhibitor of Apoptosis domain family protein	ATCC64974_13590	TILGPK(1)QNIQTISR	2	0.065921	4	3	1	160.65	4.05e-11	160.65	1	189.093	1.54e-14	189.09	1	159.217	4.61e-11	159.22
Cellular Component	GO:0070469	2	respirasome	0.000341724	A0A3F3R620	214	K	Inhibitor of Apoptosis domain family protein	ATCC64974_13590	DNLVDYIK(1)TNYTADR	2	-0.24229	4	3	1	138.049	5.4e-10	138.05	1	181.506	7.79e-18	181.51	1	162.789	1.18e-14	162.79
Cellular Component	GO:0070469	2	respirasome	0.000341724	A0A3F3R620	263	K	Inhibitor of Apoptosis domain family protein	ATCC64974_13590	LAEEHFGGLPSKPPTSAALALTAEQK(1)R	4	-0.030502	7	3	1	131.125	1.07e-12	145.61	1	113.249	1.38e-11	126.27	1	120.445	9.04e-12	133.47
Cellular Component	GO:0070469	2	respirasome	0.000341724	A0A3F3R620	78	K	Inhibitor of Apoptosis domain family protein	ATCC64974_13590	AETDK(1)TNGTAHFLEHLAFK	4	-0.23493	7	3	1	100.966	5.02e-10	129.11	1	103.881	2.51e-15	155.79	1	116.605	9.25e-07	116.6
Cellular Component	GO:0070469	2	respirasome	0.000341724	A0A3F3R620	438	K	Inhibitor of Apoptosis domain family protein	ATCC64974_13590	TIGQITEK(1)DVMDFASR	2	-0.36	22	3	1	246.377	8.26e-36	246.38	1	257.353	3.75e-36	257.35	1	233.142	2.92e-29	233.14
Cellular Component	GO:0070469	2	respirasome	0.000341724	Q33798	5	K	Cytochrome b	cob	ILK(1)SHPLLK	3	-0.29271	6	3	1	117.526	0.000290073	117.53	1	111.455	0.000444078	111.46	1	100.017	0.000499613	113.62
Cellular Component	GO:0070469	2	respirasome	0.000341724	A0A254UBN4	39	K	"WD domain, G-beta repeat family protein"	ATCC64974_48450	YEVK(1)QEGK	2	-0.048661	6	3	1	102.696	7.9e-11	226.2	1	88.8188	0.00134254	155	1	62.9689	0.00683935	126.19
Cellular Component	GO:0070469	2	respirasome	0.000341724	A0A254UBN4	43	K	"WD domain, G-beta repeat family protein"	ATCC64974_48450	QEGK(1)ILSFDEIK	2	1.4721	4	3	1	91.2799	0.000586273	91.28	1	100.727	4.19e-05	100.73	1	93.3481	0.000818379	93.348
Cellular Component	GO:0070469	2	respirasome	0.000341724	A0A254UBN4	62	K	"WD domain, G-beta repeat family protein"	ATCC64974_48450	TEEDLIPPGAK(1)SGTVPADIEHATGLER	3	0.40366	5	3	1	86.5189	8.96e-06	86.519	1	74.2872	0.000177945	74.287	1	86.5189	8.96e-06	86.519
Cellular Component	GO:0070469	2	respirasome	0.000341724	A0A505I1B4	618	K	Dolichol-phosphate mannosyltransferase subunit 3 (DPM3) family protein	CAN33_0025615	DDWK(1)IIR	2	0.20171	7	3	1	126.278	0.00310219	126.28	1	122.128	0.00292153	129.68	1	123.69	0.00323952	123.69
Cellular Component	GO:0070469	2	respirasome	0.000341724	A0A505I1B4	108	K	Dolichol-phosphate mannosyltransferase subunit 3 (DPM3) family protein	CAN33_0025615	TNSPLVHK(1)AR	2	-0.55267	4	3	1	72.2004	0.00864604	72.2	1	48.284	0.0229562	48.284	1	192.442	5.46e-09	192.44
Cellular Component	GO:0070469	2	respirasome	0.000341724	A0A505I1B4	288	K	Dolichol-phosphate mannosyltransferase subunit 3 (DPM3) family protein	CAN33_0025615	LNDDINEEWINDK(1)SR	2	-1.3531	6	3	1	310.744	3.06e-52	310.74	1	263.211	2.37e-36	263.21	1	300.072	1.27e-51	300.07
Cellular Component	GO:0070469	2	respirasome	0.000341724	A0A505I1B4	360	K	Dolichol-phosphate mannosyltransferase subunit 3 (DPM3) family protein	CAN33_0025615	DLANK(1)LGSDNLALDQPGGSSPLAHGVDVR	3	-0.31003	3	3	1	169.996	5.79e-19	170	1	220.376	1.13e-43	220.38	1	149.29	1.17e-17	149.29
Cellular Component	GO:0070469	2	respirasome	0.000341724	A0A505I1B4	162	K	Dolichol-phosphate mannosyltransferase subunit 3 (DPM3) family protein	CAN33_0025615	AVEDK(1)NIGPLVK	2	-0.091374	3	3	1	110.637	2.49e-05	110.64	1	142.763	5.79e-07	142.76	1	129.742	2.17e-06	129.74
Cellular Component	GO:0070469	2	respirasome	0.000341724	A0A505I1B4	355	K	Dolichol-phosphate mannosyltransferase subunit 3 (DPM3) family protein	CAN33_0025615	AIAGHLVDAESLVAMK(1)DLANK	3	-1.2809	3	3	1	137.691	2.22e-10	137.69	1	107.724	1.41e-06	107.72	1	118.515	4.38e-07	118.52
Cellular Component	GO:0070469	2	respirasome	0.000341724	A0A505I1B4	297	K	Dolichol-phosphate mannosyltransferase subunit 3 (DPM3) family protein	CAN33_0025615	FACDGLK(1)TQR	2	-0.50729	5	3	1	100.878	0.000633575	100.88	1	133.752	4.44e-05	133.75	1	127.917	6.31e-05	127.92
Cellular Component	GO:0070469	2	respirasome	0.000341724	A0A505I1B4	674	K	Dolichol-phosphate mannosyltransferase subunit 3 (DPM3) family protein	CAN33_0025615	VQLVDQNK(1)GTQPTGAPFK	2	-0.5622	6	3	1	220.784	1.49e-59	292.13	1	198.985	1.24e-59	295.79	1	189.561	2.83e-82	341.97
Cellular Component	GO:0070469	2	respirasome	0.000341724	A0A3F3R4N4	373	K	Uncharacterized protein	ATCC64974_7750	VAAGEIAGEEIK(1)K	2	0.22689	8	3	1	130.186	2.09e-08	130.19	1	138.02	1.14e-08	138.02	1	131.664	1.91e-08	131.66
Cellular Component	GO:0070469	2	respirasome	0.000341724	A0A3F3R4N4	67	K	Uncharacterized protein	ATCC64974_7750	EVAGPTSTLALVAK(1)AGPR	3	0.38249	5	3	1	142.54	1.4e-10	142.54	1	198.036	5.18e-28	198.04	1	125.672	4.57e-22	185.3
Cellular Component	GO:0070469	2	respirasome	0.000341724	A0A3F3R4N4	156	K	Uncharacterized protein	ATCC64974_7750	FAAHELSEVVLK(1)TLK	3	0.055295	6	3	1	121.449	1.42e-07	121.45	1	138.214	2.52e-10	138.21	1	118.507	3.56e-07	118.51
Cellular Component	GO:0070469	2	respirasome	0.000341724	A0A3F3R4N4	374	K	Uncharacterized protein	ATCC64974_7750	K(1)AVALAK	2	0.28082	6	3	1	91.6263	0.0200191	91.626	1	89.5498	0.022202	89.55	1	91.6263	0.0200191	91.626
Cellular Component	GO:0070469	2	respirasome	0.000341724	A0A3F3R4N4	361	K	Uncharacterized protein	ATCC64974_7750	K(1)VAAGEIAGEEIKK	3	0.20533	12	3	1	113.853	2.88e-08	123.68	1	104.13	2.77e-08	124.62	1	104.13	2.99e-06	104.95
Cellular Component	GO:0070469	2	respirasome	0.000341724	A0A3F3R4N4	430	K	Uncharacterized protein	ATCC64974_7750	DVAK(1)SFLSGK	2	-0.12755	12	3	1	118.905	0.000172928	119.53	1	115.287	0.000277702	115.29	1	90.0503	0.00200231	90.05
Cellular Component	GO:0070469	2	respirasome	0.000341724	A0A3F3R4N4	353	K	Uncharacterized protein	ATCC64974_7750	ADQITSAGK(1)NAVDLLK	3	-0.13993	6	3	1	158.976	1.14e-14	158.98	1	117.784	5.36e-08	123.14	1	86.7663	0.000219552	86.766
Cellular Component	GO:0070469	2	respirasome	0.000341724	A0A3F3R4N4	360	K	Uncharacterized protein	ATCC64974_7750	NAVDLLK(1)K	2	-0.63386	21	3	1	102.622	0.00177264	118.5	1	113.706	0.0019954	116.73	1	102.067	0.0019954	116.73
Cellular Component	GO:0070469	2	respirasome	0.000341724	A0A3F3R4N4	255	K	Uncharacterized protein	ATCC64974_7750	AVPSGAQLQSAASK(1)YYGGEQR	3	0.41731	8	3	1	125.044	5.17e-10	125.04	1	138.825	1.96e-10	138.82	1	103.253	1.81e-06	103.25
Cellular Component	GO:0070469	2	respirasome	0.000341724	A0A3F3R4N4	380	K	Uncharacterized protein	ATCC64974_7750	AVALAK(1)FR	2	0.35376	12	3	1	102.714	0.00275394	102.71	1	117.16	0.00142169	117.16	1	120.488	0.00111475	120.49
Cellular Component	GO:0070469	2	respirasome	0.000341724	A0A254U842	69	K	Thioredoxin-like [2Fe-2S] ferredoxin family protein	ATCC64974_37440	LIDEILK(1)R	2	-0.64156	6	3	1	123.983	0.00113857	123.98	1	136.797	0.000746931	136.8	1	125.314	0.00109789	125.31
Cellular Component	GO:0070469	2	respirasome	0.000341724	A0A254U842	45	K	Thioredoxin-like [2Fe-2S] ferredoxin family protein	ATCC64974_37440	NK(1)GENNPNVPFK	2	1.0921	3	3	1	172.511	1.84e-11	172.51	1	122.459	4.54e-06	122.46	1	132.79	1.8e-06	132.79
Cellular Component	GO:0070469	2	respirasome	0.000341724	A0A254U842	260	K	Thioredoxin-like [2Fe-2S] ferredoxin family protein	ATCC64974_37440	K(1)DGALDEQTQ	2	0.98886	3	3	1	58.1324	0.0371802	58.132	1	55.7181	0.0415355	55.718	1	58.1324	0.0371802	58.132
Cellular Component	GO:0070469	2	respirasome	0.000341724	A0A505HU91	73	K	Aldo/keto reductase family protein	CAN33_0043285	NEYLNSK(1)PGR	2	0.64529	4	3	1	123.618	0.000461788	123.62	1	132.555	4.83e-05	132.55	1	141.444	1.98e-05	141.44
Cellular Component	GO:0070469	2	respirasome	0.000341724	A0A254U2N8	136	K	"Cytochrome b-c1 complex subunit Rieske, mitochondrial"	ATCC64974_3550	GK(1)PVFIR	2	-0.19758	9	3	1	113.083	0.00555137	113.08	1	117.699	0.004523	117.7	1	99.9195	0.00848435	99.919
Cellular Component	GO:0070469	2	respirasome	0.000341724	A0A254U2N8	64	K	"Cytochrome b-c1 complex subunit Rieske, mitochondrial"	ATCC64974_3550	IPDFSK(1)YQSK	2	-0.043094	8	3	1	110.077	0.000406381	110.08	1	97.4517	0.000960872	97.452	1	127.028	6.6e-05	127.03
Cellular Component	GO:0070469	2	respirasome	0.000341724	A0A254U2N8	132	K	"Cytochrome b-c1 complex subunit Rieske, mitochondrial"	ATCC64974_3550	NVIIK(1)WR	2	0.17921	6	3	1	110.612	0.00610204	110.61	1	105.391	0.00726534	105.39	1	101.691	0.00808966	101.69
Cellular Component	GO:0070469	2	respirasome	0.000341724	A0A254U2N8	51	K	"Cytochrome b-c1 complex subunit Rieske, mitochondrial"	ATCC64974_3550	STFDSPFGSSK(1)EYSSTLK	2	-0.92413	5	3	1	223.057	2.91e-34	223.06	1	209.702	2.27e-28	209.7	1	212.724	1.51e-28	212.72
Cellular Component	GO:0070469	2	respirasome	0.000341724	A0A254U2N8	58	K	"Cytochrome b-c1 complex subunit Rieske, mitochondrial"	ATCC64974_3550	EYSSTLK(1)IPDFSK	2	1.228	5	3	1	86.4977	0.000607555	86.498	1	92.9393	0.000312771	92.939	1	42.9578	7.05e-06	107.46
Cellular Component	GO:0070469	2	respirasome	0.000341724	A0A254U2N8	153	K	"Cytochrome b-c1 complex subunit Rieske, mitochondrial"	ATCC64974_3550	TQDEIQEAQK(1)TEWQSLR	2	-0.6501	3	3	1	132.506	4.41e-10	132.51	1	140.257	2.09e-10	140.26	1	239.578	2.52e-30	239.58
Cellular Component	GO:0070469	2	respirasome	0.000341724	A0A505I9P1	92	K	Manganese-transporting ATPase 4 domain protein	CAN33_005960	IFEGVK(1)AK	2	-0.086879	7	3	1	73.2601	0.0152629	73.26	1	75.2127	0.0125697	75.213	1	61.9623	0.0147049	73.665
Cellular Component	GO:0070469	2	respirasome	0.000341724	A0A505I9P1	94	K	Manganese-transporting ATPase 4 domain protein	CAN33_005960	AK(1)VETQEQYK	2	0.32191	7	3	1	171.853	4.87e-08	171.85	1	154.241	9.26e-07	154.24	1	152.54	1.01e-06	152.54
Cellular Component	GO:0017102	2	methionyl glutamyl tRNA synthetase complex	0.055568	A0A254UDP3	204	K	tRNA-binding domain-containing protein	ATCC64974_27960	PLVVGQGKPEAAAK(1)ADGAK	3	-0.056767	5	3	0.999994	51.904	7.08e-10	127.59	0.99852	28.2908	0.00711404	59.154	0.999959	43.845	0.000250195	87.228
Cellular Component	GO:0017102	2	methionyl glutamyl tRNA synthetase complex	0.055568	A0A254UDP3	169	K	tRNA-binding domain-containing protein	ATCC64974_27960	PVDPK(1)EEK	2	1.0164	4	3	1	106.178	0.000920535	106.18	1	118.495	0.00129856	118.5	1	79.4891	0.010491	79.489
Cellular Component	GO:0017102	2	methionyl glutamyl tRNA synthetase complex	0.055568	A0A117DZN4	237	K	Methionyl-tRNA synthetase	ABL_04074	VITESWLK(1)EGLK	2	3.0066	3	3	1	110.306	2.55e-05	110.31	1	96.0675	0.000272085	96.067	1	101.888	3.99e-05	101.89
Cellular Component	GO:0017102	2	methionyl glutamyl tRNA synthetase complex	0.055568	A0A117DZN4	121	K	Methionyl-tRNA synthetase	ABL_04074	TPTQQHTEISQAIFK(1)K	3	1.9606	4	3	1	149.004	1.04e-14	149	1	174.872	3.27e-18	174.87	1	166.92	1.96e-15	166.92
Cellular Component	GO:0005854	2	nascent polypeptide-associated complex	0.055568	A0A124BX09	76	K	Nascent polypeptide-associated complex subunit alpha	ABL_03896	RPK(1)NILFVINQPDVYR	3	-1.1297	5	3	1	110.843	1.53e-06	110.84	1	108.634	1.8e-06	108.63	1	118.191	6.35e-07	118.19
Cellular Component	GO:0005854	2	nascent polypeptide-associated complex	0.055568	A0A124BX09	140	K	Nascent polypeptide-associated complex subunit alpha	ABL_03896	GK(1)APEAEAK	2	0.32565	6	3	1	90.9056	0.00349914	90.906	1	80.7549	0.00576289	80.755	1	91.0872	0.00345864	91.087
Cellular Component	GO:0005854	2	nascent polypeptide-associated complex	0.055568	A0A124BX09	62	K	Nascent polypeptide-associated complex subunit alpha	ABL_03896	LGLK(1)HVPGITR	3	-0.17257	3	3	1	88.8027	0.000508424	88.803	1	81.709	0.000815494	81.709	1	60.0802	0.0109948	60.08
Cellular Component	GO:0005854	2	nascent polypeptide-associated complex	0.055568	A0A124BX09	58	K	Nascent polypeptide-associated complex subunit alpha	ABL_03896	AIGK(1)LGLK	2	0.21185	6	3	1	65.2521	0.0263084	65.252	1	55.5305	0.0397175	55.531	1	55.5305	0.0397175	55.531
Cellular Component	GO:0005854	2	nascent polypeptide-associated complex	0.055568	A0A3F3RCJ9	45	K	Nascent polypeptide-associated complex subunit beta	ATCC64974_35260	LQATLK(1)K	2	-0.29403	3	3	1	71.3424	0.0469899	71.342	1	73.6163	0.0416526	73.616	1	75.1893	0.0379602	75.189
Cellular Component	GO:0005854	2	nascent polypeptide-associated complex	0.055568	A0A3F3RCJ9	5	K	Nascent polypeptide-associated complex subunit beta	ATCC64974_35260	MDQAK(1)LAR	2	0.99419	11	3	1	102.514	0.000855852	118.5	1	69.8117	0.000754987	120.15	1	95.8152	0.00151962	107.57
Cellular Component	GO:0030662	4	coated vesicle membrane	0.00869314	A0A254TTW2	1497	K	Clathrin heavy chain	ATCC64974_78110	LEK(1)HDLIFFR	3	-0.33544	4	3	1	145.915	2.61e-06	145.91	1	145.915	2.61e-06	145.91	1	158.047	3.46e-07	158.05
Cellular Component	GO:0030662	4	coated vesicle membrane	0.00869314	A0A254TTW2	632	K	Clathrin heavy chain	ATCC64974_78110	ALENTDDPVAIK(1)R	2	0.17431	6	3	1	188.094	5.46e-14	188.09	1	196.11	3.31e-18	196.11	1	225.793	3.1e-23	225.79
Cellular Component	GO:0030662	4	coated vesicle membrane	0.00869314	A0A254TTW2	1106	K	Clathrin heavy chain	ATCC64974_78110	VELPEVWSK(1)VAK	2	1.9212	4	3	1	45.2798	0.0578679	45.28	1	50.0878	0.0382802	50.088	1	66.7076	0.0127216	66.708
Cellular Component	GO:0030662	4	coated vesicle membrane	0.00869314	A0A254TTW2	1610	K	Clathrin heavy chain	ATCC64974_78110	TIEMLK(1)K	2	0.28096	3	3	1	91.6263	0.0200191	91.626	1	102.714	0.010732	102.71	1	79.4686	0.0327999	79.469
Cellular Component	GO:0030662	4	coated vesicle membrane	0.00869314	A0A254TTW2	888	K	Clathrin heavy chain	ATCC64974_78110	IYIDSNNNPEK(1)FLK	2	0.59903	3	3	1	149.346	8.44e-11	149.35	1	124.163	1.01e-08	124.16	1	85.1626	0.000537891	85.163
Cellular Component	GO:0030662	4	coated vesicle membrane	0.00869314	A0A254TTW2	891	K	Clathrin heavy chain	ATCC64974_78110	FLK(1)ENDLYDTLTVGK	2	1.7979	4	3	1	113.015	1.59e-06	113.01	1	97.9042	5.35e-05	97.904	1	90.3479	0.00028322	90.348
Cellular Component	GO:0030662	4	coated vesicle membrane	0.00869314	A0A254TTW2	89	K	Clathrin heavy chain	ATCC64974_78110	TIQIFDLTAK(1)QK	2	0.88374	3	3	1	67.9969	0.00870904	67.997	1	103.399	3.73e-05	103.4	1	102.872	3.82e-05	102.87
Cellular Component	GO:0030662	4	coated vesicle membrane	0.00869314	A0A254TTW2	444	K	Clathrin heavy chain	ATCC64974_78110	HLLEK(1)WMR	2	0.73116	3	3	1	59.9308	0.0336482	59.931	1	84.5222	0.00785449	84.522	1	78.1127	0.0113023	78.113
Cellular Component	GO:0030662	4	coated vesicle membrane	0.00869314	A0A254TTW2	1109	K	Clathrin heavy chain	ATCC64974_78110	VAK(1)AQLDGLR	2	0.3353	5	3	1	59.4177	0.0215097	62.466	1	58.8894	0.0262363	58.889	1	77.7442	0.00373388	77.744
Cellular Component	GO:0030662	4	coated vesicle membrane	0.00869314	A0A254TTW2	222	K	Clathrin heavy chain	ATCC64974_78110	TQTGAK(1)LQIAEIDHQEPNPR	3	1.036	5	3	1	115.419	8.95e-07	115.42	1	113.515	1.11e-06	113.51	1	115.392	8.98e-07	115.39
Cellular Component	GO:0030662	4	coated vesicle membrane	0.00869314	A0A254TTW2	1151	K	Clathrin heavy chain	ATCC64974_78110	DEDLVK(1)YLK	2	0.48629	3	3	1	80.6884	0.00577773	80.688	1	83.9477	0.00505085	83.948	1	90.9056	0.00349914	90.906
Cellular Component	GO:0030662	4	coated vesicle membrane	0.00869314	A0A254TTW2	753	K	Clathrin heavy chain	ATCC64974_78110	ESNYYNPDK(1)VK	2	-0.37625	3	3	1	105.032	0.00142042	105.03	1	107.966	6.18e-05	107.97	1	90.4338	0.000922701	90.434
Cellular Component	GO:0030662	4	coated vesicle membrane	0.00869314	A0A254TTW2	1525	K	Clathrin heavy chain	ATCC64974_78110	SISLSK(1)QDK	2	0.547	3	3	1	79.1482	0.00612122	79.148	1	68.657	0.0161623	68.657	1	79.1482	0.00612122	79.148
Cellular Component	GO:0030662	4	coated vesicle membrane	0.00869314	A0A100I261	26	K	AP-1 complex subunit gamma	ABL_00125	AVIQK(1)ESAAIR	2	-0.16134	3	3	1	120.77	1.65e-05	120.77	1	127.868	5.91e-06	127.87	1	126.194	6.41e-06	126.19
Cellular Component	GO:0030662	4	coated vesicle membrane	0.00869314	A0A254UBL9	431	K	Coatomer subunit gamma	ATCC64974_47490	DEGGYEFK(1)R	2	-0.070512	6	3	1	87.258	0.00588705	87.258	1	88.4955	0.00551033	88.495	1	111.455	0.00127757	111.46
Cellular Component	GO:0030662	4	coated vesicle membrane	0.00869314	A0A254UBL9	873	K	Coatomer subunit gamma	ATCC64974_47490	LFGK(1)TVTGGR	2	-0.19247	3	3	1	54.4863	0.032055	54.486	1	91.5493	0.00179139	91.549	1	84.8821	0.00272951	84.882
Cellular Component	GO:0030662	4	coated vesicle membrane	0.00869314	A0A254UBL9	141	K	Coatomer subunit gamma	ATCC64974_47490	LIK(1)TAIVDK	2	-0.15888	3	3	1	61.7646	0.0252363	61.765	1	83.4376	0.00516462	83.438	1	74.8411	0.00802087	74.841
Cellular Component	GO:0030662	4	coated vesicle membrane	0.00869314	A0A254UBL9	279	K	Coatomer subunit gamma	ATCC64974_47490	HK(1)HEMVNFEAAK	3	0.12281	4	3	1	67.1016	0.00668813	67.102	1	43.3146	0.0312568	43.315	1	63.7268	0.0077843	63.727
Cellular Component	GO:0030662	4	coated vesicle membrane	0.00869314	A0A254TT45	124	K	Putative integral membrane protein	ATCC64974_60370	HSGAIK(1)ALQFNPK	3	0.048424	3	3	1	57.1063	0.010862	57.106	1	51.1346	0.0152642	51.135	1	69.6405	0.00389216	69.641
Cellular Component	GO:0030662	4	coated vesicle membrane	0.00869314	A0A254TT45	397	K	Putative integral membrane protein	ATCC64974_60370	VVSVNLVEK(1)GQR	2	-0.022112	4	3	1	165.352	7.99e-09	165.35	1	154.357	2.33e-08	154.36	1	182.714	1e-11	182.71
Cellular Component	GO:0030662	4	coated vesicle membrane	0.00869314	A0A254TT45	460	K	Putative integral membrane protein	ATCC64974_60370	VIEALISK(1)DPR	2	-0.11661	3	3	1	62.0879	0.0204845	62.088	1	64.1212	0.0177633	64.121	1	84.6051	0.00145445	84.605
Cellular Component	GO:0030662	4	coated vesicle membrane	0.00869314	A0A254TT45	574	K	Putative integral membrane protein	ATCC64974_60370	ALDVALK(1)EDR	2	2.5337	3	3	1	50.3537	0.0409353	50.354	1	45.7644	0.0533322	45.764	1	54.3433	0.0322439	54.343
Cellular Component	GO:0030662	4	coated vesicle membrane	0.00869314	A0A3F3R847	564	K	Protein transport protein SEC23	ATCC64974_19450	K(1)DDPTSFR	2	-0.40067	3	3	1	71.4507	0.0242419	71.451	1	104.198	0.00357254	104.2	1	93.6488	0.00714555	93.649
Cellular Component	GO:0030662	4	coated vesicle membrane	0.00869314	A0A3F3R847	194	K	Protein transport protein SEC23	ATCC64974_19450	GSK(1)EYAAK	2	0.1186	7	3	1	91.318	0.00609978	91.318	1	99.4417	0.00308409	99.442	1	84.6146	0.00858826	84.615
Cellular Component	GO:0030662	4	coated vesicle membrane	0.00869314	A0A254U445	151	K	Coatomer subunit delta	ATCC64974_12020	NK(1)ELEASEER	2	-0.55882	4	3	1	137.006	3.4e-05	137.01	1	130.098	5.61e-05	130.1	1	117.091	0.00023313	117.09
Cellular Component	GO:0030662	4	coated vesicle membrane	0.00869314	A0A254U445	14	K	Coatomer subunit delta	ATCC64974_12020	GGK(1)AVLSR	2	-0.58333	4	3	1	76.6045	0.0115618	76.605	1	63.8162	0.0282891	63.816	1	50.4729	0.0485249	50.473
Cellular Component	GO:0030662	4	coated vesicle membrane	0.00869314	A0A254TVV5	151	K	Clathrin light chain	ATCC64974_81820	AEISEEK(1)K	2	-0.1175	3	3	1	111.947	0.00259696	111.95	1	100.017	0.0040988	100.02	1	122.516	0.00126641	122.52
Cellular Component	GO:0030662	4	coated vesicle membrane	0.00869314	A0A3F3RN21	69	K	AP complex subunit beta	ATCC64974_71070	NIATNDLEQK(1)K	2	-0.78715	4	3	1	143.238	1.75e-06	143.24	1	120.77	2.25e-05	120.77	1	156.581	6.8e-08	156.58
Cellular Component	GO:0030662	4	coated vesicle membrane	0.00869314	A0A254TWW6	242	K	Mating-type switching protein swi10 domain protein	ATCC64974_76630	SYIASASQDK(1)TVR	2	-0.16876	7	3	1	211.379	7.9e-19	211.38	1	200.982	1.9e-18	200.98	1	181.981	7.59e-14	181.98
Cellular Component	GO:0030662	4	coated vesicle membrane	0.00869314	A0A254U4J5	798	K	Serine hydroxymethyltransferase family protein	ATCC64974_70480	AIK(1)GGQEASDR	2	-1.2567	3	3	1	64.1212	0.0177633	64.121	1	67.5191	0.0132157	67.519	1	52.4955	0.0361255	52.495
Cellular Component	GO:0030662	4	coated vesicle membrane	0.00869314	A0A3F3RVN4	733	K	ABC transporter family protein	ATCC64974_98240	K(1)SAQIPTDMR	2	0.51831	3	3	1	149.944	1.57e-06	149.94	1	134.304	5.83e-05	134.3	1	127.696	8.71e-05	127.7
Cellular Component	GO:0030662	4	coated vesicle membrane	0.00869314	A0A3F3RVN4	548	K	ABC transporter family protein	ATCC64974_98240	GEDAIK(1)FAR	2	-4.0796	8	3	1	66.2987	0.00372658	89.886	1	70.8162	0.00503958	83.998	1	86.6702	0.00301015	93.098
Cellular Component	GO:0030662	4	coated vesicle membrane	0.00869314	A0A3F3RVN4	861	K	ABC transporter family protein	ATCC64974_98240	AVVEK(1)SR	2	3.1569	3	3	1	83.7525	0.0207287	83.753	1	80.2291	0.0234421	80.229	1	80.2291	0.0234421	80.229
Cellular Component	GO:0030662	4	coated vesicle membrane	0.00869314	A0A100I4E9	50	K	Unnamed protein product	ABL_00736	LK(1)AFPESSVYR	2	-1.0606	3	3	1	112.938	0.000926128	112.94	1	83.1822	0.00158426	83.182	1	100.086	8.97e-05	100.09
Cellular Component	GO:0030662	4	coated vesicle membrane	0.00869314	A0A254TNQ9	38	K	Coatomer subunit beta	ATCC64974_103850	GTDETK(1)METMR	2	-0.54446	3	3	1	142.085	1.63e-06	142.08	1	146.163	4.03e-07	146.16	1	161.989	3.12e-08	161.99
Cellular Component	GO:0030662	4	coated vesicle membrane	0.00869314	A0A254TNQ9	427	K	Coatomer subunit beta	ATCC64974_103850	EVVEK(1)FPALR	2	-1.3701	3	3	1	101.818	0.00173322	101.82	1	115.419	0.000274425	115.42	1	99.5304	0.000668386	99.53
Cellular Component	GO:0030662	4	coated vesicle membrane	0.00869314	A0A254TNQ9	662	K	Coatomer subunit beta	ATCC64974_103850	AMVQVEDK(1)K	2	-1.5649	10	3	1	80.6884	0.00180728	104.2	1	85.7442	0.00281182	94.309	1	61.1614	0.00281182	90.906
Cellular Component	GO:0030662	4	coated vesicle membrane	0.00869314	A0A254TNQ9	865	K	Coatomer subunit beta	ATCC64974_103850	VNINSK(1)AK	2	0.077235	6	3	1	95.8152	0.00443034	95.815	1	118.743	0.00127569	118.74	1	121.85	0.000989218	121.85
Cellular Component	GO:0030662	4	coated vesicle membrane	0.00869314	A0A254TNQ9	638	K	Coatomer subunit beta	ATCC64974_103850	SLAEFSQK(1)K	2	-0.10719	4	3	1	115.714	0.000966713	115.71	1	125.817	0.000375471	125.82	1	115.714	0.000966713	115.71
Cellular Component	GO:0030662	4	coated vesicle membrane	0.00869314	A0A254TNQ9	242	K	Coatomer subunit beta	ATCC64974_103850	DAVQNTQNK(1)AR	2	-0.34113	5	3	1	115.327	3.58e-05	115.33	1	178.53	3.32e-11	178.53	1	161.19	3.4e-08	161.19
Cellular Component	GO:0030662	4	coated vesicle membrane	0.00869314	A0A254U4W0	981	K	Coatomer subunit alpha	ATCC64974_71100	K(1)VLPIIPK	2	0.18769	3	3	1	91.318	0.00832669	91.318	1	91.318	0.00832669	91.318	1	91.318	0.00832669	91.318
Cellular Component	GO:0030662	4	coated vesicle membrane	0.00869314	A0A254U4W0	421	K	Coatomer subunit alpha	ATCC64974_71100	DATGAVEPTDVK(1)R	2	-0.55434	3	3	1	149.693	2.52e-10	149.69	1	156.811	1.68e-10	156.81	1	168.607	2.92e-11	168.61
Cellular Component	GO:0030662	4	coated vesicle membrane	0.00869314	A0A254U4W0	353	K	Coatomer subunit alpha	ATCC64974_71100	HVK(1)SYDFAK	2	-0.31684	6	3	1	121.608	0.000393086	121.61	1	121.608	0.000393086	121.61	1	111.265	0.000946044	111.27
Cellular Component	GO:0030662	4	coated vesicle membrane	0.00869314	A0A254U4W0	612	K	Coatomer subunit alpha	ATCC64974_71100	FK(1)LALVK	2	-0.1413	3	3	1	94.2618	0.0126355	94.262	1	94.2618	0.0126355	94.262	1	94.2618	0.0126355	94.262
Cellular Component	GO:0030662	4	coated vesicle membrane	0.00869314	A0A254U4W0	1070	K	Coatomer subunit alpha	ATCC64974_71100	SIPTDTPDNLK(1)R	2	-0.31834	7	3	1	101.712	5.49e-05	101.71	1	73.2733	3.24e-06	128.08	1	96.3341	0.000347533	96.334
Cellular Component	GO:0030662	4	coated vesicle membrane	0.00869314	A0A254U4W0	1009	K	Coatomer subunit alpha	ATCC64974_71100	ANK(1)LEDGVR	2	0.42253	7	3	1	79.4891	0.00439288	86.898	1	99.815	0.00028458	124.81	1	98.0545	0.000778765	114.39
Cellular Component	GO:0030662	4	coated vesicle membrane	0.00869314	A0A254U4W0	1130	K	Coatomer subunit alpha	ATCC64974_71100	LLEQAK(1)K	2	1.8334	3	3	1	84.2437	0.0277801	84.244	1	72.1384	0.0451217	72.138	1	86.8662	0.0250232	86.866
Cellular Component	GO:0030662	4	coated vesicle membrane	0.00869314	A0A254U4W0	1185	K	Coatomer subunit alpha	ATCC64974_71100	YHEQYK(1)GTVCR	3	0.12424	3	3	1	84.687	0.000686582	84.687	1	89.8046	0.000465057	89.805	1	58.1324	0.0122317	58.132
Cellular Component	GO:0036286	2	eisosome filament	0.120882	A0A254UBW3	149	K	SUR7/PalI family protein	ATCC64974_49480	QK(1)ITDEIAK	2	0.085602	4	3	1	95.7746	0.00241329	95.775	1	77.5333	0.00616188	77.533	1	62.0047	0.0241916	62.005
Cellular Component	GO:0036286	2	eisosome filament	0.120882	A0A254UBW3	197	K	SUR7/PalI family protein	ATCC64974_49480	LK(1)AAFQYQFDALR	2	-0.24304	3	3	1	148.616	1.94e-10	148.62	1	134.615	1.14e-08	134.61	1	92.9393	0.000312771	92.939
Cellular Component	GO:0036286	2	eisosome filament	0.120882	A0A254UBW3	131	K	SUR7/PalI family protein	ATCC64974_49480	VTIK(1)SIR	2	-0.048333	9	3	1	123.69	0.00323952	123.69	1	110.807	0.00605841	110.81	1	117.16	0.00464302	117.16
Cellular Component	GO:0036286	2	eisosome filament	0.120882	A0A254UBW3	67	K	SUR7/PalI family protein	ATCC64974_49480	MEK(1)NVMR	2	-1.1417	29	3	1	53.8781	0.0054782	113.41	1	49.933	0.00537185	113.89	1	63.673	0.00411499	119.29
Cellular Component	GO:0036286	2	eisosome filament	0.120882	A0A254UBW3	64	K	SUR7/PalI family protein	ATCC64974_49480	LSQLVK(1)MEK	2	-0.13397	7	3	1	104.221	0.00132266	104.22	1	99.9731	0.0015498	99.973	1	49.1891	0.00025671	127.76
Cellular Component	GO:0036286	2	eisosome filament	0.120882	A0A254UBW3	156	K	SUR7/PalI family protein	ATCC64974_49480	ITDEIAK(1)LK	2	-0.056409	11	3	1	131.105	0.000117343	142.56	1	130.656	0.000206143	133.13	1	123.86	0.000283485	124.92
Cellular Component	GO:0036286	2	eisosome filament	0.120882	A0A254UBW3	36	K	SUR7/PalI family protein	ATCC64974_49480	IFGK(1)GGFGHALR	3	0.37955	4	3	1	57.1641	0.0116326	57.164	1	67.385	0.00563916	67.385	1	77.0624	0.000720904	77.062
Cellular Component	GO:0036286	2	eisosome filament	0.120882	A0A254UBW3	213	K	SUR7/PalI family protein	ATCC64974_49480	EHCEK(1)VALIAGYGK	2	0.25958	7	3	1	109.442	1.85e-06	109.44	1	263.589	5.68e-30	263.59	1	242.79	4.7e-29	242.79
Cellular Component	GO:0036286	2	eisosome filament	0.120882	A0A254UBW3	160	K	SUR7/PalI family protein	ATCC64974_49480	YK(1)DPNSPR	2	0.24192	10	3	1	107.574	0.00230567	107.57	1	154.28	0.000235998	154.28	1	106.423	0.00241185	106.42
Cellular Component	GO:0036286	2	eisosome filament	0.120882	A0A254UBW3	58	K	SUR7/PalI family protein	ATCC64974_49480	K(1)LSQLVK	2	0.0046217	6	3	1	140.089	0.00323435	140.09	1	114.498	0.00714787	114.5	1	110.115	0.00848072	110.12
Cellular Component	GO:0036286	2	eisosome filament	0.120882	A0A254UBW3	158	K	SUR7/PalI family protein	ATCC64974_49480	LK(1)YKDPNSPR	3	0.063092	10	3	0.999962	44.2459	2.2e-05	135.8	0.999986	48.3878	2.86e-05	132.25	0.999999	61.1589	3.67e-05	127.92
Cellular Component	GO:0036286	2	eisosome filament	0.120882	A0A254UBW3	29	K	SUR7/PalI family protein	ATCC64974_49480	LPTASQIENPPPPLSSTK(1)TNR	3	-0.098671	8	3	1	99.2729	5.13e-06	99.273	1	93.8044	6.55e-05	93.804	1	92.2893	8.22e-05	92.289
Cellular Component	GO:0036286	2	eisosome filament	0.120882	A0A254UBW3	270	K	SUR7/PalI family protein	ATCC64974_49480	ASVK(1)PTLSQR	2	0.11713	7	3	1	106.618	0.000491798	106.62	1	96.1135	0.00114917	96.113	1	88.5961	0.00220693	88.596
Cellular Component	GO:0036286	2	eisosome filament	0.120882	A0A3F3RSB9	116	K	Uncharacterized protein	ATCC64974_88320	IVLK(1)QIR	2	0.057281	6	3	1	114.539	0.00522689	114.54	1	117.699	0.004523	117.7	1	81.3812	0.0225549	81.381
Cellular Component	GO:0036286	2	eisosome filament	0.120882	A0A3F3RSB9	134	K	Uncharacterized protein	ATCC64974_88320	AK(1)IADEIQK	2	0.3241	4	3	1	83.8618	0.00507002	83.862	1	85.5332	0.00469728	85.533	1	86.8981	0.00439288	86.898
Cellular Component	GO:0036286	2	eisosome filament	0.120882	A0A3F3RSB9	198	K	Uncharacterized protein	ATCC64974_88320	NEK(1)QILLAR	2	1.3392	9	3	1	121.502	0.000398722	121.5	1	116.518	0.000665229	116.52	1	126.547	0.000268183	126.55
Cellular Component	GO:0036286	2	eisosome filament	0.120882	A0A3F3RSB9	41	K	Uncharacterized protein	ATCC64974_88320	GFQQPELSK(1)K	2	0.52532	3	3	1	121.899	0.000785097	121.9	1	135.549	0.000269657	135.55	1	135.859	0.000257955	135.86
Cellular Component	GO:0032151	3	mitotic septin complex	0.00564195	A0A254UIB8	289	K	Fungal specific transcription factor domain family protein	ATCC64974_45200	LHTK(1)VNLIPVIAK	3	-0.25822	5	3	1	100.376	4.83e-06	100.38	1	117.2	1.31e-06	117.2	1	97.4631	5.02e-05	97.463
Cellular Component	GO:0032151	3	mitotic septin complex	0.00564195	A0A254UIB8	250	K	Fungal specific transcription factor domain family protein	ATCC64974_45200	YDAYLEAENK(1)VNR	2	0.58785	3	3	1	162.927	7.03e-11	162.93	1	188.094	4e-14	188.09	1	210.406	8.94e-19	210.41
Cellular Component	GO:0032151	3	mitotic septin complex	0.00564195	A0A254UIB8	475	K	Fungal specific transcription factor domain family protein	ATCC64974_45200	LK(1)QSEDELYAR	2	2.7311	3	3	1	145.915	4.78e-07	145.91	1	110.077	5.44e-05	110.08	1	100.931	8.67e-05	100.93
Cellular Component	GO:0032151	3	mitotic septin complex	0.00564195	A0A254UIB8	451	K	Fungal specific transcription factor domain family protein	ATCC64974_45200	ALHEQK(1)LAK	2	-0.10106	4	3	1	109.29	0.000499005	109.29	1	76.2819	0.000704596	115.78	1	123.749	0.000294537	123.75
Cellular Component	GO:0032151	3	mitotic septin complex	0.00564195	A0A254UIB8	311	K	Fungal specific transcription factor domain family protein	ATCC64974_45200	ADTLTDEEIVDFK(1)K	2	-0.012412	7	3	1	260.194	1.7e-29	260.19	1	232.371	8.5e-24	232.37	1	218.495	1.75e-20	218.5
Cellular Component	GO:0032151	3	mitotic septin complex	0.00564195	A0A100IDT9	42	K	Septin spn3	ABL_03109	TTFVNTLCGK(1)K	2	0.32336	3	3	1	147.909	7.48e-06	147.91	1	138.219	3.81e-06	138.22	1	176.484	1.75e-09	176.48
Cellular Component	GO:0032151	3	mitotic septin complex	0.00564195	A0A100IDT9	172	K	Septin spn3	ABL_03109	ADSLTPAELAESK(1)K	2	4.3711	6	3	1	102.52	7.96e-06	102.52	1	119.963	1.32e-06	119.96	1	138.214	5.44e-09	138.21
Cellular Component	GO:0032151	3	mitotic septin complex	0.00564195	A0A100IDT9	309	K	Septin spn3	ABL_03109	LK(1)EEQLR	2	-0.32846	9	3	1	125.252	0.0031566	125.25	1	127.118	0.00305763	127.12	1	162.504	0.000960931	162.5
Cellular Component	GO:0032151	3	mitotic septin complex	0.00564195	A0A100IDT9	326	K	Septin spn3	ABL_03109	EIELK(1)VQR	2	0.029948	4	3	1	122.176	7.39e-05	122.18	1	122.128	0.000963526	122.13	1	113.499	0.00175929	113.5
Cellular Component	GO:0032151	3	mitotic septin complex	0.00564195	A0A100IM70	238	K	NADH pyrophosphatase-like rudimentary NUDIX domain family protein	ABL_06461	DVK(1)TTDNR	2	-1.1078	6	3	1	84.6146	0.00858826	84.615	1	84.6146	0.00858826	84.615	1	88.8188	0.00702755	88.819
Cellular Component	GO:0032151	3	mitotic septin complex	0.00564195	A0A100IM70	84	K	NADH pyrophosphatase-like rudimentary NUDIX domain family protein	ABL_06461	AELEEK(1)FFK	2	0.45288	6	3	1	115.714	0.000708173	115.71	1	113.622	0.000820046	113.62	1	96.3419	0.00168177	101.65
Cellular Component	GO:0032151	3	mitotic septin complex	0.00564195	A0A100IM70	353	K	NADH pyrophosphatase-like rudimentary NUDIX domain family protein	ABL_06461	LNK(1)DLEATHAAIK	3	0.70348	3	3	1	77.4203	0.000485391	77.42	1	68.9722	0.00426377	68.972	1	62.3571	0.00794218	62.357
Cellular Component	GO:0032151	3	mitotic septin complex	0.00564195	A0A100IM70	316	K	NADH pyrophosphatase-like rudimentary NUDIX domain family protein	ABL_06461	FK(1)EEEENLR	2	0.22928	4	3	1	105.975	0.0012289	105.98	1	130.412	0.000231775	130.41	1	129.851	0.00023706	129.85
Cellular Component	GO:0032151	3	mitotic septin complex	0.00564195	A0A100IHG6	204	K	Septin spn2	ABL_04059	IK(1)EEFAFHNLK	3	-0.30332	6	3	1	130.164	2.48e-06	130.16	1	117.792	1.28e-05	117.79	1	125.97	3.08e-06	125.97
Cellular Component	GO:0032151	3	mitotic septin complex	0.00564195	A0A100IHG6	305	K	Septin spn2	ABL_04059	AK(1)QLLALK	2	0.054652	5	3	1	78.3766	0.010904	78.377	1	114.498	0.00166721	114.5	1	105.136	0.00253058	105.14
Cellular Component	GO:0032151	3	mitotic septin complex	0.00564195	A0A100IHG6	311	K	Septin spn2	ABL_04059	QLLALK(1)ESSAAGSHPGSSR	3	1.5042	4	3	1	114.549	1.06e-06	114.55	1	122.487	1.09e-07	122.49	1	132.791	4.25e-10	132.79
Cellular Component	GO:0032151	3	mitotic septin complex	0.00564195	A0A100IHG6	126	K	Septin spn2	ABL_04059	YIK(1)DQHSAYLR	3	-0.32008	6	3	1	136.957	1.51e-06	136.96	1	134.754	1.82e-06	134.75	1	118.278	9.86e-05	135.99
Cellular Component	GO:0031414	6	N-terminal protein acetyltransferase complex	0.316967	A0A117DZQ5	251	K	N-acetyltransferase complex ARD1 subunit	ABL_04136	DADEGDEVGELGK(1)K	2	-0.23678	3	3	1	180.84	5.08e-14	180.84	1	148.406	1.2e-10	148.41	1	88.7063	0.00055557	88.706
Cellular Component	GO:0031414	6	N-terminal protein acetyltransferase complex	0.316967	A0A254TXK0	819	K	Condensation domain family protein	ATCC64974_17570	SAYVEK(1)ASSK	2	0.49487	3	3	1	58.1721	0.0271842	58.172	1	50.4835	0.0404683	50.484	1	51.2862	0.0375811	51.286
Cellular Component	GO:0031414	6	N-terminal protein acetyltransferase complex	0.316967	A0A254TXK0	440	K	Condensation domain family protein	ATCC64974_17570	LLDEK(1)DR	2	-0.50677	3	3	1	72.4922	0.0230881	72.492	1	54.7763	0.0629089	54.776	1	96.1904	0.0111503	96.19
Cellular Component	GO:0031968	4	organelle outer membrane	0.00281316	A0A254TNP1	294	K	NADPH--cytochrome P450 reductase	cprA	ELFTVK(1)DR	2	0.74752	4	3	1	69.8117	0.0200194	69.812	1	68.8461	0.0213511	68.846	1	74.9199	0.0129735	74.92
Cellular Component	GO:0031968	4	organelle outer membrane	0.00281316	A0A254TNP1	341	K	NADPH--cytochrome P450 reductase	cprA	FLQVFGLEGK(1)R	2	-0.25157	3	3	1	71.0845	0.0115265	71.085	1	81.5247	0.00236905	81.525	1	83.0451	0.00217972	83.045
Cellular Component	GO:0031968	4	organelle outer membrane	0.00281316	A0A100INM1	137	K	GTP-binding protein rhoA	ABL_07138	TSQK(1)PVTPEQGEEVR	2	0.57602	3	3	1	127.664	1.15e-09	127.66	1	115.801	1.16e-06	115.8	1	132.837	8.46e-10	132.84
Cellular Component	GO:0031968	4	organelle outer membrane	0.00281316	A0A100INM1	182	K	GTP-binding protein rhoA	ABL_07138	AALLTK(1)THK	2	0.089951	9	3	1	50.3534	0.00190719	98.044	1	51.2762	0.00328481	91.867	1	105.975	0.0012289	105.98
Cellular Component	GO:0031968	4	organelle outer membrane	0.00281316	A0A100INM1	133	K	GTP-binding protein rhoA	ABL_07138	TIEELHK(1)TSQKPVTPEQGEEVR	3	-0.33733	6	3	0.999998	58.1637	6.9e-16	165.38	0.979086	16.7039	2.29e-10	133.65	0.964538	14.3455	2.87e-10	130.19
Cellular Component	GO:0031968	4	organelle outer membrane	0.00281316	A0A100INM1	126	K	GTP-binding protein rhoA	ABL_07138	HDPK(1)TIEELHK	3	0.49349	6	3	1	110.077	2.58e-05	110.08	1	133.05	2.06e-06	133.05	1	101.393	4.04e-05	101.39
Cellular Component	GO:0031968	4	organelle outer membrane	0.00281316	A0A254TYA5	90	K	NADH-cytochrome b5 reductase	ATCC64974_20220	LSEIEVLNHNTK(1)R	3	-2.4164	4	3	1	124.469	1.02e-08	124.47	1	220.85	4.01e-23	220.85	1	101.431	4.84e-06	101.43
Cellular Component	GO:0031968	4	organelle outer membrane	0.00281316	A0A254TYA5	228	K	NADH-cytochrome b5 reductase	ATCC64974_20220	K(1)EFEELENTYPR	2	1.6718	3	3	1	119.88	1.23e-05	119.88	1	110.51	3.43e-05	110.51	1	106.293	4.42e-05	106.29
Cellular Component	GO:0031968	4	organelle outer membrane	0.00281316	A0A254TYA5	263	K	NADH-cytochrome b5 reductase	ATCC64974_20220	GYISK(1)ELLK	2	0.16964	5	3	1	90.9056	0.00349914	90.906	1	95.5016	0.00247416	95.502	1	89.0288	0.00391769	89.029
Cellular Component	GO:0031968	4	organelle outer membrane	0.00281316	A0A254TYA5	267	K	NADH-cytochrome b5 reductase	ATCC64974_20220	ELLK(1)TVLPEPK	2	-0.18299	5	3	1	111.257	5.02e-05	111.26	1	113.224	4.32e-05	113.22	1	115.327	3.58e-05	115.33
Cellular Component	GO:0031968	4	organelle outer membrane	0.00281316	A0A254TYA5	227	K	NADH-cytochrome b5 reductase	ATCC64974_20220	EEDILLK(1)K	2	0.63327	3	3	1	69.5982	0.02773	69.598	1	60.4363	0.0449806	60.436	1	71.3794	0.0243761	71.379
Cellular Component	GO:0031968	4	organelle outer membrane	0.00281316	A0A254TYA5	167	K	NADH-cytochrome b5 reductase	ATCC64974_20220	LDFK(1)GPIVK	2	0.84555	3	3	1	91.8667	0.00328481	91.867	1	77.1399	0.00656911	77.14	1	91.8667	0.00328481	91.867
Cellular Component	GO:0031968	4	organelle outer membrane	0.00281316	A0A254TYA5	121	K	NADH-cytochrome b5 reductase	ATCC64974_20220	PADAK(1)AVIR	2	-0.09846	5	3	1	98.0402	1.92e-06	136.53	1	81.7097	6.4e-06	122.33	1	80.6794	1.56e-05	117.86
Cellular Component	GO:0031968	4	organelle outer membrane	0.00281316	A0A254TYA5	316	K	NADH-cytochrome b5 reductase	ATCC64974_20220	ELGYSK(1)EQVFK	2	-1.2334	4	3	1	52.8374	0.032865	52.837	1	87.777	0.00116508	87.777	1	91.3133	0.000842469	91.313
Cellular Component	GO:0031968	4	organelle outer membrane	0.00281316	A0A254TYA5	211	K	NADH-cytochrome b5 reductase	ATCC64974_20220	NPEDQTK(1)VTLVFGNVK	2	3.1334	8	3	1	107.977	1.43e-62	320.05	1	94.2034	5.47e-29	224.86	1	86.0048	4.45e-05	97.065
Cellular Component	GO:0031968	4	organelle outer membrane	0.00281316	A0A505IHC7	113	K	Aldehyde dehydrogenase	CAN33_0048330	FTSPK(1)IR	2	-1.1505	3	3	1	65.6761	0.0441663	65.676	1	87.2836	0.0180094	87.284	1	94.0064	0.0128322	94.006
Cellular Component	GO:0031968	4	organelle outer membrane	0.00281316	A0A100I4B0	107	K	Uncharacterized protein	ABL_00708	AK(1)HWVAELQR	3	-0.054462	3	3	1	74.9616	0.0023711	74.962	1	93.3452	0.000730102	93.345	1	93.3452	0.000730102	93.345
Cellular Component	GO:0031968	4	organelle outer membrane	0.00281316	A0A3F3RSF1	787	K	Uncharacterized protein	ATCC64974_86070	YEAFAQSLK(1)NSGGSSFFR	2	-0.091845	5	3	1	226.648	2.37e-34	226.65	1	245.665	3.51e-42	245.66	1	248.131	3.1e-42	248.13
Cellular Component	GO:0031968	4	organelle outer membrane	0.00281316	A0A3F3RSF1	333	K	Uncharacterized protein	ATCC64974_86070	EK(1)TNGEVER	2	-0.17647	10	3	1	105.195	0.00133195	105.2	1	115.781	0.0015498	115.78	1	101.381	0.000704596	115.78
Cellular Component	GO:0031968	4	organelle outer membrane	0.00281316	A0A3F3RSF1	524	K	Uncharacterized protein	ATCC64974_86070	FQK(1)FGLSPSR	2	-0.54684	6	3	1	125.226	7.17e-05	125.23	1	152.538	1.01e-06	152.54	1	155.002	8.87e-07	155
Cellular Component	GO:0031968	4	organelle outer membrane	0.00281316	A0A3F3RSF1	543	K	Uncharacterized protein	ATCC64974_86070	GVLFYGPPGTGK(1)TMLAK	2	1.3178	4	3	1	113.473	2.62e-06	113.47	1	90.7058	0.000367858	90.706	1	104.159	5.07e-06	104.16
Cellular Component	GO:0031968	4	organelle outer membrane	0.00281316	A0A3F3RSF1	78	K	Uncharacterized protein	ATCC64974_86070	GDTVLVK(1)GK	2	-1.3486	6	3	1	74.4644	0.00851677	74.464	1	66.5676	0.018913	66.568	1	83.7828	0.00508763	83.783
Cellular Component	GO:0031968	4	organelle outer membrane	0.00281316	A0A3F3RSF1	505	K	Uncharacterized protein	ATCC64974_86070	WEDIGGLEEVK(1)R	2	-0.37565	6	3	1	132.79	2.45e-06	132.79	1	104.175	4.91e-05	104.17	1	119.386	1.34e-05	119.39
Cellular Component	GO:0031968	4	organelle outer membrane	0.00281316	A0A3F3RSF1	269	K	Uncharacterized protein	ATCC64974_86070	GILMYGPPGTGK(1)TLMAR	2	1.6447	3	3	1	63.5463	0.00593513	63.546	1	75.376	0.000325307	75.376	1	81.7134	0.000735756	81.713
Cellular Component	GO:0031968	4	organelle outer membrane	0.00281316	A0A3F3RSF1	765	K	Uncharacterized protein	ATCC64974_86070	AHFEEAMK(1)SAR	3	0.14684	10	3	1	93.5609	0.000302454	93.561	1	104.434	3.53e-05	104.43	1	77.3584	0.00100382	77.358
Cellular Component	GO:0031968	4	organelle outer membrane	0.00281316	A0A3F3RSF1	715	K	Uncharacterized protein	ATCC64974_86070	AVK(1)LAIK	2	0.45307	3	3	1	54.2049	0.0638914	54.205	1	70.9125	0.0351622	70.912	1	58.6044	0.0563264	58.604
Cellular Component	GO:0031968	4	organelle outer membrane	0.00281316	A0A3F3RSF1	521	K	Uncharacterized protein	ATCC64974_86070	ELIESVQYPVDHPEK(1)FQK	3	-0.053163	9	3	1	168.686	3.96e-16	168.69	1	157.114	2.31e-15	157.11	1	170.113	1.59e-16	170.11
Cellular Component	GO:0031968	4	organelle outer membrane	0.00281316	A0A3F3RSF1	677	K	Uncharacterized protein	ATCC64974_86070	ESILK(1)AQLR	2	-0.83495	6	3	1	112.411	0.000884799	112.41	1	84.0827	0.00502076	84.083	1	109.11	0.0010613	109.11
Cellular Component	GO:0031968	4	organelle outer membrane	0.00281316	A0A3F3RSF1	633	K	Uncharacterized protein	ATCC64974_86070	VVNQLLTEMDGMTSK(1)K	2	-3.2611	6	3	1	46.5708	8.02e-08	122.63	1	86.5477	0.000234715	86.548	1	94.5693	5.25e-05	95.067
Cellular Component	GO:0031968	4	organelle outer membrane	0.00281316	A0A3F3RSF1	24	K	Uncharacterized protein	ATCC64974_86070	VNLHDASGADK(1)K	3	0.086716	8	3	1	150.265	8.65e-16	155.17	1	80.9595	8e-07	102.29	1	47.0374	1.26e-15	147.91
Cellular Component	GO:0031968	4	organelle outer membrane	0.00281316	A0A3F3RSF1	229	K	Uncharacterized protein	ATCC64974_86070	K(1)QMAQIR	2	3.3301	3	3	1	76.1344	0.0363049	76.134	1	84.2437	0.0277801	84.244	1	77.7407	0.0346163	77.741
Cellular Component	GO:0031968	4	organelle outer membrane	0.00281316	A0A3F3RSF1	584	K	Uncharacterized protein	ATCC64974_86070	DIFDK(1)AR	2	-0.33846	8	3	1	93.1955	0.00842452	100.19	1	73.2601	0.0240278	79.469	1	75.7382	0.0240413	79.451
Cellular Component	GO:0031968	4	organelle outer membrane	0.00281316	A0A3F3RSF1	404	K	Uncharacterized protein	ATCC64974_86070	LEILSIHTK(1)NMK	3	0.32837	4	3	1	89.3005	0.000339819	89.301	1	46.8795	0.000418549	86.772	1	89.3005	0.000339819	89.301
Cellular Component	GO:0031968	4	organelle outer membrane	0.00281316	A0A254TWV1	171	K	Threonine--tRNA ligase	ATCC64974_15470	LVAGQVEK(1)AFLAR	2	0.25231	5	3	1	138.894	7.6e-09	138.89	1	141.37	5.4e-09	141.37	1	182.097	7.52e-14	182.1
Cellular Component	GO:0031968	4	organelle outer membrane	0.00281316	A0A117E0E5	180	K	NAD(P)-bd_dom domain-containing protein	ABL_05114	GFAGLVGK(1)IHSGLK	2	0.16589	4	3	1	54.4024	0.0200084	54.402	1	68.0444	0.00464637	68.044	1	65.2186	0.0078285	65.219
Cellular Component	GO:0031968	4	organelle outer membrane	0.00281316	A0A3F3RLZ1	650	K	AMP-binding domain-containing protein	ATCC64974_69040	QLQTAGK(1)AGGLK	2	0.032636	5	3	1	110.077	2.58e-05	110.08	1	95.0939	0.000335979	95.094	1	101.712	4.02e-05	101.71
Cellular Component	GO:0031968	4	organelle outer membrane	0.00281316	A0A3F3RLZ1	643	K	AMP-binding domain-containing protein	ATCC64974_69040	SIVLK(1)QLQTAGK	2	0.35272	5	3	1	114.239	1.87e-05	114.24	1	91.2799	0.000586273	91.28	1	108.008	2.94e-05	108.01
Cellular Component	GO:0031968	4	organelle outer membrane	0.00281316	A0A3F3RLZ1	636	K	AMP-binding domain-containing protein	ATCC64974_69040	DNGIEGDSLESLVHNEK(1)LK	3	0.44933	5	3	1	120.4	3.6e-07	120.4	1	94.6322	8.32e-05	94.632	1	101.169	2.67e-06	101.17
Cellular Component	GO:0031968	4	organelle outer membrane	0.00281316	A0A3F3RLZ1	75	K	AMP-binding domain-containing protein	ATCC64974_69040	VYGNAK(1)AVGTR	2	0.45895	4	3	1	80.8341	0.00179847	80.834	1	73.4351	0.00529802	73.435	1	46.3777	0.0546644	46.378
Cellular Component	GO:0031968	4	organelle outer membrane	0.00281316	A0A3F3RLZ1	94	K	AMP-binding domain-containing protein	ATCC64974_69040	K(1)IVDGVEK	2	0.059445	3	3	1	74.9199	0.0203044	74.92	1	69.2755	0.0295543	69.275	1	81.9717	0.0143887	81.972
Cellular Component	GO:0031968	4	organelle outer membrane	0.00281316	A0A3F3RLZ1	638	K	AMP-binding domain-containing protein	ATCC64974_69040	LK(1)SIVLK	2	-0.24693	6	3	1	107.895	0.00670725	107.9	1	101.601	0.00810976	101.6	1	91.0686	0.0150947	91.069
Cellular Component	GO:0031968	4	organelle outer membrane	0.00281316	A0A3F3RLZ1	352	K	AMP-binding domain-containing protein	ATCC64974_69040	NCK(1)GDIR	2	-0.92315	3	3	1	87.2511	0.0180345	87.251	1	109.357	0.00638162	109.36	1	81.2147	0.0226831	81.215
Cellular Component	GO:0031968	4	organelle outer membrane	0.00281316	A0A3F3RLZ1	101	K	AMP-binding domain-containing protein	ATCC64974_69040	IVDGVEK(1)EIDK	2	0.069649	4	3	1	120.553	1.73e-05	120.55	1	92.2466	0.000757329	92.247	1	98.1563	0.00021819	98.156
Cellular Component	GO:0031968	4	organelle outer membrane	0.00281316	A0A3F3RLZ1	214	K	AMP-binding domain-containing protein	ATCC64974_69040	SIK(1)HVIYNTDQEPK	3	0.66483	7	3	1	176.397	2.32e-14	176.4	1	207.641	2.54e-19	207.64	1	209.393	2.14e-19	209.39
Cellular Component	GO:0031968	4	organelle outer membrane	0.00281316	A0A254U1Q1	143	K	tRNA-guanine transglycosylase family protein	ATCC64974_230	VHLSGK(1)ER	2	-0.0083519	4	3	1	60.9103	0.0322972	60.91	1	66.2987	0.0248648	66.299	1	93.1955	0.00540284	93.195
Cellular Component	GO:0031968	4	organelle outer membrane	0.00281316	A0A3F3RNI9	147	K	Uncharacterized protein	ATCC64974_74520	AAGNK(1)AYGSK	2	0.013642	7	3	1	125.737	7.01e-05	125.74	1	86.3444	0.00348709	87.568	1	96.1135	0.00114917	96.113
Cellular Component	GO:0031968	4	organelle outer membrane	0.00281316	A0A3F3RNI9	98	K	Uncharacterized protein	ATCC64974_74520	AK(1)AASVQEEPAAK	2	0.30052	3	3	1	98.582	5.45e-05	98.582	1	124.515	2.04e-08	124.51	1	112.423	4.86e-06	112.42
Cellular Component	GO:0031968	4	organelle outer membrane	0.00281316	A0A3F3RNI9	265	K	Uncharacterized protein	ATCC64974_74520	AIIEAK(1)GK	2	0.43116	6	3	1	77.2825	0.0113101	77.282	1	83.2061	0.00911115	83.206	1	84.5678	0.00860566	84.568
Cellular Component	GO:0031968	4	organelle outer membrane	0.00281316	A0A3F3RNI9	608	K	Uncharacterized protein	ATCC64974_74520	TQLEVQEK(1)YPQLAAR	2	1.5403	3	3	1	46.9997	0.0251235	47	1	159.177	1.69e-14	159.18	1	179.789	8.78e-18	179.79
Cellular Component	GO:0031968	4	organelle outer membrane	0.00281316	A0A3F3RNI9	140	K	Uncharacterized protein	ATCC64974_74520	AYAAK(1)LK	2	-0.60593	4	3	1	76.8465	0.026047	76.847	1	75.3106	0.0275994	75.311	1	67.0348	0.04183	67.035
Cellular Component	GO:0031968	4	organelle outer membrane	0.00281316	A0A3F3RNI9	574	K	Uncharacterized protein	ATCC64974_74520	VSQALK(1)YFER	2	0.98243	3	3	1	91.1231	0.00185137	91.123	1	96.6043	0.00209059	96.604	1	77.5969	0.0037546	77.597
Cellular Component	GO:0031968	4	organelle outer membrane	0.00281316	A0A3F3RNI9	435	K	Uncharacterized protein	ATCC64974_74520	DYQK(1)SIDLDR	2	-0.11702	3	3	1	107.026	0.000481728	107.03	1	118.278	0.000203802	118.28	1	96.2294	0.00113286	96.229
Cellular Component	GO:0031968	4	organelle outer membrane	0.00281316	A0A100I339	22	K	Origin recognition complex (ORC) subunit 5 C-terminus family protein	ABL_00370	VVLIGDSGVGK(1)SNLLSR	2	-0.53361	9	3	1	158.173	4.68e-15	161.75	1	185.261	8.54e-19	185.26	1	162.589	4.26e-15	162.59
Cellular Component	GO:0031968	4	organelle outer membrane	0.00281316	A0A100I339	59	K	Origin recognition complex (ORC) subunit 5 C-terminus family protein	ABL_00370	TIK(1)AQIWDTAGQER	2	0.55059	4	3	1	157.525	5.26e-11	157.52	1	168.927	8.39e-12	168.93	1	152.067	7.38e-11	152.07
Cellular Component	GO:0031968	4	organelle outer membrane	0.00281316	A0A100I339	205	K	Origin recognition complex (ORC) subunit 5 C-terminus family protein	ABL_00370	IDESEDPK(1)TK	2	-0.067378	3	3	1	126.026	6.92e-05	126.03	1	120.77	0.000142254	120.77	1	116.546	0.000246586	116.55
Cellular Component	GO:0031968	4	organelle outer membrane	0.00281316	A0A100I339	93	K	Origin recognition complex (ORC) subunit 5 C-terminus family protein	ABL_00370	GAVGALLVYDISK(1)HQTYDNVNR	3	0.49666	6	3	1	133.208	1.05e-12	133.21	1	183.454	1.66e-22	183.45	1	172.83	3.19e-22	172.83
Cellular Component	GO:0031968	4	organelle outer membrane	0.00281316	A0A100I339	56	K	Origin recognition complex (ORC) subunit 5 C-terminus family protein	ABL_00370	SIQVDSK(1)TIK	2	0.057178	6	3	1	88.5961	0.00220693	88.596	1	84.687	0.00114917	96.113	1	76.3317	0.000703259	99.283
Cellular Component	GO:0031968	4	organelle outer membrane	0.00281316	A0A100I339	177	K	Origin recognition complex (ORC) subunit 5 C-terminus family protein	ABL_00370	IVSSK(1)ALDGGDAGQTVLGDR	2	0.3701	11	3	1	88.176	4.37e-43	246.67	1	205.959	5.5e-52	277.07	1	252.55	3.07e-43	252.55
Cellular Component	GO:0031968	4	organelle outer membrane	0.00281316	A0A505ISQ7	536	K	60S ribosomal protein L29	CAN33_0049935	EVIGESQELVHVAK(1)K	3	0.62266	3	3	1	75.7641	0.000479502	75.764	1	45.6139	0.0208579	45.614	1	44.9254	0.0225643	44.925
Cellular Component	GO:0031968	4	organelle outer membrane	0.00281316	A0A254UFD2	412	K	Major Facilitator Superfamily protein	ATCC64974_31270	DYHDPAK(1)R	3	0.16801	7	3	1	99.1355	0.0015951	99.136	1	87.6964	0.00371333	87.696	1	97.635	0.00187295	97.635
Cellular Component	GO:0031968	4	organelle outer membrane	0.00281316	A0A254UFD2	146	K	Major Facilitator Superfamily protein	ATCC64974_31270	AGGNIANGK(1)IFK	2	-2.981	4	3	1	88.5961	3.79e-05	103.08	1	101.393	4.08e-05	101.39	1	121.287	6.56e-06	121.29
Cellular Component	GO:0031968	4	organelle outer membrane	0.00281316	A0A254UFD2	454	K	Major Facilitator Superfamily protein	ATCC64974_31270	REEAKPEILAK(1)YK	3	-0.55106	6	3	0.999999	58.2056	0.00957248	68.277	0.999999	59.1858	0.00845044	69.258	0.999998	57.2903	0.0130073	63.185
Cellular Component	GO:0031968	4	organelle outer membrane	0.00281316	A0A254UFD2	327	K	Major Facilitator Superfamily protein	ATCC64974_31270	TAADIK(1)EIR	2	-0.35142	7	3	1	125.969	0.000273626	125.97	1	150.608	6.46e-05	150.61	1	105.975	0.0012289	105.98
Cellular Component	GO:0031968	4	organelle outer membrane	0.00281316	A0A254UFD2	448	K	Major Facilitator Superfamily protein	ATCC64974_31270	EEAK(1)PEILAK	2	2.5408	3	3	1	83.0814	0.00298289	83.081	1	86.189	0.00254563	86.189	1	44.6394	0.0614898	44.639
Cellular Component	GO:0031968	4	organelle outer membrane	0.00281316	A0A254UFD2	151	K	Major Facilitator Superfamily protein	ATCC64974_31270	VK(1)DVLEAMIK	2	-0.43867	6	3	1	124.669	7.35e-05	124.67	1	117.091	0.00023313	117.09	1	116.737	0.000241883	116.74
Cellular Component	GO:0031968	4	organelle outer membrane	0.00281316	A0A254UFD2	321	K	Major Facilitator Superfamily protein	ATCC64974_31270	ALGK(1)TAADIK	2	0.034104	6	3	1	63.6242	0.0199793	63.624	1	84.0602	0.00284516	84.06	1	75.5657	0.00419887	75.566
Cellular Component	GO:0031968	4	organelle outer membrane	0.00281316	A0A254UFD2	405	K	Major Facilitator Superfamily protein	ATCC64974_31270	IYCVEDPQFTK(1)DYHDPAK	3	1.5348	3	3	1	105.897	2.26e-06	105.9	1	95.2051	8.45e-05	95.205	1	88.5651	0.000209077	88.565
Cellular Component	GO:0031968	4	organelle outer membrane	0.00281316	A0A254UFD2	275	K	Major Facilitator Superfamily protein	ATCC64974_31270	GNK(1)FQFQR	2	0.54158	4	3	1	98.9966	0.00324932	98.997	1	107.187	0.0023414	107.19	1	71.5012	0.0148589	71.501
Cellular Component	GO:0031968	4	organelle outer membrane	0.00281316	A0A254UFD2	343	K	Major Facilitator Superfamily protein	ATCC64974_31270	IIDK(1)QFK	2	-0.086879	6	3	1	90.9856	0.0151586	90.986	1	105.2	0.0073077	105.2	1	104.111	0.00755044	104.11
Cellular Component	GO:0031968	4	organelle outer membrane	0.00281316	A0A254UF08	301	K	Protein kinase gsk3	ATCC64974_32650	VSCLLEK(1)R	2	-4.164	3	3	1	107.574	0.00314743	107.57	1	107.574	0.00314743	107.57	1	131.223	0.000917304	131.22
Cellular Component	GO:0031968	4	organelle outer membrane	0.00281316	A0A254TTV9	441	K	CAAX prenyl protease	ATCC64974_77990	VTGLK(1)EEDSETPVK	2	-0.31851	3	3	1	164.148	2.69e-11	164.15	1	171.079	6.3e-14	171.08	1	144.183	1.41e-09	144.18
Cellular Component	GO:0031968	4	organelle outer membrane	0.00281316	A0A254TTV9	258	K	CAAX prenyl protease	ATCC64974_77990	FPLQELHVIDGSK(1)R	3	0.83016	4	3	1	75.3164	0.000670627	75.316	1	69.4849	0.00413675	69.485	1	82.6632	0.000314364	82.663
Cellular Component	GO:0031968	4	organelle outer membrane	0.00281316	A0A3F3S0G7	32	K	Uncharacterized protein	ATCC64974_110120	K(1)FSASYK	2	0.5854	3	3	1	77.9225	0.0344252	77.923	1	90.3698	0.02134	90.37	1	64.5671	0.0628936	64.567
Cellular Component	GO:0031968	4	organelle outer membrane	0.00281316	A0A3F3S0G7	31	K	Uncharacterized protein	ATCC64974_110120	TSLMNQYVNK(1)K	2	-0.14358	5	3	1	182.284	3.5e-11	182.28	1	182.638	3.4e-11	182.64	1	148.321	1.07e-07	148.32
Cellular Component	GO:0031968	4	organelle outer membrane	0.00281316	Q9HET4	172	K	"Secretion related GTPase, (SrgA)"	srgA	AFYDLASDIK(1)K	2	1.9603	3	3	1	74.6109	0.00508406	74.611	1	102.047	0.000113	102.05	1	84.4793	0.0020011	84.479
Cellular Component	GO:0031968	4	organelle outer membrane	0.00281316	A0A3F3RXT5	152	K	Glycerol-3-phosphate dehydrogenase	ATCC64974_106300	LVK(1)EALR	2	0.2863	3	3	1	79.4686	0.0240278	79.469	1	60.6819	0.0527541	60.682	1	67.9808	0.0402033	67.981
Cellular Component	GO:0031968	4	organelle outer membrane	0.00281316	A0A3F3RXT5	124	K	Glycerol-3-phosphate dehydrogenase	ATCC64974_106300	DDFSAGTSSK(1)STK	2	-0.078591	4	3	1	62.2875	0.0168198	62.287	1	40.6756	0.0551633	40.676	1	98.5924	5.41e-05	98.592
Cellular Component	GO:0031968	4	organelle outer membrane	0.00281316	A0A3F3RXT5	127	K	Glycerol-3-phosphate dehydrogenase	ATCC64974_106300	STK(1)LVHGGVR	3	0.24069	5	3	1	107.055	0.000481007	107.06	1	58.6986	0.000536121	104.82	1	58.592	0.0126355	58.592
Cellular Component	GO:0031968	4	organelle outer membrane	0.00281316	A0A3F3RXT5	63	K	Glycerol-3-phosphate dehydrogenase	ATCC64974_106300	LVPPSFPNIK(1)SR	2	0.14358	3	3	1	62.528	0.0178869	62.528	1	51.7258	0.0316069	51.726	1	54.3425	0.0280028	54.343
Cellular Component	GO:0031968	4	organelle outer membrane	0.00281316	A0A3F3RXT5	280	K	Glycerol-3-phosphate dehydrogenase	ATCC64974_106300	VK(1)DLIPGR	2	-0.11737	6	3	1	117.89	0.00135439	117.89	1	128.383	0.000735554	128.38	1	128.383	0.000735554	128.38
Cellular Component	GO:0031968	4	organelle outer membrane	0.00281316	A0A3F3RXT5	273	K	Glycerol-3-phosphate dehydrogenase	ATCC64974_106300	DSSGK(1)LNGAR	2	0.96478	12	3	1	70.4116	0.000614161	101.66	1	103.255	0.000462915	107.79	1	90.827	6.94e-05	125.97
Cellular Component	GO:0031968	4	organelle outer membrane	0.00281316	A0A3F3RXT5	299	K	Glycerol-3-phosphate dehydrogenase	ATCC64974_106300	AK(1)GIINATGPFTDSIR	2	0.30797	5	3	1	171.264	7.73e-18	171.26	1	162.589	8.03e-15	162.59	1	156.49	1.38e-14	156.49
Cellular Component	GO:0031968	4	organelle outer membrane	0.00281316	A0A3F3RXT5	73	K	Glycerol-3-phosphate dehydrogenase	ATCC64974_106300	LEQIQDLK(1)R	2	-0.048705	9	3	1	142.427	0.000161921	142.43	1	117.698	1.5e-05	172.59	1	155.42	4.23e-05	163.64
Cellular Component	GO:0031968	4	organelle outer membrane	0.00281316	A0A3F3RXT5	663	K	Glycerol-3-phosphate dehydrogenase	ATCC64974_106300	VK(1)DLDIAQR	2	0.046883	6	3	1	119.68	0.000496126	119.68	1	101.381	0.00147454	101.38	1	119.68	0.000496126	119.68
Cellular Component	GO:0031968	4	organelle outer membrane	0.00281316	A0A3F3RXT5	223	K	Glycerol-3-phosphate dehydrogenase	ATCC64974_106300	K(1)DNLFGAMVYYDGAHNDSR	3	-0.17721	4	3	1	161.468	1.76e-15	161.47	1	149.839	3.9e-15	149.84	1	139.696	2.33e-10	139.7
Cellular Component	GO:0031968	4	organelle outer membrane	0.00281316	A0A254TSG1	291	K	NADH-cytochrome b5 reductase	ATCC64974_58570	ATESLGYTK(1)AR	2	0.89466	5	3	1	145.275	6.7e-07	145.28	1	120.855	5.31e-06	145.91	1	125.72	0.00040335	125.72
Cellular Component	GO:0031968	4	organelle outer membrane	0.00281316	A0A254TSG1	66	K	NADH-cytochrome b5 reductase	ATCC64974_58570	VLNPGDFQHFTLK(1)EK	3	1.6932	3	3	1	110.972	9.04e-07	110.97	1	130.717	4.61e-10	130.72	1	133.47	3.84e-10	133.47
Cellular Component	GO:0031968	4	organelle outer membrane	0.00281316	A0A254TSG1	68	K	NADH-cytochrome b5 reductase	ATCC64974_58570	EK(1)NDISHNVTVYR	3	-2.8029	6	3	1	70.8885	0.00319817	70.889	1	43.0301	0.00319817	70.889	1	72.8912	0.00208454	72.891
Cellular Component	GO:0031968	4	organelle outer membrane	0.00281316	A0A254TU83	115	K	Pyridoxamine 5'-phosphate oxidase family protein	ATCC64974_100720	ALK(1)VYPQPK	2	-1.0181	3	3	1	66.2702	0.0193046	66.27	1	76.0641	0.00680902	76.064	1	60.0191	0.0275341	60.019
Cellular Component	GO:0031968	4	organelle outer membrane	0.00281316	A0A254TMV5	64	K	Helix-loop-helix DNA-binding domain family protein	ATCC64974_103140	LYALK(1)DIVPPSTR	2	0.040085	3	3	1	89.5068	0.000469853	89.507	1	96.1351	4.79e-05	96.135	1	119.867	1.58e-06	119.87
Cellular Component	GO:0031968	4	organelle outer membrane	0.00281316	A0A254TR32	327	K	RNA polymerase III transcription factor (TF)IIIC subunit family protein	ATCC64974_54260	QTLPDIK(1)AR	2	-0.15379	5	3	1	86.8981	0.00439288	86.898	1	86.8981	0.00439288	86.898	1	66.3212	0.0192374	66.321
Cellular Component	GO:0031968	4	organelle outer membrane	0.00281316	A0A254TR32	180	K	RNA polymerase III transcription factor (TF)IIIC subunit family protein	ATCC64974_54260	VPVGDQPK(1)DIER	2	0.23217	3	3	1	107.166	3.09e-05	107.17	1	120.838	7.33e-06	120.84	1	159.496	1.61e-08	159.5
Cellular Component	GO:0031968	4	organelle outer membrane	0.00281316	A0A254TR32	138	K	RNA polymerase III transcription factor (TF)IIIC subunit family protein	ATCC64974_54260	ETESK(1)VGR	2	0.23456	5	3	1	61.6789	0.0312371	61.679	1	69.5982	0.0203138	69.598	1	69.5982	0.0203138	69.598
Cellular Component	GO:0031968	4	organelle outer membrane	0.00281316	A0A254TR32	411	K	RNA polymerase III transcription factor (TF)IIIC subunit family protein	ATCC64974_54260	AVDPFDHVK(1)DIDIR	3	-0.21888	8	3	1	91.812	0.000138677	91.812	1	98.9432	1.37e-05	98.943	1	77.4203	0.000390929	77.42
Cellular Component	GO:0031968	4	organelle outer membrane	0.00281316	A0A254TU67	352	K	Pescadillo N-terminus family protein	ATCC64974_78460	VK(1)TAYEQLVR	2	0.12204	3	3	1	116.546	0.000246586	116.55	1	108.903	0.000435365	108.9	1	79.659	0.00346445	79.659
Cellular Component	GO:0031968	4	organelle outer membrane	0.00281316	A0A254TU67	379	K	Pescadillo N-terminus family protein	ATCC64974_78460	ILVSSSTDSTEADEISSEK(1)VHAVEPGLR	3	0.36021	3	3	1	204.615	1.77e-33	204.61	1	185.062	6.5e-25	185.06	1	194.19	4.8e-26	194.19
Cellular Component	GO:0031968	4	organelle outer membrane	0.00281316	A0A3F3RP95	33	K	Uncharacterized protein	ATCC64974_77390	DFYHNSAANLEVK(1)SK	3	-0.55274	11	3	1	165.865	3.51e-15	165.86	1	92.3804	1.21e-35	249.86	1	106.3	5.6e-10	127.18
Cellular Component	GO:0031968	4	organelle outer membrane	0.00281316	A0A3F3RP95	225	K	Uncharacterized protein	ATCC64974_77390	TGNSVGLEVASK(1)YR	2	0.51651	6	3	1	159.177	4.62e-11	159.18	1	127.175	8.75e-09	127.18	1	136.814	4.59e-09	136.81
Cellular Component	GO:0031968	4	organelle outer membrane	0.00281316	A0A3F3RP95	207	K	Uncharacterized protein	ATCC64974_77390	VNAQVEAGAK(1)ATWDSK	2	2.1918	13	3	1	209.895	6.53e-23	209.89	1	221.853	6.39e-29	221.85	1	124.286	6.55e-29	221.34
Cellular Component	GO:0031968	4	organelle outer membrane	0.00281316	A0A3F3RP95	213	K	Uncharacterized protein	ATCC64974_77390	ATWDSK(1)TGNSVGLEVASK	2	0.11714	18	3	1	239.932	1.73e-51	284.84	1	232.512	3.21e-51	280.19	1	235.236	1.53e-52	289.81
Cellular Component	GO:0031968	4	organelle outer membrane	0.00281316	A0A3F3RP95	12	K	Uncharacterized protein	ATCC64974_77390	SAPAAFSDIAK(1)AANDLLNK	2	-0.48849	6	3	1	67.4176	4.39e-43	259.34	1	229.219	7.26e-35	229.22	1	115.57	1.01e-06	115.57
Cellular Component	GO:0031968	4	organelle outer membrane	0.00281316	A0A3F3RP95	47	K	Uncharacterized protein	ATCC64974_77390	GK(1)SAHEGPIAGSLEAK	3	0.12097	5	3	1	115.728	1.43e-18	190.55	1	105.897	5.51e-18	178.06	1	142.35	1.41e-10	142.35
Cellular Component	GO:0031968	4	organelle outer membrane	0.00281316	A0A3F3RP95	107	K	Uncharacterized protein	ATCC64974_77390	AEILTQYLPAK(1)QSK	2	-0.53458	5	3	1	206.197	6.06e-19	206.2	1	183.961	2.89e-14	183.96	1	183.805	2.94e-14	183.81
Cellular Component	GO:0031968	4	organelle outer membrane	0.00281316	A0A3F3RP95	20	K	Uncharacterized protein	ATCC64974_77390	AANDLLNK(1)DFYHNSAANLEVK	3	2.0785	25	3	1	160.298	1.61e-15	160.3	1	146.602	2.88e-22	181.85	1	165.101	1.02e-15	165.1
Cellular Component	GO:0031968	4	organelle outer membrane	0.00281316	A0A3F3RP95	119	K	Uncharacterized protein	ATCC64974_77390	LNLYFK(1)QPNLHAR	3	0.18173	9	3	1	153.111	1.55e-10	153.11	1	121.021	5.06e-07	121.02	1	119.386	8.48e-07	119.39
Cellular Component	GO:0031968	4	organelle outer membrane	0.00281316	A0A3F3RP95	93	K	Uncharacterized protein	ATCC64974_77390	LELDNNIAK(1)GLK	2	-2.2	22	3	1	110.306	8.97e-12	184.03	1	145.137	1.46e-09	170.04	1	98.1049	1.49e-11	176.78
Cellular Component	GO:0031968	4	organelle outer membrane	0.00281316	A0A3F3RP95	45	K	Uncharacterized protein	ATCC64974_77390	APNGVTFNVK(1)GK	2	0.19072	20	3	1	154.281	1.61e-08	159.5	1	157.222	4.7e-09	167.71	1	147.262	2.84e-08	150.69
Cellular Component	GO:0031968	4	organelle outer membrane	0.00281316	A0A3F3RP95	235	K	Uncharacterized protein	ATCC64974_77390	LDPSSFAK(1)AK	2	0.090316	13	3	1	75.6522	0.00408451	75.652	1	82.4167	0.00307643	82.417	1	93.0956	0.00157381	93.096
Cellular Component	GO:0031968	4	organelle outer membrane	0.00281316	A0A3F3RP95	113	K	Uncharacterized protein	ATCC64974_77390	GAK(1)LNLYFK	2	-1.2248	6	3	1	45.368	0.0542953	46.462	1	85.6757	0.00466548	85.676	1	64.6536	0.0214328	64.654
Cellular Component	GO:0031968	4	organelle outer membrane	0.00281316	A0A254UBW3	149	K	SUR7/PalI family protein	ATCC64974_49480	QK(1)ITDEIAK	2	0.085602	4	3	1	95.7746	0.00241329	95.775	1	77.5333	0.00616188	77.533	1	62.0047	0.0241916	62.005
Cellular Component	GO:0031968	4	organelle outer membrane	0.00281316	A0A254UBW3	197	K	SUR7/PalI family protein	ATCC64974_49480	LK(1)AAFQYQFDALR	2	-0.24304	3	3	1	148.616	1.94e-10	148.62	1	134.615	1.14e-08	134.61	1	92.9393	0.000312771	92.939
Cellular Component	GO:0031968	4	organelle outer membrane	0.00281316	A0A254UBW3	131	K	SUR7/PalI family protein	ATCC64974_49480	VTIK(1)SIR	2	-0.048333	9	3	1	123.69	0.00323952	123.69	1	110.807	0.00605841	110.81	1	117.16	0.00464302	117.16
Cellular Component	GO:0031968	4	organelle outer membrane	0.00281316	A0A254UBW3	67	K	SUR7/PalI family protein	ATCC64974_49480	MEK(1)NVMR	2	-1.1417	29	3	1	53.8781	0.0054782	113.41	1	49.933	0.00537185	113.89	1	63.673	0.00411499	119.29
Cellular Component	GO:0031968	4	organelle outer membrane	0.00281316	A0A254UBW3	64	K	SUR7/PalI family protein	ATCC64974_49480	LSQLVK(1)MEK	2	-0.13397	7	3	1	104.221	0.00132266	104.22	1	99.9731	0.0015498	99.973	1	49.1891	0.00025671	127.76
Cellular Component	GO:0031968	4	organelle outer membrane	0.00281316	A0A254UBW3	156	K	SUR7/PalI family protein	ATCC64974_49480	ITDEIAK(1)LK	2	-0.056409	11	3	1	131.105	0.000117343	142.56	1	130.656	0.000206143	133.13	1	123.86	0.000283485	124.92
Cellular Component	GO:0031968	4	organelle outer membrane	0.00281316	A0A254UBW3	36	K	SUR7/PalI family protein	ATCC64974_49480	IFGK(1)GGFGHALR	3	0.37955	4	3	1	57.1641	0.0116326	57.164	1	67.385	0.00563916	67.385	1	77.0624	0.000720904	77.062
Cellular Component	GO:0031968	4	organelle outer membrane	0.00281316	A0A254UBW3	213	K	SUR7/PalI family protein	ATCC64974_49480	EHCEK(1)VALIAGYGK	2	0.25958	7	3	1	109.442	1.85e-06	109.44	1	263.589	5.68e-30	263.59	1	242.79	4.7e-29	242.79
Cellular Component	GO:0031968	4	organelle outer membrane	0.00281316	A0A254UBW3	160	K	SUR7/PalI family protein	ATCC64974_49480	YK(1)DPNSPR	2	0.24192	10	3	1	107.574	0.00230567	107.57	1	154.28	0.000235998	154.28	1	106.423	0.00241185	106.42
Cellular Component	GO:0031968	4	organelle outer membrane	0.00281316	A0A254UBW3	58	K	SUR7/PalI family protein	ATCC64974_49480	K(1)LSQLVK	2	0.0046217	6	3	1	140.089	0.00323435	140.09	1	114.498	0.00714787	114.5	1	110.115	0.00848072	110.12
Cellular Component	GO:0031968	4	organelle outer membrane	0.00281316	A0A254UBW3	158	K	SUR7/PalI family protein	ATCC64974_49480	LK(1)YKDPNSPR	3	0.063092	10	3	0.999962	44.2459	2.2e-05	135.8	0.999986	48.3878	2.86e-05	132.25	0.999999	61.1589	3.67e-05	127.92
Cellular Component	GO:0031968	4	organelle outer membrane	0.00281316	A0A254UBW3	29	K	SUR7/PalI family protein	ATCC64974_49480	LPTASQIENPPPPLSSTK(1)TNR	3	-0.098671	8	3	1	99.2729	5.13e-06	99.273	1	93.8044	6.55e-05	93.804	1	92.2893	8.22e-05	92.289
Cellular Component	GO:0031968	4	organelle outer membrane	0.00281316	A0A254UBW3	270	K	SUR7/PalI family protein	ATCC64974_49480	ASVK(1)PTLSQR	2	0.11713	7	3	1	106.618	0.000491798	106.62	1	96.1135	0.00114917	96.113	1	88.5961	0.00220693	88.596
Cellular Component	GO:0031968	4	organelle outer membrane	0.00281316	A0A100IU61	888	K	Dynamin-2	ABL_09832	K(1)FDDFALVK	2	0.30133	3	3	1	119.528	0.000688338	119.53	1	100.878	0.00204953	100.88	1	95.4831	0.00338307	95.483
Cellular Component	GO:0031968	4	organelle outer membrane	0.00281316	A0A100IU61	267	K	Dynamin-2	ABL_09832	GDIVK(1)GGYQPVGK	2	-0.60026	3	3	1	73.2189	0.00400921	73.219	1	52.8915	0.0278311	52.891	1	53.051	0.0276441	53.051
Cellular Component	GO:0031968	4	organelle outer membrane	0.00281316	A0A100IU61	58	K	Dynamin-2	ABL_09832	ESSNK(1)ESVLK	2	0.12239	6	3	1	90.9643	0.0018737	90.964	1	115.419	0.000274425	115.42	1	83.0814	0.00298289	83.081
Cellular Component	GO:0031968	4	organelle outer membrane	0.00281316	A0A100IU61	242	K	Dynamin-2	ABL_09832	VDIQK(1)LR	2	0.17486	3	3	1	128.566	0.00298077	128.57	1	116.904	0.00470015	116.9	1	117.16	0.00464302	117.16
Cellular Component	GO:0098799	3	outer mitochondrial membrane protein complex	0.0720896	A0A254TU83	115	K	Pyridoxamine 5'-phosphate oxidase family protein	ATCC64974_100720	ALK(1)VYPQPK	2	-1.0181	3	3	1	66.2702	0.0193046	66.27	1	76.0641	0.00680902	76.064	1	60.0191	0.0275341	60.019
Cellular Component	GO:0098799	3	outer mitochondrial membrane protein complex	0.0720896	A0A254U1Q1	143	K	tRNA-guanine transglycosylase family protein	ATCC64974_230	VHLSGK(1)ER	2	-0.0083519	4	3	1	60.9103	0.0322972	60.91	1	66.2987	0.0248648	66.299	1	93.1955	0.00540284	93.195
Cellular Component	GO:0098799	3	outer mitochondrial membrane protein complex	0.0720896	A0A3F3RNI9	147	K	Uncharacterized protein	ATCC64974_74520	AAGNK(1)AYGSK	2	0.013642	7	3	1	125.737	7.01e-05	125.74	1	86.3444	0.00348709	87.568	1	96.1135	0.00114917	96.113
Cellular Component	GO:0098799	3	outer mitochondrial membrane protein complex	0.0720896	A0A3F3RNI9	98	K	Uncharacterized protein	ATCC64974_74520	AK(1)AASVQEEPAAK	2	0.30052	3	3	1	98.582	5.45e-05	98.582	1	124.515	2.04e-08	124.51	1	112.423	4.86e-06	112.42
Cellular Component	GO:0098799	3	outer mitochondrial membrane protein complex	0.0720896	A0A3F3RNI9	265	K	Uncharacterized protein	ATCC64974_74520	AIIEAK(1)GK	2	0.43116	6	3	1	77.2825	0.0113101	77.282	1	83.2061	0.00911115	83.206	1	84.5678	0.00860566	84.568
Cellular Component	GO:0098799	3	outer mitochondrial membrane protein complex	0.0720896	A0A3F3RNI9	608	K	Uncharacterized protein	ATCC64974_74520	TQLEVQEK(1)YPQLAAR	2	1.5403	3	3	1	46.9997	0.0251235	47	1	159.177	1.69e-14	159.18	1	179.789	8.78e-18	179.79
Cellular Component	GO:0098799	3	outer mitochondrial membrane protein complex	0.0720896	A0A3F3RNI9	140	K	Uncharacterized protein	ATCC64974_74520	AYAAK(1)LK	2	-0.60593	4	3	1	76.8465	0.026047	76.847	1	75.3106	0.0275994	75.311	1	67.0348	0.04183	67.035
Cellular Component	GO:0098799	3	outer mitochondrial membrane protein complex	0.0720896	A0A3F3RNI9	574	K	Uncharacterized protein	ATCC64974_74520	VSQALK(1)YFER	2	0.98243	3	3	1	91.1231	0.00185137	91.123	1	96.6043	0.00209059	96.604	1	77.5969	0.0037546	77.597
Cellular Component	GO:0098799	3	outer mitochondrial membrane protein complex	0.0720896	A0A3F3RNI9	435	K	Uncharacterized protein	ATCC64974_74520	DYQK(1)SIDLDR	2	-0.11702	3	3	1	107.026	0.000481728	107.03	1	118.278	0.000203802	118.28	1	96.2294	0.00113286	96.229
Cellular Component	GO:0098799	3	outer mitochondrial membrane protein complex	0.0720896	A0A254TMV5	64	K	Helix-loop-helix DNA-binding domain family protein	ATCC64974_103140	LYALK(1)DIVPPSTR	2	0.040085	3	3	1	89.5068	0.000469853	89.507	1	96.1351	4.79e-05	96.135	1	119.867	1.58e-06	119.87
Cellular Component	GO:0098799	3	outer mitochondrial membrane protein complex	0.0720896	A0A505ISQ7	536	K	60S ribosomal protein L29	CAN33_0049935	EVIGESQELVHVAK(1)K	3	0.62266	3	3	1	75.7641	0.000479502	75.764	1	45.6139	0.0208579	45.614	1	44.9254	0.0225643	44.925
Cellular Component	GO:0098799	3	outer mitochondrial membrane protein complex	0.0720896	A0A254UF08	301	K	Protein kinase gsk3	ATCC64974_32650	VSCLLEK(1)R	2	-4.164	3	3	1	107.574	0.00314743	107.57	1	107.574	0.00314743	107.57	1	131.223	0.000917304	131.22
Cellular Component	GO:0098799	3	outer mitochondrial membrane protein complex	0.0720896	A0A3F3RSF1	787	K	Uncharacterized protein	ATCC64974_86070	YEAFAQSLK(1)NSGGSSFFR	2	-0.091845	5	3	1	226.648	2.37e-34	226.65	1	245.665	3.51e-42	245.66	1	248.131	3.1e-42	248.13
Cellular Component	GO:0098799	3	outer mitochondrial membrane protein complex	0.0720896	A0A3F3RSF1	333	K	Uncharacterized protein	ATCC64974_86070	EK(1)TNGEVER	2	-0.17647	10	3	1	105.195	0.00133195	105.2	1	115.781	0.0015498	115.78	1	101.381	0.000704596	115.78
Cellular Component	GO:0098799	3	outer mitochondrial membrane protein complex	0.0720896	A0A3F3RSF1	524	K	Uncharacterized protein	ATCC64974_86070	FQK(1)FGLSPSR	2	-0.54684	6	3	1	125.226	7.17e-05	125.23	1	152.538	1.01e-06	152.54	1	155.002	8.87e-07	155
Cellular Component	GO:0098799	3	outer mitochondrial membrane protein complex	0.0720896	A0A3F3RSF1	543	K	Uncharacterized protein	ATCC64974_86070	GVLFYGPPGTGK(1)TMLAK	2	1.3178	4	3	1	113.473	2.62e-06	113.47	1	90.7058	0.000367858	90.706	1	104.159	5.07e-06	104.16
Cellular Component	GO:0098799	3	outer mitochondrial membrane protein complex	0.0720896	A0A3F3RSF1	78	K	Uncharacterized protein	ATCC64974_86070	GDTVLVK(1)GK	2	-1.3486	6	3	1	74.4644	0.00851677	74.464	1	66.5676	0.018913	66.568	1	83.7828	0.00508763	83.783
Cellular Component	GO:0098799	3	outer mitochondrial membrane protein complex	0.0720896	A0A3F3RSF1	505	K	Uncharacterized protein	ATCC64974_86070	WEDIGGLEEVK(1)R	2	-0.37565	6	3	1	132.79	2.45e-06	132.79	1	104.175	4.91e-05	104.17	1	119.386	1.34e-05	119.39
Cellular Component	GO:0098799	3	outer mitochondrial membrane protein complex	0.0720896	A0A3F3RSF1	269	K	Uncharacterized protein	ATCC64974_86070	GILMYGPPGTGK(1)TLMAR	2	1.6447	3	3	1	63.5463	0.00593513	63.546	1	75.376	0.000325307	75.376	1	81.7134	0.000735756	81.713
Cellular Component	GO:0098799	3	outer mitochondrial membrane protein complex	0.0720896	A0A3F3RSF1	765	K	Uncharacterized protein	ATCC64974_86070	AHFEEAMK(1)SAR	3	0.14684	10	3	1	93.5609	0.000302454	93.561	1	104.434	3.53e-05	104.43	1	77.3584	0.00100382	77.358
Cellular Component	GO:0098799	3	outer mitochondrial membrane protein complex	0.0720896	A0A3F3RSF1	715	K	Uncharacterized protein	ATCC64974_86070	AVK(1)LAIK	2	0.45307	3	3	1	54.2049	0.0638914	54.205	1	70.9125	0.0351622	70.912	1	58.6044	0.0563264	58.604
Cellular Component	GO:0098799	3	outer mitochondrial membrane protein complex	0.0720896	A0A3F3RSF1	521	K	Uncharacterized protein	ATCC64974_86070	ELIESVQYPVDHPEK(1)FQK	3	-0.053163	9	3	1	168.686	3.96e-16	168.69	1	157.114	2.31e-15	157.11	1	170.113	1.59e-16	170.11
Cellular Component	GO:0098799	3	outer mitochondrial membrane protein complex	0.0720896	A0A3F3RSF1	677	K	Uncharacterized protein	ATCC64974_86070	ESILK(1)AQLR	2	-0.83495	6	3	1	112.411	0.000884799	112.41	1	84.0827	0.00502076	84.083	1	109.11	0.0010613	109.11
Cellular Component	GO:0098799	3	outer mitochondrial membrane protein complex	0.0720896	A0A3F3RSF1	633	K	Uncharacterized protein	ATCC64974_86070	VVNQLLTEMDGMTSK(1)K	2	-3.2611	6	3	1	46.5708	8.02e-08	122.63	1	86.5477	0.000234715	86.548	1	94.5693	5.25e-05	95.067
Cellular Component	GO:0098799	3	outer mitochondrial membrane protein complex	0.0720896	A0A3F3RSF1	24	K	Uncharacterized protein	ATCC64974_86070	VNLHDASGADK(1)K	3	0.086716	8	3	1	150.265	8.65e-16	155.17	1	80.9595	8e-07	102.29	1	47.0374	1.26e-15	147.91
Cellular Component	GO:0098799	3	outer mitochondrial membrane protein complex	0.0720896	A0A3F3RSF1	229	K	Uncharacterized protein	ATCC64974_86070	K(1)QMAQIR	2	3.3301	3	3	1	76.1344	0.0363049	76.134	1	84.2437	0.0277801	84.244	1	77.7407	0.0346163	77.741
Cellular Component	GO:0098799	3	outer mitochondrial membrane protein complex	0.0720896	A0A3F3RSF1	584	K	Uncharacterized protein	ATCC64974_86070	DIFDK(1)AR	2	-0.33846	8	3	1	93.1955	0.00842452	100.19	1	73.2601	0.0240278	79.469	1	75.7382	0.0240413	79.451
Cellular Component	GO:0098799	3	outer mitochondrial membrane protein complex	0.0720896	A0A3F3RSF1	404	K	Uncharacterized protein	ATCC64974_86070	LEILSIHTK(1)NMK	3	0.32837	4	3	1	89.3005	0.000339819	89.301	1	46.8795	0.000418549	86.772	1	89.3005	0.000339819	89.301
Cellular Component	GO:0005751	4	mitochondrial respiratory chain complex IV	0.186705	A0A3F3R4V0	101	K	Uncharacterized protein	ATCC64974_3600	VDWHQMTLQEK(1)K	3	0.10712	9	3	1	162.223	6.16e-09	162.22	1	134.685	1.39e-08	150.49	1	160.379	7.44e-09	160.38
Cellular Component	GO:0005751	4	mitochondrial respiratory chain complex IV	0.186705	A0A3F3R4V0	186	K	Uncharacterized protein	ATCC64974_3600	INPIYGISAEGYEGK(1)GFVQSPPAEK	3	-1.4487	8	3	1	184.475	1.43e-23	184.47	1	124.513	4.36e-11	124.51	1	163.745	7.58e-17	163.74
Cellular Component	GO:0005751	4	mitochondrial respiratory chain complex IV	0.186705	A0A3F3R4V0	196	K	Uncharacterized protein	ATCC64974_3600	GFVQSPPAEK(1)Q	2	-0.399	6	3	1	98.1049	0.000304251	98.105	1	103.433	0.000106307	103.43	1	132.028	6.36e-06	132.03
Cellular Component	GO:0005751	4	mitochondrial respiratory chain complex IV	0.186705	A0A3F3R4V0	171	K	Uncharacterized protein	ATCC64974_3600	QEK(1)INPIYGISAEGYEGK	2	0.537	6	3	1	225.856	2.49e-34	225.86	1	216.162	6.5e-29	216.16	1	206.696	3.02e-28	206.7
Cellular Component	GO:0005751	4	mitochondrial respiratory chain complex IV	0.186705	A0A3F3R4V0	168	K	Uncharacterized protein	ATCC64974_3600	EWQEASNEYAK(1)QEK	2	0.17899	3	3	1	196.334	1.08e-18	196.33	1	224.157	1.12e-23	224.16	1	200.185	8.95e-19	200.19
Cellular Component	GO:0005751	4	mitochondrial respiratory chain complex IV	0.186705	A0A254UBN4	39	K	"WD domain, G-beta repeat family protein"	ATCC64974_48450	YEVK(1)QEGK	2	-0.048661	6	3	1	102.696	7.9e-11	226.2	1	88.8188	0.00134254	155	1	62.9689	0.00683935	126.19
Cellular Component	GO:0005751	4	mitochondrial respiratory chain complex IV	0.186705	A0A254UBN4	43	K	"WD domain, G-beta repeat family protein"	ATCC64974_48450	QEGK(1)ILSFDEIK	2	1.4721	4	3	1	91.2799	0.000586273	91.28	1	100.727	4.19e-05	100.73	1	93.3481	0.000818379	93.348
Cellular Component	GO:0005751	4	mitochondrial respiratory chain complex IV	0.186705	A0A254UBN4	62	K	"WD domain, G-beta repeat family protein"	ATCC64974_48450	TEEDLIPPGAK(1)SGTVPADIEHATGLER	3	0.40366	5	3	1	86.5189	8.96e-06	86.519	1	74.2872	0.000177945	74.287	1	86.5189	8.96e-06	86.519
Cellular Component	GO:0005751	4	mitochondrial respiratory chain complex IV	0.186705	A0A505I9P1	92	K	Manganese-transporting ATPase 4 domain protein	CAN33_005960	IFEGVK(1)AK	2	-0.086879	7	3	1	73.2601	0.0152629	73.26	1	75.2127	0.0125697	75.213	1	61.9623	0.0147049	73.665
Cellular Component	GO:0005751	4	mitochondrial respiratory chain complex IV	0.186705	A0A505I9P1	94	K	Manganese-transporting ATPase 4 domain protein	CAN33_005960	AK(1)VETQEQYK	2	0.32191	7	3	1	171.853	4.87e-08	171.85	1	154.241	9.26e-07	154.24	1	152.54	1.01e-06	152.54
Cellular Component	GO:0005751	4	mitochondrial respiratory chain complex IV	0.186705	Q9G1V2	35	K	Cytochrome c oxidase subunit 1 (Fragment)	cox1	SQESSTFFTLK(1)QPTEWQER	3	0.84709	3	3	1	80.7332	0.000310538	80.733	1	58.7117	0.00595427	58.712	1	43.3276	0.0255783	43.328
Cellular Component	GO:0033551	2	monopolin complex	0.0298156	A0A100IDH6	174	K	Casein kinase I	ABL_03041	ENK(1)NLTGTAR	2	-1.0189	3	3	1	50.786	0.0393804	50.786	1	45.661	0.057815	45.661	1	49.4658	0.044129	49.466
Cellular Component	GO:0033551	2	monopolin complex	0.0298156	A0A100IDH6	266	K	Casein kinase I	ABL_03041	FDDK(1)PDYSYLR	2	-0.77208	3	3	1	53.4477	0.0320482	53.448	1	92.2466	0.000757329	92.247	1	92.2466	0.000757329	92.247
Cellular Component	GO:0033551	2	monopolin complex	0.0298156	A0A100IDH6	313	K	Casein kinase I	ABL_03041	DK(1)EAEEQQR	2	1.2126	4	3	1	77.0485	0.00658947	77.049	1	85.6222	0.00467743	85.622	1	74.6004	0.00833775	74.6
Cellular Component	GO:0033551	2	monopolin complex	0.0298156	A0A100IDH6	143	K	Casein kinase I	ABL_03041	DIKPDNFLMGIGK(1)R	3	-0.82261	3	3	1	86.3239	0.000164951	92.039	1	85.1457	0.000190241	90.861	0.999998	56.3152	0.0119221	59.225
Cellular Component	GO:0033551	2	monopolin complex	0.0298156	A0A100IDH6	48	K	Casein kinase I	ABL_03041	AK(1)HPQLEYEAR	3	0.35639	6	3	1	120.574	8.17e-06	120.57	1	103.439	3.69e-05	103.44	1	112.845	2.11e-05	112.84
Cellular Component	GO:0033551	2	monopolin complex	0.0298156	A0A100ILJ8	363	K	Chromosome segregation protein	ABL_05692	ALQTK(1)LAAAR	2	-0.33508	7	3	1	63.2161	0.0205187	63.216	1	81.2635	0.00323869	81.263	1	81.2635	0.00323869	81.263
Cellular Component	GO:0000328	6	fungal-type vacuole lumen	0.0020492	A0A254UDN3	231	K	Enoyl-(Acyl carrier protein) reductase family protein	ATCC64974_45980	K(1)ANLYAVK	2	0.054277	9	3	1	114.498	0.00227588	114.5	1	105.136	0.00345445	105.14	1	119.406	0.00165791	119.41
Cellular Component	GO:0000328	6	fungal-type vacuole lumen	0.0020492	A0A254UDN3	238	K	Enoyl-(Acyl carrier protein) reductase family protein	ATCC64974_45980	KANLYAVK(1)VLR	3	0.63281	20	3	1	86.4638	7.33e-07	157.96	1	80.2355	3.36e-07	165.58	1	84.1801	3.06e-05	138.08
Cellular Component	GO:0000328	6	fungal-type vacuole lumen	0.0020492	A0A254UDN3	278	K	Enoyl-(Acyl carrier protein) reductase family protein	ATCC64974_45980	GFK(1)GSVANMSLGGGK	2	0.4144	21	3	1	132.081	8.22e-10	132.08	1	124.62	8.65e-10	129.38	1	141.851	3.16e-10	141.85
Cellular Component	GO:0000328	6	fungal-type vacuole lumen	0.0020492	A0A254UDN3	224	K	Enoyl-(Acyl carrier protein) reductase family protein	ATCC64974_45980	TIPTNDEDLDGNGHGTHCSGTMAGK(1)K	4	-0.0039433	11	3	1	131.935	1.77e-10	131.94	1	125.387	2.53e-10	125.39	1	149.067	1.37e-15	149.07
Cellular Component	GO:0000328	6	fungal-type vacuole lumen	0.0020492	A0A254UDN3	199	K	Enoyl-(Acyl carrier protein) reductase family protein	ATCC64974_45980	ATWGK(1)TIPTNDEDLDGNGHGTHCSGTMAGK	4	-0.26328	7	3	1	88.9858	4.63e-06	88.986	1	99.3192	6.07e-08	99.319	1	65.2436	0.000955589	65.244
Cellular Component	GO:0000328	6	fungal-type vacuole lumen	0.0020492	A0A254UDN3	290	K	Enoyl-(Acyl carrier protein) reductase family protein	ATCC64974_45980	GSVANMSLGGGK(1)SK	2	-0.46423	26	3	1	175.009	5.26e-14	175.01	1	118.507	3.54e-14	178.67	1	127.322	4.72e-14	173.25
Cellular Component	GO:0000328	6	fungal-type vacuole lumen	0.0020492	A0A254TQA7	408	K	Polysaccharide deacetylase family protein	ATCC64974_51770	IALHQTPDDIK(1)NR	3	0.57268	4	3	1	92.1512	0.000165521	92.151	1	70.6796	0.00331437	70.68	1	92.6498	0.000154695	92.65
Cellular Component	GO:0000328	6	fungal-type vacuole lumen	0.0020492	A0A254TQA7	420	K	Polysaccharide deacetylase family protein	ATCC64974_51770	AVEIISPIVK(1)K	2	-0.17282	3	3	1	96.2294	0.000537811	96.229	1	75.8194	0.00307955	75.819	1	85.8127	0.00183505	85.813
Cellular Component	GO:0000328	6	fungal-type vacuole lumen	0.0020492	A0A254TQW1	152	K	Ctr copper transporter family protein	ATCC64974_53220	LIK(1)IDRPILR	3	-0.25594	3	3	1	104.221	0.000320159	104.22	1	97.8134	0.000528747	97.813	1	98.0402	0.000510201	98.04
Cellular Component	GO:0000328	6	fungal-type vacuole lumen	0.0020492	A0A254TQW1	203	K	Ctr copper transporter family protein	ATCC64974_53220	TGASEETDK(1)AAK	2	0.25749	3	3	1	162.486	1.2e-08	162.49	1	138.236	1.13e-06	138.24	1	133.321	1.73e-06	133.32
Cellular Component	GO:0000328	6	fungal-type vacuole lumen	0.0020492	A0A254TQW1	60	K	Ctr copper transporter family protein	ATCC64974_53220	PGGK(1)YYLTR	2	0.44777	4	3	1	72.434	0.0111899	72.434	1	90.827	0.00351668	90.827	1	90.827	0.00351668	90.827
Cellular Component	GO:0000328	6	fungal-type vacuole lumen	0.0020492	A0A254TQW1	413	K	Ctr copper transporter family protein	ATCC64974_53220	K(1)AGEDVGEK	2	-0.94712	3	3	1	69.3456	0.0208254	69.346	1	81.0165	0.00778716	81.017	1	76.302	0.00922242	76.302
Cellular Component	GO:0000328	6	fungal-type vacuole lumen	0.0020492	A0A254TQW1	212	K	Ctr copper transporter family protein	ATCC64974_53220	EANEDK(1)GDLSPLK	2	0.187	3	3	1	192.4	1.48e-14	192.4	1	154.233	1.45e-10	154.23	1	131.358	1.43e-08	131.36
Cellular Component	GO:0000328	6	fungal-type vacuole lumen	0.0020492	A0A254TQW1	39	K	Ctr copper transporter family protein	ATCC64974_53220	ELLAK(1)AGFQEIK	2	-1.0296	3	3	1	148.616	3.13e-08	148.62	1	141.581	7.24e-07	141.58	1	113.987	1.91e-05	113.99
Cellular Component	GO:0000328	6	fungal-type vacuole lumen	0.0020492	A0A3F3RKC3	157	K	ML domain-containing protein	ATCC64974_61590	DDK(1)HVTCLEAHNIEFK	3	-0.5369	6	3	1	160.548	4.72e-15	160.55	1	178.707	2.51e-18	178.71	1	225.109	2.56e-29	225.11
Cellular Component	GO:0000328	6	fungal-type vacuole lumen	0.0020492	A0A117DXE7	659	K	Aminopeptidase	ABL_02307	AHELGWEFSEK(1)DGHILQQFK	3	-1.5491	3	3	1	171.785	6.19e-22	171.79	1	110.326	1.47e-06	110.33	1	50.8699	0.00899894	50.87
Cellular Component	GO:0000328	6	fungal-type vacuole lumen	0.0020492	A0A3F3RPW1	467	K	Aminopeptidase	ATCC64974_79660	K(1)VGFPVVTVSENPSNSTIK	2	0.9002	3	3	1	98.5428	5.53e-05	98.543	1	113.515	3.42e-06	113.51	1	144.822	2.04e-10	144.82
Cellular Component	GO:0000328	6	fungal-type vacuole lumen	0.0020492	A0A3F3RPW1	857	K	Aminopeptidase	ATCC64974_79660	AK(1)VNWVK	2	0.13339	5	3	1	107.429	0.00681108	107.43	1	100.742	0.00830111	100.74	1	100.742	0.00830111	100.74
Cellular Component	GO:0000328	6	fungal-type vacuole lumen	0.0020492	A0A3F3RPW1	560	K	Aminopeptidase	ATCC64974_79660	LSK(1)LGEAAK	2	0.0089585	3	3	1	96.3419	0.00228678	96.342	1	83.499	0.00515092	83.499	1	83.8829	0.0050653	83.883
Cellular Component	GO:0000328	6	fungal-type vacuole lumen	0.0020492	A0A3F3RPW1	134	K	Aminopeptidase	ATCC64974_79660	SSYK(1)AADGQTK	2	0.038322	7	3	1	106.785	6.6e-05	106.79	1	105.133	7.19e-05	105.13	1	100.376	8.87e-05	100.38
Cellular Component	GO:0000328	6	fungal-type vacuole lumen	0.0020492	A0A3F3RPW1	303	K	Aminopeptidase	ATCC64974_79660	VVDVLLDEK(1)TSGAAR	3	-0.20967	9	3	1	104.954	6.12e-10	136.81	1	80.6319	3.67e-15	168.5	1	87.4472	1.05e-09	129.38
Cellular Component	GO:0000328	6	fungal-type vacuole lumen	0.0020492	A0A3F3RPW1	648	K	Aminopeptidase	ATCC64974_79660	SLVSHK(1)AHELGWEFSEK	3	0.31814	5	3	1	170.381	1.66e-16	170.38	1	190.23	1.97e-19	190.23	1	191.637	1.38e-19	191.64
Cellular Component	GO:0000328	6	fungal-type vacuole lumen	0.0020492	A0A3F3RPW1	739	K	Aminopeptidase	ATCC64974_79660	NAPTSDEK(1)TTALR	2	-0.0063248	12	3	1	113.253	3.2e-06	116.19	1	116.188	1.29e-08	132.97	1	116.188	1.49e-10	153.81
Cellular Component	GO:0000328	6	fungal-type vacuole lumen	0.0020492	A0A3F3RPW1	638	K	Aminopeptidase	ATCC64974_79660	DALK(1)AFQR	2	-0.84864	3	3	1	79.7126	0.0104417	79.713	1	73.2075	0.0153354	73.208	1	82.4258	0.00940081	82.426
Cellular Component	GO:0000328	6	fungal-type vacuole lumen	0.0020492	A0A3F3RPW1	515	K	Aminopeptidase	ATCC64974_79660	TK(1)NGIDEDTMLTER	2	0.57393	5	3	1	163.804	6.65e-11	163.8	1	178.026	4.46e-14	178.03	1	143.973	1.5e-09	143.97
Cellular Component	GO:0000328	6	fungal-type vacuole lumen	0.0020492	A0A254TUI7	152	K	Carboxypeptidase	ATCC64974_99660	KTDPGSLGIDPGVK(1)QYTGYLDDNENDK	3	-0.36644	3	3	1	96.6955	2.56e-24	189.86	1	94.8129	5.21e-17	158.1	1	93.4137	1.66e-33	217.93
Cellular Component	GO:0000328	6	fungal-type vacuole lumen	0.0020492	A0A3F3RBR7	421	K	Leukotriene A(4) hydrolase	ATCC64974_33040	GK(1)SLDSYEFK	2	0.06472	4	3	1	63.0734	0.0207072	63.073	1	69.6504	0.0120158	69.65	1	54.3433	0.0322439	54.343
Cellular Component	GO:0000328	6	fungal-type vacuole lumen	0.0020492	A0A3F3RBR7	595	K	Leukotriene A(4) hydrolase	ATCC64974_33040	EVAVATFEK(1)YK	2	0.73839	7	3	1	135.795	3.52e-06	135.8	1	95.6181	0.000449749	95.618	1	122.691	9.72e-06	122.69
Cellular Component	GO:0000328	6	fungal-type vacuole lumen	0.0020492	A0A3F3RBR7	190	K	Leukotriene A(4) hydrolase	ATCC64974_33040	SEGK(1)SLYQFHQR	3	-0.42971	4	3	1	99.4999	4.68e-05	99.5	1	56.0867	0.0122644	56.087	1	62.3383	0.00859845	62.338
Cellular Component	GO:0000328	6	fungal-type vacuole lumen	0.0020492	A0A3F3RBR7	610	K	Leukotriene A(4) hydrolase	ATCC64974_33040	AMVEK(1)DLFGK	2	-1.274	3	3	1	63.7341	0.0198341	63.734	1	64.82	0.0183991	64.82	1	89.1712	0.00212601	89.171
Cellular Component	GO:0000328	6	fungal-type vacuole lumen	0.0020492	A0A3F3RBR7	375	K	Leukotriene A(4) hydrolase	ATCC64974_33040	LITDLK(1)GK	2	0.24213	9	3	1	95.7414	2.24e-06	103.02	1	91.318	4.47e-10	131.56	1	91.318	3.41e-15	152.48
Cellular Component	GO:0000328	6	fungal-type vacuole lumen	0.0020492	A0A3F3RBR7	37	K	Leukotriene A(4) hydrolase	ATCC64974_33040	K(1)LVGNVIHK	2	0.054076	3	3	1	65.2243	0.0282318	65.224	1	80.6884	0.00788706	80.688	1	84.5222	0.00671993	84.522
Cellular Component	GO:0000328	6	fungal-type vacuole lumen	0.0020492	A0A3F3RBR7	186	K	Leukotriene A(4) hydrolase	ATCC64974_33040	DALGASK(1)SEGK	2	-1.7924	4	3	1	86.1144	0.00131676	86.114	1	60.0802	0.0231716	60.08	1	67.6563	0.0130321	67.656
Cellular Component	GO:0008278	2	cohesin complex	0.316967	A0A254TQR5	527	K	Structural maintenance of chromosomes protein	ATCC64974_53260	LLEADDGK(1)K	2	-1.3599	4	3	1	55.4614	0.0566497	55.461	1	53.7511	0.0488509	53.751	1	51.2762	0.0548901	51.276
Cellular Component	GO:0008278	2	cohesin complex	0.316967	A0A254TT70	572	K	Structural maintenance of chromosomes protein	ATCC64974_58590	VLEILQQEK(1)AGR	2	3.2392	3	3	1	178.954	1.31e-11	178.95	1	136.299	1.37e-06	136.3	1	86.7722	0.00185774	86.772
Cellular Component	GO:0008278	2	cohesin complex	0.316967	A0A254TT70	746	K	Structural maintenance of chromosomes protein	ATCC64974_58590	NDNLDAK(1)R	2	-3.6677	3	3	1	84.6146	0.0117237	84.615	1	91.8667	0.00804865	91.867	1	84.6146	0.0117237	84.615
Cellular Component	GO:0000788	4	nuclear nucleosome	0.0193084	A0A100IP51	22	K	Histone H2A	ABL_07466	SSK(1)AGLAFPVGR	2	1.1168	8	3	1	130.565	2.07e-06	130.56	1	138.236	1.13e-06	138.24	1	108.716	2.82e-05	108.72
Cellular Component	GO:0000788	4	nuclear nucleosome	0.0193084	A0A100IP51	38	K	Histone H2A	ABL_07466	K(1)GNYAQR	2	-0.035719	4	3	1	66.7992	9.69e-05	128.86	1	120.645	0.000155394	120.65	1	85.2649	0.0267065	85.265
Cellular Component	GO:0000788	4	nuclear nucleosome	0.0193084	A0A124BXB1	123	K	Histone H3	ABL_04544	VTIQSK(1)DIQLAR	2	0.12827	11	3	1	158.011	1.82e-08	158.01	1	160.379	1.49e-08	160.38	1	173.756	1.74e-11	173.76
Cellular Component	GO:0000788	4	nuclear nucleosome	0.0193084	A0A124BXB1	57	K	Histone H3	ABL_04544	YQK(1)STELLIR	2	-0.20847	9	3	1	146.106	4.89e-06	146.11	1	146.106	4.89e-06	146.11	1	171.853	4.87e-08	171.85
Cellular Component	GO:0000788	4	nuclear nucleosome	0.0193084	A0A124BXB1	24	K	Histone H3	ABL_04544	QLASK(1)AAR	2	-0.044043	6	3	1	69.8117	0.0200194	69.812	1	88.294	0.0072224	88.294	1	68.625	0.0216561	68.625
Cellular Component	GO:0000788	4	nuclear nucleosome	0.0193084	A0A124BXB1	43	K	Histone H3	ABL_04544	YK(1)PGTVALR	2	-0.69806	4	3	1	63.0755	0.0235104	63.076	1	48.7942	0.0484667	48.794	1	43.3077	0.0667172	43.308
Cellular Component	GO:0000788	4	nuclear nucleosome	0.0193084	A0A124BXB1	80	K	Histone H3	ABL_04544	EIAQDFK(1)SDLR	2	0.25382	16	3	1	187.309	1.54e-11	187.31	1	163.117	2.74e-08	163.12	1	164.902	2.12e-08	164.9
Cellular Component	GO:0000788	4	nuclear nucleosome	0.0193084	A0A100IP61	123	K	Histone H2B	ABL_07467	LILPGELAK(1)HAVSEGTK	2	-0.61618	12	3	1	44.0999	1.27e-05	99.044	1	101.055	2.79e-06	101.05	1	106.748	2.79e-06	106.75
Cellular Component	GO:0000788	4	nuclear nucleosome	0.0193084	A0A100IP61	131	K	Histone H2B	ABL_07467	HAVSEGTK(1)AVTK	2	-0.16818	19	3	1	180.613	2.29e-18	222.79	1	93.8391	1.16e-18	232.6	1	143.249	1.17e-18	232.5
Cellular Component	GO:0000788	4	nuclear nucleosome	0.0193084	A0A100IP61	21	K	Histone H2B	ABL_07467	APAGGK(1)APAEK	2	0.28637	10	3	1	147.259	8.18e-08	147.26	1	161.989	3.12e-08	161.99	1	158.3	4.39e-08	158.3
Cellular Component	GO:0000788	4	nuclear nucleosome	0.0193084	A0A100IP61	94	K	Histone H2B	ABL_07467	VATEASK(1)LAAYNK	2	0.6023	8	3	1	47.7121	1.36e-08	132.14	1	133.148	1.27e-08	133.15	1	145.601	1.65e-09	145.6
Cellular Component	GO:0000788	4	nuclear nucleosome	0.0193084	A0A100IP61	61	K	Histone H2B	ABL_07467	VLK(1)QVHPDTGISTR	3	0.99321	10	3	1	50.305	1.5e-09	143.97	1	46.6804	2.94e-06	101.53	1	50.1084	2.87e-06	101.75
Cellular Component	GO:0000788	4	nuclear nucleosome	0.0193084	A0A100IP61	58	K	Histone H2B	ABL_07467	KETYSSYIYK(1)VLK	3	2.6684	5	3	1	77.7475	0.000310395	88.101	1	98.1563	0.000135	98.156	1	84.8205	0.00101018	84.821
Cellular Component	GO:0000788	4	nuclear nucleosome	0.0193084	A0A100IP61	135	K	Histone H2B	ABL_07467	AVTK(1)YSSSAK	2	0.36385	8	3	1	94.6921	0.00134917	94.692	1	94.6921	0.00134917	94.692	1	94.6921	0.00134917	94.692
Cellular Component	GO:0000788	4	nuclear nucleosome	0.0193084	A0A100IP61	49	K	Histone H2B	ABL_07467	K(1)ETYSSYIYK	2	0.38778	14	3	1	133.893	6e-05	133.89	1	128.015	8.57e-05	128.01	1	131.819	6.91e-05	131.82
Cellular Component	GO:0000788	4	nuclear nucleosome	0.0193084	A0A505HW16	53	K	HPC2 and ubinuclein domain family protein	CAN33_0032830	YVQANNK(1)IASASTNAFDSQFNK	3	-1.3875	3	3	1	51.5676	0.00624718	51.568	1	104.182	1.19e-06	104.18	1	82.6349	0.000132235	82.635
Cellular Component	GO:0000788	4	nuclear nucleosome	0.0193084	A0A505HW16	34	K	HPC2 and ubinuclein domain family protein	CAN33_0032830	DAILNLK(1)ER	2	0.71164	5	3	1	125.747	0.000275718	125.75	1	125.747	0.000275718	125.75	1	113.926	0.000803776	113.93
Cellular Component	GO:0000788	4	nuclear nucleosome	0.0193084	A0A505HW16	46	K	HPC2 and ubinuclein domain family protein	CAN33_0032830	K(1)YVQANNK	2	-0.96221	5	3	1	149.401	0.000395433	149.4	1	119.173	0.00168725	119.17	1	135.767	0.000778422	135.77
Cellular Component	GO:0000788	4	nuclear nucleosome	0.0193084	A0A505HW16	71	K	HPC2 and ubinuclein domain family protein	CAN33_0032830	AIK(1)AGVEK	2	-0.36586	7	3	1	67.8972	0.02266	67.897	1	68.2235	0.0222099	68.224	1	76.0641	0.0117624	76.064
Cellular Component	GO:0000788	4	nuclear nucleosome	0.0193084	A0A505HW16	83	K	HPC2 and ubinuclein domain family protein	CAN33_0032830	GEFLQPK(1)GPSGPVK	2	0.53088	3	3	1	122.782	1.79e-07	122.78	1	92.2652	0.000275523	92.265	1	125.975	9.27e-09	125.97
Cellular Component	GO:0000788	4	nuclear nucleosome	0.0193084	A0A505HW16	68	K	HPC2 and ubinuclein domain family protein	CAN33_0032830	IASASTNAFDSQFNK(1)AIK	2	-1.5956	9	3	1	233.491	3.07e-42	248.25	1	106.354	2.43e-42	252.05	1	218.825	7.57e-52	287.91
Cellular Component	GO:0000788	4	nuclear nucleosome	0.0193084	A0A505HW16	76	K	HPC2 and ubinuclein domain family protein	CAN33_0032830	AGVEK(1)GEFLQPK	2	0.06485	6	3	1	130.099	2.13e-06	130.1	1	152.467	2.59e-08	152.47	1	143.547	4.83e-07	143.55
Cellular Component	GO:0000788	4	nuclear nucleosome	0.0193084	A0A100III0	92	K	Histone H4	ABL_04543	TVTSLDVVYALK(1)R	2	-0.81177	15	3	1	198.573	2.95e-18	198.57	1	177.833	1.37e-13	177.83	1	186.167	7e-14	186.17
Cellular Component	GO:0000788	4	nuclear nucleosome	0.0193084	A0A100III0	32	K	Histone H4	ABL_04543	DNIQGITK(1)PAIR	2	-0.44129	10	3	1	77.2202	6.75e-09	166.24	1	98.9421	1.19e-11	180.47	1	124.119	9.96e-09	163.93
Cellular Component	GO:0000788	4	nuclear nucleosome	0.0193084	A0A100III0	80	K	Histone H4	ABL_04543	K(1)TVTSLDVVYALK	2	0.17677	6	3	1	192.178	2.19e-14	192.18	1	180.479	1.16e-13	180.48	1	188.4	5.22e-14	188.4
Cellular Component	GO:0000788	4	nuclear nucleosome	0.0193084	A0A100III0	78	K	Histone H4	ABL_04543	DAVTYTEHAK(1)R	3	0.022784	13	3	1	49.6315	1.83e-23	251.34	1	68.5357	8.41e-18	221.09	1	67.385	5.13e-14	198.81
Cellular Component	GO:0016282	4	eukaryotic 43S preinitiation complex	1.97174e-06	A0A505ITF1	713	K	Eukaryotic translation initiation factor 3 subunit A	TIF32	EK(1)NELNDR	2	1.325	6	3	1	120.989	0.00106861	120.99	1	106.599	0.0023956	106.6	1	125.16	0.000807711	125.16
Cellular Component	GO:0016282	4	eukaryotic 43S preinitiation complex	1.97174e-06	A0A505ITF1	70	K	Eukaryotic translation initiation factor 3 subunit A	TIF32	AAK(1)DGLYQYK	2	2.2671	3	3	1	66.0557	0.0167662	66.056	1	76.3317	0.00393262	76.332	1	72.8477	0.00779065	72.848
Cellular Component	GO:0016282	4	eukaryotic 43S preinitiation complex	1.97174e-06	A0A505ITF1	680	K	Eukaryotic translation initiation factor 3 subunit A	TIF32	QLEELK(1)TGVK	2	1.342	3	3	1	122.691	9.48e-05	122.69	1	97.8134	0.000909985	97.813	1	128.015	6.28e-05	128.01
Cellular Component	GO:0016282	4	eukaryotic 43S preinitiation complex	1.97174e-06	A0A505ITF1	94	K	Eukaryotic translation initiation factor 3 subunit A	TIF32	K(1)FIELAEK	2	0.20362	9	3	1	71.5012	0.0220648	72.607	1	68.2235	0.00332322	106.18	1	60.4363	0.00588167	96.143
Cellular Component	GO:0016282	4	eukaryotic 43S preinitiation complex	1.97174e-06	A0A505ITF1	645	K	Eukaryotic translation initiation factor 3 subunit A	TIF32	TQQLQEAEK(1)QR	2	0.21247	5	3	1	136.698	3.25e-06	136.7	1	151.976	6.56e-08	151.98	1	149.492	7.41e-08	149.49
Cellular Component	GO:0016282	4	eukaryotic 43S preinitiation complex	1.97174e-06	A0A505ITF1	773	K	Eukaryotic translation initiation factor 3 subunit A	TIF32	HK(1)EAVALK	2	-0.27221	3	3	1	77.1917	0.0113438	77.192	1	44.8635	0.0636874	44.863	1	44.8635	0.0636874	44.863
Cellular Component	GO:0016282	4	eukaryotic 43S preinitiation complex	1.97174e-06	A0A505ITF1	396	K	Eukaryotic translation initiation factor 3 subunit A	TIF32	AVLFK(1)DALNK	2	-0.24161	7	3	1	109.29	0.000425809	109.29	1	111.607	0.000368591	111.61	1	104.434	0.000545752	104.43
Cellular Component	GO:0016282	4	eukaryotic 43S preinitiation complex	1.97174e-06	A0A505ITF1	779	K	Eukaryotic translation initiation factor 3 subunit A	TIF32	EAVALK(1)HR	2	0.17541	5	3	1	71.4908	0.0177033	71.491	1	71.4908	0.0177033	71.491	1	65.1561	0.0264409	65.156
Cellular Component	GO:0016282	4	eukaryotic 43S preinitiation complex	1.97174e-06	A0A505ITF1	101	K	Eukaryotic translation initiation factor 3 subunit A	TIF32	FIELAEK(1)K	2	0.37061	3	3	1	89.3546	0.00932165	89.355	1	89.3546	0.00932165	89.355	1	89.3546	0.00932165	89.355
Cellular Component	GO:0016282	4	eukaryotic 43S preinitiation complex	1.97174e-06	A0A505ITF1	705	K	Eukaryotic translation initiation factor 3 subunit A	TIF32	AMK(1)LAQLEK	2	-1.5921	4	3	1	51.2762	0.0175858	64.73	1	55.0839	0.0449499	55.084	1	77.1399	0.00656911	77.14
Cellular Component	GO:0016282	4	eukaryotic 43S preinitiation complex	1.97174e-06	A0A3F3RHS3	269	K	eIF2B_5 domain-containing protein	ATCC64974_52930	SPDTELNK(1)GENR	2	-0.028893	3	3	1	235.207	8.56e-19	235.21	1	251.298	5.44e-24	251.3	1	260.81	2.03e-24	260.81
Cellular Component	GO:0016282	4	eukaryotic 43S preinitiation complex	1.97174e-06	A0A3F3RHS3	241	K	eIF2B_5 domain-containing protein	ATCC64974_52930	FQQK(1)QIENVLR	2	2.327	3	3	1	82.2775	0.00166679	82.278	1	108.525	5.99e-05	108.53	1	124.456	6.94e-06	124.46
Cellular Component	GO:0016282	4	eukaryotic 43S preinitiation complex	1.97174e-06	A0A254TSQ5	437	K	Eukaryotic translation initiation factor 3 subunit E	INT6	TK(1)GAFFR	2	-2.1785	4	3	1	89.1229	0.00978199	89.123	1	98.4179	0.00943497	98.418	1	90.7767	0.0153195	90.777
Cellular Component	GO:0016282	4	eukaryotic 43S preinitiation complex	1.97174e-06	A0A254TSQ5	339	K	Eukaryotic translation initiation factor 3 subunit E	INT6	K(1)LGEAEDVLR	2	0.62391	5	3	1	130.006	7.7e-05	130.01	1	106.4	0.000678721	106.4	1	91.3133	0.00440527	91.313
Cellular Component	GO:0016282	4	eukaryotic 43S preinitiation complex	1.97174e-06	A0A254TSQ5	382	K	Eukaryotic translation initiation factor 3 subunit E	INT6	IDIK(1)DLSTR	2	0.17754	5	3	1	119.68	0.000496126	119.68	1	119.528	0.000504248	119.53	1	112.129	0.00089985	112.13
Cellular Component	GO:0016282	4	eukaryotic 43S preinitiation complex	1.97174e-06	A0A254TSQ5	411	K	Eukaryotic translation initiation factor 3 subunit E	INT6	VDAK(1)IDYK	2	0.20843	3	3	1	53.7564	0.0616564	53.756	1	66.2987	0.0444472	66.299	1	56.9157	0.0573215	56.916
Cellular Component	GO:0016282	4	eukaryotic 43S preinitiation complex	1.97174e-06	A0A254TSQ5	374	K	Eukaryotic translation initiation factor 3 subunit E	INT6	HLISESYCK(1)IHQR	3	0.1365	3	3	1	156.811	5.83e-11	156.81	1	83.2035	0.000474873	83.204	1	102.872	2.08e-05	102.87
Cellular Component	GO:0016282	4	eukaryotic 43S preinitiation complex	1.97174e-06	A0A254TSQ5	188	K	Eukaryotic translation initiation factor 3 subunit E	INT6	VLSTDNDK(1)VASATWGK	2	-0.1955	8	3	1	162.589	1.58e-22	197.29	1	155.097	6.42e-29	221.78	1	174.872	6.39e-19	192.96
Cellular Component	GO:0016282	4	eukaryotic 43S preinitiation complex	1.97174e-06	A0A254U244	310	K	Pyruvate carboxylase	ATCC64974_77980	SFDVNK(1)PGAEIEELK	2	0.10962	7	3	1	139.491	4.55e-10	139.49	1	112.032	1.74e-06	112.03	1	126.77	5.78e-10	137.39
Cellular Component	GO:0016282	4	eukaryotic 43S preinitiation complex	1.97174e-06	A0A254U244	114	K	Pyruvate carboxylase	ATCC64974_77980	FK(1)NELER	2	2.8497	4	3	1	93.4285	0.0132772	93.429	1	82.4525	0.0217299	82.452	1	71.3424	0.0344228	71.342
Cellular Component	GO:0016282	4	eukaryotic 43S preinitiation complex	1.97174e-06	A0A254U244	429	K	Pyruvate carboxylase	ATCC64974_77980	LLGVK(1)TADGK	2	0.6042	3	3	1	80.706	0.00331713	80.706	1	80.1016	0.00340217	80.102	1	101.381	0.000621163	101.38
Cellular Component	GO:0016282	4	eukaryotic 43S preinitiation complex	1.97174e-06	A0A3F3RXN9	4	K	Eukaryotic translation initiation factor 3 subunit H	ATCC64974_104900	AEK(1)EVPLTAVK	2	0.30568	6	3	1	82.8505	0.00106409	82.85	1	82.8505	0.00106409	82.85	1	83.1372	0.00104685	83.137
Cellular Component	GO:0016282	4	eukaryotic 43S preinitiation complex	1.97174e-06	A0A3F3RXN9	283	K	Eukaryotic translation initiation factor 3 subunit H	ATCC64974_104900	EQAK(1)ITAWQNK	2	-1.8232	3	3	1	175.743	3.89e-11	175.74	1	188.961	1.21e-11	188.96	1	169.518	5.39e-09	169.52
Cellular Component	GO:0016282	4	eukaryotic 43S preinitiation complex	1.97174e-06	A0A3F3RXN9	80	K	Eukaryotic translation initiation factor 3 subunit H	ATCC64974_104900	AK(1)ANAAYEAEMVR	2	0.3504	3	3	1	143.976	3.09e-09	143.98	1	148.616	1.94e-10	148.62	1	129.368	1.61e-08	129.37
Cellular Component	GO:0016282	4	eukaryotic 43S preinitiation complex	1.97174e-06	A0A3F3RXN9	168	K	Eukaryotic translation initiation factor 3 subunit H	ATCC64974_104900	ENK(1)FTSEELQK	2	-1.0314	3	3	1	101.349	8.52e-05	101.35	1	126.194	6.41e-06	126.19	1	119.386	2.14e-05	119.39
Cellular Component	GO:0016282	4	eukaryotic 43S preinitiation complex	1.97174e-06	A0A3F3RXN9	176	K	Eukaryotic translation initiation factor 3 subunit H	ATCC64974_104900	FTSEELQK(1)SNLR	2	-0.066464	5	3	1	210.927	5.97e-15	210.93	1	264.305	7.7e-25	264.3	1	264.305	7.7e-25	264.3
Cellular Component	GO:0016282	4	eukaryotic 43S preinitiation complex	1.97174e-06	A0A505HTJ5	463	K	Eukaryotic translation initiation factor 3 subunit D	CAN33_0013210	NNSVK(1)LAR	2	-0.42393	6	3	1	114.498	0.00166721	114.5	1	126.522	0.000777229	126.52	1	104.437	0.00259502	104.44
Cellular Component	GO:0016282	4	eukaryotic 43S preinitiation complex	1.97174e-06	A0A505HTJ5	458	K	Eukaryotic translation initiation factor 3 subunit D	CAN33_0013210	GAVVATEMK(1)NNSVK	2	0.18313	3	3	1	155.663	5.98e-11	155.66	1	120.603	7.87e-07	120.6	1	134.685	5.51e-09	134.68
Cellular Component	GO:0016282	4	eukaryotic 43S preinitiation complex	1.97174e-06	A0A505HTJ5	226	K	Eukaryotic translation initiation factor 3 subunit D	CAN33_0013210	APVK(1)NAER	2	0.055107	4	3	1	57.8586	0.0365064	57.859	1	85.6701	0.00819645	85.67	1	56.2581	0.038714	56.258
Cellular Component	GO:0016282	4	eukaryotic 43S preinitiation complex	1.97174e-06	A0A505HTJ5	480	K	Eukaryotic translation initiation factor 3 subunit D	CAN33_0013210	ADGMK(1)LGFVSR	2	-1.0662	3	3	1	66.3926	0.0147233	66.393	1	63.6025	0.0184575	63.602	1	56.9556	0.0273535	56.956
Cellular Component	GO:0016282	4	eukaryotic 43S preinitiation complex	1.97174e-06	A0A505HTJ5	431	K	Eukaryotic translation initiation factor 3 subunit D	CAN33_0013210	ALNEFDSK(1)AQGSGGALDWR	2	-1.0974	4	3	1	163.956	2.62e-15	163.96	1	211.333	1.04e-28	211.33	1	171.474	1.22e-21	171.47
Cellular Component	GO:0016282	4	eukaryotic 43S preinitiation complex	1.97174e-06	A0A505HTJ5	379	K	Eukaryotic translation initiation factor 3 subunit D	CAN33_0013210	VSLAHPNPFYNAAEETEPLASK(1)AYK	3	0.50442	5	3	1	125.387	4.19e-11	125.39	1	133.759	2.58e-11	133.76	1	126.271	4.02e-11	126.27
Cellular Component	GO:0016282	4	eukaryotic 43S preinitiation complex	1.97174e-06	A0A505HTJ5	444	K	Eukaryotic translation initiation factor 3 subunit D	CAN33_0013210	SK(1)LWSQR	2	0.047016	6	3	1	101.412	0.00815182	101.41	1	117.399	0.00458984	117.4	1	101.721	0.00808287	101.72
Cellular Component	GO:0016282	4	eukaryotic 43S preinitiation complex	1.97174e-06	A0A505HTJ5	541	K	Eukaryotic translation initiation factor 3 subunit D	CAN33_0013210	ALDADEDEDK(1)VTK	2	1.2134	6	3	1	145.601	1.65e-09	145.6	1	179.673	8.94e-14	179.67	1	139.745	6.85e-09	139.74
Cellular Component	GO:0016282	4	eukaryotic 43S preinitiation complex	1.97174e-06	A0A505I5B4	642	K	Eukaryotic translation initiation factor 3 subunit C	NIP1	VK(1)EMLSQQIQEEGLR	3	-2.7991	5	3	1	174.395	1.19e-17	174.39	1	73.7261	0.00145996	73.726	1	53.0082	7.06e-36	256.8
Cellular Component	GO:0016282	4	eukaryotic 43S preinitiation complex	1.97174e-06	A0A505I5B4	683	K	Eukaryotic translation initiation factor 3 subunit C	NIP1	K(1)IAAIISR	2	0.43436	5	3	1	83.647	0.012214	83.647	1	80.6884	0.0137133	80.688	1	93.7011	0.00711909	93.701
Cellular Component	GO:0016282	4	eukaryotic 43S preinitiation complex	1.97174e-06	A0A505I5B4	620	K	Eukaryotic translation initiation factor 3 subunit C	NIP1	FLAAGDWK(1)K	2	0.74098	3	3	1	52.5786	0.0509579	52.579	1	71.6136	0.0167494	71.614	1	93.1779	0.00408485	93.178
Cellular Component	GO:0016282	4	eukaryotic 43S preinitiation complex	1.97174e-06	A0A505I5B4	358	K	Eukaryotic translation initiation factor 3 subunit C	NIP1	TQVYVEGLTQSEK(1)TDPR	2	-0.38558	4	3	1	48.0065	2.12e-36	247.4	1	207.556	2.23e-23	207.56	1	204.23	2.9e-23	204.23
Cellular Component	GO:0016282	4	eukaryotic 43S preinitiation complex	1.97174e-06	A0A254TYV5	212	K	Eukaryotic translation initiation factor 3 subunit I	TIF34	TYFITASK(1)DK	2	-0.1553	3	3	1	73.9005	0.00639941	73.9	1	51.2862	0.0375811	51.286	1	68.5357	0.0134889	68.536
Cellular Component	GO:0016282	4	eukaryotic 43S preinitiation complex	1.97174e-06	A0A254TYV5	244	K	Eukaryotic translation initiation factor 3 subunit I	TIF34	TYVADTPLNSATITPK(1)K	2	0.73686	3	3	1	175.26	2.37e-18	175.26	1	170.087	6.79e-16	170.09	1	197.139	5.88e-23	197.14
Cellular Component	GO:0016282	4	eukaryotic 43S preinitiation complex	1.97174e-06	A0A254TYV5	217	K	Eukaryotic translation initiation factor 3 subunit I	TIF34	SAK(1)LMSTR	2	-2.3346	5	3	1	46.4619	0.0489398	46.462	1	53.7564	0.0146396	71.451	1	48.091	0.0321927	56.013
Cellular Component	GO:0016282	4	eukaryotic 43S preinitiation complex	1.97174e-06	A0A254TYV5	276	K	Eukaryotic translation initiation factor 3 subunit I	TIF34	FYHK(1)VFEDEIGR	3	-0.21346	3	3	1	84.1687	0.00049962	84.169	1	120.838	3.48e-06	120.84	1	128.541	1.1e-06	128.54
Cellular Component	GO:0016282	4	eukaryotic 43S preinitiation complex	1.97174e-06	A0A254TYV5	97	K	Eukaryotic translation initiation factor 3 subunit I	TIF34	VWDFPTAVK(1)R	2	-0.3734	7	3	1	107.555	0.000639782	107.55	1	88.1337	0.00310145	88.134	1	91.5493	0.0024454	91.549
Cellular Component	GO:0016282	4	eukaryotic 43S preinitiation complex	1.97174e-06	A0A254TYV5	114	K	Eukaryotic translation initiation factor 3 subunit I	TIF34	LLAVTEK(1)R	2	0.024173	6	3	1	89.3546	0.00932165	89.355	1	95.8152	0.00604777	95.815	1	80.1654	0.0139783	80.165
Cellular Component	GO:0016282	4	eukaryotic 43S preinitiation complex	1.97174e-06	A0A254TYV5	17	K	Eukaryotic translation initiation factor 3 subunit I	TIF34	SLNQIK(1)FNR	2	0.53394	6	3	1	148.523	7e-05	148.52	1	177.305	8.71e-06	177.3	1	172.939	1.09e-05	172.94
Cellular Component	GO:0016282	4	eukaryotic 43S preinitiation complex	1.97174e-06	A0A117E2I4	104	K	CorA-like Mg2+ transporter family protein	ABL_08344	SLK(1)AYGELPEHAK	3	-0.15583	5	3	1	113.369	2.11e-06	113.37	1	83.4743	0.000353932	83.474	1	87.4472	0.000267665	87.447
Cellular Component	GO:0016282	4	eukaryotic 43S preinitiation complex	1.97174e-06	A0A117E2I4	88	K	CorA-like Mg2+ transporter family protein	ABL_08344	DYQDEK(1)GDVIMK	2	-1.2355	3	3	1	117.2	1.36e-05	117.2	1	121.558	6.09e-06	121.56	1	89.5068	0.000702636	89.507
Cellular Component	GO:0016282	4	eukaryotic 43S preinitiation complex	1.97174e-06	A0A117E2I4	94	K	CorA-like Mg2+ transporter family protein	ABL_08344	GDVIMK(1)YTADEAR	2	-0.51279	3	3	1	112.423	4.86e-06	112.42	1	112.423	4.86e-06	112.42	1	130.199	1.53e-08	130.2
Cellular Component	GO:0016282	4	eukaryotic 43S preinitiation complex	1.97174e-06	A0A254TXT6	319	K	Eukaryotic translation initiation factor 3 subunit B	PRT1	WSADEK(1)YVAR	2	-0.50284	5	3	1	147.778	1.26e-06	147.78	1	126.387	6.8e-05	126.39	1	125.698	7.02e-05	125.7
Cellular Component	GO:0016282	4	eukaryotic 43S preinitiation complex	1.97174e-06	A0A254TXT6	116	K	Eukaryotic translation initiation factor 3 subunit B	PRT1	K(1)HTLAVNK	2	0.14518	3	3	1	158.366	0.000260785	158.37	1	168.252	0.000112314	168.25	1	181.407	3.98e-05	181.41
Cellular Component	GO:0016282	4	eukaryotic 43S preinitiation complex	1.97174e-06	A0A254TXT6	446	K	Eukaryotic translation initiation factor 3 subunit B	PRT1	EK(1)GVPVEVVDSLK	2	-0.20837	6	3	1	76.7593	0.00105321	76.759	1	68.0444	0.0100732	68.044	1	72.3214	0.00506101	72.321
Cellular Component	GO:0016282	4	eukaryotic 43S preinitiation complex	1.97174e-06	A0A254TXT6	707	K	Eukaryotic translation initiation factor 3 subunit B	PRT1	DAYGVPEDVDSSK(1)QAK	2	-0.30408	6	3	1	58.2461	0.0118484	65.231	1	65.231	0.0118484	65.231	1	72.4328	0.00339999	73.279
Cellular Component	GO:0016282	4	eukaryotic 43S preinitiation complex	1.97174e-06	A0A254TXT6	115	K	Eukaryotic translation initiation factor 3 subunit B	PRT1	QLHGVPLDK(1)K	3	-0.19317	3	3	1	75.509	0.00213187	75.509	1	81.7707	0.00157992	81.771	1	93.5557	0.000752757	93.556
Cellular Component	GO:0016282	4	eukaryotic 43S preinitiation complex	1.97174e-06	A0A254TXT6	508	K	Eukaryotic translation initiation factor 3 subunit B	PRT1	GVSAGNFK(1)VVR	2	0.16988	4	3	1	76.9272	0.00215489	76.927	1	85.9631	0.00133056	85.963	1	96.1713	0.000399278	96.171
Cellular Component	GO:0016282	4	eukaryotic 43S preinitiation complex	1.97174e-06	A0A254TXT6	343	K	Eukaryotic translation initiation factor 3 subunit B	PRT1	MNLLGK(1)TSVK	2	-0.19727	6	3	1	76.3317	0.00393262	76.332	1	85.8209	0.00259742	85.821	1	106.618	0.000491798	106.62
Cellular Component	GO:0016282	4	eukaryotic 43S preinitiation complex	1.97174e-06	A0A254U449	56	K	Eukaryotic translation initiation factor 3 subunit G	TIF35	IK(1)TTVVR	2	-0.056566	3	3	1	110.31	0.00616933	110.31	1	140.089	0.00236935	140.09	1	120.457	0.00390845	120.46
Cellular Component	GO:0016282	4	eukaryotic 43S preinitiation complex	1.97174e-06	A0A254U449	115	K	Eukaryotic translation initiation factor 3 subunit G	TIF35	LQAAEAEK(1)NGGEK	2	-0.20396	3	3	1	55.7239	0.06597	55.724	1	101.532	2.6e-05	101.53	1	96.4641	0.000407659	96.464
Cellular Component	GO:0016282	4	eukaryotic 43S preinitiation complex	1.97174e-06	A0A254U449	47	K	Eukaryotic translation initiation factor 3 subunit G	TIF35	FNDEGK(1)K	2	-0.98047	5	3	1	99.375	0.0118734	99.375	1	99.375	0.0118734	99.375	1	107.594	0.00924772	107.59
Cellular Component	GO:0016282	4	eukaryotic 43S preinitiation complex	1.97174e-06	A0A100INZ6	98	K	Translation initiation factor SUI1	ABL_07373	KDVQEFLTDK(1)K	2	0.60958	9	3	1	163.476	9.79e-10	175.74	1	167.23	8.94e-10	177.42	1	205.918	2.27e-13	213.99
Cellular Component	GO:0016282	4	eukaryotic 43S preinitiation complex	1.97174e-06	A0A117DUM5	748	K	Eukaryotic translation initiation factor 3 subunit A	TIF32	HIPEDYEK(1)QK	2	-0.32247	6	3	1	71.0303	0.0101923	71.03	1	68.5357	0.0134889	68.536	1	62.4662	0.0215097	62.466
Cellular Component	GO:0033178	3	proton-transporting two-sector ATPase complex, catalytic domain	6.69675e-05	A0A3F3RXG5	205	K	V-type proton ATPase subunit H	ATCC64974_104210	EIFWK(1)QR	2	-0.81918	4	3	1	108.983	0.00646499	108.98	1	108.983	0.00646499	108.98	1	132.718	0.00276049	132.72
Cellular Component	GO:0033178	3	proton-transporting two-sector ATPase complex, catalytic domain	6.69675e-05	A0A3F3RXG5	225	K	V-type proton ATPase subunit H	ATCC64974_104210	AATGAK(1)DSSSSTLAGSSR	2	0.37479	3	3	1	172.66	1.06e-21	172.66	1	165.304	2.02e-15	165.3	1	160.764	3.6e-15	160.76
Cellular Component	GO:0033178	3	proton-transporting two-sector ATPase complex, catalytic domain	6.69675e-05	A0A3F3RXG5	386	K	V-type proton ATPase subunit H	ATCC64974_104210	NPTFWK(1)DNAR	2	0.42705	3	3	1	49.9341	0.0424448	49.934	1	50.1492	0.0416709	50.149	1	61.3438	0.0229929	61.344
Cellular Component	GO:0033178	3	proton-transporting two-sector ATPase complex, catalytic domain	6.69675e-05	A0A254U8X0	161	K	Uncharacterized protein	ATCC64974_34670	EFK(1)ETVGK	2	0.16686	6	3	1	82.7505	0.00928027	82.75	1	88.8188	0.00702755	88.819	1	99.1386	0.0031966	99.139
Cellular Component	GO:0033178	3	proton-transporting two-sector ATPase complex, catalytic domain	6.69675e-05	A0A254U8X0	116	K	Uncharacterized protein	ATCC64974_34670	DASK(1)YEAVLK	2	0.68455	12	3	1	136.5	3.56e-05	136.5	1	82.4943	0.000536121	104.82	1	118.905	0.000188333	118.9
Cellular Component	GO:0033178	3	proton-transporting two-sector ATPase complex, catalytic domain	6.69675e-05	A0A254U8X0	30	K	Uncharacterized protein	ATCC64974_34670	QEALEK(1)AR	2	-0.077743	6	3	1	103.546	0.00267714	103.55	1	119.211	0.00123256	119.21	1	100.756	0.00293443	100.76
Cellular Component	GO:0033178	3	proton-transporting two-sector ATPase complex, catalytic domain	6.69675e-05	A0A254U8X0	151	K	Uncharacterized protein	ATCC64974_34670	K(1)AIEEAEK	2	-1.4808	3	3	1	50.8344	0.0649063	50.834	1	69.3749	0.0281504	69.375	1	75.197	0.0171881	75.197
Cellular Component	GO:0033178	3	proton-transporting two-sector ATPase complex, catalytic domain	6.69675e-05	A0A254U8X0	66	K	Uncharacterized protein	ATCC64974_34670	FK(1)QASMSQQITR	2	0.2518	3	3	1	162.306	1.22e-08	162.31	1	142.768	5.79e-07	142.77	1	174.903	1.65e-11	174.9
Cellular Component	GO:0033178	3	proton-transporting two-sector ATPase complex, catalytic domain	6.69675e-05	A0A254U8X0	223	K	Uncharacterized protein	ATCC64974_34670	ETLFGK(1)NTNR	2	0.43197	6	3	1	130.412	5.51e-05	130.41	1	129.687	5.75e-05	129.69	1	167.673	2.27e-07	167.67
Cellular Component	GO:0033178	3	proton-transporting two-sector ATPase complex, catalytic domain	6.69675e-05	A0A254TRY6	385	K	Protein phosphatase 2A regulatory B subunit (B56 family) protein	ATCC64974_54270	AGK(1)SNALGSPER	2	0.39591	3	3	1	150.693	2.84e-08	150.69	1	151.664	2.7e-08	151.66	1	178.22	1.37e-11	178.22
Cellular Component	GO:0033178	3	proton-transporting two-sector ATPase complex, catalytic domain	6.69675e-05	A0A254TRY6	547	K	Protein phosphatase 2A regulatory B subunit (B56 family) protein	ATCC64974_54270	AFMGYHDEAQK(1)AVAQGQNWSK	3	-1.3607	9	3	1	88.7138	1.65e-15	161.51	1	97.4899	2.48e-05	97.49	1	86.1364	1.58e-06	108.12
Cellular Component	GO:0033178	3	proton-transporting two-sector ATPase complex, catalytic domain	6.69675e-05	A0A254TRY6	589	K	Protein phosphatase 2A regulatory B subunit (B56 family) protein	ATCC64974_54270	YEK(1)ILQQMSER	2	-1.067	4	3	1	88.0206	0.00114286	88.021	1	122.344	0.00048358	122.34	1	158.041	4.48e-08	158.04
Cellular Component	GO:0033178	3	proton-transporting two-sector ATPase complex, catalytic domain	6.69675e-05	A0A254TRY6	108	K	Protein phosphatase 2A regulatory B subunit (B56 family) protein	ATCC64974_54270	AISDQSK(1)GIYIPR	2	-1.5307	12	3	1	73.877	1.08e-10	158.52	1	66.2152	5.7e-14	185.2	1	155.572	1.61e-14	192.18
Cellular Component	GO:0033178	3	proton-transporting two-sector ATPase complex, catalytic domain	6.69675e-05	A0A254TRY6	586	K	Protein phosphatase 2A regulatory B subunit (B56 family) protein	ATCC64974_54270	FEVPSNEAEVSEK(1)YEK	2	0.5801	4	3	1	156.675	1.36e-14	156.67	1	155.2	1.5e-14	155.2	1	137.451	5.96e-10	137.45
Cellular Component	GO:0033178	3	proton-transporting two-sector ATPase complex, catalytic domain	6.69675e-05	A0A254TRY6	214	K	Protein phosphatase 2A regulatory B subunit (B56 family) protein	ATCC64974_54270	VPRPVNEK(1)LSSDAPFIVGQR	3	0.14541	10	3	1	142.975	1.71e-29	222.09	1	123.002	5.38e-08	123	1	139.779	2.64e-10	139.78
Cellular Component	GO:0033178	3	proton-transporting two-sector ATPase complex, catalytic domain	6.69675e-05	A0A254TRY6	573	K	Protein phosphatase 2A regulatory B subunit (B56 family) protein	ATCC64974_54270	GMK(1)FEVPSNEAEVSEK	2	0.084857	3	3	1	82.0101	0.000633079	82.01	1	75.1433	0.00144341	75.143	1	103.131	4.26e-06	103.13
Cellular Component	GO:0033178	3	proton-transporting two-sector ATPase complex, catalytic domain	6.69675e-05	A0A254TRY6	557	K	Protein phosphatase 2A regulatory B subunit (B56 family) protein	ATCC64974_54270	AVAQGQNWSK(1)VR	2	-0.20478	6	3	1	198.972	1.51e-14	198.97	1	148.183	3.19e-08	148.18	1	140.905	8.06e-07	140.91
Cellular Component	GO:0033178	3	proton-transporting two-sector ATPase complex, catalytic domain	6.69675e-05	A0A254TRL1	242	K	RNA recognition motif family protein	ATCC64974_109940	LQESAAAEK(1)K	2	0.52228	4	3	1	121.899	0.000156149	121.9	1	107.055	0.000656613	107.06	1	96.1135	0.00156871	96.113
Cellular Component	GO:0033178	3	proton-transporting two-sector ATPase complex, catalytic domain	6.69675e-05	A0A254U2Q7	472	K	ATP synthase subunit beta	ATCC64974_3610	LVDLK(1)DTIR	2	-0.20403	14	3	1	147.199	7.37e-05	147.2	1	109.664	0.00103168	109.66	1	96.665	0.00221471	96.665
Cellular Component	GO:0033178	3	proton-transporting two-sector ATPase complex, catalytic domain	6.69675e-05	A0A254U2Q7	189	K	ATP synthase subunit beta	ATCC64974_3610	GGK(1)IGLFGGAGVGK	2	-0.018178	11	3	1	76.7282	0.000849451	76.728	1	69.3448	0.00845992	69.345	1	72.8912	0.00423415	72.891
Cellular Component	GO:0033178	3	proton-transporting two-sector ATPase complex, catalytic domain	6.69675e-05	A0A254U2Q7	61	K	ATP synthase subunit beta	ATCC64974_3610	IHQVIGAVVDVK(1)FDGDK	3	0.39275	5	3	1	76.3778	1.83e-06	108.77	1	71.402	0.00233825	71.402	1	76.3778	0.000419677	78.078
Cellular Component	GO:0033178	3	proton-transporting two-sector ATPase complex, catalytic domain	6.69675e-05	A0A254U2Q7	517	K	ATP synthase subunit beta	ATCC64974_3610	ILAELENK(1)A	2	-0.023457	9	3	1	99.4417	0.00217796	99.442	1	88.8188	0.00541189	88.819	1	95.5016	0.00337743	95.502
Cellular Component	GO:0033178	3	proton-transporting two-sector ATPase complex, catalytic domain	6.69675e-05	A0A254U2Q7	509	K	ATP synthase subunit beta	ATCC64974_3610	GEK(1)ILAELENKA	2	0.25068	12	3	1	106.408	1.63e-06	142.1	1	108.661	5.1e-06	130.56	1	142.097	1.63e-06	142.1
Cellular Component	GO:0033178	3	proton-transporting two-sector ATPase complex, catalytic domain	6.69675e-05	A0A254TSS8	408	K	Vacuolar proton pump subunit B	ATCC64974_60610	DAAAMK(1)AVVGEEALSSEDK	2	-0.61131	3	3	1	186.896	4.18e-22	186.9	1	174.822	1.05e-21	174.82	1	149.708	7.87e-15	149.71
Cellular Component	GO:0033178	3	proton-transporting two-sector ATPase complex, catalytic domain	6.69675e-05	A0A254TSS8	112	K	Vacuolar proton pump subunit B	ATCC64974_60610	AIDK(1)GPK	2	0.41445	5	3	1	122.79	0.00338862	122.79	1	108.238	0.00663092	108.24	1	97.0676	0.0104748	97.068
Cellular Component	GO:0033178	3	proton-transporting two-sector ATPase complex, catalytic domain	6.69675e-05	A0A254TSS8	397	K	Vacuolar proton pump subunit B	ATCC64974_60610	DHSEVSNQLYAK(1)YAIGR	3	1.295	3	3	1	124.498	6.8e-10	124.5	1	91.3058	0.000162899	91.306	1	72.1873	0.0019961	72.187
Cellular Component	GO:0033178	3	proton-transporting two-sector ATPase complex, catalytic domain	6.69675e-05	A0A254TSS8	486	K	Vacuolar proton pump subunit B	ATCC64974_60610	IANK(1)DTR	2	0.033386	11	3	1	119.406	0.00414249	119.41	1	130.221	0.00289297	130.22	1	130.272	0.00289028	130.27
Cellular Component	GO:0033178	3	proton-transporting two-sector ATPase complex, catalytic domain	6.69675e-05	A0A254TSS8	358	K	Vacuolar proton pump subunit B	ATCC64974_60610	QLHNK(1)GVYPPINVLPSLSR	3	0.13631	5	3	1	137.727	2.8e-10	137.73	1	127.913	5.69e-10	127.91	1	124.908	6.57e-10	124.91
Cellular Component	GO:0033178	3	proton-transporting two-sector ATPase complex, catalytic domain	6.69675e-05	A0A254U3Q8	170	K	ATP synthase subunit alpha	ATCC64974_67560	GPIPTK(1)VK	2	-0.49417	4	3	1	45.6801	0.0614801	45.68	1	51.0593	0.0469398	51.059	1	52.7161	0.0435996	52.716
Cellular Component	GO:0033178	3	proton-transporting two-sector ATPase complex, catalytic domain	6.69675e-05	A0A254U3Q8	233	K	ATP synthase subunit alpha	ATCC64974_67560	TAVALDAMLNQK(1)R	2	-0.33883	24	3	1	251.025	9.28e-29	251.03	1	247.667	1.13e-28	247.67	1	247.29	1.15e-28	247.29
Cellular Component	GO:0033178	3	proton-transporting two-sector ATPase complex, catalytic domain	6.69675e-05	A0A254U3Q8	221	K	ATP synthase subunit alpha	ATCC64974_67560	QTGK(1)TAVALDAMLNQK	3	-2.0855	10	3	1	80.0628	5.27e-19	193.31	1	108.063	4.95e-18	179.77	1	113.477	1.86e-14	151.44
Cellular Component	GO:0033178	3	proton-transporting two-sector ATPase complex, catalytic domain	6.69675e-05	A0A254U3Q8	129	K	ATP synthase subunit alpha	ATCC64974_67560	LVK(1)EGETVK	2	0.36108	12	3	1	71.6136	0.0122699	71.614	1	79.1482	0.00115539	90.149	1	68.657	0.00196554	80.24
Cellular Component	GO:0033178	3	proton-transporting two-sector ATPase complex, catalytic domain	6.69675e-05	A0A254U3Q8	531	K	ATP synthase subunit alpha	ATCC64974_67560	SNHPEIQETIEK(1)EGQVSK	3	0.21163	12	3	1	169.674	2.32e-16	169.67	1	180.622	3.22e-22	180.62	1	167.92	5.23e-16	167.92
Cellular Component	GO:0033178	3	proton-transporting two-sector ATPase complex, catalytic domain	6.69675e-05	A0A254U3Q8	537	K	ATP synthase subunit alpha	ATCC64974_67560	EGQVSK(1)ELEAQLK	2	0.63612	7	3	1	161.205	8.51e-11	161.21	1	150.216	1.8e-10	150.22	1	182.325	7.38e-14	182.33
Cellular Component	GO:0033178	3	proton-transporting two-sector ATPase complex, catalytic domain	6.69675e-05	A0A254U3Q8	135	K	ATP synthase subunit alpha	ATCC64974_67560	EGETVK(1)R	2	-0.40024	16	3	1	102.714	0.010732	102.71	1	71.3424	0.0110575	101.64	1	113.696	0.00739171	113.7
Cellular Component	GO:0033178	3	proton-transporting two-sector ATPase complex, catalytic domain	6.69675e-05	A0A254U3Q8	430	K	ATP synthase subunit alpha	ATCC64974_67560	AMK(1)QVAGSLK	2	0.3318	11	3	1	84.687	0.000147735	119.27	1	97.7338	0.000319507	110.84	1	99.2826	0.000703259	99.283
Cellular Component	GO:0033178	3	proton-transporting two-sector ATPase complex, catalytic domain	6.69675e-05	A0A254U3Q8	243	K	ATP synthase subunit alpha	ATCC64974_67560	WNNTSDESK(1)K	2	0.13302	19	3	1	174.981	3.78e-07	174.98	1	87.5679	6.88e-07	162.36	1	94.4653	1.5e-07	169.93
Cellular Component	GO:0033178	3	proton-transporting two-sector ATPase complex, catalytic domain	6.69675e-05	A0A254U3Q8	427	K	ATP synthase subunit alpha	ATCC64974_67560	VGSAAQVK(1)AMK	2	-0.34918	15	3	1	149.959	7.25e-08	149.96	1	127.696	5.93e-06	127.7	1	141.711	1.74e-06	141.71
Cellular Component	GO:0033178	3	proton-transporting two-sector ATPase complex, catalytic domain	6.69675e-05	A0A254U3Q8	319	K	ATP synthase subunit alpha	ATCC64974_67560	HAVIIYDDLSK(1)QAVAYR	3	0.35094	27	3	1	174.592	7.15e-19	177.88	1	110.123	2.45e-19	189.09	1	171.763	4.58e-19	184.02
Cellular Component	GO:0033178	3	proton-transporting two-sector ATPase complex, catalytic domain	6.69675e-05	A0A254U3Q8	164	K	ATP synthase subunit alpha	ATCC64974_67560	VVDALGNPIDGK(1)GPIPTK	2	0.16606	19	3	1	200.993	2.84e-28	207.43	1	184.825	5.27e-28	197.67	1	194.27	3.08e-23	194.27
Cellular Component	GO:0033178	3	proton-transporting two-sector ATPase complex, catalytic domain	6.69675e-05	A0A254U3Q8	178	K	ATP synthase subunit alpha	ATCC64974_67560	AQLK(1)APGILPR	2	-0.039102	9	3	1	106.4	6.74e-05	106.4	1	97.8134	0.000249476	97.813	1	99.2826	0.000115445	99.283
Cellular Component	GO:0033178	3	proton-transporting two-sector ATPase complex, catalytic domain	6.69675e-05	A0A254U3Q8	264	K	ATP synthase subunit alpha	ATCC64974_67560	STVAQLVK(1)TLEENDAMK	3	1.7009	3	3	1	164.479	3.31e-15	164.48	1	165.582	1.31e-15	165.58	1	139.083	2.44e-10	139.08
Cellular Component	GO:0033178	3	proton-transporting two-sector ATPase complex, catalytic domain	6.69675e-05	A0A505ISW5	134	K	ATP synthase subunit gamma	CAN33_0050185	MLQQYPDADIVVLGEK(1)AK	3	0.6922	10	3	1	149.361	7.59e-15	149.36	1	95.4135	5.13e-10	139.11	1	56.0365	5.19e-15	153.04
Cellular Component	GO:0033178	3	proton-transporting two-sector ATPase complex, catalytic domain	6.69675e-05	A0A505ISW5	64	K	ATP synthase subunit gamma	CAN33_0050185	AQK(1)AMEDSR	2	-0.46338	14	3	1	92.2389	0.00137432	103.26	1	142.827	9.47e-05	142.83	1	108.431	0.000225151	131.12
Cellular Component	GO:0033178	3	proton-transporting two-sector ATPase complex, catalytic domain	6.69675e-05	A0A505ISW5	91	K	ATP synthase subunit gamma	CAN33_0050185	AYGQTSNTVFENAETK(0.001)PLEDK(0.999)K	3	-0.079582	6	3	0.998736	28.9767	1.58e-15	158	0.999052	30.2285	1.42e-22	186.9	0.998907	29.6093	3.59e-22	174.63
Cellular Component	GO:0033178	3	proton-transporting two-sector ATPase complex, catalytic domain	6.69675e-05	A0A505ISW5	92	K	ATP synthase subunit gamma	CAN33_0050185	K(1)TLLVVASSDK	2	2.1735	4	3	1	127.174	8.35e-06	127.17	1	121.208	2.04e-05	121.21	1	105.659	9.56e-05	105.66
Cellular Component	GO:0033178	3	proton-transporting two-sector ATPase complex, catalytic domain	6.69675e-05	A0A505ISW5	52	K	ATP synthase subunit gamma	CAN33_0050185	ITNTMK(1)VIASTR	2	-0.84614	15	3	1	211.218	5.75e-15	211.22	1	222.726	2.3e-18	222.73	1	257.194	3.32e-24	257.19
Cellular Component	GO:0033178	3	proton-transporting two-sector ATPase complex, catalytic domain	6.69675e-05	A0A505ISW5	42	K	ATP synthase subunit gamma	CAN33_0050185	SIK(1)NIEK	2	0.46196	5	3	1	87.4761	0.0178612	87.476	1	101.721	0.00808287	101.72	1	113.256	0.00551293	113.26
Cellular Component	GO:0033178	3	proton-transporting two-sector ATPase complex, catalytic domain	6.69675e-05	A0A505ISW5	136	K	ATP synthase subunit gamma	CAN33_0050185	AK(1)AQLSR	2	-0.14666	5	3	1	98.4581	0.00940395	98.458	1	98.4581	0.00940395	98.458	1	101.601	0.00810976	101.6
Cellular Component	GO:0033178	3	proton-transporting two-sector ATPase complex, catalytic domain	6.69675e-05	A0A505ISW5	46	K	ATP synthase subunit gamma	CAN33_0050185	NIEK(1)ITNTMK	2	-0.86964	5	3	1	90.9131	0.000332917	110.18	1	110.838	0.000319507	110.84	1	76.0684	0.000811584	97.284
Cellular Component	GO:0033178	3	proton-transporting two-sector ATPase complex, catalytic domain	6.69675e-05	A0A254TSN7	9	K	V-type proton ATPase subunit F	ATCC64974_61580	AAPAVSYK(1)DR	2	0.043103	3	3	1	55.7541	0.0200225	55.754	1	68.7856	0.00867255	68.786	1	79.659	0.00228334	79.659
Cellular Component	GO:0033178	3	proton-transporting two-sector ATPase complex, catalytic domain	6.69675e-05	A0A254TML5	144	K	V-type proton ATPase subunit C	ATCC64974_104020	SK(1)YTQYNQVK	2	-0.47019	5	3	1	208.845	1.09e-10	208.84	1	152.538	1.01e-06	152.54	1	155.263	8.73e-07	155.26
Cellular Component	GO:0033178	3	proton-transporting two-sector ATPase complex, catalytic domain	6.69675e-05	A0A254TML5	263	K	V-type proton ATPase subunit C	ATCC64974_104020	YIEGGK(1)EEER	2	3.1241	6	3	1	106.618	0.000491798	106.62	1	88.5961	0.00220693	88.596	1	99.2826	0.000703259	99.283
Cellular Component	GO:0031429	3	box H/ACA snoRNP complex	0.236735	A0A3F3R677	40	K	Uncharacterized protein	ATCC64974_8180	FSPDDK(1)YSR	2	-0.98543	3	3	1	76.2278	0.0067725	76.228	1	76.2819	0.00676043	76.282	1	76.2278	0.00646349	76.228
Cellular Component	GO:0031429	3	box H/ACA snoRNP complex	0.236735	A0A3F3RL52	120	K	PUA domain-containing protein	ATCC64974_65850	LVK(1)SQQGAGK	2	-0.37708	4	3	1	109.664	0.000416582	109.66	1	118.712	0.000193105	118.71	1	125.969	6.94e-05	125.97
Cellular Component	GO:0005775	5	vacuolar lumen	0.00108396	A0A254TSR5	327	K	DEAD/DEAH box helicase family protein	ATCC64974_57090	GNLMISTNGQK(1)R	2	0.60386	10	3	1	84.6051	2.92e-08	148.18	1	80.1699	3.79e-08	151.13	1	71.1757	2.17e-06	134.49
Cellular Component	GO:0005775	5	vacuolar lumen	0.00108396	A0A254TSR5	362	K	DEAD/DEAH box helicase family protein	ATCC64974_57090	SSK(1)GDCGFSHDVFTCGGFIR	3	-1.6025	4	3	1	99.8814	2.64e-06	99.881	1	89.6627	0.000141718	89.663	1	82.6349	0.000240612	82.635
Cellular Component	GO:0005775	5	vacuolar lumen	0.00108396	A0A254TSR5	359	K	DEAD/DEAH box helicase family protein	ATCC64974_57090	ASDDTVTLK(1)SSK	2	1.413	4	3	1	131.06	2.01e-06	131.06	1	139.781	9.44e-07	139.78	1	136.932	1.29e-06	136.93
Cellular Component	GO:0005775	5	vacuolar lumen	0.00108396	A0A254UDN3	231	K	Enoyl-(Acyl carrier protein) reductase family protein	ATCC64974_45980	K(1)ANLYAVK	2	0.054277	9	3	1	114.498	0.00227588	114.5	1	105.136	0.00345445	105.14	1	119.406	0.00165791	119.41
Cellular Component	GO:0005775	5	vacuolar lumen	0.00108396	A0A254UDN3	238	K	Enoyl-(Acyl carrier protein) reductase family protein	ATCC64974_45980	KANLYAVK(1)VLR	3	0.63281	20	3	1	86.4638	7.33e-07	157.96	1	80.2355	3.36e-07	165.58	1	84.1801	3.06e-05	138.08
Cellular Component	GO:0005775	5	vacuolar lumen	0.00108396	A0A254UDN3	278	K	Enoyl-(Acyl carrier protein) reductase family protein	ATCC64974_45980	GFK(1)GSVANMSLGGGK	2	0.4144	21	3	1	132.081	8.22e-10	132.08	1	124.62	8.65e-10	129.38	1	141.851	3.16e-10	141.85
Cellular Component	GO:0005775	5	vacuolar lumen	0.00108396	A0A254UDN3	224	K	Enoyl-(Acyl carrier protein) reductase family protein	ATCC64974_45980	TIPTNDEDLDGNGHGTHCSGTMAGK(1)K	4	-0.0039433	11	3	1	131.935	1.77e-10	131.94	1	125.387	2.53e-10	125.39	1	149.067	1.37e-15	149.07
Cellular Component	GO:0005775	5	vacuolar lumen	0.00108396	A0A254UDN3	199	K	Enoyl-(Acyl carrier protein) reductase family protein	ATCC64974_45980	ATWGK(1)TIPTNDEDLDGNGHGTHCSGTMAGK	4	-0.26328	7	3	1	88.9858	4.63e-06	88.986	1	99.3192	6.07e-08	99.319	1	65.2436	0.000955589	65.244
Cellular Component	GO:0005775	5	vacuolar lumen	0.00108396	A0A254UDN3	290	K	Enoyl-(Acyl carrier protein) reductase family protein	ATCC64974_45980	GSVANMSLGGGK(1)SK	2	-0.46423	26	3	1	175.009	5.26e-14	175.01	1	118.507	3.54e-14	178.67	1	127.322	4.72e-14	173.25
Cellular Component	GO:0005775	5	vacuolar lumen	0.00108396	A0A254TQA7	408	K	Polysaccharide deacetylase family protein	ATCC64974_51770	IALHQTPDDIK(1)NR	3	0.57268	4	3	1	92.1512	0.000165521	92.151	1	70.6796	0.00331437	70.68	1	92.6498	0.000154695	92.65
Cellular Component	GO:0005775	5	vacuolar lumen	0.00108396	A0A254TQA7	420	K	Polysaccharide deacetylase family protein	ATCC64974_51770	AVEIISPIVK(1)K	2	-0.17282	3	3	1	96.2294	0.000537811	96.229	1	75.8194	0.00307955	75.819	1	85.8127	0.00183505	85.813
Cellular Component	GO:0005775	5	vacuolar lumen	0.00108396	A0A254TQW1	152	K	Ctr copper transporter family protein	ATCC64974_53220	LIK(1)IDRPILR	3	-0.25594	3	3	1	104.221	0.000320159	104.22	1	97.8134	0.000528747	97.813	1	98.0402	0.000510201	98.04
Cellular Component	GO:0005775	5	vacuolar lumen	0.00108396	A0A254TQW1	203	K	Ctr copper transporter family protein	ATCC64974_53220	TGASEETDK(1)AAK	2	0.25749	3	3	1	162.486	1.2e-08	162.49	1	138.236	1.13e-06	138.24	1	133.321	1.73e-06	133.32
Cellular Component	GO:0005775	5	vacuolar lumen	0.00108396	A0A254TQW1	60	K	Ctr copper transporter family protein	ATCC64974_53220	PGGK(1)YYLTR	2	0.44777	4	3	1	72.434	0.0111899	72.434	1	90.827	0.00351668	90.827	1	90.827	0.00351668	90.827
Cellular Component	GO:0005775	5	vacuolar lumen	0.00108396	A0A254TQW1	413	K	Ctr copper transporter family protein	ATCC64974_53220	K(1)AGEDVGEK	2	-0.94712	3	3	1	69.3456	0.0208254	69.346	1	81.0165	0.00778716	81.017	1	76.302	0.00922242	76.302
Cellular Component	GO:0005775	5	vacuolar lumen	0.00108396	A0A254TQW1	212	K	Ctr copper transporter family protein	ATCC64974_53220	EANEDK(1)GDLSPLK	2	0.187	3	3	1	192.4	1.48e-14	192.4	1	154.233	1.45e-10	154.23	1	131.358	1.43e-08	131.36
Cellular Component	GO:0005775	5	vacuolar lumen	0.00108396	A0A254TQW1	39	K	Ctr copper transporter family protein	ATCC64974_53220	ELLAK(1)AGFQEIK	2	-1.0296	3	3	1	148.616	3.13e-08	148.62	1	141.581	7.24e-07	141.58	1	113.987	1.91e-05	113.99
Cellular Component	GO:0005775	5	vacuolar lumen	0.00108396	A0A3F3RKC3	157	K	ML domain-containing protein	ATCC64974_61590	DDK(1)HVTCLEAHNIEFK	3	-0.5369	6	3	1	160.548	4.72e-15	160.55	1	178.707	2.51e-18	178.71	1	225.109	2.56e-29	225.11
Cellular Component	GO:0005775	5	vacuolar lumen	0.00108396	A0A117DXE7	659	K	Aminopeptidase	ABL_02307	AHELGWEFSEK(1)DGHILQQFK	3	-1.5491	3	3	1	171.785	6.19e-22	171.79	1	110.326	1.47e-06	110.33	1	50.8699	0.00899894	50.87
Cellular Component	GO:0005775	5	vacuolar lumen	0.00108396	A0A3F3RPW1	467	K	Aminopeptidase	ATCC64974_79660	K(1)VGFPVVTVSENPSNSTIK	2	0.9002	3	3	1	98.5428	5.53e-05	98.543	1	113.515	3.42e-06	113.51	1	144.822	2.04e-10	144.82
Cellular Component	GO:0005775	5	vacuolar lumen	0.00108396	A0A3F3RPW1	857	K	Aminopeptidase	ATCC64974_79660	AK(1)VNWVK	2	0.13339	5	3	1	107.429	0.00681108	107.43	1	100.742	0.00830111	100.74	1	100.742	0.00830111	100.74
Cellular Component	GO:0005775	5	vacuolar lumen	0.00108396	A0A3F3RPW1	560	K	Aminopeptidase	ATCC64974_79660	LSK(1)LGEAAK	2	0.0089585	3	3	1	96.3419	0.00228678	96.342	1	83.499	0.00515092	83.499	1	83.8829	0.0050653	83.883
Cellular Component	GO:0005775	5	vacuolar lumen	0.00108396	A0A3F3RPW1	134	K	Aminopeptidase	ATCC64974_79660	SSYK(1)AADGQTK	2	0.038322	7	3	1	106.785	6.6e-05	106.79	1	105.133	7.19e-05	105.13	1	100.376	8.87e-05	100.38
Cellular Component	GO:0005775	5	vacuolar lumen	0.00108396	A0A3F3RPW1	303	K	Aminopeptidase	ATCC64974_79660	VVDVLLDEK(1)TSGAAR	3	-0.20967	9	3	1	104.954	6.12e-10	136.81	1	80.6319	3.67e-15	168.5	1	87.4472	1.05e-09	129.38
Cellular Component	GO:0005775	5	vacuolar lumen	0.00108396	A0A3F3RPW1	648	K	Aminopeptidase	ATCC64974_79660	SLVSHK(1)AHELGWEFSEK	3	0.31814	5	3	1	170.381	1.66e-16	170.38	1	190.23	1.97e-19	190.23	1	191.637	1.38e-19	191.64
Cellular Component	GO:0005775	5	vacuolar lumen	0.00108396	A0A3F3RPW1	739	K	Aminopeptidase	ATCC64974_79660	NAPTSDEK(1)TTALR	2	-0.0063248	12	3	1	113.253	3.2e-06	116.19	1	116.188	1.29e-08	132.97	1	116.188	1.49e-10	153.81
Cellular Component	GO:0005775	5	vacuolar lumen	0.00108396	A0A3F3RPW1	638	K	Aminopeptidase	ATCC64974_79660	DALK(1)AFQR	2	-0.84864	3	3	1	79.7126	0.0104417	79.713	1	73.2075	0.0153354	73.208	1	82.4258	0.00940081	82.426
Cellular Component	GO:0005775	5	vacuolar lumen	0.00108396	A0A3F3RPW1	515	K	Aminopeptidase	ATCC64974_79660	TK(1)NGIDEDTMLTER	2	0.57393	5	3	1	163.804	6.65e-11	163.8	1	178.026	4.46e-14	178.03	1	143.973	1.5e-09	143.97
Cellular Component	GO:0005775	5	vacuolar lumen	0.00108396	A0A254TUI7	152	K	Carboxypeptidase	ATCC64974_99660	KTDPGSLGIDPGVK(1)QYTGYLDDNENDK	3	-0.36644	3	3	1	96.6955	2.56e-24	189.86	1	94.8129	5.21e-17	158.1	1	93.4137	1.66e-33	217.93
Cellular Component	GO:0005775	5	vacuolar lumen	0.00108396	A0A3F3RBR7	421	K	Leukotriene A(4) hydrolase	ATCC64974_33040	GK(1)SLDSYEFK	2	0.06472	4	3	1	63.0734	0.0207072	63.073	1	69.6504	0.0120158	69.65	1	54.3433	0.0322439	54.343
Cellular Component	GO:0005775	5	vacuolar lumen	0.00108396	A0A3F3RBR7	595	K	Leukotriene A(4) hydrolase	ATCC64974_33040	EVAVATFEK(1)YK	2	0.73839	7	3	1	135.795	3.52e-06	135.8	1	95.6181	0.000449749	95.618	1	122.691	9.72e-06	122.69
Cellular Component	GO:0005775	5	vacuolar lumen	0.00108396	A0A3F3RBR7	190	K	Leukotriene A(4) hydrolase	ATCC64974_33040	SEGK(1)SLYQFHQR	3	-0.42971	4	3	1	99.4999	4.68e-05	99.5	1	56.0867	0.0122644	56.087	1	62.3383	0.00859845	62.338
Cellular Component	GO:0005775	5	vacuolar lumen	0.00108396	A0A3F3RBR7	610	K	Leukotriene A(4) hydrolase	ATCC64974_33040	AMVEK(1)DLFGK	2	-1.274	3	3	1	63.7341	0.0198341	63.734	1	64.82	0.0183991	64.82	1	89.1712	0.00212601	89.171
Cellular Component	GO:0005775	5	vacuolar lumen	0.00108396	A0A3F3RBR7	375	K	Leukotriene A(4) hydrolase	ATCC64974_33040	LITDLK(1)GK	2	0.24213	9	3	1	95.7414	2.24e-06	103.02	1	91.318	4.47e-10	131.56	1	91.318	3.41e-15	152.48
Cellular Component	GO:0005775	5	vacuolar lumen	0.00108396	A0A3F3RBR7	37	K	Leukotriene A(4) hydrolase	ATCC64974_33040	K(1)LVGNVIHK	2	0.054076	3	3	1	65.2243	0.0282318	65.224	1	80.6884	0.00788706	80.688	1	84.5222	0.00671993	84.522
Cellular Component	GO:0005775	5	vacuolar lumen	0.00108396	A0A3F3RBR7	186	K	Leukotriene A(4) hydrolase	ATCC64974_33040	DALGASK(1)SEGK	2	-1.7924	4	3	1	86.1144	0.00131676	86.114	1	60.0802	0.0231716	60.08	1	67.6563	0.0130321	67.656
Cellular Component	GO:0000274	4	mitochondrial proton-transporting ATP synthase, stator stalk	0.0173209	A0A254UCQ3	42	K	"ATP synthase subunit d, mitochondrial"	ATCC64974_31330	K(1)VQILSEQAQTVDFEHYR	3	0.37659	6	3	1	216.174	3.23e-29	216.17	1	195.773	2.87e-28	195.77	1	179.098	3.75e-22	179.1
Cellular Component	GO:0000274	4	mitochondrial proton-transporting ATP synthase, stator stalk	0.0173209	A0A254UCQ3	109	K	"ATP synthase subunit d, mitochondrial"	ATCC64974_31330	GK(1)VESELR	2	-0.60592	6	3	1	91.0686	0.0061924	91.069	1	109.714	0.00210834	109.71	1	109.714	0.00210834	109.71
Cellular Component	GO:0000274	4	mitochondrial proton-transporting ATP synthase, stator stalk	0.0173209	A0A254UCQ3	155	K	"ATP synthase subunit d, mitochondrial"	ATCC64974_31330	TASLVSK(1)GR	2	-0.21491	6	3	1	49.4889	0.0461556	49.489	1	77.1399	0.00656911	77.14	1	52.1672	0.0378713	52.167
Cellular Component	GO:0000274	4	mitochondrial proton-transporting ATP synthase, stator stalk	0.0173209	A0A254UCQ3	33	K	"ATP synthase subunit d, mitochondrial"	ATCC64974_31330	GQTAASLQAFK(1)K	2	-0.81378	3	3	1	112.727	2.91e-05	112.73	1	138.236	1.55e-06	138.24	1	134.99	2.09e-06	134.99
Cellular Component	GO:0000274	4	mitochondrial proton-transporting ATP synthase, stator stalk	0.0173209	A0A254UCQ3	63	K	"ATP synthase subunit d, mitochondrial"	ATCC64974_31330	VLK(1)NQAIVNEIENHFK	3	3.7934	4	3	1	235.712	1.01e-29	235.71	1	254.579	2.32e-36	254.58	1	195.197	8.24e-23	195.2
Cellular Component	GO:0000274	4	mitochondrial proton-transporting ATP synthase, stator stalk	0.0173209	A0A254UCQ3	164	K	"ATP synthase subunit d, mitochondrial"	ATCC64974_31330	WMPAGYK(1)ER	2	-1.7865	7	3	1	60.064	0.027475	60.064	1	68.8469	0.0159123	68.847	1	53.5969	0.0296681	57.532
Cellular Component	GO:0000274	4	mitochondrial proton-transporting ATP synthase, stator stalk	0.0173209	A0A254UCQ3	79	K	"ATP synthase subunit d, mitochondrial"	ATCC64974_31330	NFK(1)PATYDVSR	2	0.594	6	3	1	95.0939	0.000497576	95.094	1	95.0939	0.000497576	95.094	1	85.5216	0.00137084	85.522
Cellular Component	GO:0000274	4	mitochondrial proton-transporting ATP synthase, stator stalk	0.0173209	A0A3F3RLS5	123	K	Major Facilitator Superfamily protein	ATCC64974_67670	HK(1)DILNAAR	2	1.114	6	3	1	117.52	0.00061164	117.52	1	125.682	0.000276327	125.68	1	90.0503	0.00368989	90.05
Cellular Component	GO:0000274	4	mitochondrial proton-transporting ATP synthase, stator stalk	0.0173209	A0A3F3RLS5	185	K	Major Facilitator Superfamily protein	ATCC64974_67670	TALATEAK(1)QVLDSWVR	2	-0.29776	7	3	1	322.393	1.24e-62	322.39	1	307.996	3.12e-52	308	1	322.393	1.24e-62	322.39
Cellular Component	GO:0000274	4	mitochondrial proton-transporting ATP synthase, stator stalk	0.0173209	A0A3F3RLS5	216	K	Major Facilitator Superfamily protein	ATCC64974_67670	IQK(1)ELENPK	2	-0.082853	7	3	1	107.205	0.00116312	107.21	1	106.178	0.00121805	106.18	1	101.646	0.00146035	101.65
Cellular Component	GO:0000274	4	mitochondrial proton-transporting ATP synthase, stator stalk	0.0173209	A0A3F3RLS5	199	K	Major Facilitator Superfamily protein	ATCC64974_67670	YEGQVK(1)QR	2	0.052545	9	3	1	121.048	0.00106309	121.05	1	147.185	0.000314575	147.19	1	112.411	0.00185965	112.41
Cellular Component	GO:0000274	4	mitochondrial proton-transporting ATP synthase, stator stalk	0.0173209	A0A3F3RLS5	121	K	Major Facilitator Superfamily protein	ATCC64974_67670	EWAEGQVQK(1)HK	3	0.067469	5	3	1	99.2826	5.48e-05	99.283	1	92.5385	0.000346712	92.538	1	108.431	2.86e-05	108.43
Cellular Component	GO:0000274	4	mitochondrial proton-transporting ATP synthase, stator stalk	0.0173209	A0A254TSD0	81	K	Replication factor C subunit 5	ATCC64974_62590	ALASLGQTLK(1)ADR	2	0.57417	6	3	1	228.624	1.89e-23	228.62	1	245.149	9.39e-29	245.15	1	210.406	8.94e-19	210.41
Cellular Component	GO:0000274	4	mitochondrial proton-transporting ATP synthase, stator stalk	0.0173209	A0A254TSD0	173	K	Replication factor C subunit 5	ATCC64974_62590	LEK(1)AVSK	2	0.14237	3	3	1	76.6789	0.0261761	76.679	1	74.3009	0.0293356	74.301	1	80.4381	0.0232812	80.438
Cellular Component	GO:0000274	4	mitochondrial proton-transporting ATP synthase, stator stalk	0.0173209	A0A254TSD0	71	K	Replication factor C subunit 5	ATCC64974_62590	SANLDQTSK(1)ALASLGQTLK	2	0.36645	6	3	1	171.785	1.2e-21	171.79	1	73.4483	0.00112997	73.448	1	175.593	1.01e-21	175.59
Cellular Component	GO:0000274	4	mitochondrial proton-transporting ATP synthase, stator stalk	0.0173209	A0A254TSD0	216	K	Replication factor C subunit 5	ATCC64974_62590	TIDLSVSSK(1)IAK	2	0.091995	3	3	1	77.1846	0.00151129	77.185	1	120.528	7.87e-06	120.53	1	116.026	1.56e-05	116.03
Cellular Component	GO:0000274	4	mitochondrial proton-transporting ATP synthase, stator stalk	0.0173209	A0A254TSD0	177	K	Replication factor C subunit 5	ATCC64974_62590	AVSK(1)SEFSQGK	2	-0.0017404	10	3	1	108.984	5.82e-05	108.98	1	101.712	8.4e-05	101.71	1	125.97	6.48e-06	125.97
Cellular Component	GO:0000274	4	mitochondrial proton-transporting ATP synthase, stator stalk	0.0173209	A0A254TSD0	115	K	Replication factor C subunit 5	ATCC64974_62590	VAGADK(1)GDILK	2	-0.15208	9	3	1	135.987	3.47e-06	135.99	1	118.905	2.31e-05	118.9	1	124.423	6.95e-06	124.42
Cellular Component	GO:0000274	4	mitochondrial proton-transporting ATP synthase, stator stalk	0.0173209	A0A254TSD0	222	K	Replication factor C subunit 5	ATCC64974_62590	LNK(1)ALTDAL	2	-0.097557	9	3	1	80.4381	0.00583354	80.438	1	99.4417	0.00159548	99.442	1	76.2215	0.00677391	76.221
Cellular Component	GO:0000274	4	mitochondrial proton-transporting ATP synthase, stator stalk	0.0173209	A0A254TSD0	184	K	Replication factor C subunit 5	ATCC64974_62590	SEFSQGK(1)K	2	0.12419	10	3	1	129.466	0.000971	129.47	1	129.466	0.000971	129.47	1	128.607	0.000997234	128.61
Cellular Component	GO:0033177	3	proton-transporting two-sector ATPase complex, proton-transporting domain	0.119117	A0A254UCQ3	42	K	"ATP synthase subunit d, mitochondrial"	ATCC64974_31330	K(1)VQILSEQAQTVDFEHYR	3	0.37659	6	3	1	216.174	3.23e-29	216.17	1	195.773	2.87e-28	195.77	1	179.098	3.75e-22	179.1
Cellular Component	GO:0033177	3	proton-transporting two-sector ATPase complex, proton-transporting domain	0.119117	A0A254UCQ3	109	K	"ATP synthase subunit d, mitochondrial"	ATCC64974_31330	GK(1)VESELR	2	-0.60592	6	3	1	91.0686	0.0061924	91.069	1	109.714	0.00210834	109.71	1	109.714	0.00210834	109.71
Cellular Component	GO:0033177	3	proton-transporting two-sector ATPase complex, proton-transporting domain	0.119117	A0A254UCQ3	155	K	"ATP synthase subunit d, mitochondrial"	ATCC64974_31330	TASLVSK(1)GR	2	-0.21491	6	3	1	49.4889	0.0461556	49.489	1	77.1399	0.00656911	77.14	1	52.1672	0.0378713	52.167
Cellular Component	GO:0033177	3	proton-transporting two-sector ATPase complex, proton-transporting domain	0.119117	A0A254UCQ3	33	K	"ATP synthase subunit d, mitochondrial"	ATCC64974_31330	GQTAASLQAFK(1)K	2	-0.81378	3	3	1	112.727	2.91e-05	112.73	1	138.236	1.55e-06	138.24	1	134.99	2.09e-06	134.99
Cellular Component	GO:0033177	3	proton-transporting two-sector ATPase complex, proton-transporting domain	0.119117	A0A254UCQ3	63	K	"ATP synthase subunit d, mitochondrial"	ATCC64974_31330	VLK(1)NQAIVNEIENHFK	3	3.7934	4	3	1	235.712	1.01e-29	235.71	1	254.579	2.32e-36	254.58	1	195.197	8.24e-23	195.2
Cellular Component	GO:0033177	3	proton-transporting two-sector ATPase complex, proton-transporting domain	0.119117	A0A254UCQ3	164	K	"ATP synthase subunit d, mitochondrial"	ATCC64974_31330	WMPAGYK(1)ER	2	-1.7865	7	3	1	60.064	0.027475	60.064	1	68.8469	0.0159123	68.847	1	53.5969	0.0296681	57.532
Cellular Component	GO:0033177	3	proton-transporting two-sector ATPase complex, proton-transporting domain	0.119117	A0A254UCQ3	79	K	"ATP synthase subunit d, mitochondrial"	ATCC64974_31330	NFK(1)PATYDVSR	2	0.594	6	3	1	95.0939	0.000497576	95.094	1	95.0939	0.000497576	95.094	1	85.5216	0.00137084	85.522
Cellular Component	GO:0033177	3	proton-transporting two-sector ATPase complex, proton-transporting domain	0.119117	A0A254UG69	27	K	Pre-mRNA splicing Prp18-interacting factor family protein	ATCC64974_94160	IASPNAIGAAK(1)DAAR	2	-0.24957	6	3	1	144.289	1.73e-10	144.29	1	141.552	3.34e-10	141.55	1	144.289	1.73e-10	144.29
Cellular Component	GO:0033177	3	proton-transporting two-sector ATPase complex, proton-transporting domain	0.119117	A0A254UG69	51	K	Pre-mRNA splicing Prp18-interacting factor family protein	ATCC64974_94160	GAAPEVK(1)PTGIIGR	2	-0.1773	5	3	1	104.696	5.23e-06	104.7	1	134.043	5.79e-09	134.04	1	103.834	5.47e-06	103.83
Cellular Component	GO:0033177	3	proton-transporting two-sector ATPase complex, proton-transporting domain	0.119117	A0A3F3RLS5	123	K	Major Facilitator Superfamily protein	ATCC64974_67670	HK(1)DILNAAR	2	1.114	6	3	1	117.52	0.00061164	117.52	1	125.682	0.000276327	125.68	1	90.0503	0.00368989	90.05
Cellular Component	GO:0033177	3	proton-transporting two-sector ATPase complex, proton-transporting domain	0.119117	A0A3F3RLS5	185	K	Major Facilitator Superfamily protein	ATCC64974_67670	TALATEAK(1)QVLDSWVR	2	-0.29776	7	3	1	322.393	1.24e-62	322.39	1	307.996	3.12e-52	308	1	322.393	1.24e-62	322.39
Cellular Component	GO:0033177	3	proton-transporting two-sector ATPase complex, proton-transporting domain	0.119117	A0A3F3RLS5	216	K	Major Facilitator Superfamily protein	ATCC64974_67670	IQK(1)ELENPK	2	-0.082853	7	3	1	107.205	0.00116312	107.21	1	106.178	0.00121805	106.18	1	101.646	0.00146035	101.65
Cellular Component	GO:0033177	3	proton-transporting two-sector ATPase complex, proton-transporting domain	0.119117	A0A3F3RLS5	199	K	Major Facilitator Superfamily protein	ATCC64974_67670	YEGQVK(1)QR	2	0.052545	9	3	1	121.048	0.00106309	121.05	1	147.185	0.000314575	147.19	1	112.411	0.00185965	112.41
Cellular Component	GO:0033177	3	proton-transporting two-sector ATPase complex, proton-transporting domain	0.119117	A0A3F3RLS5	121	K	Major Facilitator Superfamily protein	ATCC64974_67670	EWAEGQVQK(1)HK	3	0.067469	5	3	1	99.2826	5.48e-05	99.283	1	92.5385	0.000346712	92.538	1	108.431	2.86e-05	108.43
Cellular Component	GO:0033177	3	proton-transporting two-sector ATPase complex, proton-transporting domain	0.119117	A0A254TSD0	81	K	Replication factor C subunit 5	ATCC64974_62590	ALASLGQTLK(1)ADR	2	0.57417	6	3	1	228.624	1.89e-23	228.62	1	245.149	9.39e-29	245.15	1	210.406	8.94e-19	210.41
Cellular Component	GO:0033177	3	proton-transporting two-sector ATPase complex, proton-transporting domain	0.119117	A0A254TSD0	173	K	Replication factor C subunit 5	ATCC64974_62590	LEK(1)AVSK	2	0.14237	3	3	1	76.6789	0.0261761	76.679	1	74.3009	0.0293356	74.301	1	80.4381	0.0232812	80.438
Cellular Component	GO:0033177	3	proton-transporting two-sector ATPase complex, proton-transporting domain	0.119117	A0A254TSD0	71	K	Replication factor C subunit 5	ATCC64974_62590	SANLDQTSK(1)ALASLGQTLK	2	0.36645	6	3	1	171.785	1.2e-21	171.79	1	73.4483	0.00112997	73.448	1	175.593	1.01e-21	175.59
Cellular Component	GO:0033177	3	proton-transporting two-sector ATPase complex, proton-transporting domain	0.119117	A0A254TSD0	216	K	Replication factor C subunit 5	ATCC64974_62590	TIDLSVSSK(1)IAK	2	0.091995	3	3	1	77.1846	0.00151129	77.185	1	120.528	7.87e-06	120.53	1	116.026	1.56e-05	116.03
Cellular Component	GO:0033177	3	proton-transporting two-sector ATPase complex, proton-transporting domain	0.119117	A0A254TSD0	177	K	Replication factor C subunit 5	ATCC64974_62590	AVSK(1)SEFSQGK	2	-0.0017404	10	3	1	108.984	5.82e-05	108.98	1	101.712	8.4e-05	101.71	1	125.97	6.48e-06	125.97
Cellular Component	GO:0033177	3	proton-transporting two-sector ATPase complex, proton-transporting domain	0.119117	A0A254TSD0	115	K	Replication factor C subunit 5	ATCC64974_62590	VAGADK(1)GDILK	2	-0.15208	9	3	1	135.987	3.47e-06	135.99	1	118.905	2.31e-05	118.9	1	124.423	6.95e-06	124.42
Cellular Component	GO:0033177	3	proton-transporting two-sector ATPase complex, proton-transporting domain	0.119117	A0A254TSD0	222	K	Replication factor C subunit 5	ATCC64974_62590	LNK(1)ALTDAL	2	-0.097557	9	3	1	80.4381	0.00583354	80.438	1	99.4417	0.00159548	99.442	1	76.2215	0.00677391	76.221
Cellular Component	GO:0033177	3	proton-transporting two-sector ATPase complex, proton-transporting domain	0.119117	A0A254TSD0	184	K	Replication factor C subunit 5	ATCC64974_62590	SEFSQGK(1)K	2	0.12419	10	3	1	129.466	0.000971	129.47	1	129.466	0.000971	129.47	1	128.607	0.000997234	128.61
Cellular Component	GO:0033177	3	proton-transporting two-sector ATPase complex, proton-transporting domain	0.119117	A0A254U043	333	K	V-type proton ATPase subunit a	ATCC64974_80580	AVYDTLNK(1)FSYDQAR	2	-0.70153	3	3	1	216.544	2.9e-23	216.54	1	209.556	1.2e-22	209.56	1	235.222	4.04e-29	235.22
Cellular Component	GO:0033177	3	proton-transporting two-sector ATPase complex, proton-transporting domain	0.119117	A0A254U043	125	K	V-type proton ATPase subunit a	ATCC64974_80580	IASLNDSYETLK(1)K	2	-0.95733	5	3	1	190.852	3.25e-14	190.85	1	208.275	1.53e-18	208.28	1	190.099	3.86e-14	190.1
Cellular Component	GO:0033177	3	proton-transporting two-sector ATPase complex, proton-transporting domain	0.119117	A0A254U043	325	K	V-type proton ATPase subunit a	ATCC64974_80580	EK(1)AVYDTLNK	2	-0.66044	5	3	1	117.831	0.000214845	117.83	1	118.598	0.000195901	118.6	1	88.5961	0.00220693	88.596
Cellular Component	GO:0033177	3	proton-transporting two-sector ATPase complex, proton-transporting domain	0.119117	A0A254U234	189	K	Spt20 family protein	ATCC64974_14740	MNIVGYK(1)GQPEHHGHH	3	0.081196	3	3	1	107.348	1.6e-06	107.35	1	97.7971	3.21e-05	97.797	1	109.835	1.35e-06	109.83
Cellular Component	GO:0033177	3	proton-transporting two-sector ATPase complex, proton-transporting domain	0.119117	A0A254U234	139	K	Spt20 family protein	ATCC64974_14740	NPAAFK(1)NSSFAPSNIIAR	2	0.40705	5	3	1	282.852	2.37e-51	282.85	1	266.287	2.73e-44	266.29	1	210.431	2.08e-28	210.43
Cellular Component	GO:0005947	4	mitochondrial alpha-ketoglutarate dehydrogenase complex	0.0173209	A0A254UGC9	274	K	Dihydrolipoyl dehydrogenase	ATCC64974_48070	ILQK(1)QGIK	2	0.10658	6	3	1	98.5231	0.00342508	98.523	1	110.807	0.00200752	110.81	1	101.327	0.00288179	101.33
Cellular Component	GO:0005947	4	mitochondrial alpha-ketoglutarate dehydrogenase complex	0.0173209	A0A254UGC9	74	K	Dihydrolipoyl dehydrogenase	ATCC64974_48070	AGQEGLK(1)TACIEK	2	0.34796	3	3	1	108.579	6.56e-06	108.58	1	136.331	9.88e-09	136.33	1	104.549	8.34e-06	104.55
Cellular Component	GO:0005947	4	mitochondrial alpha-ketoglutarate dehydrogenase complex	0.0173209	A0A254UGC9	436	K	Dihydrolipoyl dehydrogenase	ATCC64974_48070	AK(1)TNLETEGQVK	2	-0.15653	6	3	1	160.221	1.51e-08	160.22	1	163.507	1.06e-08	163.51	1	167.711	4.7e-09	167.71
Cellular Component	GO:0005947	4	mitochondrial alpha-ketoglutarate dehydrogenase complex	0.0173209	A0A254UGC9	134	K	Dihydrolipoyl dehydrogenase	ATCC64974_48070	AK(1)DTSVEGLTK	2	-0.16717	8	3	1	114.721	3.79e-05	114.72	1	117.792	2.71e-05	117.79	1	107.088	6.49e-05	107.09
Cellular Component	GO:0005947	4	mitochondrial alpha-ketoglutarate dehydrogenase complex	0.0173209	A0A254UGC9	287	K	Dihydrolipoyl dehydrogenase	ATCC64974_48070	VTK(1)GDDSGATVALSVEAAK	2	0.34887	3	3	1	200.994	2.48e-28	200.99	1	223.536	1.57e-34	223.54	1	213.502	7.34e-29	213.5
Cellular Component	GO:0005947	4	mitochondrial alpha-ketoglutarate dehydrogenase complex	0.0173209	A0A254UGC9	80	K	Dihydrolipoyl dehydrogenase	ATCC64974_48070	TACIEK(1)R	2	-0.068359	7	3	1	86.7939	0.0250992	86.794	1	113.889	0.007333	113.89	1	120.621	0.00528543	120.62
Cellular Component	GO:0005947	4	mitochondrial alpha-ketoglutarate dehydrogenase complex	0.0173209	A0A254UGC9	158	K	Dihydrolipoyl dehydrogenase	ATCC64974_48070	NGVDYIK(1)GTGALVDQNTVK	2	0.6511	5	3	1	185.093	1.38e-21	185.09	1	172.304	3.17e-21	172.3	1	139.11	1.36e-09	139.11
Cellular Component	GO:0005947	4	mitochondrial alpha-ketoglutarate dehydrogenase complex	0.0173209	A0A254UGC9	421	K	Dihydrolipoyl dehydrogenase	ATCC64974_48070	AAGIK(1)YR	2	-0.50349	8	3	1	73.0388	0.0315059	73.039	1	76.8465	0.026047	76.847	1	89.6734	0.0161691	89.673
Cellular Component	GO:0005947	4	mitochondrial alpha-ketoglutarate dehydrogenase complex	0.0173209	A0A254UGC9	510	K	Dihydrolipoyl dehydrogenase	ATCC64974_48070	EAAMATYSK(1)AIHF	2	-1.0898	7	3	1	172.127	1.34e-13	172.13	1	190.531	2.57e-14	190.53	1	182.348	7.37e-14	182.35
Cellular Component	GO:0005947	4	mitochondrial alpha-ketoglutarate dehydrogenase complex	0.0173209	A0A254UGC9	352	K	Dihydrolipoyl dehydrogenase	ATCC64974_48070	TK(1)IPNIR	2	-0.38645	6	3	1	68.0807	0.0400315	68.081	1	68.7868	0.0388173	68.787	1	58.782	0.0560211	58.782
Cellular Component	GO:0005947	4	mitochondrial alpha-ketoglutarate dehydrogenase complex	0.0173209	A0A254UGC9	337	K	Dihydrolipoyl dehydrogenase	ATCC64974_48070	RPYTEGLNLESVGVEK(1)DER	3	-0.25834	10	3	1	186.559	2.53e-22	186.56	1	170.995	1.69e-17	171	1	205.002	1.12e-28	205
Cellular Component	GO:0005947	4	mitochondrial alpha-ketoglutarate dehydrogenase complex	0.0173209	A0A254UGC9	151	K	Dihydrolipoyl dehydrogenase	ATCC64974_48070	K(1)NGVDYIK	2	1.3335	7	3	1	92.0512	0.013278	98.044	1	120.989	0.00958919	120.99	1	97.5653	0.0339258	97.565
Cellular Component	GO:0005947	4	mitochondrial alpha-ketoglutarate dehydrogenase complex	0.0173209	A0A254UGC9	270	K	Dihydrolipoyl dehydrogenase	ATCC64974_48070	QAQK(1)ILQK	2	0.33177	3	3	1	114.649	0.00165324	114.65	1	62.5727	0.0300042	62.573	1	53.8781	0.0419968	53.878
Cellular Component	GO:0005947	4	mitochondrial alpha-ketoglutarate dehydrogenase complex	0.0173209	A0A254UGC9	150	K	Dihydrolipoyl dehydrogenase	ATCC64974_48070	GIEFLFK(1)K	2	-0.35407	8	3	1	73.2601	0.0208351	73.26	1	73.2601	0.0208351	73.26	1	73.2601	0.0208351	73.26
Cellular Component	GO:0005947	4	mitochondrial alpha-ketoglutarate dehydrogenase complex	0.0173209	A0A254UP05	457	K	Lipoyl-binding domain-containing protein	ATCC64974_95780	VK(1)EYIEDPR	2	0.44472	9	3	1	120.062	0.000475745	120.06	1	120.062	0.000475745	120.06	1	119.274	0.000517849	119.27
Cellular Component	GO:0005947	4	mitochondrial alpha-ketoglutarate dehydrogenase complex	0.0173209	A0A254UP05	166	K	Lipoyl-binding domain-containing protein	ATCC64974_95780	LELGGAPETK(1)K	2	-1.1335	7	3	1	83.1372	0.00216824	83.137	1	86.4628	0.00175409	86.463	1	86.9106	0.00169832	86.911
Cellular Component	GO:0005947	4	mitochondrial alpha-ketoglutarate dehydrogenase complex	0.0173209	A0A254UP05	182	K	Lipoyl-binding domain-containing protein	ATCC64974_95780	KEDATEKPAAPAAADK(1)PTASEPEKPK	4	0.77516	3	3	0.999988	49.2884	2.72e-12	145.34	0.999998	59.6621	1.19e-07	108.44	0.999923	41.5578	1.53e-07	104.14
Cellular Component	GO:0005947	4	mitochondrial alpha-ketoglutarate dehydrogenase complex	0.0173209	A0A254UP05	419	K	Lipoyl-binding domain-containing protein	ATCC64974_95780	DK(1)PVAVNGK	2	-0.42443	6	3	1	66.6919	0.0303785	66.692	1	55.0637	0.034058	55.064	1	64.7115	0.0233254	64.711
Cellular Component	GO:0005947	4	mitochondrial alpha-ketoglutarate dehydrogenase complex	0.0173209	A0A254UP05	369	K	Lipoyl-binding domain-containing protein	ATCC64974_95780	AIADLGK(1)K	2	-0.062598	7	3	1	71.5012	0.0134052	81.296	1	82.4525	0.0128193	82.452	1	94.1145	0.00690959	94.114
Cellular Component	GO:0005947	4	mitochondrial alpha-ketoglutarate dehydrogenase complex	0.0173209	A0A254UP05	282	K	Lipoyl-binding domain-containing protein	ATCC64974_95780	LYK(1)DDVLK	2	0.1186	6	3	1	95.5016	0.00454673	95.502	1	107.574	0.00230567	107.57	1	111.947	0.00190242	111.95
Cellular Component	GO:0005947	4	mitochondrial alpha-ketoglutarate dehydrogenase complex	0.0173209	A0A254UP05	105	K	Lipoyl-binding domain-containing protein	ATCC64974_95780	QFSK(1)QIGDYVER	2	-1.6979	6	3	1	168.759	6e-10	170.66	1	203.883	1.13e-14	203.88	1	168.759	1.41e-11	177.81
Cellular Component	GO:0005947	4	mitochondrial alpha-ketoglutarate dehydrogenase complex	0.0173209	A0A254TZZ8	578	K	Glycerol kinase	ATCC64974_80240	LIEEGTFTK(1)EDIDEHK	3	-0.1588	12	3	1	176.235	2.9e-18	176.23	1	141.552	1.64e-10	141.55	1	157.682	6.01e-15	157.68
Cellular Component	GO:0005947	4	mitochondrial alpha-ketoglutarate dehydrogenase complex	0.0173209	A0A254TZZ8	1030	K	Glycerol kinase	ATCC64974_80240	APSASVATGLK(1)SVHLK	2	0.043355	9	3	1	41.9382	2.89e-18	176.25	1	86.5391	7.35e-18	172.42	1	61.7426	4.39e-10	132.05
Cellular Component	GO:0005947	4	mitochondrial alpha-ketoglutarate dehydrogenase complex	0.0173209	A0A254TZZ8	646	K	Glycerol kinase	ATCC64974_80240	DVADK(1)ISGGGSPEGFTLHK	3	-0.41008	5	3	1	89.0114	0.000175136	89.011	1	96.3792	2.23e-06	104.84	1	105.594	2.14e-06	105.59
Cellular Component	GO:0005947	4	mitochondrial alpha-ketoglutarate dehydrogenase complex	0.0173209	A0A254TZZ8	412	K	Glycerol kinase	ATCC64974_80240	VQLSLVANPSHLEAEDPVVLGK(1)TR	3	-0.36849	6	3	1	224.526	1.42e-41	224.53	1	193.529	2.61e-24	193.53	1	178.465	3.1e-23	178.46
Cellular Component	GO:0005947	4	mitochondrial alpha-ketoglutarate dehydrogenase complex	0.0173209	A0A254TZZ8	565	K	Glycerol kinase	ATCC64974_80240	SQLDK(1)YVNK	2	0.33809	5	3	1	59.0674	0.00683948	74.6	1	79.1482	0.00120733	108.15	1	118.209	0.000472903	118.21
Cellular Component	GO:0005947	4	mitochondrial alpha-ketoglutarate dehydrogenase complex	0.0173209	A0A254TZZ8	600	K	Glycerol kinase	ATCC64974_80240	SK(1)DYQPTSK	2	-0.067097	4	3	1	158.79	4.35e-05	158.79	1	164.971	2.75e-05	164.97	1	128.811	0.000246861	128.81
Cellular Component	GO:0005947	4	mitochondrial alpha-ketoglutarate dehydrogenase complex	0.0173209	A0A254TZZ8	923	K	Glycerol kinase	ATCC64974_80240	EIDEPEK(1)IER	2	0.46972	6	3	1	123.957	7.58e-05	123.96	1	146.107	4.89e-06	146.11	1	121.36	0.000127679	121.36
Cellular Component	GO:0005947	4	mitochondrial alpha-ketoglutarate dehydrogenase complex	0.0173209	A0A254TZZ8	585	K	Glycerol kinase	ATCC64974_80240	EDIDEHK(1)K	3	0.35308	36	3	1	59.3497	0.000340129	153.08	1	79.474	6.66e-05	172.21	1	68.2235	0.000340129	153.08
Cellular Component	GO:0005947	4	mitochondrial alpha-ketoglutarate dehydrogenase complex	0.0173209	A0A254TZZ8	277	K	Glycerol kinase	ATCC64974_80240	YSVDDK(1)R	2	-0.37692	13	3	1	92.1869	0.00924772	107.59	1	100.188	0.0103691	103.91	1	123.69	0.0044222	123.69
Cellular Component	GO:0005947	4	mitochondrial alpha-ketoglutarate dehydrogenase complex	0.0173209	A0A254TZZ8	172	K	Glycerol kinase	ATCC64974_80240	AK(1)IDPLGIR	2	0.94837	4	3	1	89.0288	0.00391769	89.029	1	79.9855	0.00593448	79.986	1	77.1917	0.00655754	77.192
Cellular Component	GO:0005947	4	mitochondrial alpha-ketoglutarate dehydrogenase complex	0.0173209	A0A254TZZ8	191	K	Glycerol kinase	ATCC64974_80240	GEAEAFGYNK(0.187)PK(0.813)ELELDHYGFTER	4	-2.6604	3	3	0.800732	6.0405	1.96e-05	91.416	0.795388	5.89647	1.66e-08	122.34	0.813197	6.38811	2.22e-07	109.41
Cellular Component	GO:0005947	4	mitochondrial alpha-ketoglutarate dehydrogenase complex	0.0173209	A0A254TZZ8	560	K	Glycerol kinase	ATCC64974_80240	IAQQK(1)SQLDK	2	0.052068	7	3	1	160.978	5.76e-07	160.98	1	147.909	1.26e-06	147.91	1	147.623	1.27e-06	147.62
Cellular Component	GO:0005947	4	mitochondrial alpha-ketoglutarate dehydrogenase complex	0.0173209	A0A254TZZ8	329	K	Glycerol kinase	ATCC64974_80240	SVDYGIK(1)DIVIGMPHR	3	-0.56993	15	3	1	147.829	1.04e-14	147.83	1	99.0555	1.95e-10	140.49	1	107.825	1.55e-06	107.82
Cellular Component	GO:0005947	4	mitochondrial alpha-ketoglutarate dehydrogenase complex	0.0173209	A0A254TZZ8	876	K	Glycerol kinase	ATCC64974_80240	K(1)PLVIFFSK	2	0.066796	3	3	1	113.926	0.00109722	113.93	1	63.6941	0.0309819	63.694	1	69.6716	0.0202393	69.672
Cellular Component	GO:0016281	2	eukaryotic translation initiation factor 4F complex	0.0759821	A0A254UGZ6	203	K	SMP-30/Gluconolaconase/LRE-like region family protein	ATCC64974_40070	TPAQGK(1)EILENIGR	2	0.11134	3	3	1	209.556	4.44e-19	209.56	1	197.471	1.03e-18	197.47	1	242.412	1.18e-25	242.41
Cellular Component	GO:0016281	2	eukaryotic translation initiation factor 4F complex	0.0759821	A0A254UGZ6	188	K	SMP-30/Gluconolaconase/LRE-like region family protein	ATCC64974_40070	TVGK(1)SIPGDK	2	0.046472	3	3	1	68.5357	0.0111255	68.536	1	51.2862	0.0375811	51.286	1	85.8127	0.00379746	85.813
Cellular Component	GO:0016281	2	eukaryotic translation initiation factor 4F complex	0.0759821	A0A254UGZ6	220	K	SMP-30/Gluconolaconase/LRE-like region family protein	ATCC64974_40070	LK(1)EADAVEFSGHTDSAHSGSTR	4	0.72132	9	3	1	99.0784	4.77e-06	99.078	1	116.739	3.87e-07	116.74	1	158.374	1.18e-15	158.37
Cellular Component	GO:0016281	2	eukaryotic translation initiation factor 4F complex	0.0759821	A0A505HWW0	147	K	AdoMet dependent proline di-methyltransferase family protein	CAN33_0014375	TSIAEPPK(1)ER	2	0.1457	6	3	1	123.749	7.65e-05	123.75	1	130.982	5.33e-05	130.98	1	119.528	0.000172928	119.53
Cellular Component	GO:0016281	2	eukaryotic translation initiation factor 4F complex	0.0759821	A0A505HWW0	124	K	AdoMet dependent proline di-methyltransferase family protein	CAN33_0014375	K(1)ALDLSGATLQGR	2	3.0164	4	3	1	175.009	1.59e-13	175.01	1	127.322	2.44e-08	127.32	1	86.2142	0.000847071	86.214
Cellular Component	GO:0016281	2	eukaryotic translation initiation factor 4F complex	0.0759821	A0A505HWW0	123	K	AdoMet dependent proline di-methyltransferase family protein	CAN33_0014375	GFGYVEFETVDGLK(1)K	2	1.1782	5	3	1	117.081	1.32e-06	117.08	1	136.327	1.43e-17	176.87	1	157.865	2.56e-14	157.86
Cellular Component	GO:0016281	2	eukaryotic translation initiation factor 4F complex	0.0759821	A0A505HWW0	152	K	AdoMet dependent proline di-methyltransferase family protein	CAN33_0014375	DVK(1)EFDWTR	2	-0.15562	4	3	1	94.6921	0.0026547	94.692	1	110.382	0.000993303	110.38	1	102.524	0.00141344	102.52
Cellular Component	GO:0016281	2	eukaryotic translation initiation factor 4F complex	0.0759821	A0A505HWW0	202	K	AdoMet dependent proline di-methyltransferase family protein	CAN33_0014375	NFESDGK(1)FR	2	0.92974	12	3	1	90.6956	0.00354598	90.696	1	125.713	0.000276037	125.71	1	109.439	0.00104371	109.44
Cellular Component	GO:0016281	2	eukaryotic translation initiation factor 4F complex	0.0759821	A0A100IUF1	92	K	ATP-dependent RNA helicase eIF4A	ABL_10125	IDQELK(1)ACQALIVAPTR	3	0.30913	5	3	1	143.566	2.31e-10	143.57	1	166.472	2.31e-15	166.47	1	86.7997	2.89e-06	100.27
Cellular Component	GO:0016281	2	eukaryotic translation initiation factor 4F complex	0.0759821	A0A100IUF1	308	K	ATP-dependent RNA helicase eIF4A	ABL_10125	DVIMK(1)EFR	2	-0.24228	29	3	1	123.72	0.000839955	123.72	1	118.334	0.00129864	118.33	1	102.514	0.000669119	124.98
Cellular Component	GO:0016281	2	eukaryotic translation initiation factor 4F complex	0.0759821	A0A100IUF1	276	K	ATP-dependent RNA helicase eIF4A	ABL_10125	K(1)VDWLTDK	2	-2.989	5	3	1	97.9655	0.00495809	97.965	1	100.569	0.00402936	100.57	1	92.7319	0.00761024	92.732
Cellular Component	GO:0016281	2	eukaryotic translation initiation factor 4F complex	0.0759821	A0A100IUF1	283	K	ATP-dependent RNA helicase eIF4A	ABL_10125	VDWLTDK(1)LTAR	2	-0.68767	12	3	1	124.893	6.8e-06	124.89	1	107.088	1.86e-05	107.09	1	128.363	5.76e-06	128.36
Cellular Component	GO:0016281	2	eukaryotic translation initiation factor 4F complex	0.0759821	A0A100IUF1	57	K	ATP-dependent RNA helicase eIF4A	ABL_10125	AIK(1)PIIAGHDVIAQAQSGTGK	3	-0.2644	6	3	1	118.319	4.56e-07	118.32	1	101.6	1.96e-06	101.6	1	107.78	1.4e-06	107.78
Cellular Component	GO:0016281	2	eukaryotic translation initiation factor 4F complex	0.0759821	A0A100IUF1	164	K	ATP-dependent RNA helicase eIF4A	ABL_10125	VLK(1)TDQMK	2	1.2586	17	3	1	111.947	0.00190242	111.95	1	103.833	0.0021923	103.83	1	103.739	0.00265938	103.74
Cellular Component	GO:0016281	2	eukaryotic translation initiation factor 4F complex	0.0759821	A0A100IUF1	230	K	ATP-dependent RNA helicase eIF4A	ABL_10125	K(1)QELTLEGIK	2	0.5116	4	3	1	150.094	1.56e-06	150.09	1	128.88	8.2e-05	128.88	1	125.72	9.58e-05	125.72
Cellular Component	GO:0033202	4	DNA helicase complex	0.0704402	A0A3F3RBR0	315	K	Uncharacterized protein	ATCC64974_32290	MQK(1)EITALAPSSMK	2	0.11348	6	3	1	134.374	4.65e-09	134.37	1	91.789	2.07e-15	193.97	1	201.725	8.21e-19	201.72
Cellular Component	GO:0033202	4	DNA helicase complex	0.0704402	A0A3F3RBR0	50	K	Uncharacterized protein	ATCC64974_32290	HHGIMIGMGQK(1)DSYVGDEAQSK	3	0.23151	24	3	1	160.274	1.01e-15	160.27	1	146.782	9.12e-18	146.78	1	136.811	6.5e-13	136.81
Cellular Component	GO:0033202	4	DNA helicase complex	0.0704402	A0A3F3RBR0	291	K	Uncharacterized protein	ATCC64974_32290	K(1)DLYGNIVMSGGTTMYPGISDR	3	-1.0701	4	3	1	58.812	7.02e-06	111.11	1	118.079	8.29e-10	118.08	1	114.189	5.26e-06	114.19
Cellular Component	GO:0033202	4	DNA helicase complex	0.0704402	A0A3F3RBR0	328	K	Uncharacterized protein	ATCC64974_32290	VK(1)IIAPPER	2	-0.27134	6	3	1	96.3419	0.00228678	96.342	1	94.3092	0.0027401	94.309	1	96.3419	0.00228678	96.342
Cellular Component	GO:0033202	4	DNA helicase complex	0.0704402	A0A3F3RBR0	326	K	Uncharacterized protein	ATCC64974_32290	EITALAPSSMK(1)VK	2	2.3842	7	3	1	86.5922	5.25e-06	109	1	85.5355	7.86e-05	97.69	1	92.2953	0.000342242	92.295
Cellular Component	GO:0033202	4	DNA helicase complex	0.0704402	A0A3F3RBR0	61	K	Uncharacterized protein	ATCC64974_32290	DSYVGDEAQSK(1)R	2	-1.412	26	3	1	154.281	3.19e-08	154.28	1	160.857	6.42e-09	167.71	1	140.001	1.25e-06	140
Cellular Component	GO:0033202	4	DNA helicase complex	0.0704402	A0A3F3RBR0	113	K	Uncharacterized protein	ATCC64974_32290	VAPEEHPVLLTEAPINPK(1)SNR	3	0.21876	12	3	1	137.983	2.16e-10	137.98	1	95.6224	4.54e-05	95.622	1	133.159	3.28e-10	133.16
Cellular Component	GO:0033202	4	DNA helicase complex	0.0704402	A0A254TY54	8	K	RuvB-like helicase	ATCC64974_81070	VQISEVK(1)GNSR	2	0.7621	3	3	1	84.3093	0.00148143	84.309	1	93.3363	0.000657919	93.336	1	96.7446	0.000346985	96.745
Cellular Component	GO:0033202	4	DNA helicase complex	0.0704402	A0A254TY54	401	K	RuvB-like helicase	ATCC64974_81070	VAEHGSK(1)VSLR	3	-0.93371	4	3	1	80.8706	0.000851787	80.871	1	96.7446	0.0011991	96.745	1	101.712	3.98e-05	101.71
Cellular Component	GO:0033202	4	DNA helicase complex	0.0704402	A0A254TY54	455	K	RuvB-like helicase	ATCC64974_81070	SATIVNQDSEK(1)YLK	2	0.31503	5	3	1	157.865	5.13e-11	157.86	1	175.294	5.18e-14	175.29	1	155.386	6.09e-11	155.39
Cellular Component	GO:0033202	4	DNA helicase complex	0.0704402	A0A254TY54	23	K	RuvB-like helicase	ATCC64974_81070	TAAHTHIK(1)GLGLR	3	-1.0206	3	3	1	66.7076	0.00552304	66.708	1	79.8861	0.000431848	79.886	1	129.368	7.62e-09	129.37
Cellular Component	GO:0033202	4	DNA helicase complex	0.0704402	A0A3F3RLM1	86	K	Eukaryotic translation initiation factor 6	ATCC64974_65510	K(1)TTDIDEWDQK	2	-1.7963	3	3	1	190.784	1.15e-11	190.78	1	152.467	8.72e-08	152.47	1	115.574	4.77e-05	115.57
Cellular Component	GO:0033202	4	DNA helicase complex	0.0704402	A0A505HRZ5	173	K	Phosducin family protein	CAN33_0038935	EAFEK(1)AQK	2	0.0852	4	3	1	78.1916	0.0109726	78.192	1	79.7126	0.010408	79.713	1	73.2075	0.0153354	73.208
Cellular Component	GO:0033202	4	DNA helicase complex	0.0704402	A0A505HRZ5	168	K	Phosducin family protein	CAN33_0038935	FANSDNANLFK(1)EAFEK	2	-1.0553	3	3	1	215.151	2.66e-23	215.15	1	211.291	5.5e-23	211.29	1	191.358	1.16e-18	191.36
Cellular Component	GO:0033202	4	DNA helicase complex	0.0704402	A0A124BYP4	402	K	Ran-specific GTPase-activating protein 1	ABL_08867	SVDMDK(1)LADGLQR	2	0.067956	5	3	1	137.625	8.73e-09	137.62	1	155.663	1.33e-10	155.66	1	118.24	8.94e-14	179.67
Cellular Component	GO:0033202	4	DNA helicase complex	0.0704402	A0A124BYP4	123	K	Ran-specific GTPase-activating protein 1	ABL_08867	VETK(1)TNEELEEQTFK	2	-0.16827	3	3	1	221.589	1.15e-28	221.59	1	263.556	2.12e-36	263.56	1	221.589	1.15e-28	221.59
Cellular Component	GO:0033202	4	DNA helicase complex	0.0704402	A0A124BYP4	119	K	Ran-specific GTPase-activating protein 1	ABL_08867	LTEK(1)VETK	2	0.31756	3	3	1	130.748	0.000682612	130.75	1	117.89	0.00135439	117.89	1	117.89	0.00135439	117.89
Cellular Component	GO:0033202	4	DNA helicase complex	0.0704402	A0A124BYP4	304	K	Ran-specific GTPase-activating protein 1	ABL_08867	AIQTFK(1)NPPFR	2	1.2627	5	3	1	170.521	1.95e-09	170.52	1	157.378	4.71e-08	157.38	1	190.574	8.84e-12	190.57
Cellular Component	GO:0033202	4	DNA helicase complex	0.0704402	A0A124BYP4	73	K	Ran-specific GTPase-activating protein 1	ABL_08867	TTDSVFSMFGGGPK(1)K	2	1.7723	3	3	1	97.2033	0.00010211	97.203	1	52.5991	0.0385131	52.599	1	150.111	4.06e-14	150.11
Cellular Component	GO:0033202	4	DNA helicase complex	0.0704402	A0A124BYP4	396	K	Ran-specific GTPase-activating protein 1	ABL_08867	TEK(1)SVDMDK	2	0.18614	3	3	1	85.3546	0.0047371	85.355	1	96.3419	0.00228678	96.342	1	90.827	0.00351668	90.827
Cellular Component	GO:0033202	4	DNA helicase complex	0.0704402	A0A254TYQ5	50	K	RuvB-like helicase	ATCC64974_18720	ASSQGLVGQEK(1)AR	2	0.54613	6	3	1	145.614	1.64e-09	145.61	1	111.593	5.23e-06	111.59	1	125.293	1.97e-08	125.29
Cellular Component	GO:0033202	4	DNA helicase complex	0.0704402	A0A254TYQ5	182	K	RuvB-like helicase	ATCC64974_18720	MIDSMTK(1)ER	2	1.5032	3	3	1	93.5557	0.00290813	93.556	1	104.048	0.00133195	104.05	1	104.048	0.00133195	104.05
Cellular Component	GO:0033202	4	DNA helicase complex	0.0704402	A0A254TYQ5	234	K	RuvB-like helicase	ATCC64974_18720	K(1)EIVHTVSLHEIDVINSR	4	-0.12228	3	3	1	120.317	4.17e-07	120.32	1	216.647	2.64e-29	216.65	1	182.821	2.58e-22	182.82
Cellular Component	GO:0033202	4	DNA helicase complex	0.0704402	A0A254TYQ5	417	K	RuvB-like helicase	ATCC64974_18720	AK(1)EVSIDDVQR	2	0.52325	4	3	1	96.8199	0.000340108	96.82	1	85.5541	0.00136787	85.554	1	100.376	8.87e-05	100.38
Cellular Component	GO:0033202	4	DNA helicase complex	0.0704402	A0A254TYQ5	12	K	RuvB-like helicase	ATCC64974_18720	AAPISTVAETK(1)ELR	2	3.624	3	3	1	148.476	5.78e-11	148.48	1	87.4472	0.000298889	87.447	1	132.31	4.31e-09	132.31
Cellular Component	GO:0033202	4	DNA helicase complex	0.0704402	A0A3F3RGL8	341	K	Indigoidine synthase A like family protein	ATCC64974_50990	YK(1)VVESLFDAK	2	-0.62017	3	3	1	98.1049	0.000222882	98.105	1	111.63	0.00100788	111.63	1	111.63	4.89e-05	111.63
Cellular Component	GO:0033202	4	DNA helicase complex	0.0704402	A0A3F3RYV1	19	K	Uncharacterized protein	ATCC64974_110180	LVTEQHIVNK(1)DSGVEGFPLR	3	-0.59929	4	3	1	195.529	3.83e-29	195.53	1	199.732	3.13e-29	199.73	1	202.861	2.62e-29	202.86
Cellular Component	GO:0018444	2	translation release factor complex	0.120882	A0A3F3RL65	64	K	eRF1_1 domain-containing protein	ATCC64974_65890	MLAEEFGTASNIK(1)SR	2	-0.41747	6	3	1	174.617	1.18e-17	174.62	1	150.051	7.74e-18	181.58	1	119.446	4.99e-07	119.45
Cellular Component	GO:0018444	2	translation release factor complex	0.120882	A0A3F3RL65	250	K	eRF1_1 domain-containing protein	ATCC64974_65890	LQAK(1)VIK	2	0.098075	6	3	1	97.6019	0.0100633	97.602	1	88.0288	0.0174356	88.029	1	94.2618	0.0126355	94.262
Cellular Component	GO:0018444	2	translation release factor complex	0.120882	A0A3F3RL65	335	K	eRF1_1 domain-containing protein	ATCC64974_65890	HVLK(1)SSSGSDVVIHTTK	3	-1.3568	4	3	1	229.399	5.22e-30	229.4	1	208.134	1e-23	208.13	1	205.062	1.3e-23	205.06
Cellular Component	GO:0018444	2	translation release factor complex	0.120882	A0A3F3RL65	290	K	eRF1_1 domain-containing protein	ATCC64974_65890	LIGK(1)YFEEISQDTGK	2	0.50733	3	3	1	133.249	2.76e-10	133.25	1	152.338	2.66e-14	152.34	1	111.643	1.8e-06	111.64
Cellular Component	GO:0018444	2	translation release factor complex	0.120882	A0A3F3RT05	615	K	Tr-type G domain-containing protein	ATCC64974_90520	TFEAK(1)IR	2	-0.67615	3	3	1	89.5498	0.0162643	89.55	1	89.5498	0.0162643	89.55	1	89.5498	0.0162643	89.55
Cellular Component	GO:0018444	2	translation release factor complex	0.120882	A0A3F3RT05	545	K	Tr-type G domain-containing protein	ATCC64974_90520	IESGVLK(1)K	2	-0.50305	3	3	1	89.3546	0.00932165	89.355	1	81.6423	0.0132299	81.642	1	91.8534	0.00805542	91.853
Cellular Component	GO:0018444	2	translation release factor complex	0.120882	A0A3F3RT05	360	K	Tr-type G domain-containing protein	ATCC64974_90520	AHFQLPVK(1)GADGSTITR	3	-0.85421	4	3	1	101.896	2.69e-06	101.9	1	127.834	5.8e-10	127.83	1	124.675	6.75e-10	124.68
Cellular Component	GO:0018444	2	translation release factor complex	0.120882	A0A3F3RT05	468	K	Tr-type G domain-containing protein	ATCC64974_90520	YLENLGYK(1)K	2	-0.19115	6	3	1	138.975	0.000206301	138.98	1	99.6876	0.00213644	99.688	1	126.067	0.000372253	126.07
Cellular Component	GO:0018444	2	translation release factor complex	0.120882	A0A3F3RT05	210	K	Tr-type G domain-containing protein	ATCC64974_90520	VTASK(1)AIEK	2	0.78503	3	3	1	98.044	0.00190719	98.044	1	94.6921	0.0026547	94.692	1	118.712	0.000547924	118.71
Cellular Component	GO:0018444	2	translation release factor complex	0.120882	A0A3F3RT05	486	K	Tr-type G domain-containing protein	ATCC64974_90520	TTGIK(1)DR	2	0.24742	3	3	1	89.7522	0.0161084	89.752	1	86.095	0.0189248	86.095	1	113.499	0.00545868	113.5
Cellular Component	GO:0018444	2	translation release factor complex	0.120882	A0A3F3RT05	279	K	Tr-type G domain-containing protein	ATCC64974_90520	EIYGEK(1)K	2	0.06451	6	3	1	89.5498	0.022202	89.55	1	91.6263	0.0200191	91.626	1	91.6263	0.0200191	91.626
Cellular Component	GO:0031011	5	Ino80 complex	0.091299	A0A3F3RBR0	315	K	Uncharacterized protein	ATCC64974_32290	MQK(1)EITALAPSSMK	2	0.11348	6	3	1	134.374	4.65e-09	134.37	1	91.789	2.07e-15	193.97	1	201.725	8.21e-19	201.72
Cellular Component	GO:0031011	5	Ino80 complex	0.091299	A0A3F3RBR0	50	K	Uncharacterized protein	ATCC64974_32290	HHGIMIGMGQK(1)DSYVGDEAQSK	3	0.23151	24	3	1	160.274	1.01e-15	160.27	1	146.782	9.12e-18	146.78	1	136.811	6.5e-13	136.81
Cellular Component	GO:0031011	5	Ino80 complex	0.091299	A0A3F3RBR0	291	K	Uncharacterized protein	ATCC64974_32290	K(1)DLYGNIVMSGGTTMYPGISDR	3	-1.0701	4	3	1	58.812	7.02e-06	111.11	1	118.079	8.29e-10	118.08	1	114.189	5.26e-06	114.19
Cellular Component	GO:0031011	5	Ino80 complex	0.091299	A0A3F3RBR0	328	K	Uncharacterized protein	ATCC64974_32290	VK(1)IIAPPER	2	-0.27134	6	3	1	96.3419	0.00228678	96.342	1	94.3092	0.0027401	94.309	1	96.3419	0.00228678	96.342
Cellular Component	GO:0031011	5	Ino80 complex	0.091299	A0A3F3RBR0	326	K	Uncharacterized protein	ATCC64974_32290	EITALAPSSMK(1)VK	2	2.3842	7	3	1	86.5922	5.25e-06	109	1	85.5355	7.86e-05	97.69	1	92.2953	0.000342242	92.295
Cellular Component	GO:0031011	5	Ino80 complex	0.091299	A0A3F3RBR0	61	K	Uncharacterized protein	ATCC64974_32290	DSYVGDEAQSK(1)R	2	-1.412	26	3	1	154.281	3.19e-08	154.28	1	160.857	6.42e-09	167.71	1	140.001	1.25e-06	140
Cellular Component	GO:0031011	5	Ino80 complex	0.091299	A0A3F3RBR0	113	K	Uncharacterized protein	ATCC64974_32290	VAPEEHPVLLTEAPINPK(1)SNR	3	0.21876	12	3	1	137.983	2.16e-10	137.98	1	95.6224	4.54e-05	95.622	1	133.159	3.28e-10	133.16
Cellular Component	GO:0031011	5	Ino80 complex	0.091299	A0A254TY54	8	K	RuvB-like helicase	ATCC64974_81070	VQISEVK(1)GNSR	2	0.7621	3	3	1	84.3093	0.00148143	84.309	1	93.3363	0.000657919	93.336	1	96.7446	0.000346985	96.745
Cellular Component	GO:0031011	5	Ino80 complex	0.091299	A0A254TY54	401	K	RuvB-like helicase	ATCC64974_81070	VAEHGSK(1)VSLR	3	-0.93371	4	3	1	80.8706	0.000851787	80.871	1	96.7446	0.0011991	96.745	1	101.712	3.98e-05	101.71
Cellular Component	GO:0031011	5	Ino80 complex	0.091299	A0A254TY54	455	K	RuvB-like helicase	ATCC64974_81070	SATIVNQDSEK(1)YLK	2	0.31503	5	3	1	157.865	5.13e-11	157.86	1	175.294	5.18e-14	175.29	1	155.386	6.09e-11	155.39
Cellular Component	GO:0031011	5	Ino80 complex	0.091299	A0A254TY54	23	K	RuvB-like helicase	ATCC64974_81070	TAAHTHIK(1)GLGLR	3	-1.0206	3	3	1	66.7076	0.00552304	66.708	1	79.8861	0.000431848	79.886	1	129.368	7.62e-09	129.37
Cellular Component	GO:0031011	5	Ino80 complex	0.091299	A0A505HRZ5	173	K	Phosducin family protein	CAN33_0038935	EAFEK(1)AQK	2	0.0852	4	3	1	78.1916	0.0109726	78.192	1	79.7126	0.010408	79.713	1	73.2075	0.0153354	73.208
Cellular Component	GO:0031011	5	Ino80 complex	0.091299	A0A505HRZ5	168	K	Phosducin family protein	CAN33_0038935	FANSDNANLFK(1)EAFEK	2	-1.0553	3	3	1	215.151	2.66e-23	215.15	1	211.291	5.5e-23	211.29	1	191.358	1.16e-18	191.36
Cellular Component	GO:0031011	5	Ino80 complex	0.091299	A0A124BYP4	402	K	Ran-specific GTPase-activating protein 1	ABL_08867	SVDMDK(1)LADGLQR	2	0.067956	5	3	1	137.625	8.73e-09	137.62	1	155.663	1.33e-10	155.66	1	118.24	8.94e-14	179.67
Cellular Component	GO:0031011	5	Ino80 complex	0.091299	A0A124BYP4	123	K	Ran-specific GTPase-activating protein 1	ABL_08867	VETK(1)TNEELEEQTFK	2	-0.16827	3	3	1	221.589	1.15e-28	221.59	1	263.556	2.12e-36	263.56	1	221.589	1.15e-28	221.59
Cellular Component	GO:0031011	5	Ino80 complex	0.091299	A0A124BYP4	119	K	Ran-specific GTPase-activating protein 1	ABL_08867	LTEK(1)VETK	2	0.31756	3	3	1	130.748	0.000682612	130.75	1	117.89	0.00135439	117.89	1	117.89	0.00135439	117.89
Cellular Component	GO:0031011	5	Ino80 complex	0.091299	A0A124BYP4	304	K	Ran-specific GTPase-activating protein 1	ABL_08867	AIQTFK(1)NPPFR	2	1.2627	5	3	1	170.521	1.95e-09	170.52	1	157.378	4.71e-08	157.38	1	190.574	8.84e-12	190.57
Cellular Component	GO:0031011	5	Ino80 complex	0.091299	A0A124BYP4	73	K	Ran-specific GTPase-activating protein 1	ABL_08867	TTDSVFSMFGGGPK(1)K	2	1.7723	3	3	1	97.2033	0.00010211	97.203	1	52.5991	0.0385131	52.599	1	150.111	4.06e-14	150.11
Cellular Component	GO:0031011	5	Ino80 complex	0.091299	A0A124BYP4	396	K	Ran-specific GTPase-activating protein 1	ABL_08867	TEK(1)SVDMDK	2	0.18614	3	3	1	85.3546	0.0047371	85.355	1	96.3419	0.00228678	96.342	1	90.827	0.00351668	90.827
Cellular Component	GO:0031011	5	Ino80 complex	0.091299	A0A254TYQ5	50	K	RuvB-like helicase	ATCC64974_18720	ASSQGLVGQEK(1)AR	2	0.54613	6	3	1	145.614	1.64e-09	145.61	1	111.593	5.23e-06	111.59	1	125.293	1.97e-08	125.29
Cellular Component	GO:0031011	5	Ino80 complex	0.091299	A0A254TYQ5	182	K	RuvB-like helicase	ATCC64974_18720	MIDSMTK(1)ER	2	1.5032	3	3	1	93.5557	0.00290813	93.556	1	104.048	0.00133195	104.05	1	104.048	0.00133195	104.05
Cellular Component	GO:0031011	5	Ino80 complex	0.091299	A0A254TYQ5	234	K	RuvB-like helicase	ATCC64974_18720	K(1)EIVHTVSLHEIDVINSR	4	-0.12228	3	3	1	120.317	4.17e-07	120.32	1	216.647	2.64e-29	216.65	1	182.821	2.58e-22	182.82
Cellular Component	GO:0031011	5	Ino80 complex	0.091299	A0A254TYQ5	417	K	RuvB-like helicase	ATCC64974_18720	AK(1)EVSIDDVQR	2	0.52325	4	3	1	96.8199	0.000340108	96.82	1	85.5541	0.00136787	85.554	1	100.376	8.87e-05	100.38
Cellular Component	GO:0031011	5	Ino80 complex	0.091299	A0A254TYQ5	12	K	RuvB-like helicase	ATCC64974_18720	AAPISTVAETK(1)ELR	2	3.624	3	3	1	148.476	5.78e-11	148.48	1	87.4472	0.000298889	87.447	1	132.31	4.31e-09	132.31
Cellular Component	GO:0031011	5	Ino80 complex	0.091299	A0A3F3RGL8	341	K	Indigoidine synthase A like family protein	ATCC64974_50990	YK(1)VVESLFDAK	2	-0.62017	3	3	1	98.1049	0.000222882	98.105	1	111.63	0.00100788	111.63	1	111.63	4.89e-05	111.63
Cellular Component	GO:0031011	5	Ino80 complex	0.091299	A0A3F3RYV1	19	K	Uncharacterized protein	ATCC64974_110180	LVTEQHIVNK(1)DSGVEGFPLR	3	-0.59929	4	3	1	195.529	3.83e-29	195.53	1	199.732	3.13e-29	199.73	1	202.861	2.62e-29	202.86
Cellular Component	GO:0008290	2	F-actin capping protein complex	0.055568	A0A254TY19	233	K	F-actin-capping protein subunit beta	ATCC64974_19120	NLLQEVYFGK(1)AK	2	0.16532	7	3	1	155.989	2.1e-08	155.99	1	155.48	2.17e-08	155.48	1	134.754	1.56e-06	134.75
Cellular Component	GO:0008290	2	F-actin capping protein complex	0.055568	A0A254UK38	258	K	F-actin-capping protein subunit alpha	ATCC64974_91240	VEWEK(1)VGGYR	2	0.44274	6	3	1	121.608	0.000121576	121.61	1	118.033	0.000209856	118.03	1	119.528	0.000172928	119.53
Cellular Component	GO:0030118	4	clathrin coat	0.20883	A0A254TTW2	1497	K	Clathrin heavy chain	ATCC64974_78110	LEK(1)HDLIFFR	3	-0.33544	4	3	1	145.915	2.61e-06	145.91	1	145.915	2.61e-06	145.91	1	158.047	3.46e-07	158.05
Cellular Component	GO:0030118	4	clathrin coat	0.20883	A0A254TTW2	632	K	Clathrin heavy chain	ATCC64974_78110	ALENTDDPVAIK(1)R	2	0.17431	6	3	1	188.094	5.46e-14	188.09	1	196.11	3.31e-18	196.11	1	225.793	3.1e-23	225.79
Cellular Component	GO:0030118	4	clathrin coat	0.20883	A0A254TTW2	1106	K	Clathrin heavy chain	ATCC64974_78110	VELPEVWSK(1)VAK	2	1.9212	4	3	1	45.2798	0.0578679	45.28	1	50.0878	0.0382802	50.088	1	66.7076	0.0127216	66.708
Cellular Component	GO:0030118	4	clathrin coat	0.20883	A0A254TTW2	1610	K	Clathrin heavy chain	ATCC64974_78110	TIEMLK(1)K	2	0.28096	3	3	1	91.6263	0.0200191	91.626	1	102.714	0.010732	102.71	1	79.4686	0.0327999	79.469
Cellular Component	GO:0030118	4	clathrin coat	0.20883	A0A254TTW2	888	K	Clathrin heavy chain	ATCC64974_78110	IYIDSNNNPEK(1)FLK	2	0.59903	3	3	1	149.346	8.44e-11	149.35	1	124.163	1.01e-08	124.16	1	85.1626	0.000537891	85.163
Cellular Component	GO:0030118	4	clathrin coat	0.20883	A0A254TTW2	891	K	Clathrin heavy chain	ATCC64974_78110	FLK(1)ENDLYDTLTVGK	2	1.7979	4	3	1	113.015	1.59e-06	113.01	1	97.9042	5.35e-05	97.904	1	90.3479	0.00028322	90.348
Cellular Component	GO:0030118	4	clathrin coat	0.20883	A0A254TTW2	89	K	Clathrin heavy chain	ATCC64974_78110	TIQIFDLTAK(1)QK	2	0.88374	3	3	1	67.9969	0.00870904	67.997	1	103.399	3.73e-05	103.4	1	102.872	3.82e-05	102.87
Cellular Component	GO:0030118	4	clathrin coat	0.20883	A0A254TTW2	444	K	Clathrin heavy chain	ATCC64974_78110	HLLEK(1)WMR	2	0.73116	3	3	1	59.9308	0.0336482	59.931	1	84.5222	0.00785449	84.522	1	78.1127	0.0113023	78.113
Cellular Component	GO:0030118	4	clathrin coat	0.20883	A0A254TTW2	1109	K	Clathrin heavy chain	ATCC64974_78110	VAK(1)AQLDGLR	2	0.3353	5	3	1	59.4177	0.0215097	62.466	1	58.8894	0.0262363	58.889	1	77.7442	0.00373388	77.744
Cellular Component	GO:0030118	4	clathrin coat	0.20883	A0A254TTW2	222	K	Clathrin heavy chain	ATCC64974_78110	TQTGAK(1)LQIAEIDHQEPNPR	3	1.036	5	3	1	115.419	8.95e-07	115.42	1	113.515	1.11e-06	113.51	1	115.392	8.98e-07	115.39
Cellular Component	GO:0030118	4	clathrin coat	0.20883	A0A254TTW2	1151	K	Clathrin heavy chain	ATCC64974_78110	DEDLVK(1)YLK	2	0.48629	3	3	1	80.6884	0.00577773	80.688	1	83.9477	0.00505085	83.948	1	90.9056	0.00349914	90.906
Cellular Component	GO:0030118	4	clathrin coat	0.20883	A0A254TTW2	753	K	Clathrin heavy chain	ATCC64974_78110	ESNYYNPDK(1)VK	2	-0.37625	3	3	1	105.032	0.00142042	105.03	1	107.966	6.18e-05	107.97	1	90.4338	0.000922701	90.434
Cellular Component	GO:0030118	4	clathrin coat	0.20883	A0A254TTW2	1525	K	Clathrin heavy chain	ATCC64974_78110	SISLSK(1)QDK	2	0.547	3	3	1	79.1482	0.00612122	79.148	1	68.657	0.0161623	68.657	1	79.1482	0.00612122	79.148
Cellular Component	GO:0030118	4	clathrin coat	0.20883	A0A254TVV5	151	K	Clathrin light chain	ATCC64974_81820	AEISEEK(1)K	2	-0.1175	3	3	1	111.947	0.00259696	111.95	1	100.017	0.0040988	100.02	1	122.516	0.00126641	122.52
Cellular Component	GO:0030118	4	clathrin coat	0.20883	A0A100I261	26	K	AP-1 complex subunit gamma	ABL_00125	AVIQK(1)ESAAIR	2	-0.16134	3	3	1	120.77	1.65e-05	120.77	1	127.868	5.91e-06	127.87	1	126.194	6.41e-06	126.19
Cellular Component	GO:0030118	4	clathrin coat	0.20883	A0A3F3RN21	69	K	AP complex subunit beta	ATCC64974_71070	NIATNDLEQK(1)K	2	-0.78715	4	3	1	143.238	1.75e-06	143.24	1	120.77	2.25e-05	120.77	1	156.581	6.8e-08	156.58
Cellular Component	GO:0034990	4	nuclear mitotic cohesin complex	0.236735	A0A254TQR5	527	K	Structural maintenance of chromosomes protein	ATCC64974_53260	LLEADDGK(1)K	2	-1.3599	4	3	1	55.4614	0.0566497	55.461	1	53.7511	0.0488509	53.751	1	51.2762	0.0548901	51.276
Cellular Component	GO:0034990	4	nuclear mitotic cohesin complex	0.236735	A0A254TT70	572	K	Structural maintenance of chromosomes protein	ATCC64974_58590	VLEILQQEK(1)AGR	2	3.2392	3	3	1	178.954	1.31e-11	178.95	1	136.299	1.37e-06	136.3	1	86.7722	0.00185774	86.772
Cellular Component	GO:0034990	4	nuclear mitotic cohesin complex	0.236735	A0A254TT70	746	K	Structural maintenance of chromosomes protein	ATCC64974_58590	NDNLDAK(1)R	2	-3.6677	3	3	1	84.6146	0.0117237	84.615	1	91.8667	0.00804865	91.867	1	84.6146	0.0117237	84.615
Cellular Component	GO:0030133	6	transport vesicle	0.0178314	A0A100IQ89	94	K	Class V myosin	ABL_07993	VAGLK(1)GIQK	2	-0.1639	3	3	1	52.255	0.0377557	52.255	1	65.4654	0.0298731	65.465	1	49.8503	0.0449535	49.85
Cellular Component	GO:0030133	6	transport vesicle	0.0178314	A0A100IQ89	236	K	Class V myosin	ABL_07993	TISK(1)TYYYK	2	-0.66075	3	3	1	88.4955	0.00362922	88.495	1	89.0288	0.003506	89.029	1	109.29	0.00112388	109.29
Cellular Component	GO:0030133	6	transport vesicle	0.0178314	A0A100IQ89	121	K	Class V myosin	ABL_07993	YFAK(1)FTPLYQR	2	2.6015	3	3	1	84.687	0.00144697	84.687	1	89.266	0.00102924	89.266	1	118.278	2.53e-05	118.28
Cellular Component	GO:0030133	6	transport vesicle	0.0178314	Q9HET4	172	K	"Secretion related GTPase, (SrgA)"	srgA	AFYDLASDIK(1)K	2	1.9603	3	3	1	74.6109	0.00508406	74.611	1	102.047	0.000113	102.05	1	84.4793	0.0020011	84.479
Cellular Component	GO:0030133	6	transport vesicle	0.0178314	A0A100I261	26	K	AP-1 complex subunit gamma	ABL_00125	AVIQK(1)ESAAIR	2	-0.16134	3	3	1	120.77	1.65e-05	120.77	1	127.868	5.91e-06	127.87	1	126.194	6.41e-06	126.19
Cellular Component	GO:0030133	6	transport vesicle	0.0178314	A0A254TT45	124	K	Putative integral membrane protein	ATCC64974_60370	HSGAIK(1)ALQFNPK	3	0.048424	3	3	1	57.1063	0.010862	57.106	1	51.1346	0.0152642	51.135	1	69.6405	0.00389216	69.641
Cellular Component	GO:0030133	6	transport vesicle	0.0178314	A0A254TT45	397	K	Putative integral membrane protein	ATCC64974_60370	VVSVNLVEK(1)GQR	2	-0.022112	4	3	1	165.352	7.99e-09	165.35	1	154.357	2.33e-08	154.36	1	182.714	1e-11	182.71
Cellular Component	GO:0030133	6	transport vesicle	0.0178314	A0A254TT45	460	K	Putative integral membrane protein	ATCC64974_60370	VIEALISK(1)DPR	2	-0.11661	3	3	1	62.0879	0.0204845	62.088	1	64.1212	0.0177633	64.121	1	84.6051	0.00145445	84.605
Cellular Component	GO:0030133	6	transport vesicle	0.0178314	A0A254TT45	574	K	Putative integral membrane protein	ATCC64974_60370	ALDVALK(1)EDR	2	2.5337	3	3	1	50.3537	0.0409353	50.354	1	45.7644	0.0533322	45.764	1	54.3433	0.0322439	54.343
Cellular Component	GO:0030133	6	transport vesicle	0.0178314	A0A3F3R847	564	K	Protein transport protein SEC23	ATCC64974_19450	K(1)DDPTSFR	2	-0.40067	3	3	1	71.4507	0.0242419	71.451	1	104.198	0.00357254	104.2	1	93.6488	0.00714555	93.649
Cellular Component	GO:0030133	6	transport vesicle	0.0178314	A0A3F3R847	194	K	Protein transport protein SEC23	ATCC64974_19450	GSK(1)EYAAK	2	0.1186	7	3	1	91.318	0.00609978	91.318	1	99.4417	0.00308409	99.442	1	84.6146	0.00858826	84.615
Cellular Component	GO:0030133	6	transport vesicle	0.0178314	A0A254TWW6	242	K	Mating-type switching protein swi10 domain protein	ATCC64974_76630	SYIASASQDK(1)TVR	2	-0.16876	7	3	1	211.379	7.9e-19	211.38	1	200.982	1.9e-18	200.98	1	181.981	7.59e-14	181.98
Cellular Component	GO:0030133	6	transport vesicle	0.0178314	A0A3F3RN21	69	K	AP complex subunit beta	ATCC64974_71070	NIATNDLEQK(1)K	2	-0.78715	4	3	1	143.238	1.75e-06	143.24	1	120.77	2.25e-05	120.77	1	156.581	6.8e-08	156.58
Cellular Component	GO:0030133	6	transport vesicle	0.0178314	A0A100I8K4	639	K	Clathrin-coated vesiclec protein	ABL_01804	LIEDEGAVK(1)VR	2	0.40565	4	3	1	127.868	5.91e-06	127.87	1	114.862	3.74e-05	114.86	1	138.763	2.63e-06	138.76
Cellular Component	GO:0030133	6	transport vesicle	0.0178314	A0A254U4J5	798	K	Serine hydroxymethyltransferase family protein	ATCC64974_70480	AIK(1)GGQEASDR	2	-1.2567	3	3	1	64.1212	0.0177633	64.121	1	67.5191	0.0132157	67.519	1	52.4955	0.0361255	52.495
Cellular Component	GO:0030133	6	transport vesicle	0.0178314	A0A3F3RVN4	733	K	ABC transporter family protein	ATCC64974_98240	K(1)SAQIPTDMR	2	0.51831	3	3	1	149.944	1.57e-06	149.94	1	134.304	5.83e-05	134.3	1	127.696	8.71e-05	127.7
Cellular Component	GO:0030133	6	transport vesicle	0.0178314	A0A3F3RVN4	548	K	ABC transporter family protein	ATCC64974_98240	GEDAIK(1)FAR	2	-4.0796	8	3	1	66.2987	0.00372658	89.886	1	70.8162	0.00503958	83.998	1	86.6702	0.00301015	93.098
Cellular Component	GO:0030133	6	transport vesicle	0.0178314	A0A3F3RVN4	861	K	ABC transporter family protein	ATCC64974_98240	AVVEK(1)SR	2	3.1569	3	3	1	83.7525	0.0207287	83.753	1	80.2291	0.0234421	80.229	1	80.2291	0.0234421	80.229
Cellular Component	GO:0030133	6	transport vesicle	0.0178314	A0A254UER9	258	K	Phosphatidate cytidylyltransferase	ATCC64974_50090	TQLIQLSPK(1)K	2	0.52054	3	3	1	64.1212	0.0263769	64.121	1	64.1212	0.0263769	64.121	1	70.195	0.0154201	70.195
Cellular Component	GO:0033100	8	NuA3 histone acetyltransferase complex	0.0280083	A0A505HRZ5	173	K	Phosducin family protein	CAN33_0038935	EAFEK(1)AQK	2	0.0852	4	3	1	78.1916	0.0109726	78.192	1	79.7126	0.010408	79.713	1	73.2075	0.0153354	73.208
Cellular Component	GO:0033100	8	NuA3 histone acetyltransferase complex	0.0280083	A0A505HRZ5	168	K	Phosducin family protein	CAN33_0038935	FANSDNANLFK(1)EAFEK	2	-1.0553	3	3	1	215.151	2.66e-23	215.15	1	211.291	5.5e-23	211.29	1	191.358	1.16e-18	191.36
Cellular Component	GO:0033100	8	NuA3 histone acetyltransferase complex	0.0280083	A0A124BYP4	402	K	Ran-specific GTPase-activating protein 1	ABL_08867	SVDMDK(1)LADGLQR	2	0.067956	5	3	1	137.625	8.73e-09	137.62	1	155.663	1.33e-10	155.66	1	118.24	8.94e-14	179.67
Cellular Component	GO:0033100	8	NuA3 histone acetyltransferase complex	0.0280083	A0A124BYP4	123	K	Ran-specific GTPase-activating protein 1	ABL_08867	VETK(1)TNEELEEQTFK	2	-0.16827	3	3	1	221.589	1.15e-28	221.59	1	263.556	2.12e-36	263.56	1	221.589	1.15e-28	221.59
Cellular Component	GO:0033100	8	NuA3 histone acetyltransferase complex	0.0280083	A0A124BYP4	119	K	Ran-specific GTPase-activating protein 1	ABL_08867	LTEK(1)VETK	2	0.31756	3	3	1	130.748	0.000682612	130.75	1	117.89	0.00135439	117.89	1	117.89	0.00135439	117.89
Cellular Component	GO:0033100	8	NuA3 histone acetyltransferase complex	0.0280083	A0A124BYP4	304	K	Ran-specific GTPase-activating protein 1	ABL_08867	AIQTFK(1)NPPFR	2	1.2627	5	3	1	170.521	1.95e-09	170.52	1	157.378	4.71e-08	157.38	1	190.574	8.84e-12	190.57
Cellular Component	GO:0033100	8	NuA3 histone acetyltransferase complex	0.0280083	A0A124BYP4	73	K	Ran-specific GTPase-activating protein 1	ABL_08867	TTDSVFSMFGGGPK(1)K	2	1.7723	3	3	1	97.2033	0.00010211	97.203	1	52.5991	0.0385131	52.599	1	150.111	4.06e-14	150.11
Cellular Component	GO:0033100	8	NuA3 histone acetyltransferase complex	0.0280083	A0A124BYP4	396	K	Ran-specific GTPase-activating protein 1	ABL_08867	TEK(1)SVDMDK	2	0.18614	3	3	1	85.3546	0.0047371	85.355	1	96.3419	0.00228678	96.342	1	90.827	0.00351668	90.827
Cellular Component	GO:0033100	8	NuA3 histone acetyltransferase complex	0.0280083	A0A3F3RYV1	19	K	Uncharacterized protein	ATCC64974_110180	LVTEQHIVNK(1)DSGVEGFPLR	3	-0.59929	4	3	1	195.529	3.83e-29	195.53	1	199.732	3.13e-29	199.73	1	202.861	2.62e-29	202.86
Cellular Component	GO:0005960	4	glycine cleavage complex	0.00564195	A0A254UGC9	274	K	Dihydrolipoyl dehydrogenase	ATCC64974_48070	ILQK(1)QGIK	2	0.10658	6	3	1	98.5231	0.00342508	98.523	1	110.807	0.00200752	110.81	1	101.327	0.00288179	101.33
Cellular Component	GO:0005960	4	glycine cleavage complex	0.00564195	A0A254UGC9	74	K	Dihydrolipoyl dehydrogenase	ATCC64974_48070	AGQEGLK(1)TACIEK	2	0.34796	3	3	1	108.579	6.56e-06	108.58	1	136.331	9.88e-09	136.33	1	104.549	8.34e-06	104.55
Cellular Component	GO:0005960	4	glycine cleavage complex	0.00564195	A0A254UGC9	436	K	Dihydrolipoyl dehydrogenase	ATCC64974_48070	AK(1)TNLETEGQVK	2	-0.15653	6	3	1	160.221	1.51e-08	160.22	1	163.507	1.06e-08	163.51	1	167.711	4.7e-09	167.71
Cellular Component	GO:0005960	4	glycine cleavage complex	0.00564195	A0A254UGC9	134	K	Dihydrolipoyl dehydrogenase	ATCC64974_48070	AK(1)DTSVEGLTK	2	-0.16717	8	3	1	114.721	3.79e-05	114.72	1	117.792	2.71e-05	117.79	1	107.088	6.49e-05	107.09
Cellular Component	GO:0005960	4	glycine cleavage complex	0.00564195	A0A254UGC9	287	K	Dihydrolipoyl dehydrogenase	ATCC64974_48070	VTK(1)GDDSGATVALSVEAAK	2	0.34887	3	3	1	200.994	2.48e-28	200.99	1	223.536	1.57e-34	223.54	1	213.502	7.34e-29	213.5
Cellular Component	GO:0005960	4	glycine cleavage complex	0.00564195	A0A254UGC9	80	K	Dihydrolipoyl dehydrogenase	ATCC64974_48070	TACIEK(1)R	2	-0.068359	7	3	1	86.7939	0.0250992	86.794	1	113.889	0.007333	113.89	1	120.621	0.00528543	120.62
Cellular Component	GO:0005960	4	glycine cleavage complex	0.00564195	A0A254UGC9	158	K	Dihydrolipoyl dehydrogenase	ATCC64974_48070	NGVDYIK(1)GTGALVDQNTVK	2	0.6511	5	3	1	185.093	1.38e-21	185.09	1	172.304	3.17e-21	172.3	1	139.11	1.36e-09	139.11
Cellular Component	GO:0005960	4	glycine cleavage complex	0.00564195	A0A254UGC9	421	K	Dihydrolipoyl dehydrogenase	ATCC64974_48070	AAGIK(1)YR	2	-0.50349	8	3	1	73.0388	0.0315059	73.039	1	76.8465	0.026047	76.847	1	89.6734	0.0161691	89.673
Cellular Component	GO:0005960	4	glycine cleavage complex	0.00564195	A0A254UGC9	510	K	Dihydrolipoyl dehydrogenase	ATCC64974_48070	EAAMATYSK(1)AIHF	2	-1.0898	7	3	1	172.127	1.34e-13	172.13	1	190.531	2.57e-14	190.53	1	182.348	7.37e-14	182.35
Cellular Component	GO:0005960	4	glycine cleavage complex	0.00564195	A0A254UGC9	352	K	Dihydrolipoyl dehydrogenase	ATCC64974_48070	TK(1)IPNIR	2	-0.38645	6	3	1	68.0807	0.0400315	68.081	1	68.7868	0.0388173	68.787	1	58.782	0.0560211	58.782
Cellular Component	GO:0005960	4	glycine cleavage complex	0.00564195	A0A254UGC9	337	K	Dihydrolipoyl dehydrogenase	ATCC64974_48070	RPYTEGLNLESVGVEK(1)DER	3	-0.25834	10	3	1	186.559	2.53e-22	186.56	1	170.995	1.69e-17	171	1	205.002	1.12e-28	205
Cellular Component	GO:0005960	4	glycine cleavage complex	0.00564195	A0A254UGC9	151	K	Dihydrolipoyl dehydrogenase	ATCC64974_48070	K(1)NGVDYIK	2	1.3335	7	3	1	92.0512	0.013278	98.044	1	120.989	0.00958919	120.99	1	97.5653	0.0339258	97.565
Cellular Component	GO:0005960	4	glycine cleavage complex	0.00564195	A0A254UGC9	270	K	Dihydrolipoyl dehydrogenase	ATCC64974_48070	QAQK(1)ILQK	2	0.33177	3	3	1	114.649	0.00165324	114.65	1	62.5727	0.0300042	62.573	1	53.8781	0.0419968	53.878
Cellular Component	GO:0005960	4	glycine cleavage complex	0.00564195	A0A254UGC9	150	K	Dihydrolipoyl dehydrogenase	ATCC64974_48070	GIEFLFK(1)K	2	-0.35407	8	3	1	73.2601	0.0208351	73.26	1	73.2601	0.0208351	73.26	1	73.2601	0.0208351	73.26
Cellular Component	GO:0005960	4	glycine cleavage complex	0.00564195	A0A254U1Y1	935	K	Glycine cleavage system P protein	ATCC64974_1110	DTCGVEAIDIAK(1)R	2	-0.59168	3	3	1	157.558	1.59e-10	157.56	1	143.976	4.22e-09	143.98	1	157.558	1.59e-10	157.56
Cellular Component	GO:0005960	4	glycine cleavage complex	0.00564195	A0A254U1Y1	395	K	Glycine cleavage system P protein	ATCC64974_1110	VVGVSK(1)DR	2	-0.12683	4	3	1	82.7505	0.00928027	82.75	1	63.5339	0.0286784	63.534	1	80.4381	0.0101387	80.438
Cellular Component	GO:0005960	4	glycine cleavage complex	0.00564195	A0A254U1Y1	154	K	Glycine cleavage system P protein	ATCC64974_1110	K(1)QIDVSGK	2	-3.4703	3	3	1	66.5676	0.0334361	66.568	1	70.9084	0.0252631	70.908	1	91.8667	0.00804865	91.867
Cellular Component	GO:0005960	4	glycine cleavage complex	0.00564195	A0A254U1Y1	1032	K	Glycine cleavage system P protein	ATCC64974_1110	K(1)FWPSVTR	2	0.21841	3	3	1	98.582	0.00464567	98.582	1	117.89	0.00184885	117.89	1	98.582	0.00464567	98.582
Cellular Component	GO:0005960	4	glycine cleavage complex	0.00564195	A0A254U1Y1	295	K	Glycine cleavage system P protein	ATCC64974_1110	LVK(1)EQGDK	2	-0.5223	6	3	1	68.0161	0.022496	68.016	1	86.1356	0.00802364	86.136	1	99.4417	0.00308409	99.442
Cellular Component	GO:0005960	4	glycine cleavage complex	0.00564195	A0A3F3RWT4	400	K	Aminomethyltransferase	ATCC64974_103970	VGFTVEK(1)GSPAR	2	1.1016	3	3	1	105.659	3.34e-05	105.66	1	112.023	2.25e-05	112.02	1	145.809	2.07e-07	145.81
Cellular Component	GO:0005960	4	glycine cleavage complex	0.00564195	A0A254TN27	69	K	Glycine cleavage system H protein	ATCC64974_102910	TAK(1)IGITEYAAK	2	-0.12945	6	3	1	70.4379	0.00811169	70.438	1	74.5373	0.00304554	74.537	1	97.4631	0.000180495	97.463
Cellular Component	GO:0005960	4	glycine cleavage complex	0.00564195	A0A254TN27	66	K	Glycine cleavage system H protein	ATCC64974_102910	YTESHEWIELAADGK(1)TAK	3	-1.392	10	3	1	118.395	6.45e-07	118.4	1	145.936	3.88e-11	145.94	1	115.867	9.71e-07	115.87
Cellular Component	GO:0005960	4	glycine cleavage complex	0.00564195	A0A254TN27	51	K	Glycine cleavage system H protein	ATCC64974_102910	K(1)YTESHEWIELAADGK	3	-1.047	6	3	1	160.431	5.02e-15	160.43	1	129.11	5.51e-10	129.11	1	173.371	3.51e-18	173.37
Cellular Component	GO:0045240	3	dihydrolipoyl dehydrogenase complex	0.0173209	A0A254UGC9	274	K	Dihydrolipoyl dehydrogenase	ATCC64974_48070	ILQK(1)QGIK	2	0.10658	6	3	1	98.5231	0.00342508	98.523	1	110.807	0.00200752	110.81	1	101.327	0.00288179	101.33
Cellular Component	GO:0045240	3	dihydrolipoyl dehydrogenase complex	0.0173209	A0A254UGC9	74	K	Dihydrolipoyl dehydrogenase	ATCC64974_48070	AGQEGLK(1)TACIEK	2	0.34796	3	3	1	108.579	6.56e-06	108.58	1	136.331	9.88e-09	136.33	1	104.549	8.34e-06	104.55
Cellular Component	GO:0045240	3	dihydrolipoyl dehydrogenase complex	0.0173209	A0A254UGC9	436	K	Dihydrolipoyl dehydrogenase	ATCC64974_48070	AK(1)TNLETEGQVK	2	-0.15653	6	3	1	160.221	1.51e-08	160.22	1	163.507	1.06e-08	163.51	1	167.711	4.7e-09	167.71
Cellular Component	GO:0045240	3	dihydrolipoyl dehydrogenase complex	0.0173209	A0A254UGC9	134	K	Dihydrolipoyl dehydrogenase	ATCC64974_48070	AK(1)DTSVEGLTK	2	-0.16717	8	3	1	114.721	3.79e-05	114.72	1	117.792	2.71e-05	117.79	1	107.088	6.49e-05	107.09
Cellular Component	GO:0045240	3	dihydrolipoyl dehydrogenase complex	0.0173209	A0A254UGC9	287	K	Dihydrolipoyl dehydrogenase	ATCC64974_48070	VTK(1)GDDSGATVALSVEAAK	2	0.34887	3	3	1	200.994	2.48e-28	200.99	1	223.536	1.57e-34	223.54	1	213.502	7.34e-29	213.5
Cellular Component	GO:0045240	3	dihydrolipoyl dehydrogenase complex	0.0173209	A0A254UGC9	80	K	Dihydrolipoyl dehydrogenase	ATCC64974_48070	TACIEK(1)R	2	-0.068359	7	3	1	86.7939	0.0250992	86.794	1	113.889	0.007333	113.89	1	120.621	0.00528543	120.62
Cellular Component	GO:0045240	3	dihydrolipoyl dehydrogenase complex	0.0173209	A0A254UGC9	158	K	Dihydrolipoyl dehydrogenase	ATCC64974_48070	NGVDYIK(1)GTGALVDQNTVK	2	0.6511	5	3	1	185.093	1.38e-21	185.09	1	172.304	3.17e-21	172.3	1	139.11	1.36e-09	139.11
Cellular Component	GO:0045240	3	dihydrolipoyl dehydrogenase complex	0.0173209	A0A254UGC9	421	K	Dihydrolipoyl dehydrogenase	ATCC64974_48070	AAGIK(1)YR	2	-0.50349	8	3	1	73.0388	0.0315059	73.039	1	76.8465	0.026047	76.847	1	89.6734	0.0161691	89.673
Cellular Component	GO:0045240	3	dihydrolipoyl dehydrogenase complex	0.0173209	A0A254UGC9	510	K	Dihydrolipoyl dehydrogenase	ATCC64974_48070	EAAMATYSK(1)AIHF	2	-1.0898	7	3	1	172.127	1.34e-13	172.13	1	190.531	2.57e-14	190.53	1	182.348	7.37e-14	182.35
Cellular Component	GO:0045240	3	dihydrolipoyl dehydrogenase complex	0.0173209	A0A254UGC9	352	K	Dihydrolipoyl dehydrogenase	ATCC64974_48070	TK(1)IPNIR	2	-0.38645	6	3	1	68.0807	0.0400315	68.081	1	68.7868	0.0388173	68.787	1	58.782	0.0560211	58.782
Cellular Component	GO:0045240	3	dihydrolipoyl dehydrogenase complex	0.0173209	A0A254UGC9	337	K	Dihydrolipoyl dehydrogenase	ATCC64974_48070	RPYTEGLNLESVGVEK(1)DER	3	-0.25834	10	3	1	186.559	2.53e-22	186.56	1	170.995	1.69e-17	171	1	205.002	1.12e-28	205
Cellular Component	GO:0045240	3	dihydrolipoyl dehydrogenase complex	0.0173209	A0A254UGC9	151	K	Dihydrolipoyl dehydrogenase	ATCC64974_48070	K(1)NGVDYIK	2	1.3335	7	3	1	92.0512	0.013278	98.044	1	120.989	0.00958919	120.99	1	97.5653	0.0339258	97.565
Cellular Component	GO:0045240	3	dihydrolipoyl dehydrogenase complex	0.0173209	A0A254UGC9	270	K	Dihydrolipoyl dehydrogenase	ATCC64974_48070	QAQK(1)ILQK	2	0.33177	3	3	1	114.649	0.00165324	114.65	1	62.5727	0.0300042	62.573	1	53.8781	0.0419968	53.878
Cellular Component	GO:0045240	3	dihydrolipoyl dehydrogenase complex	0.0173209	A0A254UGC9	150	K	Dihydrolipoyl dehydrogenase	ATCC64974_48070	GIEFLFK(1)K	2	-0.35407	8	3	1	73.2601	0.0208351	73.26	1	73.2601	0.0208351	73.26	1	73.2601	0.0208351	73.26
Cellular Component	GO:0045240	3	dihydrolipoyl dehydrogenase complex	0.0173209	A0A254UP05	457	K	Lipoyl-binding domain-containing protein	ATCC64974_95780	VK(1)EYIEDPR	2	0.44472	9	3	1	120.062	0.000475745	120.06	1	120.062	0.000475745	120.06	1	119.274	0.000517849	119.27
Cellular Component	GO:0045240	3	dihydrolipoyl dehydrogenase complex	0.0173209	A0A254UP05	166	K	Lipoyl-binding domain-containing protein	ATCC64974_95780	LELGGAPETK(1)K	2	-1.1335	7	3	1	83.1372	0.00216824	83.137	1	86.4628	0.00175409	86.463	1	86.9106	0.00169832	86.911
Cellular Component	GO:0045240	3	dihydrolipoyl dehydrogenase complex	0.0173209	A0A254UP05	182	K	Lipoyl-binding domain-containing protein	ATCC64974_95780	KEDATEKPAAPAAADK(1)PTASEPEKPK	4	0.77516	3	3	0.999988	49.2884	2.72e-12	145.34	0.999998	59.6621	1.19e-07	108.44	0.999923	41.5578	1.53e-07	104.14
Cellular Component	GO:0045240	3	dihydrolipoyl dehydrogenase complex	0.0173209	A0A254UP05	419	K	Lipoyl-binding domain-containing protein	ATCC64974_95780	DK(1)PVAVNGK	2	-0.42443	6	3	1	66.6919	0.0303785	66.692	1	55.0637	0.034058	55.064	1	64.7115	0.0233254	64.711
Cellular Component	GO:0045240	3	dihydrolipoyl dehydrogenase complex	0.0173209	A0A254UP05	369	K	Lipoyl-binding domain-containing protein	ATCC64974_95780	AIADLGK(1)K	2	-0.062598	7	3	1	71.5012	0.0134052	81.296	1	82.4525	0.0128193	82.452	1	94.1145	0.00690959	94.114
Cellular Component	GO:0045240	3	dihydrolipoyl dehydrogenase complex	0.0173209	A0A254UP05	282	K	Lipoyl-binding domain-containing protein	ATCC64974_95780	LYK(1)DDVLK	2	0.1186	6	3	1	95.5016	0.00454673	95.502	1	107.574	0.00230567	107.57	1	111.947	0.00190242	111.95
Cellular Component	GO:0045240	3	dihydrolipoyl dehydrogenase complex	0.0173209	A0A254UP05	105	K	Lipoyl-binding domain-containing protein	ATCC64974_95780	QFSK(1)QIGDYVER	2	-1.6979	6	3	1	168.759	6e-10	170.66	1	203.883	1.13e-14	203.88	1	168.759	1.41e-11	177.81
Cellular Component	GO:0045240	3	dihydrolipoyl dehydrogenase complex	0.0173209	A0A254TZZ8	578	K	Glycerol kinase	ATCC64974_80240	LIEEGTFTK(1)EDIDEHK	3	-0.1588	12	3	1	176.235	2.9e-18	176.23	1	141.552	1.64e-10	141.55	1	157.682	6.01e-15	157.68
Cellular Component	GO:0045240	3	dihydrolipoyl dehydrogenase complex	0.0173209	A0A254TZZ8	1030	K	Glycerol kinase	ATCC64974_80240	APSASVATGLK(1)SVHLK	2	0.043355	9	3	1	41.9382	2.89e-18	176.25	1	86.5391	7.35e-18	172.42	1	61.7426	4.39e-10	132.05
Cellular Component	GO:0045240	3	dihydrolipoyl dehydrogenase complex	0.0173209	A0A254TZZ8	646	K	Glycerol kinase	ATCC64974_80240	DVADK(1)ISGGGSPEGFTLHK	3	-0.41008	5	3	1	89.0114	0.000175136	89.011	1	96.3792	2.23e-06	104.84	1	105.594	2.14e-06	105.59
Cellular Component	GO:0045240	3	dihydrolipoyl dehydrogenase complex	0.0173209	A0A254TZZ8	412	K	Glycerol kinase	ATCC64974_80240	VQLSLVANPSHLEAEDPVVLGK(1)TR	3	-0.36849	6	3	1	224.526	1.42e-41	224.53	1	193.529	2.61e-24	193.53	1	178.465	3.1e-23	178.46
Cellular Component	GO:0045240	3	dihydrolipoyl dehydrogenase complex	0.0173209	A0A254TZZ8	565	K	Glycerol kinase	ATCC64974_80240	SQLDK(1)YVNK	2	0.33809	5	3	1	59.0674	0.00683948	74.6	1	79.1482	0.00120733	108.15	1	118.209	0.000472903	118.21
Cellular Component	GO:0045240	3	dihydrolipoyl dehydrogenase complex	0.0173209	A0A254TZZ8	600	K	Glycerol kinase	ATCC64974_80240	SK(1)DYQPTSK	2	-0.067097	4	3	1	158.79	4.35e-05	158.79	1	164.971	2.75e-05	164.97	1	128.811	0.000246861	128.81
Cellular Component	GO:0045240	3	dihydrolipoyl dehydrogenase complex	0.0173209	A0A254TZZ8	923	K	Glycerol kinase	ATCC64974_80240	EIDEPEK(1)IER	2	0.46972	6	3	1	123.957	7.58e-05	123.96	1	146.107	4.89e-06	146.11	1	121.36	0.000127679	121.36
Cellular Component	GO:0045240	3	dihydrolipoyl dehydrogenase complex	0.0173209	A0A254TZZ8	585	K	Glycerol kinase	ATCC64974_80240	EDIDEHK(1)K	3	0.35308	36	3	1	59.3497	0.000340129	153.08	1	79.474	6.66e-05	172.21	1	68.2235	0.000340129	153.08
Cellular Component	GO:0045240	3	dihydrolipoyl dehydrogenase complex	0.0173209	A0A254TZZ8	277	K	Glycerol kinase	ATCC64974_80240	YSVDDK(1)R	2	-0.37692	13	3	1	92.1869	0.00924772	107.59	1	100.188	0.0103691	103.91	1	123.69	0.0044222	123.69
Cellular Component	GO:0045240	3	dihydrolipoyl dehydrogenase complex	0.0173209	A0A254TZZ8	172	K	Glycerol kinase	ATCC64974_80240	AK(1)IDPLGIR	2	0.94837	4	3	1	89.0288	0.00391769	89.029	1	79.9855	0.00593448	79.986	1	77.1917	0.00655754	77.192
Cellular Component	GO:0045240	3	dihydrolipoyl dehydrogenase complex	0.0173209	A0A254TZZ8	191	K	Glycerol kinase	ATCC64974_80240	GEAEAFGYNK(0.187)PK(0.813)ELELDHYGFTER	4	-2.6604	3	3	0.800732	6.0405	1.96e-05	91.416	0.795388	5.89647	1.66e-08	122.34	0.813197	6.38811	2.22e-07	109.41
Cellular Component	GO:0045240	3	dihydrolipoyl dehydrogenase complex	0.0173209	A0A254TZZ8	560	K	Glycerol kinase	ATCC64974_80240	IAQQK(1)SQLDK	2	0.052068	7	3	1	160.978	5.76e-07	160.98	1	147.909	1.26e-06	147.91	1	147.623	1.27e-06	147.62
Cellular Component	GO:0045240	3	dihydrolipoyl dehydrogenase complex	0.0173209	A0A254TZZ8	329	K	Glycerol kinase	ATCC64974_80240	SVDYGIK(1)DIVIGMPHR	3	-0.56993	15	3	1	147.829	1.04e-14	147.83	1	99.0555	1.95e-10	140.49	1	107.825	1.55e-06	107.82
Cellular Component	GO:0045240	3	dihydrolipoyl dehydrogenase complex	0.0173209	A0A254TZZ8	876	K	Glycerol kinase	ATCC64974_80240	K(1)PLVIFFSK	2	0.066796	3	3	1	113.926	0.00109722	113.93	1	63.6941	0.0309819	63.694	1	69.6716	0.0202393	69.672
Cellular Component	GO:1905369	4	endopeptidase complex	5.14033e-11	A0A254UCW7	166	K	PCI domain-containing protein	ATCC64974_73260	NLMEGSYDK(1)VWR	2	1.6992	3	3	1	58.0983	0.0225586	58.098	1	116.238	1.52e-05	116.24	1	58.0983	0.0164083	58.098
Cellular Component	GO:1905369	4	endopeptidase complex	5.14033e-11	A0A254UF75	245	K	Pr_beta_C domain-containing protein	ATCC64974_90600	GTTAYLNQK(1)IISK	2	0.077635	3	3	1	136.212	9.98e-09	136.21	1	141.585	5.21e-09	141.59	1	111.851	5.11e-06	111.85
Cellular Component	GO:1905369	4	endopeptidase complex	5.14033e-11	A0A254UF75	62	K	Pr_beta_C domain-containing protein	ATCC64974_90600	NCEK(1)LHYIAPK	3	0.059552	3	3	1	70.9415	0.00409739	70.942	1	52.2469	0.0159693	52.247	1	61.3438	0.0101924	61.344
Cellular Component	GO:1905369	4	endopeptidase complex	5.14033e-11	A0A254UF75	211	K	Pr_beta_C domain-containing protein	ATCC64974_90600	DK(1)PTQLLR	2	-1.3865	3	3	1	78.1127	0.0110019	78.113	1	85.1608	0.0083855	85.161	1	93.1624	0.00541509	93.162
Cellular Component	GO:1905369	4	endopeptidase complex	5.14033e-11	A0A505HWN1	98	K	Ubiquitin-conjugating enzyme family protein	CAN33_0013000	K(1)LEAFVENVK	2	0.17591	5	3	1	88.3377	0.00306227	88.338	1	110.084	0.000554503	110.08	1	89.3005	0.00287733	89.301
Cellular Component	GO:1905369	4	endopeptidase complex	5.14033e-11	A0A254TLK1	353	K	PCI domain-containing protein	ATCC64974_107780	VELDHIAK(1)MVGLDTQQVER	3	-0.82981	4	3	1	157.143	2.43e-15	157.14	1	51.6876	0.00854236	51.688	1	202.601	1.07e-28	202.6
Cellular Component	GO:1905369	4	endopeptidase complex	5.14033e-11	A0A254TLK1	83	K	PCI domain-containing protein	ATCC64974_107780	DSFSSFAK(1)AK	2	0.012146	3	3	1	83.8829	0.00287011	83.883	1	107.788	0.000462915	107.79	1	129.851	5.69e-05	129.85
Cellular Component	GO:1905369	4	endopeptidase complex	5.14033e-11	A0A254TLK1	186	K	PCI domain-containing protein	ATCC64974_107780	VYHALGNQAK(1)AR	3	-0.17318	6	3	1	102.524	1.84e-05	102.52	1	108.431	1.36e-05	108.43	1	104.824	0.000371196	104.82
Cellular Component	GO:1905369	4	endopeptidase complex	5.14033e-11	A0A254TLK1	19	K	PCI domain-containing protein	ATCC64974_107780	GLVK(1)SDPSK	2	3.2264	3	3	1	50.1945	0.0438086	50.194	1	59.9076	0.027681	59.908	1	70.9084	0.0131983	70.908
Cellular Component	GO:1905369	4	endopeptidase complex	5.14033e-11	A0A3F3RMI7	254	K	AAA domain-containing protein	ATCC64974_64340	GVILYGAPGTGK(1)TLLAK	2	-0.77101	3	3	1	66.2889	0.00962238	66.289	1	68.5765	0.00752208	68.576	1	87.3878	0.000503602	87.388
Cellular Component	GO:1905369	4	endopeptidase complex	5.14033e-11	A0A3F3RMI7	95	K	AAA domain-containing protein	ATCC64974_64340	TK(1)AQAALDSANR	2	2.8307	8	3	1	61.5322	9.48e-07	139.74	1	143.249	5.2e-07	143.25	1	40.9413	1.09e-05	118.76
Cellular Component	GO:1905369	4	endopeptidase complex	5.14033e-11	A0A254TL31	436	K	26S proteasome regulatory subunit RPN1	ATCC64974_109450	DVEIGLDK(1)IDR	2	0.9609	4	3	1	69.0301	0.0111934	69.03	1	89.3005	0.00102609	89.301	1	69.8636	0.0103322	69.864
Cellular Component	GO:1905369	4	endopeptidase complex	5.14033e-11	A0A254TL31	156	K	26S proteasome regulatory subunit RPN1	ATCC64974_109450	LLTK(1)SEDLGSWGHEYIR	3	1.2833	4	3	1	153.725	4.13e-15	153.72	1	126.633	6.16e-10	126.63	1	136.342	3.26e-10	136.34
Cellular Component	GO:1905369	4	endopeptidase complex	5.14033e-11	A0A100INM0	109	K	Fumarylacetoacetate (FAA) hydrolase family protein	ABL_07181	LDAVVK(1)MYK	2	0.093345	3	3	1	44.3175	0.0522302	44.318	1	43.3077	0.0487264	43.308	1	43.3077	0.0549993	43.308
Cellular Component	GO:1905369	4	endopeptidase complex	5.14033e-11	A0A100INM0	70	K	Fumarylacetoacetate (FAA) hydrolase family protein	ABL_07181	YVPK(1)VFK	2	-0.19569	3	3	1	55.4411	0.0617659	55.441	1	55.4411	0.0617659	55.441	1	55.4411	0.0617659	55.441
Cellular Component	GO:1905369	4	endopeptidase complex	5.14033e-11	A0A100INM0	208	K	Fumarylacetoacetate (FAA) hydrolase family protein	ABL_07181	NQYIPGSGEGHALEPK(1)K	3	0.59195	3	3	1	102.085	2.8e-06	102.08	1	85.3625	0.000292541	85.362	1	118.308	6.69e-07	118.31
Cellular Component	GO:1905369	4	endopeptidase complex	5.14033e-11	A0A100INM0	135	K	Fumarylacetoacetate (FAA) hydrolase family protein	ABL_07181	LSTILYQK(1)R	2	-0.17322	6	3	1	137.13	0.00023002	137.13	1	125.817	0.000375471	125.82	1	159.585	5.66e-05	159.58
Cellular Component	GO:1905369	4	endopeptidase complex	5.14033e-11	A0A254UGA1	43	K	Complex1_LYR-like family protein	ATCC64974_94460	LLVLEK(1)QAR	2	-0.16759	5	3	1	74.9406	0.00788992	74.941	1	90.9193	0.00349609	90.919	1	78.5162	0.00626216	78.516
Cellular Component	GO:1905369	4	endopeptidase complex	5.14033e-11	A0A254UGA1	247	K	Complex1_LYR-like family protein	ATCC64974_94460	SPDEAPMEVDDDVTDLK(1)LR	2	-0.1239	3	3	1	228.012	1.2e-34	228.01	1	194.507	2.14e-23	194.51	1	195.773	3.21e-28	195.77
Cellular Component	GO:1905369	4	endopeptidase complex	5.14033e-11	A0A254UDT5	472	K	Ubiquitin carboxyl-terminal hydrolase	ATCC64974_34900	TASILAAK(1)K	2	0.020788	4	3	1	92.8379	0.00418836	92.838	1	103.546	0.0018548	103.55	1	82.645	0.00729141	82.645
Cellular Component	GO:1905369	4	endopeptidase complex	5.14033e-11	A0A254UDT5	334	K	Ubiquitin carboxyl-terminal hydrolase	ATCC64974_34900	LPK(1)YLTVHFVR	3	0.28672	3	3	1	89.8046	0.000465057	89.805	1	117.091	1.4e-05	117.09	1	93.3452	0.000311792	93.345
Cellular Component	GO:1905369	4	endopeptidase complex	5.14033e-11	A0A254UDT5	9	K	Ubiquitin carboxyl-terminal hydrolase	ATCC64974_34900	ASIPVVVK(1)HQGK	2	-0.77328	3	3	1	43.5013	0.0429147	43.501	1	48.5679	0.0293105	48.568	1	54.0231	0.0187162	54.023
Cellular Component	GO:1905369	4	endopeptidase complex	5.14033e-11	A0A254UDT5	325	K	Ubiquitin carboxyl-terminal hydrolase	ATCC64974_34900	DAVYTK(1)R	2	-1.0467	6	3	1	89.5498	0.022202	89.55	1	104.448	0.0102046	104.45	1	104.448	0.0102046	104.45
Cellular Component	GO:1905369	4	endopeptidase complex	5.14033e-11	A0A3F3RIN5	161	K	Proteasome subunit alpha type	ATCC64974_57040	VDPAGYYIGYK(1)ATASGPK	2	0.66169	5	3	1	98.1752	6.06e-05	98.175	1	64.7047	1.06e-11	147.06	1	138.46	5.54e-10	138.46
Cellular Component	GO:1905369	4	endopeptidase complex	5.14033e-11	A0A3F3RIN5	178	K	Proteasome subunit alpha type	ATCC64974_57040	QQEAITYLEK(1)K	2	2.0901	6	3	1	120.855	2.21e-05	120.86	1	134.13	5.49e-06	134.13	1	111.63	6.67e-05	111.63
Cellular Component	GO:1905369	4	endopeptidase complex	5.14033e-11	A0A3F3RIN5	236	K	Proteasome subunit alpha type	ATCC64974_57040	K(1)LTEEEIDER	2	-1.0649	3	3	1	176.776	5.23e-08	176.78	1	153.946	1.29e-06	153.95	1	138.991	3.78e-05	138.99
Cellular Component	GO:1905369	4	endopeptidase complex	5.14033e-11	A0A3F3RIN5	168	K	Proteasome subunit alpha type	ATCC64974_57040	ATASGPK(1)QQEAITYLEK	2	-0.48156	3	3	1	144.509	1.72e-10	144.51	1	80.8588	0.000770719	80.859	1	145.308	1.21e-10	145.31
Cellular Component	GO:1905369	4	endopeptidase complex	5.14033e-11	A0A3F3RIN5	211	K	Proteasome subunit alpha type	ATCC64974_57040	K(1)HELEIGIVGGPR	3	0.067381	4	3	1	108.997	3.18e-06	109	1	132.79	6.49e-09	132.79	1	119.386	8.92e-07	119.39
Cellular Component	GO:1905369	4	endopeptidase complex	5.14033e-11	A0A254UF33	50	K	Proteasome subunit alpha type	ATCC64974_32340	THAVLVGLK(1)R	3	0.20203	6	3	1	87.258	0.00119478	87.258	1	89.0288	0.00107049	89.029	1	87.8065	0.00115629	87.806
Cellular Component	GO:1905369	4	endopeptidase complex	5.14033e-11	A0A254UF33	89	K	Proteasome subunit alpha type	ATCC64974_32340	VLSNFMK(1)QQSLSSR	2	0.47281	3	3	1	258.912	1.5e-29	258.91	1	225.088	1.07e-23	225.09	1	179.552	4.06e-14	179.55
Cellular Component	GO:1905369	4	endopeptidase complex	5.14033e-11	A0A254UF33	178	K	Proteasome subunit alpha type	ATCC64974_32340	NLDK(1)LEASSR	2	0.29227	5	3	1	64.1212	0.0193226	64.121	1	74.2369	0.00595487	74.237	1	82.4373	0.00307353	82.437
Cellular Component	GO:1905369	4	endopeptidase complex	5.14033e-11	A0A254UF33	61	K	Proteasome subunit alpha type	ATCC64974_32340	NAEELSSYQK(1)K	2	-0.35879	9	3	1	181.313	3.77e-11	181.31	1	174.242	5.72e-11	174.24	1	181.401	3.74e-11	181.4
Cellular Component	GO:1905369	4	endopeptidase complex	5.14033e-11	A0A254TSQ9	210	K	Proteasome subunit alpha type	ATCC64974_61660	QVMEEK(1)LDAK	2	0.56672	3	3	1	87.1843	0.00240558	87.184	1	87.1843	0.00240558	87.184	1	77.0624	0.00382981	77.062
Cellular Component	GO:1905369	4	endopeptidase complex	5.14033e-11	A0A254TSQ9	169	K	Proteasome subunit alpha type	ATCC64974_61660	YDAK(1)AIGSGSEGAQAELQNEYHR	3	0.099831	6	3	1	202.659	4.66e-31	202.66	1	227.198	4e-41	227.2	1	187.794	5.15e-23	187.79
Cellular Component	GO:1905369	4	endopeptidase complex	5.14033e-11	A0A254TSQ9	214	K	Proteasome subunit alpha type	ATCC64974_61660	LDAK(1)NVQLASVTK	2	0.11034	6	3	1	155.555	1.34e-10	155.56	1	165.865	4.5e-11	165.86	1	165.865	4.5e-11	165.86
Cellular Component	GO:1905369	4	endopeptidase complex	5.14033e-11	A0A254TSQ9	223	K	Proteasome subunit alpha type	ATCC64974_61660	NVQLASVTK(1)EK	2	0.29272	4	3	1	103.909	7.62e-05	103.91	1	106.667	6.64e-05	106.67	1	93.6229	0.000631764	93.623
Cellular Component	GO:1905369	4	endopeptidase complex	5.14033e-11	A0A3F3RPJ4	1001	K	26S proteasome regulatory subunit RPN2	ATCC64974_79180	EK(1)VGYELENMSR	2	0.57385	3	3	1	47.7736	0.0477081	47.774	1	91.6203	0.00157976	91.62	1	49.3332	0.0253285	49.333
Cellular Component	GO:1905369	4	endopeptidase complex	5.14033e-11	A0A3F3RPJ4	925	K	26S proteasome regulatory subunit RPN2	ATCC64974_79180	VK(1)TAVLSTTAQAK	2	0.049443	3	3	1	154.102	1.46e-10	154.1	1	121.449	8.77e-07	121.45	1	100.112	1.03e-05	100.11
Cellular Component	GO:1905369	4	endopeptidase complex	5.14033e-11	A0A3F3RPJ4	514	K	26S proteasome regulatory subunit RPN2	ATCC64974_79180	LLQPYLPK(1)ER	2	-0.41938	5	3	1	78.3416	0.00399651	84.687	1	81.0165	0.00464556	81.017	1	115.574	0.000270606	115.57
Cellular Component	GO:1905369	4	endopeptidase complex	5.14033e-11	A0A3F3RPJ4	936	K	26S proteasome regulatory subunit RPN2	ATCC64974_79180	TAVLSTTAQAK(1)R	2	-0.22997	6	3	1	107.966	4.02e-05	107.97	1	112.845	2.88e-05	112.84	1	107.088	4.23e-05	107.09
Cellular Component	GO:1905369	4	endopeptidase complex	5.14033e-11	A0A3F3RPJ4	406	K	26S proteasome regulatory subunit RPN2	ATCC64974_79180	TAFK(1)SIR	2	0.20283	5	3	1	75.2127	0.0277678	75.213	1	97.7981	0.00991224	97.798	1	77.9225	0.0252184	77.923
Cellular Component	GO:1905369	4	endopeptidase complex	5.14033e-11	A0A3F3RPJ4	322	K	26S proteasome regulatory subunit RPN2	ATCC64974_79180	QLVEK(1)GDAR	2	-0.29077	6	3	1	133.756	0.000200283	133.76	1	102.062	0.00143814	102.06	1	100.787	0.00150627	100.79
Cellular Component	GO:1905369	4	endopeptidase complex	5.14033e-11	A0A3F3RPJ4	195	K	26S proteasome regulatory subunit RPN2	ATCC64974_79180	QEVPGVDAAYPGGEDAGVNHAEETPLVLK(1)R	3	-0.13142	3	3	1	179.645	5.65e-25	179.64	1	156.921	5.58e-18	156.92	1	205.32	9.43e-34	205.32
Cellular Component	GO:1905369	4	endopeptidase complex	5.14033e-11	A0A3F3RPJ4	430	K	26S proteasome regulatory subunit RPN2	ATCC64974_79180	NNK(1)ADIAIMNK	2	0.36241	3	3	1	73.4351	0.00529802	73.435	1	113.379	4.27e-05	113.38	1	131.545	4.8e-06	131.54
Cellular Component	GO:1905369	4	endopeptidase complex	5.14033e-11	A0A3F3RPJ4	438	K	26S proteasome regulatory subunit RPN2	ATCC64974_79180	ADIAIMNK(1)LR	2	-0.1286	4	3	1	131.517	5.16e-05	131.52	1	135.549	3.87e-05	135.55	1	138.08	3.06e-05	138.08
Cellular Component	GO:1905369	4	endopeptidase complex	5.14033e-11	A0A254TWG1	237	K	Proteasome subunit alpha type	ATCC64974_54030	SIETEK(1)QEEAAK	2	-0.71077	7	3	1	144.572	3.58e-07	144.57	1	178.954	1.31e-11	178.95	1	149.492	3.01e-08	149.49
Cellular Component	GO:1905369	4	endopeptidase complex	5.14033e-11	A0A254TWG1	88	K	Proteasome subunit alpha type	ATCC64974_54030	ILIDK(1)AR	2	0.21208	7	3	1	94.6624	0.012327	94.662	1	154.095	0.00152776	154.09	1	107.673	0.00675671	107.67
Cellular Component	GO:1905369	4	endopeptidase complex	5.14033e-11	A0A254TWG1	37	K	Proteasome subunit alpha type	ATCC64974_54030	GTCAVGVK(1)GK	2	0.29607	5	3	1	96.1429	0.00114503	96.143	1	88.4955	0.00222108	88.495	1	88.4955	0.00222108	88.495
Cellular Component	GO:1905369	4	endopeptidase complex	5.14033e-11	A0A254TLK6	324	K	DEAD/DEAH box helicase family protein	ATCC64974_107640	FDSEK(1)SGDR	2	0.36575	8	3	1	68.657	0.00635547	78.098	1	118.033	0.000584185	118.03	1	77.1399	0.00656911	77.14
Cellular Component	GO:1905369	4	endopeptidase complex	5.14033e-11	A0A254TLK6	102	K	DEAD/DEAH box helicase family protein	ATCC64974_107640	DNQEK(1)IENNR	2	-1.1604	4	3	1	201.844	1.86e-10	201.84	1	130.231	2.37e-10	197.21	1	192.205	5.96e-09	192.21
Cellular Component	GO:1905369	4	endopeptidase complex	5.14033e-11	A0A254TLK6	300	K	DEAD/DEAH box helicase family protein	ATCC64974_107640	DCFALAK(1)EK	2	0.94295	4	3	1	66.0557	0.0195869	66.056	1	88.4955	0.00403663	88.495	1	69.2755	0.015348	69.275
Cellular Component	GO:1905369	4	endopeptidase complex	5.14033e-11	A0A100INK1	210	K	26S protease subunit rpt4	ABL_07150	VVSSAIVDK(1)YIGESAR	2	1.0815	4	3	1	142.391	2.95e-10	142.39	1	160.025	1.04e-14	160.03	1	154.457	1.57e-14	154.46
Cellular Component	GO:1905369	4	endopeptidase complex	5.14033e-11	A0A100INK1	29	K	26S protease subunit rpt4	ABL_07150	EWEAK(1)LK	2	0.46906	3	3	1	72.1384	0.0330542	72.138	1	62.7172	0.0492542	62.717	1	72.1384	0.0330542	72.138
Cellular Component	GO:1905369	4	endopeptidase complex	5.14033e-11	A0A254TM12	198	K	Proteasome subunit beta	ATCC64974_106550	LFPEERPLESITK(1)DEAVAALR	3	-0.52926	3	3	1	79.3411	0.000275529	79.341	1	104.383	2.09e-06	104.38	1	88.9446	0.000145799	88.945
Cellular Component	GO:1905369	4	endopeptidase complex	5.14033e-11	A0A117DX69	71	K	Proteasome subunit beta	ABL_02137	YK(1)VNMYR	2	0.24855	5	3	1	102.801	0.00784234	102.8	1	132.96	0.00274762	132.96	1	109.629	0.00632092	109.63
Cellular Component	GO:1905369	4	endopeptidase complex	5.14033e-11	A0A254TTT7	156	K	Proteasome subunit beta	ATCC64974_77910	LPIDYK(1)GVLVK	2	-0.34653	5	3	1	119.386	2.14e-05	119.39	1	90.697	0.000898694	90.697	1	84.8205	0.0014348	84.821
Cellular Component	GO:1905369	4	endopeptidase complex	5.14033e-11	A0A254U7U1	27	K	Protein kinase domain family protein	ATCC64974_65530	FVIDAEPSETVGQVK(1)EK	2	-0.6682	4	3	1	111.576	3.12e-06	111.58	1	168.417	1.34e-15	168.42	1	145.686	9.74e-11	145.69
Cellular Component	GO:1905369	4	endopeptidase complex	5.14033e-11	A0A254U7U1	34	K	Protein kinase domain family protein	ATCC64974_65530	EK(1)GWEVPQLK	2	1.2667	6	3	1	110.838	0.00038758	110.84	1	83.7747	0.00288534	83.775	1	121.36	0.000127679	121.36
Cellular Component	GO:1905369	4	endopeptidase complex	5.14033e-11	A0A254U7U1	48	K	Protein kinase domain family protein	ATCC64974_65530	LIYSGK(1)ILQDDK	2	0.79506	5	3	1	130.099	2.13e-06	130.1	1	147.327	3.31e-08	147.33	1	108.997	2.77e-05	109
Cellular Component	GO:1905369	4	endopeptidase complex	5.14033e-11	A0A254U7U1	54	K	Protein kinase domain family protein	ATCC64974_65530	ILQDDK(1)TIESYNIEEK	2	0.5704	4	3	1	244.361	9.09e-36	244.36	1	223.763	5.81e-29	223.76	1	263.448	1.24e-36	263.45
Cellular Component	GO:1905369	4	endopeptidase complex	5.14033e-11	A0A254U5V5	195	K	Proteasome subunit beta	ATCC64974_24510	GALQEAIK(1)WDGSSGGVIR	2	0.70346	6	3	1	188.578	3.01e-22	188.58	1	226.672	2.37e-34	226.67	1	146.369	5.44e-11	146.37
Cellular Component	GO:1905369	4	endopeptidase complex	5.14033e-11	A0A117E0E7	204	K	Proteasome subunit alpha type	ABL_05116	TMDSTK(1)LSSEK	2	-2.6633	11	3	1	110.077	5.44e-05	110.08	1	115.327	3.58e-05	115.33	1	111.936	2.54e-05	116.74
Cellular Component	GO:1905369	4	endopeptidase complex	5.14033e-11	A0A117E0E7	49	K	Proteasome subunit alpha type	ABL_05116	DGIVLAAEK(1)K	2	-1.1008	5	3	1	70.4116	0.0150294	70.412	1	72.0956	0.0119917	72.096	1	52.2469	0.0293624	62.466
Cellular Component	GO:1905369	4	endopeptidase complex	5.14033e-11	A0A117E0E7	198	K	Proteasome subunit alpha type	ABL_05116	VLSK(1)TMDSTK	2	1.2589	4	3	1	69.7206	0.00982894	69.721	1	79.659	0.00346445	79.659	1	69.7206	0.00285597	79.659
Cellular Component	GO:1905369	4	endopeptidase complex	5.14033e-11	Q3MSU5	125	K	Mitogen-activated protein kinase 2	rpnI	VNKPESQDAYIYALADVANVK(1)QR	3	-0.50914	5	3	1	129.633	1.32e-10	133.96	1	140.966	3.74e-11	143.47	1	128.975	1.63e-10	130.83
Cellular Component	GO:1905369	4	endopeptidase complex	5.14033e-11	A0A117E1L4	100	K	Proteasome component PRE2	ABL_04743	ATAGNWIASQTVK(1)K	2	0.77276	3	3	1	145.098	1.38e-09	145.1	1	91.9687	0.000391059	91.969	1	82.5781	0.000864584	82.578
Cellular Component	GO:1905369	4	endopeptidase complex	5.14033e-11	A0A100IRG2	366	K	26S protease regulatory subunit 7	ABL_08655	IHAK(1)SMSVER	3	-0.488	6	3	1	82.2607	0.000971085	91.656	1	81.7707	0.00173141	81.771	1	48.998	0.0250431	48.998
Cellular Component	GO:1905369	4	endopeptidase complex	5.14033e-11	A0A100IRG2	66	K	26S protease regulatory subunit 7	ABL_08655	QASVNEK(1)IGVK	2	-2.2976	4	3	1	65.1792	0.0163473	65.179	1	72.8865	0.00603213	72.887	1	77.3868	0.00211296	77.387
Cellular Component	GO:1905369	4	endopeptidase complex	5.14033e-11	A0A100IRG2	122	K	26S protease regulatory subunit 7	ABL_08655	YVINVK(1)QIAK	2	0.46408	3	3	1	133.134	4.64e-05	133.13	1	109.29	0.000425809	109.29	1	126.067	6.9e-05	126.07
Cellular Component	GO:1905369	4	endopeptidase complex	5.14033e-11	A0A100IRG2	110	K	26S protease regulatory subunit 7	ABL_08655	IISDEK(1)DSDK	2	-0.34133	4	3	1	100.878	0.000633575	100.88	1	100.878	0.000633575	100.88	1	104.221	0.000551	104.22
Cellular Component	GO:1905369	4	endopeptidase complex	5.14033e-11	A0A254UDA7	201	K	Proteasome subunit alpha type	ATCC64974_44620	HATSAK(1)TFLEK	2	-0.11928	7	3	1	172.755	4.49e-11	172.76	1	160.56	3.61e-08	160.56	1	208.265	1.98e-14	208.27
Cellular Component	GO:1905369	4	endopeptidase complex	5.14033e-11	A0A254UDA7	49	K	Proteasome subunit alpha type	ATCC64974_44620	ATNGIVLATEK(1)K	2	1.3774	10	3	1	96.8656	2.08e-06	135.02	1	99.1609	2.07e-08	160.22	1	117.704	1.02e-06	141.37
Cellular Component	GO:1905369	4	endopeptidase complex	5.14033e-11	A0A254UDA7	165	K	Proteasome subunit alpha type	ATCC64974_44620	ATGK(1)TGGILK	2	0.55639	3	3	1	90.827	0.00189303	90.827	1	79.2014	0.00352883	79.201	1	68.3555	0.0137271	68.355
Cellular Component	GO:1905369	4	endopeptidase complex	5.14033e-11	A0A100ID42	259	K	26S proteasome regulatory subunit RPN11	ABL_02916	QLVSLAEGYEK(1)R	2	0.95844	5	3	1	120.589	1.06e-05	120.59	1	141.342	1.03e-06	141.34	1	136.013	1.92e-06	136.01
Cellular Component	GO:1905369	4	endopeptidase complex	5.14033e-11	A0A100ID42	156	K	26S proteasome regulatory subunit RPN11	ABL_02916	GK(1)VVIDAFR	2	-1.514	3	3	1	79.1482	0.00612122	79.148	1	70.0564	0.0143199	70.056	1	80.6884	0.00577773	80.688
Cellular Component	GO:1905369	4	endopeptidase complex	5.14033e-11	A0A100ID42	262	K	26S proteasome regulatory subunit RPN11	ABL_02916	VK(1)EETTLTK	2	0.56503	4	3	1	82.4167	0.0053923	82.417	1	107.788	0.00113198	107.79	1	104.221	0.00132266	104.22
Cellular Component	GO:1905369	4	endopeptidase complex	5.14033e-11	A0A254UGN7	567	K	Eukaryotic translation initiation factor eIF2A family protein	ATCC64974_95090	SK(1)EVGDIYATR	2	-0.4377	6	3	1	80.3185	0.00184551	80.318	1	83.5305	0.00155248	83.53	1	84.2973	0.00148253	84.297
Cellular Component	GO:1905369	4	endopeptidase complex	5.14033e-11	A0A254UGN7	135	K	Eukaryotic translation initiation factor eIF2A family protein	ATCC64974_95090	LSGEK(1)GTDK	2	-0.12598	5	3	1	60.3978	0.0270356	60.398	1	54.094	0.0353347	54.094	1	54.9816	0.034166	54.982
Cellular Component	GO:1905369	4	endopeptidase complex	5.14033e-11	A0A254TM79	200	K	Proteasome subunit alpha type	ATCC64974_106440	QAAK(1)AELEK	2	-0.77388	3	3	1	53.0277	0.0367384	53.028	1	54.094	0.0353347	54.094	1	62.0047	0.0249201	62.005
Cellular Component	GO:1905369	4	endopeptidase complex	5.14033e-11	A0A254TM79	234	K	Proteasome subunit alpha type	ATCC64974_106440	IIYVAHEDSK(1)DK	3	0.18799	7	3	1	72.7049	6.57e-05	98.105	1	87.7194	0.000681623	87.719	1	64.1212	0.00587152	66.989
Cellular Component	GO:1905369	4	endopeptidase complex	5.14033e-11	Q3MU67	111	K	HECT-type ubiquitin ligase-interacting protein creD	rpnG	K(1)ELEAFQK	2	1.3536	4	3	1	121.639	0.00137691	121.64	1	126.547	0.00106022	126.55	1	104.889	0.0034855	104.89
Cellular Component	GO:1905369	4	endopeptidase complex	5.14033e-11	Q3MU67	475	K	HECT-type ubiquitin ligase-interacting protein creD	rpnG	LQK(1)YGQAVR	2	0.15065	3	3	1	78.1127	0.00635214	78.113	1	90.6009	0.00356711	90.601	1	86.6702	0.0044437	86.67
Cellular Component	GO:1905369	4	endopeptidase complex	5.14033e-11	Q3MU67	429	K	HECT-type ubiquitin ligase-interacting protein creD	rpnG	DLAK(1)FIASNR	2	0.28559	3	3	1	48.0443	0.0492423	48.044	1	57.8855	0.027563	57.885	1	49.4481	0.044193	49.448
Cellular Component	GO:1905369	4	endopeptidase complex	5.14033e-11	A0A254UC87	302	K	"WD domain, G-beta repeat family protein"	ATCC64974_50600	AITAFHDLIENK(1)IQNR	3	-1.0557	4	3	1	206.273	4.37e-23	206.27	1	203.764	5.24e-23	203.76	1	163.804	3.26e-15	163.8
Cellular Component	GO:1905369	4	endopeptidase complex	5.14033e-11	A0A254UC87	106	K	"WD domain, G-beta repeat family protein"	ATCC64974_50600	LVGWYHSGPK(1)LR	3	-0.36308	4	3	1	78.9027	0.0006636	78.903	1	83.1822	0.000530339	83.182	1	111.63	1.1e-05	111.63
Cellular Component	GO:1905369	4	endopeptidase complex	5.14033e-11	A0A254UC87	96	K	"WD domain, G-beta repeat family protein"	ATCC64974_50600	EK(1)LVGWYHSGPK	3	-2.7681	3	3	1	64.2245	0.00749243	64.224	1	50.2222	0.0179039	50.222	1	58.32	0.0109548	58.32
Cellular Component	GO:0120104	2	actomyosin contractile ring, proximal layer	0.156771	A0A254UIB8	289	K	Fungal specific transcription factor domain family protein	ATCC64974_45200	LHTK(1)VNLIPVIAK	3	-0.25822	5	3	1	100.376	4.83e-06	100.38	1	117.2	1.31e-06	117.2	1	97.4631	5.02e-05	97.463
Cellular Component	GO:0120104	2	actomyosin contractile ring, proximal layer	0.156771	A0A254UIB8	250	K	Fungal specific transcription factor domain family protein	ATCC64974_45200	YDAYLEAENK(1)VNR	2	0.58785	3	3	1	162.927	7.03e-11	162.93	1	188.094	4e-14	188.09	1	210.406	8.94e-19	210.41
Cellular Component	GO:0120104	2	actomyosin contractile ring, proximal layer	0.156771	A0A254UIB8	475	K	Fungal specific transcription factor domain family protein	ATCC64974_45200	LK(1)QSEDELYAR	2	2.7311	3	3	1	145.915	4.78e-07	145.91	1	110.077	5.44e-05	110.08	1	100.931	8.67e-05	100.93
Cellular Component	GO:0120104	2	actomyosin contractile ring, proximal layer	0.156771	A0A254UIB8	451	K	Fungal specific transcription factor domain family protein	ATCC64974_45200	ALHEQK(1)LAK	2	-0.10106	4	3	1	109.29	0.000499005	109.29	1	76.2819	0.000704596	115.78	1	123.749	0.000294537	123.75
Cellular Component	GO:0120104	2	actomyosin contractile ring, proximal layer	0.156771	A0A254UIB8	311	K	Fungal specific transcription factor domain family protein	ATCC64974_45200	ADTLTDEEIVDFK(1)K	2	-0.012412	7	3	1	260.194	1.7e-29	260.19	1	232.371	8.5e-24	232.37	1	218.495	1.75e-20	218.5
Cellular Component	GO:0120104	2	actomyosin contractile ring, proximal layer	0.156771	A0A3F3RBR0	315	K	Uncharacterized protein	ATCC64974_32290	MQK(1)EITALAPSSMK	2	0.11348	6	3	1	134.374	4.65e-09	134.37	1	91.789	2.07e-15	193.97	1	201.725	8.21e-19	201.72
Cellular Component	GO:0120104	2	actomyosin contractile ring, proximal layer	0.156771	A0A3F3RBR0	50	K	Uncharacterized protein	ATCC64974_32290	HHGIMIGMGQK(1)DSYVGDEAQSK	3	0.23151	24	3	1	160.274	1.01e-15	160.27	1	146.782	9.12e-18	146.78	1	136.811	6.5e-13	136.81
Cellular Component	GO:0120104	2	actomyosin contractile ring, proximal layer	0.156771	A0A3F3RBR0	291	K	Uncharacterized protein	ATCC64974_32290	K(1)DLYGNIVMSGGTTMYPGISDR	3	-1.0701	4	3	1	58.812	7.02e-06	111.11	1	118.079	8.29e-10	118.08	1	114.189	5.26e-06	114.19
Cellular Component	GO:0120104	2	actomyosin contractile ring, proximal layer	0.156771	A0A3F3RBR0	328	K	Uncharacterized protein	ATCC64974_32290	VK(1)IIAPPER	2	-0.27134	6	3	1	96.3419	0.00228678	96.342	1	94.3092	0.0027401	94.309	1	96.3419	0.00228678	96.342
Cellular Component	GO:0120104	2	actomyosin contractile ring, proximal layer	0.156771	A0A3F3RBR0	326	K	Uncharacterized protein	ATCC64974_32290	EITALAPSSMK(1)VK	2	2.3842	7	3	1	86.5922	5.25e-06	109	1	85.5355	7.86e-05	97.69	1	92.2953	0.000342242	92.295
Cellular Component	GO:0120104	2	actomyosin contractile ring, proximal layer	0.156771	A0A3F3RBR0	61	K	Uncharacterized protein	ATCC64974_32290	DSYVGDEAQSK(1)R	2	-1.412	26	3	1	154.281	3.19e-08	154.28	1	160.857	6.42e-09	167.71	1	140.001	1.25e-06	140
Cellular Component	GO:0120104	2	actomyosin contractile ring, proximal layer	0.156771	A0A3F3RBR0	113	K	Uncharacterized protein	ATCC64974_32290	VAPEEHPVLLTEAPINPK(1)SNR	3	0.21876	12	3	1	137.983	2.16e-10	137.98	1	95.6224	4.54e-05	95.622	1	133.159	3.28e-10	133.16
Cellular Component	GO:0120104	2	actomyosin contractile ring, proximal layer	0.156771	A0A100IDT9	42	K	Septin spn3	ABL_03109	TTFVNTLCGK(1)K	2	0.32336	3	3	1	147.909	7.48e-06	147.91	1	138.219	3.81e-06	138.22	1	176.484	1.75e-09	176.48
Cellular Component	GO:0120104	2	actomyosin contractile ring, proximal layer	0.156771	A0A100IDT9	172	K	Septin spn3	ABL_03109	ADSLTPAELAESK(1)K	2	4.3711	6	3	1	102.52	7.96e-06	102.52	1	119.963	1.32e-06	119.96	1	138.214	5.44e-09	138.21
Cellular Component	GO:0120104	2	actomyosin contractile ring, proximal layer	0.156771	A0A100IDT9	309	K	Septin spn3	ABL_03109	LK(1)EEQLR	2	-0.32846	9	3	1	125.252	0.0031566	125.25	1	127.118	0.00305763	127.12	1	162.504	0.000960931	162.5
Cellular Component	GO:0120104	2	actomyosin contractile ring, proximal layer	0.156771	A0A100IDT9	326	K	Septin spn3	ABL_03109	EIELK(1)VQR	2	0.029948	4	3	1	122.176	7.39e-05	122.18	1	122.128	0.000963526	122.13	1	113.499	0.00175929	113.5
Cellular Component	GO:0120104	2	actomyosin contractile ring, proximal layer	0.156771	A0A100IM70	238	K	NADH pyrophosphatase-like rudimentary NUDIX domain family protein	ABL_06461	DVK(1)TTDNR	2	-1.1078	6	3	1	84.6146	0.00858826	84.615	1	84.6146	0.00858826	84.615	1	88.8188	0.00702755	88.819
Cellular Component	GO:0120104	2	actomyosin contractile ring, proximal layer	0.156771	A0A100IM70	84	K	NADH pyrophosphatase-like rudimentary NUDIX domain family protein	ABL_06461	AELEEK(1)FFK	2	0.45288	6	3	1	115.714	0.000708173	115.71	1	113.622	0.000820046	113.62	1	96.3419	0.00168177	101.65
Cellular Component	GO:0120104	2	actomyosin contractile ring, proximal layer	0.156771	A0A100IM70	353	K	NADH pyrophosphatase-like rudimentary NUDIX domain family protein	ABL_06461	LNK(1)DLEATHAAIK	3	0.70348	3	3	1	77.4203	0.000485391	77.42	1	68.9722	0.00426377	68.972	1	62.3571	0.00794218	62.357
Cellular Component	GO:0120104	2	actomyosin contractile ring, proximal layer	0.156771	A0A100IM70	316	K	NADH pyrophosphatase-like rudimentary NUDIX domain family protein	ABL_06461	FK(1)EEEENLR	2	0.22928	4	3	1	105.975	0.0012289	105.98	1	130.412	0.000231775	130.41	1	129.851	0.00023706	129.85
Cellular Component	GO:0120104	2	actomyosin contractile ring, proximal layer	0.156771	A0A100IHG6	204	K	Septin spn2	ABL_04059	IK(1)EEFAFHNLK	3	-0.30332	6	3	1	130.164	2.48e-06	130.16	1	117.792	1.28e-05	117.79	1	125.97	3.08e-06	125.97
Cellular Component	GO:0120104	2	actomyosin contractile ring, proximal layer	0.156771	A0A100IHG6	305	K	Septin spn2	ABL_04059	AK(1)QLLALK	2	0.054652	5	3	1	78.3766	0.010904	78.377	1	114.498	0.00166721	114.5	1	105.136	0.00253058	105.14
Cellular Component	GO:0120104	2	actomyosin contractile ring, proximal layer	0.156771	A0A100IHG6	311	K	Septin spn2	ABL_04059	QLLALK(1)ESSAAGSHPGSSR	3	1.5042	4	3	1	114.549	1.06e-06	114.55	1	122.487	1.09e-07	122.49	1	132.791	4.25e-10	132.79
Cellular Component	GO:0120104	2	actomyosin contractile ring, proximal layer	0.156771	A0A100IHG6	126	K	Septin spn2	ABL_04059	YIK(1)DQHSAYLR	3	-0.32008	6	3	1	136.957	1.51e-06	136.96	1	134.754	1.82e-06	134.75	1	118.278	9.86e-05	135.99
Cellular Component	GO:0005750	4	mitochondrial respiratory chain complex III	0.00107453	A0A254TUJ0	61	K	Cytochrome b-c1 complex subunit 7	ATCC64974_77260	LPPK(1)EAYDR	2	0.80661	6	3	1	60.3978	0.0270356	60.398	1	64.6536	0.0214328	64.654	1	90.1504	0.00366757	90.15
Cellular Component	GO:0005750	4	mitochondrial respiratory chain complex III	0.00107453	A0A3F3R620	127	K	Inhibitor of Apoptosis domain family protein	ATCC64974_13590	ENTVYYAK(1)SFNNDVPK	3	-2.7384	8	3	1	42.3215	4.72e-24	218.12	1	187.004	2.59e-18	187	1	41.1863	8.45e-15	162.14
Cellular Component	GO:0005750	4	mitochondrial respiratory chain complex III	0.00107453	A0A3F3R620	198	K	Inhibitor of Apoptosis domain family protein	ATCC64974_13590	TILGPK(1)QNIQTISR	2	0.065921	4	3	1	160.65	4.05e-11	160.65	1	189.093	1.54e-14	189.09	1	159.217	4.61e-11	159.22
Cellular Component	GO:0005750	4	mitochondrial respiratory chain complex III	0.00107453	A0A3F3R620	214	K	Inhibitor of Apoptosis domain family protein	ATCC64974_13590	DNLVDYIK(1)TNYTADR	2	-0.24229	4	3	1	138.049	5.4e-10	138.05	1	181.506	7.79e-18	181.51	1	162.789	1.18e-14	162.79
Cellular Component	GO:0005750	4	mitochondrial respiratory chain complex III	0.00107453	A0A3F3R620	263	K	Inhibitor of Apoptosis domain family protein	ATCC64974_13590	LAEEHFGGLPSKPPTSAALALTAEQK(1)R	4	-0.030502	7	3	1	131.125	1.07e-12	145.61	1	113.249	1.38e-11	126.27	1	120.445	9.04e-12	133.47
Cellular Component	GO:0005750	4	mitochondrial respiratory chain complex III	0.00107453	A0A3F3R620	78	K	Inhibitor of Apoptosis domain family protein	ATCC64974_13590	AETDK(1)TNGTAHFLEHLAFK	4	-0.23493	7	3	1	100.966	5.02e-10	129.11	1	103.881	2.51e-15	155.79	1	116.605	9.25e-07	116.6
Cellular Component	GO:0005750	4	mitochondrial respiratory chain complex III	0.00107453	A0A3F3R620	438	K	Inhibitor of Apoptosis domain family protein	ATCC64974_13590	TIGQITEK(1)DVMDFASR	2	-0.36	22	3	1	246.377	8.26e-36	246.38	1	257.353	3.75e-36	257.35	1	233.142	2.92e-29	233.14
Cellular Component	GO:0005750	4	mitochondrial respiratory chain complex III	0.00107453	Q33798	5	K	Cytochrome b	cob	ILK(1)SHPLLK	3	-0.29271	6	3	1	117.526	0.000290073	117.53	1	111.455	0.000444078	111.46	1	100.017	0.000499613	113.62
Cellular Component	GO:0005750	4	mitochondrial respiratory chain complex III	0.00107453	A0A3F3R4N4	373	K	Uncharacterized protein	ATCC64974_7750	VAAGEIAGEEIK(1)K	2	0.22689	8	3	1	130.186	2.09e-08	130.19	1	138.02	1.14e-08	138.02	1	131.664	1.91e-08	131.66
Cellular Component	GO:0005750	4	mitochondrial respiratory chain complex III	0.00107453	A0A3F3R4N4	67	K	Uncharacterized protein	ATCC64974_7750	EVAGPTSTLALVAK(1)AGPR	3	0.38249	5	3	1	142.54	1.4e-10	142.54	1	198.036	5.18e-28	198.04	1	125.672	4.57e-22	185.3
Cellular Component	GO:0005750	4	mitochondrial respiratory chain complex III	0.00107453	A0A3F3R4N4	156	K	Uncharacterized protein	ATCC64974_7750	FAAHELSEVVLK(1)TLK	3	0.055295	6	3	1	121.449	1.42e-07	121.45	1	138.214	2.52e-10	138.21	1	118.507	3.56e-07	118.51
Cellular Component	GO:0005750	4	mitochondrial respiratory chain complex III	0.00107453	A0A3F3R4N4	374	K	Uncharacterized protein	ATCC64974_7750	K(1)AVALAK	2	0.28082	6	3	1	91.6263	0.0200191	91.626	1	89.5498	0.022202	89.55	1	91.6263	0.0200191	91.626
Cellular Component	GO:0005750	4	mitochondrial respiratory chain complex III	0.00107453	A0A3F3R4N4	361	K	Uncharacterized protein	ATCC64974_7750	K(1)VAAGEIAGEEIKK	3	0.20533	12	3	1	113.853	2.88e-08	123.68	1	104.13	2.77e-08	124.62	1	104.13	2.99e-06	104.95
Cellular Component	GO:0005750	4	mitochondrial respiratory chain complex III	0.00107453	A0A3F3R4N4	430	K	Uncharacterized protein	ATCC64974_7750	DVAK(1)SFLSGK	2	-0.12755	12	3	1	118.905	0.000172928	119.53	1	115.287	0.000277702	115.29	1	90.0503	0.00200231	90.05
Cellular Component	GO:0005750	4	mitochondrial respiratory chain complex III	0.00107453	A0A3F3R4N4	353	K	Uncharacterized protein	ATCC64974_7750	ADQITSAGK(1)NAVDLLK	3	-0.13993	6	3	1	158.976	1.14e-14	158.98	1	117.784	5.36e-08	123.14	1	86.7663	0.000219552	86.766
Cellular Component	GO:0005750	4	mitochondrial respiratory chain complex III	0.00107453	A0A3F3R4N4	360	K	Uncharacterized protein	ATCC64974_7750	NAVDLLK(1)K	2	-0.63386	21	3	1	102.622	0.00177264	118.5	1	113.706	0.0019954	116.73	1	102.067	0.0019954	116.73
Cellular Component	GO:0005750	4	mitochondrial respiratory chain complex III	0.00107453	A0A3F3R4N4	255	K	Uncharacterized protein	ATCC64974_7750	AVPSGAQLQSAASK(1)YYGGEQR	3	0.41731	8	3	1	125.044	5.17e-10	125.04	1	138.825	1.96e-10	138.82	1	103.253	1.81e-06	103.25
Cellular Component	GO:0005750	4	mitochondrial respiratory chain complex III	0.00107453	A0A3F3R4N4	380	K	Uncharacterized protein	ATCC64974_7750	AVALAK(1)FR	2	0.35376	12	3	1	102.714	0.00275394	102.71	1	117.16	0.00142169	117.16	1	120.488	0.00111475	120.49
Cellular Component	GO:0005750	4	mitochondrial respiratory chain complex III	0.00107453	A0A505HU91	73	K	Aldo/keto reductase family protein	CAN33_0043285	NEYLNSK(1)PGR	2	0.64529	4	3	1	123.618	0.000461788	123.62	1	132.555	4.83e-05	132.55	1	141.444	1.98e-05	141.44
Cellular Component	GO:0005750	4	mitochondrial respiratory chain complex III	0.00107453	A0A3F3RU15	56	K	Uncharacterized protein	ATCC64974_88230	DIK(1)HQYLNK	2	2.0739	8	3	1	101.381	0.00147454	101.38	1	153.97	5.6e-05	153.97	1	200.563	5.48e-08	200.56
Cellular Component	GO:0005750	4	mitochondrial respiratory chain complex III	0.00107453	A0A100I355	90	K	Cytochrome c1	ABL_00379	WNK(1)TFDHQALR	3	-0.25127	9	3	1	85.8127	0.000637853	85.813	1	87.1843	0.000578481	87.184	1	94.7673	0.000250233	94.767
Cellular Component	GO:0005750	4	mitochondrial respiratory chain complex III	0.00107453	A0A100I355	298	K	Cytochrome c1	ABL_00379	YK(1)WSPIK	2	-0.17576	5	3	1	73.6646	0.0304298	73.665	1	81.2963	0.0226203	81.296	1	102.514	0.00790634	102.51
Cellular Component	GO:0005750	4	mitochondrial respiratory chain complex III	0.00107453	A0A100I355	303	K	Cytochrome c1	ABL_00379	WSPIK(1)TR	2	0.205	3	3	1	62.8802	0.048974	62.88	1	98.9966	0.0089893	98.997	1	70.5248	0.0358288	70.525
Cellular Component	GO:0005750	4	mitochondrial respiratory chain complex III	0.00107453	A0A100I355	167	K	Cytochrome c1	ABL_00379	LSDYIPAPYK(1)NEEAAR	3	1.3733	6	3	1	71.2857	0.00549274	71.286	1	61.1268	0.00249567	74.141	1	71.7807	0.000366284	82.59
Cellular Component	GO:0005750	4	mitochondrial respiratory chain complex III	0.00107453	A0A254U2N8	136	K	"Cytochrome b-c1 complex subunit Rieske, mitochondrial"	ATCC64974_3550	GK(1)PVFIR	2	-0.19758	9	3	1	113.083	0.00555137	113.08	1	117.699	0.004523	117.7	1	99.9195	0.00848435	99.919
Cellular Component	GO:0005750	4	mitochondrial respiratory chain complex III	0.00107453	A0A254U2N8	64	K	"Cytochrome b-c1 complex subunit Rieske, mitochondrial"	ATCC64974_3550	IPDFSK(1)YQSK	2	-0.043094	8	3	1	110.077	0.000406381	110.08	1	97.4517	0.000960872	97.452	1	127.028	6.6e-05	127.03
Cellular Component	GO:0005750	4	mitochondrial respiratory chain complex III	0.00107453	A0A254U2N8	132	K	"Cytochrome b-c1 complex subunit Rieske, mitochondrial"	ATCC64974_3550	NVIIK(1)WR	2	0.17921	6	3	1	110.612	0.00610204	110.61	1	105.391	0.00726534	105.39	1	101.691	0.00808966	101.69
Cellular Component	GO:0005750	4	mitochondrial respiratory chain complex III	0.00107453	A0A254U2N8	51	K	"Cytochrome b-c1 complex subunit Rieske, mitochondrial"	ATCC64974_3550	STFDSPFGSSK(1)EYSSTLK	2	-0.92413	5	3	1	223.057	2.91e-34	223.06	1	209.702	2.27e-28	209.7	1	212.724	1.51e-28	212.72
Cellular Component	GO:0005750	4	mitochondrial respiratory chain complex III	0.00107453	A0A254U2N8	58	K	"Cytochrome b-c1 complex subunit Rieske, mitochondrial"	ATCC64974_3550	EYSSTLK(1)IPDFSK	2	1.228	5	3	1	86.4977	0.000607555	86.498	1	92.9393	0.000312771	92.939	1	42.9578	7.05e-06	107.46
Cellular Component	GO:0005750	4	mitochondrial respiratory chain complex III	0.00107453	A0A254U2N8	153	K	"Cytochrome b-c1 complex subunit Rieske, mitochondrial"	ATCC64974_3550	TQDEIQEAQK(1)TEWQSLR	2	-0.6501	3	3	1	132.506	4.41e-10	132.51	1	140.257	2.09e-10	140.26	1	239.578	2.52e-30	239.58
Cellular Component	GO:0030287	3	cell wall-bounded periplasmic space	0.0907819	A0A254TPT4	93	K	Glycosyl hydrolases 32 C terminal family protein	ATCC64974_96640	YPSPSAGK(1)SIEEALAK	3	-0.40962	12	3	1	206.797	8.81e-23	206.8	1	86.5391	5.22e-29	225.68	1	69.3307	8.27e-23	207.53
Cellular Component	GO:0030287	3	cell wall-bounded periplasmic space	0.0907819	A0A254TPT4	80	K	Glycosyl hydrolases 32 C terminal family protein	ATCC64974_96640	DPPTGCEVDQVIMIK(1)R	2	-0.63585	103	3	1	290.95	5.5e-63	326.56	1	279.444	1.1e-74	339.3	1	302.638	1.1e-74	339.3
Cellular Component	GO:0030287	3	cell wall-bounded periplasmic space	0.0907819	A0A254TPT4	47	K	Glycosyl hydrolases 32 C terminal family protein	ATCC64974_96640	DGYSILK(1)HYGGNGPYSER	3	-0.52545	48	3	1	154.554	4.54e-22	174.78	1	97.2709	1.14e-22	189.87	1	99.4067	4.66e-23	192.85
Cellular Component	GO:0030287	3	cell wall-bounded periplasmic space	0.0907819	A0A117DXE7	659	K	Aminopeptidase	ABL_02307	AHELGWEFSEK(1)DGHILQQFK	3	-1.5491	3	3	1	171.785	6.19e-22	171.79	1	110.326	1.47e-06	110.33	1	50.8699	0.00899894	50.87
Cellular Component	GO:0030287	3	cell wall-bounded periplasmic space	0.0907819	A0A3F3RPD6	76	K	Sugar (And other) transporter family protein	ATCC64974_78580	DPPAQCSVDQVIMIK(1)R	3	0.19983	4	3	1	126.633	1.45e-10	142.45	1	144.289	8.95e-11	144.29	1	136.566	3.24e-10	136.57
Cellular Component	GO:0030287	3	cell wall-bounded periplasmic space	0.0907819	A0A3F3RPD6	96	K	Sugar (And other) transporter family protein	ATCC64974_78580	YPTTGEGTSIEQTLK(1)K	2	-0.070218	4	3	1	272.948	7.39e-43	272.95	1	261.639	2.7e-36	261.64	1	318.175	2.15e-62	318.18
Cellular Component	GO:0030287	3	cell wall-bounded periplasmic space	0.0907819	A0A3F3RPW1	467	K	Aminopeptidase	ATCC64974_79660	K(1)VGFPVVTVSENPSNSTIK	2	0.9002	3	3	1	98.5428	5.53e-05	98.543	1	113.515	3.42e-06	113.51	1	144.822	2.04e-10	144.82
Cellular Component	GO:0030287	3	cell wall-bounded periplasmic space	0.0907819	A0A3F3RPW1	857	K	Aminopeptidase	ATCC64974_79660	AK(1)VNWVK	2	0.13339	5	3	1	107.429	0.00681108	107.43	1	100.742	0.00830111	100.74	1	100.742	0.00830111	100.74
Cellular Component	GO:0030287	3	cell wall-bounded periplasmic space	0.0907819	A0A3F3RPW1	560	K	Aminopeptidase	ATCC64974_79660	LSK(1)LGEAAK	2	0.0089585	3	3	1	96.3419	0.00228678	96.342	1	83.499	0.00515092	83.499	1	83.8829	0.0050653	83.883
Cellular Component	GO:0030287	3	cell wall-bounded periplasmic space	0.0907819	A0A3F3RPW1	134	K	Aminopeptidase	ATCC64974_79660	SSYK(1)AADGQTK	2	0.038322	7	3	1	106.785	6.6e-05	106.79	1	105.133	7.19e-05	105.13	1	100.376	8.87e-05	100.38
Cellular Component	GO:0030287	3	cell wall-bounded periplasmic space	0.0907819	A0A3F3RPW1	303	K	Aminopeptidase	ATCC64974_79660	VVDVLLDEK(1)TSGAAR	3	-0.20967	9	3	1	104.954	6.12e-10	136.81	1	80.6319	3.67e-15	168.5	1	87.4472	1.05e-09	129.38
Cellular Component	GO:0030287	3	cell wall-bounded periplasmic space	0.0907819	A0A3F3RPW1	648	K	Aminopeptidase	ATCC64974_79660	SLVSHK(1)AHELGWEFSEK	3	0.31814	5	3	1	170.381	1.66e-16	170.38	1	190.23	1.97e-19	190.23	1	191.637	1.38e-19	191.64
Cellular Component	GO:0030287	3	cell wall-bounded periplasmic space	0.0907819	A0A3F3RPW1	739	K	Aminopeptidase	ATCC64974_79660	NAPTSDEK(1)TTALR	2	-0.0063248	12	3	1	113.253	3.2e-06	116.19	1	116.188	1.29e-08	132.97	1	116.188	1.49e-10	153.81
Cellular Component	GO:0030287	3	cell wall-bounded periplasmic space	0.0907819	A0A3F3RPW1	638	K	Aminopeptidase	ATCC64974_79660	DALK(1)AFQR	2	-0.84864	3	3	1	79.7126	0.0104417	79.713	1	73.2075	0.0153354	73.208	1	82.4258	0.00940081	82.426
Cellular Component	GO:0030287	3	cell wall-bounded periplasmic space	0.0907819	A0A3F3RPW1	515	K	Aminopeptidase	ATCC64974_79660	TK(1)NGIDEDTMLTER	2	0.57393	5	3	1	163.804	6.65e-11	163.8	1	178.026	4.46e-14	178.03	1	143.973	1.5e-09	143.97
Cellular Component	GO:0031415	7	NatA complex	0.0863619	A0A117DZQ5	251	K	N-acetyltransferase complex ARD1 subunit	ABL_04136	DADEGDEVGELGK(1)K	2	-0.23678	3	3	1	180.84	5.08e-14	180.84	1	148.406	1.2e-10	148.41	1	88.7063	0.00055557	88.706
Cellular Component	GO:0031415	7	NatA complex	0.0863619	A0A254TXK0	819	K	Condensation domain family protein	ATCC64974_17570	SAYVEK(1)ASSK	2	0.49487	3	3	1	58.1721	0.0271842	58.172	1	50.4835	0.0404683	50.484	1	51.2862	0.0375811	51.286
Cellular Component	GO:0031415	7	NatA complex	0.0863619	A0A254TXK0	440	K	Condensation domain family protein	ATCC64974_17570	LLDEK(1)DR	2	-0.50677	3	3	1	72.4922	0.0230881	72.492	1	54.7763	0.0629089	54.776	1	96.1904	0.0111503	96.19
Cellular Component	GO:0098573	4	intrinsic component of mitochondrial membrane	0.0324916	A0A3F3RV68	248	K	"Altered inheritance of mitochondria protein 24, mitochondrial"	ATCC64974_98270	FK(1)STTLR	2	-0.85254	5	3	1	86.8328	0.0183566	86.833	1	98.5231	0.00935391	98.523	1	86.095	0.0189248	86.095
Cellular Component	GO:0098573	4	intrinsic component of mitochondrial membrane	0.0324916	A0A254TYA5	90	K	NADH-cytochrome b5 reductase	ATCC64974_20220	LSEIEVLNHNTK(1)R	3	-2.4164	4	3	1	124.469	1.02e-08	124.47	1	220.85	4.01e-23	220.85	1	101.431	4.84e-06	101.43
Cellular Component	GO:0098573	4	intrinsic component of mitochondrial membrane	0.0324916	A0A254TYA5	228	K	NADH-cytochrome b5 reductase	ATCC64974_20220	K(1)EFEELENTYPR	2	1.6718	3	3	1	119.88	1.23e-05	119.88	1	110.51	3.43e-05	110.51	1	106.293	4.42e-05	106.29
Cellular Component	GO:0098573	4	intrinsic component of mitochondrial membrane	0.0324916	A0A254TYA5	263	K	NADH-cytochrome b5 reductase	ATCC64974_20220	GYISK(1)ELLK	2	0.16964	5	3	1	90.9056	0.00349914	90.906	1	95.5016	0.00247416	95.502	1	89.0288	0.00391769	89.029
Cellular Component	GO:0098573	4	intrinsic component of mitochondrial membrane	0.0324916	A0A254TYA5	267	K	NADH-cytochrome b5 reductase	ATCC64974_20220	ELLK(1)TVLPEPK	2	-0.18299	5	3	1	111.257	5.02e-05	111.26	1	113.224	4.32e-05	113.22	1	115.327	3.58e-05	115.33
Cellular Component	GO:0098573	4	intrinsic component of mitochondrial membrane	0.0324916	A0A254TYA5	227	K	NADH-cytochrome b5 reductase	ATCC64974_20220	EEDILLK(1)K	2	0.63327	3	3	1	69.5982	0.02773	69.598	1	60.4363	0.0449806	60.436	1	71.3794	0.0243761	71.379
Cellular Component	GO:0098573	4	intrinsic component of mitochondrial membrane	0.0324916	A0A254TYA5	167	K	NADH-cytochrome b5 reductase	ATCC64974_20220	LDFK(1)GPIVK	2	0.84555	3	3	1	91.8667	0.00328481	91.867	1	77.1399	0.00656911	77.14	1	91.8667	0.00328481	91.867
Cellular Component	GO:0098573	4	intrinsic component of mitochondrial membrane	0.0324916	A0A254TYA5	121	K	NADH-cytochrome b5 reductase	ATCC64974_20220	PADAK(1)AVIR	2	-0.09846	5	3	1	98.0402	1.92e-06	136.53	1	81.7097	6.4e-06	122.33	1	80.6794	1.56e-05	117.86
Cellular Component	GO:0098573	4	intrinsic component of mitochondrial membrane	0.0324916	A0A254TYA5	316	K	NADH-cytochrome b5 reductase	ATCC64974_20220	ELGYSK(1)EQVFK	2	-1.2334	4	3	1	52.8374	0.032865	52.837	1	87.777	0.00116508	87.777	1	91.3133	0.000842469	91.313
Cellular Component	GO:0098573	4	intrinsic component of mitochondrial membrane	0.0324916	A0A254TYA5	211	K	NADH-cytochrome b5 reductase	ATCC64974_20220	NPEDQTK(1)VTLVFGNVK	2	3.1334	8	3	1	107.977	1.43e-62	320.05	1	94.2034	5.47e-29	224.86	1	86.0048	4.45e-05	97.065
Cellular Component	GO:0098573	4	intrinsic component of mitochondrial membrane	0.0324916	A0A505IHC7	113	K	Aldehyde dehydrogenase	CAN33_0048330	FTSPK(1)IR	2	-1.1505	3	3	1	65.6761	0.0441663	65.676	1	87.2836	0.0180094	87.284	1	94.0064	0.0128322	94.006
Cellular Component	GO:0098573	4	intrinsic component of mitochondrial membrane	0.0324916	A0A254TW11	268	K	SDA1 family protein	ATCC64974_12570	IGK(1)ELGFR	2	0.3984	3	3	1	80.2187	0.0102201	80.219	1	90.7088	0.00632595	90.709	1	77.7321	0.0111432	77.732
Cellular Component	GO:0098573	4	intrinsic component of mitochondrial membrane	0.0324916	A0A254TW11	211	K	SDA1 family protein	ATCC64974_12570	AAEAIYGMVDK(1)NTASDGTK	2	3.5864	10	3	1	141.603	1.16e-21	172.66	1	171.846	1.2e-21	171.85	1	115.633	1.9e-28	205.15
Cellular Component	GO:0098573	4	intrinsic component of mitochondrial membrane	0.0324916	A0A3F3RNI9	147	K	Uncharacterized protein	ATCC64974_74520	AAGNK(1)AYGSK	2	0.013642	7	3	1	125.737	7.01e-05	125.74	1	86.3444	0.00348709	87.568	1	96.1135	0.00114917	96.113
Cellular Component	GO:0098573	4	intrinsic component of mitochondrial membrane	0.0324916	A0A3F3RNI9	98	K	Uncharacterized protein	ATCC64974_74520	AK(1)AASVQEEPAAK	2	0.30052	3	3	1	98.582	5.45e-05	98.582	1	124.515	2.04e-08	124.51	1	112.423	4.86e-06	112.42
Cellular Component	GO:0098573	4	intrinsic component of mitochondrial membrane	0.0324916	A0A3F3RNI9	265	K	Uncharacterized protein	ATCC64974_74520	AIIEAK(1)GK	2	0.43116	6	3	1	77.2825	0.0113101	77.282	1	83.2061	0.00911115	83.206	1	84.5678	0.00860566	84.568
Cellular Component	GO:0098573	4	intrinsic component of mitochondrial membrane	0.0324916	A0A3F3RNI9	608	K	Uncharacterized protein	ATCC64974_74520	TQLEVQEK(1)YPQLAAR	2	1.5403	3	3	1	46.9997	0.0251235	47	1	159.177	1.69e-14	159.18	1	179.789	8.78e-18	179.79
Cellular Component	GO:0098573	4	intrinsic component of mitochondrial membrane	0.0324916	A0A3F3RNI9	140	K	Uncharacterized protein	ATCC64974_74520	AYAAK(1)LK	2	-0.60593	4	3	1	76.8465	0.026047	76.847	1	75.3106	0.0275994	75.311	1	67.0348	0.04183	67.035
Cellular Component	GO:0098573	4	intrinsic component of mitochondrial membrane	0.0324916	A0A3F3RNI9	574	K	Uncharacterized protein	ATCC64974_74520	VSQALK(1)YFER	2	0.98243	3	3	1	91.1231	0.00185137	91.123	1	96.6043	0.00209059	96.604	1	77.5969	0.0037546	77.597
Cellular Component	GO:0098573	4	intrinsic component of mitochondrial membrane	0.0324916	A0A3F3RNI9	435	K	Uncharacterized protein	ATCC64974_74520	DYQK(1)SIDLDR	2	-0.11702	3	3	1	107.026	0.000481728	107.03	1	118.278	0.000203802	118.28	1	96.2294	0.00113286	96.229
Cellular Component	GO:0098573	4	intrinsic component of mitochondrial membrane	0.0324916	A0A505I8G8	345	K	RNA polymerase I specific initiation factor family protein	CAN33_008630	AVVGAAK(1)SIDR	2	1.4088	3	3	1	93.3452	0.000657104	93.345	1	139.858	2.3e-06	139.86	1	127.514	6.02e-06	127.51
Cellular Component	GO:0098573	4	intrinsic component of mitochondrial membrane	0.0324916	A0A505I8G8	295	K	RNA polymerase I specific initiation factor family protein	CAN33_008630	LTPDNDIEAIK(1)R	2	0.89034	3	3	1	67.9969	0.015191	67.997	1	77.1846	0.00206304	77.185	1	75.89	0.00217901	75.89
Cellular Component	GO:0098573	4	intrinsic component of mitochondrial membrane	0.0324916	A0A254TPN8	181	K	RpsU-divergently transcribed protein	ATCC64974_97720	IK(1)EAYGIEVPTTAPAS	2	0.82135	3	3	1	83.54	0.000578278	83.54	1	85.4687	0.000509189	85.469	1	83.54	0.000578278	83.54
Cellular Component	GO:0098573	4	intrinsic component of mitochondrial membrane	0.0324916	A0A254TPN8	133	K	RpsU-divergently transcribed protein	ATCC64974_97720	K(1)NTDIDEFER	2	0.41221	5	3	1	150.457	1.53e-06	150.46	1	134.13	5.9e-05	134.13	1	131.116	7.22e-05	131.12
Cellular Component	GO:0098573	4	intrinsic component of mitochondrial membrane	0.0324916	A0A3F3RXT5	152	K	Glycerol-3-phosphate dehydrogenase	ATCC64974_106300	LVK(1)EALR	2	0.2863	3	3	1	79.4686	0.0240278	79.469	1	60.6819	0.0527541	60.682	1	67.9808	0.0402033	67.981
Cellular Component	GO:0098573	4	intrinsic component of mitochondrial membrane	0.0324916	A0A3F3RXT5	124	K	Glycerol-3-phosphate dehydrogenase	ATCC64974_106300	DDFSAGTSSK(1)STK	2	-0.078591	4	3	1	62.2875	0.0168198	62.287	1	40.6756	0.0551633	40.676	1	98.5924	5.41e-05	98.592
Cellular Component	GO:0098573	4	intrinsic component of mitochondrial membrane	0.0324916	A0A3F3RXT5	127	K	Glycerol-3-phosphate dehydrogenase	ATCC64974_106300	STK(1)LVHGGVR	3	0.24069	5	3	1	107.055	0.000481007	107.06	1	58.6986	0.000536121	104.82	1	58.592	0.0126355	58.592
Cellular Component	GO:0098573	4	intrinsic component of mitochondrial membrane	0.0324916	A0A3F3RXT5	63	K	Glycerol-3-phosphate dehydrogenase	ATCC64974_106300	LVPPSFPNIK(1)SR	2	0.14358	3	3	1	62.528	0.0178869	62.528	1	51.7258	0.0316069	51.726	1	54.3425	0.0280028	54.343
Cellular Component	GO:0098573	4	intrinsic component of mitochondrial membrane	0.0324916	A0A3F3RXT5	280	K	Glycerol-3-phosphate dehydrogenase	ATCC64974_106300	VK(1)DLIPGR	2	-0.11737	6	3	1	117.89	0.00135439	117.89	1	128.383	0.000735554	128.38	1	128.383	0.000735554	128.38
Cellular Component	GO:0098573	4	intrinsic component of mitochondrial membrane	0.0324916	A0A3F3RXT5	273	K	Glycerol-3-phosphate dehydrogenase	ATCC64974_106300	DSSGK(1)LNGAR	2	0.96478	12	3	1	70.4116	0.000614161	101.66	1	103.255	0.000462915	107.79	1	90.827	6.94e-05	125.97
Cellular Component	GO:0098573	4	intrinsic component of mitochondrial membrane	0.0324916	A0A3F3RXT5	299	K	Glycerol-3-phosphate dehydrogenase	ATCC64974_106300	AK(1)GIINATGPFTDSIR	2	0.30797	5	3	1	171.264	7.73e-18	171.26	1	162.589	8.03e-15	162.59	1	156.49	1.38e-14	156.49
Cellular Component	GO:0098573	4	intrinsic component of mitochondrial membrane	0.0324916	A0A3F3RXT5	73	K	Glycerol-3-phosphate dehydrogenase	ATCC64974_106300	LEQIQDLK(1)R	2	-0.048705	9	3	1	142.427	0.000161921	142.43	1	117.698	1.5e-05	172.59	1	155.42	4.23e-05	163.64
Cellular Component	GO:0098573	4	intrinsic component of mitochondrial membrane	0.0324916	A0A3F3RXT5	663	K	Glycerol-3-phosphate dehydrogenase	ATCC64974_106300	VK(1)DLDIAQR	2	0.046883	6	3	1	119.68	0.000496126	119.68	1	101.381	0.00147454	101.38	1	119.68	0.000496126	119.68
Cellular Component	GO:0098573	4	intrinsic component of mitochondrial membrane	0.0324916	A0A3F3RXT5	223	K	Glycerol-3-phosphate dehydrogenase	ATCC64974_106300	K(1)DNLFGAMVYYDGAHNDSR	3	-0.17721	4	3	1	161.468	1.76e-15	161.47	1	149.839	3.9e-15	149.84	1	139.696	2.33e-10	139.7
Cellular Component	GO:0098573	4	intrinsic component of mitochondrial membrane	0.0324916	A0A254TU83	115	K	Pyridoxamine 5'-phosphate oxidase family protein	ATCC64974_100720	ALK(1)VYPQPK	2	-1.0181	3	3	1	66.2702	0.0193046	66.27	1	76.0641	0.00680902	76.064	1	60.0191	0.0275341	60.019
Cellular Component	GO:0098573	4	intrinsic component of mitochondrial membrane	0.0324916	A0A254TMV5	64	K	Helix-loop-helix DNA-binding domain family protein	ATCC64974_103140	LYALK(1)DIVPPSTR	2	0.040085	3	3	1	89.5068	0.000469853	89.507	1	96.1351	4.79e-05	96.135	1	119.867	1.58e-06	119.87
Cellular Component	GO:0098573	4	intrinsic component of mitochondrial membrane	0.0324916	A0A505HV87	849	K	MICOS complex subunit MIC60	CAN33_001100	K(1)DAVAGSDDVESVLYR	2	-0.48455	3	3	1	116.061	2.1e-06	116.06	1	157.466	1.76e-14	157.47	1	133.931	1.11e-09	133.93
Cellular Component	GO:0098573	4	intrinsic component of mitochondrial membrane	0.0324916	A0A505HV87	39	K	MICOS complex subunit MIC60	CAN33_001100	FVK(1)DQFDDYR	2	1.4142	6	3	1	128.015	6.28e-05	128.01	1	120.062	0.000159761	120.06	1	123.513	7.72e-05	123.51
Cellular Component	GO:0098573	4	intrinsic component of mitochondrial membrane	0.0324916	A0A505HV87	181	K	MICOS complex subunit MIC60	CAN33_001100	ELFTAIAK(1)K	2	-0.13065	5	3	1	103.546	0.0018548	103.55	1	107.693	0.00155213	107.69	1	94.3095	0.00374036	94.309
Cellular Component	GO:0098573	4	intrinsic component of mitochondrial membrane	0.0324916	A0A505HV87	142	K	MICOS complex subunit MIC60	CAN33_001100	LDLVTESPDK(1)R	2	-0.88867	5	3	1	125.241	9.15e-06	125.24	1	113.379	5.83e-05	113.38	1	127.174	8.35e-06	127.17
Cellular Component	GO:0098573	4	intrinsic component of mitochondrial membrane	0.0324916	A0A505HV87	475	K	MICOS complex subunit MIC60	CAN33_001100	ITIPSK(1)SGLTSK	2	0.34958	3	3	1	43.7611	0.0640548	43.761	1	64.2245	0.0157904	64.224	1	66.0043	0.0135908	66.004
Cellular Component	GO:0098573	4	intrinsic component of mitochondrial membrane	0.0324916	A0A505HV87	688	K	MICOS complex subunit MIC60	CAN33_001100	LK(1)NELVEQAIELNR	3	0.31937	3	3	1	123.677	4.87e-09	123.68	1	165.642	1e-11	165.64	1	119.615	5.04e-07	119.62
Cellular Component	GO:0098573	4	intrinsic component of mitochondrial membrane	0.0324916	A0A505HV87	608	K	MICOS complex subunit MIC60	CAN33_001100	VGEK(1)IIAVR	2	0.28825	3	3	1	65.5354	0.0202719	65.535	1	70.389	0.0138821	70.389	1	71.0303	0.0130378	71.03
Cellular Component	GO:0098573	4	intrinsic component of mitochondrial membrane	0.0324916	A0A505HV87	707	K	MICOS complex subunit MIC60	CAN33_001100	YLHEVK(1)ELVER	3	-0.1807	4	3	1	105.204	3.4e-05	105.2	1	144.572	4.19e-07	144.57	1	122.326	5.23e-06	122.33
Cellular Component	GO:0098573	4	intrinsic component of mitochondrial membrane	0.0324916	A0A505HV87	528	K	MICOS complex subunit MIC60	CAN33_001100	TTAVVK(1)AK	2	0.32728	3	3	1	83.3132	0.00907139	83.313	1	82.4525	0.0093909	82.452	1	82.4525	0.0093909	82.452
Cellular Component	GO:0098573	4	intrinsic component of mitochondrial membrane	0.0324916	A0A505HV87	671	K	MICOS complex subunit MIC60	CAN33_001100	LAHAYQEK(1)IR	3	0.03659	7	3	1	140.05	1.15e-05	140.05	1	45.7644	0.000161953	112.71	1	107.952	0.000217729	107.95
Cellular Component	GO:0098573	4	intrinsic component of mitochondrial membrane	0.0324916	A0A3F3RU22	236	K	MICOS complex subunit	ATCC64974_91460	AMMEEK(1)IGDVR	2	-0.33069	3	3	1	75.7391	0.00226328	75.739	1	142.097	1.63e-06	142.1	1	124.124	7.04e-06	124.12
Cellular Component	GO:0098573	4	intrinsic component of mitochondrial membrane	0.0324916	A0A3F3RP95	33	K	Uncharacterized protein	ATCC64974_77390	DFYHNSAANLEVK(1)SK	3	-0.55274	11	3	1	165.865	3.51e-15	165.86	1	92.3804	1.21e-35	249.86	1	106.3	5.6e-10	127.18
Cellular Component	GO:0098573	4	intrinsic component of mitochondrial membrane	0.0324916	A0A3F3RP95	225	K	Uncharacterized protein	ATCC64974_77390	TGNSVGLEVASK(1)YR	2	0.51651	6	3	1	159.177	4.62e-11	159.18	1	127.175	8.75e-09	127.18	1	136.814	4.59e-09	136.81
Cellular Component	GO:0098573	4	intrinsic component of mitochondrial membrane	0.0324916	A0A3F3RP95	207	K	Uncharacterized protein	ATCC64974_77390	VNAQVEAGAK(1)ATWDSK	2	2.1918	13	3	1	209.895	6.53e-23	209.89	1	221.853	6.39e-29	221.85	1	124.286	6.55e-29	221.34
Cellular Component	GO:0098573	4	intrinsic component of mitochondrial membrane	0.0324916	A0A3F3RP95	213	K	Uncharacterized protein	ATCC64974_77390	ATWDSK(1)TGNSVGLEVASK	2	0.11714	18	3	1	239.932	1.73e-51	284.84	1	232.512	3.21e-51	280.19	1	235.236	1.53e-52	289.81
Cellular Component	GO:0098573	4	intrinsic component of mitochondrial membrane	0.0324916	A0A3F3RP95	12	K	Uncharacterized protein	ATCC64974_77390	SAPAAFSDIAK(1)AANDLLNK	2	-0.48849	6	3	1	67.4176	4.39e-43	259.34	1	229.219	7.26e-35	229.22	1	115.57	1.01e-06	115.57
Cellular Component	GO:0098573	4	intrinsic component of mitochondrial membrane	0.0324916	A0A3F3RP95	47	K	Uncharacterized protein	ATCC64974_77390	GK(1)SAHEGPIAGSLEAK	3	0.12097	5	3	1	115.728	1.43e-18	190.55	1	105.897	5.51e-18	178.06	1	142.35	1.41e-10	142.35
Cellular Component	GO:0098573	4	intrinsic component of mitochondrial membrane	0.0324916	A0A3F3RP95	107	K	Uncharacterized protein	ATCC64974_77390	AEILTQYLPAK(1)QSK	2	-0.53458	5	3	1	206.197	6.06e-19	206.2	1	183.961	2.89e-14	183.96	1	183.805	2.94e-14	183.81
Cellular Component	GO:0098573	4	intrinsic component of mitochondrial membrane	0.0324916	A0A3F3RP95	20	K	Uncharacterized protein	ATCC64974_77390	AANDLLNK(1)DFYHNSAANLEVK	3	2.0785	25	3	1	160.298	1.61e-15	160.3	1	146.602	2.88e-22	181.85	1	165.101	1.02e-15	165.1
Cellular Component	GO:0098573	4	intrinsic component of mitochondrial membrane	0.0324916	A0A3F3RP95	119	K	Uncharacterized protein	ATCC64974_77390	LNLYFK(1)QPNLHAR	3	0.18173	9	3	1	153.111	1.55e-10	153.11	1	121.021	5.06e-07	121.02	1	119.386	8.48e-07	119.39
Cellular Component	GO:0098573	4	intrinsic component of mitochondrial membrane	0.0324916	A0A3F3RP95	93	K	Uncharacterized protein	ATCC64974_77390	LELDNNIAK(1)GLK	2	-2.2	22	3	1	110.306	8.97e-12	184.03	1	145.137	1.46e-09	170.04	1	98.1049	1.49e-11	176.78
Cellular Component	GO:0098573	4	intrinsic component of mitochondrial membrane	0.0324916	A0A3F3RP95	45	K	Uncharacterized protein	ATCC64974_77390	APNGVTFNVK(1)GK	2	0.19072	20	3	1	154.281	1.61e-08	159.5	1	157.222	4.7e-09	167.71	1	147.262	2.84e-08	150.69
Cellular Component	GO:0098573	4	intrinsic component of mitochondrial membrane	0.0324916	A0A3F3RP95	235	K	Uncharacterized protein	ATCC64974_77390	LDPSSFAK(1)AK	2	0.090316	13	3	1	75.6522	0.00408451	75.652	1	82.4167	0.00307643	82.417	1	93.0956	0.00157381	93.096
Cellular Component	GO:0098573	4	intrinsic component of mitochondrial membrane	0.0324916	A0A3F3RP95	113	K	Uncharacterized protein	ATCC64974_77390	GAK(1)LNLYFK	2	-1.2248	6	3	1	45.368	0.0542953	46.462	1	85.6757	0.00466548	85.676	1	64.6536	0.0214328	64.654
Cellular Component	GO:0098573	4	intrinsic component of mitochondrial membrane	0.0324916	A0A117DYA6	670	K	Mitochondrial inner membrane AAA protease Yta12	ABL_02975	SLVLSPEEK(1)R	2	0.27067	3	3	1	67.385	0.0204893	67.385	1	61.3438	0.0313872	61.344	1	54.1976	0.0442784	54.198
Cellular Component	GO:0098573	4	intrinsic component of mitochondrial membrane	0.0324916	A0A254TN32	183	K	Male sterility family protein	ATCC64974_102470	GLLQDK(1)MK	2	-1.0829	8	3	1	67.1694	0.00369422	97.798	1	74.255	0.0138905	74.255	1	64.2645	0.0222228	68.214
Cellular Component	GO:0098573	4	intrinsic component of mitochondrial membrane	0.0324916	A0A254U4F6	255	K	Electron transfer flavoprotein-ubiquinone oxidoreductase	ATCC64974_70020	AK(1)DSFER	2	-0.014115	6	3	1	113.412	0.0054782	113.41	1	113.412	0.0054782	113.41	1	106.356	0.0070502	106.36
Cellular Component	GO:0098573	4	intrinsic component of mitochondrial membrane	0.0324916	A0A3F3RRA1	6	K	Mitochondrial pyruvate carrier	ATCC64974_78170	AAAIK(1)AINAK	2	-0.27715	3	3	1	101.646	0.000405074	101.65	1	111.607	0.000242928	111.61	1	99.815	0.000434883	99.815
Cellular Component	GO:0098573	4	intrinsic component of mitochondrial membrane	0.0324916	A0A3F3RRA1	115	K	Mitochondrial pyruvate carrier	ATCC64974_78170	EAQLAEAAK(1)QGK	2	0.77883	3	3	1	103.399	3.73e-05	103.4	1	100.376	4.25e-05	100.38	1	111.313	2.37e-05	111.31
Cellular Component	GO:0098573	4	intrinsic component of mitochondrial membrane	0.0324916	A0A254U173	113	K	Fungal specific transcription factor domain family protein	ATCC64974_60050	TPVTAPPK(1)IR	2	-0.43708	3	3	1	79.1602	0.0128646	79.16	1	82.8305	0.0126301	82.831	1	64.1031	0.0238074	64.103
Cellular Component	GO:0017177	2	glucosidase II complex	0.0863619	A0A100IMB2	116	K	Glucosidase II alpha subunit	ABL_06505	VVVDEEK(1)R	2	-0.38038	7	3	1	102.514	0.00378451	102.51	1	102.514	0.00102911	127.56	1	104.437	0.00227588	114.5
Cellular Component	GO:0017177	2	glucosidase II complex	0.0863619	A0A254U5U8	200	K	Nucleolar protein 12 (25kDa) family protein	ATCC64974_23980	EVEDNIK(1)R	2	0.24588	5	3	1	86.8328	0.0105996	86.833	1	95.7414	0.00608515	95.741	1	98.6294	0.00462166	98.629
Cellular Component	GO:0017177	2	glucosidase II complex	0.0863619	A0A254U5U8	411	K	Nucleolar protein 12 (25kDa) family protein	ATCC64974_23980	SAEK(1)ELGDK	2	-0.21075	3	3	1	73.4995	0.0097871	73.499	1	63.6242	0.022788	63.624	1	53.2112	0.0364969	53.211
Cellular Component	GO:0017177	2	glucosidase II complex	0.0863619	A0A254U5U8	424	K	Nucleolar protein 12 (25kDa) family protein	ATCC64974_23980	DHK(1)SDLETDYGVGSIFR	3	-0.79254	3	3	1	90.8721	4.25e-05	90.872	1	95.2051	8.72e-05	95.205	1	101.278	2.77e-06	101.28
Cellular Component	GO:0017177	2	glucosidase II complex	0.0863619	A0A254U5U8	193	K	Nucleolar protein 12 (25kDa) family protein	ATCC64974_23980	QQK(1)EVEDNIK	2	-0.66745	5	3	1	100.687	0.000317216	113.69	1	83.0451	0.000214845	117.83	1	104.144	0.000552909	104.14
Cellular Component	GO:0017177	2	glucosidase II complex	0.0863619	A0A254U5U8	441	K	Nucleolar protein 12 (25kDa) family protein	ATCC64974_23980	ALK(1)GVCISK	2	-1.0296	3	3	1	66.0557	0.0195869	66.056	1	66.0557	0.0195869	66.056	1	75.3872	0.00730184	75.387
Cellular Component	GO:0005746	3	mitochondrial respirasome	0.000341724	A0A3F3R3C3	231	K	"Succinate dehydrogenase [ubiquinone] iron-sulfur subunit, mitochondrial"	ATCC64974_3750	DEK(1)TAER	2	-0.31819	4	3	1	77.0717	0.0258737	77.072	1	73.2075	0.0312158	73.208	1	58.9807	0.0556794	58.981
Cellular Component	GO:0005746	3	mitochondrial respirasome	0.000341724	A0A3F3R3C3	272	K	"Succinate dehydrogenase [ubiquinone] iron-sulfur subunit, mitochondrial"	ATCC64974_3750	AIAEIK(1)K	2	0.54458	3	3	1	64.7574	0.062447	64.757	1	76.0346	0.0364098	76.035	1	72.1384	0.0451217	72.138
Cellular Component	GO:0005746	3	mitochondrial respirasome	0.000341724	A0A3F3R3C3	46	K	"Succinate dehydrogenase [ubiquinone] iron-sulfur subunit, mitochondrial"	ATCC64974_3750	VK(1)TFHVYR	3	0.40011	6	3	1	108.743	0.00104291	108.74	1	93.6488	0.00248376	93.649	1	104.2	0.00124167	104.2
Cellular Component	GO:0005746	3	mitochondrial respirasome	0.000341724	A0A3F3R3C3	61	K	"Succinate dehydrogenase [ubiquinone] iron-sulfur subunit, mitochondrial"	ATCC64974_3750	WNPDQPTEK(1)PK	2	0.41218	3	3	1	72.6199	0.00638902	72.62	1	106.379	6.74e-05	106.38	1	62.7994	0.0195323	62.799
Cellular Component	GO:0005746	3	mitochondrial respirasome	0.000341724	A0A3F3R3C3	160	K	"Succinate dehydrogenase [ubiquinone] iron-sulfur subunit, mitochondrial"	ATCC64974_3750	SIK(1)PYLQR	2	-0.66066	3	3	1	57.0474	0.0376253	57.047	1	67.1694	0.0236639	67.169	1	61.9623	0.0308461	61.962
Cellular Component	GO:0005746	3	mitochondrial respirasome	0.000341724	A0A3F3R3C3	236	K	"Succinate dehydrogenase [ubiquinone] iron-sulfur subunit, mitochondrial"	ATCC64974_3750	K(1)AALDNSMSVYR	2	-0.8633	5	3	1	99.8441	3.69e-07	145.29	1	177.833	1.92e-11	177.83	1	91.3069	4.27e-08	148.62
Cellular Component	GO:0005746	3	mitochondrial respirasome	0.000341724	A0A3F3R3C3	129	K	"Succinate dehydrogenase [ubiquinone] iron-sulfur subunit, mitochondrial"	ATCC64974_3750	IPTDTAK(1)ESR	2	-2.778	12	3	1	97.7338	0.000385255	110.93	1	107.055	7.35e-05	124.67	1	71.159	0.000288177	114.86
Cellular Component	GO:0005746	3	mitochondrial respirasome	0.000341724	A0A3F3R3C3	86	K	"Succinate dehydrogenase [ubiquinone] iron-sulfur subunit, mitochondrial"	ATCC64974_3750	IK(1)NEMDPTLTFR	2	-0.23916	6	3	1	122.52	4.44e-06	122.52	1	102.52	3.88e-05	102.52	1	117.704	1.27e-05	117.7
Cellular Component	GO:0005746	3	mitochondrial respirasome	0.000341724	A0A3F3R4V0	101	K	Uncharacterized protein	ATCC64974_3600	VDWHQMTLQEK(1)K	3	0.10712	9	3	1	162.223	6.16e-09	162.22	1	134.685	1.39e-08	150.49	1	160.379	7.44e-09	160.38
Cellular Component	GO:0005746	3	mitochondrial respirasome	0.000341724	A0A3F3R4V0	186	K	Uncharacterized protein	ATCC64974_3600	INPIYGISAEGYEGK(1)GFVQSPPAEK	3	-1.4487	8	3	1	184.475	1.43e-23	184.47	1	124.513	4.36e-11	124.51	1	163.745	7.58e-17	163.74
Cellular Component	GO:0005746	3	mitochondrial respirasome	0.000341724	A0A3F3R4V0	196	K	Uncharacterized protein	ATCC64974_3600	GFVQSPPAEK(1)Q	2	-0.399	6	3	1	98.1049	0.000304251	98.105	1	103.433	0.000106307	103.43	1	132.028	6.36e-06	132.03
Cellular Component	GO:0005746	3	mitochondrial respirasome	0.000341724	A0A3F3R4V0	171	K	Uncharacterized protein	ATCC64974_3600	QEK(1)INPIYGISAEGYEGK	2	0.537	6	3	1	225.856	2.49e-34	225.86	1	216.162	6.5e-29	216.16	1	206.696	3.02e-28	206.7
Cellular Component	GO:0005746	3	mitochondrial respirasome	0.000341724	A0A3F3R4V0	168	K	Uncharacterized protein	ATCC64974_3600	EWQEASNEYAK(1)QEK	2	0.17899	3	3	1	196.334	1.08e-18	196.33	1	224.157	1.12e-23	224.16	1	200.185	8.95e-19	200.19
Cellular Component	GO:0005746	3	mitochondrial respirasome	0.000341724	A0A3F3RU15	56	K	Uncharacterized protein	ATCC64974_88230	DIK(1)HQYLNK	2	2.0739	8	3	1	101.381	0.00147454	101.38	1	153.97	5.6e-05	153.97	1	200.563	5.48e-08	200.56
Cellular Component	GO:0005746	3	mitochondrial respirasome	0.000341724	A0A100I355	90	K	Cytochrome c1	ABL_00379	WNK(1)TFDHQALR	3	-0.25127	9	3	1	85.8127	0.000637853	85.813	1	87.1843	0.000578481	87.184	1	94.7673	0.000250233	94.767
Cellular Component	GO:0005746	3	mitochondrial respirasome	0.000341724	A0A100I355	298	K	Cytochrome c1	ABL_00379	YK(1)WSPIK	2	-0.17576	5	3	1	73.6646	0.0304298	73.665	1	81.2963	0.0226203	81.296	1	102.514	0.00790634	102.51
Cellular Component	GO:0005746	3	mitochondrial respirasome	0.000341724	A0A100I355	303	K	Cytochrome c1	ABL_00379	WSPIK(1)TR	2	0.205	3	3	1	62.8802	0.048974	62.88	1	98.9966	0.0089893	98.997	1	70.5248	0.0358288	70.525
Cellular Component	GO:0005746	3	mitochondrial respirasome	0.000341724	A0A100I355	167	K	Cytochrome c1	ABL_00379	LSDYIPAPYK(1)NEEAAR	3	1.3733	6	3	1	71.2857	0.00549274	71.286	1	61.1268	0.00249567	74.141	1	71.7807	0.000366284	82.59
Cellular Component	GO:0005746	3	mitochondrial respirasome	0.000341724	A0A254UFT4	126	K	EthD domain family protein	ATCC64974_91880	APVVNPADK(1)YQDK	2	0.97032	6	3	1	107.105	7.21e-06	107.11	1	117.203	2.75e-06	117.2	1	102.505	9.24e-06	102.5
Cellular Component	GO:0005746	3	mitochondrial respirasome	0.000341724	A0A3F3RJX3	88	K	Cytochrome c domain-containing protein	ATCC64974_60490	FIPGTK(1)MAFGGLK	2	-0.66922	7	3	1	76.3258	0.00107305	76.326	1	81.6763	0.000828198	81.676	1	44.5108	9.93e-06	100.93
Cellular Component	GO:0005746	3	mitochondrial respirasome	0.000341724	A0A3F3RJX3	95	K	Cytochrome c domain-containing protein	ATCC64974_60490	MAFGGLK(1)K	2	-0.9754	12	3	1	77.0577	0.00688929	77.058	1	82.6713	0.00408523	89.55	1	77.0577	0.0108283	77.058
Cellular Component	GO:0005746	3	mitochondrial respirasome	0.000341724	A0A3F3RJX3	108	K	Cytochrome c domain-containing protein	ATCC64974_60490	NDLITYLK(1)ESTA	2	-0.18595	3	3	1	159.656	7.44e-07	159.66	1	130.771	0.000116716	130.77	1	89.4303	0.000707658	89.43
Cellular Component	GO:0005746	3	mitochondrial respirasome	0.000341724	A0A3F3RJX3	14	K	Cytochrome c domain-containing protein	ATCC64974_60490	DASFAPGDSAK(1)GAK	2	-0.052235	9	3	1	85.8373	5.49e-06	103.76	1	92.9393	9.05e-05	97.273	1	101.304	5.49e-06	103.76
Cellular Component	GO:0005746	3	mitochondrial respirasome	0.000341724	Q9G1V2	35	K	Cytochrome c oxidase subunit 1 (Fragment)	cox1	SQESSTFFTLK(1)QPTEWQER	3	0.84709	3	3	1	80.7332	0.000310538	80.733	1	58.7117	0.00595427	58.712	1	43.3276	0.0255783	43.328
Cellular Component	GO:0005746	3	mitochondrial respirasome	0.000341724	A0A254TN71	131	K	NADH-ubiquinone oxidoreductase	ATCC64974_102440	K(1)EIPGTPENVVPVHLRPK	4	0.95802	3	3	1	60.9487	0.00655747	60.949	1	57.1732	0.00811073	57.173	1	56.1208	0.00854372	56.121
Cellular Component	GO:0005746	3	mitochondrial respirasome	0.000341724	A0A254TN71	126	K	NADH-ubiquinone oxidoreductase	ATCC64974_102440	LNSCVFEK(1)LGLK	2	3.3707	3	3	1	68.8301	0.0100986	68.83	1	66.9887	0.0123743	66.989	1	72.29	0.00582273	72.29
Cellular Component	GO:0005746	3	mitochondrial respirasome	0.000341724	A0A254TUJ0	61	K	Cytochrome b-c1 complex subunit 7	ATCC64974_77260	LPPK(1)EAYDR	2	0.80661	6	3	1	60.3978	0.0270356	60.398	1	64.6536	0.0214328	64.654	1	90.1504	0.00366757	90.15
Cellular Component	GO:0005746	3	mitochondrial respirasome	0.000341724	A0A3F3R620	127	K	Inhibitor of Apoptosis domain family protein	ATCC64974_13590	ENTVYYAK(1)SFNNDVPK	3	-2.7384	8	3	1	42.3215	4.72e-24	218.12	1	187.004	2.59e-18	187	1	41.1863	8.45e-15	162.14
Cellular Component	GO:0005746	3	mitochondrial respirasome	0.000341724	A0A3F3R620	198	K	Inhibitor of Apoptosis domain family protein	ATCC64974_13590	TILGPK(1)QNIQTISR	2	0.065921	4	3	1	160.65	4.05e-11	160.65	1	189.093	1.54e-14	189.09	1	159.217	4.61e-11	159.22
[truncated: 91,711 more rows]
