# Supplementary material for: Proteome-Wide Analysis of Lysine 2-Hydroxyisobutyrylation in Aspergillus niger in Peanuts
Source: Front Microbiol. 2021 Aug 18;12:719337. doi: 10.3389/fmicb.2021.719337 (PMC8418202; doi:10.3389/fmicb.2021.719337)
Supplement: Supplementary file 9 [file Table_9.XLSX]

## Sheet: ident
KEGG pathway	Mapping	Background	All Mapping	All Background	Fold enrichment	Fisher's exact test p value	-log10(p value)	Related proteins
map03010 Ribosome	70	215	757	6746	2.9	9.4591e-13	12.02	A0A505HQG0 A0A100IDB5 A0A254TUY7 A0A3F3RV95 A0A100IQM2 A0A505I3R3 A0A3F3RPC8 A0A3F3RPA6 A0A100INV8 A0A100ICW0 A0A254TWP0 A0A100INE3 A0A117DUI7 A0A3F3RU44 A0A3F3RYP0 A0A505I085 A0A100ISE5 A0A124BWU1 A0A254UC33 A0A3F3RBX6 A0A124BXS0 A0A254TW71 A0A100ITR3 A0A254TZU8 A0A100IN64 A0A117E3B8 A0A100I2S2 A0A254UEZ9 A0A100I4G5 A0A254U846 A0A100IDV1 A0A254TS06 A0A100IS99 A0A3F3RXQ5 A0A100I3L9 A0A254U1R5 A0A…
map03050 Proteasome	30	76	757	6746	3.52	1.5034e-10	9.82	A0A254UCW7 A0A254UF75 A0A505HWN1 A0A254TLK1 A0A3F3RMI7 A0A254TL31 A0A100INM0 A0A254UGA1 A0A3F3RIN5 A0A254UF33 A0A254TSQ9 A0A3F3RPJ4 A0A254TWG1 A0A254TLK6 A0A100INK1 A0A254TM12 A0A117DX69 A0A254TTT7 A0A254U5V5 A0A124BXQ3 A0A117E0E7 Q3MSU5 A0A117E1L4 A0A100IRG2 A0A254UDA7 A0A100ID42 A0A254UGN7 A0A254TM79 Q3MU67 A0A254UC87
map00190 Oxidative phosphorylation	44	203	757	6746	1.93	1.00481e-05	5	A0A3F3R3C3 A0A254U8X0 A0A254UG68 A0A100IH14 A0A254UFT4 A0A254UG69 Q9G1V2 A0A254TTC2 A0A254TUJ0 A0A254TU10 A0A254U2X6 A0A254TS75 A0A254UCQ3 A0A254U842 A0A505ISW5 A0A254TSN7 A0A3F3RYV0 A0A254U2N8 A0A505I9P1 A0A3F3RXG5 A0A254TRY6 A0A3F3R4V0 A0A254TRL1 A0A254U2Q7 A0A3F3RU15 A0A100I355 A0A254TML5 A0A254U043 A0A505I133 A0A254U234 A0A254TN71 A0A3F3RHQ0 Q33798 A0A254TXM5 A0A505I1B4 A0A254UBN4 A0A3F3R4N4 …
map00020 Citrate cycle (TCA cycle)	23	92	757	6746	2.23	0.000148442	3.83	A0A3F3R3C3 A0A254TQN9 A0A254U6T1 A0A3F3RVP4 Q9P8D6 A0A254TZZ8 A0A117E1J4 A0A505HZF3 A0A254UGC9 A0A254U8U7 A0A254UP05 A0A124BY62 A0A254UER8 A0A3F3RFJ2 A0A254TU10 A0A254UE77 A0A254UJN4 A0A3F3RF83 A0A505HV95 A0A254TN74 A0A3F3RMT3 Q6ZYP7 A0A100IGN8
map00250 Alanine, aspartate and glutamate metabolism	24	99	757	6746	2.16	0.000179287	3.75	A0A124BXH6 A0A505HXG0 A0A254U2Y7 A0A254U480 A0A254U1F2 Q5RL91 B6V7E4 A0A254TZL0 A0A254UD56 A0A254TUX3 Q58FL2 A0A254U436 A0A505HRR2 A0A3F3R9C3 A0A254TPY3 A0A3F3RW95 A0A3F3RYM3 A0A254TQB3 A0A3F3RPL3 A0A100IBA4 A0A3F3RVW2 A0A254TSE5 A0A254UC56 A0A3F3RPZ6
map00630 Glyoxylate and dicarboxylate metabolism	31	144	757	6746	1.92	0.000232403	3.63	A0A254UCQ7 A0A3F3RM43 A0A254U1X4 Q5RL91 A0A117E1Y2 A0A254TZH3 A0A254UBH7 A0A3F3RVP4 A0A254TN27 Q9P8D6 A0A254UB80 A0A3F3RW14 A0A254TZJ1 A0A505HZF3 A0A254UGC9 A0A254U1Y1 A0A100I1U7 A0A3F3RWT4 A0A254TX37 A0A3F3RBB4 A0A254U1U4 A0A3F3RFJ2 A0A3F3RQV9 A0A505I0E4 A0A3F3RN95 Q2L888 A0A254TZG4 A0A3F3R996 A0A3F3RYM3 A0A100IGN8 A0A254U0S5
map00970 Aminoacyl-tRNA biosynthesis	23	99	757	6746	2.07	0.000470566	3.33	A0A3F3RG67 A0A254TVR5 A0A254UEM4 A0A254TZY9 A0A100I6J3 A0A254U3C5 A0A254TMA6 A0A254TX79 A0A100IJ87 A0A254U624 A0A505IK51 A0A3F3R6T9 A0A117DZN4 A0A254U246 A0A505I3R0 A0A254TXQ3 A0A3F3RLN9 A0A124BXV3 A0A3F3RAD3 A0A254U4A9 A0A254U0U6 A0A254UBT5 A0A3F3RQX8
map00051 Fructose and mannose metabolism	23	108	757	6746	1.9	0.00167691	2.78	A0A505IC04 A0A100IJX4 A0A254TS45 A0A254TY01 A0A254TRR0 A0A254U7X1 A0A254TWP9 A0A100IJZ5 A0A505I1Z6 A0A117E011 A0A117E1S5 A0A254UKY6 A0A100IAY3 A0A254U983 A0A254TU37 A0A254TSR9 A0A254UCC3 A0A3F3RQA1 A0A254UFQ5 A0A100I4E3 A0A254TSV5 A0A3F3RWQ5 A0A3F3RBF9
map00010 Glycolysis / Gluconeogenesis	31	162	757	6746	1.71	0.00187536	2.73	A0A505IC04 A0A254TX62 A0A254TUB4 A0A254U4S0 A0A3F3RVJ3 A0A254TY01 A0A254TRR0 A0A254U7X1 A0A254TRA3 A0A254TU92 A0A254UGC9 A0A254TZV6 A0A254TRU8 A0A254UF03 A0A254UER8 A0A254TLY2 A0A254U566 A0A3F3RQV9 A0A254U983 A0A254TU37 A0A254UJN4 A0A254TSV5 A0A254UBY1 A0A3F3RF83 A0A100IBR3 A0A254TMB8 A0A254TNJ6 A0A505IPG0 A0A254TPL4 A0A254U446 Q6ZYP7
map00620 Pyruvate metabolism	28	142	757	6746	1.76	0.00192915	2.71	A0A254UCQ7 A0A3F3RVJ3 A0A254UB80 A0A505HZF3 A0A254UGC9 A0A254U8U7 A0A254UH05 A0A254U342 A0A254UA29 A0A254UER8 A0A100ISA0 A0A254UG29 A0A254TWH5 A0A3F3RFJ2 A0A505HXQ1 A0A3F3RQV9 A0A254TV09 A0A254UJN4 A0A3F3R996 A0A254UBY1 A0A505HYA4 A0A3F3RF83 A0A505HV95 A0A505HZH6 A0A254TPL4 Q6ZYP7 A0A3F3REY0 A0A254UBQ6
map04213 Longevity regulating pathway - multiple species	19	84	757	6746	2.02	0.0019934	2.7	A0A254U4D7 A0A505HLM7 A0A117E1Y2 A0A254TZH3 A0A117DUH2 A0A3F3RW14 A0A254TZJ1 A0A100IE39 A0A254U4B0 A0A100I1U7 A0A254U1U4 A0A505I0E4 A0A3F3RII2 A0A505IBT6 A0A505HTU7 Q6A596 A0A254TWD8 Q537X0 A0A254U0S5
map00030 Pentose phosphate pathway	17	75	757	6746	2.02	0.0032913	2.48	A0A254TX62 A0A505I6K0 A0A254TY01 A0A254TRR0 A0A254UGA4 A0A254U5Y1 A0A3F3R586 A0A254TN50 A0A254TU37 A0A254TY65 A0A254TSR9 A0A117E0T9 A0A100IE20 Q874Q3 A0A254UE92 A0A3F3RIA9 A0A254U446
map00280 Valine, leucine and isoleucine degradation	23	121	757	6746	1.69	0.00747329	2.13	A0A254UE43 A0A3F3RVJ3 A0A3F3R722 A0A254UB80 A0A254U8K6 A0A254UGC9 A0A254UFV5 A0A3F3RKZ0 A0A100IK79 A0A254TS95 A0A254U3S8 Q58FL2 A0A254TRZ7 A0A254TUU2 A0A505I747 A0A254TNF6 A0A3F3RV05 A0A3F3R996 A0A3F3RWC5 A0A254TSW5 A0A100IDZ2 A0A254TPL4 A0A254TV71
map00680 Methane metabolism	16	75	757	6746	1.9	0.00795191	2.1	A0A254U029 A0A100IJX4 A0A3F3RM43 A0A254U4S0 A0A254TTB2 A0A254TY01 A0A254TRR0 A0A254U1H7 A0A3F3RBB4 A0A254UB25 A0A254TLY2 A0A3F3RQV9 A0A254TU37 A0A254UKE6 A0A3F3RYM3 A0A505IPG0
map00650 Butanoate metabolism	16	75	757	6746	1.9	0.00795191	2.1	A0A254TTV8 A0A254TZL0 A0A254UB80 A0A254TS95 A0A3F3R2L1 Q58FL2 A0A254TRZ7 A0A3F3R9C3 A0A254TPY3 A0A3F3RV05 A0A505I9E0 A0A254UAV3 A0A3F3RWC5 A0A3F3R996 A0A254TSW5 A0A3F3RPL3
map00230 Purine metabolism	23	132	757	6746	1.55	0.0205714	1.69	A0A254TTU0 A0A254TX62 A0A254U1F2 A0A3F3R520 A0A3F3RIP2 A0A3F3R814 Q068V7 A0A3F3RGJ3 A0A3F3RBN0 A0A3F3RGI4 A0A254UGB1 A0A3F3RGN2 A0A254TZE0 A0A254TZU7 A0A254TM00 A0A505HTU7 A0A254TMM1 A0A254UGF0 A0A3F3R723 A0A254UBY1 A0A254TSE5 A0A3F3RIA9 A0A254TKR6
map00640 Propanoate metabolism	18	98	757	6746	1.64	0.0232931	1.63	A0A254UE43 A0A254U6T1 A0A3F3R722 A0A254UB80 A0A254U8K6 A0A254U1X5 A0A254UGC9 A0A254UFD2 A0A254U3S8 Q58FL2 A0A3F3RQV9 A0A117E3U1 A0A505I747 A0A3F3R996 A0A254TSW5 A0A3F3RMT3 A0A3F3REY0 A0A100IKP3
map00750 Vitamin B6 metabolism	7	28	757	6746	2.23	0.0313556	1.5	A0A254TZR0 A0A254U7B9 A0A254U1D5 A0A254TTB2 A0A254UCV7 A0A254U4R3 A0A254TMH2

## Sheet: ident Pathway2Protein
KEGG pathway	Fisher's exact test p value	Mapping	Fold enrichment	Protein accession	Position	Amino acid	Protein description	Gene name	Modified sequence	Charge	Mass error [ppm]	MS/MS Count	Num. of Rep.	Localization prob Exp.1	Score diff Exp.1	PEP Exp.1	Score Exp.1	Localization prob Exp.2	Score diff Exp.2	PEP Exp.2	Score Exp.2	Localization prob Exp.3	Score diff Exp.3	PEP Exp.3	Score Exp.3
map00500 Starch and sucrose metabolism	0.115348	31	1.24	A0A505IC04	27	K	Phosphotransferase	CAN33_004240	LK(1)QIVNHFVK	3	0.030692	6	3	1	155.844	4e-07	155.84	1	135.429	1.85e-05	135.43	1	130.656	2.58e-05	130.66
map00500 Starch and sucrose metabolism	0.115348	31	1.24	A0A505IC04	88	K	Phosphotransferase	CAN33_004240	VCEITLTQEK(1)GAFDITQSK	3	-0.3822	7	3	1	116.605	8.17e-07	116.6	1	189.871	1.25e-22	189.87	1	159.257	2.07e-15	159.26
map00500 Starch and sucrose metabolism	0.115348	31	1.24	A0A505IC04	458	K	Phosphotransferase	CAN33_004240	VK(1)AGNLAGIR	2	-0.31517	6	3	1	90.1504	0.00198823	90.15	1	99.815	0.000659837	99.815	1	111.607	0.000368588	111.61
map00500 Starch and sucrose metabolism	0.115348	31	1.24	A0A505IC04	390	K	Phosphotransferase	CAN33_004240	LSACGVAAICTK(1)K	2	-0.26809	3	3	1	142.104	6.49e-09	142.1	1	129.289	2.2e-08	129.29	1	92.1023	0.000479248	92.102
map00500 Starch and sucrose metabolism	0.115348	31	1.24	A0A505IC04	97	K	Phosphotransferase	CAN33_004240	GAFDITQSK(1)YR	2	-0.10414	8	3	1	162.38	2.99e-08	162.38	1	170.521	1.95e-09	170.52	1	175.153	4.01e-11	175.15
map00500 Starch and sucrose metabolism	0.115348	31	1.24	A0A254TX62	149	K	Uncharacterized protein	ATCC64974_56520	IFETSK(1)SLTSYK	2	0.1694	9	3	1	118.866	1.07e-05	118.87	1	108.716	2.82e-05	108.72	1	114.721	1.79e-05	114.72
map00500 Starch and sucrose metabolism	0.115348	31	1.24	A0A254TX62	204	K	Uncharacterized protein	ATCC64974_56520	DFLK(1)THK	2	0.18957	15	3	1	103.833	0.00761239	103.83	1	105.136	0.00732216	105.14	1	144.375	0.00214194	144.38
map00500 Starch and sucrose metabolism	0.115348	31	1.24	A0A254TX62	70	K	Uncharacterized protein	ATCC64974_56520	YYNTEVIQK(1)IAK	2	0.60737	6	3	1	164.038	9.82e-09	164.04	1	151.257	2.76e-08	151.26	1	157.027	1.96e-08	157.03
map00500 Starch and sucrose metabolism	0.115348	31	1.24	A0A254TX62	486	K	Uncharacterized protein	ATCC64974_56520	NQGLYVK(1)FDDGSR	2	0.44578	5	3	1	147.262	2.05e-10	147.26	1	67.0953	0.00673518	67.095	1	125.527	1.95e-08	125.53
map00500 Starch and sucrose metabolism	0.115348	31	1.24	A0A254TX62	543	K	Uncharacterized protein	ATCC64974_56520	FK(1)EYIGR	2	0.35067	9	3	1	122.128	0.00353609	122.13	1	121.989	0.00356708	121.99	1	121.989	0.00356708	121.99
map00500 Starch and sucrose metabolism	0.115348	31	1.24	A0A254TX62	336	K	Uncharacterized protein	ATCC64974_56520	VAK(1)AQGLQSYEVPTGWK	2	0.92223	6	3	1	243.835	2.52e-36	243.83	1	247.017	2.16e-36	247.02	1	251.019	1.72e-36	251.02
map00500 Starch and sucrose metabolism	0.115348	31	1.24	A0A254TX62	520	K	Uncharacterized protein	ATCC64974_56520	YENDASK(1)LGLATDEYLK	2	-2.0578	13	3	1	105.786	7.92e-25	218.36	1	209.231	1.97e-29	219.01	1	177.436	1.09e-43	277.44
map00500 Starch and sucrose metabolism	0.115348	31	1.24	A0A254TX62	445	K	Uncharacterized protein	ATCC64974_56520	VIATLSEK(1)VDNK	2	-0.54269	14	3	1	172.115	1.88e-11	172.11	1	144.572	3.58e-07	144.57	1	151.257	2.76e-08	151.26
map00500 Starch and sucrose metabolism	0.115348	31	1.24	A0A254TX62	81	K	Uncharacterized protein	ATCC64974_56520	IGAAYGVK(1)K	2	0.03303	6	3	1	69.5982	0.0203714	69.598	1	79.474	0.00825676	79.474	1	84.7431	0.00665268	84.743
map00500 Starch and sucrose metabolism	0.115348	31	1.24	A0A254TX62	461	K	Uncharacterized protein	ATCC64974_56520	K(1)VVDVGNFAYTDLDGSVTK	2	-1.3402	6	3	1	220.356	2.5e-34	220.36	1	238.681	4.41e-35	238.68	1	263.517	3.75e-43	263.52
map00500 Starch and sucrose metabolism	0.115348	31	1.24	A0A254TX62	73	K	Uncharacterized protein	ATCC64974_56520	IAK(1)IGAAYGVK	2	0.19046	5	3	1	72.434	0.00663786	72.434	1	82.4167	0.0016541	82.417	1	104.221	7.51e-05	104.22
map00500 Starch and sucrose metabolism	0.115348	31	1.24	A0A254TX62	449	K	Uncharacterized protein	ATCC64974_56520	VDNK(1)DTFVGSTVSGR	2	0.58358	10	3	1	261.639	3.52e-36	261.64	1	91.3172	1.14e-17	175.26	1	194.193	4.21e-19	194.19
map00500 Starch and sucrose metabolism	0.115348	31	1.24	A0A254TX62	513	K	Uncharacterized protein	ATCC64974_56520	LYIEK(1)YENDASK	2	1.3273	4	3	1	87.8305	4.98e-07	143.42	1	50.2222	0.0377326	50.222	1	53.4477	0.0291085	53.448
map00500 Starch and sucrose metabolism	0.115348	31	1.24	A0A3F3RXS9	75	K	Ubiquitin-conjugating enzyme family protein	ATCC64974_103600	TYSASDCNTAQNIVPAAK(1)AK	3	0.69213	5	3	1	83.4044	2.22e-35	231.21	1	131.249	4.63e-10	131.25	1	130.01	4.99e-10	130.01
map00500 Starch and sucrose metabolism	0.115348	31	1.24	A0A3F3RZP5	283	K	PKS_ER domain-containing protein	ATCC64974_107340	VIK(1)EHGAVLTAVDSTPAEAR	3	0.60346	3	3	1	105.378	2.02e-06	105.38	1	105.065	2.06e-06	105.06	1	60.6211	0.00382529	60.621
map00500 Starch and sucrose metabolism	0.115348	31	1.24	A0A254TWC5	85	K	Transferase family protein	ATCC64974_13390	GDGSTDDTDAINK(1)AISSGGR	3	-0.26823	34	3	1	300.64	1.19e-60	300.64	1	68.1681	1.63e-61	312.29	1	45.0687	5.04e-71	320.27
map00500 Starch and sucrose metabolism	0.115348	31	1.24	A0A254TWC5	717	K	Transferase family protein	ATCC64974_13390	IGGSAGTELQSDTCAK(1)TPSQTTTANEK	3	-0.14759	14	3	1	179.643	3.23e-32	198.83	1	191.617	1.73e-32	208.12	1	242.626	7.89e-54	242.63
map00500 Starch and sucrose metabolism	0.115348	31	1.24	A0A254TWC5	210	K	Transferase family protein	ATCC64974_13390	FEMVK(1)GGSNNK	2	-0.65353	72	3	1	121.021	5.19e-08	155.97	1	142.996	1.83e-11	183.99	1	115.327	4.66e-11	171.92
map00500 Starch and sucrose metabolism	0.115348	31	1.24	A0A254TWC5	72	K	Transferase family protein	ATCC64974_13390	DYGAK(1)GDGSTDDTDAINK	2	-0.31479	41	3	1	256.488	1.68e-42	256.49	1	51.0887	4.95e-43	263.52	1	246.897	3.3e-42	246.9
map00500 Starch and sucrose metabolism	0.115348	31	1.24	A0A254TWC5	46	K	Transferase family protein	ATCC64974_13390	ASDYWVGTIK(1)R	2	-1.2118	21	3	1	112.938	7.65e-06	128.88	1	108.348	7.65e-06	128.88	1	128.88	7.65e-06	128.88
map00500 Starch and sucrose metabolism	0.115348	31	1.24	A0A254TWC5	561	K	Transferase family protein	ATCC64974_13390	SK(1)PLYASYAASSFVSVK	3	-0.24884	10	3	1	96.8047	4.38e-10	140.28	1	146.806	2.68e-11	146.81	1	93.3419	2.71e-10	142.94
map00500 Starch and sucrose metabolism	0.115348	31	1.24	A0A254TWC5	576	K	Transferase family protein	ATCC64974_13390	SKPLYASYAASSFVSVK(1)SAGAK	3	0.02802	18	3	1	158.39	4.22e-16	167.59	1	111.595	1.95e-15	154.95	1	148.403	1.63e-15	157.6
map00500 Starch and sucrose metabolism	0.115348	31	1.24	A0A505IK43	682	K	Trehalase	CAN33_0048320	VDAEYGNQGVDFK(1)GAPR	2	0.67944	3	3	1	205.946	2.55e-23	205.95	1	202.342	3.27e-23	202.34	1	183.696	9.93e-19	183.7
map00500 Starch and sucrose metabolism	0.115348	31	1.24	A0A505IK43	147	K	Trehalase	CAN33_0048320	K(1)HIVLDEAR	3	-0.1729	3	3	1	102.549	0.000704382	102.55	1	90.1424	0.00183035	90.142	1	81.0165	0.00284555	81.017
map00500 Starch and sucrose metabolism	0.115348	31	1.24	A0A505IK43	432	K	Trehalase	CAN33_0048320	K(1)ILEPELDEYFLHDR	3	0.047325	3	3	1	89.4845	0.000154369	89.484	1	109.041	1.1e-06	109.04	1	100.042	1.79e-06	100.04
map00500 Starch and sucrose metabolism	0.115348	31	1.24	A0A505IK43	493	K	Trehalase	CAN33_0048320	DK(1)LEIPQEFR	2	-0.20746	3	3	1	110.838	0.00038758	110.84	1	93.3452	0.0015387	93.345	1	105.134	0.000528469	105.13
map00500 Starch and sucrose metabolism	0.115348	31	1.24	A0A254U7I5	52	K	Protein kinase domain family protein	ATCC64974_74980	AAK(1)NLVGTSGFTSAR	2	0.3995	5	3	1	91.3551	0.000252597	91.355	1	129.006	1.07e-09	129.01	1	131.958	8.98e-10	131.96
map00500 Starch and sucrose metabolism	0.115348	31	1.24	A0A254U7I5	229	K	Protein kinase domain family protein	ATCC64974_74980	TLFEESVAK(1)TK	2	-0.012416	6	3	1	115.327	3.58e-05	115.33	1	111.63	4.89e-05	111.63	1	98.1563	0.00021819	98.156
map00500 Starch and sucrose metabolism	0.115348	31	1.24	A0A100ISC7	365	K	UTP--glucose-1-phosphate uridylyltransferase	ABL_09084	VVEENELEMEIIANEK(1)SIPADK	3	0.54522	9	3	1	178.735	2.7e-22	178.73	1	164.175	7.86e-16	164.18	1	196.605	1.46e-30	196.61
map00500 Starch and sucrose metabolism	0.115348	31	1.24	A0A100ISC7	371	K	UTP--glucose-1-phosphate uridylyltransferase	ABL_09084	SIPADK(1)K	2	0.13498	4	3	1	65.2521	0.0612858	65.252	1	65.2521	0.0612858	65.252	1	67.9808	0.0548807	67.981
map00500 Starch and sucrose metabolism	0.115348	31	1.24	A0A100ISC7	309	K	UTP--glucose-1-phosphate uridylyltransferase	ABL_09084	GGTIIDYEGK(1)AR	2	-0.033762	21	3	1	132.565	1.83e-06	132.56	1	65.2336	1.25e-05	117.86	1	120.553	7.82e-06	120.55
map00500 Starch and sucrose metabolism	0.115348	31	1.24	A0A100ISC7	394	K	UTP--glucose-1-phosphate uridylyltransferase	ABL_09084	HFK(1)NGHGVNVPR	3	0.36468	22	3	1	143.974	1.52e-12	191.52	1	143.974	1.04e-09	169.52	1	115.327	3.73e-09	166.14
map00500 Starch and sucrose metabolism	0.115348	31	1.24	A0A100ISC7	327	K	UTP--glucose-1-phosphate uridylyltransferase	ABL_09084	EHVNEFK(1)SIK	2	-1.9699	9	3	1	198.812	2.19e-10	198.81	1	183.987	2.32e-08	183.99	1	196.157	2.48e-10	196.16
map00500 Starch and sucrose metabolism	0.115348	31	1.24	A0A100ISC7	457	K	UTP--glucose-1-phosphate uridylyltransferase	ABL_09084	VSDFQK(1)HIPSIPR	3	-0.44562	9	3	1	99.9412	8.99e-09	126.1	1	75.7641	0.000521355	75.764	1	94.0232	0.000124872	94.023
map00500 Starch and sucrose metabolism	0.115348	31	1.24	A0A100ISC7	88	K	UTP--glucose-1-phosphate uridylyltransferase	ABL_09084	AK(1)GNEVNWDR	2	-0.48667	9	3	1	123.671	7.67e-05	123.67	1	120.77	0.000142254	120.77	1	138.991	2.77e-05	138.99
map00500 Starch and sucrose metabolism	0.115348	31	1.24	A0A100ISC7	320	K	UTP--glucose-1-phosphate uridylyltransferase	ABL_09084	LLEIAQVPK(1)EHVNEFK	3	-0.62887	8	3	1	106.377	1.7e-06	106.38	1	97.2353	4.16e-05	97.235	1	80.7384	0.000322009	80.738
map00500 Starch and sucrose metabolism	0.115348	31	1.24	A0A100ISC7	419	K	UTP--glucose-1-phosphate uridylyltransferase	ABL_09084	TCSDLMLVK(1)SDLYR	3	-0.2887	4	3	1	171.763	6.12e-14	171.76	1	129.368	3.7e-09	129.37	1	119.253	5.52e-07	119.25
map00500 Starch and sucrose metabolism	0.115348	31	1.24	A0A100ISC7	25	K	UTP--glucose-1-phosphate uridylyltransferase	ABL_09084	APASDSASAASFGK(1)HHGK	3	0.25127	11	3	1	189.809	1.15e-22	189.81	1	98.2806	2.52e-05	98.281	1	40.4932	1.12e-34	226.67
map00500 Starch and sucrose metabolism	0.115348	31	1.24	A0A100ISC7	213	K	UTP--glucose-1-phosphate uridylyltransferase	ABL_09084	IIK(1)DSLLPAPK	2	0.23982	14	3	1	127.868	5.91e-06	127.87	1	124.124	7.04e-06	124.12	1	113.609	4.19e-05	113.61
map00500 Starch and sucrose metabolism	0.115348	31	1.24	A0A100ISC7	192	K	UTP--glucose-1-phosphate uridylyltransferase	ABL_09084	K(1)YQGHNVDIITFNQSR	3	1.0678	10	3	1	40.6929	8.43e-11	144.46	1	178.853	2.62e-18	178.85	1	174.211	3.38e-18	174.21
map00500 Starch and sucrose metabolism	0.115348	31	1.24	A0A100ISC7	299	K	UTP--glucose-1-phosphate uridylyltransferase	ABL_09084	ADVK(1)GGTIIDYEGK	2	-0.33534	10	3	1	140.274	3.1e-09	140.27	1	141.003	2.78e-09	141	1	156.173	5.79e-11	156.17
map00500 Starch and sucrose metabolism	0.115348	31	1.24	A0A100ISC7	451	K	UTP--glucose-1-phosphate uridylyltransferase	ABL_09084	K(1)VSDFQK	2	0.57598	9	3	1	113.943	0.00598394	118.32	1	118.068	0.00606181	118.07	1	85.666	0.00565482	119.41
map00500 Starch and sucrose metabolism	0.115348	31	1.24	A0A100ISC7	4	K	UTP--glucose-1-phosphate uridylyltransferase	ABL_09084	ASK(1)ALPSHLR	2	0.73986	8	3	1	92.1118	0.0011285	92.112	1	119.386	0.000116289	119.39	1	100.931	0.000416715	100.93
map00500 Starch and sucrose metabolism	0.115348	31	1.24	A0A100ISC7	450	K	UTP--glucose-1-phosphate uridylyltransferase	ABL_09084	LGSDFK(1)K	2	-1.2502	10	3	1	79.116	0.0168274	94.662	1	73.3237	0.0328183	79.451	1	67.032	0.0516957	67.032
map00500 Starch and sucrose metabolism	0.115348	31	1.24	A0A100ISC7	86	K	UTP--glucose-1-phosphate uridylyltransferase	ABL_09084	FLNDK(1)AK	2	1.1733	16	3	1	84.6989	0.00609725	110.63	1	91.9062	0.00663092	108.24	1	94.4072	0.00609725	110.63
map00500 Starch and sucrose metabolism	0.115348	31	1.24	A0A100ISC7	293	K	UTP--glucose-1-phosphate uridylyltransferase	ABL_09084	ILQHMVDTQAEYIMELTDK(1)TK	3	-1.3208	8	3	1	147.276	4.11e-15	147.28	1	132.762	7.34e-11	144.5	1	149.326	3.75e-15	149.33
map00500 Starch and sucrose metabolism	0.115348	31	1.24	A0A3F3RUQ6	246	K	Mitochondrial ribosomal protein subunit L20 family protein	ATCC64974_95530	LDK(1)QLSSSR	2	-0.30994	5	3	1	125.737	0.000275814	125.74	1	134.844	0.000190034	134.84	1	136.958	0.000170122	136.96
map00500 Starch and sucrose metabolism	0.115348	31	1.24	A0A3F3RUQ6	836	K	Mitochondrial ribosomal protein subunit L20 family protein	ATCC64974_95530	QLEDTVGK(1)R	2	0.44926	6	3	1	81.2635	0.00771198	81.263	1	79.4891	0.00825217	79.489	1	99.013	0.00230848	99.013
map00500 Starch and sucrose metabolism	0.115348	31	1.24	A0A3F3RUQ6	145	K	Mitochondrial ribosomal protein subunit L20 family protein	ATCC64974_95530	LYLHPGSDWELK(1)PR	3	2.2328	3	3	1	41.8249	0.0286913	41.825	1	46.7044	0.0182783	46.704	1	127.715	4.04e-09	127.71
map00500 Starch and sucrose metabolism	0.115348	31	1.24	A0A3F3RUQ6	631	K	Mitochondrial ribosomal protein subunit L20 family protein	ATCC64974_95530	ALTMSPEEK(1)MSQHQK	3	0.18099	3	3	1	66.0588	0.0035272	66.059	1	69.3307	0.00158647	69.331	1	69.2611	0.00162775	69.261
map00500 Starch and sucrose metabolism	0.115348	31	1.24	A0A3F3RUQ6	720	K	Mitochondrial ribosomal protein subunit L20 family protein	ATCC64974_95530	TIK(1)SLAADPR	2	0.077193	5	3	1	68.3555	0.0137271	68.355	1	67.385	0.0150096	67.385	1	74.5299	0.00556771	74.53
map00500 Starch and sucrose metabolism	0.115348	31	1.24	A0A3F3RUQ6	295	K	Mitochondrial ribosomal protein subunit L20 family protein	ATCC64974_95530	ELYPLLHYK(1)QHGPTDGK	3	-0.25703	3	3	1	50.9665	0.00920096	50.966	1	42.7801	0.02924	42.78	1	64.275	0.00544315	64.275
map00500 Starch and sucrose metabolism	0.115348	31	1.24	A0A3F3RUQ6	858	K	Mitochondrial ribosomal protein subunit L20 family protein	ATCC64974_95530	PTFVNK(1)GFIAAR	2	0.2859	5	3	1	80.3162	0.000445571	80.316	1	144.103	6.33e-22	171.98	1	185.25	1.09e-28	211.29
map00500 Starch and sucrose metabolism	0.115348	31	1.24	A0A254TWN0	327	K	Ribonuclease T2 family protein	ATCC64974_14700	FPLEK(1)MR	2	-0.35544	31	3	1	75.1893	0.0056354	107.32	1	82.305	0.0056354	107.32	1	82.305	0.0056354	107.32
map00500 Starch and sucrose metabolism	0.115348	31	1.24	A0A254TWN0	841	K	Ribonuclease T2 family protein	ATCC64974_14700	VEK(1)CTLLGK	2	-1.2233	6	3	1	94.6921	0.0026547	94.692	1	110.382	0.000993303	110.38	1	109.664	0.00103168	109.66
map00500 Starch and sucrose metabolism	0.115348	31	1.24	A0A254TWN0	30	K	Ribonuclease T2 family protein	ATCC64974_14700	ANSQSCPGYK(1)ASNVQK	2	-1.2893	3	3	1	204.516	1.05e-22	204.52	1	193.767	3.76e-19	193.77	1	209.895	6.53e-23	209.89
map00500 Starch and sucrose metabolism	0.115348	31	1.24	A0A254TWN0	485	K	Ribonuclease T2 family protein	ATCC64974_14700	K(1)VGLPNR	2	-1.2567	4	3	1	91.9062	0.0197248	91.906	1	82.305	0.029818	82.305	1	85.2649	0.0267065	85.265
map00500 Starch and sucrose metabolism	0.115348	31	1.24	A0A254TRZ5	593	K	Glycogen [starch] synthase	ATCC64974_54380	LSDLLDWK(1)R	2	0.72373	6	3	1	171.565	1.57e-05	171.56	1	195.481	9.56e-08	195.48	1	209.863	3.66e-08	209.86
map00500 Starch and sucrose metabolism	0.115348	31	1.24	A0A254TRZ5	41	K	Glycogen [starch] synthase	ATCC64974_54380	SK(1)APVTTAEYGDR	2	0.36886	3	3	1	82.6513	0.00078358	82.651	1	65.3744	0.0132023	65.374	1	69.2611	0.00864734	69.261
map00500 Starch and sucrose metabolism	0.115348	31	1.24	A0A254TRZ5	293	K	Glycogen [starch] synthase	ATCC64974_54380	EK(1)INDFVR	2	1.4142	3	3	1	80.4381	0.0101387	80.438	1	95.3581	0.00460003	95.358	1	99.3048	0.0031349	99.305
map00500 Starch and sucrose metabolism	0.115348	31	1.24	A0A3F3RHR0	27	K	Uncharacterized protein	ATCC64974_52350	K(1)DAAAAISAAIK	2	-1.2208	7	3	1	88.2818	0.00106889	88.282	1	84.7534	0.00138499	84.753	1	103.834	4.99e-05	103.83
map00500 Starch and sucrose metabolism	0.115348	31	1.24	A0A3F3RHR0	192	K	Uncharacterized protein	ATCC64974_52350	GGATGMK(1)LSGQQWVFK	2	0.97849	5	3	1	184.987	3.25e-18	184.99	1	89.3114	1.62e-22	196.8	1	97.2139	1.03e-06	118.5
map00500 Starch and sucrose metabolism	0.115348	31	1.24	A0A3F3RHR0	305	K	Uncharacterized protein	ATCC64974_52350	IGGQTTLSGNVANTWVHGHLYTSK(1)NAK	4	0.058662	3	3	1	176.087	7.33e-24	176.09	1	134.025	7.53e-12	134.03	1	155.733	4.73e-17	155.73
map00500 Starch and sucrose metabolism	0.115348	31	1.24	A0A3F3RHR0	26	K	Uncharacterized protein	ATCC64974_52350	DFGADNTGK(1)K	2	-0.015033	27	3	1	115.781	1.21e-06	155.06	1	61.3438	3.01e-10	198.72	1	148.557	6.15e-07	163.38
map00500 Starch and sucrose metabolism	0.115348	31	1.24	A0A3F3RHR0	17	K	Uncharacterized protein	ATCC64974_52350	NVVK(1)DFGADNTGK	2	-1.3913	18	3	1	115.119	3.67e-06	115.12	1	148.616	1.94e-10	148.62	1	141.37	5.4e-09	141.37
map00500 Starch and sucrose metabolism	0.115348	31	1.24	A0A3F3RHR0	308	K	Uncharacterized protein	ATCC64974_52350	NAK(1)FQSQQGQTVTTSR	3	0.22559	8	3	1	84.1047	4.43e-43	276.12	1	246.377	8.26e-36	246.38	1	174.589	2.69e-43	281.68
map00500 Starch and sucrose metabolism	0.115348	31	1.24	A0A3F3RHR0	99	K	Uncharacterized protein	ATCC64974_52350	ASSDFK(1)DDHIIYGK	3	0.26633	15	3	1	95.2645	1.15e-23	223.7	1	61.4093	6.22e-11	155.06	1	105.029	6.1e-11	155.37
map00500 Starch and sucrose metabolism	0.115348	31	1.24	A0A3F3RHR0	619	K	Uncharacterized protein	ATCC64974_52350	ALNPAPWTYLDSSDPDYSNCAASDSK(1)CR	3	-0.84414	6	3	1	293.88	7.05e-83	293.88	1	273.534	6.43e-69	273.53	1	259.708	6.52e-56	259.71
map00500 Starch and sucrose metabolism	0.115348	31	1.24	A0A3F3RHR0	493	K	Uncharacterized protein	ATCC64974_52350	IGGAAGSQVESK(1)CTSDPNNCK	3	-0.22782	6	3	1	173.492	4.72e-22	173.49	1	138.46	2.04e-10	138.46	1	179.098	3.48e-22	179.1
map00500 Starch and sucrose metabolism	0.115348	31	1.24	A0A3F3RW63	170	K	Trehalose-6-phosphate synthase	ATCC64974_98360	EEIGDSK(1)ENVK	2	-2.243	8	3	1	67.385	2.9e-05	117.25	1	68.4357	0.00177517	81.09	1	66.2667	0.00225595	75.819
map00500 Starch and sucrose metabolism	0.115348	31	1.24	A0A3F3RW63	457	K	Trehalose-6-phosphate synthase	ATCC64974_98360	LDK(1)YVNK	2	0.33327	4	3	1	125.504	0.00314323	125.5	1	105.136	0.00732216	105.14	1	103.833	0.00761239	103.83
map00500 Starch and sucrose metabolism	0.115348	31	1.24	A0A3F3RW63	136	K	Trehalose-6-phosphate synthase	ATCC64974_98360	LFAK(1)AVAK	2	-0.26969	5	3	1	89.2957	0.00685054	89.296	1	89.2957	0.00685054	89.296	1	81.1906	0.00985935	81.191
map00500 Starch and sucrose metabolism	0.115348	31	1.24	A0A3F3RW63	293	K	Trehalose-6-phosphate synthase	ATCC64974_98360	LDYIK(1)GVPQK	2	0.49231	6	3	1	93.5609	0.00150834	93.561	1	102.955	0.000582289	102.95	1	84.8821	0.00272951	84.882
map00500 Starch and sucrose metabolism	0.115348	31	1.24	A0A3F3RW63	262	K	Trehalose-6-phosphate synthase	ATCC64974_98360	FEEGLK(1)K	2	-0.044733	3	3	1	91.9062	0.0197248	91.906	1	79.116	0.0331705	79.116	1	81.7839	0.0303659	81.784
map00500 Starch and sucrose metabolism	0.115348	31	1.24	A0A3F3RW63	485	K	Trehalose-6-phosphate synthase	ATCC64974_98360	ISEHSAEK(1)FHAK	3	-0.30111	5	3	1	107.088	1.47e-05	107.09	1	64.8267	0.00713928	64.827	1	66.3926	0.00622107	66.393
map00500 Starch and sucrose metabolism	0.115348	31	1.24	A0A254UEJ0	384	K	ANTH domain family protein	ATCC64974_49350	FVHVK(1)NMPIGVDVK	3	-0.72805	3	3	1	64.2245	0.00795988	64.224	1	66.9887	0.00615936	66.989	1	54.8978	0.0121824	54.898
map00500 Starch and sucrose metabolism	0.115348	31	1.24	A0A254UEJ0	812	K	ANTH domain family protein	ATCC64974_49350	VVLSQGAVSVEPLDVSK(1)AK	2	-0.51835	8	3	1	217.264	2.09e-29	217.26	1	272.762	3.09e-51	272.76	1	217.264	2.09e-29	217.26
map00500 Starch and sucrose metabolism	0.115348	31	1.24	A0A254UEJ0	740	K	ANTH domain family protein	ATCC64974_49350	K(1)VIQYYHER	3	0.34012	4	3	1	56.4044	0.0161084	56.404	1	67.704	0.00868792	67.704	1	58.6296	0.0146471	58.63
map00500 Starch and sucrose metabolism	0.115348	31	1.24	A0A254UEJ0	638	K	ANTH domain family protein	ATCC64974_49350	AVK(1)EAYDNSSSR	2	-0.1052	12	3	1	112.084	2.24e-05	112.08	1	110.897	2.44e-05	110.9	1	111.313	2.37e-05	111.31
map00500 Starch and sucrose metabolism	0.115348	31	1.24	A0A254UEJ0	814	K	ANTH domain family protein	ATCC64974_49350	AK(1)AAESVLR	2	-0.39143	5	3	1	72.3651	0.0112806	72.365	1	107.205	0.00116312	107.21	1	98.0483	0.00190623	98.048
map00500 Starch and sucrose metabolism	0.115348	31	1.24	A0A254UEJ0	434	K	ANTH domain family protein	ATCC64974_49350	LDAPGGIK(1)QK	2	0.87195	4	3	1	85.2904	0.00267207	85.29	1	40.7674	0.0443059	40.767	1	58.6986	0.030637	58.699
map00500 Starch and sucrose metabolism	0.115348	31	1.24	A0A254UEJ0	72	K	ANTH domain family protein	ATCC64974_49350	IFK(1)PYVSR	2	1.7133	3	3	1	50.4729	0.0485249	50.473	1	56.2581	0.038714	56.258	1	51.1927	0.0465792	51.193
map00500 Starch and sucrose metabolism	0.115348	31	1.24	A0A254UEJ0	405	K	ANTH domain family protein	ATCC64974_49350	TTHVK(1)DWIANITSR	3	-2.7536	4	3	1	98.6762	1.84e-05	98.676	1	98.9432	1.37e-05	98.943	1	55.0972	0.0120697	55.097
map00500 Starch and sucrose metabolism	0.115348	31	1.24	A0A254UEJ0	730	K	ANTH domain family protein	ATCC64974_49350	TLVDMEK(1)AK	2	0.70736	18	3	1	77.6625	0.00128457	99.815	1	106.178	0.00121805	106.18	1	76.2819	0.00676043	76.282
map00500 Starch and sucrose metabolism	0.115348	31	1.24	A0A254UEJ0	587	K	ANTH domain family protein	ATCC64974_49350	ALSMTPEQK(1)ER	2	-0.68969	10	3	1	127.868	3.11e-06	134.98	1	134.13	4.02e-06	134.13	1	122.691	2.03e-06	139.31
map00500 Starch and sucrose metabolism	0.115348	31	1.24	A0PCH8	399	K	A-glucosidase	Agl	FSYSEGDEFLSK(1)LHESGR	3	-0.5253	6	3	1	154.494	2.75e-15	154.49	1	148.153	3.8e-15	148.15	1	135.088	3.64e-10	135.09
map00500 Starch and sucrose metabolism	0.115348	31	1.24	V9SEC7	446	K	Fructosyltransferase	fts1	ETK(1)AALLSGTSFTESDR	2	0.4031	6	3	1	188.411	5.76e-19	188.41	1	185.276	8.53e-19	185.28	1	205.779	2.59e-23	205.78
map00500 Starch and sucrose metabolism	0.115348	31	1.24	V9SEC7	546	K	Fructosyltransferase	fts1	TTDGIDSSAEAGK(1)LR	2	-1.063	6	3	1	116.576	1.05e-06	116.58	1	169.395	1.18e-28	220.97	1	135.137	3.38e-18	189.09
map00500 Starch and sucrose metabolism	0.115348	31	1.24	V9SEC7	358	K	Fructosyltransferase	fts1	VLPSTSLPSTK(1)SGAPDR	2	-0.076939	5	3	1	118.308	1.34e-06	118.31	1	124.286	1.45e-09	124.29	1	126.633	1.3e-09	126.63
map00500 Starch and sucrose metabolism	0.115348	31	1.24	A0A3F3R9B2	441	K	Short chain dehydrogenase family protein	ATCC64974_23800	DK(1)IDQVR	2	-1.7281	3	3	1	86.8328	0.0183566	86.833	1	109.012	0.00645837	109.01	1	54.6114	0.0631925	54.611
map00500 Starch and sucrose metabolism	0.115348	31	1.24	A0A100IK82	569	K	"1,4-alpha-glucan branching enzyme"	ABL_05425	YK(1)FLNDFDR	2	0.49237	9	3	1	51.7622	0.0026547	94.692	1	75.6522	0.0026547	94.692	1	64.1031	0.00133195	104.05
map00500 Starch and sucrose metabolism	0.115348	31	1.24	A0A100IK82	150	K	"1,4-alpha-glucan branching enzyme"	ABL_05425	IPAWIK(1)R	2	-0.42128	6	3	1	73.0388	0.0430081	73.039	1	79.9392	0.0323051	79.939	1	74.4385	0.0397225	74.439
map00500 Starch and sucrose metabolism	0.115348	31	1.24	C9E8N1	595	K	Beta-glucosidase	---	VNPGAK(1)SPFTWGK	2	-0.018452	11	3	1	117.704	2.53e-06	117.7	1	138.02	8.38e-09	138.02	1	136.243	9.95e-09	136.24
map00500 Starch and sucrose metabolism	0.115348	31	1.24	C9E8N1	770	K	Beta-glucosidase	---	VTVTIK(1)NTGK	2	-3.0522	10	3	1	87.5679	0.00044607	108.47	1	128.035	2.27e-07	167.67	1	106.4	3.77e-05	135.86
map00500 Starch and sucrose metabolism	0.115348	31	1.24	C9E8N1	135	K	Beta-glucosidase	---	GQAMGQEFSDK(1)GADIQLGPAAGPLGR	3	-0.27775	16	3	1	217.944	2.99e-33	217.94	1	208.689	3.68e-32	208.69	1	179.79	1.34e-23	179.79
map00500 Starch and sucrose metabolism	0.115348	31	1.24	C9E8N1	602	K	Beta-glucosidase	---	SPFTWGK(1)TR	2	0.24154	11	3	1	142.427	0.000118616	142.43	1	166.187	2.44e-05	166.19	1	135.429	0.000184531	135.43
map00500 Starch and sucrose metabolism	0.115348	31	1.24	C9E8N1	366	K	Beta-glucosidase	---	DEYGFK(1)YYYVSEGPYEK	2	0.51426	6	3	1	168.679	1.2e-15	168.68	1	145.33	1.2e-10	145.33	1	180.1	1.31e-18	180.1
map00500 Starch and sucrose metabolism	0.115348	31	1.24	C9E8N1	774	K	Beta-glucosidase	---	NTGK(1)VAGDEVPQLYVSLGGPNEPK	3	-0.77152	12	3	1	52.1443	5.71e-11	125.39	1	83.312	2.53e-16	153.1	1	70.4489	1.56e-16	159.98
map00500 Starch and sucrose metabolism	0.115348	31	1.24	C9E8N1	414	K	Beta-glucosidase	---	NDGALPLTGK(1)ER	2	0.37034	20	3	1	84.1734	1.01e-05	119.25	1	88.2818	0.00104452	88.282	1	67.0193	0.0160811	67.019
map00500 Starch and sucrose metabolism	0.115348	31	1.24	C9E8N1	404	K	Beta-glucosidase	---	IGADSTVLLK(1)NDGALPLTGK	3	-0.10014	13	3	1	156.13	2.68e-16	170.38	1	240.684	3.74e-36	240.68	1	117.654	7.79e-29	196.31
map00500 Starch and sucrose metabolism	0.115348	31	1.24	C9E8N1	343	K	Beta-glucosidase	---	IMAAYYK(1)VGR	2	-0.29854	23	3	1	102.622	0.000590517	102.62	1	103.546	0.000567675	103.55	1	91.8667	0.00174673	91.867
map00500 Starch and sucrose metabolism	0.115348	31	1.24	A0A254TRV0	847	K	"Alpha-1,4 glucan phosphorylase"	ATCC64974_101880	EEWLAK(1)SITSVAR	2	-0.61741	3	3	1	89.8583	0.000453769	89.858	1	134.685	1.13e-08	134.68	1	129.537	1.59e-08	129.54
map00500 Starch and sucrose metabolism	0.115348	31	1.24	A0A254TRV0	161	K	"Alpha-1,4 glucan phosphorylase"	ATCC64974_101880	EGLK(1)DLGFR	2	-0.054946	7	3	1	98.2542	0.00151048	100.71	1	86.8981	0.00301015	93.098	1	117.698	0.000224122	131.22
map00500 Starch and sucrose metabolism	0.115348	31	1.24	A0A254TRV0	597	K	"Alpha-1,4 glucan phosphorylase"	ATCC64974_101880	HIK(1)ETTGYSVNPQALFDIQVK	3	0.84622	3	3	1	112.144	1.01e-06	112.14	1	89.6627	0.00011114	89.663	1	124.691	5.25e-10	124.69
map00500 Starch and sucrose metabolism	0.115348	31	1.24	A0A254TRV0	645	K	"Alpha-1,4 glucan phosphorylase"	ATCC64974_101880	SMSAEEK(1)K	2	0.54732	10	3	1	41.8761	0.00363026	103.74	1	50.4729	0.00287805	109.71	1	40.7239	0.00110801	124.98
map00500 Starch and sucrose metabolism	0.115348	31	1.24	A0A254TRV0	638	K	"Alpha-1,4 glucan phosphorylase"	ATCC64974_101880	IK(1)SMSAEEK	2	-0.35653	8	3	1	85.3546	0.0047371	85.355	1	107.788	0.00113198	107.79	1	94.3092	0.0027401	94.309
map00500 Starch and sucrose metabolism	0.115348	31	1.24	A0A254TRV0	585	K	"Alpha-1,4 glucan phosphorylase"	ATCC64974_101880	EWAEIK(1)TANK	2	1.3232	3	3	1	140.05	6.39e-05	140.05	1	113.926	0.000903156	113.93	1	120.452	0.00053845	120.45
map00500 Starch and sucrose metabolism	0.115348	31	1.24	A0A254TRV0	153	K	"Alpha-1,4 glucan phosphorylase"	ATCC64974_101880	ALDNAMLNVGLK(1)DVAR	2	-3.0503	3	3	1	176.491	6.02e-18	176.49	1	161.189	9.35e-15	161.19	1	139.293	4.84e-10	139.29
map00500 Starch and sucrose metabolism	0.115348	31	1.24	A0A254TRV0	482	K	"Alpha-1,4 glucan phosphorylase"	ATCC64974_101880	VSIIEESHPK(1)MVR	2	-1.4055	6	3	1	82.0687	0.000384454	82.069	1	62.1618	0.000385476	84.365	1	216.343	2.59e-19	216.34
map00500 Starch and sucrose metabolism	0.115348	31	1.24	A0A254TRV0	575	K	"Alpha-1,4 glucan phosphorylase"	ATCC64974_101880	LEAFVDDK(1)AFQR	2	-1.7518	5	3	1	205.121	1.04e-14	205.12	1	136.376	1.36e-06	136.38	1	148.183	3.19e-08	148.18
map00500 Starch and sucrose metabolism	0.115348	31	1.24	A0A254TRV0	72	K	"Alpha-1,4 glucan phosphorylase"	ATCC64974_101880	HSANGFSNK(1)EEFEDELVR	3	-2.0244	5	3	1	65.9238	5.46e-10	131.25	1	61.9415	1.2e-06	115.26	1	153.212	3.38e-15	153.21
map00500 Starch and sucrose metabolism	0.115348	31	1.24	A0A505IIK8	836	K	GYF domain family protein	CAN33_0049630	IQADK(1)SYLR	2	0.48933	3	3	1	153.045	5.84e-05	153.05	1	119.68	0.000496126	119.68	1	119.68	0.000496126	119.68
map00500 Starch and sucrose metabolism	0.115348	31	1.24	A0A505IIK8	298	K	GYF domain family protein	CAN33_0049630	DK(1)VIAGIR	2	-0.076065	6	3	1	111.739	0.00192162	111.74	1	93.9915	0.00510733	93.992	1	122.176	0.000959108	122.18
map00500 Starch and sucrose metabolism	0.115348	31	1.24	A0A254U983	173	K	Phosphotransferase	ATCC64974_34790	WTK(1)GFNIPDAVGK	2	0.4768	6	3	1	162.163	7.69e-11	162.16	1	121.418	8.91e-07	121.42	1	158.308	1.1e-10	158.31
map00500 Starch and sucrose metabolism	0.115348	31	1.24	A0A254U983	165	K	Phosphotransferase	ATCC64974_34790	QLGINK(1)GTLIR	2	0.036975	5	3	1	134.977	3.77e-06	134.98	1	132.624	4.48e-06	132.62	1	149.492	7.41e-08	149.49
map00500 Starch and sucrose metabolism	0.115348	31	1.24	A0A254U983	463	K	Phosphotransferase	ATCC64974_34790	EVPEVGEAGNK(1)K	2	-0.091881	6	3	1	151.788	3.67e-08	151.79	1	158.563	2.38e-08	158.56	1	147.624	4.46e-08	147.62
map00500 Starch and sucrose metabolism	0.115348	31	1.24	A0A254U983	40	K	Phosphotransferase	ATCC64974_34790	EIDEGLSK(1)EHTTLSQIPTYVTAVPNGTEK	3	-0.22381	3	3	1	97.1877	7.11e-07	97.188	1	104.14	9.8e-09	104.14	1	89.4336	3.01e-06	89.434
map00500 Starch and sucrose metabolism	0.115348	31	1.24	A0A254U983	249	K	Phosphotransferase	ATCC64974_34790	ITK(1)LQTIEHSEYDK	3	0.88783	6	3	1	133.47	2.86e-09	133.47	1	141.003	1.32e-09	141	1	123.291	1.77e-08	123.29
map00500 Starch and sucrose metabolism	0.115348	31	1.24	A0A254U983	377	K	Phosphotransferase	ATCC64974_34790	VALK(1)DHLK	2	0.27155	3	3	1	59.1529	0.0347212	59.153	1	58.2462	0.0359717	58.246	1	59.9308	0.0336482	59.931
map00500 Starch and sucrose metabolism	0.115348	31	1.24	A0A4Y5RXA4	145	K	Glucoamylase (Fragment)	---	ALANHK(1)EVVDSFR	3	0.06453	45	3	1	121.239	4.69e-11	165.64	1	109.835	1.32e-18	206.46	1	121.449	3.65e-15	194.3
map00500 Starch and sucrose metabolism	0.115348	31	1.24	A0A505IDN1	281	K	Glyco_transf_20 domain-containing protein	CAN33_0026595	LDYIK(1)GLVQK	2	-0.17609	3	3	1	121.899	0.000114388	121.9	1	45.653	0.0578441	45.653	1	89.7312	0.00204721	89.731
map00500 Starch and sucrose metabolism	0.115348	31	1.24	A0A505IDN1	203	K	Glyco_transf_20 domain-containing protein	CAN33_0026595	GLLASDVIGFHTDEYK(1)R	3	0.35954	9	3	1	110.123	1.75e-06	110.12	1	130.295	2.21e-10	140.22	1	103.009	1.6e-06	111.22
map00500 Starch and sucrose metabolism	0.115348	31	1.24	A0A505IDN1	18	K	Glyco_transf_20 domain-containing protein	CAN33_0026595	LPLSLK(1)K	2	0.39029	3	3	1	81.3204	0.0308532	81.32	1	97.6019	0.0137373	97.602	1	87.2836	0.0245843	87.284
map00500 Starch and sucrose metabolism	0.115348	31	1.24	A0A505IDN1	183	K	Glyco_transf_20 domain-containing protein	CAN33_0026595	NLPVQK(1)DLLR	2	-0.39157	3	3	1	99.2826	0.000703259	99.283	1	79.659	0.00346445	79.659	1	88.5961	0.00220693	88.596
map00500 Starch and sucrose metabolism	0.115348	31	1.24	A0A3F3R667	123	K	Glucanase	ATCC64974_14090	LNFVTQGSSK(1)NIGSR	2	-0.64295	13	3	1	112.667	2.6e-22	198.87	1	141.552	2.43e-13	156	1	169.923	4.43e-15	169.98
map00500 Starch and sucrose metabolism	0.115348	31	1.24	A0A3F3R667	375	K	Glucanase	ATCC64974_14090	TLFGDENVFDK(1)HGGLEGMGEAMAK	3	-0.029123	41	3	1	118.05	2.28e-11	138.49	1	153.096	2.53e-16	153.1	1	153.096	2.53e-16	153.1
map00500 Starch and sucrose metabolism	0.115348	31	1.24	A0A3F3R667	187	K	Glucanase	ATCC64974_14090	AGAK(1)YGTGYCDSQCPR	2	-0.36706	12	3	1	182.352	4.11e-18	182.35	1	145.692	2.21e-14	147.7	1	181.506	4.38e-18	181.51
map00500 Starch and sucrose metabolism	0.115348	31	1.24	A0A254TPJ2	356	K	Uncharacterized protein	ATCC64974_97830	QDSSGTFGAEK(1)FWGIQK	2	-0.53607	6	3	1	261.153	5.9e-37	261.15	1	296.462	2.43e-52	296.46	1	251.036	1.72e-36	251.04
map00500 Starch and sucrose metabolism	0.115348	31	1.24	A0A254TPJ2	362	K	Uncharacterized protein	ATCC64974_97830	FWGIQK(1)H	2	-0.35558	7	3	1	106.761	0.00950099	106.76	1	111.687	0.00800262	111.69	1	121.684	0.00496215	121.68
map00500 Starch and sucrose metabolism	0.115348	31	1.24	A0A254TPJ2	278	K	Uncharacterized protein	ATCC64974_97830	AGQYVK(1)DQANK	2	0.14616	5	3	1	115.574	3.49e-05	115.57	1	191.329	7.31e-12	191.33	1	123.007	8.6e-06	123.01
map00500 Starch and sucrose metabolism	0.115348	31	1.24	K7WQK7	755	K	Beta-glucosidase (Fragment)	---	NTGK(1)VAGDEVPQLYVSLGGPNEPK	3	-0.77152	12	3	1	52.1443	5.71e-11	125.39	1	83.312	2.53e-16	153.1	1	70.4489	1.56e-16	159.98
map00500 Starch and sucrose metabolism	0.115348	31	1.24	A0A254TLJ0	345	K	Cellulase domain-containing protein	ATCC64974_108530	YGDCTGK(1)STGSVADFSADEK	2	0.023115	10	3	1	343.716	3.38e-83	343.72	1	242.858	8.51e-52	269.85	1	262.908	1.08e-60	301.93
map00500 Starch and sucrose metabolism	0.115348	31	1.24	A0A254TLJ0	302	K	Cellulase domain-containing protein	ATCC64974_108530	TACSLATQHTMQSDK(1)PVVVGEWTGALTDCAK	3	-0.59333	9	3	1	156.046	2.29e-18	162	1	172.954	4.52e-25	172.95	1	165.984	4.72e-25	174.98
map00500 Starch and sucrose metabolism	0.115348	31	1.24	A0A254TLJ0	338	K	Cellulase domain-containing protein	ATCC64974_108530	YDGTYMSTTK(1)YGDCTGK	2	-0.99879	25	3	1	151.439	1.28e-36	252.47	1	168.047	1.81e-36	246.69	1	147.09	1.42e-36	251.02
map00500 Starch and sucrose metabolism	0.115348	31	1.24	A0A254TLJ0	358	K	Cellulase domain-containing protein	ATCC64974_108530	STGSVADFSADEK(1)ANTR	2	-0.29235	15	3	1	111.776	2.37e-19	192.23	1	60.9487	6.87e-30	234.36	1	171.561	1.41e-18	178.99
map00500 Starch and sucrose metabolism	0.115348	31	1.24	A0A254TLJ0	150	K	Cellulase domain-containing protein	ATCC64974_108530	AAGLK(1)VLVDLHGAPGSQNGFDNSGHR	4	-2.6187	11	3	1	154.705	1.25e-16	154.7	1	40.7176	1.66e-13	147.11	1	98.2667	3.81e-08	118.52
map00500 Starch and sucrose metabolism	0.115348	31	1.24	A0A3F3RGS9	170	K	Trehalose-6-phosphate synthase	ATCC64974_49340	EELAALGK(1)NNIR	2	-0.84904	7	3	1	129.667	7.47e-16	217.78	1	152.693	2.56e-08	152.69	1	199.333	1.48e-14	199.33
map00500 Starch and sucrose metabolism	0.115348	31	1.24	A0A3F3RGS9	276	K	Trehalose-6-phosphate synthase	ATCC64974_49340	IASLENK(1)FQGTK	2	0.59001	8	3	1	179.588	1.26e-11	179.59	1	225.787	1.95e-18	225.79	1	218.397	2.8e-16	218.4
map00500 Starch and sucrose metabolism	0.115348	31	1.24	A0A3F3RGS9	293	K	Trehalose-6-phosphate synthase	ATCC64974_49340	LDYIK(1)GIPQK	2	0.59697	9	3	1	112.894	0.000336805	112.89	1	114.894	0.000287402	114.89	1	123.112	8.44e-05	123.11
map00500 Starch and sucrose metabolism	0.115348	31	1.24	A0A3F3RGS9	135	K	Trehalose-6-phosphate synthase	ATCC64974_49340	LFAK(1)TIAHEAR	3	-0.19103	6	3	1	99.752	4.31e-05	99.752	1	97.1627	0.000146542	97.163	1	97.1627	0.000146542	97.163
map00500 Starch and sucrose metabolism	0.115348	31	1.24	A0A254U446	35	K	Glucose-6-phosphate isomerase	ATCC64974_68870	DCFQK(1)DPQR	2	-0.20627	13	3	1	198.614	6.06e-08	198.61	1	214.705	1.22e-08	214.71	1	182.925	5.96e-06	182.92
map00500 Starch and sucrose metabolism	0.115348	31	1.24	A0A254U446	524	K	Glucose-6-phosphate isomerase	ATCC64974_68870	IQK(1)ELETADAGSDHDASTSGLLLAFK	3	0.46259	3	3	1	192.745	1.92e-24	192.75	1	189.62	4.68e-24	189.62	1	177.603	1.53e-23	177.6
map00500 Starch and sucrose metabolism	0.115348	31	1.24	A0A254U446	239	K	Glucose-6-phosphate isomerase	ATCC64974_68870	WFLETAK(1)EDSHIAK	3	-0.59313	8	3	1	106.578	2.23e-06	106.58	1	102.52	2.77e-06	102.52	1	112.423	1.46e-06	112.42
map00500 Starch and sucrose metabolism	0.115348	31	1.24	A0A254U446	91	K	Glucose-6-phosphate isomerase	ATCC64974_68870	DAMFK(1)GEHINFTEDR	2	-0.53917	27	3	1	105.277	4.13e-16	170.79	1	77.0365	7.35e-07	114.63	1	97.0952	2.83e-22	197.14
map00500 Starch and sucrose metabolism	0.115348	31	1.24	A0A254U446	78	K	Glucose-6-phosphate isomerase	ATCC64974_68870	LAK(1)EANVEELR	2	0.30157	10	3	1	180.242	2.98e-11	180.24	1	158.417	4.35e-08	158.42	1	154.357	5.74e-08	154.36
map00500 Starch and sucrose metabolism	0.115348	31	1.24	A0A254U446	30	K	Glucose-6-phosphate isomerase	ATCC64974_68870	NIVLK(1)DCFQK	2	-1.9853	7	3	1	123.749	7.65e-05	123.75	1	112.107	0.000356229	112.11	1	47.3018	4.62e-07	163.16
map00500 Starch and sucrose metabolism	0.115348	31	1.24	A0A254U446	246	K	Glucose-6-phosphate isomerase	ATCC64974_68870	EDSHIAK(1)HFVALSTNEEEVTK	4	-0.18577	8	3	1	179.873	3.12e-22	179.87	1	151.299	1.14e-17	168.79	1	145.518	3.76e-11	145.52
map00500 Starch and sucrose metabolism	0.115348	31	1.24	A0A254U446	463	K	Glucose-6-phosphate isomerase	ATCC64974_68870	AEGAPENLVSHK(1)TFLGNRPTTSILAQK	4	1.667	5	3	1	88.5727	8.2e-06	88.573	1	65.8011	0.00124623	65.801	1	65.7413	0.00125365	65.741
map00500 Starch and sucrose metabolism	0.115348	31	1.24	A0A254U446	547	K	Glucose-6-phosphate isomerase	ATCC64974_68870	ELETADAGSDHDASTSGLLLAFK(1)K	3	0.010721	6	3	1	222.508	1.66e-41	222.51	1	193.873	2.07e-24	193.87	1	169.901	1.74e-17	169.9
map00500 Starch and sucrose metabolism	0.115348	31	1.24	A0A254U446	425	K	Glucose-6-phosphate isomerase	ATCC64974_68870	LIPSDFIMAAESHNPVEGGK(1)HQR	4	0.3458	16	3	1	99.1105	2.65e-06	99.11	1	48.5972	3.18e-07	113.73	1	140.731	4.98e-11	140.73
map00500 Starch and sucrose metabolism	0.115348	31	1.24	A0A254U446	451	K	Glucose-6-phosphate isomerase	ATCC64974_68870	TPEQVK(1)AEGAPENLVSHK	3	-0.020863	5	3	1	177.017	4.04e-22	177.02	1	157.217	2.3e-15	157.22	1	139.813	2.22e-10	139.81
map00500 Starch and sucrose metabolism	0.115348	31	1.24	A0A254U446	14	K	Glucose-6-phosphate isomerase	ATCC64974_68870	PSFSQATELSAWK(1)ELQEHHNSVGR	4	-0.27477	7	3	1	273.329	2.54e-66	273.33	1	260.056	1.03e-53	260.06	1	269.069	3.18e-66	269.07
map00500 Starch and sucrose metabolism	0.115348	31	1.24	A0A254U446	367	K	Glucose-6-phosphate isomerase	ATCC64974_68870	FPAYLQQLSMESNGK(1)AITR	3	-0.85218	4	3	1	144.272	1.84e-10	144.27	1	165.896	9.05e-16	165.9	1	183.769	2.75e-22	183.77
map00500 Starch and sucrose metabolism	0.115348	31	1.24	A0A254U446	231	K	Glucose-6-phosphate isomerase	ATCC64974_68870	TFTTAETTTNANTAK(1)K	2	-0.2719	8	3	1	68.4126	7.69e-29	224.33	1	174.617	1.73e-30	242.19	1	215.476	3.3e-23	215.48
map00500 Starch and sucrose metabolism	0.115348	31	1.24	A0A254U446	232	K	Glucose-6-phosphate isomerase	ATCC64974_68870	K(1)WFLETAK	2	-0.28476	8	3	1	105.521	0.00340598	105.52	1	120.155	0.00156373	120.15	1	105.521	0.00340598	105.52
map00500 Starch and sucrose metabolism	0.115348	31	1.24	A0A254U446	260	K	Glucose-6-phosphate isomerase	ATCC64974_68870	HFVALSTNEEEVTK(1)FGIDK	3	-0.40108	5	3	1	155.243	2.77e-15	155.24	1	204.78	9.26e-29	204.78	1	214.807	2.62e-29	214.81
map00500 Starch and sucrose metabolism	0.115348	31	1.24	A0A124BYM6	38	K	"Exo-beta-1,3-glucanase"	ABL_08684	DAAAAISAAIK(1)AGPSNGPDR	2	-0.014473	6	3	1	204.628	4.91e-29	204.63	1	187.468	4.2e-22	187.47	1	205.244	4.69e-29	205.24
map03020 RNA polymerase	0.983472	3	0.41	A0A254TYL1	74	K	"DNA-directed RNA polymerases I, II, and III subunit RPABC3"	ATCC64974_21260	DDSGSK(1)GWR	2	0.46351	3	3	1	49.1598	0.0535534	49.16	1	82.645	0.00534138	82.645	1	76.2215	0.00677391	76.221
map03020 RNA polymerase	0.983472	3	0.41	A0A100I7K6	191	K	"DNA-directed RNA polymerases I, II, and III subunit RPABC1"	ABL_01523	LK(1)ESQLPR	2	-3.5982	3	3	1	95.3581	0.00460003	95.358	1	113.176	0.00178913	113.18	1	151.441	0.000267227	151.44
map03020 RNA polymerase	0.983472	3	0.41	A0A100I7K6	181	K	"DNA-directed RNA polymerases I, II, and III subunit RPABC1"	ABL_01523	HVLLSPDEK(1)AR	2	-0.79434	3	3	1	110.838	5.17e-05	110.84	1	71.0303	0.004041	71.03	1	78.5482	0.00200701	78.548
map03020 RNA polymerase	0.983472	3	0.41	A0A254TZP7	1223	K	DNA-directed RNA polymerase subunit	ATCC64974_13200	LLDK(1)GLTVQDVASR	2	-0.14051	3	3	1	54.9532	0.0256086	54.953	1	62.8132	0.0105372	62.813	1	79.4714	0.000748121	79.471
map03020 RNA polymerase	0.983472	3	0.41	A0A254TZP7	754	K	DNA-directed RNA polymerase subunit	ATCC64974_13200	DEAGSETEK(1)SLK	2	0.88713	3	3	1	114.721	1.79e-05	114.72	1	98.4072	0.000118539	98.407	1	136.53	1.34e-06	136.53
map03020 RNA polymerase	0.983472	3	0.41	A0A254TZP7	736	K	DNA-directed RNA polymerase subunit	ATCC64974_13200	ETFESK(1)VSR	2	0.058618	3	3	1	68.657	0.0161623	68.657	1	85.3546	0.0047371	85.355	1	86.1802	0.00455298	86.18
map03020 RNA polymerase	0.983472	3	0.41	A0A254TZP7	1306	K	DNA-directed RNA polymerase subunit	ATCC64974_13200	AFINEK(1)SK	2	1.0249	4	3	1	116.25	0.00150558	116.25	1	104.437	0.00259502	104.44	1	102.514	0.00277237	102.51
map00254 Aflatoxin biosynthesis	0.829541	3	0.69	A0A505IQZ6	242	K	"Lactonase, 7-bladed beta-propeller family protein"	CAN33_0046100	LLTK(1)VAR	2	0.60932	6	3	1	83.3769	0.021018	83.377	1	84.2437	0.0203505	84.244	1	89.3692	0.0164033	89.369
map00254 Aflatoxin biosynthesis	0.829541	3	0.69	A0A254U2V5	172	K	Aldo_ket_red domain-containing protein	ATCC64974_80620	ALNDVVESGK(1)VR	2	-1.4589	3	3	1	101.38	4.08e-05	101.38	1	72.8912	0.00507974	72.891	1	81.2391	0.00124521	81.239
map00254 Aflatoxin biosynthesis	0.829541	3	0.69	A0A254U2V5	323	K	Aldo_ket_red domain-containing protein	ATCC64974_80620	IDEAVAATK(1)VK	2	-0.97933	3	3	1	101.349	8.52e-05	101.35	1	90.4338	0.000922701	90.434	1	92.1118	0.000769621	92.112
map00254 Aflatoxin biosynthesis	0.829541	3	0.69	A0A3F3REY0	1689	K	"Acetyl-CoA carboxylase, central region family protein"	ATCC64974_38090	YLYFTPEVK(1)QK	2	0.55324	4	3	1	117.831	2.69e-05	117.83	1	110.838	5.17e-05	110.84	1	136.023	3.46e-06	136.02
map00254 Aflatoxin biosynthesis	0.829541	3	0.69	A0A3F3REY0	2097	K	"Acetyl-CoA carboxylase, central region family protein"	ATCC64974_38090	EQLSDVK(1)AK	2	-0.46982	5	3	1	83.647	0.00511791	83.647	1	80.6884	0.00577773	80.688	1	83.647	0.00511791	83.647
map00254 Aflatoxin biosynthesis	0.829541	3	0.69	A0A3F3REY0	594	K	"Acetyl-CoA carboxylase, central region family protein"	ATCC64974_38090	GLEK(1)GQVPSK	2	0.55685	6	3	1	105.204	0.000526743	105.2	1	131.418	5.19e-05	131.42	1	107.114	0.000479567	107.11
map00254 Aflatoxin biosynthesis	0.829541	3	0.69	A0A3F3REY0	2233	K	"Acetyl-CoA carboxylase, central region family protein"	ATCC64974_38090	AIQTK(1)VDSLK	2	0.35333	9	3	1	81.0165	0.00179139	91.549	1	80.706	0.00331713	80.706	1	69.6716	0.00327343	81.017
map00254 Aflatoxin biosynthesis	0.829541	3	0.69	A0A3F3REY0	1714	K	"Acetyl-CoA carboxylase, central region family protein"	ATCC64974_38090	HK(1)ITTVIGAK	2	-0.15408	3	3	1	73.082	0.00748104	73.082	1	92.1118	0.00171224	92.112	1	97.7788	0.00091485	97.779
map00254 Aflatoxin biosynthesis	0.829541	3	0.69	A0A3F3REY0	2059	K	"Acetyl-CoA carboxylase, central region family protein"	ATCC64974_38090	GGVLEPEGIVNIK(1)YR	2	-1.3579	3	3	1	51.4045	0.0200922	51.405	1	49.1875	0.0411207	49.188	1	60.5499	0.0187535	60.55
map00254 Aflatoxin biosynthesis	0.829541	3	0.69	A0A3F3REY0	2162	K	"Acetyl-CoA carboxylase, central region family protein"	ATCC64974_38090	LSEELIVK(1)R	2	0.69908	6	3	1	143.703	0.000145516	143.7	1	133.134	0.000281401	133.13	1	131.616	0.000300915	131.62
map00254 Aflatoxin biosynthesis	0.829541	3	0.69	A0A3F3REY0	205	K	"Acetyl-CoA carboxylase, central region family protein"	ATCC64974_38090	IDDK(1)GIVTVDDDVYNR	2	-0.93435	3	3	1	143.284	2.41e-10	143.28	1	159.695	1.08e-14	159.69	1	139.491	4.72e-10	139.49
map00254 Aflatoxin biosynthesis	0.829541	3	0.69	A0A3F3REY0	231	K	"Acetyl-CoA carboxylase, central region family protein"	ATCC64974_38090	AK(1)EIGFPVMIK	2	-0.54975	3	3	1	105.032	7.22e-05	105.03	1	93.6229	0.000631764	93.623	1	87.6673	0.00117509	87.667
map00254 Aflatoxin biosynthesis	0.829541	3	0.69	A0A3F3REY0	69	K	"Acetyl-CoA carboxylase, central region family protein"	ATCC64974_38090	K(1)WAYETFGNER	2	-0.95237	5	3	1	58.0983	0.0352519	58.098	1	70.5633	0.0124789	70.563	1	116.238	4.44e-05	116.24
map00254 Aflatoxin biosynthesis	0.829541	3	0.69	A0A3F3REY0	619	K	"Acetyl-CoA carboxylase, central region family protein"	ATCC64974_38090	YK(1)FTATR	2	0.71888	3	3	1	108.461	0.00658127	108.46	1	68.3826	0.0395125	68.383	1	72.7893	0.031935	72.789
map00254 Aflatoxin biosynthesis	0.829541	3	0.69	A0A3F3REY0	948	K	"Acetyl-CoA carboxylase, central region family protein"	ATCC64974_38090	LRDENK(1)EDIGK	3	0.6277	7	3	1	102.4	4.74e-05	131.46	1	115.287	2.09e-05	126.39	1	113.224	2.51e-05	113.22
map00254 Aflatoxin biosynthesis	0.829541	3	0.69	A0A3F3REY0	157	K	"Acetyl-CoA carboxylase, central region family protein"	ATCC64974_38090	LPEALAASPK(1)R	2	0.26455	6	3	1	108.564	8.15e-05	108.56	1	121.68	1.82e-05	121.68	1	109.721	7.59e-05	109.72
map00062 Fatty acid elongation	0.19932	5	1.59	A0A3F3RKA4	137	K	Very-long-chain 3-oxoacyl-CoA reductase	ATCC64974_61770	NQDSDYEK(1)LK	2	-1.3743	7	3	1	123.792	7.63e-05	123.79	1	112.129	0.00035568	112.13	1	112.129	0.00035568	112.13
map00062 Fatty acid elongation	0.19932	5	1.59	A0A3F3RKA4	280	K	Very-long-chain 3-oxoacyl-CoA reductase	ATCC64974_61770	SVLTK(1)IGR	2	0.39716	3	3	1	91.318	0.00609978	91.318	1	80.4381	0.0101387	80.438	1	71.692	0.0174258	71.692
map00062 Fatty acid elongation	0.19932	5	1.59	A0A254TUQ3	73	K	S5A_REDUCTASE domain-containing protein	ATCC64974_81040	DSTVDGIGLK(1)EK	2	0.14379	4	3	1	102.97	3.81e-05	102.97	1	86.5922	0.00089391	86.592	1	120.528	7.87e-06	120.53
map00062 Fatty acid elongation	0.19932	5	1.59	A0A254TSW5	245	K	GDSL-like Lipase/Acylhydrolase family protein	ATCC64974_61170	VAVVAGK(1)EVVNK	2	0.014998	5	3	1	122.344	4.74e-06	122.34	1	125.457	2.69e-06	125.46	1	74.9873	0.00248939	74.987
map00062 Fatty acid elongation	0.19932	5	1.59	A0A254TSW5	183	K	GDSL-like Lipase/Acylhydrolase family protein	ATCC64974_61170	LTK(1)AVGK	2	0.002371	5	3	1	81.7839	0.0222448	81.784	1	75.1092	0.0279458	75.109	1	75.2435	0.0277149	75.243
map00062 Fatty acid elongation	0.19932	5	1.59	A0A254TSW5	250	K	GDSL-like Lipase/Acylhydrolase family protein	ATCC64974_61170	EVVNK(1)GYEVGLR	2	-0.96668	5	3	1	171.617	1.92e-11	171.62	1	131.06	2.01e-06	131.06	1	148.129	3.2e-08	148.13
map00062 Fatty acid elongation	0.19932	5	1.59	A0A3F3R516	354	K	Uncharacterized protein	ATCC64974_9410	GLDEK(1)GGLVFR	2	0.76084	5	3	1	94.7673	0.000527369	94.767	1	102.531	8.11e-05	102.53	1	115.287	3.59e-05	115.29
map00062 Fatty acid elongation	0.19932	5	1.59	A0A3F3R516	349	K	Uncharacterized protein	ATCC64974_9410	EDWIGLK(1)GLDEK	2	2.174	4	3	1	98.1669	0.000134309	98.167	1	95.9802	0.000277811	95.98	1	92.9062	0.000479543	92.906
map00062 Fatty acid elongation	0.19932	5	1.59	A0A3F3R516	299	K	Uncharacterized protein	ATCC64974_9410	ENLSK(1)LEK	2	1.1	3	3	1	85.6701	0.00819645	85.67	1	85.6757	0.00819435	85.676	1	85.6757	0.00819435	85.676
map00062 Fatty acid elongation	0.19932	5	1.59	A0A254U766	243	K	Mitochondrial carrier family protein	ATCC64974_23370	EWGIK(1)TLNVVR	2	0.56379	3	3	1	141.711	1.74e-06	141.71	1	162.26	3.03e-08	162.26	1	174.399	4.16e-11	174.4
map00062 Fatty acid elongation	0.19932	5	1.59	A0A254U766	252	K	Mitochondrial carrier family protein	ATCC64974_23370	K(1)TPEETEALKK	3	3.8791	4	3	1	80.3687	0.00100036	81.676	1	73.4995	0.00945909	73.499	0.99987	38.8474	0.0449968	40.287
map00062 Fatty acid elongation	0.19932	5	1.59	A0A254U766	261	K	Mitochondrial carrier family protein	ATCC64974_23370	KTPEETEALK(1)K	2	0.2666	3	3	1	113.982	0.000271524	122.39	1	104.543	0.00149071	108.72	1	102.915	0.00163583	107.09
map00062 Fatty acid elongation	0.19932	5	1.59	A0A254U766	381	K	Mitochondrial carrier family protein	ATCC64974_23370	FK(1)DIPVEEFK	2	0.65792	4	3	1	72.8166	0.00783176	72.817	1	107.026	0.000481728	107.03	1	125.226	7.17e-05	125.23
map00062 Fatty acid elongation	0.19932	5	1.59	A0A254U766	389	K	Mitochondrial carrier family protein	ATCC64974_23370	DIPVEEFK(1)WK	2	-1.0146	3	3	1	63.6941	0.0198871	63.694	1	49.1891	0.0459555	49.189	1	71.2212	0.00994001	71.221
map03010 Ribosome	9.4591e-13	70	2.9	A0A505HQG0	137	K	60S ribosomal protein L14-A	CAN33_0012485	YEVQK(1)AHAK	3	-0.69041	5	3	1	87.6395	0.00200594	87.639	1	99.4417	0.000757047	99.442	1	95.5016	0.00117398	95.502
map03010 Ribosome	9.4591e-13	70	2.9	A0A505HQG0	106	K	60S ribosomal protein L14-A	CAN33_0012485	SNFAQK(1)TER	2	0.40478	8	3	1	115.419	0.000723957	115.42	1	155.058	5.32e-05	155.06	1	154.85	5.37e-05	154.85
map03010 Ribosome	9.4591e-13	70	2.9	A0A505HQG0	97	K	60S ribosomal protein L14-A	CAN33_0012485	EEIDGK(1)WAK	2	0.16852	10	3	1	107.574	0.00114339	107.57	1	95.5016	0.00247416	95.502	1	105.521	0.0012532	105.52
map03010 Ribosome	9.4591e-13	70	2.9	A0A505HQG0	91	K	60S ribosomal protein L14-A	CAN33_0012485	LWQK(1)EEIDGK	2	2.4004	14	3	1	133.893	4.4e-05	133.89	1	152.069	1.04e-06	152.07	1	152.069	1.04e-06	152.07
map03010 Ribosome	9.4591e-13	70	2.9	A0A505HQG0	114	K	60S ribosomal protein L14-A	CAN33_0012485	K(1)NLSDFER	2	0.012045	5	3	1	70.9084	0.0236697	70.908	1	85.7442	0.0111512	85.744	1	72.9281	0.0214601	72.928
map03010 Ribosome	9.4591e-13	70	2.9	A0A505HQG0	86	K	60S ribosomal protein L14-A	CAN33_0012485	AAGTGPVK(1)K	2	-0.24713	12	3	1	105.521	0.00171071	105.52	1	130.748	0.000312081	130.75	1	104.2	0.00180707	104.2
map03010 Ribosome	9.4591e-13	70	2.9	A0A505HQG0	41	K	60S ribosomal protein L14-A	CAN33_0012485	LAAIVEIVDHK(1)R	2	-0.44298	12	3	1	126.709	1.27e-06	126.71	1	168.016	1.27e-06	168.02	1	159.99	1.03e-06	159.99
map03010 Ribosome	9.4591e-13	70	2.9	A0A505HQG0	100	K	60S ribosomal protein L14-A	CAN33_0012485	WAK(1)SNFAQK	2	0.062351	10	3	1	155.068	5.31e-05	155.07	1	168.258	1.9e-05	168.26	1	169.123	1.68e-05	169.12
map03010 Ribosome	9.4591e-13	70	2.9	A0A505HQG0	54	K	60S ribosomal protein L14-A	CAN33_0012485	VLVDGPSTEEQK(1)IVPR	3	-1.2183	8	3	1	90.3479	4.11e-18	182.35	1	42.3144	1.15e-22	203.2	1	141.816	5.73e-18	177.39
map03010 Ribosome	9.4591e-13	70	2.9	A0A100IDB5	74	K	Unnamed protein product	ABL_02995	TPNGEGSK(1)TWDK	2	-0.87535	4	3	1	131.664	5.21e-06	131.66	1	57.4139	0.0242071	57.414	1	70.3726	0.00819239	70.373
map03010 Ribosome	9.4591e-13	70	2.9	A0A100IDB5	8	K	Unnamed protein product	ABL_02995	SFQKPEK(1)DFGEGPK	2	-0.27501	4	3	0.99999	49.7909	4.44e-06	113.47	0.999988	49.1524	1.44e-10	147.83	1	71.4571	6.66e-14	179.14
map03010 Ribosome	9.4591e-13	70	2.9	A0A100IDB5	50	K	Unnamed protein product	ABL_02995	SLQVK(1)GPVR	2	-0.081474	7	3	1	102.067	0.00143784	102.07	1	80.6884	0.00577773	80.688	1	91.8667	0.00328481	91.867
map03010 Ribosome	9.4591e-13	70	2.9	A0A100IDB5	33	K	Unnamed protein product	ABL_02995	VASLEK(1)VCSELIDR	2	-0.019364	5	3	1	176.556	4.85e-14	176.56	1	176.397	4.89e-14	176.4	1	172.82	5.84e-14	172.82
map03010 Ribosome	9.4591e-13	70	2.9	A0A100IDB5	45	K	Unnamed protein product	ABL_02995	SK(1)SLQVK	2	0.065248	6	3	1	151.035	0.00173396	151.04	1	119.406	0.00414249	119.41	1	110.807	0.00605841	110.81
map03010 Ribosome	9.4591e-13	70	2.9	A0A100IDB5	78	K	Unnamed protein product	ABL_02995	TWDK(1)YEMR	2	-1.0713	8	3	1	71.6136	0.0175339	71.614	1	78.1127	0.0110019	78.113	1	72.607	0.0161637	72.607
map03010 Ribosome	9.4591e-13	70	2.9	A0A100IDB5	15	K	Unnamed protein product	ABL_02995	DFGEGPK(1)VHK	2	-0.76539	7	3	1	90.827	0.00189303	90.827	1	45.8289	0.000246586	116.55	1	108.903	0.000435365	108.9
map03010 Ribosome	9.4591e-13	70	2.9	A0A254TUY7	81	K	Flavin containing amine oxidoreductase family protein	ATCC64974_56000	YLK(1)YLTK	2	0.55177	9	3	1	108.461	0.00658127	108.46	1	111.008	0.00601385	111.01	1	97.7981	0.00991224	97.798
map03010 Ribosome	9.4591e-13	70	2.9	A0A254TUY7	104	K	Flavin containing amine oxidoreductase family protein	ATCC64974_56000	VVSTSK(1)GVYELR	2	-0.084842	13	3	1	146.356	1.4e-07	146.36	1	133.321	1.73e-06	133.32	1	136.243	1.38e-06	136.24
map03010 Ribosome	9.4591e-13	70	2.9	A0A254TUY7	66	K	Flavin containing amine oxidoreductase family protein	ATCC64974_56000	VVISQAGDGK(1)VEVVAHIPFSGR	3	-0.76343	7	3	1	88.6267	8.91e-07	108.96	1	109.444	2.7e-10	129.85	1	87.8016	6.51e-07	112.85
map03010 Ribosome	9.4591e-13	70	2.9	A0A254TUY7	17	K	Flavin containing amine oxidoreductase family protein	ATCC64974_56000	K(1)FVINASQPVSDK	2	-0.055585	7	3	1	201.083	2.58e-18	201.08	1	184.209	8.57e-14	184.21	1	156.084	1.76e-10	156.08
map03010 Ribosome	9.4591e-13	70	2.9	A0A3F3RV95	124	K	Ribosomal_L7Ae domain-containing protein	ATCC64974_98390	LHAEATAVAEGK(1)K	3	0.25726	9	3	1	105.649	3.92e-06	105.65	1	71.8061	6.3e-07	120.57	1	106.258	3.78e-06	106.26
map03010 Ribosome	9.4591e-13	70	2.9	A0A3F3RV95	33	K	Ribosomal_L7Ae domain-containing protein	ATCC64974_98390	NPLIEK(1)RPR	3	-0.39984	8	3	1	116.904	0.00641608	116.9	1	62.4631	0.0141292	82.241	1	52.5786	0.0183695	93.195
map03010 Ribosome	9.4591e-13	70	2.9	A0A3F3RV95	131	K	Ribosomal_L7Ae domain-containing protein	ATCC64974_98390	KEDVSK(0.999)K(0.001)PYNVK	3	0.32905	4	3	0.868723	8.20692	0.019482	62.466	0.999413	32.3799	8.64e-05	98.865	0.83888	7.1655	0.0594015	42.843
map03010 Ribosome	9.4591e-13	70	2.9	A0A3F3RV95	217	K	Ribosomal_L7Ae domain-containing protein	ATCC64974_98390	SEDKAEFAK(1)LLSAVK	3	-0.35122	11	3	1	84.4875	3.75e-10	136.26	1	81.3704	4.32e-07	118.55	1	111.936	1.52e-06	111.94
map03010 Ribosome	9.4591e-13	70	2.9	A0A3F3RV95	245	K	Ribosomal_L7Ae domain-containing protein	ATCC64974_98390	HWGGGIMGAK(1)AVAR	3	0.96131	3	3	1	81.9197	0.000359522	81.92	1	81.9197	0.000359522	81.92	1	72.2905	0.00270593	72.29
map03010 Ribosome	9.4591e-13	70	2.9	A0A3F3RV95	212	K	Ribosomal_L7Ae domain-containing protein	ATCC64974_98390	SEDK(1)AEFAK	2	0.47586	10	3	1	128.905	0.000245969	128.91	1	128.905	0.000245969	128.91	1	141.995	0.000122687	142
map03010 Ribosome	9.4591e-13	70	2.9	A0A3F3RV95	106	K	Ribosomal_L7Ae domain-containing protein	ATCC64974_98390	YRPETK(1)VEK	2	0.58866	5	3	1	114.894	0.0189443	114.89	1	85.3546	0.0248167	110.53	1	133.807	0.00503302	133.81
map03010 Ribosome	9.4591e-13	70	2.9	A0A3F3RV95	96	K	Ribosomal_L7Ae domain-containing protein	ATCC64974_98390	NTAAQTFK(1)FLNK	2	-1.2494	7	3	1	197.073	1.65e-14	197.07	1	163.446	1.06e-08	163.45	1	185.299	7.92e-12	185.3
map03010 Ribosome	9.4591e-13	70	2.9	A0A3F3RV95	100	K	Ribosomal_L7Ae domain-containing protein	ATCC64974_98390	FLNK(1)YRPETK	3	-0.24558	9	3	1	81.6249	0.000229571	110.53	1	83.8618	0.00166941	83.862	1	92.5385	0.000960016	92.538
map03010 Ribosome	9.4591e-13	70	2.9	A0A3F3RV95	55	K	Ribosomal_L7Ae domain-containing protein	ATCC64974_98390	FVK(1)WPEYVR	2	0.40827	9	3	1	120.989	0.000426182	120.99	1	108.433	0.00109748	108.43	1	145.723	8.76e-05	145.72
map03010 Ribosome	9.4591e-13	70	2.9	A0A3F3RV95	74	K	Ribosomal_L7Ae domain-containing protein	ATCC64974_98390	LK(1)VPPSIAQFQNTLDR	3	0.59754	6	3	1	162.813	3.71e-15	162.81	1	155.256	7.1e-15	155.26	1	146.102	3.27e-11	146.1
map03010 Ribosome	9.4591e-13	70	2.9	A0A3F3RV95	47	K	Ribosomal_L7Ae domain-containing protein	ATCC64974_98390	NFGIGQDIQPK(1)R	2	-1.7408	11	3	1	185.898	1.01e-11	185.9	1	228.734	2.19e-18	228.73	1	194.29	7.29e-13	194.29
map03010 Ribosome	9.4591e-13	70	2.9	A0A3F3RV95	137	K	Ribosomal_L7Ae domain-containing protein	ATCC64974_98390	KPYNVK(1)YGLNHVVGLVENK	3	-0.34596	5	3	0.99966	34.6794	2.08e-22	188.04	0.9989	29.583	1.84e-22	188.84	0.999818	37.3894	9.83e-29	206.64
map03010 Ribosome	9.4591e-13	70	2.9	A0A3F3RV95	229	K	Ribosomal_L7Ae domain-containing protein	ATCC64974_98390	EGYSDK(1)YEESR	2	0.56782	6	3	1	174.421	4.15e-11	174.42	1	149.492	7.41e-08	149.49	1	153.535	6.02e-08	153.54
map03010 Ribosome	9.4591e-13	70	2.9	A0A3F3RV95	196	K	Ribosomal_L7Ae domain-containing protein	ATCC64974_98390	LGTVVHK(1)K	2	-0.3382	6	3	1	135.83	0.000776468	135.83	1	138.545	0.000693504	138.54	1	136.797	0.000746931	136.8
map03010 Ribosome	9.4591e-13	70	2.9	A0A3F3RV95	223	K	Ribosomal_L7Ae domain-containing protein	ATCC64974_98390	LLSAVK(1)EGYSDK	2	0.3342	17	3	1	184.314	2.47e-15	184.31	1	168.984	1.2e-18	171.56	1	154.357	5.45e-15	154.36
map03010 Ribosome	9.4591e-13	70	2.9	A0A3F3RV95	150	K	Ribosomal_L7Ae domain-containing protein	ATCC64974_98390	YGLNHVVGLVENK(1)K	3	-0.091742	6	3	1	134.043	2.89e-09	134.04	1	159.519	2.24e-11	159.52	1	148.52	4.37e-11	148.52
map03010 Ribosome	9.4591e-13	70	2.9	A0A100IQM2	27	K	40S ribosomal protein S1	RPS1	K(1)DEYSVK	2	0.6051	7	3	1	100.017	0.0115521	100.02	1	111.947	0.0079236	111.95	1	111.947	0.0079236	111.95
map03010 Ribosome	9.4591e-13	70	2.9	A0A100IQM2	240	K	40S ribosomal protein S1	RPS1	FDLGALLNLHGESTTDDK(1)GHK	3	-0.2898	10	3	1	82.6349	2.53e-22	183.45	1	107.391	2.8e-22	182.22	1	102.45	3.1e-22	180.86
map03010 Ribosome	9.4591e-13	70	2.9	A0A100IQM2	33	K	40S ribosomal protein S1	RPS1	KDEYSVK(1)APSTFQTR	2	-0.18105	4	3	0.999615	34.1403	1.62e-06	105.17	1	102.016	4.99e-13	157.11	0.959983	13.8001	0.000420188	75.877
map03010 Ribosome	9.4591e-13	70	2.9	A0A100IQM2	199	K	40S ribosomal protein S1	RPS1	EIEK(1)ATQGIYPLQNVHIR	3	-0.047573	6	3	1	154.513	2.75e-15	154.51	1	216.264	2.96e-29	216.26	1	163.907	1.19e-15	163.91
map03010 Ribosome	9.4591e-13	70	2.9	A0A100IQM2	167	K	40S ribosomal protein S1	RPS1	K(1)MTEIMQR	2	1.8477	11	3	1	61.6789	0.000389194	149.82	1	70.2558	0.000586573	142.04	1	63.5339	0.000698061	138.4
map03010 Ribosome	9.4591e-13	70	2.9	A0A100IQM2	109	K	40S ribosomal protein S1	RPS1	NCLTNFHGLDFTTDK(1)LR	3	0.22959	10	3	1	43.9459	6.89e-19	178.51	1	195.919	2.16e-23	195.92	1	178.508	6.89e-19	178.51
map03010 Ribosome	9.4591e-13	70	2.9	A0A100IQM2	45	K	40S ribosomal protein S1	RPS1	DVGK(1)TLVNR	2	0.34432	13	3	1	152.858	5.88e-05	152.86	1	131.225	2.39e-06	153.97	1	123.208	0.000307513	123.21
map03010 Ribosome	9.4591e-13	70	2.9	A0A100IQM2	144	K	40S ribosomal protein S1	RPS1	LFAIAFTK(1)R	2	-0.37689	5	3	1	79.9855	0.00810103	79.986	1	83.4559	0.00704455	83.456	1	70.5516	0.018658	70.552
map03010 Ribosome	9.4591e-13	70	2.9	A0A100IQM2	62	K	40S ribosomal protein S1	RPS1	NANDSLK(1)GR	2	0.28862	26	3	1	85.8073	4.15e-05	159.58	1	66.19	7.76e-05	146.79	1	109.664	7.29e-05	147.4
map03010 Ribosome	9.4591e-13	70	2.9	A0A100IQM2	55	K	40S ribosomal protein S1	RPS1	TSGLK(1)NANDSLK	2	-0.53039	17	3	1	67.0193	1.79e-11	173.19	1	58.5946	7.22e-12	186.16	1	106.785	3.02e-08	149.41
map03010 Ribosome	9.4591e-13	70	2.9	A0A505I3R3	241	K	Aminotransferase class I and II family protein	CAN33_0020725	QQAIK(1)DAK	2	0.077437	6	3	1	96.6681	0.00411372	96.668	1	95.5016	0.00454673	95.502	1	96.0269	0.00435173	96.027
map03010 Ribosome	9.4591e-13	70	2.9	A0A505I3R3	267	K	Aminotransferase class I and II family protein	CAN33_0020725	AAASGAK(1)PAQR	2	-1.1127	5	3	1	81.0165	0.00178183	81.017	1	99.5681	9.16e-05	99.568	1	46.955	0.0449238	46.955
map03010 Ribosome	9.4591e-13	70	2.9	A0A505I3R3	143	K	Aminotransferase class I and II family protein	CAN33_0020725	TYDDSFSGQK(1)IYPGK	2	-0.79355	11	3	1	130.268	2.96e-22	196.18	1	177.88	9.89e-18	177.88	1	198.735	2.62e-22	198.74
map03010 Ribosome	9.4591e-13	70	2.9	A0A505I3R3	158	K	Aminotransferase class I and II family protein	CAN33_0020725	GDSK(1)IFR	2	-0.24765	12	3	1	85.2117	0.019605	85.212	1	95.5414	0.0116502	95.541	1	89.2957	0.01646	89.296
map03010 Ribosome	9.4591e-13	70	2.9	A0A505I3R3	166	K	Aminotransferase class I and II family protein	CAN33_0020725	FQNGK(1)SESLFLQR	2	-1.1163	4	3	1	148.958	5.13e-10	148.96	1	95.9813	0.000467122	95.981	1	143.249	5.26e-10	148.41
map03010 Ribosome	9.4591e-13	70	2.9	A0A505I3R3	200	K	Aminotransferase class I and II family protein	CAN33_0020725	GISEEVAK(1)K	2	0.11688	9	3	1	105.101	0.00174132	105.1	1	99.6876	0.00213644	99.688	1	101.896	0.00197524	101.9
map03010 Ribosome	9.4591e-13	70	2.9	A0A505I3R3	148	K	Aminotransferase class I and II family protein	CAN33_0020725	IYPGK(1)GK	2	0.39232	3	3	1	67.0348	0.04183	67.035	1	67.0348	0.04183	67.035	1	62.7143	0.0492593	62.714
map03010 Ribosome	9.4591e-13	70	2.9	A0A505I3R3	222	K	Aminotransferase class I and II family protein	CAN33_0020725	AIVGASLDVIK(1)ER	2	-0.028819	12	3	1	117.932	9.98e-11	159.5	1	117.704	4e-11	166.45	1	133.148	8.28e-11	161.48
map03010 Ribosome	9.4591e-13	70	2.9	A0A3F3RPC8	25	K	60S ribosomal protein L36	ATCC64974_77860	TTPLNTPK(1)TR	2	-0.20861	6	3	1	80.706	0.00331713	80.706	1	63.4154	0.0202553	63.415	1	58.1721	0.0271842	58.172
map03010 Ribosome	9.4591e-13	70	2.9	A0A3F3RPC8	88	K	60S ribosomal protein L36	ATCC64974_77860	K(1)VEDMQR	2	-0.48253	3	3	1	86.7939	0.0250992	86.794	1	77.0717	0.0353196	77.072	1	95.9093	0.0155166	95.909
map03010 Ribosome	9.4591e-13	70	2.9	A0A3F3RPC8	17	K	60S ribosomal protein L36	ATCC64974_77860	GHK(1)TTPLNTPK	2	-0.23158	5	3	1	103.433	7.79e-05	103.43	1	142.968	1.36e-06	142.97	1	182.348	2.55e-11	182.35
map03010 Ribosome	9.4591e-13	70	2.9	A0A3F3RPC8	14	K	60S ribosomal protein L36	ATCC64974_77860	SGIVVGLNK(1)GHK	2	-0.16704	3	3	1	56.2048	0.0257013	56.205	1	88.3377	0.00077936	88.338	1	89.3564	0.000712505	89.356
map03010 Ribosome	9.4591e-13	70	2.9	A0A3F3RPA6	35	K	"Pyridoxal-dependent decarboxylase, pyridoxal binding domain family protein"	ATCC64974_78280	DQQIK(1)FK	2	-0.41854	3	3	1	86.4723	0.0119027	86.472	1	82.6713	0.0215614	82.671	1	89.5498	0.0162643	89.55
map03010 Ribosome	9.4591e-13	70	2.9	A0A3F3RPA6	50	K	"Pyridoxal-dependent decarboxylase, pyridoxal binding domain family protein"	ATCC64974_78280	FVYTLVLK(1)DSDK	2	0.6579	3	3	1	104.244	3.59e-05	104.24	1	115.574	1.64e-05	115.57	1	101.532	4.05e-05	101.53
map03010 Ribosome	9.4591e-13	70	2.9	A0A3F3RPA6	57	K	"Pyridoxal-dependent decarboxylase, pyridoxal binding domain family protein"	ATCC64974_78280	DSDKADK(1)LK	2	0.14113	3	3	0.999994	51.9217	0.0129622	119.34	1	66.5049	0.00165822	150.15	1	73.8067	0.00165822	150.15
map03010 Ribosome	9.4591e-13	70	2.9	A0A3F3RPA6	73	K	"Pyridoxal-dependent decarboxylase, pyridoxal binding domain family protein"	ATCC64974_78280	VVDVSK(1)GDK	2	2.3656	11	3	1	98.044	0.00190719	98.044	1	60.3978	0.00645255	77.662	1	45.9081	0.000927791	111.61
map03010 Ribosome	9.4591e-13	70	2.9	A0A3F3RPA6	30	K	"Pyridoxal-dependent decarboxylase, pyridoxal binding domain family protein"	ATCC64974_78280	RNPK(1)DQQIK	2	0.2207	7	3	1	106.599	0.0023956	106.6	1	94.6921	0.00265157	103.82	1	142.043	0.000429699	142.04
map03010 Ribosome	9.4591e-13	70	2.9	A0A100INV8	155	K	40S ribosomal protein S4	ABL_07316	YPDPAIK(1)VNDTVK	2	1.5711	17	3	1	65.5112	2.04e-10	147.39	1	189.093	3.42e-14	189.09	1	139.582	8.26e-11	161.49
map03010 Ribosome	9.4591e-13	70	2.9	A0A100INV8	161	K	40S ribosomal protein S4	ABL_07316	VNDTVK(1)IDIATGK	2	0.13246	4	3	1	95.9813	0.000173563	95.981	1	162.102	7.74e-11	162.1	1	135.025	1.1e-08	135.02
map03010 Ribosome	9.4591e-13	70	2.9	A0A100INV8	53	K	40S ribosomal protein S4	ABL_07316	LK(1)YALNGR	2	0.49344	11	3	1	87.1812	0.00119981	108.46	1	73.2075	0.000809406	109.01	1	98.4581	0.00119981	119.17
map03010 Ribosome	9.4591e-13	70	2.9	A0A100INV8	71	K	40S ribosomal protein S4	ABL_07316	LIK(1)VDGK	2	-0.12122	10	3	1	82.6713	0.0215614	82.671	1	79.4686	0.0240278	79.469	1	75.1893	0.027808	75.189
map03010 Ribosome	9.4591e-13	70	2.9	A0A100INV8	239	K	40S ribosomal protein S4	ABL_07316	ESNVFVIGQDKPWISLPK(1)GK	3	0.088072	7	3	0.999887	39.473	2.84e-15	158.44	0.999958	43.8005	1.07e-15	166.29	0.999955	43.4485	1.62e-15	163.85
map03010 Ribosome	9.4591e-13	70	2.9	A0A100INV8	168	K	40S ribosomal protein S4	ABL_07316	IDIATGK(1)IADFVK	2	-0.15086	6	3	1	120.895	1.12e-06	120.9	1	124.515	2.04e-08	124.51	1	137.625	8.73e-09	137.62
map03010 Ribosome	9.4591e-13	70	2.9	A0A100INV8	211	K	40S ribosomal protein S4	ABL_07316	HDGGFNIVHIK(1)DAIDNTFATR	4	-0.22495	6	3	1	161.039	1.42e-15	161.04	1	153.191	2.52e-15	153.19	1	169.846	1.73e-16	169.85
map03010 Ribosome	9.4591e-13	70	2.9	A0A100INV8	22	K	40S ribosomal protein S4	ABL_07316	LSAPSHWLLDK(1)MSGTYAPK	3	0.47738	12	3	1	188.101	1.68e-22	188.1	1	184.147	2.66e-22	184.15	1	177.596	4.28e-22	177.6
map03010 Ribosome	9.4591e-13	70	2.9	A0A100INV8	244	K	40S ribosomal protein S4	ABL_07316	GVK(1)LSIAEER	2	0.61307	6	3	1	74.9616	0.00499711	74.962	1	81.6249	0.00318784	81.625	1	74.9616	0.00499711	74.962
map03010 Ribosome	9.4591e-13	70	2.9	A0A100INV8	106	K	40S ribosomal protein S4	ABL_07316	LIYDTK(1)GR	2	0.58949	14	3	1	103.739	0.00265938	103.74	1	98.6294	0.00338564	98.629	1	103.739	0.00265938	103.74
map03010 Ribosome	9.4591e-13	70	2.9	A0A100INV8	133	K	40S ribosomal protein S4	ABL_07316	VQLGK(1)GGIPFLVTHDAR	3	-0.57531	4	3	1	85.9368	0.000267126	85.937	1	50.4929	0.0136154	50.493	1	66.6061	0.00442759	66.606
map03010 Ribosome	9.4591e-13	70	2.9	A0A100INV8	62	K	40S ribosomal protein S4	ABL_07316	ETK(1)AIMMQR	2	-0.61967	41	3	1	122.436	0.000348821	122.44	1	104.198	0.000163391	133.98	1	159.276	4.23e-05	159.28
map03010 Ribosome	9.4591e-13	70	2.9	A0A100ICW0	137	K	40S ribosomal protein S11	ABL_02850	PLSK(1)TVR	2	-0.2389	7	3	1	109.012	0.00645837	109.01	1	122.128	0.00353609	122.13	1	96.4916	0.0109184	96.492
map03010 Ribosome	9.4591e-13	70	2.9	A0A100ICW0	109	K	40S ribosomal protein S11	ABL_02850	HK(1)NLAAHVSPAFR	3	0.40552	7	3	1	89.5068	0.000222943	89.507	1	128.763	7.87e-09	128.76	1	134.685	5.38e-09	134.68
map03010 Ribosome	9.4591e-13	70	2.9	A0A100ICW0	50	K	40S ribosomal protein S11	ABL_02850	TPK(1)TAIEGSYIDK	2	0.71707	10	3	1	221.589	2.84e-23	221.59	1	178.026	9.9e-14	178.03	1	200.971	1.9e-18	200.97
map03010 Ribosome	9.4591e-13	70	2.9	A0A100ICW0	60	K	40S ribosomal protein S11	ABL_02850	TAIEGSYIDK(1)K	2	0.38745	7	3	1	98.1049	0.000304251	98.105	1	113.379	5.83e-05	113.38	1	89.3005	0.0014007	89.301
map03010 Ribosome	9.4591e-13	70	2.9	A0A100ICW0	40	K	40S ribosomal protein S11	ABL_02850	WYK(1)DVGLGFR	2	-0.98506	8	3	1	108.47	0.00044607	108.47	1	119.528	0.000172928	119.53	1	142.827	1.54e-05	142.83
map03010 Ribosome	9.4591e-13	70	2.9	A0A100ICW0	83	K	40S ribosomal protein S11	ABL_02850	VVSTK(1)MHR	2	0.49786	12	3	1	74.3009	0.00536817	81.296	1	93.4285	0.00276697	94.114	1	75.825	0.00133766	106.04
map03010 Ribosome	9.4591e-13	70	2.9	A0A100ICW0	100	K	40S ribosomal protein S11	ABL_02850	EYLHYVPK(1)YNR	3	-0.18977	8	3	1	101.664	3.99e-05	101.66	1	93.6667	0.000297873	93.667	1	112.711	1.24e-06	143.4
map03010 Ribosome	9.4591e-13	70	2.9	A0A254TWP0	596	K	Uncharacterized protein	ATCC64974_14890	QCLADLEEK(1)GQIK	2	0.20155	3	3	1	194.832	5.04e-16	194.83	1	220.692	2.96e-23	220.69	1	180.088	8.7e-14	180.09
map03010 Ribosome	9.4591e-13	70	2.9	A0A254TWP0	562	K	Uncharacterized protein	ATCC64974_14890	LNK(1)DVQSYR	2	-0.031158	9	3	1	141.995	0.000122687	142	1	166.338	2.4e-05	166.34	1	150.81	6.41e-05	150.81
map03010 Ribosome	9.4591e-13	70	2.9	A0A254TWP0	545	K	Uncharacterized protein	ATCC64974_14890	DK(1)AQHAVVLEK	3	-0.048643	10	3	1	101.32	4.05e-05	101.32	1	122.52	4.9e-06	122.52	1	127.793	2.81e-06	127.79
map03010 Ribosome	9.4591e-13	70	2.9	A0A254TWP0	554	K	Uncharacterized protein	ATCC64974_14890	AQHAVVLEK(1)QVAER	3	0.15956	5	3	1	109.835	1.8e-06	109.83	1	84.7594	0.000262292	84.759	1	96.6729	3.12e-09	140.22
map03010 Ribosome	9.4591e-13	70	2.9	A0A100INE3	98	K	60S ribosomal protein L27	ABL_07065	GAVSTETFK(1)EVSTR	2	0.37179	5	3	1	175.294	5.18e-14	175.29	1	180.851	3.72e-14	180.85	1	162.878	3.19e-11	162.88
map03010 Ribosome	9.4591e-13	70	2.9	A0A100INE3	18	K	60S ribosomal protein L27	ABL_07065	K(1)VVIVQPNDTGSK	2	-2.4781	7	3	1	126.097	2.59e-08	126.1	1	136.299	1.35e-08	136.3	1	71.8787	2.14e-06	119.88
map03010 Ribosome	9.4591e-13	70	2.9	A0A100INE3	48	K	60S ribosomal protein L27	ABL_07065	YPLK(1)VTR	2	0.20443	7	3	1	110.807	0.00605841	110.81	1	109.012	0.00645837	109.01	1	113.889	0.00537185	113.89
map03010 Ribosome	9.4591e-13	70	2.9	A0A117DUI7	98	K	40S ribosomal protein S8	ABL_00169	TNTLTK(1)SAVVQIDAAPFR	3	2.1084	3	3	1	141.599	1.69e-10	141.6	1	228.455	2.1e-34	228.46	1	193.797	2.53e-23	193.8
map03010 Ribosome	9.4591e-13	70	2.9	A0A117DUI7	54	K	40S ribosomal protein S8	ABL_00169	GGNQK(1)FR	2	-0.225	3	3	1	60.7988	0.052553	60.799	1	60.6481	0.0528121	60.648	1	56.1218	0.0605953	56.122
map03010 Ribosome	9.4591e-13	70	2.9	A0A117DUI7	153	K	40S ribosomal protein S8	ABL_00169	FAEQGK(1)VESAVER	2	-0.7415	9	3	1	173.254	1.27e-13	173.25	1	183.805	6.52e-14	183.81	1	189.99	2.89e-14	189.99
map03010 Ribosome	9.4591e-13	70	2.9	A0A3F3RU44	3	K	Ribosomal protein L37	ATCC64974_94330	TK(1)GTSSFGK	2	0.17073	5	3	1	76.2819	0.00676043	76.282	1	76.2278	0.0067725	76.228	1	66.19	0.0194102	66.19
map03010 Ribosome	9.4591e-13	70	2.9	A0A3F3RYP0	84	K	Uncharacterized protein	ATCC64974_108790	IFYK(1)AVR	2	0.85483	7	3	1	111.813	0.00583433	111.81	1	103.286	0.00773428	103.29	1	103.286	0.00773428	103.29
map03010 Ribosome	9.4591e-13	70	2.9	A0A3F3RYP0	33	K	Uncharacterized protein	ATCC64974_108790	QLLNGQK(1)IVVVR	2	0.25464	7	3	1	142.996	1.48e-06	143	1	144.268	1.06e-06	144.27	1	106.667	8.53e-05	106.67
map03010 Ribosome	9.4591e-13	70	2.9	A0A3F3RYP0	165	K	Uncharacterized protein	ATCC64974_108790	VK(1)SSAYYER	2	0.031747	8	3	1	117.698	0.000602118	117.7	1	75.509	0.000510235	117.7	1	117.698	0.000602118	117.7
map03010 Ribosome	9.4591e-13	70	2.9	A0A3F3RYP0	185	K	Uncharacterized protein	ATCC64974_108790	QLVHAQK(1)SAGVNEQTK	3	0.28264	4	3	1	106.82	1.65e-06	106.82	1	120.627	2.76e-07	120.63	1	145.458	5.13e-11	145.46
map03010 Ribosome	9.4591e-13	70	2.9	A0A3F3RYP0	26	K	Uncharacterized protein	ATCC64974_108790	LASTVAK(1)QLLNGQK	2	-0.086025	5	3	1	103.135	4.44e-19	215.34	1	117.942	1.53e-06	117.94	1	114.544	4.04e-11	167.22
map03010 Ribosome	9.4591e-13	70	2.9	A0A3F3RYP0	136	K	Uncharacterized protein	ATCC64974_108790	K(1)YCTVGR	2	1.2524	5	3	1	103.907	0.0103691	103.91	1	75.1092	0.0381482	75.109	1	72.7893	0.0435938	72.789
map03010 Ribosome	9.4591e-13	70	2.9	A0A3F3RYP0	116	K	Uncharacterized protein	ATCC64974_108790	VFEGVPPPYDK(1)K	2	0.28037	7	3	1	75.7391	0.00219253	75.739	1	56.4136	0.0347321	56.414	1	82.5048	0.00158642	82.505
map03010 Ribosome	9.4591e-13	70	2.9	A0A3F3RYP0	13	K	Uncharacterized protein	ATCC64974_108790	SAIEPVVVIDGK(1)GHLLGR	2	1.3931	8	3	1	214.537	6.96e-29	214.54	1	193.19	5.41e-23	193.19	1	191.351	1.12e-22	191.35
map03010 Ribosome	9.4591e-13	70	2.9	A0A3F3RYP0	105	K	Uncharacterized protein	ATCC64974_108790	LK(1)VFEGVPPPYDK	2	0.62457	8	3	1	96.6729	0.00014191	96.673	1	103.761	8.68e-06	103.76	1	100.115	1.03e-05	100.11
map03010 Ribosome	9.4591e-13	70	2.9	A0A3F3RYP0	54	K	Uncharacterized protein	ATCC64974_108790	LK(1)YHAYLR	3	-0.55399	9	3	1	73.2601	0.00727656	73.26	1	84.7431	0.00405245	84.743	1	79.7126	0.00493854	79.713
map03010 Ribosome	9.4591e-13	70	2.9	A0A3F3RYP0	150	K	Uncharacterized protein	ATCC64974_108790	LSHEVGWK(1)YQDVVAR	3	-0.84893	14	3	1	125.217	6.14e-10	125.22	1	128.763	5.15e-10	128.76	1	103.137	1.47e-06	103.14
map03010 Ribosome	9.4591e-13	70	2.9	A0A505I085	53	K	40S ribosomal protein S30	CAN33_0029390	FVNVTLTGGK(1)R	2	-0.28166	6	3	1	155.969	7.08e-08	155.97	1	139.76	3.18e-06	139.76	1	142.996	1.85e-06	143
map03010 Ribosome	9.4591e-13	70	2.9	A0A100ISE5	39	K	40S ribosomal protein S2	ABL_09125	EQEK(1)EWQPVTK	2	-0.1019	4	3	1	131.172	4.92e-06	131.17	1	163.507	2.6e-08	163.51	1	154.281	5.77e-08	154.28
map03010 Ribosome	9.4591e-13	70	2.9	A0A100ISE5	83	K	40S ribosomal protein S2	ABL_09125	LK(1)DEVMK	2	-0.27999	14	3	1	93.4285	0.00390733	116.73	1	105.136	0.00603612	105.14	1	130.221	0.00289297	130.22
map03010 Ribosome	9.4591e-13	70	2.9	A0A100ISE5	94	K	40S ribosomal protein S2	ABL_09125	IKPVQK(1)QTR	3	0.23513	7	3	1	80.3661	0.000319686	118.67	1	99.7223	7.98e-05	140.45	1	92.3525	0.000133342	130.66
map03010 Ribosome	9.4591e-13	70	2.9	A0A100ISE5	167	K	40S ribosomal protein S2	ABL_09125	QSAK(1)CGSVSVR	2	-0.09074	5	3	1	150.056	7.22e-08	150.06	1	132.565	4.5e-06	132.56	1	132.565	4.5e-06	132.56
map03010 Ribosome	9.4591e-13	70	2.9	A0A100ISE5	191	K	40S ribosomal protein S2	ABL_09125	GTGLVASPAVK(1)R	2	0.28193	10	3	1	144.103	5.67e-07	144.1	1	142.193	8.86e-07	142.19	1	140.628	1.15e-06	140.63
map03010 Ribosome	9.4591e-13	70	2.9	A0A100ISE5	46	K	40S ribosomal protein S2	ABL_09125	EWQPVTK(1)LGR	2	0.22175	9	3	1	115.781	0.000265481	115.78	1	104.221	0.000551	104.22	1	104.221	0.000551	104.22
map03010 Ribosome	9.4591e-13	70	2.9	A0A100ISE5	125	K	40S ribosomal protein S2	ABL_09125	TSK(1)EVATAIR	2	0.15404	12	3	1	143.238	1.41e-05	143.24	1	143.238	1.41e-05	143.24	1	150.457	1.12e-06	150.46
map03010 Ribosome	9.4591e-13	70	2.9	A0A100ISE5	55	K	40S ribosomal protein S2	ABL_09125	AGK(1)ITSMEQIYLHSLPVK	3	0.32259	5	3	1	123.553	7.09e-10	123.55	1	102.895	2.64e-06	102.89	1	107.724	2.02e-06	107.72
map03010 Ribosome	9.4591e-13	70	2.9	A0A124BWU1	149	K	RNA recognition motif family protein	ABL_03547	VDIIAK(1)AK	2	-0.20457	6	3	1	69.8246	0.0200015	69.825	1	65.8797	0.0254428	65.88	1	76.4776	0.0116089	76.478
map03010 Ribosome	9.4591e-13	70	2.9	A0A124BWU1	161	K	RNA recognition motif family protein	ABL_03547	VTNPK(1)GR	2	0.161	6	3	1	100.742	0.00830111	100.74	1	111.035	0.00600761	111.04	1	77.7407	0.0253584	77.741
map03010 Ribosome	9.4591e-13	70	2.9	A0A124BWU1	49	K	RNA recognition motif family protein	ABL_03547	HVPIVK(1)K	2	0.22455	3	3	1	86.0864	0.0258429	86.086	1	74.4385	0.0397225	74.439	1	86.0864	0.0258429	86.086
map03010 Ribosome	9.4591e-13	70	2.9	A0A124BWU1	156	K	RNA recognition motif family protein	ABL_03547	ALGVK(1)VTNPK	2	-0.36888	6	3	1	112.357	0.000350051	112.36	1	82.2607	0.00309837	82.261	1	82.4167	0.00307643	82.417
map03010 Ribosome	9.4591e-13	70	2.9	A0A124BWU1	118	K	RNA recognition motif family protein	ABL_03547	AFLVHNPK(1)DVELLLMHNR	4	-0.46629	3	3	1	88.1898	4.64e-05	88.19	1	72.359	0.00161734	72.359	1	60.0624	0.00600872	60.062
map03010 Ribosome	9.4591e-13	70	2.9	A0A124BWU1	151	K	RNA recognition motif family protein	ABL_03547	AK(1)ALGVK	2	1.7633	3	3	1	73.9747	0.0298965	73.975	1	76.0346	0.0266723	76.035	1	88.0288	0.0174356	88.029
map03010 Ribosome	9.4591e-13	70	2.9	A0A124BWU1	43	K	RNA recognition motif family protein	ABL_03547	K(1)HVPIVK	2	0.25622	4	3	1	81.2967	0.0308781	81.297	1	77.0577	0.0353343	77.058	1	71.2957	0.0470997	71.296
map03010 Ribosome	9.4591e-13	70	2.9	A0A254UC33	60	K	NAD dependent epimerase/dehydratase family protein	ATCC64974_69160	K(1)PMGLIK	2	-0.64296	3	3	1	64.5671	0.0628936	64.567	1	79.4686	0.0327999	79.469	1	79.4686	0.0327999	79.469
map03010 Ribosome	9.4591e-13	70	2.9	A0A254UC33	85	K	NAD dependent epimerase/dehydratase family protein	ATCC64974_69160	PNEKPDLVK(1)THLR	4	-0.083445	12	3	0.999979	46.7528	0.00343671	69.979	1	77.3588	3.55e-11	163.99	1	68.3346	3.1e-06	102.08
map03010 Ribosome	9.4591e-13	70	2.9	A0A254UC33	80	K	NAD dependent epimerase/dehydratase family protein	ATCC64974_69160	QEARPNEK(1)PDLVK	3	0.31285	7	3	1	126.33	0.000270228	126.33	1	153.102	5.82e-05	153.1	1	54.2757	0.000158253	138.22
map03010 Ribosome	9.4591e-13	70	2.9	A0A254UC33	15	K	NAD dependent epimerase/dehydratase family protein	ATCC64974_69160	ADEHYNAEEAAEIK(1)K	2	-0.89831	7	3	1	105.137	1.23e-18	191.93	1	64.5199	1.83e-22	199.08	1	200.581	1.69e-22	200.58
map03010 Ribosome	9.4591e-13	70	2.9	A0A3F3RBX6	77	K	Ribosomal_L18e/L15P domain-containing protein	ATCC64974_32900	GK(1)TIVVIGTITDDNR	2	0.58392	3	3	1	118.708	7.19e-07	118.71	1	135.55	6.87e-10	135.55	1	116.78	3.31e-07	116.78
map03010 Ribosome	9.4591e-13	70	2.9	A0A3F3RBX6	75	K	Ribosomal_L18e/L15P domain-containing protein	ATCC64974_32900	IVSNVTDSHK(1)GK	2	-0.33382	15	3	1	94.6877	2.22e-05	99.5	1	41.5773	2.22e-05	99.5	1	47.4702	0.00015942	95.094
map03010 Ribosome	9.4591e-13	70	2.9	A0A3F3RBX6	45	K	Ribosomal_L18e/L15P domain-containing protein	ATCC64974_32900	TESNFNK(1)VVLR	2	0.41756	6	3	1	211.642	1.34e-14	211.64	1	224.578	5.16e-18	224.58	1	175.49	3.94e-11	175.49
map03010 Ribosome	9.4591e-13	70	2.9	A0A124BXS0	32	K	40S ribosomal protein S17	ABL_05942	LTLDFETNK(1)R	2	-0.30962	9	3	1	140.779	3e-05	140.78	1	154.843	1.22e-06	154.84	1	157.777	1.01e-06	157.78
map03010 Ribosome	9.4591e-13	70	2.9	A0A124BXS0	120	K	40S ribosomal protein S17	ABL_05942	SMGFDNLK(1)VNVIPVSQQQAQERPR	3	-0.40573	14	3	1	212.385	6.23e-32	212.39	1	232.792	9.47e-42	232.79	1	246.224	4.22e-53	246.22
map03010 Ribosome	9.4591e-13	70	2.9	A0A124BXS0	14	K	40S ribosomal protein S17	ABL_05942	SAK(1)VVIER	2	1.1302	6	3	1	53.1236	0.0430374	53.124	1	63.4265	0.0288266	63.426	1	53.1236	0.0430374	53.124
map03010 Ribosome	9.4591e-13	70	2.9	A0A124BXS0	112	K	40S ribosomal protein S17	ABL_05942	DLLK(1)SMGFDNLK	2	-0.83245	12	3	1	132.502	1.83e-06	132.5	1	170.404	9.53e-10	170.4	1	170.18	1.27e-09	170.18
map03010 Ribosome	9.4591e-13	70	2.9	A0A124BXS0	59	K	40S ribosomal protein S17	ABL_05942	IAGYTTHLMK(1)R	3	-0.30586	6	3	1	96.2294	0.000190424	96.229	1	81.5247	0.000838817	81.525	1	73.6317	0.00243351	73.632
map03010 Ribosome	9.4591e-13	70	2.9	A0A124BXS0	81	K	40S ribosomal protein S17	ABL_05942	K(1)DQYVPEVSALDVSQTESGQLDVDSETK	3	-0.055875	3	3	1	170.184	6.59e-19	170.18	1	149.521	1.6e-17	149.52	1	176.608	1.27e-24	176.61
map03010 Ribosome	9.4591e-13	70	2.9	A0A124BXS0	72	K	40S ribosomal protein S17	ABL_05942	GISFK(1)LQEEER	2	-0.95723	8	3	1	155.48	5.36e-08	155.48	1	138.626	2.67e-06	138.63	1	142.193	1.6e-06	142.19
map03010 Ribosome	9.4591e-13	70	2.9	A0A124BXS0	49	K	40S ribosomal protein S17	ABL_05942	NK(1)IAGYTTHLMK	3	-0.64721	9	3	1	48.4683	0.00741698	66.023	1	103.462	1.77e-05	103.46	1	67.9969	0.000866036	76.073
map03010 Ribosome	9.4591e-13	70	2.9	A0A124BXS0	23	K	40S ribosomal protein S17	ABL_05942	YYPK(1)LTLDFETNK	2	-0.28493	11	3	1	88.2818	3.59e-06	101.3	1	106.578	3.59e-06	106.58	1	58.6264	9.57e-05	97.273
map03010 Ribosome	9.4591e-13	70	2.9	A0A124BXS0	44	K	40S ribosomal protein S17	ABL_05942	ICDEIAIIASK(1)R	2	0.59139	6	3	1	141.128	1.06e-06	141.13	1	126.832	3.45e-06	126.83	1	128.541	3.16e-06	128.54
map03010 Ribosome	9.4591e-13	70	2.9	A0A254TW71	202	K	Sel1 repeat family protein	ATCC64974_12900	GSSNSYAIK(1)K	2	-0.19328	9	3	1	88.1337	0.00310145	88.134	1	101.381	0.000847938	101.38	1	107.788	0.000631916	107.79
map03010 Ribosome	9.4591e-13	70	2.9	A0A254TW71	31	K	Sel1 repeat family protein	ATCC64974_12900	EAIAEMGSVK(1)LFNK	2	0.1575	3	3	1	220.692	1.33e-23	220.69	1	208.272	5.06e-19	208.27	1	183.891	2.91e-14	183.89
map03010 Ribosome	9.4591e-13	70	2.9	A0A100ITR3	6	K	60S ribosomal protein L42	ABL_09849	VNVPK(1)TR	2	0.52819	4	3	1	75.7382	0.0269006	75.738	1	78.3766	0.0248687	78.377	1	82.2787	0.0218637	82.279
map03010 Ribosome	9.4591e-13	70	2.9	A0A100ITR3	32	K	60S ribosomal protein L42	ABL_09849	AGK(1)ASLFAQGK	2	0.33326	6	3	1	90.0503	0.000957691	90.05	1	102.4	8.15e-05	102.4	1	111.525	4.92e-05	111.52
map03010 Ribosome	9.4591e-13	70	2.9	A0A100ITR3	40	K	60S ribosomal protein L42	ABL_09849	ASLFAQGK(1)R	2	-0.1899	9	3	1	128.361	0.000342765	128.36	1	125.817	0.000375471	125.82	1	128.383	0.000342481	128.38
map03010 Ribosome	9.4591e-13	70	2.9	A0A100ITR3	29	K	60S ribosomal protein L42	ABL_09849	VTQYK(1)AGK	2	-0.071703	7	3	1	93.3738	0.00533663	93.374	1	114.498	0.00166721	114.5	1	102.514	0.00277237	102.51
map03010 Ribosome	9.4591e-13	70	2.9	A0A254TZU8	159	K	Peroxin-3 family protein	ATCC64974_65220	VVK(1)NTAR	2	0.33011	3	3	1	95.3523	0.0117958	95.352	1	101.643	0.00810029	101.64	1	104.209	0.00752865	104.21
map03010 Ribosome	9.4591e-13	70	2.9	A0A254TZU8	149	K	Peroxin-3 family protein	ATCC64974_65220	VK(1)LPSGAK	2	-1.0575	5	3	1	80.4546	0.0101326	80.455	1	80.1654	0.0102399	80.165	1	85.6757	0.00819435	85.676
map03010 Ribosome	9.4591e-13	70	2.9	A0A254TZU8	155	K	Peroxin-3 family protein	ATCC64974_65220	LPSGAK(1)K	2	0.15961	7	3	1	81.7839	0.0303659	81.784	1	81.2967	0.0308781	81.297	1	83.6143	0.0284417	83.614
map03010 Ribosome	9.4591e-13	70	2.9	A0A254TZU8	221	K	Peroxin-3 family protein	ATCC64974_65220	GVAMNPVDHPHGGGNHQHIGK(1)ASTISR	5	0.52722	11	3	1	89.2721	6.51e-06	89.272	1	79.3824	1.27e-05	93.876	1	62.582	3.81e-07	107.01
map03010 Ribosome	9.4591e-13	70	2.9	A0A254TZU8	181	K	Peroxin-3 family protein	ATCC64974_65220	TDKPLLK(1)ASR	2	0.46911	5	3	1	69.8342	0.000775832	94.791	1	74.0525	0.00773027	107.09	0.999977	46.3543	0.00196513	80.245
map03010 Ribosome	9.4591e-13	70	2.9	A0A254TZU8	198	K	Peroxin-3 family protein	ATCC64974_65220	NSWPK(1)TR	2	-0.50776	8	3	1	74.4861	0.017502	79.474	1	95.7414	0.0050679	95.741	1	95.7414	0.0050679	95.741
map03010 Ribosome	9.4591e-13	70	2.9	A0A254TZU8	60	K	Peroxin-3 family protein	ATCC64974_65220	GAPLAK(1)VQFR	2	-0.052553	5	3	1	78.5564	0.00361959	78.556	1	70.5516	0.0108249	70.552	1	79.1482	0.00353632	79.148
map03010 Ribosome	9.4591e-13	70	2.9	A0A254TZU8	145	K	Peroxin-3 family protein	ATCC64974_65220	TSGNYVTVIGHNPEEGK(1)TR	3	-0.1896	8	3	1	199.154	1.3e-28	199.15	1	192.619	5.68e-23	192.62	1	182.821	2.99e-22	182.82
map03010 Ribosome	9.4591e-13	70	2.9	A0A254TZU8	24	K	Peroxin-3 family protein	ATCC64974_65220	LNK(1)APAQFR	2	0.63298	6	3	1	101.253	0.00148139	101.25	1	95.3581	0.00250618	95.358	1	85.6701	0.00466674	85.67
map03010 Ribosome	9.4591e-13	70	2.9	A0A254TZU8	177	K	Peroxin-3 family protein	ATCC64974_65220	TDK(1)PLLK	2	0.68724	6	3	1	121.989	0.00356708	121.99	1	110.807	0.00605841	110.81	1	109.012	0.00645837	109.01
map03010 Ribosome	9.4591e-13	70	2.9	A0A100IN64	233	K	40S ribosomal protein S3	ABL_06938	EEQPVLQPMSQDYGAK(1)ALAAQQAAEQQR	3	-0.47937	7	3	1	198.588	2.52e-33	198.59	1	162.474	1.49e-24	172.32	1	176.275	1.23e-24	176.28
map03010 Ribosome	9.4591e-13	70	2.9	A0A100IN64	111	K	40S ribosomal protein S3	ABL_06938	YK(1)LLNGLAVR	2	0.020329	12	3	1	76.2278	0.000118483	121.73	1	98.0483	0.000118483	121.73	1	76.2278	6.36e-06	142.43
map03010 Ribosome	9.4591e-13	70	2.9	A0A100IN64	168	K	40S ribosomal protein S3	ABL_06938	FTDGFMIHSGQPAK(1)EFIDSATR	3	2.1269	14	3	1	205.904	7.36e-31	205.9	1	59.2425	4.07e-23	201.29	1	41.2962	4.93e-31	210.14
map03010 Ribosome	9.4591e-13	70	2.9	A0A100IN64	78	K	40S ribosomal protein S3	ABL_06938	ELTSLIQK(1)R	2	0.34747	11	3	1	162.97	4.47e-05	162.97	1	133.123	0.000281544	133.12	1	154.489	7.46e-05	154.49
map03010 Ribosome	9.4591e-13	70	2.9	A0A100IN64	205	K	40S ribosomal protein S3	ABL_06938	AGPQK(1)TLPDAVTIIEPK	2	-0.41817	8	3	1	157.114	4.26e-15	162.59	1	157.114	7.01e-15	157.11	1	165.66	2.72e-15	165.66
map03010 Ribosome	9.4591e-13	70	2.9	A0A100IN64	200	K	40S ribosomal protein S3	ABL_06938	GSDPEGK(1)AGPQK	2	-0.15244	8	3	1	157.027	1.96e-08	157.03	1	167.844	4.52e-09	167.84	1	132.502	1.83e-06	132.5
map03010 Ribosome	9.4591e-13	70	2.9	A0A100IN64	154	K	40S ribosomal protein S3	ABL_06938	SMK(1)FTDGFMIHSGQPAK	3	-0.4215	3	3	1	70.7831	0.00260789	70.783	1	107.977	1.93e-06	107.98	1	72.9322	0.00167162	72.932
map03010 Ribosome	9.4591e-13	70	2.9	A0A100IN64	93	K	40S ribosomal protein S3	ABL_06938	FPENSVSLYAAK(1)VQNR	2	-1.2592	13	3	1	142.949	1.24e-10	142.95	1	69.3332	4.58e-15	160.87	1	88.3191	1.04e-10	143.64
map03010 Ribosome	9.4591e-13	70	2.9	A0A100IN64	144	K	40S ribosomal protein S3	ABL_06938	GCEVVVSGK(1)LR	2	-0.13151	5	3	1	103.213	7.87e-05	103.21	1	92.9432	0.000693777	92.943	1	95.6181	0.000449749	95.618
map03010 Ribosome	9.4591e-13	70	2.9	A0A100IN64	10	K	40S ribosomal protein S3	ABL_06938	AAVQGAISK(1)R	2	0.22969	13	3	1	155.058	6.27e-07	155.06	1	115.574	0.000192099	115.57	1	115.232	0.000198092	115.23
map03010 Ribosome	9.4591e-13	70	2.9	A0A117E3B8	120	K	40S ribosomal protein S9	ABL_08746	LGLAK(1)SIHHAR	3	-0.31132	5	3	1	49.4481	0.0204902	49.448	1	49.4481	0.0204902	49.448	1	49.0806	0.0211423	49.081
map03010 Ribosome	9.4591e-13	70	2.9	A0A117E3B8	51	K	40S ribosomal protein S9	ABL_08746	VQLTLSK(1)IR	2	0.39911	6	3	1	132.01	0.000216726	132.01	1	123.749	0.000294537	123.75	1	107.788	0.00113198	107.79
map03010 Ribosome	9.4591e-13	70	2.9	A0A117E3B8	68	K	40S ribosomal protein S9	ABL_08746	ELLTLDEK(0.028)DPK(0.972)R	3	0.34794	8	3	0.843949	7.3305	0.000464939	88.021	0.971784	15.3708	0.000790152	79.492	0.96001	13.8032	0.000232292	94.122
map03010 Ribosome	9.4591e-13	70	2.9	A0A117E3B8	115	K	40S ribosomal protein S9	ABL_08746	LQTCVYK(1)LGLAK	2	0.72001	5	3	1	61.9324	0.018623	61.932	1	72.2905	0.0058222	72.29	1	66.2667	0.0132666	66.267
map03010 Ribosome	9.4591e-13	70	2.9	A0A117E3B8	176	K	40S ribosomal protein S9	ABL_08746	K(1)AAAAAGGGDDEAEEDEE	2	0.47397	3	3	1	155.633	7.37e-15	155.63	1	179.741	9.84e-22	179.74	1	176.491	1.2e-21	176.49
map03010 Ribosome	9.4591e-13	70	2.9	A0A117E3B8	92	K	40S ribosomal protein S9	ABL_08746	MK(1)LDYVLALR	2	-0.062031	6	3	1	100.687	0.000526198	100.69	1	92.8661	0.00132402	92.866	1	114.862	0.000237563	114.86
map03010 Ribosome	9.4591e-13	70	2.9	A0A117E3B8	154	K	40S ribosomal protein S9	ABL_08746	LDSQK(1)HIDFALTSPYGGGRPGR	4	-2.2697	11	3	1	126.262	3.54e-10	126.26	1	137.857	1.58e-10	137.86	1	85.0542	9.34e-07	115.63
map03010 Ribosome	9.4591e-13	70	2.9	A0A117E3B8	10	K	40S ribosomal protein S9	ABL_08746	VYSK(1)TYK	2	0.51039	8	3	1	91.9062	0.0144496	91.906	1	81.7839	0.0222448	81.784	1	91.9062	0.0144496	91.906
map03010 Ribosome	9.4591e-13	70	2.9	A0A117E3B8	65	K	40S ribosomal protein S9	ABL_08746	ELLTLDEK(1)DPK	2	-0.47853	9	3	1	135.795	3.52e-06	135.8	1	107.026	6.52e-05	107.03	1	86.9232	8.6e-06	123.01
map03010 Ribosome	9.4591e-13	70	2.9	A0A117E3B8	29	K	40S ribosomal protein S9	ABL_08746	LDSELK(1)IVGEYGLR	2	1.76	3	3	1	136.826	4.59e-09	136.83	1	135.137	5.31e-09	135.14	1	115.682	2.16e-06	115.68
map03010 Ribosome	9.4591e-13	70	2.9	A0A100I2S2	149	K	60S ribosomal protein L12	ABL_00280	SPK(1)DVSDDVK	2	-0.0090998	15	3	1	69.2612	0.000103382	122.34	1	126.118	6.89e-05	126.12	1	113.609	4.82e-05	132.56
map03010 Ribosome	9.4591e-13	70	2.9	A0A100I2S2	123	K	60S ribosomal protein L12	ABL_00280	SLAK(1)ELK	2	0.36426	9	3	1	86.8328	0.0183566	86.833	1	83.2061	0.0211496	83.206	1	77.2825	0.0257113	77.282
map03010 Ribosome	9.4591e-13	70	2.9	A0A100I2S2	102	K	60S ribosomal protein L12	ABL_00280	HSK(1)SIPLDEIIEIAR	3	-0.21626	8	3	1	173.026	6.03e-18	173.03	1	139.293	1.3e-14	151.8	1	121.815	1.15e-07	121.82
map03010 Ribosome	9.4591e-13	70	2.9	A0A100I2S2	86	K	60S ribosomal protein L12	ABL_00280	ALK(1)EPPR	2	0.056346	8	3	1	75.2127	0.0277678	75.213	1	101.284	0.0081803	101.28	1	104.366	0.00749372	104.37
map03010 Ribosome	9.4591e-13	70	2.9	A0A100I2S2	54	K	60S ribosomal protein L12	ABL_00280	NTGDWK(1)GLR	2	1.5844	9	3	1	102.067	0.00105166	109.29	1	63.7341	0.00244281	95.642	1	72.607	0.000887665	112.36
map03010 Ribosome	9.4591e-13	70	2.9	A0A254UEZ9	104	K	"Malate dehydrogenase, NAD-dependent"	ATCC64974_32740	GVADK(1)TAK	2	-0.62182	4	3	1	56.659	0.0381611	56.659	1	75.7382	0.0118834	75.738	1	52.4819	0.0634051	52.482
map03010 Ribosome	9.4591e-13	70	2.9	A0A254UEZ9	139	K	"Malate dehydrogenase, NAD-dependent"	ATCC64974_32740	ETPAQK(1)PR	2	1.3441	3	3	1	49.0967	0.0522447	49.097	1	56.177	0.0493283	56.177	1	72.7893	0.0159123	72.789
map03010 Ribosome	9.4591e-13	70	2.9	A0A254UEZ9	42	K	"Malate dehydrogenase, NAD-dependent"	ATCC64974_32740	DPLNLQNK(1)HSFK	3	1.5626	6	3	1	132.79	8.53e-07	132.79	1	122.392	2.21e-06	122.39	1	98.9017	4.08e-05	98.902
map03010 Ribosome	9.4591e-13	70	2.9	A0A254UEZ9	81	K	"Malate dehydrogenase, NAD-dependent"	ATCC64974_32740	KPSNPQQPAK(1)NVVTVTYGPNASTR	3	-0.20323	5	3	0.978764	16.6361	6.69e-11	126.32	0.999912	40.5714	2.18e-11	140.41	0.979889	16.8775	4.14e-11	134.28
map03010 Ribosome	9.4591e-13	70	2.9	A0A254UEZ9	99	K	"Malate dehydrogenase, NAD-dependent"	ATCC64974_32740	IYK(1)GVADK	2	0.10018	10	3	1	99.4417	0.00308409	99.442	1	87.6395	0.00746535	87.639	1	89.3546	0.00682865	89.355
map03010 Ribosome	9.4591e-13	70	2.9	A0A254UEZ9	46	K	"Malate dehydrogenase, NAD-dependent"	ATCC64974_32740	HSFK(1)YAGYANTK	2	0.97786	8	3	1	202.146	1.27e-14	202.15	1	65.0429	1.19e-15	217.2	1	195.874	1.74e-14	195.87
map03010 Ribosome	9.4591e-13	70	2.9	A0A254UEZ9	72	K	"Malate dehydrogenase, NAD-dependent"	ATCC64974_32740	K(1)PSNPQQPAK	2	-0.39215	7	3	1	69.7206	0.0162759	69.721	1	136.023	5.07e-05	136.02	1	82.4167	0.00419957	82.417
map03010 Ribosome	9.4591e-13	70	2.9	A0A254UEZ9	23	K	"Malate dehydrogenase, NAD-dependent"	ATCC64974_32740	TQNAFLVK(1)R	2	-0.77896	10	3	1	137.135	0.000229961	137.14	1	161.789	4.88e-05	161.79	1	45.368	8.03e-05	152.86
map03010 Ribosome	9.4591e-13	70	2.9	A0A254UEZ9	133	K	"Malate dehydrogenase, NAD-dependent"	ATCC64974_32740	K(1)ETPAQKPR	3	0.52265	3	3	0.999995	52.6397	0.0134145	63.397	1	85.5186	0.00143484	95.523	0.999993	51.408	0.0146521	61.78
map03010 Ribosome	9.4591e-13	70	2.9	A0A100I4G5	95	K	40S ribosomal protein S16	ABL_00727	SIVAYYQK(1)YVDEHSK	3	-1.1032	9	3	1	141.341	1.64e-10	141.34	1	110.972	9.04e-07	110.97	1	110.972	9.04e-07	110.97
map03010 Ribosome	9.4591e-13	70	2.9	A0A100I4G5	106	K	40S ribosomal protein S16	ABL_00727	NQLK(1)QALVQYDR	2	0.13152	3	3	1	166.704	6.11e-09	166.7	1	163.507	1.06e-08	163.51	1	186.583	6.87e-12	186.58
map03010 Ribosome	9.4591e-13	70	2.9	A0A100I4G5	102	K	40S ribosomal protein S16	ABL_00727	YVDEHSK(1)NQLK	3	-0.65498	17	3	1	79.659	0.000578481	87.184	1	75.4158	2.81e-05	108.7	1	90.0503	4.12e-05	100.88
map03010 Ribosome	9.4591e-13	70	2.9	A0A254U846	78	K	Ribosomal protein L10.e	ATCC64974_37360	YLVK(1)IAGK	2	-0.035307	6	3	1	70.5248	0.0190357	70.525	1	85.2117	0.00836662	85.212	1	73.2601	0.0152629	73.26
map03010 Ribosome	9.4591e-13	70	2.9	A0A254U846	211	K	Ribosomal protein L10.e	ATCC64974_37360	GHGLIEENMK(1)R	2	-1.5655	17	3	1	151.826	3.3e-08	151.83	1	140.169	1.1e-06	140.17	1	57.1747	1.22e-06	139.39
map03010 Ribosome	9.4591e-13	70	2.9	A0A254U846	121	K	Ribosomal protein L10.e	ATCC64974_37360	GAFGK(1)PQGTVAR	2	0.76867	6	3	1	71.8061	0.00642078	71.806	1	67.2517	0.0120492	67.252	1	81.709	0.00121437	81.709
map03010 Ribosome	9.4591e-13	70	2.9	A0A254U846	158	K	Ribosomal protein L10.e	ATCC64974_37360	SMYK(1)FPGR	2	0.27233	20	3	1	60.0191	0.0147206	71.379	1	67.4639	0.00931293	77.318	1	67.4639	0.00865301	79.474
map03010 Ribosome	9.4591e-13	70	2.9	A0A254U846	191	K	Ribosomal protein L10.e	ATCC64974_37360	LK(1)QDGAYVQFLR	2	0.16176	17	3	1	146.163	3.04e-08	149.23	1	150.056	1.27e-08	161.99	1	153.946	2.39e-08	153.95
map03010 Ribosome	9.4591e-13	70	2.9	A0A254U846	30	K	Ribosomal protein L10.e	ATCC64974_37360	GVPDPK(1)IR	2	-0.15417	5	3	1	44.3492	0.0650776	44.349	1	51.3458	0.0461653	51.346	1	53.9678	0.041873	53.968
map03010 Ribosome	9.4591e-13	70	2.9	A0A254U846	101	K	Ribosomal protein L10.e	ATCC64974_37360	INK(1)MLSCAGADR	2	-0.24263	6	3	1	79.7441	0.00104163	80.96	1	101.38	4.08e-05	101.38	1	97.9996	0.000145286	98
map03010 Ribosome	9.4591e-13	70	2.9	A0A254U846	164	K	Ribosomal protein L10.e	ATCC64974_37360	QK(1)IIVSK	2	0.087434	7	3	1	110.12	0.00621161	110.12	1	101.431	0.00814766	101.43	1	116.371	0.00481882	116.37
map03010 Ribosome	9.4591e-13	70	2.9	A0A254U846	82	K	Ribosomal protein L10.e	ATCC64974_37360	IAGK(1)EGFHLR	3	-0.26338	10	3	1	53.0129	8.03e-05	119.68	1	127.765	3.02e-05	127.76	1	140.164	1.13e-05	140.16
map03010 Ribosome	9.4591e-13	70	2.9	A0A100IDV1	25	K	40S ribosomal protein S21	rps21	IIK(1)ANDHASVQISIAK	3	-0.12534	3	3	1	104.195	1.91e-06	104.2	1	78.0783	0.000367221	78.078	1	90.3479	0.000158677	90.348
map03010 Ribosome	9.4591e-13	70	2.9	A0A254TS06	109	K	Pex2 / Pex12 amino terminal region family protein	ATCC64974_108450	VIQSLEK(1)IGVLEHDEEK	3	0.12924	8	3	1	139.884	2.2e-10	139.88	1	132.644	4.36e-10	132.64	1	132.644	4.36e-10	132.64
map03010 Ribosome	9.4591e-13	70	2.9	A0A254TS06	119	K	Pex2 / Pex12 amino terminal region family protein	ATCC64974_108450	IGVLEHDEEK(1)GGR	3	0.33252	9	3	1	86.803	0.000281654	86.803	1	91.6203	4.03e-06	104.17	1	101.532	4.59e-06	101.53
map03010 Ribosome	9.4591e-13	70	2.9	A0A254TS06	102	K	Pex2 / Pex12 amino terminal region family protein	ATCC64974_108450	K(1)VIQSLEK	2	-0.18195	4	3	1	97.4306	0.00522917	97.431	1	85.7442	0.0111512	85.744	1	101.896	0.00261237	101.9
map03010 Ribosome	9.4591e-13	70	2.9	A0A254TS06	68	K	Pex2 / Pex12 amino terminal region family protein	ATCC64974_108450	K(1)TVGVGR	2	0.054765	8	3	1	109.012	0.00881619	109.01	1	97.0329	0.0143354	97.033	1	110.807	0.00827021	110.81
map03010 Ribosome	9.4591e-13	70	2.9	A0A100IS99	84	K	40S ribosomal protein S24	ABL_09058	STGFALIYDSQEALK(1)K	2	0.060418	5	3	1	157.906	1.7e-14	157.91	1	183.995	4.87e-18	184	1	190.108	2.15e-18	190.11
map03010 Ribosome	9.4591e-13	70	2.9	A0A100IS99	50	K	40S ribosomal protein S24	ABL_09058	LADLYK(1)SNK	2	1.6379	12	3	1	137.953	0.000160753	137.95	1	145.723	8.76e-05	145.72	1	145.723	8.76e-05	145.72
map03010 Ribosome	9.4591e-13	70	2.9	A0A100IS99	53	K	40S ribosomal protein S24	ABL_09058	SNK(1)DQVSVFGFR	2	-0.28408	9	3	1	179.666	1.26e-11	179.67	1	179.666	1.26e-11	179.67	1	184.979	8.19e-12	184.98
map03010 Ribosome	9.4591e-13	70	2.9	A0A100IS99	85	K	40S ribosomal protein S24	ABL_09058	K(1)FEPLYR	2	0.63565	6	3	1	98.5231	0.0127688	98.523	1	113.696	0.00739171	113.7	1	100.188	0.0115001	100.19
map03010 Ribosome	9.4591e-13	70	2.9	A0A100IS99	38	K	40S ribosomal protein S24	ABL_09058	ANVSK(1)DELR	2	0.1502	7	3	1	134.247	0.000195662	134.25	1	118.712	0.000547924	118.71	1	151.826	6.15e-05	151.83
map03010 Ribosome	9.4591e-13	70	2.9	A0A100IS99	22	K	40S ribosomal protein S24	ABL_09058	K(1)QMVVDVLHPNR	3	-0.59897	9	3	1	117.029	6.71e-06	117.03	1	91.6203	0.000136002	96.059	1	122.459	2.2e-06	122.46
map03010 Ribosome	9.4591e-13	70	2.9	A0A100IS99	44	K	40S ribosomal protein S24	ABL_09058	DK(1)LADLYK	2	-0.10778	6	3	1	78.9389	0.00636602	90.601	1	90.1504	0.00653325	90.15	1	83.9983	0.00881706	83.998
map03010 Ribosome	9.4591e-13	70	2.9	A0A100IS99	100	K	40S ribosomal protein S24	ABL_09058	IGAGTK(0.993)VEK(0.007)PSR	3	0.099084	5	3	0.993483	21.8312	0.000232292	94.122	0.990722	20.2848	0.00646609	67.997	0.988591	19.3776	0.000662086	82.85
map03010 Ribosome	9.4591e-13	70	2.9	A0A3F3RXQ5	123	K	Uncharacterized protein	ATCC64974_106000	NFLGEK(1)YVR	2	0.048867	14	3	1	109.439	0.00104371	109.44	1	90.1504	0.000901037	112.11	1	101.646	0.00105166	109.29
map03010 Ribosome	9.4591e-13	70	2.9	A0A3F3RXQ5	63	K	Uncharacterized protein	ATCC64974_106000	K(1)GMASLR	2	-0.59093	5	3	1	68.2141	0.054333	68.214	1	41.5748	0.0219892	89.752	1	45.6996	0.0475957	68.383
map03010 Ribosome	9.4591e-13	70	2.9	A0A3F3RXQ5	36	K	Uncharacterized protein	ATCC64974_106000	LVK(1)DLSHIAVTFGRPEK	4	-0.4535	6	3	1	125.728	7.88e-10	125.73	1	142.258	1.82e-10	142.26	1	95.4088	9.03e-05	95.409
map03010 Ribosome	9.4591e-13	70	2.9	A0A3F3RXQ5	105	K	Uncharacterized protein	ATCC64974_106000	YVYAHFPINVNIEK(1)NPETGLHDVEIR	4	0.72918	3	3	1	174.987	1.66e-23	174.99	1	141.359	6.91e-12	141.36	1	43.516	0.0174798	43.516
map03010 Ribosome	9.4591e-13	70	2.9	A0A3F3RXQ5	17	K	Uncharacterized protein	ATCC64974_106000	LPIPENVK(1)VHIR	3	-0.046426	7	3	1	110.077	1.23e-05	110.08	1	107.966	1.4e-05	107.97	1	125.97	1.25e-06	125.97
map03010 Ribosome	9.4591e-13	70	2.9	A0A3F3RXQ5	176	K	Uncharacterized protein	ATCC64974_106000	K(1)FLDGLYVSER	2	-0.070965	13	3	1	141.128	2.62e-06	141.13	1	136.932	4.34e-06	136.93	1	143.424	1.68e-06	143.42
map03010 Ribosome	9.4591e-13	70	2.9	A0A100I3L9	56	K	Ribosomal protein L15	ABL_00193	AK(1)QGYVVYR	2	0.59484	9	3	1	107.574	0.00114339	107.57	1	120.155	0.000470772	120.15	1	107.574	0.00114339	107.57
map03010 Ribosome	9.4591e-13	70	2.9	A0A100I3L9	169	K	Ribosomal protein L15	ABL_00193	GLTATGK(1)K	2	1.0783	4	3	1	71.3794	0.0243761	71.379	1	73.6646	0.0200734	73.665	1	81.6423	0.0132299	81.642
map03010 Ribosome	9.4591e-13	70	2.9	A0A100I3L9	140	K	Ribosomal protein L15	ABL_00193	YFEVILVDPQHK(1)AIR	3	-1.9977	7	3	1	83.8231	6.31e-10	124.62	1	104.954	1.34e-06	104.95	1	113.395	7.27e-07	113.4
map03010 Ribosome	9.4591e-13	70	2.9	A0A100I3L9	12	K	Ribosomal protein L15	ABL_00193	YVEEIQK(1)K	2	0.18277	7	3	1	116.726	0.0019954	116.73	1	103.833	0.00361843	103.83	1	103.833	0.00361843	103.83
map03010 Ribosome	9.4591e-13	70	2.9	A0A254U1R5	42	K	60S ribosomal protein L13	ATCC64974_380	LAK(1)AAAVAPR	2	0.11359	6	3	1	84.8173	0.00273864	84.817	1	75.3872	0.00443468	75.387	1	119.68	0.000169176	119.68
map03010 Ribosome	9.4591e-13	70	2.9	A0A254U1R5	147	K	60S ribosomal protein L13	ATCC64974_380	LDSSAEEVNAAK(1)AAFAEGK	2	-0.92471	12	3	1	164.942	2.26e-15	164.94	1	164.022	2.6e-15	164.02	1	152.061	7e-15	152.06
map03010 Ribosome	9.4591e-13	70	2.9	A0A254U1R5	181	K	60S ribosomal protein L13	ATCC64974_380	NATLEEAVTEVK(1)R	3	0.1308	13	3	1	108.324	5.23e-29	257.76	1	96.3128	1.07e-28	248.67	1	99.6687	8.65e-29	252.08
map03010 Ribosome	9.4591e-13	70	2.9	A0A254U1R5	120	K	60S ribosomal protein L13	ATCC64974_380	LQDYK(1)AR	2	-0.074563	17	3	1	104.209	0.00298077	128.57	1	101.691	0.00298077	128.57	1	114.783	0.00125889	158.08
map03010 Ribosome	9.4591e-13	70	2.9	A0A254U1R5	154	K	60S ribosomal protein L13	ATCC64974_380	AAFAEGK(1)TEGFATR	2	-2.4252	8	3	1	165.642	2.11e-11	165.64	1	134.374	5.64e-09	134.37	1	82.5294	6.03e-09	133.48
map03010 Ribosome	9.4591e-13	70	2.9	A0A254U1R5	106	K	60S ribosomal protein L13	ATCC64974_380	VNYSK(1)ESLVANVAR	3	-0.38109	10	3	1	155.335	6.11e-11	155.34	1	120.895	1.79e-14	188.12	1	119.79	8.44e-11	149.35
map03010 Ribosome	9.4591e-13	70	2.9	A0A254U1R5	187	K	60S ribosomal protein L13	ATCC64974_380	RDDLPK(1)GEEAAYR	3	1.1623	10	3	1	46.7044	0.000399778	94.122	1	127.793	1.64e-06	127.79	1	77.6441	0.00130607	80.312
map03010 Ribosome	9.4591e-13	70	2.9	A0A254U1R5	135	K	60S ribosomal protein L13	ATCC64974_380	K(1)LDSSAEEVNAAK	2	0.75481	11	3	1	146.844	1.18e-23	236.22	1	119.88	5.37e-19	215.09	1	150.111	4.29e-23	219.35
map03010 Ribosome	9.4591e-13	70	2.9	A0A254TXG0	6	K	40S ribosomal protein S7	ATCC64974_57560	AAINK(1)IAINSPSR	2	-0.44209	6	3	1	182.999	4.61e-14	183	1	166.62	2.54e-11	166.62	1	153.493	9.99e-11	153.49
map03010 Ribosome	9.4591e-13	70	2.9	A0A254TXG0	59	K	40S ribosomal protein S7	ATCC64974_57560	EVEVGHGK(1)K	2	-0.31978	9	3	1	101.896	0.00197524	101.9	1	113.622	0.000478843	126.07	1	125.817	0.000375471	125.82
map03010 Ribosome	9.4591e-13	70	2.9	A0A254TXG0	159	K	40S ribosomal protein S7	ATCC64974_57560	TLK(1)VILDEK	2	0.053946	11	3	1	123.792	0.000294124	123.79	1	112.129	0.00089985	112.13	1	123.792	0.000294124	123.79
map03010 Ribosome	9.4591e-13	70	2.9	A0A254TXG0	165	K	40S ribosomal protein S7	ATCC64974_57560	VILDEK(1)ER	2	0.9118	11	3	1	124.983	0.000811679	124.98	1	111.947	0.00178174	113.26	1	111.947	0.00190242	111.95
map03010 Ribosome	9.4591e-13	70	2.9	A0A254TXG0	156	K	40S ribosomal protein S7	ATCC64974_57560	TKEDGSK(1)TLK	2	0.385	10	3	1	98.2766	0.00117612	133.05	1	86.2665	0.00342737	121.02	1	119.167	5.85e-07	183.99
map03010 Ribosome	9.4591e-13	70	2.9	A0A124BVY0	8	K	Acetyltransferase (GNAT) domain family protein	ABL_02166	DK(1)SANPMR	2	-0.45284	20	3	1	93.9915	0.00228545	102.51	1	106.911	0.00213924	106.91	1	82.4258	0.000687577	123.98
map03010 Ribosome	9.4591e-13	70	2.9	A0A124BVY0	53	K	Acetyltransferase (GNAT) domain family protein	ABL_02166	VLEQLSGQTPVYSK(1)AR	2	-0.60429	6	3	1	217.323	1.06e-23	217.32	1	56.8168	9.41e-16	170.09	1	248.254	7.49e-36	248.25
map03010 Ribosome	9.4591e-13	70	2.9	A0A124BVY0	39	K	Acetyltransferase (GNAT) domain family protein	ABL_02166	AAK(1)VLEQLSGQTPVYSK	3	0.12286	6	3	1	54.7643	8.32e-15	154.49	1	50.7217	1.18e-14	147.6	1	66.9768	0.00426607	66.977
map03010 Ribosome	9.4591e-13	70	2.9	A0A124BVY0	165	K	Acetyltransferase (GNAT) domain family protein	ABL_02166	ITQNETIK(1)WFK	2	0.21031	8	3	1	198.812	3.76e-14	198.81	1	215.077	6.95e-15	215.08	1	197.734	3.96e-14	197.73
map03010 Ribosome	9.4591e-13	70	2.9	A0A124BVY0	91	K	Acetyltransferase (GNAT) domain family protein	ABL_02166	VK(1)EYELR	2	-0.041284	10	3	1	116.726	0.00473981	116.73	1	126.278	0.00310219	126.28	1	109.012	0.00645837	109.01
map03010 Ribosome	9.4591e-13	70	2.9	A0A124BVY0	79	K	Acetyltransferase (GNAT) domain family protein	ABL_02166	GPK(1)AEEILER	2	0.010028	9	3	1	148.183	1.24e-06	148.18	1	128.081	6.26e-05	128.08	1	115.327	0.000276712	115.33
map03010 Ribosome	9.4591e-13	70	2.9	Q9UVJ7	50	K	Ribosomal protein S28	rps28	SSPFGGASHAK(1)GIVLEK	3	0.4688	8	3	1	74.7318	0.000887582	74.732	1	189.549	4.75e-19	189.55	1	80.5449	0.000371795	80.545
map03010 Ribosome	9.4591e-13	70	2.9	Q9UVJ7	39	K	Ribosomal protein S28	rps28	LLGTAYK(1)SSPFGGASHAK	3	0.22765	6	3	1	101.763	2.79e-06	101.76	1	89.4592	0.000192299	89.459	1	107.154	2.09e-06	107.15
map03010 Ribosome	9.4591e-13	70	2.9	Q9UVJ7	56	K	Ribosomal protein S28	rps28	GIVLEK(1)VGVEAK	2	0.087819	7	3	1	110.379	2.53e-05	110.38	1	135.018	1.53e-06	135.02	1	117.2	1.36e-05	117.2
map03010 Ribosome	9.4591e-13	70	2.9	Q9UVJ7	30	K	Ribosomal protein S28	rps28	WADLHYK(1)K	3	-0.33371	17	3	1	61.9623	0.0153867	61.962	1	88.9207	0.00954156	88.921	1	53.9678	0.0208871	53.968
map03010 Ribosome	9.4591e-13	70	2.9	Q9UVJ7	114	K	Ribosomal protein S28	rps28	AK(1)GDIPGVR	2	-0.081606	7	3	1	90.1504	0.00366757	90.15	1	106.178	0.00121805	106.18	1	101.46	0.00147031	101.46
map03010 Ribosome	9.4591e-13	70	2.9	A0A505HS03	33	K	DASH complex subunit Dam1 family protein	CAN33_0044920	K(1)DFNLPK	2	-0.14535	9	3	1	131.031	0.00389043	131.03	1	127.565	0.00414152	127.56	1	147.519	0.00269058	147.52
map03010 Ribosome	9.4591e-13	70	2.9	A0A505HS03	32	K	DASH complex subunit Dam1 family protein	CAN33_0044920	EGVLVAK(1)K	2	-0.34233	6	3	1	71.5012	0.0241469	71.501	1	67.1694	0.0323031	67.169	1	75.7382	0.0162218	75.738
map03010 Ribosome	9.4591e-13	70	2.9	A0A505HS03	18	K	DASH complex subunit Dam1 family protein	CAN33_0044920	K(1)IHEYLFR	3	-0.31911	11	3	1	107.693	0.00114465	107.69	1	130.748	0.000340501	130.75	1	118.495	0.00064775	118.5
map03010 Ribosome	9.4591e-13	70	2.9	A0A505HS03	39	K	DASH complex subunit Dam1 family protein	CAN33_0044920	KDFNLPK(1)HGDIDTK	3	-0.36213	8	3	1	84.2973	5.53e-09	125.41	1	78.4013	3.97e-09	131.61	1	79.3994	4.26e-09	130.47
map03010 Ribosome	9.4591e-13	70	2.9	A0A505HS03	101	K	DASH complex subunit Dam1 family protein	CAN33_0044920	EWLHLPAEVVPATHIK(1)QQR	4	-0.045906	7	3	1	148.517	3.71e-15	148.52	1	155.2	2.61e-15	155.2	1	161.908	1.51e-15	161.91
map03010 Ribosome	9.4591e-13	70	2.9	A0A3F3R4P5	165	K	Ribos_L4_asso_C domain-containing protein	ATCC64974_8990	TFENSAVTK(1)TK	2	3.0128	14	3	1	78.8836	1.63e-06	142.08	1	134.977	3.77e-06	134.98	1	96.6043	4.92e-06	131.17
map03010 Ribosome	9.4591e-13	70	2.9	A0A3F3R4P5	330	K	Ribos_L4_asso_C domain-containing protein	ATCC64974_8990	NK(1)QVMLR	2	0.037197	15	3	1	110.633	0.00609725	110.63	1	121.292	0.00372232	121.29	1	119.566	0.00410697	119.57
map03010 Ribosome	9.4591e-13	70	2.9	A0A3F3R4P5	280	K	Ribos_L4_asso_C domain-containing protein	ATCC64974_8990	K(1)DYLLPQNVVANADLAR	2	-0.04785	7	3	1	135.292	1.03e-09	135.29	1	141.185	5.2e-10	141.18	1	153.044	1.24e-14	153.04
map03010 Ribosome	9.4591e-13	70	2.9	A0A3F3R4P5	347	K	Ribos_L4_asso_C domain-containing protein	ATCC64974_8990	EK(1)LGQQK	2	-1.7606	7	3	1	66.9932	0.0419016	66.993	1	85.2649	0.019564	85.265	1	92.4666	0.014018	92.467
map03010 Ribosome	9.4591e-13	70	2.9	A0A3F3R4P5	279	K	Ribos_L4_asso_C domain-containing protein	ATCC64974_8990	VYGTTTTASALK(1)K	2	0.19681	10	3	1	142.83	5.61e-09	142.83	1	131.691	1.91e-08	131.69	1	142.83	5.61e-09	142.83
map03010 Ribosome	9.4591e-13	70	2.9	A0A3F3R4P5	220	K	Ribos_L4_asso_C domain-containing protein	ATCC64974_8990	GPLVVYNPEVDGK(1)ELVR	2	1.2875	22	3	1	133.862	1.89e-18	173.51	1	166.476	1.63e-18	176.49	1	133.857	1.77e-18	174.87
map03010 Ribosome	9.4591e-13	70	2.9	A0A3F3R4P5	345	K	Ribos_L4_asso_C domain-containing protein	ATCC64974_8990	LNPYAAAFSK(1)EK	2	0.45856	8	3	1	114.868	1.76e-05	114.87	1	96.2296	0.000261445	96.23	1	79.0886	0.00138634	79.089
map03010 Ribosome	9.4591e-13	70	2.9	A0A3F3R4P5	56	K	Ribos_L4_asso_C domain-containing protein	ATCC64974_8990	QPYAVSEK(1)AGEQTSAESWGTGR	3	-0.90804	6	3	1	162.432	8.54e-16	162.43	1	208.977	5.6e-31	208.98	1	172.81	3.2e-22	172.81
map03010 Ribosome	9.4591e-13	70	2.9	A0A3F3R4P5	352	K	Ribos_L4_asso_C domain-containing protein	ATCC64974_8990	LGQQK(1)VEAAKPER	3	-0.68134	4	3	0.999726	35.6273	3.07e-05	115.12	0.999997	55.842	1.33e-05	127.02	0.999944	42.5184	2.5e-06	113.69
map03010 Ribosome	9.4591e-13	70	2.9	A0A3F3R4P5	45	K	Ribos_L4_asso_C domain-containing protein	ATCC64974_8990	LDVVQQVHTGMAK(1)NK	3	-0.13275	6	3	1	138.214	2.52e-10	138.21	1	109.073	1.04e-06	109.07	1	137.796	2.63e-10	137.8
map03010 Ribosome	9.4591e-13	70	2.9	A0A3F3R4P5	357	K	Ribos_L4_asso_C domain-containing protein	ATCC64974_8990	VEAAK(1)PER	2	2.1463	4	3	1	105.521	0.00249508	105.52	1	93.1779	0.00540936	93.178	1	115.699	0.00155645	115.7
map03010 Ribosome	9.4591e-13	70	2.9	A0A3F3R4P5	105	K	Ribos_L4_asso_C domain-containing protein	ATCC64974_8990	MFAPTK(1)VWR	2	-1.2655	8	3	1	93.1779	0.00252933	93.178	1	92.8379	0.00252933	92.838	1	115.699	0.000709013	115.7
map03010 Ribosome	9.4591e-13	70	2.9	A0A3F3R4P5	113	K	Ribos_L4_asso_C domain-containing protein	ATCC64974_8990	WHQK(1)VNVGQR	3	-0.19112	5	3	1	70.9084	0.0137012	70.908	1	60.1024	0.0116884	60.102	1	45.598	3.87e-05	106.62
map03010 Ribosome	9.4591e-13	70	2.9	A0A100INS5	74	K	KOW domain-containing protein	ABL_07272	LK(1)WAIHVER	3	-0.085885	6	3	1	135.549	8.7e-05	135.55	1	112.357	0.000421192	112.36	1	123.749	0.000139756	123.75
map03010 Ribosome	9.4591e-13	70	2.9	A0A100INS5	49	K	KOW domain-containing protein	ABL_07272	K(1)DDEVMVVR	2	-0.43539	8	3	1	44.5975	3.33e-05	166.19	1	91.7519	8.32e-06	182.64	1	156.48	6.75e-05	156.48
map03010 Ribosome	9.4591e-13	70	2.9	A0A100INS5	86	K	KOW domain-containing protein	ABL_07272	DK(1)SNGQSVPIPLHPSK	2	-2.1335	8	3	1	92.2638	0.000143767	92.264	1	94.2034	0.000106185	94.203	1	57.0529	0.000178847	90.453
map03010 Ribosome	9.4591e-13	70	2.9	A0A254TUX1	149	K	40S ribosomal protein S6	ATCC64974_81000	FFGLDK(1)K	2	-0.5068	12	3	1	91.9062	0.0197248	91.906	1	107.429	0.00929767	107.43	1	107.429	0.00929767	107.43
map03010 Ribosome	9.4591e-13	70	2.9	A0A254TUX1	131	K	40S ribosomal protein S6	ATCC64974_81000	QGEGELPGLTDTVVPK(1)R	2	-0.096951	3	3	1	224.145	2.1e-29	224.15	1	104.881	6.66e-06	104.88	1	200.482	4.97e-23	200.48
map03010 Ribosome	9.4591e-13	70	2.9	A0A254TUX1	30	K	40S ribosomal protein S6	ATCC64974_81000	LRPFMEK(1)R	3	-0.74234	20	3	1	48.0357	0.00131253	107.57	1	119.211	0.00071618	119.21	1	120.155	0.000665607	120.15
map03010 Ribosome	9.4591e-13	70	2.9	A0A254TUX1	23	K	40S ribosomal protein S6	ATCC64974_81000	K(1)LRPFMEK	3	-0.63516	6	3	1	83.9477	0.0060545	83.948	1	83.9477	0.00513407	83.948	1	95.5016	0.00264188	95.502
map03010 Ribosome	9.4591e-13	70	2.9	A0A254TUX1	51	K	40S ribosomal protein S6	ATCC64974_81000	GYILK(1)ITGGNDK	2	0.43415	6	3	1	94.4023	0.000381366	94.402	1	100.376	4.25e-05	100.38	1	116.026	1.56e-05	116.03
map03010 Ribosome	9.4591e-13	70	2.9	A0A254TUX1	58	K	40S ribosomal protein S6	ATCC64974_81000	ITGGNDK(1)QGFPMK	2	-0.4472	3	3	1	127.018	1.5e-08	127.02	1	140.824	4.86e-09	140.82	1	89.46	0.000389095	89.46
map03010 Ribosome	9.4591e-13	70	2.9	A0A254TUX1	167	K	40S ribosomal protein S6	ATCC64974_81000	EGK(1)PDYTK	2	-0.19805	4	3	1	70.0282	0.0197207	70.028	1	62.5577	0.0300248	62.558	1	72.607	0.0161637	72.607
map03010 Ribosome	9.4591e-13	70	2.9	A0A254TUX1	211	K	40S ribosomal protein S6	ATCC64974_81000	EAANDYAK(1)LLASR	2	2.5204	11	3	1	223.029	2.65e-23	223.03	1	173.441	1.26e-13	173.44	1	135.912	1.38e-23	232.37
map03010 Ribosome	9.4591e-13	70	2.9	A0A124BY40	81	K	40S ribosomal protein S12	ABL_07022	K(1)LVVALCSEHK	3	1.8354	3	3	1	71.1757	0.0113601	71.176	1	63.4012	0.013821	63.401	1	42.4261	0.0346386	42.426
map03010 Ribosome	9.4591e-13	70	2.9	A0A124BY40	130	K	40S ribosomal protein S12	ABL_07022	VVNCSCVVVK(1)DWGEESQER	3	-0.23605	6	3	1	70.856	0.00197861	70.856	1	69.0807	0.00255978	69.081	1	71.853	0.00165221	71.853
map03010 Ribosome	9.4591e-13	70	2.9	A0A124BY40	80	K	40S ribosomal protein S12	ABL_07022	QAHMCVLNEGCEEEAYK(1)K	3	-0.8984	4	3	1	131.184	5.05e-10	131.18	1	199.647	2.39e-28	199.65	1	177.041	4.11e-22	177.04
map03010 Ribosome	9.4591e-13	70	2.9	A0A124BY40	91	K	40S ribosomal protein S12	ABL_07022	LVVALCSEHK(1)IPLIK	3	-0.35488	3	3	1	91.0762	0.000123879	91.076	1	91.0762	0.000123879	91.076	1	97.7971	2.69e-05	97.797
map03010 Ribosome	9.4591e-13	70	2.9	A0A124BY40	96	K	40S ribosomal protein S12	ABL_07022	IPLIK(1)VPDGK	2	-0.10129	7	3	1	126.707	1.18e-05	143.96	1	115.574	0.000270606	115.57	1	131.819	5.06e-05	131.82
map03010 Ribosome	9.4591e-13	70	2.9	A0A124BY40	58	K	40S ribosomal protein S12	ABL_07022	EAAK(1)ALDR	2	-0.1127	8	3	1	108.303	0.00223849	108.3	1	94.3095	0.00498929	94.309	1	98.2329	0.00353282	98.233
map03010 Ribosome	9.4591e-13	70	2.9	A0A100IF42	130	K	40S ribosomal protein S13	ABL_03257	YYK(1)SVGVLPPTWR	2	2.5414	13	3	1	116.635	3e-06	116.63	1	116.635	3e-06	116.63	1	85.9091	0.000634495	85.909
map03010 Ribosome	9.4591e-13	70	2.9	A0A100IF42	39	K	40S ribosomal protein S13	ABL_03257	ASTEQVVEQICK(1)LAK	2	0.21251	4	3	1	236.304	3.45e-29	236.3	1	177.88	9.89e-18	177.88	1	176.235	1.08e-17	176.23
map03010 Ribosome	9.4591e-13	70	2.9	A0A100IF42	70	K	40S ribosomal protein S13	ABL_03257	TVTGNK(1)ILR	2	-0.12653	5	3	1	58.4333	0.0296219	58.433	1	68.3707	0.0165393	68.371	1	71.6136	0.0122699	71.614
map03010 Ribosome	9.4591e-13	70	2.9	A0A100IF42	64	K	40S ribosomal protein S13	ABL_03257	DSHGVAQVK(1)TVTGNK	3	0.54548	4	3	1	203.531	1.99e-22	203.53	1	98.6535	1.46e-05	98.654	1	114.641	6.37e-07	114.64
map03010 Ribosome	9.4591e-13	70	2.9	A0A100IF42	43	K	40S ribosomal protein S13	ABL_03257	K(1)GATPSQIGVVLR	2	-0.045608	3	3	1	133.976	1.63e-08	133.98	1	96.4641	0.000206767	96.464	1	122.966	2.83e-07	122.97
map03010 Ribosome	9.4591e-13	70	2.9	A0A3F3RHI4	50	K	Uncharacterized protein	ATCC64974_53060	K(1)VAFVYR	2	0.12044	9	3	1	124.374	0.00437267	124.37	1	132.094	0.00381347	132.09	1	132.094	0.00381347	132.09
map03010 Ribosome	9.4591e-13	70	2.9	A0A3F3RHI4	72	K	Uncharacterized protein	ATCC64974_53060	VIWGK(1)VTRPHGNSGVVR	4	-0.28114	5	3	1	78.1489	0.0109885	78.149	1	44.9984	0.00632595	90.709	1	58.4333	0.0357137	58.433
map03010 Ribosome	9.4591e-13	70	2.9	A0A3F3RHI4	49	K	Uncharacterized protein	ATCC64974_53060	IDGVESTEAANFYLGK(1)K	2	1.1799	6	3	1	86.4967	9.85e-05	86.497	1	128.063	1.51e-14	149	1	154.457	1.14e-14	154.46
map03010 Ribosome	9.4591e-13	70	2.9	A0A3F3RHI4	94	K	Uncharacterized protein	ATCC64974_53060	HNLPPK(1)TFGATVR	2	1.1279	17	3	1	109.442	2.93e-06	109.44	1	72.8912	9.97e-05	95.183	1	67.9969	0.000336064	84.297
map03010 Ribosome	9.4591e-13	70	2.9	A0A254TTD9	391	K	Rad4 transglutaminase-like domain family protein	ATCC64974_62070	FGHGAFQTPEEK(1)R	3	-0.38144	6	3	1	70.0893	0.00382936	70.089	1	66.0227	0.00620656	66.023	1	52.5758	1.16e-10	161.21
map03010 Ribosome	9.4591e-13	70	2.9	A0A254TTD9	206	K	Rad4 transglutaminase-like domain family protein	ATCC64974_62070	AHLMEIQVNGGSVADK(1)VDFAR	3	-1.1776	11	3	1	213.925	4.79e-31	213.93	1	195.559	1.51e-40	225.69	1	168.296	4e-16	168.81
map03010 Ribosome	9.4591e-13	70	2.9	A0A254TTD9	129	K	Rad4 transglutaminase-like domain family protein	ATCC64974_62070	SLTTVWAEHLSDEVK(1)R	3	-0.19485	18	3	1	106.377	1.78e-06	106.38	1	114.627	9.19e-07	114.63	1	124.251	6.99e-10	124.25
map03010 Ribosome	9.4591e-13	70	2.9	A0A254TTD9	80	K	Rad4 transglutaminase-like domain family protein	ATCC64974_62070	DLDRPGAK(1)MHK	3	-0.32205	14	3	1	73.4351	0.00307842	73.435	1	105.46	4.11e-05	105.46	1	103.433	4.52e-05	103.43
map03010 Ribosome	9.4591e-13	70	2.9	A0A254TTD9	399	K	Rad4 transglutaminase-like domain family protein	ATCC64974_62070	AFMGTLK(1)K	2	-0.2199	11	3	1	76.4776	0.00977936	81.296	1	106.042	0.0010281	106.04	1	82.4525	0.00146209	106.36
map03010 Ribosome	9.4591e-13	70	2.9	A0A254TTD9	355	K	Rad4 transglutaminase-like domain family protein	ATCC64974_62070	K(1)TLYPQTSR	2	0.48536	7	3	1	97.8134	0.00267366	97.813	1	94.801	0.00359073	94.801	1	101.295	0.00201911	101.3
map03010 Ribosome	9.4591e-13	70	2.9	A0A254TTD9	190	K	Rad4 transglutaminase-like domain family protein	ATCC64974_62070	K(1)AHLMEIQVNGGSVADK	3	3.5754	3	3	1	65.9493	0.0436524	65.949	1	57.0529	0.00902982	57.053	1	56.8192	0.00913685	56.819
map03010 Ribosome	9.4591e-13	70	2.9	A0A254TTD9	134	K	Rad4 transglutaminase-like domain family protein	ATCC64974_62070	FYK(1)NWYK	2	0.2755	6	3	1	60.7879	0.0141894	83.614	1	74.4385	0.029099	74.439	1	76.8465	0.026047	76.847
map03010 Ribosome	9.4591e-13	70	2.9	A0A254TTD9	146	K	Rad4 transglutaminase-like domain family protein	ATCC64974_62070	AFTK(1)YAK	2	-0.26083	3	3	1	70.9125	0.024352	70.912	1	60.7988	0.0473074	60.799	1	62.7172	0.0429498	62.717
map03010 Ribosome	9.4591e-13	70	2.9	A0A254TTD9	168	K	Rad4 transglutaminase-like domain family protein	ATCC64974_62070	K(1)YCTVVR	2	0.75884	6	3	1	105.808	0.00979075	105.81	1	110.807	0.00827021	110.81	1	101.643	0.0110575	101.64
map03010 Ribosome	9.4591e-13	70	2.9	A0A254TTD9	52	K	Rad4 transglutaminase-like domain family protein	ATCC64974_62070	DDPK(0.995)K(0.005)PVHLTATMGYK	3	-0.15178	5	3	0.990412	20.1408	1.42e-06	111.77	0.943102	12.1946	2.54e-06	102.57	0.995109	23.085	6.83e-10	127.97
map03010 Ribosome	9.4591e-13	70	2.9	A0A254TTD9	296	K	Rad4 transglutaminase-like domain family protein	ATCC64974_62070	TSCNHK(1)VFR	3	-0.024472	6	3	1	109.714	0.000488246	109.71	1	109.714	0.000488246	109.71	1	122.516	0.000163461	122.52
map03010 Ribosome	9.4591e-13	70	2.9	A0A254TTD9	317	K	Rad4 transglutaminase-like domain family protein	ATCC64974_62070	GSDEGNASTDFDISK(1)K	2	-0.43979	7	3	1	190.822	1.9e-22	199.84	1	173.507	8.65e-36	251.07	1	193.767	2.77e-23	216
map03010 Ribosome	9.4591e-13	70	2.9	A0A254TTD9	379	K	Rad4 transglutaminase-like domain family protein	ATCC64974_62070	WIDTSSK(1)FGHGAFQTPEEK	3	-0.83027	15	3	1	82.7654	5.23e-10	129.46	1	111.621	3.78e-15	149.47	1	100.022	3.34e-15	151.95
map03010 Ribosome	9.4591e-13	70	2.9	A0A254TTD9	372	K	Rad4 transglutaminase-like domain family protein	ATCC64974_62070	IELK(1)WIDTSSK	2	0.64017	8	3	1	149.225	7.5e-08	149.23	1	127.559	6e-06	127.56	1	146.356	3.45e-07	146.36
map03010 Ribosome	9.4591e-13	70	2.9	A0A254TTD9	340	K	Rad4 transglutaminase-like domain family protein	ATCC64974_62070	NDFVLLK(1)GSVPGVK	2	-0.60361	3	3	1	50.5336	0.0243649	50.534	1	159.412	4.15e-08	159.41	1	162.689	1.62e-08	162.69
map03010 Ribosome	9.4591e-13	70	2.9	A0A254TTD9	150	K	Rad4 transglutaminase-like domain family protein	ATCC64974_62070	K(1)HAEENGASITR	3	-0.20072	10	3	1	113.068	0.000194588	113.07	1	86.5922	1.01e-06	146.59	1	89.46	2.5e-06	122.46
map03010 Ribosome	9.4591e-13	70	2.9	A0A100ID24	75	K	60S ribosomal protein L23	ABL_02918	K(1)VMPAVVVR	2	-1.2457	7	3	1	76.0998	0.00272796	97.635	1	97.4306	0.00279021	97.431	1	59.1529	0.00227022	99.139
map03010 Ribosome	9.4591e-13	70	2.9	A0A100ID24	66	K	60S ribosomal protein L23	ABL_02918	LPAAGVGDMVMATVK(1)K	2	-1.0231	8	3	1	162.789	4.19e-12	162.79	1	166.036	6.51e-15	166.04	1	135.569	6.42e-10	135.57
map03010 Ribosome	9.4591e-13	70	2.9	A0A100ID24	43	K	60S ribosomal protein L23	ABL_02918	NLYIISVK(1)GIGAR	2	-0.099198	6	3	1	93.3481	0.000294066	93.348	1	133.877	1.21e-08	133.88	1	144.507	2.62e-09	144.51
map03010 Ribosome	9.4591e-13	70	2.9	A0A100ID24	13	K	60S ribosomal protein L23	ABL_02918	GGASGNK(1)LK	2	0.087575	6	3	1	88.8188	0.00396453	88.819	1	88.8188	0.00396453	88.819	1	99.1386	0.00166307	99.139
map03010 Ribosome	9.4591e-13	70	2.9	A0A3F3R6E3	27	K	Uncharacterized protein	ATCC64974_13420	VSFK(1)NTR	2	-1.2166	12	3	1	75.2127	0.00583378	111.82	1	96.1904	0.0111503	96.19	1	75.2127	0.00537185	113.89
map03010 Ribosome	9.4591e-13	70	2.9	A0A3F3R6E3	40	K	Uncharacterized protein	ATCC64974_13420	ETAQAINGMK(1)LQR	2	-1.8518	21	3	1	129.343	1.95e-11	168.83	1	130.099	8.61e-14	180.24	1	120.551	1.24e-13	173.76
map03010 Ribosome	9.4591e-13	70	2.9	A0A3F3R6E3	164	K	Uncharacterized protein	ATCC64974_13420	GPAVK(1)EVR	2	-0.16408	6	3	1	130.562	0.000686774	130.56	1	118.495	0.00129856	118.5	1	111.947	0.00190242	111.95
map03010 Ribosome	9.4591e-13	70	2.9	A0A3F3R6E3	80	K	Uncharacterized protein	ATCC64974_13420	QWGVSK(1)AR	2	-0.20247	6	3	1	119.211	0.00123256	119.21	1	93.1624	0.00541509	93.162	1	88.8188	0.00702755	88.819
map03010 Ribosome	9.4591e-13	70	2.9	A0A3F3R6E3	105	K	Uncharacterized protein	ATCC64974_13420	NAEANADTK(1)GLDTGNLVVK	2	-0.020422	12	3	1	107.691	2.25e-60	308.12	1	364.004	4.84e-96	364	1	329.592	1.01e-70	329.59
map03010 Ribosome	9.4591e-13	70	2.9	A0A3F3R6E3	115	K	Uncharacterized protein	ATCC64974_13420	GLDTGNLVVK(1)HIQVNQAPK	3	-1.2269	7	3	1	60.7641	2.56e-06	102.08	1	76.5863	0.000378365	76.586	1	85.5632	3.27e-15	152.37
map03010 Ribosome	9.4591e-13	70	2.9	A0A100ID66	25	K	60S ribosomal protein L34	ABL_02945	IIK(1)TPGGELR	2	-0.061781	8	3	1	105.397	0.000521971	105.4	1	115.781	0.000265481	115.78	1	112.357	0.000350051	112.36
map03010 Ribosome	9.4591e-13	70	2.9	A0A100ID66	87	K	60S ribosomal protein L34	ABL_02945	CAGCVK(1)DR	2	-0.67539	4	3	1	113.256	0.00178174	113.26	1	92.4908	0.00566444	92.491	1	113.256	0.00178174	113.26
map03010 Ribosome	9.4591e-13	70	2.9	A0A100ID66	100	K	60S ribosomal protein L34	ABL_02945	AFLIEEQK(1)IVK	2	0.17019	3	3	1	99.2826	0.000115445	99.283	1	125.72	6.56e-06	125.72	1	97.1627	0.000308838	97.163
map03010 Ribosome	9.4591e-13	70	2.9	A0A100ID66	107	K	60S ribosomal protein L34	ABL_02945	VLK(1)ESQEK	2	-0.77903	3	3	1	76.0641	0.0117624	76.064	1	87.4761	0.00752602	87.476	1	69.5982	0.0203138	69.598
map03010 Ribosome	9.4591e-13	70	2.9	A0A3F3RX81	84	K	Ribosomal_L18_c domain-containing protein	ATCC64974_101910	VFASAYSHELK(1)R	2	2.4358	11	3	1	107.088	1.55e-05	107.09	1	85.5541	0.000113557	96.745	1	154.281	1.55e-05	154.28
map03010 Ribosome	9.4591e-13	70	2.9	A0A3F3RX81	146	K	Ribosomal_L18_c domain-containing protein	ATCC64974_101910	RPFK(1)AFLDVGLAR	3	-0.036309	3	3	1	113.068	2.66e-06	113.07	1	101.38	5.66e-06	101.38	1	113.694	2.5e-06	113.69
map03010 Ribosome	9.4591e-13	70	2.9	A0A3F3RX81	167	K	Ribosomal_L18_c domain-containing protein	ATCC64974_101910	VFGAMK(1)GASDGGIFVPHSESR	3	0.32279	33	3	1	158.332	8.83e-23	190.91	1	159.669	3.12e-31	215.65	1	144.505	1e-22	190.37
map03010 Ribosome	9.4591e-13	70	2.9	A0A3F3RX81	41	K	Ribosomal_L18_c domain-containing protein	ATCC64974_101910	LITQAK(1)NK	2	0.10119	9	3	1	109.012	0.00217306	109.01	1	108.461	0.00222393	108.46	1	113.499	0.00175929	113.5
map03010 Ribosome	9.4591e-13	70	2.9	A0A3F3RX81	8	K	Ribosomal_L18_c domain-containing protein	ATCC64974_101910	LVK(1)NSAYYSR	2	-2.7051	5	3	1	88.5961	0.00593966	88.596	1	75.4158	0.00563593	75.416	1	68.5357	0.0111255	70.942
map03010 Ribosome	9.4591e-13	70	2.9	A0A3F3RX81	256	K	Ribosomal_L18_c domain-containing protein	ATCC64974_101910	EDPFK(0.99)K(0.01)DEDAGEK	3	0.24338	3	3	0.946888	12.511	0.0460115	40.278	0.989532	19.7555	0.00018981	92.636	0.76935	5.2317	0.000634521	75.911
map03010 Ribosome	9.4591e-13	70	2.9	A0A3F3RX81	43	K	Ribosomal_L18_c domain-containing protein	ATCC64974_101910	NK(1)YNAPK	2	-0.33345	8	3	1	110.633	0.00609725	110.63	1	108.238	0.00663092	108.24	1	114.186	0.00530574	114.19
map03010 Ribosome	9.4591e-13	70	2.9	A0A3F3RX81	5	K	Ribosomal_L18_c domain-containing protein	ATCC64974_101910	PFHK(1)LVK	2	-0.48521	5	3	1	79.1455	0.0242766	79.146	1	80.4623	0.0232625	80.462	1	81.2967	0.02262	81.297
map03010 Ribosome	9.4591e-13	70	2.9	A0A100IKQ6	109	K	60S ribosomal protein L7	ABL_05681	K(1)ILQLLR	2	-0.49553	6	3	1	115.459	0.00685546	115.46	1	116.542	0.00652597	116.54	1	107.317	0.00933176	107.32
map03010 Ribosome	9.4591e-13	70	2.9	A0A100IKQ6	163	K	60S ribosomal protein L7	ABL_05681	GYGK(1)VDK	2	0.33641	7	3	1	77.0577	0.0258844	77.058	1	67.9808	0.0402033	67.981	1	83.7525	0.0207287	83.753
map03010 Ribosome	9.4591e-13	70	2.9	A0A100IKQ6	22	K	60S ribosomal protein L7	ABL_05681	EQVLVPETLLK(1)K	2	-0.39911	8	3	1	122.392	6.36e-06	122.39	1	105.652	4.57e-05	105.65	1	115.574	2.24e-05	115.57
map03010 Ribosome	9.4591e-13	70	2.9	A0A100IKQ6	228	K	60S ribosomal protein L7	ABL_05681	FK(1)HFIEGGDYGNR	3	0.21723	6	3	1	101.32	4.63e-06	101.32	1	93.649	0.000132997	93.649	1	89.5068	0.000222943	89.507
map03010 Ribosome	9.4591e-13	70	2.9	A0A100IKQ6	102	K	60S ribosomal protein L7	ABL_05681	GINK(1)IPPQPR	2	-2.1165	4	3	1	55.6486	0.030519	55.649	1	44.57	0.0617397	44.57	1	57.8879	0.0275598	57.888
map03010 Ribosome	9.4591e-13	70	2.9	A0A100IKQ6	61	K	60S ribosomal protein L7	ABL_05681	RAESYVK(1)EYR	3	-0.54423	12	3	1	43.8967	6.53e-05	150.35	1	55.7181	3.71e-05	161.27	1	53.0129	8.59e-05	145.9
map03010 Ribosome	9.4591e-13	70	2.9	A0A100IKQ6	79	K	60S ribosomal protein L7	ABL_05681	K(1)EGNFYVADEPK	2	0.42598	9	3	1	203.287	1.61e-14	203.29	1	178.836	1.81e-11	178.84	1	184.707	1.15e-11	184.71
map03010 Ribosome	9.4591e-13	70	2.9	A0A3F3RH41	60	K	Uncharacterized protein	ATCC64974_51670	VYNGK(1)TGVVYNVTK	2	-0.73	10	3	1	68.9778	1.81e-10	153.79	1	87.8079	3.31e-11	167.92	1	208.465	4.96e-19	208.47
map03010 Ribosome	9.4591e-13	70	2.9	A0A3F3RH41	50	K	Uncharacterized protein	ATCC64974_51670	VNGAVQK(1)GMPYK	2	2.104	6	3	1	96.2294	0.000126033	99.5	1	77.0624	7.12e-05	109.72	1	109.721	7.12e-05	109.72
map03010 Ribosome	9.4591e-13	70	2.9	A0A3F3RH41	32	K	Uncharacterized protein	ATCC64974_51670	LSTYLK(1)TYR	2	0.26986	6	3	1	118.669	0.000550186	118.67	1	132.01	0.000216726	132.01	1	147.405	7.29e-05	147.4
map03010 Ribosome	9.4591e-13	70	2.9	A0A3F3RH41	120	K	Uncharacterized protein	ATCC64974_51670	QAK(1)EQGVHLHLK	3	-0.059964	4	3	1	85.8127	0.000448427	85.813	1	93.3452	0.000213872	93.345	1	80.6901	0.000607941	80.69
map03010 Ribosome	9.4591e-13	70	2.9	A0A3F3RH41	20	K	Uncharacterized protein	ATCC64974_51670	NFK(1)ENGQIR	2	-3.5341	13	3	1	101.896	0.000426182	120.99	1	120.989	0.000173815	136.57	1	91.2652	0.000293488	123.86
map03010 Ribosome	9.4591e-13	70	2.9	A0A100IBT7	50	K	60S ribosomal protein L43	ABL_02630	K(1)AVGIWECK	2	3.0824	3	3	1	91.5493	0.00458066	91.549	1	115.781	0.00096183	115.78	1	117.698	0.000821939	117.7
map03010 Ribosome	9.4591e-13	70	2.9	A0A100IBT7	28	K	60S ribosomal protein L43	ABL_02630	K(1)MEVSQHAR	3	0.75223	4	3	1	80.9863	0.00284891	80.986	1	50.1076	0.0219969	50.108	1	42.3359	0.0360823	42.336
map03010 Ribosome	9.4591e-13	70	2.9	A0A100IBT7	7	K	60S ribosomal protein L43	ABL_02630	K(1)VGITGK	2	-0.03473	4	3	1	66.3511	0.0587062	66.351	1	90.3698	0.02134	90.37	1	68.2141	0.054333	68.214
map03010 Ribosome	9.4591e-13	70	2.9	A0A100IBT7	58	K	60S ribosomal protein L43	ABL_02630	AVGIWECK(1)GCNK	2	-0.41998	3	3	1	125.97	2.63e-06	125.97	1	150.457	2.87e-08	150.46	1	127.831	2.4e-06	127.83
map03010 Ribosome	9.4591e-13	70	2.9	A0A100I4E7	60	K	40S ribosomal protein S14	ABL_00722	VTGGMK(1)VK	2	-0.24691	12	3	1	87.1812	0.00629443	87.181	1	61.9623	0.0254284	61.962	1	60.9103	0.0147049	73.665
map03010 Ribosome	9.4591e-13	70	2.9	A0A100I4E7	11	K	40S ribosomal protein S14	ABL_00722	TAGAAK(1)ENVSLGPLAGDGK	2	-0.81918	5	3	1	258.385	7.55e-43	258.38	1	263.081	3.15e-43	263.08	1	221.898	1.71e-34	221.9
map03010 Ribosome	9.4591e-13	70	2.9	A0A100I4E7	85	K	40S ribosomal protein S14	ABL_00722	CK(1)ELGINALHIK	3	-0.60408	6	3	1	134.99	7.26e-07	134.99	1	99.4999	2.22e-05	99.5	1	152.399	1.23e-08	152.4
map03010 Ribosome	9.4591e-13	70	2.9	A0A100I4E7	95	K	40S ribosomal protein S14	ABL_00722	ELGINALHIK(1)IR	2	-0.30187	7	3	1	97.7338	7.72e-05	97.734	1	75.8495	0.00022879	92.866	1	118.312	1.66e-05	118.31
map03010 Ribosome	9.4591e-13	70	2.9	A0A100I4E7	105	K	40S ribosomal protein S14	ABL_00722	ATGGNGTK(1)TPGPGAQSALR	2	-0.22688	7	3	1	221.85	4.6e-34	221.85	1	215.754	1.13e-28	215.75	1	143.041	2.81e-15	163.45
map03010 Ribosome	9.4591e-13	70	2.9	A0A124BX78	104	K	60S ribosomal protein L35	ABL_04236	HEATLK(1)TER	3	-0.53938	7	3	1	148.321	7.06e-05	148.32	1	59.9308	8.51e-05	145.99	1	41.1171	1.47e-05	169.93
map03010 Ribosome	9.4591e-13	70	2.9	A0A124BX78	36	K	60S ribosomal protein L35	ABL_04236	VQK(1)IAGGASSK	2	0.24989	3	3	1	89.3005	0.00102609	89.301	1	105.032	7.22e-05	105.03	1	89.3005	0.00102609	89.301
map03010 Ribosome	9.4591e-13	70	2.9	A0A124BX78	26	K	60S ribosomal protein L35	ABL_04236	QLEELK(1)TELSQLR	2	1.6752	3	3	1	154.102	1.46e-10	154.1	1	206.659	1.29e-18	206.66	1	156.6	1.25e-10	156.6
map03010 Ribosome	9.4591e-13	70	2.9	A0A124BX78	78	K	60S ribosomal protein L35	ABL_04236	K(1)YTPLDLRPK	3	-0.074009	6	3	1	120.77	8.27e-05	120.77	1	120.77	8.27e-05	120.77	1	127.831	3.68e-05	127.83
map03010 Ribosome	9.4591e-13	70	2.9	A0A124BX78	44	K	60S ribosomal protein L35	ABL_04236	IAGGASSK(1)THR	3	-0.23322	4	3	1	112.938	2.1e-05	112.94	1	97.1627	3.19e-11	179.19	1	97.1627	0.000146542	97.163
map03010 Ribosome	9.4591e-13	70	2.9	A0A124BX78	110	K	60S ribosomal protein L35	ABL_04236	K(1)QEIHFPQR	3	-0.18053	6	3	1	114.858	0.000376084	114.86	1	132.01	0.000108107	132.01	1	107.788	0.000564655	107.79
map03010 Ribosome	9.4591e-13	70	2.9	A0A3F3RYJ7	152	K	Ribosomal protein	ATCC64974_103280	VNEVK(1)STIK	2	1.4171	7	3	1	101.974	0.000673035	101.97	1	107.788	0.000765692	107.79	1	96.1429	0.00204399	96.143
map03010 Ribosome	9.4591e-13	70	2.9	A0A3F3RYJ7	147	K	Ribosomal protein	ATCC64974_103280	FPTPVSHAEDMANK(1)VNEVK	3	-0.19027	6	3	1	172.496	3.67e-22	180.08	1	102.978	2.89e-15	154.56	1	125.032	5.42e-16	167.97
map03010 Ribosome	9.4591e-13	70	2.9	A0A3F3RYJ7	130	K	Ribosomal protein	ATCC64974_103280	LLGPGLSK(1)AGK	2	0.010222	6	3	1	67.385	0.0133952	67.385	1	102.531	8.11e-05	102.53	1	97.7338	0.000256739	97.734
map03010 Ribosome	9.4591e-13	70	2.9	A0A3F3RYJ7	3	K	Ribosomal protein	ATCC64974_103280	SK(1)ITVAGVR	2	0.0037114	7	3	1	96.3419	0.00150716	96.342	1	77.6625	0.00425272	77.662	1	79.1482	0.00403435	79.148
map03010 Ribosome	9.4591e-13	70	2.9	A0A3F3RYJ7	156	K	Ribosomal protein	ATCC64974_103280	STIK(1)FQLK	2	-0.34905	3	3	1	54.1572	0.0416118	54.157	1	77.9225	0.0110725	77.923	1	65.2521	0.0263084	65.252
map03010 Ribosome	9.4591e-13	70	2.9	A0A3F3RYJ7	118	K	Ribosomal protein	ATCC64974_103280	KYDAFLASDTLIK(1)QIPR	3	-1.1456	12	3	1	152.592	1.12e-18	173.03	1	161.38	4.2e-19	186.75	1	138.065	7.11e-16	168.64
map03010 Ribosome	9.4591e-13	70	2.9	A0A3F3RYJ7	91	K	Ribosomal protein	ATCC64974_103280	HHGIDAMSADDLK(1)K	3	0.28142	9	3	1	79.8861	0.000365536	79.886	1	47.6215	0.000171582	90.412	1	64.313	0.000294961	83.204
map03010 Ribosome	9.4591e-13	70	2.9	A0A3F3RYJ7	78	K	Ribosomal protein	ATCC64974_103280	AK(1)HHGIDAMSADDLKK	4	0.045351	21	3	1	80.8887	4.63e-10	132.84	1	110.396	2.32e-10	138.91	1	107.103	2.53e-07	119.92
map03010 Ribosome	9.4591e-13	70	2.9	A0A3F3RYJ7	214	K	Ribosomal protein	ATCC64974_103280	ATMSPPK(1)R	2	0.049836	14	3	1	69.6276	0.000740823	119.29	1	73.6646	0.00137626	107.9	1	62.5462	0.00107735	113.26
map03010 Ribosome	9.4591e-13	70	2.9	A0A3F3RYJ7	24	K	Ribosomal protein	ATCC64974_103280	QNIEQLLNYSQNEK(1)K	3	1.5456	11	3	1	300.514	1.68e-51	300.51	1	96.4892	7.31e-52	308.2	1	120.746	2.28e-62	326.19
map03010 Ribosome	9.4591e-13	70	2.9	A0A3F3RYJ7	54	K	Ribosomal protein	ATCC64974_103280	FSGTIK(1)LPTVPR	2	0.63922	3	3	1	120.589	7.76e-06	120.59	1	112.437	2.18e-05	112.44	1	129.368	2.22e-06	129.37
map03010 Ribosome	9.4591e-13	70	2.9	A0A117DXG2	32	K	40S ribosomal protein S22	ABL_01368	PSSK(1)VIIK	2	0.3459	7	3	1	134.766	0.000592649	134.77	1	113.176	0.00178913	113.18	1	118.495	0.00129856	118.5
map03010 Ribosome	9.4591e-13	70	2.9	A0A117DXG2	43	K	40S ribosomal protein S22	ABL_01368	FLSVMQK(1)HGYIGEFEEVDDHR	4	-0.87973	9	3	1	136.681	2.32e-10	136.68	1	156.667	2.03e-15	156.67	1	121.464	1.63e-07	121.46
map03010 Ribosome	9.4591e-13	70	2.9	A0A505IHU3	52	K	60S ribosomal protein L29	CAN33_0050090	HALHGTAK(1)ALK	3	0.27481	5	3	1	98.8983	7.14e-05	98.898	1	126.194	3.04e-06	126.19	1	137.895	1.37e-06	137.89
map03010 Ribosome	9.4591e-13	70	2.9	A0A254TNR8	25	K	Protein kinase domain family protein	ATCC64974_103730	TVPHPAQK(1)AQK	2	-0.12876	3	3	1	103.083	7.91e-05	103.08	1	91.5493	0.000820942	91.549	1	87.5679	0.00118416	87.568
map03010 Ribosome	9.4591e-13	70	2.9	A0A254TNR8	39	K	Protein kinase domain family protein	ATCC64974_103730	WYPVDDESQPK(1)K	2	0.02119	6	3	1	90.6136	0.000860003	90.614	1	99.4999	6.39e-05	99.5	1	99.4999	6.39e-05	99.5
map03010 Ribosome	9.4591e-13	70	2.9	A0A254TNR8	165	K	Protein kinase domain family protein	ATCC64974_103730	ASDQK(1)AVDQSILASVK	3	0.34691	6	3	1	185.024	3.23e-18	185.02	1	116.956	5.77e-10	135.09	1	86.3665	0.000226348	86.367
map03010 Ribosome	9.4591e-13	70	2.9	A0A254TNR8	139	K	Protein kinase domain family protein	ATCC64974_103730	K(1)TEEAFFK	2	-1.5952	6	3	1	133.134	0.000858883	133.13	1	123.86	0.00114234	123.86	1	145.723	0.000474096	145.72
map03010 Ribosome	9.4591e-13	70	2.9	A0A254TNR8	146	K	Protein kinase domain family protein	ATCC64974_103730	KTEEAFFK(1)QGEKPQK	3	-0.22408	5	3	0.999999	60.1882	1.11e-09	127.83	0.999986	49.316	9.34e-09	146.59	0.999998	57.1173	3.85e-08	123.14
map03010 Ribosome	9.4591e-13	70	2.9	A0A254TNR8	14	K	Protein kinase domain family protein	ATCC64974_103730	QFGK(1)GQR	2	0.53977	3	3	1	86.8725	0.0183261	86.872	1	73.9747	0.0298965	73.975	1	88.0288	0.0174356	88.029
map03010 Ribosome	9.4591e-13	70	2.9	A0A254TNR8	176	K	Protein kinase domain family protein	ATCC64974_103730	AVDQSILASVK(1)K	2	-0.65049	12	3	1	85.5541	1.83e-08	161.48	1	92.8564	3.92e-08	150.49	1	90.4121	1.33e-08	164.11
map03010 Ribosome	9.4591e-13	70	2.9	A0A254TNR8	154	K	Protein kinase domain family protein	ATCC64974_103730	K(1)VVASAR	2	-0.17619	3	3	1	66.073	0.0593589	66.073	1	72.4922	0.0442912	72.492	1	81.8902	0.0302541	81.89
map03010 Ribosome	9.4591e-13	70	2.9	A0A254TNR8	132	K	Protein kinase domain family protein	ATCC64974_103730	VSAADYFTK(1)EK	2	-0.047254	16	3	1	158.3	4.39e-08	158.3	1	142.097	6.81e-08	151.26	1	176.776	3.68e-11	176.78
map03010 Ribosome	9.4591e-13	70	2.9	A0A254TNR8	10	K	Protein kinase domain family protein	ATCC64974_103730	SDSTVGQTK(1)QFGK	2	-1.3791	3	3	1	122.459	2.84e-07	122.46	1	164.683	3.64e-11	164.68	1	193.281	6.33e-15	193.28
map03010 Ribosome	9.4591e-13	70	2.9	A0A117DWG1	6	K	ASF1 like histone chaperone family protein	ABL_01656	MQIFVK(1)TLTGK	2	0.0019006	19	3	1	145.915	4.78e-07	145.91	1	159.937	3.83e-08	159.94	1	159.937	3.83e-08	159.94
map03010 Ribosome	9.4591e-13	70	2.9	A0A117DWG1	104	K	ASF1 like histone chaperone family protein	ABL_01656	LAVLK(1)YYK	2	-0.4881	6	3	1	77.0577	0.0113936	77.058	1	87.3226	0.007583	87.323	1	87.3226	0.007583	87.323
map03010 Ribosome	9.4591e-13	70	2.9	A0A117DWG1	113	K	ASF1 like histone chaperone family protein	ABL_01656	VDGDGK(1)IER	2	0.81249	15	3	1	46.8438	0.0050685	83.869	1	60.167	0.00113198	107.79	1	58.6296	0.00288337	93.667
map03010 Ribosome	9.4591e-13	70	2.9	A0A117DWG1	107	K	ASF1 like histone chaperone family protein	ABL_01656	YYK(1)VDGDGK	2	0.13503	20	3	1	81.525	0.000820046	113.62	1	68.5575	0.00155825	99.815	1	68.657	0.000820046	113.62
map03010 Ribosome	9.4591e-13	70	2.9	A0A3F3R849	92	K	60S ribosomal protein L20	ATCC64974_20210	SGTHNMYK(1)EFR	3	0.060368	17	3	1	87.8305	0.000218588	95.498	1	107.092	3.34e-06	127.17	1	127.52	2.85e-06	127.52
map03010 Ribosome	9.4591e-13	70	2.9	A0A3F3R849	149	K	60S ribosomal protein L20	ATCC64974_20210	NLK(1)FPLPHR	2	-0.61414	11	3	1	46.4619	0.00221375	85.676	1	85.6757	0.00221375	85.676	1	66.2987	0.000488246	109.71
map03010 Ribosome	9.4591e-13	70	2.9	A0A3F3R849	38	K	60S ribosomal protein L20	ATCC64974_20210	IFAPNTVVAK(1)SR	2	-0.15363	6	3	1	140.142	9e-07	140.14	1	115.574	1.64e-05	115.57	1	108.716	2.82e-05	108.72
map03010 Ribosome	9.4591e-13	70	2.9	A0A3F3R849	141	K	60S ribosomal protein L20	ATCC64974_20210	RPYIK(1)QLLSK	2	0.059121	4	3	1	108.903	0.010967	108.9	1	119.274	0.00451438	119.27	1	88.5961	0.0555931	88.596
map03010 Ribosome	9.4591e-13	70	2.9	A0A3F3R849	146	K	60S ribosomal protein L20	ATCC64974_20210	QLLSK(1)NLK	2	-0.27967	6	3	1	111.82	0.00191412	111.82	1	121.849	0.000989283	121.85	1	106.911	0.00236687	106.91
map03010 Ribosome	9.4591e-13	70	2.9	A0A3F3R849	23	K	60S ribosomal protein L20	ATCC64974_20210	HLPTEANPTPK(1)LYR	3	0.0071708	8	3	1	99.8441	3.12e-06	99.844	1	65.2186	2.55e-06	104.17	1	92.9904	0.000118022	92.99
map03010 Ribosome	9.4591e-13	70	2.9	A0A100IPI2	34	K	60S ribosomal protein L30	ABL_07618	STIK(1)TLR	2	0.14081	7	3	1	120.621	0.00387189	120.62	1	133.901	0.00269768	133.9	1	123.69	0.00323952	123.69
map03010 Ribosome	9.4591e-13	70	2.9	A0A100IPI2	21	K	60S ribosomal protein L30	ABL_07618	LALVMK(1)SGK	2	-2.9794	4	3	1	109.29	0.00105166	109.29	1	44.425	0.0519355	44.425	1	46.4063	0.0465022	46.406
map03010 Ribosome	9.4591e-13	70	2.9	A0A100IPI2	85	K	60S ribosomal protein L30	ABL_07618	APVHHFSGNNIELGTACGK(1)LFR	4	0.56044	5	3	1	75.0639	0.00029321	75.064	1	125.795	3.14e-10	125.79	1	159.265	1.1e-15	159.26
map03010 Ribosome	9.4591e-13	70	2.9	A0A100IPI2	30	K	60S ribosomal protein L30	ABL_07618	VTLGYK(1)STIK	2	-0.30342	7	3	1	60.305	0.0243656	60.305	1	67.0795	0.0154132	67.08	1	74.9616	0.00499711	74.962
map03010 Ribosome	9.4591e-13	70	2.9	A0A100IPI2	7	K	60S ribosomal protein L30	ABL_07618	K(1)TGDTINSR	2	0.20881	7	3	1	97.8134	0.00267366	97.813	1	100.819	0.00205385	100.82	1	97.8134	0.00267366	97.813
map03010 Ribosome	9.4591e-13	70	2.9	A0A100IPI2	55	K	60S ribosomal protein L30	ABL_07618	K(1)SELEYYAMLAK	2	1.7269	8	3	1	182.097	1.44e-11	182.1	1	65.0429	1.71e-14	202.32	1	52.5758	5.43e-12	190.1
map03010 Ribosome	9.4591e-13	70	2.9	A0A117E3C1	46	K	40S ribosomal protein S28	ABL_09509	NVK(1)GPVK	2	0.24078	6	3	1	60.7599	0.05262	60.76	1	58.9811	0.0556786	58.981	1	60.7879	0.0525719	60.788
map03010 Ribosome	9.4591e-13	70	2.9	A0A117E3C1	5	K	40S ribosomal protein S28	ABL_09509	MDSAK(1)QPAK	2	0.12833	27	3	1	93.1779	0.000889239	99.136	1	84.0827	0.00285484	84.083	1	83.9983	0.000820547	100.25
map03010 Ribosome	9.4591e-13	70	2.9	A0A505ILC0	8	K	60S acidic ribosomal protein P0	CAN33_0050320	SATK(1)AAYFEK	2	0.35492	8	3	1	103.083	0.000579115	103.08	1	110.077	0.000406381	110.08	1	114.862	0.000288177	114.86
map03010 Ribosome	9.4591e-13	70	2.9	A0A505ILC0	99	K	60S acidic ribosomal protein P0	CAN33_0050320	EK(1)ILANR	2	-0.58251	7	3	1	97.0676	0.0104748	97.068	1	117.934	0.00447059	117.93	1	113.102	0.00554716	113.1
map03010 Ribosome	9.4591e-13	70	2.9	A0A505ILC0	64	K	60S acidic ribosomal protein P0	CAN33_0050320	AIK(1)GFVNDNPEYER	2	0.9066	7	3	1	101.203	2.05e-14	187.16	1	128.763	5.39e-11	157.2	1	40.6245	2.67e-11	164.2
map03010 Ribosome	9.4591e-13	70	2.9	A0A505ILC0	94	K	60S acidic ribosomal protein P0	CAN33_0050320	GNVGFIFTNGDLK(1)ATK	2	0.062488	14	3	1	94.5693	1.1e-15	169.92	1	177.58	7.16e-18	177.58	1	127.287	1.03e-18	191.78
map03010 Ribosome	9.4591e-13	70	2.9	A0A505ILC0	16	K	60S acidic ribosomal protein P0	CAN33_0050320	LK(1)ALLDEYK	2	0.14759	9	3	1	104.221	0.00132266	104.22	1	107.788	0.00113198	107.79	1	94.6921	0.0026547	94.692
map03010 Ribosome	9.4591e-13	70	2.9	A0A505ILC0	55	K	60S acidic ribosomal protein P0	CAN33_0050320	GEGVVLMGK(1)NTMVR	2	1.0672	4	3	1	91.812	0.000292263	91.812	1	116.786	1.53e-06	116.79	1	120.287	8.75e-07	120.29
map03010 Ribosome	9.4591e-13	70	2.9	A0A505ILC0	14	K	60S acidic ribosomal protein P0	CAN33_0050320	AAYFEK(1)LK	2	0.2084	9	3	1	81.2963	0.00982011	81.296	1	69.8246	0.0200015	69.825	1	69.8246	0.0200015	69.825
map03010 Ribosome	9.4591e-13	70	2.9	A0A3F3RYS9	54	K	Uncharacterized protein	ATCC64974_107170	ALEGK(1)DIK	2	0.71156	8	3	1	74.9199	0.0129735	74.92	1	89.698	0.00670119	89.698	1	78.5161	0.0108522	78.516
map03010 Ribosome	9.4591e-13	70	2.9	A0A3F3RL63	112	K	Amino acid kinase family protein	ATCC64974_65900	K(1)LYDVDTVK	2	-0.2718	12	3	1	73.8853	0.00176156	104.82	1	120.062	0.00064943	120.06	1	117.136	0.000862979	117.14
map03010 Ribosome	9.4591e-13	70	2.9	A0A3F3RL63	131	K	Amino acid kinase family protein	ATCC64974_65900	VNTLVRPDGLK(1)K	3	0.37711	22	3	1	75.0877	0.000129402	127.71	1	54.8978	0.000132276	96.745	1	94.0232	0.000132276	96.745
map03010 Ribosome	9.4591e-13	70	2.9	A0A3F3RL63	85	K	Amino acid kinase family protein	ATCC64974_65900	VILYPLNTESAMK(1)K	3	0.013306	11	3	1	99.9412	3.73e-06	101.32	1	109.442	3.73e-06	109.44	1	82.0687	8.94e-06	99.941
map03010 Ribosome	9.4591e-13	70	2.9	A0A3F3RL63	120	K	Amino acid kinase family protein	ATCC64974_65900	LYDVDTVK(1)VNTLVRPDGLK	3	-0.51835	17	3	1	165.66	1.16e-15	165.66	1	99.0922	4.38e-10	135.09	1	89.5065	6.94e-22	177.03
map03010 Ribosome	9.4591e-13	70	2.9	A0A3F3RL63	72	K	Amino acid kinase family protein	ATCC64974_65900	LDAHK(1)VILYPLNTESAMK	3	-0.93077	8	3	1	54.1432	0.000452396	78.78	1	52.8138	0.00488826	63.998	1	52.7314	0.00848607	54.511
map03010 Ribosome	9.4591e-13	70	2.9	A0A3F3RL63	23	K	Amino acid kinase family protein	ATCC64974_65900	AGAAAK(1)AVIK	2	-0.022246	3	3	1	79.4891	0.00491566	79.489	1	87.8065	0.00344491	87.806	1	87.8065	0.00344491	87.806
map03010 Ribosome	9.4591e-13	70	2.9	A0A505I9T1	59	K	40S ribosomal protein S0	RPS0	TWEK(1)ILLAAR	2	-0.13147	15	3	1	169.374	1.39e-07	169.37	1	174.981	4.21e-08	174.98	1	176.484	3.9e-08	176.48
map03010 Ribosome	9.4591e-13	70	2.9	A0A505I9T1	42	K	40S ribosomal protein S0	RPS0	NLQSHMEPYLWK(1)TRPDGVNVINIGK	4	-0.32638	8	3	1	119.475	1.18e-41	223.44	1	88.2444	2.9e-23	175.42	1	180.9	2.09e-23	180.9
map03010 Ribosome	9.4591e-13	70	2.9	A0A505I9T1	216	K	40S ribosomal protein S0	RPS0	DPEAEENK(1)EVVEEK	2	1.2782	4	3	1	261.174	1.05e-29	261.17	1	256.522	1.97e-29	256.52	1	324.837	4.02e-56	324.84
map03010 Ribosome	9.4591e-13	70	2.9	A0A505I9T1	91	K	40S ribosomal protein S0	RPS0	AVLK(1)FASHTGATAIAGR	3	0.38747	7	3	1	144.974	6.75e-11	144.97	1	110.123	1.66e-06	110.12	1	135.09	3.63e-10	135.09
map03010 Ribosome	9.4591e-13	70	2.9	A0A505I9T1	55	K	40S ribosomal protein S0	RPS0	TRPDGVNVINIGK(1)TWEK	3	-0.082272	6	3	1	68.625	0.00434484	68.625	1	101.923	3.29e-06	101.92	1	98.3905	3.11e-05	98.391
map03010 Ribosome	9.4591e-13	70	2.9	A0A3F3RVL6	152	K	Uncharacterized protein	ATCC64974_99670	TVGVSK(1)K	2	-0.056385	5	3	1	63.5651	0.0652458	63.565	1	75.1092	0.0381482	75.109	1	69.1978	0.0520241	69.198
map03010 Ribosome	9.4591e-13	70	2.9	A0A3F3RVL6	27	K	Uncharacterized protein	ATCC64974_99670	QK(1)IMYALTQIK	2	-0.16581	3	3	1	99.5386	9.21e-05	99.539	1	74.6109	0.00372437	74.611	1	99.5386	9.21e-05	99.539
map03010 Ribosome	9.4591e-13	70	2.9	A0A3F3RVL6	25	K	Uncharacterized protein	ATCC64974_99670	LLNTNVDGK(1)QK	2	0.56697	19	3	1	205.562	1.39e-14	211.37	1	197.939	3.93e-14	197.94	1	169.822	1.57e-12	194.17
map03010 Ribosome	9.4591e-13	70	2.9	A0A3F3RVL6	36	K	Uncharacterized protein	ATCC64974_99670	IMYALTQIK(1)GVGR	2	0.76221	12	3	1	158.576	7.03e-19	210.79	1	193.15	1.04e-14	193.15	1	193.813	2.58e-23	219.43
map03010 Ribosome	9.4591e-13	70	2.9	A0A3F3RVL6	56	K	Uncharacterized protein	ATCC64974_99670	ADVDLSK(1)R	2	-1.0658	15	3	1	120.155	0.00156373	120.15	1	128.121	0.0010121	128.12	1	105.521	0.00147387	120.87
map03010 Ribosome	9.4591e-13	70	2.9	A0A3F3RVL6	108	K	Uncharacterized protein	ATCC64974_99670	DSQVVSNSLDSK(1)IR	2	-0.16462	8	3	1	148.852	1.96e-11	166.03	1	159.519	5.77e-14	173.06	1	190.271	1.23e-14	190.27
map03010 Ribosome	9.4591e-13	70	2.9	A0A3F3RVL6	96	K	Uncharacterized protein	ATCC64974_99670	DITDGK(1)DSQVVSNSLDSK	2	0.30314	21	3	1	278.344	3.8e-51	278.34	1	210.431	4.33e-53	290.16	1	139.121	7.29e-51	267.38
map03010 Ribosome	9.4591e-13	70	2.9	A0A3F3RVL6	48	K	Uncharacterized protein	ATCC64974_99670	YSNLVCK(1)K	2	0.55645	7	3	1	109.714	0.00287805	109.71	1	114.281	0.000113324	122.52	1	122.516	0.00126641	122.52
map03010 Ribosome	9.4591e-13	70	2.9	A0A100INW8	22	K	40S ribosomal protein S27	ABL_07331	LK(1)TLVPAPR	2	0.36993	6	3	1	138.08	0.000159564	138.08	1	132.01	0.000216726	132.01	1	140.446	0.000137274	140.45
map00790 Folate biosynthesis	0.997944	2	0.25	A0A254UBL1	262	K	Alkaline phosphatase	ATCC64974_48550	DLVELAK(1)EGGYHYMDDR	3	-0.14394	3	3	1	113.883	1.19e-06	113.88	1	88.5651	0.000216103	88.565	1	113.883	1.19e-06	113.88
map00790 Folate biosynthesis	0.997944	2	0.25	A0A254TU16	254	K	Folylpolyglutamate synthase	ATCC64974_78470	AAEK(1)GTQLEIVR	2	1.0567	3	3	1	155.084	2.23e-08	155.08	1	137.625	1.21e-06	137.62	1	140.006	9.16e-07	140.01
map00051 Fructose and mannose metabolism	0.00167691	23	1.9	A0A505IC04	27	K	Phosphotransferase	CAN33_004240	LK(1)QIVNHFVK	3	0.030692	6	3	1	155.844	4e-07	155.84	1	135.429	1.85e-05	135.43	1	130.656	2.58e-05	130.66
map00051 Fructose and mannose metabolism	0.00167691	23	1.9	A0A505IC04	88	K	Phosphotransferase	CAN33_004240	VCEITLTQEK(1)GAFDITQSK	3	-0.3822	7	3	1	116.605	8.17e-07	116.6	1	189.871	1.25e-22	189.87	1	159.257	2.07e-15	159.26
map00051 Fructose and mannose metabolism	0.00167691	23	1.9	A0A505IC04	458	K	Phosphotransferase	CAN33_004240	VK(1)AGNLAGIR	2	-0.31517	6	3	1	90.1504	0.00198823	90.15	1	99.815	0.000659837	99.815	1	111.607	0.000368588	111.61
map00051 Fructose and mannose metabolism	0.00167691	23	1.9	A0A505IC04	390	K	Phosphotransferase	CAN33_004240	LSACGVAAICTK(1)K	2	-0.26809	3	3	1	142.104	6.49e-09	142.1	1	129.289	2.2e-08	129.29	1	92.1023	0.000479248	92.102
map00051 Fructose and mannose metabolism	0.00167691	23	1.9	A0A505IC04	97	K	Phosphotransferase	CAN33_004240	GAFDITQSK(1)YR	2	-0.10414	8	3	1	162.38	2.99e-08	162.38	1	170.521	1.95e-09	170.52	1	175.153	4.01e-11	175.15
map00051 Fructose and mannose metabolism	0.00167691	23	1.9	A0A100IJX4	366	K	Dihydroxyacetone kinase	ABL_05275	SDAPVELK(1)R	2	-0.47317	3	3	1	50.1076	0.0601969	50.108	1	49.3004	0.063862	49.3	1	51.4359	0.0541649	51.436
map00051 Fructose and mannose metabolism	0.00167691	23	1.9	A0A100IJX4	386	K	Dihydroxyacetone kinase	ABL_05275	LDVDSLK(1)K	2	-0.47196	5	3	1	74.3009	0.0188753	74.301	1	90.6009	0.00869013	90.601	1	80.2187	0.0139513	80.219
map00051 Fructose and mannose metabolism	0.00167691	23	1.9	A0A100IJX4	394	K	Dihydroxyacetone kinase	ABL_05275	VLGSALK(1)R	2	-0.73527	3	3	1	94.1145	0.00690959	94.114	1	106.356	0.00330079	106.36	1	106.042	0.00334035	106.04
map00051 Fructose and mannose metabolism	0.00167691	23	1.9	A0A254TS45	137	K	"Thiamine pyrophosphate enzyme, N-terminal TPP binding domain family protein"	ATCC64974_57930	TESKPVAVIACENAIGATDTLHGFIK(1)QHTSQDR	5	0.070628	4	3	1	95.3271	1.52e-07	97.289	1	75.9297	1.56e-06	76.415	1	68.5422	0.000416363	68.763
map00051 Fructose and mannose metabolism	0.00167691	23	1.9	A0A254TS45	4	K	"Thiamine pyrophosphate enzyme, N-terminal TPP binding domain family protein"	ATCC64974_57930	K(1)AIQFGGGNIGR	2	1.1881	6	3	1	115.287	2.3e-05	115.29	1	115.647	2.22e-05	115.65	1	119.028	1.43e-05	119.03
map00051 Fructose and mannose metabolism	0.00167691	23	1.9	A0A254TS45	49	K	"Thiamine pyrophosphate enzyme, N-terminal TPP binding domain family protein"	ATCC64974_57930	SYK(1)VTEVSEEGEHTTTITNYR	3	0.20219	9	3	1	217.421	1.16e-31	217.42	1	238.791	2.89e-41	238.79	1	201.613	1.49e-30	201.61
map00051 Fructose and mannose metabolism	0.00167691	23	1.9	A0A254TS45	46	K	"Thiamine pyrophosphate enzyme, N-terminal TPP binding domain family protein"	ATCC64974_57930	MVEALQQNK(1)SYK	2	-0.28625	22	3	1	195.769	1.75e-14	195.77	1	186.167	7.21e-12	186.17	1	186.167	7.21e-12	186.17
map00051 Fructose and mannose metabolism	0.00167691	23	1.9	A0A254TS45	106	K	"Thiamine pyrophosphate enzyme, N-terminal TPP binding domain family protein"	ATCC64974_57930	FIAPVIAK(1)GIDAR	2	-0.70035	16	3	1	62.1618	0.00105463	76.728	1	63.1853	0.000861	80.96	1	76.7282	3.81e-05	98.942
map00051 Fructose and mannose metabolism	0.00167691	23	1.9	A0A254TS45	213	K	"Thiamine pyrophosphate enzyme, N-terminal TPP binding domain family protein"	ATCC64974_57930	K(1)LFTVNTSHATTAYFGHFR	3	1.5516	3	3	1	149.472	3.97e-15	149.47	1	142.258	1.54e-10	142.26	1	78.7803	0.000360039	78.78
map00051 Fructose and mannose metabolism	0.00167691	23	1.9	A0A254TS45	178	K	"Thiamine pyrophosphate enzyme, N-terminal TPP binding domain family protein"	ATCC64974_57930	IEK(1)FYEWAVEK	2	-0.21675	13	3	1	136.376	3.35e-06	136.38	1	143.309	1.26e-06	143.31	1	148.183	7.86e-08	148.18
map00051 Fructose and mannose metabolism	0.00167691	23	1.9	A0A254TS45	263	K	"Thiamine pyrophosphate enzyme, N-terminal TPP binding domain family protein"	ATCC64974_57930	VLEETASLIVAK(1)HDISEEEQK	3	0.14944	13	3	1	198.244	1.78e-30	198.24	1	188.193	1.48e-22	188.19	1	168.812	3.39e-16	168.81
map00051 Fructose and mannose metabolism	0.00167691	23	1.9	A0A254TY01	345	K	L-aminoadipate-semialdehyde dehydrogenase	ATCC64974_80570	DEVQK(1)IIDTYNQHHK	3	-0.72392	12	3	1	85.0065	1.64e-10	141.34	1	57.3522	3.84e-10	133.47	1	104.939	7.66e-09	123.29
map00051 Fructose and mannose metabolism	0.00167691	23	1.9	A0A254TY01	98	K	L-aminoadipate-semialdehyde dehydrogenase	ATCC64974_80570	KLDVIGNDIFISAMK(1)GSGK	3	0.10198	3	3	1	112.217	7.67e-07	118.19	1	127.828	3.87e-10	136.49	1	104.238	2.03e-06	109.63
map00051 Fructose and mannose metabolism	0.00167691	23	1.9	A0A254TY01	83	K	L-aminoadipate-semialdehyde dehydrogenase	ATCC64974_80570	ASLINLTGLAGSSNTTGDDQK(1)K	2	0.43401	4	3	1	325.062	2.26e-79	325.06	1	325.062	2.26e-79	325.06	1	287.375	3.53e-59	287.37
map00051 Fructose and mannose metabolism	0.00167691	23	1.9	A0A254TY01	256	K	L-aminoadipate-semialdehyde dehydrogenase	ATCC64974_80570	YPGEGQK(1)PYSAR	2	-0.50817	3	3	1	60.1571	0.0196781	60.157	1	124.485	2.81e-06	124.48	1	125.033	2.75e-06	125.03
map00051 Fructose and mannose metabolism	0.00167691	23	1.9	A0A254TY01	340	K	L-aminoadipate-semialdehyde dehydrogenase	ATCC64974_80570	SGVFLGSK(1)DEVQK	2	-0.46954	4	3	1	111.313	5.35e-06	111.31	1	86.6992	0.000598336	86.699	1	99.4978	1.26e-05	99.498
map00051 Fructose and mannose metabolism	0.00167691	23	1.9	A0A254TY01	249	K	L-aminoadipate-semialdehyde dehydrogenase	ATCC64974_80570	YLHSLK(1)YPGEGQK	3	0.6639	6	3	1	57.1063	0.010862	57.106	1	64.2245	0.00690381	64.224	1	41.5601	0.0349383	41.56
map00051 Fructose and mannose metabolism	0.00167691	23	1.9	A0A254TRR0	27	K	Fructose-bisphosphate aldolase	ATCC64974_56690	LFEYAK(1)EK	2	0.36223	13	3	1	87.4761	0.00752602	87.476	1	87.4761	0.00752602	87.476	1	87.4761	0.00752602	87.476
map00051 Fructose and mannose metabolism	0.00167691	23	1.9	A0A254TRR0	252	K	Fructose-bisphosphate aldolase	ATCC64974_56690	EK(1)TGSSSDKPVFFVFHGGSGSSK	4	0.49054	7	3	1	76.3331	6.24e-07	106.93	1	98.2088	9.41e-11	136.57	1	81.4446	6.24e-07	106.93
map00051 Fructose and mannose metabolism	0.00167691	23	1.9	A0A254TRR0	259	K	Fructose-bisphosphate aldolase	ATCC64974_56690	TGSSSDK(1)PVFFVFHGGSGSSK	3	0.12898	6	3	1	168.751	3.48e-16	168.75	1	179.189	3.46e-22	179.19	1	128.381	4.39e-10	128.38
map00051 Fructose and mannose metabolism	0.00167691	23	1.9	A0A254TRR0	309	K	Fructose-bisphosphate aldolase	ATCC64974_56690	K(1)DYLLTAVGNPDGEDKPNKK	4	0.1464	15	3	1	186.36	4.12e-22	187.43	1	181.11	7e-22	182.22	1	92.6701	7.9e-29	195.46
map00051 Fructose and mannose metabolism	0.00167691	23	1.9	A0A254TRR0	250	K	Fructose-bisphosphate aldolase	ATCC64974_56690	HQAYVK(1)EK	2	0.17524	15	3	1	50.0403	0.00083683	123.86	1	91.8667	0.000186751	158.76	1	149.721	0.000286158	149.72
map00051 Fructose and mannose metabolism	0.00167691	23	1.9	A0A254TRR0	273	K	Fructose-bisphosphate aldolase	ATCC64974_56690	TGSSSDKPVFFVFHGGSGSSK(1)EEYK	4	-0.14954	7	3	1	177.075	2.18e-53	250.06	1	120.986	1.21e-23	186.82	1	95.8503	1.05e-16	161.68
map00051 Fructose and mannose metabolism	0.00167691	23	1.9	A0A254TRR0	114	K	Fructose-bisphosphate aldolase	ATCC64974_56690	SIAPAYGVPVVLHTDHCAK(1)K	4	-0.12995	18	3	1	155.488	2.7e-15	155.49	1	132.735	3.97e-10	132.74	1	157.984	2.27e-15	157.98
map00051 Fructose and mannose metabolism	0.00167691	23	1.9	A0A254TRR0	341	K	Fructose-bisphosphate aldolase	ATCC64974_56690	EGEK(1)TMTK	2	1.4992	24	3	1	58.4333	0.00205685	105.52	1	81.9504	0.00218218	103.87	1	81.9717	0.00205685	105.52
map00051 Fructose and mannose metabolism	0.00167691	23	1.9	A0A254TRR0	277	K	Fructose-bisphosphate aldolase	ATCC64974_56690	EEYK(1)EAISYGVVK	2	-0.90526	8	3	1	57.4251	0.00968257	59.227	1	138.02	8.38e-09	138.02	1	108.971	6.38e-06	108.97
map00051 Fructose and mannose metabolism	0.00167691	23	1.9	A0A254TRR0	81	K	Fructose-bisphosphate aldolase	ATCC64974_56690	GVSNDGQK(1)ASIAGGIAAAHYIR	3	1.3947	14	3	1	145.022	3.33e-41	235.98	1	172.688	3.21e-22	172.69	1	159.143	3.21e-22	172.69
map00051 Fructose and mannose metabolism	0.00167691	23	1.9	A0A254TRR0	327	K	Fructose-bisphosphate aldolase	ATCC64974_56690	KDYLLTAVGNPDGEDK(0.019)PNK(0.981)K	3	0.21778	15	3	0.975288	15.9623	2.9e-22	185.33	0.974769	15.8697	1.22e-21	172.69	0.981279	17.1946	6.26e-29	200.29
map00051 Fructose and mannose metabolism	0.00167691	23	1.9	A0A254TRR0	308	K	Fructose-bisphosphate aldolase	ATCC64974_56690	DYMLNK(1)K	2	-0.47177	38	3	1	114.539	0.00269286	118.01	1	99.9195	0.00359987	111.28	1	99.9195	0.00269286	118.01
map00051 Fructose and mannose metabolism	0.00167691	23	1.9	A0A254TRR0	324	K	Fructose-bisphosphate aldolase	ATCC64974_56690	DYLLTAVGNPDGEDK(1)PNK	2	-0.099801	16	3	1	221.853	3.08e-34	221.85	1	232.78	1.46e-34	232.78	1	216.264	6.25e-29	216.26
map00051 Fructose and mannose metabolism	0.00167691	23	1.9	A0A254TRR0	244	K	Fructose-bisphosphate aldolase	ATCC64974_56690	LHPELLQK(1)HQAYVK	4	0.04359	10	3	1	120.872	3.38e-07	120.87	1	119.963	4.58e-07	119.96	1	52.5758	2.95e-11	155.08
map00051 Fructose and mannose metabolism	0.00167691	23	1.9	A0A254TRR0	73	K	Fructose-bisphosphate aldolase	ATCC64974_56690	CPIVLQVSQGGAAYFAGK(1)GVSNDGQK	3	-0.68053	7	3	1	175.693	1.7e-23	175.69	1	197.074	7.93e-32	197.07	1	184.592	9.13e-24	184.59
map00051 Fructose and mannose metabolism	0.00167691	23	1.9	A0A254TRR0	10	K	Fructose-bisphosphate aldolase	ATCC64974_56690	K(1)SGVIVGDDVLR	2	0.56348	15	3	1	84.7534	3.57e-06	126.1	1	115.119	7.1e-07	143.25	1	116.188	2.85e-08	156.08
map00051 Fructose and mannose metabolism	0.00167691	23	1.9	A0A254U7X1	137	K	Triosephosphate isomerase	ATCC64974_4080	EANK(1)TIDVVTK	2	0.77562	7	3	1	117.792	2.71e-05	117.79	1	107.117	6.48e-05	107.12	1	124.207	7.01e-06	124.21
map00051 Fructose and mannose metabolism	0.00167691	23	1.9	A0A254U7X1	191	K	Triosephosphate isomerase	ATCC64974_4080	K(1)WLVDAISAEAADNTR	2	1.7218	8	3	1	146.102	3.44e-11	146.1	1	151.043	2.58e-14	151.04	1	82.4494	3.14e-11	146.2
map00051 Fructose and mannose metabolism	0.00167691	23	1.9	A0A254U7X1	155	K	Triosephosphate isomerase	ATCC64974_4080	ELTK(1)EQWAK	2	0.86513	8	3	1	115.714	0.000708173	115.71	1	113.706	0.000815528	113.71	1	98.582	0.0017872	98.582
map00051 Fructose and mannose metabolism	0.00167691	23	1.9	A0A254U7X1	102	K	Triosephosphate isomerase	ATCC64974_4080	VILK(1)ESDEFIAR	2	-0.64122	14	3	1	122.326	4.77e-06	122.33	1	110.801	2.22e-06	129.34	1	133.05	1.77e-06	133.05
map00051 Fructose and mannose metabolism	0.00167691	23	1.9	A0A254U7X1	151	K	Triosephosphate isomerase	ATCC64974_4080	QLNAVAK(1)ELTK	2	0.52912	9	3	1	113.609	4.19e-05	113.61	1	107.092	6.49e-05	107.09	1	126.709	6.26e-06	126.71
map00051 Fructose and mannose metabolism	0.00167691	23	1.9	A0A254U7X1	144	K	Triosephosphate isomerase	ATCC64974_4080	TIDVVTK(1)QLNAVAK	2	-0.33761	5	3	1	181.898	8.3e-11	181.9	1	40.0082	0.0506065	40.008	1	115.691	2.47e-09	141.73
map00051 Fructose and mannose metabolism	0.00167691	23	1.9	A0A254TWP9	223	K	Acetyltransferase (GNAT) family protein	ATCC64974_14710	LEFAK(1)SLVPDVR	2	-0.85606	3	3	1	92.1512	0.000529093	92.151	1	102.731	3.85e-05	102.73	1	100.727	4.19e-05	100.73
map00051 Fructose and mannose metabolism	0.00167691	23	1.9	A0A100IJZ5	393	K	Mannose-1-phosphate guanyltransferase	ABL_04792	VEGTPIPTGSHSTSIVK(1)HGIK	4	0.31933	3	3	1	96.3792	3.49e-05	96.379	1	92.5631	7.45e-05	92.563	1	95.4997	4.4e-05	95.5
map00051 Fructose and mannose metabolism	0.00167691	23	1.9	A0A100IJZ5	16	K	Mannose-1-phosphate guanyltransferase	ABL_04792	EHTNVASTK(1)AVILVGGPSR	3	-0.30647	3	3	1	77.9594	0.000355906	77.959	1	80.2359	0.000318671	80.236	1	95.4997	6.9e-05	95.5
map00051 Fructose and mannose metabolism	0.00167691	23	1.9	A0A100IJZ5	82	K	Mannose-1-phosphate guanyltransferase	ABL_04792	DFIK(1)DSAK	2	-0.48399	3	3	1	48.7942	0.0530626	48.794	1	48.7942	0.0530626	48.794	1	48.7942	0.0530626	48.794
map00051 Fructose and mannose metabolism	0.00167691	23	1.9	A0A505I1Z6	341	K	Alpha/beta hydrolase family protein	CAN33_0010270	SVVEGILEK(1)R	2	1.0617	3	3	1	112.834	0.000461789	112.83	1	97.7338	0.00125749	97.734	1	92.611	0.00224146	92.611
map00051 Fructose and mannose metabolism	0.00167691	23	1.9	A0A117E011	409	K	Mannose-6-phosphate isomerase	ABL_04501	ITVGHK(1)TEEVK	3	-0.28199	3	3	1	54.0231	0.028262	54.023	1	49.2801	0.0207883	49.28	1	63.8636	0.0142597	63.864
map00051 Fructose and mannose metabolism	0.00167691	23	1.9	A0A117E1S5	166	K	Phosphomannomutase	ABL_07169	DLVDALK(1)K	2	-1.9419	6	3	1	81.2963	0.0134052	81.296	1	95.7414	0.00608515	95.741	1	60.4363	0.0241469	71.501
map00051 Fructose and mannose metabolism	0.00167691	23	1.9	A0A117E1S5	204	K	Phosphomannomutase	ABL_07169	TYCLQHVEAEK(1)DITGIDYK	3	-2.4744	3	3	1	48.9189	0.0302185	48.919	1	56.3465	0.0143345	56.347	1	62.7394	0.00987594	62.739
map00051 Fructose and mannose metabolism	0.00167691	23	1.9	A0A117E1S5	118	K	Phosphomannomutase	ABL_07169	YIANLELPK(1)K	2	3.9857	3	3	1	111.734	0.00049886	111.73	1	110.884	0.000527513	110.88	1	119.528	0.00023606	119.53
map00051 Fructose and mannose metabolism	0.00167691	23	1.9	A0A117E1S5	146	K	Phosphomannomutase	ABL_07169	K(1)EFEAYDK	2	3.0914	6	3	1	112.711	0.0025008	112.71	1	125.969	0.00107788	125.97	1	114.401	0.00228803	114.4
map00051 Fructose and mannose metabolism	0.00167691	23	1.9	A0A117E1S5	153	K	Phosphomannomutase	ABL_07169	EFEAYDK(1)IHNIR	3	2.2739	5	3	1	91.9612	0.00017365	93.243	1	91.9612	0.000600467	91.961	1	102.4	1.85e-05	102.4
map00051 Fructose and mannose metabolism	0.00167691	23	1.9	A0A254UKY6	147	K	Ferric reductase like transmembrane component family protein	ATCC64974_28630	AVGPHFK(1)QR	3	-0.068502	12	3	1	80.1654	0.00279684	80.165	1	77.7321	0.00305434	77.732	1	67.8972	0.00814354	67.897
map00051 Fructose and mannose metabolism	0.00167691	23	1.9	A0A254UKY6	88	K	Ferric reductase like transmembrane component family protein	ATCC64974_28630	AYQCNVGDWNSVK(1)K	2	-1.0309	6	3	1	208.675	6.64e-19	208.68	1	208.272	6.9e-19	208.27	1	192.178	9.88e-15	192.18
map00051 Fructose and mannose metabolism	0.00167691	23	1.9	A0A254UKY6	75	K	Ferric reductase like transmembrane component family protein	ATCC64974_28630	AK(1)AYQCNVGDWNSVK	2	-1.2321	6	3	1	187.164	4.5e-18	187.16	1	190.435	2.6e-18	190.44	1	178.235	9.69e-18	178.23
map00051 Fructose and mannose metabolism	0.00167691	23	1.9	A0A254UKY6	61	K	Ferric reductase like transmembrane component family protein	ATCC64974_28630	PQGGEK(1)NAEELR	2	-0.25663	11	3	1	178.836	1.32e-11	178.84	1	211.83	5.28e-15	211.83	1	153.701	2.42e-08	153.7
map00051 Fructose and mannose metabolism	0.00167691	23	1.9	A0A254UKY6	73	K	Ferric reductase like transmembrane component family protein	ATCC64974_28630	NTYGVK(1)AK	2	0.37871	9	3	1	80.6835	0.0100476	80.684	1	70.8559	0.018579	70.856	1	67.4937	0.0232166	67.494
map00051 Fructose and mannose metabolism	0.00167691	23	1.9	A0A254UKY6	235	K	Ferric reductase like transmembrane component family protein	ATCC64974_28630	NGDAK(1)ELK	2	-0.36753	12	3	1	153.245	0.000665808	153.24	1	118.712	0.00253374	118.71	1	140.112	0.00127285	140.11
map00051 Fructose and mannose metabolism	0.00167691	23	1.9	A0A254UKY6	20	K	Ferric reductase like transmembrane component family protein	ATCC64974_28630	GK(1)VVVITGASGPR	2	0.22119	8	3	1	93.4784	0.000288102	93.478	1	98.253	6.96e-05	98.253	1	87.863	0.000545076	87.863
map00051 Fructose and mannose metabolism	0.00167691	23	1.9	A0A100IAY3	163	K	Major Facilitator Superfamily protein	ABL_02380	FVEK(1)PVEFVGNR	2	2.0249	3	3	1	101.388	4.08e-05	101.39	1	107.088	3.1e-05	107.09	1	101.719	4.02e-05	101.72
map00051 Fructose and mannose metabolism	0.00167691	23	1.9	A0A100IAY3	95	K	Major Facilitator Superfamily protein	ABL_02380	LAEK(1)ILGK	2	0.021851	3	3	1	101.542	0.00286199	101.54	1	100.017	0.00300261	100.02	1	99.4417	0.00308409	99.442
map00051 Fructose and mannose metabolism	0.00167691	23	1.9	A0A100IAY3	66	K	Major Facilitator Superfamily protein	ABL_02380	K(1)YEEIYNVR	2	2.9061	4	3	1	137.953	0.000219441	137.95	1	98.0483	0.00260216	98.048	1	117.698	0.000821939	117.7
map00051 Fructose and mannose metabolism	0.00167691	23	1.9	A0A254U983	173	K	Phosphotransferase	ATCC64974_34790	WTK(1)GFNIPDAVGK	2	0.4768	6	3	1	162.163	7.69e-11	162.16	1	121.418	8.91e-07	121.42	1	158.308	1.1e-10	158.31
map00051 Fructose and mannose metabolism	0.00167691	23	1.9	A0A254U983	165	K	Phosphotransferase	ATCC64974_34790	QLGINK(1)GTLIR	2	0.036975	5	3	1	134.977	3.77e-06	134.98	1	132.624	4.48e-06	132.62	1	149.492	7.41e-08	149.49
map00051 Fructose and mannose metabolism	0.00167691	23	1.9	A0A254U983	463	K	Phosphotransferase	ATCC64974_34790	EVPEVGEAGNK(1)K	2	-0.091881	6	3	1	151.788	3.67e-08	151.79	1	158.563	2.38e-08	158.56	1	147.624	4.46e-08	147.62
map00051 Fructose and mannose metabolism	0.00167691	23	1.9	A0A254U983	40	K	Phosphotransferase	ATCC64974_34790	EIDEGLSK(1)EHTTLSQIPTYVTAVPNGTEK	3	-0.22381	3	3	1	97.1877	7.11e-07	97.188	1	104.14	9.8e-09	104.14	1	89.4336	3.01e-06	89.434
map00051 Fructose and mannose metabolism	0.00167691	23	1.9	A0A254U983	249	K	Phosphotransferase	ATCC64974_34790	ITK(1)LQTIEHSEYDK	3	0.88783	6	3	1	133.47	2.86e-09	133.47	1	141.003	1.32e-09	141	1	123.291	1.77e-08	123.29
map00051 Fructose and mannose metabolism	0.00167691	23	1.9	A0A254U983	377	K	Phosphotransferase	ATCC64974_34790	VALK(1)DHLK	2	0.27155	3	3	1	59.1529	0.0347212	59.153	1	58.2462	0.0359717	58.246	1	59.9308	0.0336482	59.931
map00051 Fructose and mannose metabolism	0.00167691	23	1.9	A0A254TU37	401	K	ATP-dependent 6-phosphofructokinase	ATCC64974_110490	LLLPENK(1)R	2	-0.12055	5	3	1	60.9103	0.0440883	60.91	1	98.6294	0.00462166	98.629	1	79.474	0.00350073	95.909
map00051 Fructose and mannose metabolism	0.00167691	23	1.9	A0A254TU37	523	K	ATP-dependent 6-phosphofructokinase	ATCC64974_110490	EK(1)YPEFK	2	0.6571	4	3	1	71.8775	0.0335029	71.877	1	62.1074	0.0503028	62.107	1	78.7702	0.0245656	78.77
map00051 Fructose and mannose metabolism	0.00167691	23	1.9	A0A254TU37	680	K	ATP-dependent 6-phosphofructokinase	ATCC64974_110490	AAVPGHFQQGGK(1)PSPMDR	3	-0.80086	3	3	1	86.5733	0.000246452	86.573	1	93.3808	0.000118714	93.381	1	91.6222	0.000151712	91.622
map00051 Fructose and mannose metabolism	0.00167691	23	1.9	A0A254TU37	101	K	ATP-dependent 6-phosphofructokinase	ATCC64974_110490	AAK(1)NMVLR	2	0.39287	3	3	1	62.5462	0.0300407	62.546	1	71.5012	0.017689	71.501	1	81.2963	0.00982011	81.296
map00051 Fructose and mannose metabolism	0.00167691	23	1.9	A0A254TU37	394	K	ATP-dependent 6-phosphofructokinase	ATCC64974_110490	EYHFSYINTSTPDHPK(1)LLLPENK	4	-0.48361	3	3	1	158.001	6.17e-16	158	1	143.93	2.53e-11	143.93	1	80.412	8.33e-05	80.412
map00051 Fructose and mannose metabolism	0.00167691	23	1.9	A0A254TU37	378	K	ATP-dependent 6-phosphofructokinase	ATCC64974_110490	DSEFK(1)EYHFSYINTSTPDHPK	3	-0.23467	4	3	1	171.13	5.24e-22	171.13	1	271.621	1.26e-58	271.62	1	225.297	1.31e-40	225.3
map00051 Fructose and mannose metabolism	0.00167691	23	1.9	A0A254TU37	277	K	ATP-dependent 6-phosphofructokinase	ATCC64974_110490	ISSSK(1)IK	2	-0.041399	4	3	1	89.1423	0.0165781	89.142	1	91.9001	0.0144543	91.9	1	72.7893	0.031935	72.789
map00051 Fructose and mannose metabolism	0.00167691	23	1.9	A0A254TSR9	6	K	Vacuolar sorting protein 9 (VPS9) domain family protein	ATCC64974_61290	SADPK(1)PLR	2	0.13952	6	3	1	71.8775	0.0113163	71.877	1	56.8102	0.0250136	56.81	1	72.23	0.0109959	72.23
map00051 Fructose and mannose metabolism	0.00167691	23	1.9	A0A254TSR9	128	K	Vacuolar sorting protein 9 (VPS9) domain family protein	ATCC64974_61290	K(1)LANEWVTYR	2	-0.60885	6	3	1	147.623	1.73e-06	147.62	1	160.183	8.42e-07	160.18	1	152.538	1.39e-06	152.54
map00051 Fructose and mannose metabolism	0.00167691	23	1.9	A0A254TSR9	147	K	Vacuolar sorting protein 9 (VPS9) domain family protein	ATCC64974_61290	SASAAK(1)VQAISDYEK	2	0.16581	8	3	1	172.913	9.24e-23	211.7	1	169.923	6.68e-19	193.77	1	166.036	2.79e-22	197.47
map00051 Fructose and mannose metabolism	0.00167691	23	1.9	A0A254TSR9	127	K	Vacuolar sorting protein 9 (VPS9) domain family protein	ATCC64974_61290	VIGIELAK(1)K	2	-0.085486	9	3	1	106.423	0.00164484	106.42	1	93.6488	0.00394148	93.649	1	85.8618	0.0063121	85.862
map00051 Fructose and mannose metabolism	0.00167691	23	1.9	A0A254TSR9	49	K	Vacuolar sorting protein 9 (VPS9) domain family protein	ATCC64974_61290	NPLVESIQDVGVNSTSDK(1)TAYPHPAVAGAK	4	-2.7307	9	3	1	319.557	3.96e-98	319.56	1	310.652	6.45e-84	310.65	1	42.7087	1.75e-113	348.11
map00051 Fructose and mannose metabolism	0.00167691	23	1.9	A0A254TSR9	61	K	Vacuolar sorting protein 9 (VPS9) domain family protein	ATCC64974_61290	TAYPHPAVAGAK(1)LIK	2	-0.11575	6	3	1	68.1676	0.00459797	68.168	1	57.4139	0.0106688	57.414	1	143.055	2.46e-10	143.05
map00051 Fructose and mannose metabolism	0.00167691	23	1.9	A0A254TSR9	141	K	Vacuolar sorting protein 9 (VPS9) domain family protein	ATCC64974_61290	FDPK(1)SASAAK	2	-0.26958	9	3	1	62.4662	0.0215097	62.466	1	63.6242	0.0199793	63.624	1	61.8154	0.0223696	61.815
map00051 Fructose and mannose metabolism	0.00167691	23	1.9	A0A254TSR9	31	K	Vacuolar sorting protein 9 (VPS9) domain family protein	ATCC64974_61290	AALEK(1)NPLVESIQDVGVNSTSDK	3	0.4024	7	3	1	141.446	4.7e-11	141.45	1	155.173	7.97e-16	155.17	1	171.837	1.67e-22	171.84
map00051 Fructose and mannose metabolism	0.00167691	23	1.9	A0A254UCC3	495	K	Isochorismatase family protein	ATCC64974_84140	DGILK(1)TLPK	2	-0.050986	6	3	1	50.1945	0.0438086	50.194	1	58.6993	0.0292717	58.699	1	77.1399	0.00656911	77.14
map00051 Fructose and mannose metabolism	0.00167691	23	1.9	A0A254UCC3	34	K	Isochorismatase family protein	ATCC64974_84140	GPALK(1)EGIVHVGVGGFHR	4	-0.39743	3	3	1	118.308	6.18e-07	118.31	1	117.176	7.55e-07	117.18	1	92.2357	0.000132027	92.236
map00051 Fructose and mannose metabolism	0.00167691	23	1.9	A0A254UCC3	125	K	Isochorismatase family protein	ATCC64974_84140	EAVIAK(1)MAHPDTR	3	-0.53211	3	3	1	59.294	0.0096455	59.294	1	46.3177	0.0251622	46.318	1	54.0901	0.0125392	54.09
map00051 Fructose and mannose metabolism	0.00167691	23	1.9	A0A254UCC3	23	K	Isochorismatase family protein	ATCC64974_84140	VK(1)VPTYR	2	0.69998	3	3	1	86.7939	0.0183866	86.794	1	77.0577	0.0258844	77.058	1	85.2649	0.019564	85.265
map00051 Fructose and mannose metabolism	0.00167691	23	1.9	A0A254UCC3	305	K	Isochorismatase family protein	ATCC64974_84140	DVHAVEEFEK(1)HK	3	0.14808	5	3	1	59.1163	0.0104878	59.116	1	63.6623	0.00782211	63.662	1	64.5339	0.00731102	64.534
map00051 Fructose and mannose metabolism	0.00167691	23	1.9	A0A3F3RQA1	83	K	Uncharacterized protein	ATCC64974_79120	HPEVTGEGYK(1)K	2	-0.029597	4	3	1	108.348	8.26e-05	108.35	1	147.909	1.09e-07	147.91	1	186.739	2.27e-11	186.74
map00051 Fructose and mannose metabolism	0.00167691	23	1.9	A0A254UFQ5	252	K	Uncharacterized protein	ATCC64974_45780	DK(1)IPMGR	2	-0.21099	8	3	1	77.7407	0.0253584	77.741	1	67.032	0.0418348	67.032	1	94.0064	0.0128322	94.006
map00051 Fructose and mannose metabolism	0.00167691	23	1.9	A0A254UFQ5	106	K	Uncharacterized protein	ATCC64974_45780	VEITKPEAVQAAVDQVVK(1)DFNGR	3	1.7897	7	3	1	120.118	1.3e-15	150.36	1	111.204	3.73e-11	143.48	1	128.616	2.34e-12	147
map00051 Fructose and mannose metabolism	0.00167691	23	1.9	A0A254UFQ5	79	K	Uncharacterized protein	ATCC64974_45780	AAEIASK(1)YGVQAQAYK	2	-0.15313	5	3	1	185.27	3.15e-18	185.27	1	148.572	2.13e-14	148.57	1	199.371	1.43e-22	199.37
map00051 Fructose and mannose metabolism	0.00167691	23	1.9	A0A100I4E3	243	K	Mannitol-1-phosphate 5-dehydrogenase	ABL_00738	MIADALEDK(1)EIR	2	0.014937	26	3	1	140.001	5.8e-09	166.04	1	122.392	1.69e-08	156.36	1	135.098	1.52e-06	135.1
map00051 Fructose and mannose metabolism	0.00167691	23	1.9	A0A100I4E3	234	K	Mannitol-1-phosphate 5-dehydrogenase	ABL_00738	K(1)MIADALEDK	2	-2.413	13	3	1	92.2466	0.000130491	117.79	1	84.4793	0.000321067	105.03	1	88.1551	0.00127452	89.301
map00051 Fructose and mannose metabolism	0.00167691	23	1.9	A0A254TSV5	39	K	Triosephosphate isomerase	ATCC64974_61280	ALLDPK(1)NDIVRPENR	3	-0.048038	3	3	1	58.8852	0.0120476	58.885	1	71.2794	0.00347929	71.279	1	60.6574	0.0108224	60.657
map00051 Fructose and mannose metabolism	0.00167691	23	1.9	A0A3F3RWQ5	70	K	Uncharacterized protein	ATCC64974_99860	AAEALAEEIGAQNNVK(1)SAAYK	3	-0.28165	3	3	1	153.057	2.7e-15	153.06	1	153.057	2.7e-15	153.06	1	136.489	2.5e-10	136.49
map00051 Fructose and mannose metabolism	0.00167691	23	1.9	A0A3F3RBF9	161	K	Eukaryotic porin family protein	ATCC64974_32640	SLAK(1)EFSK	2	1.2222	3	3	1	66.9619	0.0239501	66.962	1	72.2432	0.0166654	72.243	1	71.6136	0.0147984	71.614
map04138 Autophagy - yeast	0.890741	18	0.79	A0A254U4D7	1358	K	Protein kinase domain family protein	ATCC64974_69330	VLSDLAQEK(1)WNQASLEHR	3	2.0427	3	3	1	174.782	4.54e-22	174.78	1	157.114	2.31e-15	157.11	1	85.9368	0.000258396	85.937
map04138 Autophagy - yeast	0.890741	18	0.79	A0A254UDN3	231	K	Enoyl-(Acyl carrier protein) reductase family protein	ATCC64974_45980	K(1)ANLYAVK	2	0.054277	9	3	1	114.498	0.00227588	114.5	1	105.136	0.00345445	105.14	1	119.406	0.00165791	119.41
map04138 Autophagy - yeast	0.890741	18	0.79	A0A254UDN3	238	K	Enoyl-(Acyl carrier protein) reductase family protein	ATCC64974_45980	KANLYAVK(1)VLR	3	0.63281	20	3	1	86.4638	7.33e-07	157.96	1	80.2355	3.36e-07	165.58	1	84.1801	3.06e-05	138.08
map04138 Autophagy - yeast	0.890741	18	0.79	A0A254UDN3	278	K	Enoyl-(Acyl carrier protein) reductase family protein	ATCC64974_45980	GFK(1)GSVANMSLGGGK	2	0.4144	21	3	1	132.081	8.22e-10	132.08	1	124.62	8.65e-10	129.38	1	141.851	3.16e-10	141.85
map04138 Autophagy - yeast	0.890741	18	0.79	A0A254UDN3	224	K	Enoyl-(Acyl carrier protein) reductase family protein	ATCC64974_45980	TIPTNDEDLDGNGHGTHCSGTMAGK(1)K	4	-0.0039433	11	3	1	131.935	1.77e-10	131.94	1	125.387	2.53e-10	125.39	1	149.067	1.37e-15	149.07
map04138 Autophagy - yeast	0.890741	18	0.79	A0A254UDN3	199	K	Enoyl-(Acyl carrier protein) reductase family protein	ATCC64974_45980	ATWGK(1)TIPTNDEDLDGNGHGTHCSGTMAGK	4	-0.26328	7	3	1	88.9858	4.63e-06	88.986	1	99.3192	6.07e-08	99.319	1	65.2436	0.000955589	65.244
map04138 Autophagy - yeast	0.890741	18	0.79	A0A254UDN3	290	K	Enoyl-(Acyl carrier protein) reductase family protein	ATCC64974_45980	GSVANMSLGGGK(1)SK	2	-0.46423	26	3	1	175.009	5.26e-14	175.01	1	118.507	3.54e-14	178.67	1	127.322	4.72e-14	173.25
map04138 Autophagy - yeast	0.890741	18	0.79	A0A505HLM7	472	K	Non-specific serine/threonine protein kinase	CAN33_0040195	LEGWFPLK(1)SR	2	-0.91278	3	3	1	66.486	0.0161976	66.486	1	86.1144	0.00255613	86.114	1	91.3133	0.0018246	91.313
map04138 Autophagy - yeast	0.890741	18	0.79	A0A3F3RWH0	384	K	Actin-related protein 2	ATCC64974_101430	ALAK(1)LGPR	2	0.74654	5	3	1	74.255	0.0138905	74.255	1	85.2117	0.00836662	85.212	1	74.184	0.0139885	74.184
map04138 Autophagy - yeast	0.890741	18	0.79	A0A3F3RWH0	318	K	Actin-related protein 2	ATCC64974_101430	ELK(1)QLWLTR	2	0.57636	4	3	1	133.442	0.000203245	133.44	1	110.382	0.000993303	110.38	1	113.926	0.000803776	113.93
map04138 Autophagy - yeast	0.890741	18	0.79	A0A117DUH2	109	K	Ras-like protein	ABL_00113	VK(0.948)DK(0.052)DYFPIIVVGNK	3	0.23848	3	3	0.778144	5.44988	0.0142116	55.755	0.947744	12.5856	0.0152308	54.281	0.900686	9.57563	0.016	53.168
map04138 Autophagy - yeast	0.890741	18	0.79	A0A117DUH2	153	K	Ras-like protein	ABL_00113	FIETSAK(1)SR	2	-2.8969	4	3	1	83.8618	0.00507002	83.862	1	65.7195	0.0200296	65.719	1	76.2278	0.0067725	76.228
map04138 Autophagy - yeast	0.890741	18	0.79	A0A505HT36	128	K	Protein kinase domain family protein	CAN33_003330	ELDETK(1)IVLHK	3	-0.13321	7	3	1	81.0165	0.000389532	91.549	1	88.5961	0.000517368	88.596	1	91.5493	0.000389532	91.549
map04138 Autophagy - yeast	0.890741	18	0.79	A0A254TQ17	90	K	Ubiquitin-like modifier-activating enzyme ATG7	ATCC64974_50860	NVNTLEEYSNIDK(1)AHILQQSAK	3	-0.033389	3	3	1	197.679	1.21e-30	197.68	1	103.022	1.26e-06	103.02	1	134.657	1.95e-10	134.66
map04138 Autophagy - yeast	0.890741	18	0.79	A0A254TSH8	173	K	DLH domain-containing protein	ATCC64974_58780	HLRPGQIDAGYTAHPSFVESEELK(1)AIK	4	0.34495	3	3	1	200.524	3.21e-32	200.52	1	245.199	7.64e-54	245.2	1	247.69	6.74e-54	247.69
map04138 Autophagy - yeast	0.890741	18	0.79	A0A254TSH8	21	K	DLH domain-containing protein	ATCC64974_58780	HEGEAK(1)GSFSQLNDFEIYTSSPADK	3	-0.51665	6	3	1	210.318	4.88e-32	210.32	1	257.101	1.15e-53	257.1	1	282.05	9.45e-67	282.05
map04138 Autophagy - yeast	0.890741	18	0.79	A0A100ICI1	35	K	Autophagy-related protein	ABL_02753	IPVICEK(1)VEK	2	-1.1824	3	3	1	45.661	0.057815	45.661	1	70.3208	0.0111299	70.321	1	68.7856	0.0131586	68.786
map04138 Autophagy - yeast	0.890741	18	0.79	A0A100ICI1	46	K	Autophagy-related protein	ABL_02753	SDIATIDK(1)K	2	0.43972	6	3	1	96.665	0.00302325	96.665	1	74.8411	0.0109491	74.841	1	77.6625	0.00880824	77.662
map04138 Autophagy - yeast	0.890741	18	0.79	Q9P8J8	576	K	NsfA	nsfA	VFDDAYK(1)SR	2	0.50978	3	3	1	73.8853	0.0092792	73.885	1	55.3526	0.0336776	55.353	1	66.0557	0.0195869	66.056
map04138 Autophagy - yeast	0.890741	18	0.79	A0A3F3RF01	166	K	N-acetyltransferase domain-containing protein	ATCC64974_43160	VLEK(1)SGLEFR	2	0.72783	5	3	1	104.824	0.000536121	104.82	1	104.824	0.000536121	104.82	1	108.697	0.000440463	108.7
map04138 Autophagy - yeast	0.890741	18	0.79	A0A3F3RJ71	159	K	Ubiquitin carboxyl-terminal hydrolase family protein	ATCC64974_60260	AAEWFDGDNAEALANK(1)HYLK	3	0.18174	3	3	1	69.7472	0.00199402	69.747	1	98.1752	2.19e-05	98.175	1	76.3005	0.000329749	76.301
map04138 Autophagy - yeast	0.890741	18	0.79	A0A3F3RJ71	273	K	Ubiquitin carboxyl-terminal hydrolase family protein	ATCC64974_60260	WK(1)TTLLLR	2	0.60606	6	3	1	136.797	0.00054717	136.8	1	111.947	0.00190242	111.95	1	124.983	0.000811679	124.98
map04138 Autophagy - yeast	0.890741	18	0.79	A0A3F3RJ71	135	K	Ubiquitin carboxyl-terminal hydrolase family protein	ATCC64974_60260	AATQQQHLAEVYEVELGDTK(1)K	3	-2.375	3	3	1	112.362	1.04e-06	112.36	1	105.065	1.73e-06	105.06	1	134.871	3.03e-10	134.87
map04138 Autophagy - yeast	0.890741	18	0.79	A0A3F3S0G7	32	K	Uncharacterized protein	ATCC64974_110120	K(1)FSASYK	2	0.5854	3	3	1	77.9225	0.0344252	77.923	1	90.3698	0.02134	90.37	1	64.5671	0.0628936	64.567
map04138 Autophagy - yeast	0.890741	18	0.79	A0A3F3S0G7	31	K	Uncharacterized protein	ATCC64974_110120	TSLMNQYVNK(1)K	2	-0.14358	5	3	1	182.284	3.5e-11	182.28	1	182.638	3.4e-11	182.64	1	148.321	1.07e-07	148.32
map04138 Autophagy - yeast	0.890741	18	0.79	A0A505IBT6	99	K	Uncharacterized protein	CAN33_008095	FYAVK(1)VLK	2	-1.5671	3	3	1	87.3226	0.007583	87.323	1	69.1978	0.0208661	69.198	1	77.2825	0.0113101	77.282
map04138 Autophagy - yeast	0.890741	18	0.79	A0A505IBT6	64	K	Uncharacterized protein	CAN33_008095	GK(1)YSLDDFSLQR	2	0.82377	3	3	1	114.721	1.79e-05	114.72	1	104.244	3.59e-05	104.24	1	108.716	2.82e-05	108.72
map04138 Autophagy - yeast	0.890741	18	0.79	A0A3F3RI40	219	K	S1 motif domain-containing protein	ATCC64974_54930	TAEANNTPETQIK(1)VK	2	-0.17539	3	3	1	227.469	8.29e-29	227.47	1	227.469	8.29e-29	227.47	1	204.281	1.9e-22	204.28
map04138 Autophagy - yeast	0.890741	18	0.79	A0A3F3RI40	61	K	S1 motif domain-containing protein	ATCC64974_54930	SIQK(1)LIR	2	-0.49185	3	3	1	113.499	0.00545868	113.5	1	109.012	0.00645837	109.01	1	108.461	0.00658127	108.46
map04138 Autophagy - yeast	0.890741	18	0.79	A0A3F3RI40	183	K	S1 motif domain-containing protein	ATCC64974_54930	LTPHPTK(1)VR	3	-0.093461	3	3	1	54.1907	0.0167057	54.191	1	72.0416	0.0045962	72.042	1	89.8858	0.00204616	89.886
map04138 Autophagy - yeast	0.890741	18	0.79	A0A3F3RI40	256	K	S1 motif domain-containing protein	ATCC64974_54930	IK(1)ESGGGCIVK	2	0.8353	3	3	1	81.6249	0.00172633	81.625	1	64.6401	0.0170688	64.64	1	66.2667	0.0148919	66.267
map04138 Autophagy - yeast	0.890741	18	0.79	A0A3F3RI40	80	K	S1 motif domain-containing protein	ATCC64974_54930	VDK(0.001)EK(0.999)GYIDLSK	3	0.57097	3	3	0.999005	30.0172	0.00092294	76.01	0.8525	7.61901	0.0172597	52.966	0.988551	19.3624	0.0070843	67.136
map04138 Autophagy - yeast	0.890741	18	0.79	A0A3F3RI40	285	K	S1 motif domain-containing protein	ATCC64974_54930	AVTEHDDAALQELMEK(1)R	3	0.029818	5	3	1	67.9024	0.00406091	67.902	1	72.5834	0.00191703	72.583	1	65.1047	0.00534219	65.105
map04138 Autophagy - yeast	0.890741	18	0.79	A0A254TU90	69	K	DLH domain-containing protein	ATCC64974_79440	ILADHYADK(1)GGYK	3	-0.61906	8	3	1	74.9873	0.000919005	74.987	1	66.0043	0.0059141	66.004	1	41.4799	0.000449166	79.089
map04138 Autophagy - yeast	0.890741	18	0.79	A0A254TU90	201	K	DLH domain-containing protein	ATCC64974_79440	IPGDIEK(1)IK	2	-0.086586	10	3	1	76.2278	0.00181542	99.815	1	88.4955	0.00403663	88.495	1	88.4955	0.00403663	88.495
map04138 Autophagy - yeast	0.890741	18	0.79	A0A254TU90	255	K	DLH domain-containing protein	ATCC64974_79440	ADVMVK(1)DVR	2	-2.2978	5	3	1	67.2066	0.0033556	91.549	1	79.2014	0.00610934	79.201	1	92.5385	0.00313499	92.538
map04138 Autophagy - yeast	0.890741	18	0.79	Q5DR90	24	K	Mitogen-activated protein kinase (Fragment)	---	EIK(1)LLQHFR	3	0.18948	3	3	1	48.091	0.0551056	48.091	1	66.6919	0.00889648	66.692	1	56.2581	0.0154142	56.258
map04138 Autophagy - yeast	0.890741	18	0.79	Q5DR90	12	K	Mitogen-activated protein kinase (Fragment)	---	VTNVFSK(1)K	2	0.1194	3	3	1	78.5162	0.014814	78.516	1	69.3749	0.0281504	69.375	1	90.7612	0.00701513	90.761
map04138 Autophagy - yeast	0.890741	18	0.79	Q00070	166	K	Pepsinogen	pepE	IGDLK(1)VK	2	0.038832	3	3	1	60.7599	0.05262	60.76	1	60.7599	0.05262	60.76	1	60.7599	0.05262	60.76
map04138 Autophagy - yeast	0.890741	18	0.79	Q00070	254	K	Pepsinogen	pepE	DHYTGELIK(1)IPLR	3	-0.032082	14	3	1	40.9413	1.66e-14	188.96	1	147.259	4.47e-36	275.63	1	108.564	9.86e-24	235.31
map04138 Autophagy - yeast	0.890741	18	0.79	Q00070	245	K	Pepsinogen	pepE	EGDESVATFGGVDK(1)DHYTGELIK	3	-0.1781	8	3	1	181.853	9.44e-23	181.85	1	183.092	8.54e-23	183.09	1	173.429	1.55e-22	173.43
map04138 Autophagy - yeast	0.890741	18	0.79	Q00070	323	K	Pepsinogen	pepE	KGWTGQYTVDCDK(1)R	3	-0.68361	12	3	1	219.892	4.19e-23	219.89	1	110.423	5.74e-14	187.74	1	111.104	9.63e-14	182.89
map04138 Autophagy - yeast	0.890741	18	0.79	Q00070	311	K	Pepsinogen	pepE	K(1)GWTGQYTVDCDKR	3	0.16936	10	3	1	174.094	9.07e-19	212.55	1	149.326	4.35e-11	151.8	1	149.579	2.91e-18	198.81
map00450 Selenocompound metabolism	0.141215	5	1.78	A0A254TUF4	295	K	Uncharacterized protein	ATCC64974_80210	ALSTPSTAAGSDEQIVQSVVK(1)K	3	1.3185	3	3	1	115.419	5.18e-07	115.42	1	123.578	3.87e-10	123.58	1	87.2083	0.000101833	87.208
map00450 Selenocompound metabolism	0.141215	5	1.78	A0A254U220	237	K	Ubiquitin carboxyl-terminal hydrolase family protein	ATCC64974_77790	PAYEK(1)LGALGAQAPR	3	0.17629	15	3	1	134.14	4.77e-11	145.52	1	120.368	3.04e-10	136.33	1	134.043	3.68e-10	134.04
map00450 Selenocompound metabolism	0.141215	5	1.78	A0A254U220	131	K	Ubiquitin carboxyl-terminal hydrolase family protein	ATCC64974_77790	WFDSNYHYVK(1)PTLQDNQTFK	3	0.027723	14	3	1	168.995	3.81e-16	168.99	1	106.863	5.33e-22	175.01	1	99.4067	5.38e-22	174.82
map00450 Selenocompound metabolism	0.141215	5	1.78	A0A254U220	309	K	Ubiquitin carboxyl-terminal hydrolase family protein	ATCC64974_77790	NIWK(1)TNLK	2	0.18377	7	3	1	69.5982	0.0023456	94.85	1	71.692	0.00214599	96.948	1	124.08	0.000831901	124.08
map00450 Selenocompound metabolism	0.141215	5	1.78	A0A254U220	552	K	Ubiquitin carboxyl-terminal hydrolase family protein	ATCC64974_77790	PAPMTVK(1)ESK	2	-0.30405	13	3	1	79.2014	0.00352883	79.201	1	58.5114	0.0212195	59.265	1	86.3444	0.00252376	86.344
map00450 Selenocompound metabolism	0.141215	5	1.78	A0A254U220	480	K	Ubiquitin carboxyl-terminal hydrolase family protein	ATCC64974_77790	FIEK(1)EIEEVVK	2	0.014081	8	3	1	152.672	6.32e-08	152.67	1	164.038	2.42e-08	164.04	1	167.199	1.33e-08	167.2
map00450 Selenocompound metabolism	0.141215	5	1.78	A0A254U220	48	K	Ubiquitin carboxyl-terminal hydrolase family protein	ATCC64974_77790	LEHWK(1)LQK	3	0.030734	9	3	1	109.714	0.0010004	109.71	1	110.408	0.000970045	110.41	1	111.947	0.000902689	111.95
map00450 Selenocompound metabolism	0.141215	5	1.78	A0A254U220	723	K	Ubiquitin carboxyl-terminal hydrolase family protein	ATCC64974_77790	VPSEQEIK(1)DR	2	0.17551	5	3	1	145.226	7.71e-06	145.23	1	156.013	8.34e-07	156.01	1	144.103	1.13e-05	144.1
map00450 Selenocompound metabolism	0.141215	5	1.78	A0A254U220	106	K	Ubiquitin carboxyl-terminal hydrolase family protein	ATCC64974_77790	GLQK(0.007)PAK(0.993)DGQAAIDVPSLEMVK	3	-0.47643	6	3	0.99292	21.4685	3.86e-10	126.97	0.934013	11.5089	1.27e-06	106.63	0.953162	13.0857	5.94e-07	115.54
map00450 Selenocompound metabolism	0.141215	5	1.78	A0A254U220	318	K	Ubiquitin carboxyl-terminal hydrolase family protein	ATCC64974_77790	AAIEK(1)VELAIQK	2	-1.2678	9	3	1	152.467	2.59e-08	152.47	1	141.128	7.79e-07	141.13	1	130.099	2.13e-06	130.1
map00450 Selenocompound metabolism	0.141215	5	1.78	A0A254U220	637	K	Ubiquitin carboxyl-terminal hydrolase family protein	ATCC64974_77790	EREEYLK(1)WAVR	3	-0.093192	10	3	1	76.3317	0.000708173	115.71	1	72.8166	0.0012532	105.52	1	90.3062	0.000542903	117.89
map00450 Selenocompound metabolism	0.141215	5	1.78	A0A254U220	325	K	Ubiquitin carboxyl-terminal hydrolase family protein	ATCC64974_77790	VELAIQK(1)LGK	2	0.46297	9	3	1	119.68	0.000169176	119.68	1	115.781	0.000265481	115.78	1	152.973	9.92e-07	152.97
map00450 Selenocompound metabolism	0.141215	5	1.78	A0A254U220	29	K	Ubiquitin carboxyl-terminal hydrolase family protein	ATCC64974_77790	ATEAYWGDK(1)ISR	2	0.0085766	9	3	1	166.04	7.03e-09	166.04	1	142.83	5.71e-07	142.83	1	184.343	8.71e-12	184.34
map00450 Selenocompound metabolism	0.141215	5	1.78	A0A254U220	350	K	Ubiquitin carboxyl-terminal hydrolase family protein	ATCC64974_77790	VVVATSSSLLHVPHTLESEK(1)TLDPEVR	4	-0.51418	9	3	1	174.282	8.04e-24	174.28	1	182.035	5.02e-24	182.03	1	134.685	7.16e-12	134.68
map00450 Selenocompound metabolism	0.141215	5	1.78	A0A254U220	147	K	Ubiquitin carboxyl-terminal hydrolase family protein	ATCC64974_77790	LAEQPK(1)PVVQFLEAK	2	0.64425	4	3	1	90.5608	0.000276745	90.561	1	96.0959	0.000108471	96.096	1	45.8732	0.0560528	45.873
map00450 Selenocompound metabolism	0.141215	5	1.78	A0A254U220	562	K	Ubiquitin carboxyl-terminal hydrolase family protein	ATCC64974_77790	YAVSISK(1)K	2	0.55108	7	3	1	102.514	0.00378451	102.51	1	91.8534	0.00805542	91.853	1	101.431	0.00392086	101.43
map00450 Selenocompound metabolism	0.141215	5	1.78	A0A254U220	466	K	Ubiquitin carboxyl-terminal hydrolase family protein	ATCC64974_77790	FTK(1)GEITAQEYEK	2	-0.012248	6	3	1	174.948	1.17e-13	174.95	1	185.947	5.26e-14	185.95	1	180.948	8.19e-14	180.95
map00450 Selenocompound metabolism	0.141215	5	1.78	A0A254U220	85	K	Ubiquitin carboxyl-terminal hydrolase family protein	ATCC64974_77790	YSK(1)YNLHPLDEYFAMGR	3	-1.2243	17	3	1	165.454	1.34e-15	165.45	1	139.884	2.2e-10	139.88	1	104.881	6.74e-07	118.72
map00450 Selenocompound metabolism	0.141215	5	1.78	A0A254U220	476	K	Ubiquitin carboxyl-terminal hydrolase family protein	ATCC64974_77790	GEITAQEYEK(1)FIEK	2	1.1413	9	3	1	213.992	2.3e-19	213.99	1	207.524	5.42e-19	207.52	1	178.666	4.29e-14	178.67
map00450 Selenocompound metabolism	0.141215	5	1.78	A0A254U220	228	K	Ubiquitin carboxyl-terminal hydrolase family protein	ATCC64974_77790	SK(1)AAFKPAYEK	2	0.60273	5	3	1	81.4301	0.000595568	118.76	1	63.3221	0.00173722	105.95	1	114.881	7.97e-07	161.87
map00450 Selenocompound metabolism	0.141215	5	1.78	A0A254U220	690	K	Ubiquitin carboxyl-terminal hydrolase family protein	ATCC64974_77790	SDAK(1)LLK	2	0.16929	6	3	1	89.1423	0.0165781	89.142	1	96.1904	0.0111503	96.19	1	89.2957	0.01646	89.296
map00450 Selenocompound metabolism	0.141215	5	1.78	A0A254U220	40	K	Ubiquitin carboxyl-terminal hydrolase family protein	ATCC64974_77790	ISRDELLAEGK(1)R	3	0.12373	22	3	1	65.0429	0.00143559	109.29	1	63.1805	0.000672413	119.75	1	55.196	0.000145516	143.7
map00450 Selenocompound metabolism	0.141215	5	1.78	A0A254U220	156	K	Ubiquitin carboxyl-terminal hydrolase family protein	ATCC64974_77790	PVVQFLEAK(1)EAGVVTR	3	1.8991	5	3	1	90.7058	0.000143306	90.706	1	80.0486	1.31e-06	106.02	1	65.1694	9.48e-05	89.721
map00450 Selenocompound metabolism	0.141215	5	1.78	A0A254U220	313	K	Ubiquitin carboxyl-terminal hydrolase family protein	ATCC64974_77790	TNLK(1)AAIEK	2	-0.61141	5	3	1	125.656	0.000276571	125.66	1	84.687	0.00488598	84.687	1	112.041	0.000904565	112.04
map00450 Selenocompound metabolism	0.141215	5	1.78	A0A254U220	20	K	Ubiquitin carboxyl-terminal hydrolase family protein	ATCC64974_77790	K(1)ATEAYWGDK	2	-0.09999	6	3	1	115.574	0.000369399	115.57	1	135.987	5.09e-05	135.99	1	121.287	0.00017676	121.29
map00450 Selenocompound metabolism	0.141215	5	1.78	A0A254U220	408	K	Ubiquitin carboxyl-terminal hydrolase family protein	ATCC64974_77790	TNDPK(1)VK	2	0.89993	9	3	1	125.584	0.00313899	125.58	1	113.504	0.00545763	113.5	1	82.2405	0.0218931	82.241
map00450 Selenocompound metabolism	0.141215	5	1.78	A0A254U220	103	K	Ubiquitin carboxyl-terminal hydrolase family protein	ATCC64974_77790	GLQK(1)PAK	2	0.59392	8	3	1	60.7988	0.052553	60.799	1	70.9125	0.00013613	85.062	1	60.7879	0.0525719	60.788
map00450 Selenocompound metabolism	0.141215	5	1.78	A0A254U220	232	K	Ubiquitin carboxyl-terminal hydrolase family protein	ATCC64974_77790	AAFK(1)PAYEK	2	0.25712	5	3	1	61.5934	0.0254616	61.593	1	61.7646	0.0252363	61.765	1	67.704	0.0174169	67.704
map00450 Selenocompound metabolism	0.141215	5	1.78	A0A117DZN4	237	K	Methionyl-tRNA synthetase	ABL_04074	VITESWLK(1)EGLK	2	3.0066	3	3	1	110.306	2.55e-05	110.31	1	96.0675	0.000272085	96.067	1	101.888	3.99e-05	101.89
map00450 Selenocompound metabolism	0.141215	5	1.78	A0A117DZN4	121	K	Methionyl-tRNA synthetase	ABL_04074	TPTQQHTEISQAIFK(1)K	3	1.9606	4	3	1	149.004	1.04e-14	149	1	174.872	3.27e-18	174.87	1	166.92	1.96e-15	166.92
map00450 Selenocompound metabolism	0.141215	5	1.78	A0A254U1W0	382	K	Lyase family protein	ATCC64974_910	MSHASIDEK(1)TR	3	-0.63699	5	3	1	69.7206	0.00641281	69.721	1	65.6946	4.27e-05	100.04	1	74.5299	0.000578481	87.184
map00450 Selenocompound metabolism	0.141215	5	1.78	A0A254UGB1	302	K	Sulfate adenylyltransferase	MET3	NSK(1)GEEFYGPYDAQHAVEK	3	-0.025292	3	3	1	118.541	5.84e-07	118.54	1	133.159	4.14e-10	133.16	1	102.433	2.52e-06	102.43
map00450 Selenocompound metabolism	0.141215	5	1.78	A0A254UGB1	165	K	Sulfate adenylyltransferase	MET3	IEAVNK(1)LNHYDYVALR	3	0.11208	3	3	1	115.801	7.57e-07	115.8	1	86.4882	0.000224279	86.488	1	120.766	2.62e-07	120.77
map00450 Selenocompound metabolism	0.141215	5	1.78	A0A254UGB1	132	K	Sulfate adenylyltransferase	MET3	EAK(1)LVFGGDPEHPAIK	3	0.74426	3	3	1	68.4105	0.00403836	68.41	1	78.0783	0.000367221	78.078	1	69.979	0.00325713	69.979
map00450 Selenocompound metabolism	0.141215	5	1.78	A0A254UGB1	187	K	Sulfate adenylyltransferase	MET3	VHFDK(1)LGWSR	3	-0.42811	5	3	1	62.1662	0.0103943	62.166	1	50.1945	0.00199234	75.566	1	56.4044	0.0140072	56.404
map00450 Selenocompound metabolism	0.141215	5	1.78	A0A254UGB1	96	K	Sulfate adenylyltransferase	MET3	TISELK(1)LQAGSR	2	0.35004	6	3	1	143.309	5.12e-07	143.31	1	143.309	5.12e-07	143.31	1	137.947	1.17e-06	137.95
map00261 Monobactam biosynthesis	0.614312	1	1.11	A0A254UGB1	302	K	Sulfate adenylyltransferase	MET3	NSK(1)GEEFYGPYDAQHAVEK	3	-0.025292	3	3	1	118.541	5.84e-07	118.54	1	133.159	4.14e-10	133.16	1	102.433	2.52e-06	102.43
map00261 Monobactam biosynthesis	0.614312	1	1.11	A0A254UGB1	165	K	Sulfate adenylyltransferase	MET3	IEAVNK(1)LNHYDYVALR	3	0.11208	3	3	1	115.801	7.57e-07	115.8	1	86.4882	0.000224279	86.488	1	120.766	2.62e-07	120.77
map00261 Monobactam biosynthesis	0.614312	1	1.11	A0A254UGB1	132	K	Sulfate adenylyltransferase	MET3	EAK(1)LVFGGDPEHPAIK	3	0.74426	3	3	1	68.4105	0.00403836	68.41	1	78.0783	0.000367221	78.078	1	69.979	0.00325713	69.979
map00261 Monobactam biosynthesis	0.614312	1	1.11	A0A254UGB1	187	K	Sulfate adenylyltransferase	MET3	VHFDK(1)LGWSR	3	-0.42811	5	3	1	62.1662	0.0103943	62.166	1	50.1945	0.00199234	75.566	1	56.4044	0.0140072	56.404
map00261 Monobactam biosynthesis	0.614312	1	1.11	A0A254UGB1	96	K	Sulfate adenylyltransferase	MET3	TISELK(1)LQAGSR	2	0.35004	6	3	1	143.309	5.12e-07	143.31	1	143.309	5.12e-07	143.31	1	137.947	1.17e-06	137.95
map04111 Cell cycle - yeast	0.9988	12	0.5	A0A3F3RPU9	912	K	Uncharacterized protein	ATCC64974_76580	ASMSIK(1)ESAR	2	0.37781	3	3	1	96.2294	0.00113286	96.229	1	127.917	6.31e-05	127.92	1	112.129	0.00035568	112.13
map04111 Cell cycle - yeast	0.9988	12	0.5	A0A3F3RD08	75	K	VTC domain family protein	ATCC64974_37510	IK(1)SAEIAR	2	-0.75281	3	3	1	96.9477	0.00400992	96.948	1	86.6702	0.00782517	86.67	1	81.9717	0.00956939	81.972
map04111 Cell cycle - yeast	0.9988	12	0.5	A0A3F3RD08	193	K	VTC domain family protein	ATCC64974_37510	LSK(1)LYDLVR	2	-1.0482	3	3	1	83.8618	0.00507002	83.862	1	88.0565	0.00413455	88.056	1	105.975	0.0012289	105.98
map04111 Cell cycle - yeast	0.9988	12	0.5	A0A3F3RLM1	86	K	Eukaryotic translation initiation factor 6	ATCC64974_65510	K(1)TTDIDEWDQK	2	-1.7963	3	3	1	190.784	1.15e-11	190.78	1	152.467	8.72e-08	152.47	1	115.574	4.77e-05	115.57
map04111 Cell cycle - yeast	0.9988	12	0.5	A0A100IQ13	297	K	Mitogen-activated protein kinase	ABL_07916	LLAFNPAK(1)R	2	1.5184	6	3	1	115.494	0.000982799	115.49	1	86.3318	0.00616901	86.332	1	82.4258	0.00735814	82.426
map04111 Cell cycle - yeast	0.9988	12	0.5	A0A505HW48	59	K	"Zinc finger, C2H2 type family protein"	CAN33_0011800	MK(1)QDYEAEIR	2	1.0158	3	3	1	96.2294	0.00113286	96.229	1	90.9131	0.00188091	90.913	1	80.2447	0.00338203	80.245
map04111 Cell cycle - yeast	0.9988	12	0.5	A0A505HW48	474	K	"Zinc finger, C2H2 type family protein"	CAN33_0011800	DLVSGSLDK(1)TIK	2	1.2583	6	3	1	113.24	2.04e-05	113.24	1	109.159	2.74e-05	109.16	1	104.244	3.59e-05	104.24
map04111 Cell cycle - yeast	0.9988	12	0.5	A0A505HW48	337	K	"Zinc finger, C2H2 type family protein"	CAN33_0011800	SVCFSPDGK(1)YLATGAEDK	2	-0.68254	7	3	1	124.976	3.55e-11	146.67	1	136.425	3.6e-15	160.76	1	169.578	9.31e-22	175.33
map04111 Cell cycle - yeast	0.9988	12	0.5	A0A505HW48	452	K	"Zinc finger, C2H2 type family protein"	CAN33_0011800	LESPDGHK(1)DSVYSVAFAPNGR	3	0.22299	8	3	1	97.2709	2.24e-07	121.21	1	110.603	7.68e-08	122.64	1	117.372	1.98e-15	157.85
map04111 Cell cycle - yeast	0.9988	12	0.5	A0A505HW48	494	K	"Zinc finger, C2H2 type family protein"	CAN33_0011800	GAYPGSGVK(1)GGK	2	0.47069	3	3	1	49.4481	0.0408864	49.448	1	48.5679	0.044472	48.568	1	57.1747	0.0245026	57.175
map04111 Cell cycle - yeast	0.9988	12	0.5	A0A505HW48	248	K	"Zinc finger, C2H2 type family protein"	CAN33_0011800	DRPGNMLANWNPDDLPASQK(1)R	3	1.5449	3	3	1	106.354	1.87e-06	106.35	1	103.311	2.21e-06	103.31	1	113.359	1.1e-06	113.36
map04111 Cell cycle - yeast	0.9988	12	0.5	A0A505HW48	346	K	"Zinc finger, C2H2 type family protein"	CAN33_0011800	YLATGAEDK(1)QIR	2	0.18547	6	3	1	135.083	1.52e-06	135.08	1	159.99	1.55e-08	159.99	1	158.3	1.78e-08	158.3
map04111 Cell cycle - yeast	0.9988	12	0.5	A0A505HW48	388	K	"Zinc finger, C2H2 type family protein"	CAN33_0011800	YIASGSGDK(1)TVR	2	0.18836	8	3	1	118.866	1.07e-05	118.87	1	113.24	2.04e-05	113.24	1	138.236	1.13e-06	138.24
map04111 Cell cycle - yeast	0.9988	12	0.5	A0A505I312	22	K	MADS-box domain-containing protein	CAN33_0021015	FIQDK(1)SR	2	0.90474	7	3	1	77.9225	0.0252184	77.923	1	69.1978	0.0381107	69.198	1	100.188	0.00842452	100.19
map04111 Cell cycle - yeast	0.9988	12	0.5	A0A254TQR5	527	K	Structural maintenance of chromosomes protein	ATCC64974_53260	LLEADDGK(1)K	2	-1.3599	4	3	1	55.4614	0.0566497	55.461	1	53.7511	0.0488509	53.751	1	51.2762	0.0548901	51.276
map04111 Cell cycle - yeast	0.9988	12	0.5	A0A254U1U5	551	K	DNA helicase	ATCC64974_9370	YTEK(1)TAHR	2	-0.049609	3	3	1	47.0817	0.0424434	47.082	1	57.1775	0.0269275	57.177	1	47.0817	0.0424434	47.082
map04111 Cell cycle - yeast	0.9988	12	0.5	A0A254TL64	137	K	Uncharacterized protein	ATCC64974_109210	LSK(1)ADWFTSK	2	0.44952	3	3	1	98.8983	0.000757329	98.898	1	101.393	0.000620852	101.39	1	108.348	0.000449071	108.35
map04111 Cell cycle - yeast	0.9988	12	0.5	A0A254TL64	274	K	Uncharacterized protein	ATCC64974_109210	IAK(1)AVHEEVVTR	3	-0.22249	5	3	1	125.818	1.26e-06	125.82	1	117.2	6.45e-06	117.2	1	116.713	6.85e-06	116.71
map04111 Cell cycle - yeast	0.9988	12	0.5	A0A254TL64	563	K	Uncharacterized protein	ATCC64974_109210	RLPTEGTLTDLEK(1)AGK	3	0.16418	6	3	1	48.2881	1.76e-22	205.28	1	218.789	1.3e-28	218.79	1	130.007	6.1e-10	134.81
map04111 Cell cycle - yeast	0.9988	12	0.5	A0A254TL64	257	K	Uncharacterized protein	ATCC64974_109210	NLFEDK(1)SWR	2	-1.2196	7	3	1	98.0483	0.00190623	98.048	1	107.205	0.00116312	107.21	1	101.974	0.00144282	101.97
map04111 Cell cycle - yeast	0.9988	12	0.5	A0A254TL64	107	K	Uncharacterized protein	ATCC64974_109210	EK(1)AVESLNK	2	-0.36015	5	3	1	93.4483	0.00293208	93.448	1	123.863	0.000293455	123.86	1	79.1602	0.00611854	79.16
map04111 Cell cycle - yeast	0.9988	12	0.5	A0A254TNC0	317	K	"Kinetochore complex Fta4 of Sim4 subunit, or CENP-50 family protein"	ATCC64974_101840	IK(1)DGLDPLR	2	-0.42409	3	3	1	105.195	0.0012706	105.2	1	58.6296	0.0293635	58.63	1	56.043	0.0327688	56.043
map04111 Cell cycle - yeast	0.9988	12	0.5	A0A505I8R7	444	K	Protein phosphatase PP2A regulatory subunit B	CAN33_0053010	ETDADQIDFNK(1)K	2	-0.24372	9	3	1	242.97	1.15e-23	242.97	1	282.051	2.52e-31	282.05	1	214.045	4.91e-15	214.04
map04111 Cell cycle - yeast	0.9988	12	0.5	A0A254TT70	572	K	Structural maintenance of chromosomes protein	ATCC64974_58590	VLEILQQEK(1)AGR	2	3.2392	3	3	1	178.954	1.31e-11	178.95	1	136.299	1.37e-06	136.3	1	86.7722	0.00185774	86.772
map04111 Cell cycle - yeast	0.9988	12	0.5	A0A254TT70	746	K	Structural maintenance of chromosomes protein	ATCC64974_58590	NDNLDAK(1)R	2	-3.6677	3	3	1	84.6146	0.0117237	84.615	1	91.8667	0.00804865	91.867	1	84.6146	0.0117237	84.615
map00290 Valine, leucine and isoleucine biosynthesis	0.358676	8	1.19	A0A3F3RZ60	447	K	Uncharacterized protein	ATCC64974_108470	ITGK(1)EGLR	2	-0.53372	7	3	1	120.155	0.00114552	120.15	1	83.9477	0.00883583	83.948	1	104.057	0.00263007	104.06
map00290 Valine, leucine and isoleucine biosynthesis	0.358676	8	1.19	A0A3F3RZ60	591	K	Uncharacterized protein	ATCC64974_108470	GVLAK(1)YAR	2	0.047465	5	3	1	76.7741	0.0114988	76.774	1	87.7543	0.00742273	87.754	1	77.2825	0.0113101	77.282
map00290 Valine, leucine and isoleucine biosynthesis	0.358676	8	1.19	A0A3F3RZ60	461	K	Uncharacterized protein	ATCC64974_108470	VFDK(1)EHQLNEALNQGK	3	-0.8967	5	3	1	113.98	9.39e-07	113.98	1	103.668	1.97e-06	103.67	1	110.123	1.32e-06	110.12
map00290 Valine, leucine and isoleucine biosynthesis	0.358676	8	1.19	A0A3F3RZ60	443	K	Uncharacterized protein	ATCC64974_108470	GNLAPGGAVAK(1)ITGK	2	-1.2414	3	3	1	68.4805	0.00931792	68.481	1	76.8199	0.000694491	76.82	1	56.3391	0.0237634	56.339
map00290 Valine, leucine and isoleucine biosynthesis	0.358676	8	1.19	A0A3F3RZ60	226	K	Uncharacterized protein	ATCC64974_108470	TK(1)DEIMDDLER	2	0.51651	6	3	1	122.392	1.08e-05	122.39	1	83.1372	0.00158836	83.137	1	101.388	8.51e-05	101.39
map00290 Valine, leucine and isoleucine biosynthesis	0.358676	8	1.19	A0A254TTV8	235	K	5-methyltetrahydropteroyltriglutamate--homocysteine S-methyltransferase	ATCC64974_77650	HK(1)HEHLDAITR	4	-0.49861	5	3	1	53.9473	0.00371847	71.176	1	60.1571	0.0103078	60.157	1	100.931	3.88e-05	100.93
map00290 Valine, leucine and isoleucine biosynthesis	0.358676	8	1.19	A0A254U2H3	597	K	FAD binding domain family protein	ATCC64974_2890	GTLGK(1)YAR	2	-1.643	5	3	1	65.2463	0.0263165	65.246	1	82.4525	0.0093909	82.452	1	70.8559	0.018579	70.856
map00290 Valine, leucine and isoleucine biosynthesis	0.358676	8	1.19	A0A254U2H3	444	K	FAD binding domain family protein	ATCC64974_2890	ITGK(1)EGTVFTGK	2	0.057356	6	3	1	115.372	1.67e-05	115.37	1	153.808	2.41e-08	153.81	1	164.129	9.69e-09	164.13
map00290 Valine, leucine and isoleucine biosynthesis	0.358676	8	1.19	A0A505I9E0	379	K	Acetolactate synthase	CAN33_0054010	VTGNISK(1)FAPQAK	2	1.6725	3	3	1	133.04	1.11e-05	133.04	1	161.205	8.51e-11	161.21	1	134.435	1.16e-08	134.43
map00290 Valine, leucine and isoleucine biosynthesis	0.358676	8	1.19	A0A3F3RJK1	87	K	3-isopropylmalate dehydratase	ATCC64974_61530	NVDEFIK(1)ENDSR	2	-0.59948	4	3	1	107.994	2.94e-05	107.99	1	139.276	1.01e-06	139.28	1	76.7593	0.0015392	76.759
map00290 Valine, leucine and isoleucine biosynthesis	0.358676	8	1.19	A0A3F3R5D9	367	K	"Ketol-acid reductoisomerase, mitochondrial"	ATCC64974_9820	SLEYNSQK(1)DYR	2	-1.24	7	3	1	174.421	4.15e-11	174.42	1	148.28	7.83e-08	148.28	1	140.244	2.18e-06	140.24
map00290 Valine, leucine and isoleucine biosynthesis	0.358676	8	1.19	A0A3F3R5D9	170	K	"Ketol-acid reductoisomerase, mitochondrial"	ATCC64974_9820	GK(1)TLYFSHGFSPVFK	3	0.10997	5	3	1	80.3867	0.000278079	80.387	1	93.4242	9e-05	93.424	1	96.6729	4.31e-05	96.673
map00290 Valine, leucine and isoleucine biosynthesis	0.358676	8	1.19	A0A3F3R5D9	375	K	"Ketol-acid reductoisomerase, mitochondrial"	ATCC64974_9820	YEK(1)EMQDIR	2	-1.1162	11	3	1	57.785	7.2e-05	147.75	1	48.9809	5.85e-05	152.97	1	40.7274	4.95e-05	156.48
map00290 Valine, leucine and isoleucine biosynthesis	0.358676	8	1.19	A0A3F3R5D9	141	K	"Ketol-acid reductoisomerase, mitochondrial"	ATCC64974_9820	NLFDVTEAVK(1)K	2	-0.16502	8	3	1	136.957	4.33e-06	136.96	1	125.97	8.85e-06	125.97	1	124.423	9.48e-06	124.42
map00290 Valine, leucine and isoleucine biosynthesis	0.358676	8	1.19	A0A3F3R5D9	114	K	"Ketol-acid reductoisomerase, mitochondrial"	ATCC64974_9820	K(1)DGASWK	2	0.42012	6	3	1	75.825	2.76e-06	105.9	1	71.692	8.19e-05	96.143	1	74.3009	0.0400455	74.301
map00290 Valine, leucine and isoleucine biosynthesis	0.358676	8	1.19	A0A3F3R5D9	62	K	"Ketol-acid reductoisomerase, mitochondrial"	ATCC64974_9820	TITFADDK(1)ETVYER	2	-0.22278	6	3	1	204.347	6.95e-19	204.35	1	181.707	3.49e-14	181.71	1	183.064	3.13e-14	183.06
map00290 Valine, leucine and isoleucine biosynthesis	0.358676	8	1.19	A0A254UL66	123	K	Ankyrin repeats (3 copies) family protein	ATCC64974_27620	HHLELAK(1)R	3	-0.072675	8	3	1	116.884	0.000721868	116.88	1	111.816	0.000955013	111.82	1	113.889	0.000859643	113.89
map00290 Valine, leucine and isoleucine biosynthesis	0.358676	8	1.19	A0A254UL66	50	K	Ankyrin repeats (3 copies) family protein	ATCC64974_27620	ALASMK(1)SSSSSTPK	2	-0.91691	5	3	1	148.406	8.8e-11	148.41	1	55.8154	3.52e-09	139.3	1	70.2596	8.14e-11	150.11
map00290 Valine, leucine and isoleucine biosynthesis	0.358676	8	1.19	A0A254UL66	594	K	Ankyrin repeats (3 copies) family protein	ATCC64974_27620	VDILVPADELK(1)K	2	-0.23547	6	3	1	60.1571	0.00916178	63.185	1	49.3562	0.00216264	76.073	1	54.0069	0.013448	69.03
map00290 Valine, leucine and isoleucine biosynthesis	0.358676	8	1.19	A0A254UL66	44	K	Ankyrin repeats (3 copies) family protein	ATCC64974_27620	TIELEK(1)ALASMK	2	0.54914	3	3	1	158.011	1.82e-08	158.01	1	126.344	2.59e-06	126.34	1	179.666	1.26e-11	179.67
map00290 Valine, leucine and isoleucine biosynthesis	0.358676	8	1.19	A0A124BW99	343	K	3-isopropylmalate dehydrogenase	ABL_02721	AVLDK(1)GIR	2	-0.48334	5	3	1	106.356	0.00241802	106.36	1	106.356	0.00241802	106.36	1	87.6964	0.00744421	87.696
map00660 C5-Branched dibasic acid metabolism	0.515102	3	1.11	A0A254TTV8	235	K	5-methyltetrahydropteroyltriglutamate--homocysteine S-methyltransferase	ATCC64974_77650	HK(1)HEHLDAITR	4	-0.49861	5	3	1	53.9473	0.00371847	71.176	1	60.1571	0.0103078	60.157	1	100.931	3.88e-05	100.93
map00660 C5-Branched dibasic acid metabolism	0.515102	3	1.11	A0A124BW99	343	K	3-isopropylmalate dehydrogenase	ABL_02721	AVLDK(1)GIR	2	-0.48334	5	3	1	106.356	0.00241802	106.36	1	106.356	0.00241802	106.36	1	87.6964	0.00744421	87.696
map00660 C5-Branched dibasic acid metabolism	0.515102	3	1.11	A0A505I9E0	379	K	Acetolactate synthase	CAN33_0054010	VTGNISK(1)FAPQAK	2	1.6725	3	3	1	133.04	1.11e-05	133.04	1	161.205	8.51e-11	161.21	1	134.435	1.16e-08	134.43
map00250 Alanine, aspartate and glutamate metabolism	0.000179287	24	2.16	A0A124BXH6	954	K	Delta-1-pyrroline-5-carboxylate dehydrogenase PrnC	ABL_05084	IVGETGGK(1)NFHLVHK	3	0.32034	5	3	1	117.704	4.14e-07	117.7	1	103.761	1.43e-06	103.76	1	136.243	3.07e-10	136.24
map00250 Alanine, aspartate and glutamate metabolism	0.000179287	24	2.16	A0A124BXH6	691	K	Delta-1-pyrroline-5-carboxylate dehydrogenase PrnC	ABL_05084	TK(1)QSGPLNVPLVIAGK	2	-0.46667	3	3	1	166.904	3.95e-15	166.9	1	191.961	9.66e-19	191.96	1	176.251	6.1e-18	176.25
map00250 Alanine, aspartate and glutamate metabolism	0.000179287	24	2.16	A0A124BXH6	961	K	Delta-1-pyrroline-5-carboxylate dehydrogenase PrnC	ABL_05084	NFHLVHK(1)SADVR	3	0.74193	3	3	1	98.9421	3.96e-05	98.942	1	80.8149	0.000604054	80.815	1	48.4666	0.0212977	48.467
map00250 Alanine, aspartate and glutamate metabolism	0.000179287	24	2.16	A0A124BXH6	771	K	Delta-1-pyrroline-5-carboxylate dehydrogenase PrnC	ABL_05084	AADLISTK(1)YR	2	0.45498	6	3	1	70.9415	0.0103096	70.942	1	70.9415	0.0103096	70.942	1	88.1337	0.00227199	88.134
map00250 Alanine, aspartate and glutamate metabolism	0.000179287	24	2.16	A0A505HXG0	142	K	Aminotran_1_2 domain-containing protein	CAN33_0029760	DSVAK(1)FIEER	2	0.77289	10	3	1	134.304	0.000224352	134.3	1	174.768	4.26e-08	174.77	1	137.895	3.12e-05	137.89
map00250 Alanine, aspartate and glutamate metabolism	0.000179287	24	2.16	A0A505HXG0	115	K	Aminotran_1_2 domain-containing protein	CAN33_0029760	AK(1)TLLADVQSVGAYSHSQGAPIIR	3	-2.6425	3	3	1	171.294	4.45e-23	171.29	1	174.701	3.8e-23	174.7	1	165.376	8.03e-17	165.38
map00250 Alanine, aspartate and glutamate metabolism	0.000179287	24	2.16	A0A505HXG0	8	K	Aminotran_1_2 domain-containing protein	CAN33_0029760	TVTLTAK(1)R	2	-0.015998	4	3	1	91.8534	0.00805542	91.853	1	93.4285	0.00725719	93.429	1	79.0587	0.0145391	79.059
map00250 Alanine, aspartate and glutamate metabolism	0.000179287	24	2.16	A0A505HXG0	431	K	Aminotran_1_2 domain-containing protein	CAN33_0029760	AVEAAK(1)AENR	2	-0.72962	4	3	1	119.274	0.000179211	119.27	1	150.205	1.14e-06	150.21	1	85.9631	0.00257741	85.963
map00250 Alanine, aspartate and glutamate metabolism	0.000179287	24	2.16	A0A505HXG0	302	K	Aminotran_1_2 domain-containing protein	CAN33_0029760	QLQQEVPGK(1)YDSVELASLHSVSK	3	0.26464	3	3	1	115.868	2.63e-07	115.87	1	168.125	1.48e-16	168.12	1	162.106	4.5e-16	162.11
map00250 Alanine, aspartate and glutamate metabolism	0.000179287	24	2.16	A0A505HXG0	379	K	Aminotran_1_2 domain-containing protein	CAN33_0029760	AVYEK(1)EYNGIR	2	-0.81823	12	3	1	106.4	3.86e-08	159.83	1	137.895	1.63e-06	142.08	1	78.4882	7.78e-06	137.89
map00250 Alanine, aspartate and glutamate metabolism	0.000179287	24	2.16	A0A505HXG0	49	K	Aminotran_1_2 domain-containing protein	CAN33_0029760	VK(1)LAQGDK	2	-1.9958	4	3	1	119.211	0.00123256	119.21	1	117.811	0.00136164	117.81	1	94.8498	0.00478871	94.85
map00250 Alanine, aspartate and glutamate metabolism	0.000179287	24	2.16	A0A505HXG0	229	K	Aminotran_1_2 domain-containing protein	CAN33_0029760	QNLAQAK(1)AAGTDVR	2	-0.46443	7	3	1	201.059	8.53e-19	201.06	1	136.826	4.59e-09	136.83	1	196.334	1.08e-18	196.33
map00250 Alanine, aspartate and glutamate metabolism	0.000179287	24	2.16	A0A254U2Y7	106	K	Cysteine-rich secretory family protein	ATCC64974_18090	LSEIIGK(1)EIGGK	2	2.6114	3	3	1	113.946	1.92e-05	113.95	1	101.388	4.08e-05	101.39	1	97.4631	0.000180495	97.463
map00250 Alanine, aspartate and glutamate metabolism	0.000179287	24	2.16	A0A254U2Y7	111	K	Cysteine-rich secretory family protein	ATCC64974_18090	EIGGK(1)LHTGR	3	0.096403	5	3	1	58.8894	0.012449	58.889	1	72.2004	0.0041025	72.2	1	80.1016	0.00161431	80.102
map00250 Alanine, aspartate and glutamate metabolism	0.000179287	24	2.16	A0A254U480	484	K	Putative integral membrane protein	ATCC64974_69140	TFEESFQK(1)AIR	2	0.78079	3	3	1	123.618	7.19e-06	123.62	1	120.062	1.9e-05	120.06	1	117.447	2.83e-05	117.45
map00250 Alanine, aspartate and glutamate metabolism	0.000179287	24	2.16	A0A254U480	303	K	Putative integral membrane protein	ATCC64974_69140	GWK(1)EVEYEVVR	2	0.40929	3	3	1	84.1687	0.00149426	84.169	1	63.6025	0.0184575	63.602	1	71.888	0.00736857	71.888
map00250 Alanine, aspartate and glutamate metabolism	0.000179287	24	2.16	A0A254U480	749	K	Putative integral membrane protein	ATCC64974_69140	LQETGGAHVLGTDPK(1)DIDR	3	0.19197	3	3	1	106.386	2.05e-06	106.39	1	114.554	1.06e-06	114.55	1	105.958	2.1e-06	105.96
map00250 Alanine, aspartate and glutamate metabolism	0.000179287	24	2.16	A0A254U480	212	K	Putative integral membrane protein	ATCC64974_69140	VLGTSIK(1)TLETSEDR	2	0.26324	3	3	1	201.304	2.28e-22	201.3	1	201.304	2.28e-22	201.3	1	150.051	2.98e-14	150.05
map00250 Alanine, aspartate and glutamate metabolism	0.000179287	24	2.16	A0A254U480	453	K	Putative integral membrane protein	ATCC64974_69140	WDLSK(1)FQHVNR	3	-0.066544	6	3	1	86.0142	0.000629131	86.014	1	96.1135	0.00019196	96.113	1	121.899	5.94e-06	121.9
map00250 Alanine, aspartate and glutamate metabolism	0.000179287	24	2.16	A0A254U480	971	K	Putative integral membrane protein	ATCC64974_69140	DVPEPVDLMSVK(1)R	2	-0.23448	3	3	1	90.7588	0.000563175	90.759	1	74.1329	0.00401067	74.133	1	80.3706	0.00121213	80.371
map00250 Alanine, aspartate and glutamate metabolism	0.000179287	24	2.16	A0A254U480	897	K	Putative integral membrane protein	ATCC64974_69140	EIAEK(1)VAK	2	-0.34259	3	3	1	51.3458	0.0461653	51.346	1	54.7125	0.0408459	54.712	1	51.0593	0.0469398	51.059
map00250 Alanine, aspartate and glutamate metabolism	0.000179287	24	2.16	A0A254U480	541	K	Putative integral membrane protein	ATCC64974_69140	IDK(1)WFLYK	2	1.1974	3	3	1	78.5161	0.0108522	78.516	1	86.6702	0.006699	86.67	1	81.9717	0.00956939	81.972
map00250 Alanine, aspartate and glutamate metabolism	0.000179287	24	2.16	A0A254U1F2	384	K	Adenylosuccinate synthetase	ATCC64974_12280	K(1)YEDLPANAR	2	-0.78697	3	3	1	91.7011	0.00241623	91.701	1	94.7673	0.00182729	94.767	1	95.4831	0.00168979	95.483
map00250 Alanine, aspartate and glutamate metabolism	0.000179287	24	2.16	A0A254U1F2	291	K	Adenylosuccinate synthetase	ATCC64974_12280	LQGVGK(1)EFGVTTGR	2	0.15516	4	3	1	134.024	5.8e-09	134.02	1	107.825	4.35e-06	107.82	1	125.356	9.54e-09	125.36
map00250 Alanine, aspartate and glutamate metabolism	0.000179287	24	2.16	A0A254U1F2	96	K	Adenylosuccinate synthetase	ATCC64974_12280	GLEGAGK(1)R	2	-0.26702	3	3	1	61.9623	0.0421074	61.962	1	55.5305	0.0542176	55.531	1	81.1906	0.0134588	81.191
map00250 Alanine, aspartate and glutamate metabolism	0.000179287	24	2.16	Q5RL91	159	K	Glutamine synthetase (Fragment)	glnA	DGK(1)GYFEDR	2	-0.034281	11	3	1	84.687	0.00488598	84.687	1	91.5493	0.0032018	92.239	1	70.9415	0.00109757	108.43
map00250 Alanine, aspartate and glutamate metabolism	0.000179287	24	2.16	Q5RL91	104	K	Glutamine synthetase (Fragment)	glnA	VIEAAMK(1)K	2	-1.5207	16	3	1	84.5678	0.00520353	84.568	1	93.3738	0.00356816	93.374	1	95.5305	0.00160803	103.74
map00250 Alanine, aspartate and glutamate metabolism	0.000179287	24	2.16	Q5RL91	136	K	Glutamine synthetase (Fragment)	glnA	HETGNIDK(1)FSYGVADR	2	0.45761	7	3	1	110.123	1.32e-06	110.12	1	119.458	3.93e-07	119.46	1	230.452	3.74e-29	230.45
map00250 Alanine, aspartate and glutamate metabolism	0.000179287	24	2.16	Q5RL91	70	K	Glutamine synthetase (Fragment)	glnA	ISFDPK(1)PIK	2	0.11506	6	3	1	65.1572	0.0207698	65.157	1	96.3419	0.00228678	96.342	1	80.6884	0.00577773	80.688
map00250 Alanine, aspartate and glutamate metabolism	0.000179287	24	2.16	B6V7E4	35	K	Glutamate dehydrogenase	---	K(1)ALAVVSVPER	2	-0.032078	3	3	1	92.8564	0.000957865	92.856	1	105.649	9.56e-05	105.65	1	92.8564	0.000957865	92.856
map00250 Alanine, aspartate and glutamate metabolism	0.000179287	24	2.16	B6V7E4	124	K	Glutamate dehydrogenase	---	GK(1)SDNEIR	2	-1.9559	4	3	1	63.5339	0.0286784	63.534	1	63.5339	0.0286784	63.534	1	66.5676	0.0252311	66.568
map00250 Alanine, aspartate and glutamate metabolism	0.000179287	24	2.16	B6V7E4	122	K	Glutamate dehydrogenase	---	GGSDFDPK(1)GK	2	0.57941	7	3	1	110.474	0.00039657	110.47	1	55.3526	0.000172928	119.53	1	123.792	7.63e-05	123.79
map00250 Alanine, aspartate and glutamate metabolism	0.000179287	24	2.16	B6V7E4	299	K	Glutamate dehydrogenase	---	FK(1)YIAGAR	2	0.15025	6	3	1	81.1906	0.00985935	81.191	1	77.9225	0.0110725	77.923	1	84.9155	0.00847656	84.916
map00250 Alanine, aspartate and glutamate metabolism	0.000179287	24	2.16	B6V7E4	29	K	Glutamate dehydrogenase	---	ELASTLENSTLFQK(1)NPEYR	3	-0.81324	6	3	1	135.292	3.51e-10	135.29	1	146.672	1.65e-11	146.67	1	168.083	5.23e-16	168.08
map00250 Alanine, aspartate and glutamate metabolism	0.000179287	24	2.16	A0A254TZL0	365	K	Aldedh domain-containing protein	ATCC64974_64070	GANVLLGGK(1)ALSSVGK	2	-0.093455	3	3	1	104.206	4.03e-06	104.21	1	112.338	2.32e-06	112.34	1	101.055	4.7e-06	101.05
map00250 Alanine, aspartate and glutamate metabolism	0.000179287	24	2.16	A0A254TZL0	106	K	Aldedh domain-containing protein	ATCC64974_64070	IITAENGK(1)AK	2	0.60879	4	3	1	83.8686	0.00772995	83.869	1	56.043	0.0299978	56.043	1	65.6266	0.0173333	65.627
map00250 Alanine, aspartate and glutamate metabolism	0.000179287	24	2.16	A0A254TZL0	236	K	Aldedh domain-containing protein	ATCC64974_64070	K(1)ISFTGSTR	2	-1.4713	3	3	1	51.4453	0.0541224	51.445	1	52.4897	0.0511178	52.49	1	61.1614	0.0355335	61.161
map00250 Alanine, aspartate and glutamate metabolism	0.000179287	24	2.16	A0A254UD56	59	K	Transcription factor Opi1 family protein	ATCC64974_30830	K(1)MIIEDLR	2	-0.15328	3	3	1	113.706	0.00237547	113.71	1	103.546	0.00365451	103.55	1	91.8667	0.00804865	91.867
map00250 Alanine, aspartate and glutamate metabolism	0.000179287	24	2.16	A0A254UD56	276	K	Transcription factor Opi1 family protein	ATCC64974_30830	FIGLK(1)SR	2	-0.41564	6	3	1	101.643	0.00810029	101.64	1	91.9001	0.0144543	91.9	1	117.16	0.00464302	117.16
map00250 Alanine, aspartate and glutamate metabolism	0.000179287	24	2.16	A0A254TUX3	403	K	Aspartate aminotransferase	ATCC64974_81430	EHSVYATK(1)DGR	3	-0.12381	9	3	1	118.233	2.34e-14	206.36	1	132.25	7.12e-07	145.14	1	129.877	2.52e-06	129.88
map00250 Alanine, aspartate and glutamate metabolism	0.000179287	24	2.16	A0A254TUX3	233	K	Aspartate aminotransferase	ATCC64974_81430	QISDVMK(1)QK	2	0.7406	4	3	1	114.895	0.000619926	114.89	1	75.5706	0.00116087	102.62	1	88.1769	0.00338622	88.177
map00250 Alanine, aspartate and glutamate metabolism	0.000179287	24	2.16	A0A254TUX3	426	K	Aspartate aminotransferase	ATCC64974_81430	LAESIYK(1)ITG	2	-0.45141	6	3	1	128.281	6.2e-05	128.28	1	106.88	0.000485332	106.88	1	107.205	0.000477302	107.21
map00250 Alanine, aspartate and glutamate metabolism	0.000179287	24	2.16	A0A254TUX3	85	K	Aspartate aminotransferase	ATCC64974_81430	AAEDK(1)VVATR	2	0.12196	9	3	1	148.28	1.24e-06	148.28	1	148.28	1.24e-06	148.28	1	147.623	1.27e-06	147.62
map00250 Alanine, aspartate and glutamate metabolism	0.000179287	24	2.16	A0A254TUX3	418	K	Aspartate aminotransferase	ATCC64974_81430	ISVAGITSGNVK(1)R	2	0.21687	9	3	1	154.102	2e-10	154.1	1	164.683	7.53e-11	164.68	1	164.219	8.08e-11	164.22
map00250 Alanine, aspartate and glutamate metabolism	0.000179287	24	2.16	A0A254TUX3	121	K	Aspartate aminotransferase	ATCC64974_81430	AAAELAYGADSAVLK(1)EDR	2	-2.0678	8	3	1	194.375	2.58e-23	194.37	1	143.222	4.88e-15	157.11	1	170.608	1.63e-16	170.61
map00250 Alanine, aspartate and glutamate metabolism	0.000179287	24	2.16	A0A254TUX3	153	K	Aspartate aminotransferase	ATCC64974_81430	K(1)VYLPTPSWANHAAVFK	3	-0.58719	3	3	1	82.3489	0.000354041	82.349	1	63.5463	0.00605594	63.546	1	70.1665	0.00302396	70.167
map00250 Alanine, aspartate and glutamate metabolism	0.000179287	24	2.16	A0A254TUX3	93	K	Aspartate aminotransferase	ATCC64974_81430	LDK(1)EYAGITGIPAFTK	3	-0.45602	6	3	1	133.781	8.2e-10	133.78	1	161.908	8.67e-15	161.91	1	57.9357	8.67e-15	161.91
map00250 Alanine, aspartate and glutamate metabolism	0.000179287	24	2.16	A0A254TUX3	344	K	Aspartate aminotransferase	ATCC64974_81430	LNEQWLGEVK(1)GMADR	2	-1.4255	6	3	1	85.5763	0.000203218	85.576	1	124.458	1.1e-09	124.46	1	121.815	1.15e-07	121.82
map00250 Alanine, aspartate and glutamate metabolism	0.000179287	24	2.16	A0A254TUX3	177	K	Aspartate aminotransferase	ATCC64974_81430	DAGLEVDK(1)YR	2	0.023428	6	3	1	125.737	7.01e-05	125.74	1	99.2826	0.000703259	99.283	1	133.807	4.43e-05	133.81
map00250 Alanine, aspartate and glutamate metabolism	0.000179287	24	2.16	Q58FL2	448	K	4-aminobutyrate transaminase	gatA	GQGTFIAWDTPK(1)R	2	-0.29016	4	3	1	158.308	1.5e-10	158.31	1	143.055	5.34e-09	143.05	1	159.124	1.41e-10	159.12
map00250 Alanine, aspartate and glutamate metabolism	0.000179287	24	2.16	Q58FL2	436	K	4-aminobutyrate transaminase	gatA	GK(1)GQGTFIAWDTPK	2	-0.28352	4	3	1	141.003	2.78e-09	141	1	153.701	6.75e-11	153.7	1	153.09	6.98e-11	153.09
map00250 Alanine, aspartate and glutamate metabolism	0.000179287	24	2.16	Q58FL2	64	K	4-aminobutyrate transaminase	gatA	LDK(1)VFDVR	2	-0.60944	6	3	1	90.9056	0.00625289	90.906	1	91.8667	0.00589611	91.867	1	91.8667	0.00589611	91.867
map00250 Alanine, aspartate and glutamate metabolism	0.000179287	24	2.16	Q58FL2	56	K	4-aminobutyrate transaminase	gatA	LATAIPGPNNK(1)AAAAK	2	1.5602	3	3	1	69.2576	0.00762164	69.258	1	82.6513	0.000610112	82.651	1	63.2903	0.0138855	63.29
map00250 Alanine, aspartate and glutamate metabolism	0.000179287	24	2.16	Q58FL2	424	K	4-aminobutyrate transaminase	gatA	LAK(1)QYPEHLQNLR	3	0.039427	5	3	1	100.223	4.86e-06	100.22	1	127.018	8.61e-09	127.02	1	124.119	9.83e-09	124.12
map00250 Alanine, aspartate and glutamate metabolism	0.000179287	24	2.16	Q58FL2	374	K	4-aminobutyrate transaminase	gatA	AQTAGYYYGNPALRPNK(1)PYR	3	0.0085617	3	3	1	123.139	3.49e-08	123.14	1	88.7814	0.00018873	88.781	1	113.883	1.31e-06	113.88
map00250 Alanine, aspartate and glutamate metabolism	0.000179287	24	2.16	A0A254U436	59	K	Nitronate monooxygenase family protein	ATCC64974_68760	PWILPVVK(1)K	2	-0.1833	3	3	1	91.318	0.00465105	91.318	1	93.3738	0.00402521	93.374	1	93.4285	0.00400855	93.429
map00250 Alanine, aspartate and glutamate metabolism	0.000179287	24	2.16	A0A254U436	60	K	Nitronate monooxygenase family protein	ATCC64974_68760	K(1)ADELVR	2	-0.22817	7	3	1	127.021	0.00418089	127.02	1	133.6	0.00370439	133.6	1	143.887	0.0029593	143.89
map00250 Alanine, aspartate and glutamate metabolism	0.000179287	24	2.16	A0A254U436	330	K	Nitronate monooxygenase family protein	ATCC64974_68760	EWEEDLK(1)TMSGR	2	-0.41961	4	3	1	122.344	4.74e-06	122.34	1	180.242	1.21e-11	180.24	1	193.732	9.93e-13	193.73
map00250 Alanine, aspartate and glutamate metabolism	0.000179287	24	2.16	A0A254U436	382	K	Nitronate monooxygenase family protein	ATCC64974_68760	EK(1)WHVYMTK	3	-0.39487	3	3	1	42.8024	0.0324546	42.802	1	72.2432	0.00542867	72.243	1	63.0734	0.0111569	63.073
map00250 Alanine, aspartate and glutamate metabolism	0.000179287	24	2.16	A0A254U436	79	K	Nitronate monooxygenase family protein	ATCC64974_68760	NDPALNHEYLPIK(1)GLADYTTAAQK	3	-0.49832	6	3	1	130.267	4.43e-11	130.27	1	129.323	4.68e-11	129.32	1	132.944	3.73e-11	132.94
map00250 Alanine, aspartate and glutamate metabolism	0.000179287	24	2.16	A0A505HRR2	131	K	Uncharacterized protein	CAN33_0040765	ALLESK(1)GFR	2	-0.78627	8	3	1	103.546	0.00135875	103.55	1	115.714	0.000708173	115.71	1	91.8667	0.00328481	91.867
map00250 Alanine, aspartate and glutamate metabolism	0.000179287	24	2.16	A0A505HRR2	63	K	Uncharacterized protein	CAN33_0040765	LK(1)ELIEESKPDFTK	3	0.14749	5	3	1	112.702	4.2e-09	130.72	1	141.987	4.4e-11	161.24	1	121.148	4.2e-09	130.72
map00250 Alanine, aspartate and glutamate metabolism	0.000179287	24	2.16	A0A505HRR2	70	K	Uncharacterized protein	CAN33_0040765	ELIEESK(1)PDFTK	2	0.51997	4	3	1	168.984	2.93e-09	168.98	1	164.109	9.72e-09	164.11	1	162.925	1.14e-08	162.93
map00250 Alanine, aspartate and glutamate metabolism	0.000179287	24	2.16	A0A505HRR2	48	K	Uncharacterized protein	CAN33_0040765	K(1)EVCAFK	2	1.3308	3	3	1	95.8152	0.0156156	95.815	1	94.1145	0.0174034	94.114	1	113.706	0.00738851	113.71
map00250 Alanine, aspartate and glutamate metabolism	0.000179287	24	2.16	A0A505HRR2	308	K	Uncharacterized protein	CAN33_0040765	LTK(1)DDGTSNVR	2	0.19042	11	3	1	147.259	8.18e-08	147.26	1	126.118	2.02e-05	131.17	1	136.53	1.63e-06	142.08
map00250 Alanine, aspartate and glutamate metabolism	0.000179287	24	2.16	A0A505HRR2	551	K	Uncharacterized protein	CAN33_0040765	NQK(1)SLLLLGR	2	0.10251	6	3	1	82.0285	0.00313104	82.029	1	101.116	0.000627714	101.12	1	94.6597	0.00135374	94.66
map00250 Alanine, aspartate and glutamate metabolism	0.000179287	24	2.16	A0A505HRR2	46	K	Uncharacterized protein	CAN33_0040765	GYDSAGLAVDGDK(1)K	2	-0.52309	14	3	1	169.17	1.02e-11	169.17	1	136.604	6.33e-14	177.38	1	159.124	6.34e-11	159.12
map00250 Alanine, aspartate and glutamate metabolism	0.000179287	24	2.16	A0A505HRR2	284	K	Uncharacterized protein	CAN33_0040765	K(1)VLYLEDDDIAHIHEGQLNIHR	4	-0.11529	6	3	1	127.345	2.93e-10	127.35	1	60.6211	1.05e-05	98.3	1	68.5691	0.00150735	68.569
map00250 Alanine, aspartate and glutamate metabolism	0.000179287	24	2.16	A0A505HRR2	235	K	Uncharacterized protein	CAN33_0040765	K(1)SATGLLAPPDK	2	-0.65773	6	3	1	140.308	1.2e-06	140.31	1	127.793	3.29e-06	127.79	1	115.826	2.18e-05	115.83
map00250 Alanine, aspartate and glutamate metabolism	0.000179287	24	2.16	A0A505HRR2	54	K	Uncharacterized protein	CAN33_0040765	EVCAFK(1)EVGK	2	0.20091	3	3	1	80.0371	0.00341124	80.037	1	90.1424	0.00198935	90.142	1	82.4451	0.00307242	82.445
map00250 Alanine, aspartate and glutamate metabolism	0.000179287	24	2.16	A0A505HRR2	658	K	Uncharacterized protein	CAN33_0040765	NLAK(1)SVTVE	2	0.66888	3	3	1	93.6488	0.00288736	93.649	1	74.1727	0.0069383	74.173	1	72.6379	0.0109214	72.638
map00250 Alanine, aspartate and glutamate metabolism	0.000179287	24	2.16	A0A3F3R9C3	238	K	Aldedh domain-containing protein	ATCC64974_25080	K(1)VTFTGSTR	2	0.9418	3	3	1	78.5564	0.0085361	78.556	1	68.657	0.0220628	68.657	1	58.6986	0.0399594	58.699
map00250 Alanine, aspartate and glutamate metabolism	0.000179287	24	2.16	A0A3F3R9C3	291	K	Aldedh domain-containing protein	ATCC64974_25080	ALMNLK(1)WR	2	-1.7042	5	3	1	150.165	0.000281268	150.17	1	109.012	0.00217306	109.01	1	116.904	0.00144533	116.9
map00250 Alanine, aspartate and glutamate metabolism	0.000179287	24	2.16	A0A3F3R9C3	260	K	Aldedh domain-containing protein	ATCC64974_25080	LIAGICADGLK(1)K	2	-0.24316	3	3	1	115.327	2.3e-05	115.33	1	111.525	3.19e-05	111.52	1	111.525	3.19e-05	111.52
map00250 Alanine, aspartate and glutamate metabolism	0.000179287	24	2.16	A0A3F3R9C3	473	K	Aldedh domain-containing protein	ATCC64974_25080	ESGYGK(1)ESGK	2	-0.44566	6	3	1	119.528	0.000172928	119.53	1	120.63	0.000145709	120.63	1	112.129	0.00035568	112.13
map00250 Alanine, aspartate and glutamate metabolism	0.000179287	24	2.16	A0A254TPY3	448	K	Glutamate decarboxylase	ATCC64974_99620	EDFSK(1)NR	2	0.14418	9	3	1	145.045	0.00210641	145.04	1	138.367	0.00246072	138.37	1	111.035	0.00600761	111.04
map00250 Alanine, aspartate and glutamate metabolism	0.000179287	24	2.16	A0A254TPY3	470	K	Glutamate decarboxylase	ATCC64974_99620	TLSDMDK(1)AMLER	2	-0.31314	11	3	1	96.0589	1.73e-06	133.32	1	65.0429	5.71e-07	142.83	1	70.4379	1.38e-06	136.24
map00250 Alanine, aspartate and glutamate metabolism	0.000179287	24	2.16	A0A254TPY3	463	K	Glutamate decarboxylase	ATCC64974_99620	LALK(1)TLSDMDK	2	-0.5059	7	3	1	47.5704	7.01e-05	101.39	1	48.1146	5.95e-05	105.03	1	67.5191	4.06e-05	111.52
map00250 Alanine, aspartate and glutamate metabolism	0.000179287	24	2.16	A0A254TPY3	284	K	Glutamate decarboxylase	ATCC64974_99620	LSK(1)VVSINVSGHK	3	-0.71189	3	3	1	116.635	1.42e-06	116.63	1	63.7541	0.00716538	63.754	1	120.206	6.76e-07	120.21
map00250 Alanine, aspartate and glutamate metabolism	0.000179287	24	2.16	A0A254TPY3	389	K	Glutamate decarboxylase	ATCC64974_99620	GK(1)GLPLVAFR	2	-0.19573	9	3	1	147.199	1.39e-06	147.2	1	132.01	5e-05	132.01	1	136.566	3.54e-05	136.57
map00250 Alanine, aspartate and glutamate metabolism	0.000179287	24	2.16	A0A3F3RW95	127	K	CN hydrolase domain-containing protein	ATCC64974_98660	K(1)THLFDIDIPGK	3	-0.18881	4	3	1	113.068	1.03e-05	113.07	1	109.442	1.34e-05	109.44	1	108.997	1.38e-05	109
map00250 Alanine, aspartate and glutamate metabolism	0.000179287	24	2.16	A0A3F3RW95	373	K	CN hydrolase domain-containing protein	ATCC64974_98660	K(1)VWEAGVK	2	-0.14117	3	3	1	63.2161	0.0397467	63.216	1	64.6536	0.03704	64.654	1	66.2702	0.0339962	66.27
map00250 Alanine, aspartate and glutamate metabolism	0.000179287	24	2.16	A0A3F3RW95	333	K	CN hydrolase domain-containing protein	ATCC64974_98660	EYTINMHK(1)R	3	-0.073544	6	3	1	51.1131	0.0131615	60.892	1	68.0161	0.00848297	68.016	1	44.3175	0.000800444	104.2
map00250 Alanine, aspartate and glutamate metabolism	0.000179287	24	2.16	A0A3F3RW95	341	K	CN hydrolase domain-containing protein	ATCC64974_98660	MHGVSFK(1)K	2	1.269	10	3	1	90.7088	0.00424931	90.709	1	122.187	0.00130784	122.19	1	99.3048	0.00427939	99.305
map00250 Alanine, aspartate and glutamate metabolism	0.000179287	24	2.16	A0A3F3RW95	417	K	CN hydrolase domain-containing protein	ATCC64974_98660	DVK(1)GLHTAVVDEE	2	2.1899	6	3	1	177.419	1.03e-13	177.42	1	175.881	1.12e-13	175.88	1	155.386	1.35e-10	155.39
map00250 Alanine, aspartate and glutamate metabolism	0.000179287	24	2.16	A0A3F3RW95	106	K	CN hydrolase domain-containing protein	ATCC64974_98660	AYLVGGSIPELEPTTK(1)K	2	0.66352	3	3	1	91.6161	0.000451313	91.616	1	122.08	4.73e-07	122.08	1	132.837	1.24e-09	132.84
map00250 Alanine, aspartate and glutamate metabolism	0.000179287	24	2.16	A0A3F3RW95	414	K	CN hydrolase domain-containing protein	ATCC64974_98660	LYSYVQAVNVK(1)DVK	2	-0.34957	5	3	1	152.003	7.4e-11	152	1	169.395	6.58e-12	169.4	1	139.661	2.75e-09	139.66
map00250 Alanine, aspartate and glutamate metabolism	0.000179287	24	2.16	A0A3F3RW95	372	K	CN hydrolase domain-containing protein	ATCC64974_98660	VDPQLNK(1)K	2	0.67048	8	3	1	86.7939	0.0106193	86.794	1	75.2127	0.0171586	75.213	1	93.1624	0.00739203	93.162
map00250 Alanine, aspartate and glutamate metabolism	0.000179287	24	2.16	A0A3F3RW95	380	K	CN hydrolase domain-containing protein	ATCC64974_98660	VWEAGVK(1)GVPYR	2	-0.2246	8	3	1	158.041	1.82e-08	158.04	1	180.198	1.21e-11	180.2	1	156.139	2.08e-08	156.14
map00250 Alanine, aspartate and glutamate metabolism	0.000179287	24	2.16	A0A3F3RYM3	154	K	Aminotran_5 domain-containing protein	ATCC64974_105620	IITITHVDTSTGVLSDIK(1)R	3	0.013116	5	3	1	173.492	5.56e-22	173.49	1	188.84	1.58e-22	188.84	1	175.161	5.13e-22	175.16
map00250 Alanine, aspartate and glutamate metabolism	0.000179287	24	2.16	A0A3F3RYM3	368	K	Aminotran_5 domain-containing protein	ATCC64974_105620	SDVDK(1)AIAALK	2	0.5001	5	3	1	122.326	1.1e-05	122.33	1	108.348	6.05e-05	108.35	1	101.393	8.51e-05	101.39
map00250 Alanine, aspartate and glutamate metabolism	0.000179287	24	2.16	A0A3F3RYM3	374	K	Aminotran_5 domain-containing protein	ATCC64974_105620	AIAALK(1)EALTEAK	2	-0.49725	5	3	1	145.833	1.45e-09	145.83	1	148.616	1.94e-10	148.62	1	166.603	3.86e-11	166.6
map00250 Alanine, aspartate and glutamate metabolism	0.000179287	24	2.16	A0A3F3RYM3	347	K	Aminotran_5 domain-containing protein	ATCC64974_105620	QVATK(1)YIR	2	-1.2251	4	3	1	78.5161	0.0108522	78.516	1	69.5982	0.0203138	69.598	1	61.6789	0.0312371	61.679
map00250 Alanine, aspartate and glutamate metabolism	0.000179287	24	2.16	A0A3F3RYM3	381	K	Aminotran_5 domain-containing protein	ATCC64974_105620	EALTEAK(1)QAK	2	0.47735	4	3	1	112.107	0.000356229	112.11	1	120.763	0.000142429	120.76	1	107.788	0.000462915	107.79
map00250 Alanine, aspartate and glutamate metabolism	0.000179287	24	2.16	A0A254TQB3	189	K	NAD-specific glutamate dehydrogenase	ATCC64974_51140	EAEDHAVYIDTSK(1)PGIATVEGPGYEQR	3	-0.11012	3	3	1	127.401	1.2e-11	127.4	1	121.578	5.93e-09	121.58	1	120.85	8.3e-09	120.85
map00250 Alanine, aspartate and glutamate metabolism	0.000179287	24	2.16	A0A254TQB3	992	K	NAD-specific glutamate dehydrogenase	ATCC64974_51140	EHEK(1)TGLLR	3	-2.5258	7	3	1	173.236	1.07e-05	173.24	1	145.248	9.21e-05	145.25	1	76.6045	0.000195844	134.23
map00250 Alanine, aspartate and glutamate metabolism	0.000179287	24	2.16	A0A254TQB3	652	K	NAD-specific glutamate dehydrogenase	ATCC64974_51140	GVILLDVNHQDK(1)AR	3	0.09321	3	3	1	113.757	1.28e-06	113.76	1	124.068	4.79e-09	124.07	1	134.685	2.61e-09	134.68
map00250 Alanine, aspartate and glutamate metabolism	0.000179287	24	2.16	A0A254TQB3	827	K	NAD-specific glutamate dehydrogenase	ATCC64974_51140	LSPK(1)GYR	2	0.37139	4	3	1	64.7574	0.0457461	64.757	1	56.1218	0.0605953	56.122	1	56.1218	0.0605953	56.122
map00250 Alanine, aspartate and glutamate metabolism	0.000179287	24	2.16	A0A254TQB3	606	K	NAD-specific glutamate dehydrogenase	ATCC64974_51140	NK(1)EAYSINAR	2	-0.041975	3	3	1	97.7338	0.000921187	97.734	1	111.855	0.000362451	111.86	1	80.0144	0.00341444	80.014
map00250 Alanine, aspartate and glutamate metabolism	0.000179287	24	2.16	A0A254TQB3	513	K	NAD-specific glutamate dehydrogenase	ATCC64974_51140	LQVDEVLDGPK(1)LK	2	0.2056	3	3	1	138.306	8.12e-09	138.31	1	131.358	1.43e-08	131.36	1	141.879	4.95e-09	141.88
map00250 Alanine, aspartate and glutamate metabolism	0.000179287	24	2.16	A0A3F3RPL3	315	K	Succinate-semialdehyde dehydrogenase	ATCC64974_78590	GIYDEFAK(1)R	2	0.7688	3	3	1	83.9477	0.00689481	83.948	1	83.9477	0.00689481	83.948	1	72.9281	0.014387	72.928
map00250 Alanine, aspartate and glutamate metabolism	0.000179287	24	2.16	A0A3F3RPL3	63	K	Succinate-semialdehyde dehydrogenase	ATCC64974_78590	AIQAAK(1)EAFPK	2	1.7602	3	3	1	103.439	7.79e-05	103.44	1	114.764	3.78e-05	114.76	1	88.3377	0.00111393	88.338
map00250 Alanine, aspartate and glutamate metabolism	0.000179287	24	2.16	A0A3F3RPL3	68	K	Succinate-semialdehyde dehydrogenase	ATCC64974_78590	EAFPK(1)FR	2	-0.12968	6	3	1	100.742	0.00830111	100.74	1	114.186	0.00530574	114.19	1	105.2	0.0073077	105.2
map00250 Alanine, aspartate and glutamate metabolism	0.000179287	24	2.16	A0A3F3RPL3	358	K	Succinate-semialdehyde dehydrogenase	ATCC64974_78590	DAVSK(1)GAQVLTGGQK	2	-0.19625	5	3	1	164.148	1.65e-10	164.15	1	135.235	1.56e-14	160.04	1	111.031	1.9e-06	111.03
map00250 Alanine, aspartate and glutamate metabolism	0.000179287	24	2.16	A0A100IBA4	58	K	Aspartate aminotransferase	ABL_02484	ADTFQEK(1)INLGVGAYR	2	3.1133	3	3	1	240.197	7.42e-30	240.2	1	216.392	1.75e-23	216.39	1	207.4	8.37e-23	207.4
map00250 Alanine, aspartate and glutamate metabolism	0.000179287	24	2.16	A0A3F3RVW2	204	K	MAS20 protein import receptor family protein	ATCC64974_100670	LLLQK(1)SETVSDATVIPTEK	3	-1.6055	3	3	1	52.1897	0.00808936	52.19	1	77.0308	0.000371095	77.031	1	66.264	0.00733678	66.264
map00250 Alanine, aspartate and glutamate metabolism	0.000179287	24	2.16	A0A3F3RVW2	1385	K	MAS20 protein import receptor family protein	ATCC64974_100670	DK(1)YEAYLK	2	-0.64259	4	3	1	74.3009	0.0138272	74.301	1	76.0998	0.0117492	76.1	1	72.3251	0.0165525	72.325
map00250 Alanine, aspartate and glutamate metabolism	0.000179287	24	2.16	A0A3F3RVW2	2036	K	MAS20 protein import receptor family protein	ATCC64974_100670	TIAISTEHSSTK(1)K	2	0.16097	3	3	1	122.639	4.8e-07	122.64	1	136.604	1.32e-08	136.6	1	130.199	2.09e-08	130.2
map00250 Alanine, aspartate and glutamate metabolism	0.000179287	24	2.16	A0A3F3RVW2	1216	K	MAS20 protein import receptor family protein	ATCC64974_100670	EHPVVITK(1)YIENAK	3	0.30667	3	3	1	137.625	2.01e-09	137.62	1	102.52	2.77e-06	102.52	1	127.268	4.13e-09	127.27
map00250 Alanine, aspartate and glutamate metabolism	0.000179287	24	2.16	A0A3F3RVW2	1603	K	MAS20 protein import receptor family protein	ATCC64974_100670	ALK(1)IAQQNAEK	2	-2.3304	3	3	1	118.766	2.36e-05	118.77	1	108.348	6.05e-05	108.35	1	119.028	2.27e-05	119.03
map00250 Alanine, aspartate and glutamate metabolism	0.000179287	24	2.16	A0A3F3RVW2	866	K	MAS20 protein import receptor family protein	ATCC64974_100670	TFEEAIQK(1)AIR	2	0.38495	5	3	1	134.566	3.89e-06	134.57	1	134.304	3.97e-06	134.3	1	162.38	2.99e-08	162.38
map00250 Alanine, aspartate and glutamate metabolism	0.000179287	24	2.16	A0A254TSE5	412	K	Adenylosuccinate lyase	ATCC64974_62140	VLSHQAADNVK(1)K	3	-0.66542	8	3	1	78.7442	1.03e-05	113.07	1	77.8945	0.000345373	89.663	1	89.46	2.92e-06	121.69
map00250 Alanine, aspartate and glutamate metabolism	0.000179287	24	2.16	A0A254TSE5	144	K	Adenylosuccinate lyase	ATCC64974_62140	LSAFAK(1)QYK	2	-0.44884	3	3	1	95.3581	0.00250618	95.358	1	83.1675	0.00522485	83.168	1	97.635	0.00199839	97.635
map00250 Alanine, aspartate and glutamate metabolism	0.000179287	24	2.16	A0A254TSE5	226	K	Adenylosuccinate lyase	ATCC64974_62140	VEQLDELVTEK(1)AGFK	3	-0.030996	3	3	1	81.4475	0.000296761	81.448	1	85.1776	0.000208969	85.178	1	77.0683	0.000325949	77.068
map00250 Alanine, aspartate and glutamate metabolism	0.000179287	24	2.16	A0A254TSE5	167	K	Adenylosuccinate lyase	ATCC64974_62140	DLPCLGFTHGQPAQLVTVGK(1)R	3	1.0744	3	3	1	105.506	1.69e-06	105.51	1	88.6267	0.000128852	88.627	1	89.7209	0.000116163	89.721
map00250 Alanine, aspartate and glutamate metabolism	0.000179287	24	2.16	A0A254TSE5	79	K	Adenylosuccinate lyase	ATCC64974_62140	VAAEEEK(1)R	2	-0.40013	3	3	1	123.983	0.00113857	123.98	1	93.1432	0.00740177	93.143	1	104.057	0.00359025	104.06
map00250 Alanine, aspartate and glutamate metabolism	0.000179287	24	2.16	A0A254UC56	492	K	Glutamine amidotransferase type-2 domain-containing protein	ATCC64974_50460	ELLK(1)LPAIK	2	-0.34841	3	3	1	62.1042	0.0247892	62.104	1	63.8162	0.0225353	63.816	1	69.3382	0.0152655	69.338
map00250 Alanine, aspartate and glutamate metabolism	0.000179287	24	2.16	A0A254UC56	1989	K	Glutamine amidotransferase type-2 domain-containing protein	ATCC64974_50460	VK(1)GINTVR	2	0.36143	5	3	1	106.599	0.0023956	106.6	1	118.495	0.00129856	118.5	1	109.714	0.00210834	109.71
map00250 Alanine, aspartate and glutamate metabolism	0.000179287	24	2.16	A0A254UC56	1616	K	Glutamine amidotransferase type-2 domain-containing protein	ATCC64974_50460	SALILDK(1)TR	2	0.8119	6	3	1	65.6266	0.0201519	65.627	1	74.5333	0.00842605	74.533	1	75.509	0.00714157	75.509
map00250 Alanine, aspartate and glutamate metabolism	0.000179287	24	2.16	A0A254UC56	497	K	Glutamine amidotransferase type-2 domain-containing protein	ATCC64974_50460	LPAIK(1)ESLDEQR	2	-0.30729	9	3	1	139.781	9.44e-07	139.78	1	143.249	5.2e-07	143.25	1	156.084	2.09e-08	156.08
map00250 Alanine, aspartate and glutamate metabolism	0.000179287	24	2.16	A0A254UC56	1557	K	Glutamine amidotransferase type-2 domain-containing protein	ATCC64974_50460	ILQEEAAK(1)AEAAK	2	-0.20079	4	3	1	136.327	9.88e-09	136.33	1	119.615	1.69e-06	119.62	1	136.327	9.88e-09	136.33
map00250 Alanine, aspartate and glutamate metabolism	0.000179287	24	2.16	A0A254UC56	1548	K	Glutamine amidotransferase type-2 domain-containing protein	ATCC64974_50460	VLPTDYK(1)R	2	0.14673	6	3	1	79.474	0.0143287	79.474	1	80.4381	0.0138401	80.438	1	70.8559	0.0253618	70.856
map00250 Alanine, aspartate and glutamate metabolism	0.000179287	24	2.16	A0A254UC56	109	K	Glutamine amidotransferase type-2 domain-containing protein	ATCC64974_50460	FFIK(1)NFAR	2	-0.59596	3	3	1	91.9001	0.00388568	91.9	1	89.1423	0.00536921	89.142	1	107.594	0.00113303	107.59
map00250 Alanine, aspartate and glutamate metabolism	0.000179287	24	2.16	A0A254UC56	1899	K	Glutamine amidotransferase type-2 domain-containing protein	ATCC64974_50460	SLLDSNLADGAYISAK(1)DK	2	4.1802	3	3	1	190.23	2.23e-22	190.23	1	59.9754	0.00767734	59.975	1	157.568	4.72e-15	157.57
map00250 Alanine, aspartate and glutamate metabolism	0.000179287	24	2.16	A0A254UC56	637	K	Glutamine amidotransferase type-2 domain-containing protein	ATCC64974_50460	NISQAHK(1)DWTVR	3	0.13259	3	3	1	69.3521	0.00448565	69.352	1	67.9517	0.00530681	67.952	1	82.0687	0.000565011	82.069
map00250 Alanine, aspartate and glutamate metabolism	0.000179287	24	2.16	A0A254UC56	1541	K	Glutamine amidotransferase type-2 domain-containing protein	ATCC64974_50460	ALPHFVK(1)VLPTDYK	3	-0.79508	4	3	1	111.116	1.63e-06	111.12	1	111.116	1.63e-06	111.12	1	101.304	2.93e-06	101.3
map00250 Alanine, aspartate and glutamate metabolism	0.000179287	24	2.16	A0A254UC56	1862	K	Glutamine amidotransferase type-2 domain-containing protein	ATCC64974_50460	DLK(1)VPGR	2	-0.35957	5	3	1	72.1384	0.0330542	72.138	1	69.1757	0.0381487	69.176	1	81.7839	0.0222448	81.784
map00250 Alanine, aspartate and glutamate metabolism	0.000179287	24	2.16	A0A254UC56	473	K	Glutamine amidotransferase type-2 domain-containing protein	ATCC64974_50460	IIDDSELK(1)YTVSHR	3	0.33192	7	3	1	103.137	2.69e-06	103.14	1	91.0762	4.55e-09	125.22	1	78.5076	2.28e-09	136.33
map00250 Alanine, aspartate and glutamate metabolism	0.000179287	24	2.16	A0A3F3RPZ6	219	K	Glutamine amidotransferase type-2 domain-containing protein	ATCC64974_77400	ASLEK(1)SVR	2	0.069687	5	3	1	109.478	0.0021301	109.48	1	106.599	0.0023956	106.6	1	100.984	0.00291346	100.98
map00250 Alanine, aspartate and glutamate metabolism	0.000179287	24	2.16	A0A3F3RPZ6	132	K	Glutamine amidotransferase type-2 domain-containing protein	ATCC64974_77400	NQDK(1)VVAAR	2	0.13071	5	3	1	105.524	0.00125302	105.52	1	126.313	0.000270384	126.31	1	115.825	0.000702265	115.82
map00250 Alanine, aspartate and glutamate metabolism	0.000179287	24	2.16	A0A3F3RPZ6	311	K	Glutamine amidotransferase type-2 domain-containing protein	ATCC64974_77400	VAK(1)FLGTK	2	0.1684	4	3	1	76.2215	0.011704	76.221	1	76.2215	0.011704	76.221	1	76.2215	0.011704	76.221
map04011 MAPK signaling pathway - yeast	0.461522	22	1.04	A0A3F3RG87	124	K	14_3_3 domain-containing protein	ATCC64974_48730	MK(1)GDYHR	2	0.13202	18	3	1	129.466	0.00293303	129.47	1	129.466	0.00293303	129.47	1	98.9966	0.0089893	98.997
map04011 MAPK signaling pathway - yeast	0.461522	22	1.04	A0A3F3RG87	11	K	14_3_3 domain-containing protein	ATCC64974_48730	GHEDAVYLAK(1)LAEQAER	3	-0.36659	9	3	1	172.905	9.24e-19	172.9	1	161.944	2.17e-15	161.94	1	145.458	5.3e-11	145.46
map04011 MAPK signaling pathway - yeast	0.461522	22	1.04	A0A3F3RG87	248	K	14_3_3 domain-containing protein	ATCC64974_48730	K(1)EEAPAEGEKPAE	2	0.32352	5	3	1	175.756	2.17e-13	193.45	1	212.598	4.05e-22	230.69	1	186.039	2.57e-17	209.22
map04011 MAPK signaling pathway - yeast	0.461522	22	1.04	A0A3F3RG87	68	K	14_3_3 domain-containing protein	ATCC64974_48730	IVTSIEQK(1)EESK	2	0.031035	9	3	1	165.584	7.67e-09	165.58	1	230.593	1.39e-18	230.59	1	178.1	1.38e-11	178.1
map04011 MAPK signaling pathway - yeast	0.461522	22	1.04	A0A3F3RG87	122	K	14_3_3 domain-containing protein	ATCC64974_48730	VFYHK(1)MK	2	-0.18016	6	3	1	86.8662	0.0151114	86.866	1	40.1031	0.0173265	83.377	1	76.8465	0.0173265	83.377
map04011 MAPK signaling pathway - yeast	0.461522	22	1.04	A0A3F3RG87	87	K	14_3_3 domain-containing protein	ATCC64974_48730	QK(1)IEAELAK	2	2.6581	7	3	1	98.0483	0.00190623	98.048	1	117.698	0.000602118	117.7	1	117.698	0.000602118	117.7
map04011 MAPK signaling pathway - yeast	0.461522	22	1.04	A0A3F3RG87	141	K	14_3_3 domain-containing protein	ATCC64974_48730	K(1)GAADASLEAYK	2	-1.0549	7	3	1	142.104	9.01e-07	142.1	1	116.902	1.93e-05	116.9	1	70.8885	3.09e-06	128.95
map04011 MAPK signaling pathway - yeast	0.461522	22	1.04	A0A3F3RG87	117	K	14_3_3 domain-containing protein	ATCC64974_48730	HLIPSAQSGESK(1)VFYHK	3	0.15546	10	3	1	240.504	8.31e-31	240.5	1	284.246	2.42e-44	284.25	1	273.491	6.73e-44	273.49
map04011 MAPK signaling pathway - yeast	0.461522	22	1.04	A0A3F3RG87	257	K	14_3_3 domain-containing protein	ATCC64974_48730	KEEAPAEGEK(1)PAE	2	0.418	3	3	0.999999	60.5946	0.0129255	88.561	1	81.5182	3.5e-05	120.29	1	83.0953	0.000159671	109.07
map04011 MAPK signaling pathway - yeast	0.461522	22	1.04	A0A3F3RG87	247	K	14_3_3 domain-containing protein	ATCC64974_48730	DNLTLWTSSEAEPAAEASAPAEK(1)K	3	-0.068109	7	3	1	152.658	2.73e-16	152.66	1	129.082	4.98e-11	129.08	1	129.082	4.98e-11	129.08
map04011 MAPK signaling pathway - yeast	0.461522	22	1.04	A0A3F3RZK5	74	K	Putative 26S proteasome subunit rpt4	ATCC64974_106840	EESK(1)GSEQHVSIIR	3	0.078394	6	3	1	208.386	5e-19	208.39	1	94.0232	9.99e-05	94.023	1	71.8787	0.000693135	71.879
map04011 MAPK signaling pathway - yeast	0.461522	22	1.04	A0A3F3RZK5	124	K	Putative 26S proteasome subunit rpt4	ATCC64974_106840	VFYYK(1)MK	2	0.04449	18	3	1	62.7143	0.0227519	75.311	1	75.3106	0.0227519	75.311	1	75.3106	0.0198172	79.454
map04011 MAPK signaling pathway - yeast	0.461522	22	1.04	A0A3F3RZK5	261	K	Putative 26S proteasome subunit rpt4	ATCC64974_106840	EDKPEEETAAAPEDK(1)AEEPKPAAPES	3	-0.30114	3	3	1	71.4821	2.15e-16	155.61	1	67.8785	1.37e-16	161.22	1	78.9038	4.3e-23	171.28
map04011 MAPK signaling pathway - yeast	0.461522	22	1.04	A0A3F3RZK5	70	K	Putative 26S proteasome subunit rpt4	ATCC64974_106840	IISSIEQK(1)EESK	2	-0.011015	8	3	1	158.417	1.76e-08	158.42	1	158.417	1.76e-08	158.42	1	191.29	3e-12	191.29
map04011 MAPK signaling pathway - yeast	0.461522	22	1.04	A0A3F3RZK5	143	K	Putative 26S proteasome subunit rpt4	ATCC64974_106840	K(1)VAATAAHEAYK	3	-0.071137	9	3	1	70.4379	0.00404628	70.438	1	78.8093	0.000700679	78.809	1	80.3118	0.000651494	80.312
map04011 MAPK signaling pathway - yeast	0.461522	22	1.04	A0A3F3RZK5	119	K	Putative 26S proteasome subunit rpt4	ATCC64974_106840	AETGESK(1)VFYYK	2	0.93039	9	3	1	183.987	9e-12	183.99	1	179.354	1.28e-11	179.35	1	187.577	6.05e-12	187.58
map04011 MAPK signaling pathway - yeast	0.461522	22	1.04	A0A3F3RZK5	8	K	Putative 26S proteasome subunit rpt4	ATCC64974_106840	ENK(1)TFLAR	2	0.75347	8	3	1	68.3707	0.022007	68.371	1	89.3546	0.00682865	89.355	1	76.2215	0.011704	76.221
map04011 MAPK signaling pathway - yeast	0.461522	22	1.04	A0A3F3RZK5	141	K	Putative 26S proteasome subunit rpt4	ATCC64974_106840	YLAEFASGNK(1)R	2	-0.11338	11	3	1	130.231	7.1e-06	130.23	1	133.42	5.79e-06	133.42	1	135.795	4.81e-06	135.8
map04011 MAPK signaling pathway - yeast	0.461522	22	1.04	A0A3F3RZK5	89	K	Putative 26S proteasome subunit rpt4	ATCC64974_106840	QK(1)IETELEK	2	0.54098	8	3	1	118.033	0.000584185	118.03	1	117.698	0.000602118	117.7	1	146.107	8.4e-05	146.11
map04011 MAPK signaling pathway - yeast	0.461522	22	1.04	A0A3F3RZK5	126	K	Putative 26S proteasome subunit rpt4	ATCC64974_106840	MK(1)GDYHR	2	0.13202	18	3	1	129.466	0.00293303	129.47	1	129.466	0.00293303	129.47	1	98.9966	0.0089893	98.997
map04011 MAPK signaling pathway - yeast	0.461522	22	1.04	A0A254TND4	130	K	Mitogen-activated protein kinase	ATCC64974_101860	GLK(1)YVHSAGVVHR	3	0.35991	3	3	1	76.0727	0.000514652	76.073	1	58.32	0.0101871	58.32	1	69.92	0.00373675	69.92
map04011 MAPK signaling pathway - yeast	0.461522	22	1.04	A0A254TND4	251	K	Mitogen-activated protein kinase	ATCC64974_101860	FVK(1)SLPK	2	-0.10734	5	3	1	121.989	0.00356708	121.99	1	101.643	0.00810029	101.64	1	101.643	0.00810029	101.64
map04011 MAPK signaling pathway - yeast	0.461522	22	1.04	A0A254TND4	285	K	Mitogen-activated protein kinase	ATCC64974_101860	MLVFDPK(1)K	2	-1.2667	8	3	1	84.4978	0.0117829	84.498	1	81.2963	0.0134052	81.296	1	93.3738	0.00728493	93.374
map04011 MAPK signaling pathway - yeast	0.461522	22	1.04	A0A100INM1	137	K	GTP-binding protein rhoA	ABL_07138	TSQK(1)PVTPEQGEEVR	2	0.57602	3	3	1	127.664	1.15e-09	127.66	1	115.801	1.16e-06	115.8	1	132.837	8.46e-10	132.84
map04011 MAPK signaling pathway - yeast	0.461522	22	1.04	A0A100INM1	182	K	GTP-binding protein rhoA	ABL_07138	AALLTK(1)THK	2	0.089951	9	3	1	50.3534	0.00190719	98.044	1	51.2762	0.00328481	91.867	1	105.975	0.0012289	105.98
map04011 MAPK signaling pathway - yeast	0.461522	22	1.04	A0A100INM1	133	K	GTP-binding protein rhoA	ABL_07138	TIEELHK(1)TSQKPVTPEQGEEVR	3	-0.33733	6	3	0.999998	58.1637	6.9e-16	165.38	0.979086	16.7039	2.29e-10	133.65	0.964538	14.3455	2.87e-10	130.19
map04011 MAPK signaling pathway - yeast	0.461522	22	1.04	A0A100INM1	126	K	GTP-binding protein rhoA	ABL_07138	HDPK(1)TIEELHK	3	0.49349	6	3	1	110.077	2.58e-05	110.08	1	133.05	2.06e-06	133.05	1	101.393	4.04e-05	101.39
map04011 MAPK signaling pathway - yeast	0.461522	22	1.04	A0A117E1Y2	606	K	Catalase	ABL_06316	SPIYADGESK(1)ETSQGIIADHQYDGQR	3	0.22248	13	3	1	185.18	1.62e-53	245.49	1	187.753	3.6e-54	261.78	1	242.943	7.56e-78	297.98
map04011 MAPK signaling pathway - yeast	0.461522	22	1.04	A0A254TZH3	687	K	Catalase	ATCC64974_21640	YGKPVAAVGSGSVALK(1)NAGIDSSR	3	-0.48192	11	3	1	88.8834	6.99e-11	125.39	1	86.5549	1.03e-15	164.2	1	85.0555	2.52e-10	136.43
map04011 MAPK signaling pathway - yeast	0.461522	22	1.04	A0A254TZH3	708	K	Catalase	ATCC64974_21640	SGVYTGSSETTEK(1)IAK	2	-0.070621	4	3	1	157.682	1.27e-14	157.68	1	160.807	9.71e-15	160.81	1	173.026	7.16e-18	173.03
map04011 MAPK signaling pathway - yeast	0.461522	22	1.04	A0A254TZH3	290	K	Catalase	ATCC64974_21640	SQQGVASLVWDEAQAAAGK(1)NSDYHR	3	-0.9144	10	3	1	193.529	1.91e-24	193.53	1	206.938	6.83e-32	206.94	1	124.997	4.07e-32	211.71
map04011 MAPK signaling pathway - yeast	0.461522	22	1.04	A0A3F3RW14	436	K	Catalase domain-containing protein	ATCC64974_99540	VIGK(1)EEGHQER	3	0.56358	5	3	1	94.7673	0.000250233	94.767	1	97.7338	0.000121821	97.734	1	113.224	2.05e-05	113.22
map04011 MAPK signaling pathway - yeast	0.461522	22	1.04	A0A3F3RW14	488	K	Catalase domain-containing protein	ATCC64974_99540	ATEEVVK(1)K	2	-0.20948	5	3	1	101.542	0.00390685	101.54	1	88.8188	0.00959317	88.819	1	82.4258	0.0128329	82.426
map04011 MAPK signaling pathway - yeast	0.461522	22	1.04	A0A3F3RW14	198	K	Catalase domain-containing protein	ATCC64974_99540	FTLK(1)DGSFK	2	0.29217	4	3	1	79.1482	0.00612122	79.148	1	67.2066	0.0180717	67.207	1	76.2819	0.00676043	76.282
map04011 MAPK signaling pathway - yeast	0.461522	22	1.04	A0A3F3RW14	480	K	Catalase domain-containing protein	ATCC64974_99540	VDPGLGEGVK(1)K	2	0.28813	3	3	1	55.2612	0.0404353	55.261	1	63.9438	0.0245725	63.944	1	62.3383	0.0275055	62.338
map04011 MAPK signaling pathway - yeast	0.461522	22	1.04	A0A3F3RW14	220	K	Catalase domain-containing protein	ATCC64974_99540	NLTK(1)EESVR	2	-0.21678	6	3	1	93.6667	0.00288337	93.667	1	98.044	0.00190719	98.044	1	87.895	0.00417055	87.895
map04011 MAPK signaling pathway - yeast	0.461522	22	1.04	A0A3F3RW14	481	K	Catalase domain-containing protein	ATCC64974_99540	K(1)ATEEVVK	2	-0.074234	3	3	1	81.2635	0.0134218	81.263	1	79.4891	0.014321	79.489	1	87.258	0.0103841	87.258
map04011 MAPK signaling pathway - yeast	0.461522	22	1.04	A0A3F3RW14	216	K	Catalase domain-containing protein	ATCC64974_99540	TTQGVK(1)NLTK	2	1.548	3	3	1	105.46	0.000520403	105.46	1	103.213	0.000575902	103.21	1	98.8983	0.000757329	98.898
map04011 MAPK signaling pathway - yeast	0.461522	22	1.04	A0A3F3RW14	432	K	Catalase domain-containing protein	ATCC64974_99540	GLWK(1)VIGK	2	-0.0073947	3	3	1	75.1092	0.0127124	75.109	1	85.2117	0.00836662	85.212	1	85.2117	0.00836662	85.212
map04011 MAPK signaling pathway - yeast	0.461522	22	1.04	A0A3F3RW14	133	K	Catalase domain-containing protein	ATCC64974_99540	DPLK(1)FPSLNR	2	-0.029033	4	3	1	127.514	6.44e-05	127.51	1	119.274	0.000179211	119.27	1	134.844	4.09e-05	134.84
map04011 MAPK signaling pathway - yeast	0.461522	22	1.04	A0A254TZJ1	559	K	Catalase	ATCC64974_21820	TADVGTFGTK(1)LK	2	0.27359	10	3	1	145.311	2.68e-07	145.31	1	77.1846	1.05e-06	138.89	1	143.424	4.98e-07	143.42
map04011 MAPK signaling pathway - yeast	0.461522	22	1.04	A0A254TZJ1	261	K	Catalase	ATCC64974_21820	LVK(1)FHWK	2	0.52003	6	3	1	84.2437	0.0203505	84.244	1	84.2437	0.0203505	84.244	1	94.4072	0.0125236	94.407
map04011 MAPK signaling pathway - yeast	0.461522	22	1.04	A0A254TZJ1	265	K	Catalase	ATCC64974_21820	FHWK(1)SLQGK	2	0.074705	7	3	1	97.4306	0.000969861	97.431	1	157.663	4.64e-05	157.66	1	130.412	6.25e-10	179.1
map04011 MAPK signaling pathway - yeast	0.461522	22	1.04	A0A254TZJ1	506	K	Catalase	ATCC64974_21820	FETSNVK(1)STTVR	2	0.58925	11	3	1	174.049	1.72e-11	174.05	1	231.672	1.27e-18	231.67	1	189.242	4.68e-12	189.24
map04011 MAPK signaling pathway - yeast	0.461522	22	1.04	A0A254TZJ1	340	K	Catalase	ATCC64974_21820	IVPEEYVPITK(1)LGK	2	0.14124	5	3	1	58.3203	0.0102474	58.32	1	67.136	0.000138252	95.981	1	105.191	5.09e-06	105.19
map04011 MAPK signaling pathway - yeast	0.461522	22	1.04	A0A254TZJ1	284	K	Catalase	ATCC64974_21820	ASMVWEEAQQVSGK(1)NSDFMR	3	-0.32565	25	3	1	221.91	1.91e-35	221.91	1	229.6	1.2e-35	229.6	1	227.456	1.4e-35	227.46
map04011 MAPK signaling pathway - yeast	0.461522	22	1.04	A0A254TZJ1	258	K	Catalase	ATCC64974_21820	LVTDSGASK(1)LVK	2	0.16287	13	3	1	112.845	3.04e-08	149.23	1	110.306	1.13e-06	138.24	1	136.698	1.32e-06	136.7
map04011 MAPK signaling pathway - yeast	0.461522	22	1.04	A0A254TZJ1	343	K	Catalase	ATCC64974_21820	LGK(1)MTLNR	2	0.063804	7	3	1	80.2187	0.00162204	114.99	1	60.0191	0.00912546	83.168	1	54.7223	0.0200194	69.812
map04011 MAPK signaling pathway - yeast	0.461522	22	1.04	A0A3F3RRW9	431	K	Uncharacterized protein	ATCC64974_80470	LNLGK(1)DK	2	-0.75801	6	3	1	64.7574	0.0457461	64.757	1	69.1757	0.0381487	69.176	1	60.7599	0.05262	60.76
map04011 MAPK signaling pathway - yeast	0.461522	22	1.04	Q5DR85	91	K	CftA (Fragment)	---	MAK(1)ELGAVK	2	0.14636	6	3	1	96.3419	0.00228678	96.342	1	99.815	0.00155825	99.815	1	99.9731	0.0015498	99.973
map04011 MAPK signaling pathway - yeast	0.461522	22	1.04	A0A100I1U7	671	K	Catalase	ABL_00030	FGK(1)TVGAVGSGEGALR	2	0.0072519	5	3	1	60.4891	0.000356829	78.69	1	98.2806	5.03e-05	98.281	1	50.8308	0.0178552	50.831
map04011 MAPK signaling pathway - yeast	0.461522	22	1.04	A0A254TLW9	126	K	GTP-binding protein rhoA domain protein	ATCC64974_106960	VQTIHEK(1)NLIYR	3	-0.14116	4	3	1	142.117	3.12e-07	142.12	1	117.792	5.97e-06	117.79	1	92.1898	0.000249849	92.19
map04011 MAPK signaling pathway - yeast	0.461522	22	1.04	A0A254U1U4	621	K	Catalase	ATCC64974_710	HVSVLAK(1)NGIAK	2	-0.11347	3	3	1	110.801	4.26e-06	110.8	1	136.932	6.95e-08	136.93	1	141.581	1.49e-08	141.58
map04011 MAPK signaling pathway - yeast	0.461522	22	1.04	A0A254U1U4	563	K	Catalase	ATCC64974_710	DMK(1)SALQK	2	-0.79557	4	3	1	45.7385	0.0613222	45.738	1	64.7115	0.0153354	73.208	1	54.7125	0.0408459	54.712
map04011 MAPK signaling pathway - yeast	0.461522	22	1.04	A0A254U1U4	651	K	Catalase	ATCC64974_710	K(1)QINLDAVK	2	0.74617	3	3	1	77.3584	0.00890081	77.358	1	112.845	0.00117611	112.85	1	95.8224	0.00327979	95.822
map04011 MAPK signaling pathway - yeast	0.461522	22	1.04	A0A100IQ13	297	K	Mitogen-activated protein kinase	ABL_07916	LLAFNPAK(1)R	2	1.5184	6	3	1	115.494	0.000982799	115.49	1	86.3318	0.00616901	86.332	1	82.4258	0.00735814	82.426
map04011 MAPK signaling pathway - yeast	0.461522	22	1.04	A0A3F3R9H7	35	K	G protein gamma domain-containing protein	ATCC64974_19680	LK(1)EDLDRPR	3	-3.3511	3	3	1	92.445	0.0018337	92.445	1	91.2652	0.00198658	91.265	1	106.199	0.000707102	106.2
map04011 MAPK signaling pathway - yeast	0.461522	22	1.04	A0A505HW48	59	K	"Zinc finger, C2H2 type family protein"	CAN33_0011800	MK(1)QDYEAEIR	2	1.0158	3	3	1	96.2294	0.00113286	96.229	1	90.9131	0.00188091	90.913	1	80.2447	0.00338203	80.245
map04011 MAPK signaling pathway - yeast	0.461522	22	1.04	A0A505HW48	474	K	"Zinc finger, C2H2 type family protein"	CAN33_0011800	DLVSGSLDK(1)TIK	2	1.2583	6	3	1	113.24	2.04e-05	113.24	1	109.159	2.74e-05	109.16	1	104.244	3.59e-05	104.24
map04011 MAPK signaling pathway - yeast	0.461522	22	1.04	A0A505HW48	337	K	"Zinc finger, C2H2 type family protein"	CAN33_0011800	SVCFSPDGK(1)YLATGAEDK	2	-0.68254	7	3	1	124.976	3.55e-11	146.67	1	136.425	3.6e-15	160.76	1	169.578	9.31e-22	175.33
map04011 MAPK signaling pathway - yeast	0.461522	22	1.04	A0A505HW48	452	K	"Zinc finger, C2H2 type family protein"	CAN33_0011800	LESPDGHK(1)DSVYSVAFAPNGR	3	0.22299	8	3	1	97.2709	2.24e-07	121.21	1	110.603	7.68e-08	122.64	1	117.372	1.98e-15	157.85
map04011 MAPK signaling pathway - yeast	0.461522	22	1.04	A0A505HW48	494	K	"Zinc finger, C2H2 type family protein"	CAN33_0011800	GAYPGSGVK(1)GGK	2	0.47069	3	3	1	49.4481	0.0408864	49.448	1	48.5679	0.044472	48.568	1	57.1747	0.0245026	57.175
map04011 MAPK signaling pathway - yeast	0.461522	22	1.04	A0A505HW48	248	K	"Zinc finger, C2H2 type family protein"	CAN33_0011800	DRPGNMLANWNPDDLPASQK(1)R	3	1.5449	3	3	1	106.354	1.87e-06	106.35	1	103.311	2.21e-06	103.31	1	113.359	1.1e-06	113.36
map04011 MAPK signaling pathway - yeast	0.461522	22	1.04	A0A505HW48	346	K	"Zinc finger, C2H2 type family protein"	CAN33_0011800	YLATGAEDK(1)QIR	2	0.18547	6	3	1	135.083	1.52e-06	135.08	1	159.99	1.55e-08	159.99	1	158.3	1.78e-08	158.3
map04011 MAPK signaling pathway - yeast	0.461522	22	1.04	A0A505HW48	388	K	"Zinc finger, C2H2 type family protein"	CAN33_0011800	YIASGSGDK(1)TVR	2	0.18836	8	3	1	118.866	1.07e-05	118.87	1	113.24	2.04e-05	113.24	1	138.236	1.13e-06	138.24
map04011 MAPK signaling pathway - yeast	0.461522	22	1.04	A0A505I0E4	274	K	GMC oxidoreductase family protein	CAN33_0021760	WVNGEGK(1)FVYIK	2	0.16326	7	3	1	73.4351	0.000357411	94.767	1	73.4351	0.00105167	84.188	1	73.4351	0.000314754	95.417
map04011 MAPK signaling pathway - yeast	0.461522	22	1.04	A0A505I0E4	147	K	GMC oxidoreductase family protein	CAN33_0021760	ADFLK(1)SSGLK	2	0.24766	6	3	1	76.9272	0.00384884	76.927	1	86.0142	0.00257022	86.014	1	94.7673	0.0013386	94.767
map04011 MAPK signaling pathway - yeast	0.461522	22	1.04	A0A505I0E4	67	K	GMC oxidoreductase family protein	CAN33_0021760	LTGVQQGGK(1)R	2	0.49463	5	3	1	148.914	1.64e-06	148.91	1	150.103	1.56e-06	150.1	1	138.219	4.11e-05	138.22
map04011 MAPK signaling pathway - yeast	0.461522	22	1.04	A0A505I0E4	142	K	GMC oxidoreductase family protein	CAN33_0021760	DVSNLTK(1)ADFLK	2	0.036551	6	3	1	172.127	1.88e-11	172.13	1	182.714	1e-11	182.71	1	178.1	1.38e-11	178.1
map04011 MAPK signaling pathway - yeast	0.461522	22	1.04	A0A505I0E4	58	K	GMC oxidoreductase family protein	CAN33_0021760	TAAK(1)LTGVQQGGK	2	-0.017227	6	3	1	141.581	5.22e-09	141.58	1	145.294	1.92e-09	145.29	1	152.399	1.61e-10	152.4
map04011 MAPK signaling pathway - yeast	0.461522	22	1.04	A0A505I0E4	308	K	GMC oxidoreductase family protein	CAN33_0021760	QFTADEAQYHGGADPDWSK(1)R	3	-1.6875	12	3	1	86.5392	2.51e-06	102.07	1	91.2759	1.41e-06	111.4	1	90.8957	6.98e-07	117.48
map04011 MAPK signaling pathway - yeast	0.461522	22	1.04	A0A505I0E4	545	K	GMC oxidoreductase family protein	CAN33_0021760	VAPEYAK(1)GVYDLLPEK	2	-0.47131	7	3	1	120.896	5.25e-07	120.9	1	96.143	2.84e-06	109.87	1	108.184	2.84e-06	109.87
map04011 MAPK signaling pathway - yeast	0.461522	22	1.04	A0A505I0E4	354	K	GMC oxidoreductase family protein	CAN33_0021760	K(1)QFPLHEFGK	3	-0.30701	6	3	1	113.224	0.000163931	113.22	1	94.6597	0.000675274	94.66	1	88.1337	0.00113332	88.134
map04011 MAPK signaling pathway - yeast	0.461522	22	1.04	A0A505I0E4	481	K	GMC oxidoreductase family protein	CAN33_0021760	K(1)SHFYHEGK	3	0.21707	3	3	1	46.3521	0.0282284	46.352	1	62.894	0.0118467	62.894	1	57.2028	0.0155841	57.203
map04011 MAPK signaling pathway - yeast	0.461522	22	1.04	A0A3F3RQP2	141	K	HPt domain-containing protein	ATCC64974_81510	TLTQVK(1)K	2	0.093255	5	3	1	77.0577	0.0353343	77.058	1	69.1757	0.052076	69.176	1	67.9808	0.0548807	67.981
map04011 MAPK signaling pathway - yeast	0.461522	22	1.04	A0A3F3RQP2	100	K	HPt domain-containing protein	ATCC64974_81510	GSSATLGLTK(1)VK	2	0.17147	3	3	1	95.4173	0.000314754	95.417	1	107.088	3.1e-05	107.09	1	127.174	2.48e-06	127.17
map04011 MAPK signaling pathway - yeast	0.461522	22	1.04	A0A3F3RQP2	126	K	HPt domain-containing protein	ATCC64974_81510	DETGTTDEPDK(1)K	2	-0.64262	3	3	1	158.041	2.48e-08	158.04	1	130.435	2.85e-06	130.44	1	102.872	5.22e-05	102.87
map04011 MAPK signaling pathway - yeast	0.461522	22	1.04	A0A505I312	22	K	MADS-box domain-containing protein	CAN33_0021015	FIQDK(1)SR	2	0.90474	7	3	1	77.9225	0.0252184	77.923	1	69.1978	0.0381107	69.198	1	100.188	0.00842452	100.19
map04011 MAPK signaling pathway - yeast	0.461522	22	1.04	Q5DR90	24	K	Mitogen-activated protein kinase (Fragment)	---	EIK(1)LLQHFR	3	0.18948	3	3	1	48.091	0.0551056	48.091	1	66.6919	0.00889648	66.692	1	56.2581	0.0154142	56.258
map04011 MAPK signaling pathway - yeast	0.461522	22	1.04	Q5DR90	12	K	Mitogen-activated protein kinase (Fragment)	---	VTNVFSK(1)K	2	0.1194	3	3	1	78.5162	0.014814	78.516	1	69.3749	0.0281504	69.375	1	90.7612	0.00701513	90.761
map04011 MAPK signaling pathway - yeast	0.461522	22	1.04	A0A117E2W1	315	K	Guanine nucleotide-binding protein subunit beta	ABL_08869	GDK(1)VGSLSGHENR	3	0.021215	7	3	1	86.9442	0.000278587	86.944	1	96.4641	7.19e-05	96.464	1	96.4641	7.19e-05	96.464
map04011 MAPK signaling pathway - yeast	0.461522	22	1.04	A0A117E2W1	88	K	Guanine nucleotide-binding protein subunit beta	ABL_08869	HLVSASQDGK(1)LIIWDAYTTNK	3	-0.079632	8	3	1	122.643	6.74e-08	122.64	1	130.05	4e-10	130.05	1	151.584	2.92e-15	151.58
map04011 MAPK signaling pathway - yeast	0.461522	22	1.04	A0A117E2W1	24	K	Guanine nucleotide-binding protein subunit beta	ABL_08869	EAEGLK(1)DK	2	0.64406	4	3	1	76.6789	0.0115342	76.679	1	78.1489	0.0109885	78.149	1	79.0587	0.0106508	79.059
map04011 MAPK signaling pathway - yeast	0.461522	22	1.04	A0A117E2W1	62	K	Guanine nucleotide-binding protein subunit beta	ABL_08869	TLK(1)GHLAK	2	-0.54101	5	3	1	78.1127	0.0110019	78.113	1	85.6701	0.00819645	85.67	1	85.6701	0.00819645	85.67
map04011 MAPK signaling pathway - yeast	0.461522	22	1.04	A0A117E2W1	31	K	Guanine nucleotide-binding protein subunit beta	ABL_08869	RK(1)DELADTTLR	3	3.3115	10	3	1	89.3005	0.000240858	119.39	1	60.1615	0.000466199	112.7	1	110.932	0.000398523	114.71
map04011 MAPK signaling pathway - yeast	0.461522	22	1.04	A0A254U0S5	595	K	Catalase	ATCC64974_10470	VAGALPFVIGTK(1)R	2	-0.41083	3	3	1	65.0429	0.0185524	65.043	1	71.9334	0.00752929	71.933	1	56.5691	0.0321083	56.569
map04011 MAPK signaling pathway - yeast	0.461522	22	1.04	A0A254U0S5	25	K	Catalase	ATCC64974_10470	K(1)TVDLER	2	0.051003	6	3	1	99.1386	0.0121218	99.139	1	111.947	0.0079236	111.95	1	124.983	0.0043285	124.98
map04011 MAPK signaling pathway - yeast	0.461522	22	1.04	A0A254U0S5	11	K	Catalase	ATCC64974_10470	ATVIAGGLEK(1)AHEAVK	2	0.17046	5	3	1	183.358	2.49e-18	183.36	1	178.508	3.53e-18	178.51	1	151.043	1.25e-14	151.04
map04011 MAPK signaling pathway - yeast	0.461522	22	1.04	A0A254U0S5	716	K	Catalase	ATCC64974_10470	ESVQIAK(1)GAK	2	0.33013	4	3	1	76.2278	0.00394724	76.228	1	96.3419	0.00111704	96.342	1	85.3546	0.00266303	85.355
map04011 MAPK signaling pathway - yeast	0.461522	22	1.04	A0A254U0S5	116	K	Catalase	ATCC64974_10470	LLESCEDVTYAK(1)VLTDTSR	3	-0.37455	3	3	1	140.277	2.05e-10	140.28	1	145.426	5.31e-11	145.43	1	121.014	2.86e-07	121.01
map04011 MAPK signaling pathway - yeast	0.461522	22	1.04	A0A254U0S5	419	K	Catalase	ATCC64974_10470	ITK(1)GSVNYWPNR	2	0.24172	6	3	1	124.119	2.86e-06	124.12	1	123.948	2.88e-06	123.95	1	155.473	2.17e-08	155.47
map04011 MAPK signaling pathway - yeast	0.461522	22	1.04	A0A254U0S5	138	K	Catalase	ATCC64974_10470	FSTVQGSK(1)GSADTVR	2	-0.26613	7	3	1	138.186	5.32e-10	138.19	1	134.807	5.37e-18	185.67	1	127.664	2.54e-10	142.91
map04011 MAPK signaling pathway - yeast	0.461522	22	1.04	A0A254U0S5	462	K	Catalase	ATCC64974_10470	ALSPK(1)FR	2	-0.16923	3	3	1	69.9985	0.0367339	69.998	1	60.9719	0.0522553	60.972	1	71.1411	0.0347691	71.141
map00680 Methane metabolism	0.00795191	16	1.9	A0A254U029	58	K	D-3-phosphoglycerate dehydrogenase	ATCC64974_66020	HLK(1)PFATEDIK	2	1.1335	3	3	1	131.691	0.000261454	131.69	1	166.04	1.73e-08	166.04	1	160.221	3.73e-08	160.22
map00680 Methane metabolism	0.00795191	16	1.9	A0A254U029	430	K	D-3-phosphoglycerate dehydrogenase	ATCC64974_66020	VNEILGDHNVDK(1)QMTDSR	3	-0.59948	5	3	1	178.428	3.72e-22	178.43	1	162.422	1.43e-15	162.42	1	139.11	2.43e-10	139.11
map00680 Methane metabolism	0.00795191	16	1.9	A0A100IJX4	366	K	Dihydroxyacetone kinase	ABL_05275	SDAPVELK(1)R	2	-0.47317	3	3	1	50.1076	0.0601969	50.108	1	49.3004	0.063862	49.3	1	51.4359	0.0541649	51.436
map00680 Methane metabolism	0.00795191	16	1.9	A0A100IJX4	386	K	Dihydroxyacetone kinase	ABL_05275	LDVDSLK(1)K	2	-0.47196	5	3	1	74.3009	0.0188753	74.301	1	90.6009	0.00869013	90.601	1	80.2187	0.0139513	80.219
map00680 Methane metabolism	0.00795191	16	1.9	A0A100IJX4	394	K	Dihydroxyacetone kinase	ABL_05275	VLGSALK(1)R	2	-0.73527	3	3	1	94.1145	0.00690959	94.114	1	106.356	0.00330079	106.36	1	106.042	0.00334035	106.04
map00680 Methane metabolism	0.00795191	16	1.9	A0A3F3RM43	426	K	Serine hydroxymethyltransferase	ATCC64974_70710	K(1)VQSELPK	2	0.031809	4	3	1	83.9983	0.012036	83.998	1	90.1504	0.0089184	90.15	1	82.645	0.0127218	82.645
map00680 Methane metabolism	0.00795191	16	1.9	A0A3F3RM43	328	K	Serine hydroxymethyltransferase	ATCC64974_70710	NAK(1)ALEEEFK	2	-1.1413	6	3	1	101.482	0.000618676	101.48	1	125.737	7.01e-05	125.74	1	126.707	6.7e-05	126.71
map00680 Methane metabolism	0.00795191	16	1.9	A0A3F3RM43	94	K	Serine hydroxymethyltransferase	ATCC64974_70710	ALK(1)AFNLDPAK	2	0.44147	6	3	1	110.077	5.44e-05	110.08	1	128.973	5.58e-06	128.97	1	121.021	1.56e-05	121.02
map00680 Methane metabolism	0.00795191	16	1.9	A0A3F3RM43	425	K	Serine hydroxymethyltransferase	ATCC64974_70710	YIDQSINLCK(1)K	2	-1.0066	5	3	1	106.667	9.07e-05	106.67	1	140.78	2.76e-06	140.78	1	110.932	7.01e-05	110.93
map00680 Methane metabolism	0.00795191	16	1.9	A0A3F3RM43	358	K	Serine hydroxymethyltransferase	ATCC64974_70710	NK(1)SLDGAR	2	0.019694	12	3	1	97.4306	0.00383067	97.431	1	122.516	0.000927716	122.52	1	74.4644	0.00383067	97.431
map00680 Methane metabolism	0.00795191	16	1.9	A0A3F3RM43	444	K	Serine hydroxymethyltransferase	ATCC64974_70710	AK(1)VASETVPEILSLR	2	-0.70765	3	3	1	134.14	7.7e-10	134.14	1	91.5921	0.000245391	91.592	1	163.804	1.03e-14	163.8
map00680 Methane metabolism	0.00795191	16	1.9	A0A3F3RM43	335	K	Serine hydroxymethyltransferase	ATCC64974_70710	ALEEEFK(1)ALGHK	2	2.5582	12	3	1	110.801	9.69e-06	113.22	1	116.713	9.69e-06	116.71	1	85.9731	1.96e-06	122.7
map00680 Methane metabolism	0.00795191	16	1.9	A0A3F3RM43	411	K	Serine hydroxymethyltransferase	ATCC64974_70710	GMGEEDFK(1)R	2	0.52166	9	3	1	93.5976	0.00244081	93.598	1	85.7159	0.000757763	105.52	1	85.8618	0.00327804	85.862
map00680 Methane metabolism	0.00795191	16	1.9	A0A3F3RM43	433	K	Serine hydroxymethyltransferase	ATCC64974_70710	VQSELPK(1)EANK	2	0.42425	5	3	1	162.486	2.95e-08	162.49	1	178.713	3.29e-11	178.71	1	196.114	4.27e-14	196.11
map00680 Methane metabolism	0.00795191	16	1.9	A0A3F3RM43	340	K	Serine hydroxymethyltransferase	ATCC64974_70710	ALGHK(1)LVSDGTDSHMVLVDLR	4	1.0359	6	3	1	124.202	5.05e-10	124.2	1	92.0984	7.94e-05	92.098	1	147.247	3.36e-15	147.25
map00680 Methane metabolism	0.00795191	16	1.9	A0A3F3RM43	325	K	Serine hydroxymethyltransferase	ATCC64974_70710	QYQQQVIK(1)NAK	2	-0.022143	7	3	1	185.295	1.95e-11	185.29	1	187.972	1.41e-11	187.97	1	200.708	3.4e-14	200.71
map00680 Methane metabolism	0.00795191	16	1.9	A0A254U4S0	237	K	Ring finger domain family protein	ATCC64974_70690	YENK(1)ETDEFLKPIIVGGK	3	0.61082	4	3	0.999326	31.7104	0.00950333	56.424	0.991728	20.788	0.0190418	48.855	0.999988	49.2828	0.000124686	94.281
map00680 Methane metabolism	0.00795191	16	1.9	A0A254U4S0	251	K	Ring finger domain family protein	ATCC64974_70690	ETDEFLKPIIVGGK(1)DR	3	0.41939	6	3	1	64.5347	6.44e-10	129.05	1	72.3695	5.69e-10	131.18	1	89.234	1.07e-14	151.59
map00680 Methane metabolism	0.00795191	16	1.9	A0A254U4S0	387	K	Ring finger domain family protein	ATCC64974_70690	MSAAAVGDK(1)MAER	2	-0.4953	6	3	1	75.02	0.00189853	75.02	1	87.4472	0.000564106	87.447	1	98.253	6.96e-05	98.253
map00680 Methane metabolism	0.00795191	16	1.9	A0A254U4S0	369	K	Ring finger domain family protein	ATCC64974_70690	DMIPSPK(1)VATYDLEPK	2	0.72875	6	3	1	101.055	4.7e-06	101.05	1	78.0783	0.000288508	89.913	1	76.3778	0.000688209	76.378
map00680 Methane metabolism	0.00795191	16	1.9	A0A254U4S0	213	K	Ring finger domain family protein	ATCC64974_70690	VEIAMK(1)GIVTGEGEESSDPVK	2	1.0258	3	3	1	149.839	6.7e-15	149.84	1	162.393	2.74e-15	162.39	1	174	9.71e-22	174
map00680 Methane metabolism	0.00795191	16	1.9	A0A254U4S0	97	K	Ring finger domain family protein	ATCC64974_70690	IDQTLK(1)K	2	-0.53304	7	3	1	150.837	0.00238527	150.84	1	78.7702	0.00827021	110.81	1	136.113	0.00352234	136.11
map00680 Methane metabolism	0.00795191	16	1.9	A0A254U4S0	168	K	Ring finger domain family protein	ATCC64974_70690	DTEPK(1)SATK	2	0.32646	4	3	1	76.2278	0.0067725	76.228	1	76.2278	0.0067725	76.228	1	85.5332	0.00469728	85.533
map00680 Methane metabolism	0.00795191	16	1.9	A0A254U4S0	438	K	Ring finger domain family protein	ATCC64974_70690	AIGVIYEACK(1)K	2	1.9662	6	3	1	100.878	0.000118648	100.88	1	100.878	0.000118648	100.88	1	97.8134	0.000340555	97.813
map00680 Methane metabolism	0.00795191	16	1.9	A0A254U4S0	112	K	Ring finger domain family protein	ATCC64974_70690	VDNIVASFK(1)R	2	0.09667	9	3	1	104.944	0.000727805	104.94	1	101.502	0.000843844	101.5	1	109.389	0.000577936	109.39
map00680 Methane metabolism	0.00795191	16	1.9	A0A254U4S0	378	K	Ring finger domain family protein	ATCC64974_70690	VATYDLEPK(1)MSAAAVGDK	2	-0.26957	11	3	1	64.2981	1.27e-06	118.72	1	103.881	6.82e-10	136.43	1	114.986	1.14e-09	129.11
map00680 Methane metabolism	0.00795191	16	1.9	A0A254TTB2	103	K	"Glycosyl hydrolases 2, sugar binding domain family protein"	ATCC64974_59670	QQIIK(1)EK	2	-1.1499	3	3	1	92.4704	0.0140151	92.47	1	77.9225	0.0252184	77.923	1	89.1423	0.0165781	89.142
map00680 Methane metabolism	0.00795191	16	1.9	A0A254TTB2	180	K	"Glycosyl hydrolases 2, sugar binding domain family protein"	ATCC64974_59670	LSPK(1)AAMVYK	2	-0.99471	3	3	1	51.4359	0.0370426	51.436	1	51.2762	0.037617	51.276	1	51.2762	0.037617	51.276
map00680 Methane metabolism	0.00795191	16	1.9	A0A254TTB2	352	K	"Glycosyl hydrolases 2, sugar binding domain family protein"	ATCC64974_59670	VVPAK(1)EVR	2	0.48703	4	3	1	44.7531	0.0639858	44.753	1	58.9807	0.0349587	58.981	1	69.8246	0.0200015	69.825
map00680 Methane metabolism	0.00795191	16	1.9	A0A254TTB2	366	K	"Glycosyl hydrolases 2, sugar binding domain family protein"	ATCC64974_59670	VIK(1)GGNVDDAEK	2	-1.3295	4	3	1	59.2273	0.021966	59.227	1	66.0043	0.0135908	66.004	1	83.2035	0.00111629	83.204
map00680 Methane metabolism	0.00795191	16	1.9	A0A254TTB2	165	K	"Glycosyl hydrolases 2, sugar binding domain family protein"	ATCC64974_59670	TVNDGK(1)FGK	2	-2.0115	6	3	1	53.7511	0.00135875	103.55	1	61.5599	0.0255058	61.56	1	52.5786	0.00576289	80.755
map00680 Methane metabolism	0.00795191	16	1.9	A0A254TTB2	320	K	"Glycosyl hydrolases 2, sugar binding domain family protein"	ATCC64974_59670	LLAAFPDK(1)VDGQQAVADR	3	0.059856	7	3	1	127.966	1.22e-09	127.97	1	131.249	1.01e-09	131.25	1	82.7086	7.67e-10	135.09
map00680 Methane metabolism	0.00795191	16	1.9	A0A254TTB2	105	K	"Glycosyl hydrolases 2, sugar binding domain family protein"	ATCC64974_59670	EK(1)ANISEDEVISELR	2	-0.066468	4	3	1	204.231	1.9e-22	204.23	1	226.242	8.96e-29	226.24	1	222.45	1.1e-28	222.45
map00680 Methane metabolism	0.00795191	16	1.9	A0A254TY01	345	K	L-aminoadipate-semialdehyde dehydrogenase	ATCC64974_80570	DEVQK(1)IIDTYNQHHK	3	-0.72392	12	3	1	85.0065	1.64e-10	141.34	1	57.3522	3.84e-10	133.47	1	104.939	7.66e-09	123.29
map00680 Methane metabolism	0.00795191	16	1.9	A0A254TY01	98	K	L-aminoadipate-semialdehyde dehydrogenase	ATCC64974_80570	KLDVIGNDIFISAMK(1)GSGK	3	0.10198	3	3	1	112.217	7.67e-07	118.19	1	127.828	3.87e-10	136.49	1	104.238	2.03e-06	109.63
map00680 Methane metabolism	0.00795191	16	1.9	A0A254TY01	83	K	L-aminoadipate-semialdehyde dehydrogenase	ATCC64974_80570	ASLINLTGLAGSSNTTGDDQK(1)K	2	0.43401	4	3	1	325.062	2.26e-79	325.06	1	325.062	2.26e-79	325.06	1	287.375	3.53e-59	287.37
map00680 Methane metabolism	0.00795191	16	1.9	A0A254TY01	256	K	L-aminoadipate-semialdehyde dehydrogenase	ATCC64974_80570	YPGEGQK(1)PYSAR	2	-0.50817	3	3	1	60.1571	0.0196781	60.157	1	124.485	2.81e-06	124.48	1	125.033	2.75e-06	125.03
map00680 Methane metabolism	0.00795191	16	1.9	A0A254TY01	340	K	L-aminoadipate-semialdehyde dehydrogenase	ATCC64974_80570	SGVFLGSK(1)DEVQK	2	-0.46954	4	3	1	111.313	5.35e-06	111.31	1	86.6992	0.000598336	86.699	1	99.4978	1.26e-05	99.498
map00680 Methane metabolism	0.00795191	16	1.9	A0A254TY01	249	K	L-aminoadipate-semialdehyde dehydrogenase	ATCC64974_80570	YLHSLK(1)YPGEGQK	3	0.6639	6	3	1	57.1063	0.010862	57.106	1	64.2245	0.00690381	64.224	1	41.5601	0.0349383	41.56
map00680 Methane metabolism	0.00795191	16	1.9	A0A254TRR0	27	K	Fructose-bisphosphate aldolase	ATCC64974_56690	LFEYAK(1)EK	2	0.36223	13	3	1	87.4761	0.00752602	87.476	1	87.4761	0.00752602	87.476	1	87.4761	0.00752602	87.476
map00680 Methane metabolism	0.00795191	16	1.9	A0A254TRR0	252	K	Fructose-bisphosphate aldolase	ATCC64974_56690	EK(1)TGSSSDKPVFFVFHGGSGSSK	4	0.49054	7	3	1	76.3331	6.24e-07	106.93	1	98.2088	9.41e-11	136.57	1	81.4446	6.24e-07	106.93
map00680 Methane metabolism	0.00795191	16	1.9	A0A254TRR0	259	K	Fructose-bisphosphate aldolase	ATCC64974_56690	TGSSSDK(1)PVFFVFHGGSGSSK	3	0.12898	6	3	1	168.751	3.48e-16	168.75	1	179.189	3.46e-22	179.19	1	128.381	4.39e-10	128.38
map00680 Methane metabolism	0.00795191	16	1.9	A0A254TRR0	309	K	Fructose-bisphosphate aldolase	ATCC64974_56690	K(1)DYLLTAVGNPDGEDKPNKK	4	0.1464	15	3	1	186.36	4.12e-22	187.43	1	181.11	7e-22	182.22	1	92.6701	7.9e-29	195.46
map00680 Methane metabolism	0.00795191	16	1.9	A0A254TRR0	250	K	Fructose-bisphosphate aldolase	ATCC64974_56690	HQAYVK(1)EK	2	0.17524	15	3	1	50.0403	0.00083683	123.86	1	91.8667	0.000186751	158.76	1	149.721	0.000286158	149.72
map00680 Methane metabolism	0.00795191	16	1.9	A0A254TRR0	273	K	Fructose-bisphosphate aldolase	ATCC64974_56690	TGSSSDKPVFFVFHGGSGSSK(1)EEYK	4	-0.14954	7	3	1	177.075	2.18e-53	250.06	1	120.986	1.21e-23	186.82	1	95.8503	1.05e-16	161.68
map00680 Methane metabolism	0.00795191	16	1.9	A0A254TRR0	114	K	Fructose-bisphosphate aldolase	ATCC64974_56690	SIAPAYGVPVVLHTDHCAK(1)K	4	-0.12995	18	3	1	155.488	2.7e-15	155.49	1	132.735	3.97e-10	132.74	1	157.984	2.27e-15	157.98
map00680 Methane metabolism	0.00795191	16	1.9	A0A254TRR0	341	K	Fructose-bisphosphate aldolase	ATCC64974_56690	EGEK(1)TMTK	2	1.4992	24	3	1	58.4333	0.00205685	105.52	1	81.9504	0.00218218	103.87	1	81.9717	0.00205685	105.52
map00680 Methane metabolism	0.00795191	16	1.9	A0A254TRR0	277	K	Fructose-bisphosphate aldolase	ATCC64974_56690	EEYK(1)EAISYGVVK	2	-0.90526	8	3	1	57.4251	0.00968257	59.227	1	138.02	8.38e-09	138.02	1	108.971	6.38e-06	108.97
map00680 Methane metabolism	0.00795191	16	1.9	A0A254TRR0	81	K	Fructose-bisphosphate aldolase	ATCC64974_56690	GVSNDGQK(1)ASIAGGIAAAHYIR	3	1.3947	14	3	1	145.022	3.33e-41	235.98	1	172.688	3.21e-22	172.69	1	159.143	3.21e-22	172.69
map00680 Methane metabolism	0.00795191	16	1.9	A0A254TRR0	327	K	Fructose-bisphosphate aldolase	ATCC64974_56690	KDYLLTAVGNPDGEDK(0.019)PNK(0.981)K	3	0.21778	15	3	0.975288	15.9623	2.9e-22	185.33	0.974769	15.8697	1.22e-21	172.69	0.981279	17.1946	6.26e-29	200.29
map00680 Methane metabolism	0.00795191	16	1.9	A0A254TRR0	308	K	Fructose-bisphosphate aldolase	ATCC64974_56690	DYMLNK(1)K	2	-0.47177	38	3	1	114.539	0.00269286	118.01	1	99.9195	0.00359987	111.28	1	99.9195	0.00269286	118.01
map00680 Methane metabolism	0.00795191	16	1.9	A0A254TRR0	324	K	Fructose-bisphosphate aldolase	ATCC64974_56690	DYLLTAVGNPDGEDK(1)PNK	2	-0.099801	16	3	1	221.853	3.08e-34	221.85	1	232.78	1.46e-34	232.78	1	216.264	6.25e-29	216.26
map00680 Methane metabolism	0.00795191	16	1.9	A0A254TRR0	244	K	Fructose-bisphosphate aldolase	ATCC64974_56690	LHPELLQK(1)HQAYVK	4	0.04359	10	3	1	120.872	3.38e-07	120.87	1	119.963	4.58e-07	119.96	1	52.5758	2.95e-11	155.08
map00680 Methane metabolism	0.00795191	16	1.9	A0A254TRR0	73	K	Fructose-bisphosphate aldolase	ATCC64974_56690	CPIVLQVSQGGAAYFAGK(1)GVSNDGQK	3	-0.68053	7	3	1	175.693	1.7e-23	175.69	1	197.074	7.93e-32	197.07	1	184.592	9.13e-24	184.59
map00680 Methane metabolism	0.00795191	16	1.9	A0A254TRR0	10	K	Fructose-bisphosphate aldolase	ATCC64974_56690	K(1)SGVIVGDDVLR	2	0.56348	15	3	1	84.7534	3.57e-06	126.1	1	115.119	7.1e-07	143.25	1	116.188	2.85e-08	156.08
map00680 Methane metabolism	0.00795191	16	1.9	A0A254U1H7	108	K	Putative glutathione-dependent formaldehyde-activating enzyme	ATCC64974_59060	IEK(1)DHPFK	2	-0.64395	5	3	1	60.9103	0.0153248	60.91	1	66.6919	0.0115409	66.692	1	70.5516	0.010752	70.552
map00680 Methane metabolism	0.00795191	16	1.9	A0A254U1H7	113	K	Putative glutathione-dependent formaldehyde-activating enzyme	ATCC64974_59060	DHPFK(1)GLDFVHAELSDQK	3	-3.4778	3	3	1	70.8974	0.00227175	70.897	1	48.8318	0.015597	48.832	1	61.2764	0.00592038	61.276
map00680 Methane metabolism	0.00795191	16	1.9	A0A3F3RBB4	33	K	Formate dehydrogenase	ATCC64974_32430	K(1)WLEEQGHTLVTTSDKEGENSTFDK	4	0.061814	15	3	1	162.453	5.15e-17	166.49	1	148.671	3.32e-18	174.52	1	150.428	3.81e-18	171.56
map00680 Methane metabolism	0.00795191	16	1.9	A0A3F3RBB4	3	K	Formate dehydrogenase	ATCC64974_32430	GK(1)ILMVLYDGGEHAK	3	-0.0039941	8	3	1	47.6398	7.59e-07	112.96	1	48.423	1.34e-06	104.95	1	129.378	1.05e-09	129.38
map00680 Methane metabolism	0.00795191	16	1.9	A0A3F3RBB4	250	K	Formate dehydrogenase	ATCC64974_32430	K(1)GSWLVNTAR	2	0.51763	7	3	1	171.924	6.62e-08	171.92	1	154.15	1.27e-06	154.15	1	150.094	1.56e-06	150.09
map00680 Methane metabolism	0.00795191	16	1.9	A0A3F3RBB4	273	K	Formate dehydrogenase	ATCC64974_32430	EDVAEAVK(1)SGHLR	2	0.19339	9	3	1	76.7282	0.000500418	76.728	1	76.7282	0.000500418	76.728	1	89.2595	0.000110444	94.688
map00680 Methane metabolism	0.00795191	16	1.9	A0A3F3RBB4	48	K	Formate dehydrogenase	ATCC64974_32430	WLEEQGHTLVTTSDK(1)EGENSTFDK	3	0.34713	16	3	1	110.026	1.04e-53	260.32	1	169.082	1.03e-53	260.41	1	176.098	1.44e-66	281.24
map00680 Methane metabolism	0.00795191	16	1.9	A0A3F3RBB4	158	K	Formate dehydrogenase	ATCC64974_32430	RGEWDVAAVAK(1)NEFDLEGK	3	0.35821	10	3	1	126.265	7.56e-10	126.26	1	117.372	8.87e-07	117.37	1	133.208	5.05e-10	133.21
map00680 Methane metabolism	0.00795191	16	1.9	A0A3F3RBB4	265	K	Formate dehydrogenase	ATCC64974_32430	GAIVVK(1)EDVAEAVK	2	-0.35109	10	3	1	108.579	4.14e-06	108.58	1	118.522	1.37e-06	118.52	1	116.576	1.91e-06	116.58
map00680 Methane metabolism	0.00795191	16	1.9	A0A3F3RBB4	235	K	Formate dehydrogenase	ATCC64974_32430	RVDNLEEMLAQCDVVTINCPLHEK(1)TR	4	-2.3989	5	3	1	152.882	1.33e-16	152.88	1	117.624	4.32e-08	117.62	1	139.306	1.07e-11	139.31
map00680 Methane metabolism	0.00795191	16	1.9	A0A3F3RBB4	247	K	Formate dehydrogenase	ATCC64974_32430	ELISK(1)MK	2	-0.40876	20	3	1	81.7839	0.0222448	81.784	1	91.6263	0.0146652	91.626	1	91.6263	0.0146652	91.626
map00680 Methane metabolism	0.00795191	16	1.9	A0A3F3RBB4	242	K	Formate dehydrogenase	ATCC64974_32430	GLFNK(1)ELISK	2	0.11458	9	3	1	166.863	2.69e-07	166.86	1	163.662	4.36e-07	163.66	1	163.662	4.36e-07	163.66
map00680 Methane metabolism	0.00795191	16	1.9	A0A254UB25	205	K	S-formylglutathione hydrolase	ATCC64974_45400	WK(1)EHDATELVK	3	-0.35844	3	3	1	146.503	1.43e-07	146.5	1	164.478	1.08e-08	164.48	1	112.437	2.18e-05	112.44
map00680 Methane metabolism	0.00795191	16	1.9	A0A254UB25	214	K	S-formylglutathione hydrolase	ATCC64974_45400	EHDATELVK(1)K	3	-0.76527	7	3	1	67.8807	4.8e-11	215.56	1	67.8807	0.00716033	67.881	1	65.1572	3.02e-10	198.62
map00680 Methane metabolism	0.00795191	16	1.9	A0A254UB25	76	K	S-formylglutathione hydrolase	ATCC64974_45400	GFFQHGASK(1)K	3	0.31035	4	3	1	93.0956	0.000785051	93.096	1	67.704	0.00727678	67.704	1	74.8411	0.00257214	74.841
map00680 Methane metabolism	0.00795191	16	1.9	A0A254UB25	249	K	S-formylglutathione hydrolase	ATCC64974_45400	AAK(1)EAGVEGVTIR	2	-2.9116	5	3	1	67.3255	0.0109157	67.326	1	70.197	0.00755055	70.197	1	71.98	0.00546102	71.98
map00680 Methane metabolism	0.00795191	16	1.9	A0A254UB25	15	K	S-formylglutathione hydrolase	ATCC64974_45400	ATIASFGGK(1)LLK	2	-0.22111	5	3	1	75.1153	0.00233115	75.115	1	80.6901	0.00128124	80.69	1	76.1645	0.00157823	76.165
map00680 Methane metabolism	0.00795191	16	1.9	A0A254TLY2	398	K	Peptidase dimerization domain family protein	ATCC64974_106860	SGQIK(1)TGAPAR	2	-0.98817	9	3	1	140.142	2.22e-06	140.14	1	153.341	6.09e-08	153.34	1	111.63	4.89e-05	111.63
map00680 Methane metabolism	0.00795191	16	1.9	A0A254TLY2	85	K	Peptidase dimerization domain family protein	ATCC64974_106860	ENLDVK(1)DQSK	2	-0.7265	11	3	1	162.205	5.12e-07	162.21	1	163.827	4.27e-07	163.83	1	42.629	8.59e-07	155.53
map00680 Methane metabolism	0.00795191	16	1.9	A0A254TLY2	259	K	Peptidase dimerization domain family protein	ATCC64974_106860	K(1)YDLDFK	2	0.31673	14	3	1	127.565	0.00414152	127.56	1	119.291	0.000435678	119.29	1	128.607	0.00406599	128.61
map00680 Methane metabolism	0.00795191	16	1.9	A0A254TLY2	64	K	Peptidase dimerization domain family protein	ATCC64974_106860	GVLK(1)AVQNVNETIAPAVIK	3	-0.32525	7	3	1	197.382	2.98e-28	197.38	1	246.125	1.9e-42	246.12	1	116.869	7.85e-07	116.87
map00680 Methane metabolism	0.00795191	16	1.9	A0A254TLY2	192	K	Peptidase dimerization domain family protein	ATCC64974_106860	QGAEVYQK(1)LK	2	-0.2625	6	3	1	123.792	7.63e-05	123.79	1	117.022	0.000234829	117.02	1	123.513	7.72e-05	123.51
map00680 Methane metabolism	0.00795191	16	1.9	A0A254TLY2	79	K	Peptidase dimerization domain family protein	ATCC64974_106860	AVQNVNETIAPAVIK(1)ENLDVK	3	0.23982	8	3	1	178.073	3.71e-22	178.07	1	162.393	1.3e-15	162.39	1	183.605	2.49e-22	183.6
map00680 Methane metabolism	0.00795191	16	1.9	A0A254TLY2	60	K	Peptidase dimerization domain family protein	ATCC64974_106860	TMWGGK(1)GVLK	2	-0.067386	19	3	1	70.5516	0.0108249	70.552	1	67.704	0.00949385	70.028	1	77.1917	0.00381161	77.192
map00680 Methane metabolism	0.00795191	16	1.9	A0A254TLY2	431	K	Peptidase dimerization domain family protein	ATCC64974_106860	IEEELGDNAVYAGEK(1)FR	2	-1.2239	17	3	1	154.494	3.34e-37	263.45	1	137.451	1.2e-43	276.14	1	280.154	8.56e-44	280.15
map00680 Methane metabolism	0.00795191	16	1.9	A0A254TLY2	265	K	Peptidase dimerization domain family protein	ATCC64974_106860	YDLDFK(1)NPESDSSK	2	0.43074	19	3	1	159.178	7.71e-28	237.01	1	159.178	2.15e-27	227	1	160.866	3.97e-11	160.87
map00680 Methane metabolism	0.00795191	16	1.9	A0A254TLY2	89	K	Peptidase dimerization domain family protein	ATCC64974_106860	DQSK(1)VDEFLNK	2	-0.03181	20	3	1	174.421	4.15e-11	174.42	1	208.794	1.88e-14	208.79	1	162.486	1.94e-10	187.76
map00680 Methane metabolism	0.00795191	16	1.9	A0A254TLY2	96	K	Peptidase dimerization domain family protein	ATCC64974_106860	VDEFLNK(1)LDGTANK	3	-0.45849	10	3	1	167.325	6.72e-11	167.32	1	109.835	8.76e-11	148.52	1	50.1084	5.47e-13	170.95
map00680 Methane metabolism	0.00795191	16	1.9	A0A254TLY2	5	K	Peptidase dimerization domain family protein	ATCC64974_106860	PISK(1)IHAR	2	-0.43221	6	3	1	100.836	0.00292709	100.84	1	111.061	0.00198418	111.06	1	101.46	0.00286957	101.46
map00680 Methane metabolism	0.00795191	16	1.9	A0A254TLY2	410	K	Peptidase dimerization domain family protein	ATCC64974_106860	LAK(1)LNQILR	2	0.022217	15	3	1	166.516	2.35e-05	166.52	1	133.862	0.000199282	133.86	1	140.139	0.000140165	140.14
map00680 Methane metabolism	0.00795191	16	1.9	A0A254TLY2	126	K	Peptidase dimerization domain family protein	ATCC64974_106860	AGAAEK(1)GIPLYAHISDLAGTK	3	-0.11148	6	3	1	108.08	1.37e-06	108.08	1	121.464	1.73e-07	121.46	1	109.847	1.22e-06	109.85
map00680 Methane metabolism	0.00795191	16	1.9	A0A254TLY2	54	K	Peptidase dimerization domain family protein	ATCC64974_106860	DGDK(1)TMWGGK	2	0.058518	24	3	1	133.893	4.4e-05	133.89	1	131.087	5.3e-05	131.09	1	108.903	0.000105254	121.36
map00680 Methane metabolism	0.00795191	16	1.9	A0A3F3RQV9	636	K	Acetyl-coenzyme A synthetase	ATCC64974_80800	K(1)ILSGEEDSLGDTSTLSDPSVVDK	2	0.33751	3	3	1	101.863	3.31e-07	101.86	1	102.206	3.25e-07	102.21	1	244.209	1.09e-52	244.21
map00680 Methane metabolism	0.00795191	16	1.9	A0A3F3RQV9	210	K	Acetyl-coenzyme A synthetase	ATCC64974_80800	VVITTDEGK(1)R	2	1.062	12	3	1	112.357	6.3e-05	133.23	1	119.224	0.00024634	119.22	1	121.603	0.000166105	121.6
map00680 Methane metabolism	0.00795191	16	1.9	A0A3F3RQV9	108	K	Acetyl-coenzyme A synthetase	ATCC64974_80800	HAFK(1)NPDK	2	-0.12038	5	3	1	53.7564	0.0421647	53.756	1	82.2868	0.00945239	82.287	1	45.0222	0.0632583	45.022
map00680 Methane metabolism	0.00795191	16	1.9	A0A3F3RQV9	249	K	Acetyl-coenzyme A synthetase	ATCC64974_80800	TGAEVPWTK(1)GR	2	1.7093	6	3	1	81.9197	0.00169944	81.92	1	91.1231	0.000859825	91.123	1	90.6136	0.000906305	90.614
map00680 Methane metabolism	0.00795191	16	1.9	A0A3F3RQV9	47	K	Acetyl-coenzyme A synthetase	ATCC64974_80800	K(1)LYEESIR	2	0.09576	4	3	1	82.645	0.0127218	82.645	1	74.3762	0.0187335	74.376	1	80.2187	0.0139513	80.219
map00680 Methane metabolism	0.00795191	16	1.9	A0A3F3RQV9	112	K	Acetyl-coenzyme A synthetase	ATCC64974_80800	NPDK(1)VAIIYEADEPSEGR	2	0.36086	6	3	1	70.3345	4.44e-28	200.99	1	213.316	1.36e-28	213.32	1	242.942	3.97e-42	242.94
map00680 Methane metabolism	0.00795191	16	1.9	A0A3F3RQV9	596	K	Acetyl-coenzyme A synthetase	ATCC64974_80800	K(1)DLIMQVR	2	-2.1088	7	3	1	106.926	0.00322904	106.93	1	46.3899	0.0129033	82.287	1	104.198	0.00357254	104.2
map00680 Methane metabolism	0.00795191	16	1.9	A0A3F3RQV9	201	K	Acetyl-coenzyme A synthetase	ATCC64974_80800	VLDAGSK(1)VVITTDEGKR	3	0.57704	7	3	1	84.5564	7.56e-18	171.78	1	86.3862	6.6e-15	162.26	1	158.173	1.22e-14	158.17
map00680 Methane metabolism	0.00795191	16	1.9	A0A3F3RQV9	366	K	Acetyl-coenzyme A synthetase	ATCC64974_80800	YWDVIEK(1)HK	2	1.2119	9	3	1	115.714	0.000336024	115.71	1	100.246	0.000728461	100.25	1	78.9389	0.000389107	113.62
map00680 Methane metabolism	0.00795191	16	1.9	A0A3F3RQV9	623	K	Acetyl-coenzyme A synthetase	ATCC64974_80800	AVYVVEDLPK(1)TR	2	-0.97602	5	3	1	92.7811	0.000487757	92.781	1	89.4303	0.000707658	89.43	1	74.9873	0.00248939	74.987
map00680 Methane metabolism	0.00795191	16	1.9	A0A3F3RQV9	46	K	Acetyl-coenzyme A synthetase	ATCC64974_80800	DLDEYK(1)K	2	1.5794	10	3	1	85.2649	0.0200687	85.265	1	94.2618	0.0172485	94.262	1	89.1423	0.0226304	89.142
map00680 Methane metabolism	0.00795191	16	1.9	A0A3F3RQV9	214	K	Acetyl-coenzyme A synthetase	ATCC64974_80800	GGK(1)VIGTK	2	0.53644	8	3	1	84.6146	0.00858826	84.615	1	85.6757	0.00819435	85.676	1	84.6146	0.00858826	84.615
map00680 Methane metabolism	0.00795191	16	1.9	A0A254TU37	401	K	ATP-dependent 6-phosphofructokinase	ATCC64974_110490	LLLPENK(1)R	2	-0.12055	5	3	1	60.9103	0.0440883	60.91	1	98.6294	0.00462166	98.629	1	79.474	0.00350073	95.909
map00680 Methane metabolism	0.00795191	16	1.9	A0A254TU37	523	K	ATP-dependent 6-phosphofructokinase	ATCC64974_110490	EK(1)YPEFK	2	0.6571	4	3	1	71.8775	0.0335029	71.877	1	62.1074	0.0503028	62.107	1	78.7702	0.0245656	78.77
map00680 Methane metabolism	0.00795191	16	1.9	A0A254TU37	680	K	ATP-dependent 6-phosphofructokinase	ATCC64974_110490	AAVPGHFQQGGK(1)PSPMDR	3	-0.80086	3	3	1	86.5733	0.000246452	86.573	1	93.3808	0.000118714	93.381	1	91.6222	0.000151712	91.622
map00680 Methane metabolism	0.00795191	16	1.9	A0A254TU37	101	K	ATP-dependent 6-phosphofructokinase	ATCC64974_110490	AAK(1)NMVLR	2	0.39287	3	3	1	62.5462	0.0300407	62.546	1	71.5012	0.017689	71.501	1	81.2963	0.00982011	81.296
map00680 Methane metabolism	0.00795191	16	1.9	A0A254TU37	394	K	ATP-dependent 6-phosphofructokinase	ATCC64974_110490	EYHFSYINTSTPDHPK(1)LLLPENK	4	-0.48361	3	3	1	158.001	6.17e-16	158	1	143.93	2.53e-11	143.93	1	80.412	8.33e-05	80.412
map00680 Methane metabolism	0.00795191	16	1.9	A0A254TU37	378	K	ATP-dependent 6-phosphofructokinase	ATCC64974_110490	DSEFK(1)EYHFSYINTSTPDHPK	3	-0.23467	4	3	1	171.13	5.24e-22	171.13	1	271.621	1.26e-58	271.62	1	225.297	1.31e-40	225.3
map00680 Methane metabolism	0.00795191	16	1.9	A0A254TU37	277	K	ATP-dependent 6-phosphofructokinase	ATCC64974_110490	ISSSK(1)IK	2	-0.041399	4	3	1	89.1423	0.0165781	89.142	1	91.9001	0.0144543	91.9	1	72.7893	0.031935	72.789
map00680 Methane metabolism	0.00795191	16	1.9	A0A254UKE6	237	K	GMC_OxRdtase_N domain-containing protein	ATCC64974_30910	VIK(1)ILFEGK	2	-0.086389	5	3	1	86.8981	0.00439288	86.898	1	96.1429	0.00233115	96.143	1	96.1429	0.00233115	96.143
map00680 Methane metabolism	0.00795191	16	1.9	A0A254UKE6	204	K	GMC_OxRdtase_N domain-containing protein	ATCC64974_30910	FVDSK(1)GR	2	0.43296	4	3	1	57.2809	0.0586022	57.281	1	55.6761	0.0613617	55.676	1	58.9172	0.0557885	58.917
map00680 Methane metabolism	0.00795191	16	1.9	A0A254UKE6	234	K	GMC_OxRdtase_N domain-containing protein	ATCC64974_30910	LEDGAHPNLHVLVETK(1)VIK	4	0.46971	3	3	1	102.068	2.42e-06	102.07	1	69.9864	0.00213131	69.986	1	79.4666	0.000311939	79.467
map00680 Methane metabolism	0.00795191	16	1.9	A0A254UKE6	505	K	GMC_OxRdtase_N domain-containing protein	ATCC64974_30910	LDKPNDK(1)NISDIQYTAEDDK	3	0.068823	6	3	0.998995	29.9743	1.8e-29	209.85	0.998128	27.2685	2.57e-35	219.87	0.9997	35.2338	8.99e-30	214.3
map00680 Methane metabolism	0.00795191	16	1.9	A0A254UKE6	135	K	GMC_OxRdtase_N domain-containing protein	ATCC64974_30910	K(1)LETYQGPGPDSVHGK	3	-0.63605	8	3	1	156.49	8.69e-15	156.49	1	136.63	4.08e-10	136.63	1	161.189	5.89e-15	161.19
map00680 Methane metabolism	0.00795191	16	1.9	A0A254UKE6	158	K	GMC_OxRdtase_N domain-containing protein	ATCC64974_30910	DGPIVVSK(1)GTFYSER	2	0.37785	3	3	1	161.824	1.31e-14	161.82	1	164.529	9.29e-15	164.53	1	134.882	7.26e-10	134.88
map00680 Methane metabolism	0.00795191	16	1.9	A0A254UKE6	243	K	GMC_OxRdtase_N domain-containing protein	ATCC64974_30910	ILFEGK(1)R	2	0.0047002	6	3	1	128.484	0.00407491	128.48	1	134.437	0.00364373	134.44	1	110.612	0.00832977	110.61
map00680 Methane metabolism	0.00795191	16	1.9	A0A254UKE6	459	K	GMC_OxRdtase_N domain-containing protein	ATCC64974_30910	K(1)LIWAYK	2	-0.60946	6	3	1	82.6713	0.029433	82.671	1	89.5498	0.022202	89.55	1	81.2967	0.0308781	81.297
map00680 Methane metabolism	0.00795191	16	1.9	A0A254UKE6	150	K	GMC_OxRdtase_N domain-containing protein	ATCC64974_30910	LETYQGPGPDSVHGK(1)DGPIVVSK	3	0.42458	11	3	1	111.11	2.84e-12	146.25	1	156.872	1.52e-15	156.87	1	119.412	1.5e-07	119.41
map00680 Methane metabolism	0.00795191	16	1.9	A0A3F3RYM3	154	K	Aminotran_5 domain-containing protein	ATCC64974_105620	IITITHVDTSTGVLSDIK(1)R	3	0.013116	5	3	1	173.492	5.56e-22	173.49	1	188.84	1.58e-22	188.84	1	175.161	5.13e-22	175.16
map00680 Methane metabolism	0.00795191	16	1.9	A0A3F3RYM3	368	K	Aminotran_5 domain-containing protein	ATCC64974_105620	SDVDK(1)AIAALK	2	0.5001	5	3	1	122.326	1.1e-05	122.33	1	108.348	6.05e-05	108.35	1	101.393	8.51e-05	101.39
map00680 Methane metabolism	0.00795191	16	1.9	A0A3F3RYM3	374	K	Aminotran_5 domain-containing protein	ATCC64974_105620	AIAALK(1)EALTEAK	2	-0.49725	5	3	1	145.833	1.45e-09	145.83	1	148.616	1.94e-10	148.62	1	166.603	3.86e-11	166.6
map00680 Methane metabolism	0.00795191	16	1.9	A0A3F3RYM3	347	K	Aminotran_5 domain-containing protein	ATCC64974_105620	QVATK(1)YIR	2	-1.2251	4	3	1	78.5161	0.0108522	78.516	1	69.5982	0.0203138	69.598	1	61.6789	0.0312371	61.679
map00680 Methane metabolism	0.00795191	16	1.9	A0A3F3RYM3	381	K	Aminotran_5 domain-containing protein	ATCC64974_105620	EALTEAK(1)QAK	2	0.47735	4	3	1	112.107	0.000356229	112.11	1	120.763	0.000142429	120.76	1	107.788	0.000462915	107.79
map00680 Methane metabolism	0.00795191	16	1.9	A0A505IPG0	237	K	Zinc-binding dehydrogenase family protein	CAN33_0035410	K(1)FGATDFVNPTK	2	-0.1724	12	3	1	116.511	2.02e-05	116.51	1	132.902	2.44e-06	132.9	1	133.976	2.26e-06	133.98
map00680 Methane metabolism	0.00795191	16	1.9	A0A505IPG0	123	K	Zinc-binding dehydrogenase family protein	CAN33_0035410	ATQGK(1)GVMPDGTSR	2	0.9573	15	3	1	138.282	3.96e-09	138.28	1	150.123	8.13e-11	150.12	1	165.865	2.03e-11	165.86
map00680 Methane metabolism	0.00795191	16	1.9	A0A505IPG0	621	K	Zinc-binding dehydrogenase family protein	CAN33_0035410	IAK(1)ETAER	2	-0.4695	5	3	1	97.635	0.00375476	97.635	1	85.8618	0.00812526	85.862	1	86.6702	0.00782517	86.67
map00680 Methane metabolism	0.00795191	16	1.9	A0A505IPG0	509	K	Zinc-binding dehydrogenase family protein	CAN33_0035410	LDPSGFGIEHK(1)STLK	3	0.73437	3	3	1	63.6823	0.00493683	63.682	1	59.3449	0.00957872	59.345	1	75.0178	0.000730773	75.018
map00680 Methane metabolism	0.00795191	16	1.9	A0A505IPG0	361	K	Zinc-binding dehydrogenase family protein	CAN33_0035410	LSDINK(1)AFEQMK	2	0.5837	9	3	1	168.822	2.6e-09	168.82	1	91.2799	2.06e-07	145.81	1	113.068	7.78e-07	139.78
map00680 Methane metabolism	0.00795191	16	1.9	A0A505IPG0	327	K	Zinc-binding dehydrogenase family protein	CAN33_0035410	GCAFGGIK(1)GR	2	-0.38025	6	3	1	56.6322	0.0292191	56.632	1	52.4897	0.0429523	52.49	1	71.6136	0.0094215	71.614
map00680 Methane metabolism	0.00795191	16	1.9	A0A505IPG0	231	K	Zinc-binding dehydrogenase family protein	CAN33_0035410	IIVVDVNDGK(1)EAWAR	2	-0.51105	6	3	1	210.906	1.03e-22	210.91	1	183.805	6.45e-18	183.81	1	214.234	5.93e-23	214.23
map00680 Methane metabolism	0.00795191	16	1.9	A0A505IPG0	116	K	Zinc-binding dehydrogenase family protein	CAN33_0035410	TNLCGK(1)IR	2	-1.411	3	3	1	117.399	0.00139967	117.4	1	77.3176	0.0112971	77.318	1	84.7431	0.00854057	84.743
map00680 Methane metabolism	0.00795191	16	1.9	A0A505IPG0	689	K	Zinc-binding dehydrogenase family protein	CAN33_0035410	SFAGMMDLVK(1)R	2	-0.51905	9	3	1	126.194	8.75e-06	126.19	1	143.238	1.75e-06	143.24	1	141.084	2.64e-06	141.08
map00680 Methane metabolism	0.00795191	16	1.9	A0A505IPG0	34	K	Zinc-binding dehydrogenase family protein	CAN33_0035410	AAVAWGAGEPLSVEDVEVAPPK(1)AHEVR	3	-1.2043	4	3	1	110.01	4.37e-08	110.01	1	148.102	7.53e-17	148.1	1	125.835	1.3e-11	125.83
map00680 Methane metabolism	0.00795191	16	1.9	A0A505IPG0	422	K	Zinc-binding dehydrogenase family protein	CAN33_0035410	RDDLSSPLASGGGNK(1)TR	3	-0.65639	4	3	1	122.44	1.46e-07	122.44	1	118.719	7.16e-07	118.72	1	118.48	6.69e-10	136.26
map00680 Methane metabolism	0.00795191	16	1.9	A0A505IPG0	355	K	Zinc-binding dehydrogenase family protein	CAN33_0035410	EK(1)LSDINK	2	-0.60116	6	3	1	112.411	0.00185965	112.41	1	111.061	0.00198418	111.06	1	103.8	0.00265377	103.8
map00440 Phosphonate and phosphinate metabolism	0.851424	1	0.56	A0A254TTH1	135	K	Protein transport protein sec13 domain protein	ATCC64974_76490	FVK(1)AAGR	2	1.2026	3	3	1	76.8333	0.0260572	76.833	1	74.4152	0.0291391	74.415	1	74.4152	0.0291391	74.415
map04146 Peroxisome	0.149055	29	1.22	A0A117E1Y2	606	K	Catalase	ABL_06316	SPIYADGESK(1)ETSQGIIADHQYDGQR	3	0.22248	13	3	1	185.18	1.62e-53	245.49	1	187.753	3.6e-54	261.78	1	242.943	7.56e-78	297.98
map04146 Peroxisome	0.149055	29	1.22	A0A254TZH3	687	K	Catalase	ATCC64974_21640	YGKPVAAVGSGSVALK(1)NAGIDSSR	3	-0.48192	11	3	1	88.8834	6.99e-11	125.39	1	86.5549	1.03e-15	164.2	1	85.0555	2.52e-10	136.43
map04146 Peroxisome	0.149055	29	1.22	A0A254TZH3	708	K	Catalase	ATCC64974_21640	SGVYTGSSETTEK(1)IAK	2	-0.070621	4	3	1	157.682	1.27e-14	157.68	1	160.807	9.71e-15	160.81	1	173.026	7.16e-18	173.03
map04146 Peroxisome	0.149055	29	1.22	A0A254TZH3	290	K	Catalase	ATCC64974_21640	SQQGVASLVWDEAQAAAGK(1)NSDYHR	3	-0.9144	10	3	1	193.529	1.91e-24	193.53	1	206.938	6.83e-32	206.94	1	124.997	4.07e-32	211.71
map04146 Peroxisome	0.149055	29	1.22	A0A254TQN9	69	K	Isocitrate dehydrogenase [NADP]	ATCC64974_52850	DQTDDQVTVEAAEAIK(1)K	2	-0.094692	4	3	1	263.197	4.94e-37	263.2	1	312.093	3.83e-53	312.09	1	223.057	2.22e-29	223.06
map04146 Peroxisome	0.149055	29	1.22	A0A254TQN9	11	K	Isocitrate dehydrogenase [NADP]	ATCC64974_52850	VK(1)NPVVELDGDEMTR	2	0.98628	3	3	1	126.77	1.2e-09	126.77	1	126.77	1.2e-09	126.77	1	145.52	1.01e-10	145.52
map04146 Peroxisome	0.149055	29	1.22	A0A254TQN9	244	K	Isocitrate dehydrogenase [NADP]	ATCC64974_52850	DFEAK(1)NLWYEHR	3	0.091325	10	3	1	72.8912	1.17e-05	110.8	1	105.652	1.59e-05	105.65	1	87.7194	0.000229091	92.856
map04146 Peroxisome	0.149055	29	1.22	A0A254TQN9	94	K	Isocitrate dehydrogenase [NADP]	ATCC64974_52850	K(1)MWLSPNGTIR	2	0.29787	4	3	1	101.349	0.000764992	101.35	1	48.5679	0.00549208	93.839	1	48.5679	0.0634413	48.568
map04146 Peroxisome	0.149055	29	1.22	A0A254TQN9	214	K	Isocitrate dehydrogenase [NADP]	ATCC64974_52850	GLPLYMSTK(1)NTILK	2	0.22761	3	3	1	44.2518	0.038661	44.252	1	116.188	2.02e-06	116.19	1	126.097	9.22e-09	126.1
map04146 Peroxisome	0.149055	29	1.22	A0A254TQN9	7	K	Isocitrate dehydrogenase [NADP]	ATCC64974_52850	ATEISK(1)IK	2	-0.26078	3	3	1	107.693	0.00151238	107.69	1	87.6395	0.00492024	87.639	1	88.8188	0.0046317	88.819
map04146 Peroxisome	0.149055	29	1.22	A0A254TQN9	91	K	Isocitrate dehydrogenase [NADP]	ATCC64974_52850	VEEFK(1)LK	2	0.056507	6	3	1	79.116	0.0242993	79.116	1	81.7839	0.0222448	81.784	1	91.9062	0.0144496	91.906
map04146 Peroxisome	0.149055	29	1.22	A0A3F3RW14	436	K	Catalase domain-containing protein	ATCC64974_99540	VIGK(1)EEGHQER	3	0.56358	5	3	1	94.7673	0.000250233	94.767	1	97.7338	0.000121821	97.734	1	113.224	2.05e-05	113.22
map04146 Peroxisome	0.149055	29	1.22	A0A3F3RW14	488	K	Catalase domain-containing protein	ATCC64974_99540	ATEEVVK(1)K	2	-0.20948	5	3	1	101.542	0.00390685	101.54	1	88.8188	0.00959317	88.819	1	82.4258	0.0128329	82.426
map04146 Peroxisome	0.149055	29	1.22	A0A3F3RW14	198	K	Catalase domain-containing protein	ATCC64974_99540	FTLK(1)DGSFK	2	0.29217	4	3	1	79.1482	0.00612122	79.148	1	67.2066	0.0180717	67.207	1	76.2819	0.00676043	76.282
map04146 Peroxisome	0.149055	29	1.22	A0A3F3RW14	480	K	Catalase domain-containing protein	ATCC64974_99540	VDPGLGEGVK(1)K	2	0.28813	3	3	1	55.2612	0.0404353	55.261	1	63.9438	0.0245725	63.944	1	62.3383	0.0275055	62.338
map04146 Peroxisome	0.149055	29	1.22	A0A3F3RW14	220	K	Catalase domain-containing protein	ATCC64974_99540	NLTK(1)EESVR	2	-0.21678	6	3	1	93.6667	0.00288337	93.667	1	98.044	0.00190719	98.044	1	87.895	0.00417055	87.895
map04146 Peroxisome	0.149055	29	1.22	A0A3F3RW14	481	K	Catalase domain-containing protein	ATCC64974_99540	K(1)ATEEVVK	2	-0.074234	3	3	1	81.2635	0.0134218	81.263	1	79.4891	0.014321	79.489	1	87.258	0.0103841	87.258
map04146 Peroxisome	0.149055	29	1.22	A0A3F3RW14	216	K	Catalase domain-containing protein	ATCC64974_99540	TTQGVK(1)NLTK	2	1.548	3	3	1	105.46	0.000520403	105.46	1	103.213	0.000575902	103.21	1	98.8983	0.000757329	98.898
map04146 Peroxisome	0.149055	29	1.22	A0A3F3RW14	432	K	Catalase domain-containing protein	ATCC64974_99540	GLWK(1)VIGK	2	-0.0073947	3	3	1	75.1092	0.0127124	75.109	1	85.2117	0.00836662	85.212	1	85.2117	0.00836662	85.212
map04146 Peroxisome	0.149055	29	1.22	A0A3F3RW14	133	K	Catalase domain-containing protein	ATCC64974_99540	DPLK(1)FPSLNR	2	-0.029033	4	3	1	127.514	6.44e-05	127.51	1	119.274	0.000179211	119.27	1	134.844	4.09e-05	134.84
map04146 Peroxisome	0.149055	29	1.22	A0A254TZJ1	559	K	Catalase	ATCC64974_21820	TADVGTFGTK(1)LK	2	0.27359	10	3	1	145.311	2.68e-07	145.31	1	77.1846	1.05e-06	138.89	1	143.424	4.98e-07	143.42
map04146 Peroxisome	0.149055	29	1.22	A0A254TZJ1	261	K	Catalase	ATCC64974_21820	LVK(1)FHWK	2	0.52003	6	3	1	84.2437	0.0203505	84.244	1	84.2437	0.0203505	84.244	1	94.4072	0.0125236	94.407
map04146 Peroxisome	0.149055	29	1.22	A0A254TZJ1	265	K	Catalase	ATCC64974_21820	FHWK(1)SLQGK	2	0.074705	7	3	1	97.4306	0.000969861	97.431	1	157.663	4.64e-05	157.66	1	130.412	6.25e-10	179.1
map04146 Peroxisome	0.149055	29	1.22	A0A254TZJ1	506	K	Catalase	ATCC64974_21820	FETSNVK(1)STTVR	2	0.58925	11	3	1	174.049	1.72e-11	174.05	1	231.672	1.27e-18	231.67	1	189.242	4.68e-12	189.24
map04146 Peroxisome	0.149055	29	1.22	A0A254TZJ1	340	K	Catalase	ATCC64974_21820	IVPEEYVPITK(1)LGK	2	0.14124	5	3	1	58.3203	0.0102474	58.32	1	67.136	0.000138252	95.981	1	105.191	5.09e-06	105.19
map04146 Peroxisome	0.149055	29	1.22	A0A254TZJ1	284	K	Catalase	ATCC64974_21820	ASMVWEEAQQVSGK(1)NSDFMR	3	-0.32565	25	3	1	221.91	1.91e-35	221.91	1	229.6	1.2e-35	229.6	1	227.456	1.4e-35	227.46
map04146 Peroxisome	0.149055	29	1.22	A0A254TZJ1	258	K	Catalase	ATCC64974_21820	LVTDSGASK(1)LVK	2	0.16287	13	3	1	112.845	3.04e-08	149.23	1	110.306	1.13e-06	138.24	1	136.698	1.32e-06	136.7
map04146 Peroxisome	0.149055	29	1.22	A0A254TZJ1	343	K	Catalase	ATCC64974_21820	LGK(1)MTLNR	2	0.063804	7	3	1	80.2187	0.00162204	114.99	1	60.0191	0.00912546	83.168	1	54.7223	0.0200194	69.812
map04146 Peroxisome	0.149055	29	1.22	A0A100IE39	3	K	Superoxide dismutase [Cu-Zn]	ABL_03197	VK(1)AVAVIR	2	-0.043737	7	3	1	106.382	0.00241568	106.38	1	106.042	0.002447	106.04	1	106.042	0.002447	106.04
map04146 Peroxisome	0.149055	29	1.22	A0A100IE39	106	K	Superoxide dismutase [Cu-Zn]	ABL_03197	LVK(1)LIGAESVLGR	2	-0.21924	9	3	1	89.46	0.000471994	89.46	1	100.727	1e-05	100.73	1	111.877	5.1e-06	111.88
map04146 Peroxisome	0.149055	29	1.22	A0A100IE39	89	K	Superoxide dismutase [Cu-Zn]	ABL_03197	HVGDLGNFK(1)TDAEGNAVGSK	3	-0.50219	13	3	1	119.377	3.82e-15	150.23	1	126.913	4.22e-15	148.06	1	115.419	4.41e-11	145.71
map04146 Peroxisome	0.149055	29	1.22	A0A100IE39	100	K	Superoxide dismutase [Cu-Zn]	ABL_03197	TDAEGNAVGSK(1)QDK	2	-0.13366	8	3	1	234.899	4.69e-24	234.9	1	244.442	4.37e-29	244.44	1	217.57	5.74e-20	217.57
map04146 Peroxisome	0.149055	29	1.22	A0A3F3RLZ1	650	K	AMP-binding domain-containing protein	ATCC64974_69040	QLQTAGK(1)AGGLK	2	0.032636	5	3	1	110.077	2.58e-05	110.08	1	95.0939	0.000335979	95.094	1	101.712	4.02e-05	101.71
map04146 Peroxisome	0.149055	29	1.22	A0A3F3RLZ1	643	K	AMP-binding domain-containing protein	ATCC64974_69040	SIVLK(1)QLQTAGK	2	0.35272	5	3	1	114.239	1.87e-05	114.24	1	91.2799	0.000586273	91.28	1	108.008	2.94e-05	108.01
map04146 Peroxisome	0.149055	29	1.22	A0A3F3RLZ1	636	K	AMP-binding domain-containing protein	ATCC64974_69040	DNGIEGDSLESLVHNEK(1)LK	3	0.44933	5	3	1	120.4	3.6e-07	120.4	1	94.6322	8.32e-05	94.632	1	101.169	2.67e-06	101.17
map04146 Peroxisome	0.149055	29	1.22	A0A3F3RLZ1	75	K	AMP-binding domain-containing protein	ATCC64974_69040	VYGNAK(1)AVGTR	2	0.45895	4	3	1	80.8341	0.00179847	80.834	1	73.4351	0.00529802	73.435	1	46.3777	0.0546644	46.378
map04146 Peroxisome	0.149055	29	1.22	A0A3F3RLZ1	94	K	AMP-binding domain-containing protein	ATCC64974_69040	K(1)IVDGVEK	2	0.059445	3	3	1	74.9199	0.0203044	74.92	1	69.2755	0.0295543	69.275	1	81.9717	0.0143887	81.972
map04146 Peroxisome	0.149055	29	1.22	A0A3F3RLZ1	638	K	AMP-binding domain-containing protein	ATCC64974_69040	LK(1)SIVLK	2	-0.24693	6	3	1	107.895	0.00670725	107.9	1	101.601	0.00810976	101.6	1	91.0686	0.0150947	91.069
map04146 Peroxisome	0.149055	29	1.22	A0A3F3RLZ1	352	K	AMP-binding domain-containing protein	ATCC64974_69040	NCK(1)GDIR	2	-0.92315	3	3	1	87.2511	0.0180345	87.251	1	109.357	0.00638162	109.36	1	81.2147	0.0226831	81.215
map04146 Peroxisome	0.149055	29	1.22	A0A3F3RLZ1	101	K	AMP-binding domain-containing protein	ATCC64974_69040	IVDGVEK(1)EIDK	2	0.069649	4	3	1	120.553	1.73e-05	120.55	1	92.2466	0.000757329	92.247	1	98.1563	0.00021819	98.156
map04146 Peroxisome	0.149055	29	1.22	A0A3F3RLZ1	214	K	AMP-binding domain-containing protein	ATCC64974_69040	SIK(1)HVIYNTDQEPK	3	0.66483	7	3	1	176.397	2.32e-14	176.4	1	207.641	2.54e-19	207.64	1	209.393	2.14e-19	209.39
map04146 Peroxisome	0.149055	29	1.22	A0A254UBK9	309	K	Ankyrin repeats (3 copies) family protein	ATCC64974_47360	SIPFAK(1)HQIPLEAEAR	3	-0.12215	3	3	1	90.4534	0.000156884	90.453	1	95.1972	7.63e-05	95.197	1	104.206	1.91e-06	104.21
map04146 Peroxisome	0.149055	29	1.22	A0A254UBK9	177	K	Ankyrin repeats (3 copies) family protein	ATCC64974_47360	AMISAYTEAK(1)R	2	1.0256	4	3	1	111.855	6.56e-05	111.86	1	122.691	1.33e-05	122.69	1	128.015	8.01e-06	128.01
map04146 Peroxisome	0.149055	29	1.22	A0A100I1U7	671	K	Catalase	ABL_00030	FGK(1)TVGAVGSGEGALR	2	0.0072519	5	3	1	60.4891	0.000356829	78.69	1	98.2806	5.03e-05	98.281	1	50.8308	0.0178552	50.831
map04146 Peroxisome	0.149055	29	1.22	A0A254TS95	346	K	Major Facilitator Superfamily protein	ATCC64974_58730	AGK(1)AILAR	2	-0.21208	3	3	1	71.5012	0.017689	71.501	1	46.1286	0.0602677	46.129	1	52.4819	0.0439226	52.482
map04146 Peroxisome	0.149055	29	1.22	A0A3F3R627	630	K	FGGY-family pentulose kinase protein	ATCC64974_7680	SVLNDPK(1)IR	2	-0.50385	5	3	1	57.5496	0.0307853	57.55	1	70.5516	0.0136681	70.552	1	63.0755	0.0235104	63.076
map04146 Peroxisome	0.149055	29	1.22	A0A3F3RBS1	327	K	DAO domain-containing protein	ATCC64974_26930	GTK(1)YTHPQVQLDGQVR	3	-0.60334	3	3	1	103.009	2.03e-06	103.01	1	104.195	1.91e-06	104.2	1	103.009	2.03e-06	103.01
map04146 Peroxisome	0.149055	29	1.22	A0A3F3RBS1	320	K	DAO domain-containing protein	ATCC64974_26930	GVLK(1)IGYR	2	0.7476	5	3	1	95.5305	0.004536	95.531	1	109.012	0.00217306	109.01	1	86.7939	0.00777927	86.794
map04146 Peroxisome	0.149055	29	1.22	A0A254UFA1	205	K	Fungal Zn(2)-Cys(6) binuclear cluster domain family protein	ATCC64974_91100	GAVTADGK(1)IWR	2	1.4182	6	3	1	119.335	2.16e-05	119.34	1	47.154	6.54e-08	152.04	1	157.971	4.5e-08	157.97
map04146 Peroxisome	0.149055	29	1.22	A0A254UFA1	387	K	Fungal Zn(2)-Cys(6) binuclear cluster domain family protein	ATCC64974_91100	VPQK(1)VHDLIK	3	0.045017	6	3	1	69.7206	0.00565742	69.721	1	79.659	0.00164386	79.659	1	112.834	0.000160515	112.83
map04146 Peroxisome	0.149055	29	1.22	A0A254UFA1	310	K	Fungal Zn(2)-Cys(6) binuclear cluster domain family protein	ATCC64974_91100	TQVPLESEK(1)R	2	-0.0023966	4	3	1	77.3584	0.00517114	77.358	1	77.3584	0.00517114	77.358	1	59.1984	0.0352573	59.198
map04146 Peroxisome	0.149055	29	1.22	A0A254UFA1	293	K	Fungal Zn(2)-Cys(6) binuclear cluster domain family protein	ATCC64974_91100	SQDGK(1)LQSLPFEK	2	0.74829	4	3	1	156.6	1.25e-10	156.6	1	104.082	1.05e-10	158.93	1	129.378	1.6e-08	129.38
map04146 Peroxisome	0.149055	29	1.22	A0A254UFA1	168	K	Fungal Zn(2)-Cys(6) binuclear cluster domain family protein	ATCC64974_91100	NALVAAAK(1)EAQR	2	-0.5257	5	3	1	156.139	2.08e-08	156.14	1	168.016	4.28e-09	168.02	1	120.528	7.87e-06	120.53
map04146 Peroxisome	0.149055	29	1.22	A0A254UFA1	301	K	Fungal Zn(2)-Cys(6) binuclear cluster domain family protein	ATCC64974_91100	LQSLPFEK(1)TQVPLESEK	2	-0.28683	6	3	1	228.318	1.19e-29	228.32	1	177.074	1.58e-18	177.07	1	195.568	4.62e-23	195.57
map04146 Peroxisome	0.149055	29	1.22	A0A254U0E5	109	K	FAD binding domain family protein	ATCC64974_6600	VQDAVMVGHSHGGGEVTHYLGK(1)HGTGR	5	-0.15185	7	3	1	59.3725	0.0134293	59.372	1	111.554	3.56e-08	111.55	1	116.237	2.15e-08	116.24
map04146 Peroxisome	0.149055	29	1.22	A0A254U0E5	241	K	FAD binding domain family protein	ATCC64974_6600	SAK(1)LLPQGK	2	3.4599	5	3	1	91.2652	0.00341895	91.265	1	72.6379	0.0109214	72.638	1	80.7549	0.00576289	80.755
map04146 Peroxisome	0.149055	29	1.22	A0A254U0E5	140	K	FAD binding domain family protein	ATCC64974_6600	GSGNPEGTDK(1)SVFDSFR	2	-0.029136	11	3	1	219.227	1.95e-29	219.23	1	214.389	1.26e-29	227.46	1	235.747	5.72e-30	235.75
map04146 Peroxisome	0.149055	29	1.22	A0A254U1U4	621	K	Catalase	ATCC64974_710	HVSVLAK(1)NGIAK	2	-0.11347	3	3	1	110.801	4.26e-06	110.8	1	136.932	6.95e-08	136.93	1	141.581	1.49e-08	141.58
map04146 Peroxisome	0.149055	29	1.22	A0A254U1U4	563	K	Catalase	ATCC64974_710	DMK(1)SALQK	2	-0.79557	4	3	1	45.7385	0.0613222	45.738	1	64.7115	0.0153354	73.208	1	54.7125	0.0408459	54.712
map04146 Peroxisome	0.149055	29	1.22	A0A254U1U4	651	K	Catalase	ATCC64974_710	K(1)QINLDAVK	2	0.74617	3	3	1	77.3584	0.00890081	77.358	1	112.845	0.00117611	112.85	1	95.8224	0.00327979	95.822
map04146 Peroxisome	0.149055	29	1.22	A0A100IRQ6	403	K	Carnitine acetyl transferase	ABL_08631	VQAYQGYGK(1)GLIK	2	-1.6853	3	3	1	70.0893	0.00767682	70.089	1	55.8995	0.024306	55.899	1	59.1551	0.0204907	59.155
map04146 Peroxisome	0.149055	29	1.22	A0A100IRQ6	145	K	Carnitine acetyl transferase	ABL_08631	AASVATAALEFK(1)R	2	1.5965	6	3	1	141.37	7.38e-09	141.37	1	133.148	1.73e-08	133.15	1	151.699	2.28e-10	151.7
map04146 Peroxisome	0.149055	29	1.22	A0A100IRQ6	214	K	Carnitine acetyl transferase	ABL_08631	VPLTVNGK(1)R	2	0.31655	3	3	1	105.935	0.00168043	105.94	1	94.3095	0.00374036	94.309	1	100.984	0.00204183	100.98
map04146 Peroxisome	0.149055	29	1.22	A0A254TPH9	159	K	Peroxiredoxin	ATCC64974_97940	YALLVENGK(1)VK	2	-0.47074	6	3	1	133.752	4.14e-06	133.75	1	120.653	1.69e-05	120.65	1	109.156	5.76e-05	109.16
map04146 Peroxisome	0.149055	29	1.22	A0A254TPH9	116	K	Peroxiredoxin	ATCC64974_97940	AWATSLDPEGK(1)SGIR	2	-1.1102	5	3	1	130.101	1.01e-09	130.1	1	152.876	2.58e-14	152.88	1	132.081	8.91e-10	132.08
map04146 Peroxisome	0.149055	29	1.22	A0A254TPH9	54	K	Peroxiredoxin	ATCC64974_97940	VNLAK(1)ELK	2	-0.20882	6	3	1	100.017	0.00300261	100.02	1	133.862	0.000612872	133.86	1	123.983	0.000834069	123.98
map04146 Peroxisome	0.149055	29	1.22	A0A505I0E4	274	K	GMC oxidoreductase family protein	CAN33_0021760	WVNGEGK(1)FVYIK	2	0.16326	7	3	1	73.4351	0.000357411	94.767	1	73.4351	0.00105167	84.188	1	73.4351	0.000314754	95.417
map04146 Peroxisome	0.149055	29	1.22	A0A505I0E4	147	K	GMC oxidoreductase family protein	CAN33_0021760	ADFLK(1)SSGLK	2	0.24766	6	3	1	76.9272	0.00384884	76.927	1	86.0142	0.00257022	86.014	1	94.7673	0.0013386	94.767
map04146 Peroxisome	0.149055	29	1.22	A0A505I0E4	67	K	GMC oxidoreductase family protein	CAN33_0021760	LTGVQQGGK(1)R	2	0.49463	5	3	1	148.914	1.64e-06	148.91	1	150.103	1.56e-06	150.1	1	138.219	4.11e-05	138.22
map04146 Peroxisome	0.149055	29	1.22	A0A505I0E4	142	K	GMC oxidoreductase family protein	CAN33_0021760	DVSNLTK(1)ADFLK	2	0.036551	6	3	1	172.127	1.88e-11	172.13	1	182.714	1e-11	182.71	1	178.1	1.38e-11	178.1
map04146 Peroxisome	0.149055	29	1.22	A0A505I0E4	58	K	GMC oxidoreductase family protein	CAN33_0021760	TAAK(1)LTGVQQGGK	2	-0.017227	6	3	1	141.581	5.22e-09	141.58	1	145.294	1.92e-09	145.29	1	152.399	1.61e-10	152.4
map04146 Peroxisome	0.149055	29	1.22	A0A505I0E4	308	K	GMC oxidoreductase family protein	CAN33_0021760	QFTADEAQYHGGADPDWSK(1)R	3	-1.6875	12	3	1	86.5392	2.51e-06	102.07	1	91.2759	1.41e-06	111.4	1	90.8957	6.98e-07	117.48
map04146 Peroxisome	0.149055	29	1.22	A0A505I0E4	545	K	GMC oxidoreductase family protein	CAN33_0021760	VAPEYAK(1)GVYDLLPEK	2	-0.47131	7	3	1	120.896	5.25e-07	120.9	1	96.143	2.84e-06	109.87	1	108.184	2.84e-06	109.87
map04146 Peroxisome	0.149055	29	1.22	A0A505I0E4	354	K	GMC oxidoreductase family protein	CAN33_0021760	K(1)QFPLHEFGK	3	-0.30701	6	3	1	113.224	0.000163931	113.22	1	94.6597	0.000675274	94.66	1	88.1337	0.00113332	88.134
map04146 Peroxisome	0.149055	29	1.22	A0A505I0E4	481	K	GMC oxidoreductase family protein	CAN33_0021760	K(1)SHFYHEGK	3	0.21707	3	3	1	46.3521	0.0282284	46.352	1	62.894	0.0118467	62.894	1	57.2028	0.0155841	57.203
map04146 Peroxisome	0.149055	29	1.22	A0A254TZ19	165	K	Uncharacterized protein	ATCC64974_76920	EYMEK(1)YGAK	2	-0.55299	3	3	1	83.9477	0.00505085	83.948	1	83.9983	0.00503958	83.998	1	82.2868	0.00542126	82.287
map04146 Peroxisome	0.149055	29	1.22	A0A254TZ19	289	K	Uncharacterized protein	ATCC64974_76920	AATAEAGVNVK(1)DIK	2	0.28122	3	3	1	176.893	4.76e-14	176.89	1	154.651	6.38e-11	154.65	1	162.371	3.38e-11	162.37
map04146 Peroxisome	0.149055	29	1.22	A0A254TPJ3	405	K	Fatty acyl-CoA reductase	ATCC64974_97470	EAYEK(1)VLR	2	0.14702	8	3	1	67.1694	0.0236639	67.169	1	62.5462	0.0236639	67.169	1	53.9678	0.0312371	61.679
map04146 Peroxisome	0.149055	29	1.22	A0A254TUU2	231	K	SNF2 N-terminal domain family protein	ATCC64974_80890	WTDPK(1)SGEEK	2	-0.085456	6	3	1	92.611	0.001642	92.611	1	98.8983	0.000757329	98.898	1	122.691	9.48e-05	122.69
map04146 Peroxisome	0.149055	29	1.22	A0A254TUU2	206	K	SNF2 N-terminal domain family protein	ATCC64974_80890	AAQDAFAASSYQK(1)AVK	2	0.30969	3	3	1	158.911	1.15e-14	158.91	1	149.587	2.03e-14	149.59	1	151.491	1.85e-14	151.49
map04146 Peroxisome	0.149055	29	1.22	A0A254TUU2	241	K	SNF2 N-terminal domain family protein	ATCC64974_80890	TITVK(1)ADDGIR	2	3.3248	7	3	1	91.3133	5.85e-05	108.9	1	116.546	3.15e-05	116.55	1	98.8983	3.15e-05	116.55
map04146 Peroxisome	0.149055	29	1.22	A0A254TUU2	236	K	SNF2 N-terminal domain family protein	ATCC64974_80890	SGEEK(1)TITVK	2	1.6807	3	3	1	82.4943	0.0030655	82.494	1	87.5679	0.0023516	87.568	1	84.5074	0.00278224	84.507
map04146 Peroxisome	0.149055	29	1.22	A0A254TUU2	329	K	SNF2 N-terminal domain family protein	ATCC64974_80890	AIPVALEK(1)AGITK	2	-0.43101	6	3	1	99.8441	1.04e-05	99.844	1	125.033	1.99e-08	125.03	1	108.971	6.38e-06	108.97
map04146 Peroxisome	0.149055	29	1.22	A0A254TUU2	20	K	SNF2 N-terminal domain family protein	ATCC64974_80890	LSQVASHFGPGGK(1)K	3	-0.040155	5	3	1	107.994	2.15e-06	107.99	1	95.2645	8.22e-05	95.264	1	122.639	1.09e-07	122.64
map04146 Peroxisome	0.149055	29	1.22	A0A254TUU2	113	K	SNF2 N-terminal domain family protein	ATCC64974_80890	AAALVAGFPESTAVK(1)SLNR	2	-2.8604	4	3	1	93.2257	0.00022383	93.226	1	120.896	6.33e-07	120.9	1	86.213	0.000465567	86.213
map04146 Peroxisome	0.149055	29	1.22	A0A254U0L0	206	K	Alcohol acetyltransferase family protein	ATCC64974_7470	NK(1)EETVR	2	-0.094985	6	3	1	121.989	0.00356708	121.99	1	110.807	0.00605841	110.81	1	109.012	0.00645837	109.01
map04146 Peroxisome	0.149055	29	1.22	A0A254TNF6	287	K	Uncharacterized protein	ATCC64974_102140	SK(1)AIELNQPILAK	2	0.027872	3	3	1	104.696	8.27e-06	104.7	1	115.691	3.42e-06	115.69	1	127.777	1.75e-08	127.78
map04146 Peroxisome	0.149055	29	1.22	A0A254TNF6	44	K	Uncharacterized protein	ATCC64974_102140	TPLAK(1)AVK	2	0.51645	6	3	1	95.3581	0.00460003	95.358	1	100.017	0.00300261	100.02	1	72.8792	0.0157882	72.879
map04146 Peroxisome	0.149055	29	1.22	A0A254TNF6	47	K	Uncharacterized protein	ATCC64974_102140	AVK(1)GGFK	2	0.21931	3	3	1	53.5543	0.0650103	53.554	1	60.7879	0.0525719	60.788	1	53.5543	0.0650103	53.554
map04146 Peroxisome	0.149055	29	1.22	A0A254U1K9	273	K	Putative integral membrane protein	ATCC64974_7640	ESLNGSLK(1)R	2	0.0046805	3	3	1	87.8065	0.00572009	87.806	1	72.2432	0.0156178	72.243	1	79.1482	0.00835595	79.148
map04146 Peroxisome	0.149055	29	1.22	A0A254U1K9	10	K	Putative integral membrane protein	ATCC64974_7640	SQSNIEGQK(1)K	2	-2.1859	3	3	1	108.697	0.000312678	108.7	1	111.265	0.000267641	111.27	1	132.319	3.48e-05	132.32
map04146 Peroxisome	0.149055	29	1.22	A0A254TWD8	209	K	Superoxide dismutase	ATCC64974_13320	YLNGTEELGSLK(1)L	2	1.8337	4	3	1	92.8564	9.3e-09	139.78	1	99.9412	9.3e-05	99.941	1	119.386	1.6e-05	119.39
map04146 Peroxisome	0.149055	29	1.22	A0A254TWD8	68	K	Superoxide dismutase	ATCC64974_13320	LK(1)FNGGGHINHSLFWK	4	-0.015259	14	3	1	138.186	2.96e-10	138.19	1	147.096	4.42e-12	147.1	1	93.4242	5.61e-11	145.52
map04146 Peroxisome	0.149055	29	1.22	A0A254TWD8	31	K	Superoxide dismutase	ATCC64974_13320	QIMELHHK(1)K	3	0.38825	3	3	1	74.4644	0.00424835	74.464	1	46.4619	0.0280462	46.462	1	69.8117	0.00730382	69.812
map04146 Peroxisome	0.149055	29	1.22	A0A254TWD8	82	K	Superoxide dismutase	ATCC64974_13320	FNGGGHINHSLFWK(1)NLAR	4	1.4251	5	3	1	54.0044	0.00817219	54.004	1	80.7384	2.71e-15	153.72	1	103.041	2.04e-06	106.6
map04146 Peroxisome	0.149055	29	1.22	A0A254TWD8	107	K	Superoxide dismutase	ATCC64974_13320	DAIEK(1)QWGSVK	2	0.05788	16	3	1	146.356	3.45e-07	146.36	1	142.968	1.36e-06	142.97	1	167.711	3.6e-09	170.04
map04146 Peroxisome	0.149055	29	1.22	A0A3F3RYM3	154	K	Aminotran_5 domain-containing protein	ATCC64974_105620	IITITHVDTSTGVLSDIK(1)R	3	0.013116	5	3	1	173.492	5.56e-22	173.49	1	188.84	1.58e-22	188.84	1	175.161	5.13e-22	175.16
map04146 Peroxisome	0.149055	29	1.22	A0A3F3RYM3	368	K	Aminotran_5 domain-containing protein	ATCC64974_105620	SDVDK(1)AIAALK	2	0.5001	5	3	1	122.326	1.1e-05	122.33	1	108.348	6.05e-05	108.35	1	101.393	8.51e-05	101.39
map04146 Peroxisome	0.149055	29	1.22	A0A3F3RYM3	374	K	Aminotran_5 domain-containing protein	ATCC64974_105620	AIAALK(1)EALTEAK	2	-0.49725	5	3	1	145.833	1.45e-09	145.83	1	148.616	1.94e-10	148.62	1	166.603	3.86e-11	166.6
map04146 Peroxisome	0.149055	29	1.22	A0A3F3RYM3	347	K	Aminotran_5 domain-containing protein	ATCC64974_105620	QVATK(1)YIR	2	-1.2251	4	3	1	78.5161	0.0108522	78.516	1	69.5982	0.0203138	69.598	1	61.6789	0.0312371	61.679
map04146 Peroxisome	0.149055	29	1.22	A0A3F3RYM3	381	K	Aminotran_5 domain-containing protein	ATCC64974_105620	EALTEAK(1)QAK	2	0.47735	4	3	1	112.107	0.000356229	112.11	1	120.763	0.000142429	120.76	1	107.788	0.000462915	107.79
map04146 Peroxisome	0.149055	29	1.22	A0A254UEP5	169	K	Uncharacterized protein	ATCC64974_88990	K(1)EGEGVVEAK	2	0.44142	5	3	1	111.936	0.00049205	111.94	1	94.5381	0.00187131	94.538	1	83.1372	0.00406116	83.137
map04146 Peroxisome	0.149055	29	1.22	A0A254UEP5	89	K	Uncharacterized protein	ATCC64974_88990	AAALASDNK(1)NPIDPVLR	2	-0.23345	3	3	1	179.807	1.34e-18	179.81	1	190.185	4.19e-19	190.19	1	178.853	1.42e-18	178.85
map04146 Peroxisome	0.149055	29	1.22	A0A254U0S5	595	K	Catalase	ATCC64974_10470	VAGALPFVIGTK(1)R	2	-0.41083	3	3	1	65.0429	0.0185524	65.043	1	71.9334	0.00752929	71.933	1	56.5691	0.0321083	56.569
map04146 Peroxisome	0.149055	29	1.22	A0A254U0S5	25	K	Catalase	ATCC64974_10470	K(1)TVDLER	2	0.051003	6	3	1	99.1386	0.0121218	99.139	1	111.947	0.0079236	111.95	1	124.983	0.0043285	124.98
map04146 Peroxisome	0.149055	29	1.22	A0A254U0S5	11	K	Catalase	ATCC64974_10470	ATVIAGGLEK(1)AHEAVK	2	0.17046	5	3	1	183.358	2.49e-18	183.36	1	178.508	3.53e-18	178.51	1	151.043	1.25e-14	151.04
map04146 Peroxisome	0.149055	29	1.22	A0A254U0S5	716	K	Catalase	ATCC64974_10470	ESVQIAK(1)GAK	2	0.33013	4	3	1	76.2278	0.00394724	76.228	1	96.3419	0.00111704	96.342	1	85.3546	0.00266303	85.355
map04146 Peroxisome	0.149055	29	1.22	A0A254U0S5	116	K	Catalase	ATCC64974_10470	LLESCEDVTYAK(1)VLTDTSR	3	-0.37455	3	3	1	140.277	2.05e-10	140.28	1	145.426	5.31e-11	145.43	1	121.014	2.86e-07	121.01
map04146 Peroxisome	0.149055	29	1.22	A0A254U0S5	419	K	Catalase	ATCC64974_10470	ITK(1)GSVNYWPNR	2	0.24172	6	3	1	124.119	2.86e-06	124.12	1	123.948	2.88e-06	123.95	1	155.473	2.17e-08	155.47
map04146 Peroxisome	0.149055	29	1.22	A0A254U0S5	138	K	Catalase	ATCC64974_10470	FSTVQGSK(1)GSADTVR	2	-0.26613	7	3	1	138.186	5.32e-10	138.19	1	134.807	5.37e-18	185.67	1	127.664	2.54e-10	142.91
map04146 Peroxisome	0.149055	29	1.22	A0A254U0S5	462	K	Catalase	ATCC64974_10470	ALSPK(1)FR	2	-0.16923	3	3	1	69.9985	0.0367339	69.998	1	60.9719	0.0522553	60.972	1	71.1411	0.0347691	71.141
map04146 Peroxisome	0.149055	29	1.22	Q537X0	108	K	Superoxide dismutase (Fragment)	MnSOD	K(1)GFLEIVTTK	2	0.44828	9	3	1	148.28	1.69e-06	148.28	1	136.957	4.67e-05	136.96	1	136.957	4.67e-05	136.96
map00020 Citrate cycle (TCA cycle)	0.000148442	23	2.23	A0A3F3R3C3	231	K	"Succinate dehydrogenase [ubiquinone] iron-sulfur subunit, mitochondrial"	ATCC64974_3750	DEK(1)TAER	2	-0.31819	4	3	1	77.0717	0.0258737	77.072	1	73.2075	0.0312158	73.208	1	58.9807	0.0556794	58.981
map00020 Citrate cycle (TCA cycle)	0.000148442	23	2.23	A0A3F3R3C3	272	K	"Succinate dehydrogenase [ubiquinone] iron-sulfur subunit, mitochondrial"	ATCC64974_3750	AIAEIK(1)K	2	0.54458	3	3	1	64.7574	0.062447	64.757	1	76.0346	0.0364098	76.035	1	72.1384	0.0451217	72.138
map00020 Citrate cycle (TCA cycle)	0.000148442	23	2.23	A0A3F3R3C3	46	K	"Succinate dehydrogenase [ubiquinone] iron-sulfur subunit, mitochondrial"	ATCC64974_3750	VK(1)TFHVYR	3	0.40011	6	3	1	108.743	0.00104291	108.74	1	93.6488	0.00248376	93.649	1	104.2	0.00124167	104.2
map00020 Citrate cycle (TCA cycle)	0.000148442	23	2.23	A0A3F3R3C3	61	K	"Succinate dehydrogenase [ubiquinone] iron-sulfur subunit, mitochondrial"	ATCC64974_3750	WNPDQPTEK(1)PK	2	0.41218	3	3	1	72.6199	0.00638902	72.62	1	106.379	6.74e-05	106.38	1	62.7994	0.0195323	62.799
map00020 Citrate cycle (TCA cycle)	0.000148442	23	2.23	A0A3F3R3C3	160	K	"Succinate dehydrogenase [ubiquinone] iron-sulfur subunit, mitochondrial"	ATCC64974_3750	SIK(1)PYLQR	2	-0.66066	3	3	1	57.0474	0.0376253	57.047	1	67.1694	0.0236639	67.169	1	61.9623	0.0308461	61.962
map00020 Citrate cycle (TCA cycle)	0.000148442	23	2.23	A0A3F3R3C3	236	K	"Succinate dehydrogenase [ubiquinone] iron-sulfur subunit, mitochondrial"	ATCC64974_3750	K(1)AALDNSMSVYR	2	-0.8633	5	3	1	99.8441	3.69e-07	145.29	1	177.833	1.92e-11	177.83	1	91.3069	4.27e-08	148.62
map00020 Citrate cycle (TCA cycle)	0.000148442	23	2.23	A0A3F3R3C3	129	K	"Succinate dehydrogenase [ubiquinone] iron-sulfur subunit, mitochondrial"	ATCC64974_3750	IPTDTAK(1)ESR	2	-2.778	12	3	1	97.7338	0.000385255	110.93	1	107.055	7.35e-05	124.67	1	71.159	0.000288177	114.86
map00020 Citrate cycle (TCA cycle)	0.000148442	23	2.23	A0A3F3R3C3	86	K	"Succinate dehydrogenase [ubiquinone] iron-sulfur subunit, mitochondrial"	ATCC64974_3750	IK(1)NEMDPTLTFR	2	-0.23916	6	3	1	122.52	4.44e-06	122.52	1	102.52	3.88e-05	102.52	1	117.704	1.27e-05	117.7
map00020 Citrate cycle (TCA cycle)	0.000148442	23	2.23	A0A254TQN9	69	K	Isocitrate dehydrogenase [NADP]	ATCC64974_52850	DQTDDQVTVEAAEAIK(1)K	2	-0.094692	4	3	1	263.197	4.94e-37	263.2	1	312.093	3.83e-53	312.09	1	223.057	2.22e-29	223.06
map00020 Citrate cycle (TCA cycle)	0.000148442	23	2.23	A0A254TQN9	11	K	Isocitrate dehydrogenase [NADP]	ATCC64974_52850	VK(1)NPVVELDGDEMTR	2	0.98628	3	3	1	126.77	1.2e-09	126.77	1	126.77	1.2e-09	126.77	1	145.52	1.01e-10	145.52
map00020 Citrate cycle (TCA cycle)	0.000148442	23	2.23	A0A254TQN9	244	K	Isocitrate dehydrogenase [NADP]	ATCC64974_52850	DFEAK(1)NLWYEHR	3	0.091325	10	3	1	72.8912	1.17e-05	110.8	1	105.652	1.59e-05	105.65	1	87.7194	0.000229091	92.856
map00020 Citrate cycle (TCA cycle)	0.000148442	23	2.23	A0A254TQN9	94	K	Isocitrate dehydrogenase [NADP]	ATCC64974_52850	K(1)MWLSPNGTIR	2	0.29787	4	3	1	101.349	0.000764992	101.35	1	48.5679	0.00549208	93.839	1	48.5679	0.0634413	48.568
map00020 Citrate cycle (TCA cycle)	0.000148442	23	2.23	A0A254TQN9	214	K	Isocitrate dehydrogenase [NADP]	ATCC64974_52850	GLPLYMSTK(1)NTILK	2	0.22761	3	3	1	44.2518	0.038661	44.252	1	116.188	2.02e-06	116.19	1	126.097	9.22e-09	126.1
map00020 Citrate cycle (TCA cycle)	0.000148442	23	2.23	A0A254TQN9	7	K	Isocitrate dehydrogenase [NADP]	ATCC64974_52850	ATEISK(1)IK	2	-0.26078	3	3	1	107.693	0.00151238	107.69	1	87.6395	0.00492024	87.639	1	88.8188	0.0046317	88.819
map00020 Citrate cycle (TCA cycle)	0.000148442	23	2.23	A0A254TQN9	91	K	Isocitrate dehydrogenase [NADP]	ATCC64974_52850	VEEFK(1)LK	2	0.056507	6	3	1	79.116	0.0242993	79.116	1	81.7839	0.0222448	81.784	1	91.9062	0.0144496	91.906
map00020 Citrate cycle (TCA cycle)	0.000148442	23	2.23	A0A254U6T1	398	K	"Succinate--CoA ligase [ADP-forming] subunit beta, mitochondrial"	ATCC64974_320	LQGTNMEQAHK(1)LINESGLK	3	-1.7797	5	3	1	125.23	6.48e-10	125.23	1	114.549	1.06e-06	114.55	1	141.072	1.81e-10	141.07
map00020 Citrate cycle (TCA cycle)	0.000148442	23	2.23	A0A254U6T1	53	K	"Succinate--CoA ligase [ADP-forming] subunit beta, mitochondrial"	ATCC64974_320	SYGIGMPK(1)GEVAR	2	-0.82472	8	3	1	115.342	3.57e-06	115.34	1	93.649	7.63e-06	102.45	1	88.0923	4.13e-06	112.08
map00020 Citrate cycle (TCA cycle)	0.000148442	23	2.23	A0A254U6T1	225	K	"Succinate--CoA ligase [ADP-forming] subunit beta, mitochondrial"	ATCC64974_320	LYK(1)VFMEK	2	-0.11469	8	3	1	94.8498	0.00478871	94.85	1	106.423	0.00241185	106.42	1	85.6757	0.00819435	85.676
map00020 Citrate cycle (TCA cycle)	0.000148442	23	2.23	A0A254U6T1	283	K	"Succinate--CoA ligase [ADP-forming] subunit beta, mitochondrial"	ATCC64974_320	DTTQEDADEVK(1)AAEHGLNFIK	3	-1.8028	8	3	1	148.38	3.4e-15	148.38	1	141.31	4.26e-22	175.59	1	148.38	1.98e-15	157.85
map00020 Citrate cycle (TCA cycle)	0.000148442	23	2.23	A0A254U6T1	68	K	"Succinate--CoA ligase [ADP-forming] subunit beta, mitochondrial"	ATCC64974_320	SAEEAEAVAK(1)SLGNDDMVIK	3	1.891	4	3	1	91.3783	0.000117576	91.378	1	91.3783	0.000117576	91.378	1	42.0522	0.00612887	54.882
map00020 Citrate cycle (TCA cycle)	0.000148442	23	2.23	A0A254U6T1	266	K	"Succinate--CoA ligase [ADP-forming] subunit beta, mitochondrial"	ATCC64974_320	QK(1)EVFSWR	2	-0.50963	6	3	1	76.0998	0.0117492	76.1	1	101.896	0.00282932	101.9	1	100.984	0.00291346	100.98
map00020 Citrate cycle (TCA cycle)	0.000148442	23	2.23	A0A254U6T1	230	K	"Succinate--CoA ligase [ADP-forming] subunit beta, mitochondrial"	ATCC64974_320	VFMEK(1)DATQIEINPLSETSDHK	3	-0.37062	8	3	1	272.268	7.58e-59	272.27	1	240.31	1.15e-41	240.31	1	289.219	4.51e-60	289.22
map00020 Citrate cycle (TCA cycle)	0.000148442	23	2.23	A0A254U6T1	425	K	"Succinate--CoA ligase [ADP-forming] subunit beta, mitochondrial"	ATCC64974_320	SVQFSK(1)VVK	2	0.1146	6	3	1	79.1482	0.00612122	79.148	1	78.5564	0.00625319	78.556	1	93.6488	0.00288736	93.649
map00020 Citrate cycle (TCA cycle)	0.000148442	23	2.23	A0A254U6T1	119	K	"Succinate--CoA ligase [ADP-forming] subunit beta, mitochondrial"	ATCC64974_320	MFASQMIGQK(1)LITK	2	-1.6245	3	3	1	101.528	6.11e-06	101.53	1	88.3852	0.000418849	88.385	1	99.0691	2.42e-05	99.069
map00020 Citrate cycle (TCA cycle)	0.000148442	23	2.23	A0A254U6T1	88	K	"Succinate--CoA ligase [ADP-forming] subunit beta, mitochondrial"	ATCC64974_320	GK(1)GTFDNGLK	2	-0.96494	12	3	1	75.3872	0.00111704	96.342	1	73.4995	0.000665937	99.568	1	81.0165	0.000551	104.22
map00020 Citrate cycle (TCA cycle)	0.000148442	23	2.23	A0A254U6T1	96	K	"Succinate--CoA ligase [ADP-forming] subunit beta, mitochondrial"	ATCC64974_320	GTFDNGLK(1)GGVR	2	-0.16592	17	3	1	105.649	2.72e-08	151.55	1	57.1747	1.83e-06	132.56	1	65.1792	2.95e-07	145.09
map00020 Citrate cycle (TCA cycle)	0.000148442	23	2.23	A0A254U6T1	247	K	"Succinate--CoA ligase [ADP-forming] subunit beta, mitochondrial"	ATCC64974_320	DATQIEINPLSETSDHK(1)VMAMDAK	3	-2.3046	4	3	1	107.747	1.36e-08	107.75	1	105.716	2.97e-07	105.72	1	151.061	2.82e-16	151.06
map00020 Citrate cycle (TCA cycle)	0.000148442	23	2.23	A0A254U6T1	222	K	"Succinate--CoA ligase [ADP-forming] subunit beta, mitochondrial"	ATCC64974_320	DTIQK(1)LYK	2	0.70737	12	3	1	85.666	0.00139967	117.4	1	88.8188	0.00445772	95.741	1	98.582	0.00340323	98.582
map00020 Citrate cycle (TCA cycle)	0.000148442	23	2.23	A0A3F3RVP4	370	K	"Aconitate hydratase, mitochondrial"	ATCC64974_98340	FK(1)EAVEANKWPEELK	3	1.9542	10	3	1	115.781	0.000704596	115.78	1	94.7892	1.04e-06	115.78	1	89.195	1.29e-06	108.96
map00020 Citrate cycle (TCA cycle)	0.000148442	23	2.23	A0A3F3RVP4	638	K	"Aconitate hydratase, mitochondrial"	ATCC64974_98340	VK(1)NAFTGEYDAVPATAR	2	0.15519	8	3	1	263.07	3.76e-37	263.07	1	248.008	2.05e-36	248.01	1	221.47	1.76e-29	221.47
map00020 Citrate cycle (TCA cycle)	0.000148442	23	2.23	A0A3F3RVP4	610	K	"Aconitate hydratase, mitochondrial"	ATCC64974_98340	TTTDHISMAGPWLK(1)YR	3	0.26453	12	3	1	198.845	6.96e-23	198.85	1	177.633	2.68e-18	177.63	1	191.058	5.99e-19	191.06
map00020 Citrate cycle (TCA cycle)	0.000148442	23	2.23	A0A3F3RVP4	329	K	"Aconitate hydratase, mitochondrial"	ATCC64974_98340	EYAK(1)ELR	2	0.0056563	11	3	1	114.783	0.00517264	114.78	1	128.566	0.00298077	128.57	1	116.884	0.00470454	116.88
map00020 Citrate cycle (TCA cycle)	0.000148442	23	2.23	A0A3F3RVP4	44	K	"Aconitate hydratase, mitochondrial"	ATCC64974_98340	VEMSNLEK(1)GNYINYK	2	-0.58458	8	3	1	271.644	1.03e-42	271.64	1	247.933	1.35e-35	247.93	1	263.825	1.92e-36	263.83
map00020 Citrate cycle (TCA cycle)	0.000148442	23	2.23	A0A3F3RVP4	525	K	"Aconitate hydratase, mitochondrial"	ATCC64974_98340	DGK(1)EFMLKPPSGEGLPAQGYDPGR	3	-1.4707	8	3	0.999993	51.5565	5.99e-05	77.241	0.999996	54.4402	6.28e-05	76.152	0.999999	60.1385	1.96e-05	88.573
map00020 Citrate cycle (TCA cycle)	0.000148442	23	2.23	A0A3F3RVP4	592	K	"Aconitate hydratase, mitochondrial"	ATCC64974_98340	DATGIPILIK(1)CQGK	2	0.045562	5	3	1	112.498	3.05e-06	112.5	1	107.529	4.44e-06	107.53	1	100.223	6.47e-06	100.22
map00020 Citrate cycle (TCA cycle)	0.000148442	23	2.23	A0A3F3RVP4	233	K	"Aconitate hydratase, mitochondrial"	ATCC64974_98340	APK(1)VIGVK	2	-0.76769	6	3	1	103.739	0.00265938	103.74	1	103.739	0.00265938	103.74	1	91.318	0.00609978	91.318
map00020 Citrate cycle (TCA cycle)	0.000148442	23	2.23	A0A3F3RVP4	636	K	"Aconitate hydratase, mitochondrial"	ATCC64974_98340	GHLDNISNNMLIGAINAENGEANK(1)VK	3	0.64018	6	3	1	78.1276	2.5e-05	78.128	1	107.337	1.26e-07	107.34	1	84.1691	1.71e-08	120.92
map00020 Citrate cycle (TCA cycle)	0.000148442	23	2.23	A0A3F3RVP4	95	K	"Aconitate hydratase, mitochondrial"	ATCC64974_98340	GSSYLK(1)LRPDR	3	-1.0798	3	3	1	60.2551	0.0133279	60.255	1	51.2862	0.0210979	51.286	1	51.2862	0.0210979	51.286
map00020 Citrate cycle (TCA cycle)	0.000148442	23	2.23	A0A3F3RVP4	36	K	"Aconitate hydratase, mitochondrial"	ATCC64974_98340	K(1)VEMSNLEK	2	4.0228	8	3	1	77.0624	0.00349121	80.706	1	74.9616	0.0107325	74.962	1	62.4662	0.000780287	104.82
map00020 Citrate cycle (TCA cycle)	0.000148442	23	2.23	A0A3F3RVP4	518	K	"Aconitate hydratase, mitochondrial"	ATCC64974_98340	FNPLTDK(1)LK	2	-0.0012355	9	3	1	79.9855	0.00593448	79.986	1	78.9389	0.0061679	78.939	1	78.9389	0.0061679	78.939
map00020 Citrate cycle (TCA cycle)	0.000148442	23	2.23	A0A3F3RVP4	749	K	"Aconitate hydratase, mitochondrial"	ATCC64974_98340	VHPK(1)DGASFDIK	3	-0.24482	9	3	1	77.2786	0.000714173	77.279	1	101.719	1.91e-05	101.72	1	75.6832	0.000773112	75.683
map00020 Citrate cycle (TCA cycle)	0.000148442	23	2.23	A0A3F3RVP4	51	K	"Aconitate hydratase, mitochondrial"	ATCC64974_98340	GNYINYK(1)K	2	0.59737	6	3	1	111.816	0.0026135	111.82	1	97.7981	0.0050429	97.798	1	111.816	0.0026135	111.82
map00020 Citrate cycle (TCA cycle)	0.000148442	23	2.23	A0A3F3RVP4	313	K	"Aconitate hydratase, mitochondrial"	ATCC64974_98340	MYDYLK(1)ATK	2	0.44702	22	3	1	99.815	0.000408989	119.68	1	77.6625	0.00157143	98.048	1	77.6625	0.00157143	98.048
map00020 Citrate cycle (TCA cycle)	0.000148442	23	2.23	A0A3F3RVP4	153	K	"Aconitate hydratase, mitochondrial"	ATCC64974_98340	ANDINK(1)EVYDFLASATAK	2	0.57287	4	3	1	61.9415	0.00566815	61.942	1	137.847	5.92e-10	137.85	1	197.382	5.35e-28	197.38
map00020 Citrate cycle (TCA cycle)	0.000148442	23	2.23	A0A3F3RVP4	377	K	"Aconitate hydratase, mitochondrial"	ATCC64974_98340	EAVEANK(1)WPEELK	2	0.75932	5	3	1	217.457	1.4e-19	217.46	1	168.885	1.9e-11	168.89	1	217.906	9.16e-20	217.91
map00020 Citrate cycle (TCA cycle)	0.000148442	23	2.23	A0A3F3RVP4	52	K	"Aconitate hydratase, mitochondrial"	ATCC64974_98340	K(1)MSENLDIVR	2	-2.791	5	3	1	131.826	6.91e-05	131.83	1	115.004	0.0003886	115	1	103.083	0.000790539	103.08
map00020 Citrate cycle (TCA cycle)	0.000148442	23	2.23	A0A3F3RVP4	414	K	"Aconitate hydratase, mitochondrial"	ATCC64974_98340	AASIAQDALDHGLK(1)SK	3	0.49085	16	3	1	193.19	1.64e-17	193.19	1	229.399	3.01e-36	259.14	1	105.391	3.56e-29	231.06
map00020 Citrate cycle (TCA cycle)	0.000148442	23	2.23	A0A3F3RVP4	705	K	"Aconitate hydratase, mitochondrial"	ATCC64974_98340	IHETNLK(1)K	3	0.53312	9	3	1	41.4293	0.0582049	41.429	1	75.2127	0.000586573	142.04	1	67.1694	0.00203996	116.37
map00020 Citrate cycle (TCA cycle)	0.000148442	23	2.23	Q9P8D6	391	K	Citrate synthase	citA	LVSQVYK(1)IAPGVLTEHGK	3	-0.27089	6	3	1	94.188	0.000103568	94.188	1	101.552	2.82e-06	101.55	1	96.3913	6.22e-05	96.391
map00020 Citrate cycle (TCA cycle)	0.000148442	23	2.23	Q9P8D6	240	K	Citrate synthase	citA	VAPIQK(1)DK	2	-0.0092996	6	3	1	56.2581	0.038714	56.258	1	57.8586	0.0365064	57.859	1	77.7321	0.0111432	77.732
map00020 Citrate cycle (TCA cycle)	0.000148442	23	2.23	Q9P8D6	67	K	Citrate synthase	citA	EHGSK(1)VIGEVTLDQAYGGAR	3	-3.0599	8	3	1	155.877	2.79e-15	155.88	1	147.488	4.32e-15	147.49	1	142.431	1.39e-10	142.43
map00020 Citrate cycle (TCA cycle)	0.000148442	23	2.23	Q9P8D6	234	K	Citrate synthase	citA	DGK(1)VAPIQK	2	0.82485	7	3	1	68.8469	0.0159123	68.847	1	64.6536	0.0131983	70.908	1	71.6136	0.0122699	71.614
map00020 Citrate cycle (TCA cycle)	0.000148442	23	2.23	Q9P8D6	231	K	Citrate synthase	citA	NVFK(1)DGK	2	-0.28087	3	3	1	67.1694	0.0415985	67.169	1	62.4642	0.0496893	62.464	1	52.7857	0.0663318	52.786
map00020 Citrate cycle (TCA cycle)	0.000148442	23	2.23	Q9P8D6	402	K	Citrate synthase	citA	IAPGVLTEHGK(1)TK	3	0.01459	7	3	1	76.7282	0.000500418	76.728	1	63.1853	0.00748164	63.185	1	80.9595	0.00040854	80.96
map00020 Citrate cycle (TCA cycle)	0.000148442	23	2.23	Q9P8D6	459	K	Citrate synthase	citA	PK(1)SYSTEAFAK	2	-0.23998	12	3	1	156.362	5.05e-08	156.36	1	167.711	1.16e-08	167.71	1	158.041	4.48e-08	158.04
map00020 Citrate cycle (TCA cycle)	0.000148442	23	2.23	Q9P8D6	43	K	Citrate synthase	citA	SLK(1)ETFAEK	2	0.4057	9	3	1	115.781	0.000704596	115.78	1	107.788	0.00113198	107.79	1	100.878	0.0015014	100.88
map00020 Citrate cycle (TCA cycle)	0.000148442	23	2.23	Q9P8D6	196	K	Citrate synthase	citA	AYAK(1)GINK	2	0.12656	9	3	1	100.188	0.00298685	100.19	1	87.3226	0.007583	87.323	1	98.9966	0.00324932	98.997
map00020 Citrate cycle (TCA cycle)	0.000148442	23	2.23	Q9P8D6	224	K	Citrate synthase	citA	LPTIAAK(1)IYR	2	0.41545	7	3	1	121.603	0.000121682	121.6	1	118.04	0.000209688	118.04	1	119.528	0.000172928	119.53
map00020 Citrate cycle (TCA cycle)	0.000148442	23	2.23	Q9P8D6	325	K	Citrate synthase	citA	MK(1)AAIGNDLSDEAIK	2	-0.428	8	3	1	134.25	7.63e-10	134.25	1	97.9042	4.41e-05	97.904	1	145.692	9.05e-11	145.69
map00020 Citrate cycle (TCA cycle)	0.000148442	23	2.23	A0A254TZZ8	578	K	Glycerol kinase	ATCC64974_80240	LIEEGTFTK(1)EDIDEHK	3	-0.1588	12	3	1	176.235	2.9e-18	176.23	1	141.552	1.64e-10	141.55	1	157.682	6.01e-15	157.68
map00020 Citrate cycle (TCA cycle)	0.000148442	23	2.23	A0A254TZZ8	1030	K	Glycerol kinase	ATCC64974_80240	APSASVATGLK(1)SVHLK	2	0.043355	9	3	1	41.9382	2.89e-18	176.25	1	86.5391	7.35e-18	172.42	1	61.7426	4.39e-10	132.05
map00020 Citrate cycle (TCA cycle)	0.000148442	23	2.23	A0A254TZZ8	646	K	Glycerol kinase	ATCC64974_80240	DVADK(1)ISGGGSPEGFTLHK	3	-0.41008	5	3	1	89.0114	0.000175136	89.011	1	96.3792	2.23e-06	104.84	1	105.594	2.14e-06	105.59
map00020 Citrate cycle (TCA cycle)	0.000148442	23	2.23	A0A254TZZ8	412	K	Glycerol kinase	ATCC64974_80240	VQLSLVANPSHLEAEDPVVLGK(1)TR	3	-0.36849	6	3	1	224.526	1.42e-41	224.53	1	193.529	2.61e-24	193.53	1	178.465	3.1e-23	178.46
map00020 Citrate cycle (TCA cycle)	0.000148442	23	2.23	A0A254TZZ8	565	K	Glycerol kinase	ATCC64974_80240	SQLDK(1)YVNK	2	0.33809	5	3	1	59.0674	0.00683948	74.6	1	79.1482	0.00120733	108.15	1	118.209	0.000472903	118.21
map00020 Citrate cycle (TCA cycle)	0.000148442	23	2.23	A0A254TZZ8	600	K	Glycerol kinase	ATCC64974_80240	SK(1)DYQPTSK	2	-0.067097	4	3	1	158.79	4.35e-05	158.79	1	164.971	2.75e-05	164.97	1	128.811	0.000246861	128.81
map00020 Citrate cycle (TCA cycle)	0.000148442	23	2.23	A0A254TZZ8	923	K	Glycerol kinase	ATCC64974_80240	EIDEPEK(1)IER	2	0.46972	6	3	1	123.957	7.58e-05	123.96	1	146.107	4.89e-06	146.11	1	121.36	0.000127679	121.36
map00020 Citrate cycle (TCA cycle)	0.000148442	23	2.23	A0A254TZZ8	585	K	Glycerol kinase	ATCC64974_80240	EDIDEHK(1)K	3	0.35308	36	3	1	59.3497	0.000340129	153.08	1	79.474	6.66e-05	172.21	1	68.2235	0.000340129	153.08
map00020 Citrate cycle (TCA cycle)	0.000148442	23	2.23	A0A254TZZ8	277	K	Glycerol kinase	ATCC64974_80240	YSVDDK(1)R	2	-0.37692	13	3	1	92.1869	0.00924772	107.59	1	100.188	0.0103691	103.91	1	123.69	0.0044222	123.69
map00020 Citrate cycle (TCA cycle)	0.000148442	23	2.23	A0A254TZZ8	172	K	Glycerol kinase	ATCC64974_80240	AK(1)IDPLGIR	2	0.94837	4	3	1	89.0288	0.00391769	89.029	1	79.9855	0.00593448	79.986	1	77.1917	0.00655754	77.192
map00020 Citrate cycle (TCA cycle)	0.000148442	23	2.23	A0A254TZZ8	191	K	Glycerol kinase	ATCC64974_80240	GEAEAFGYNK(0.187)PK(0.813)ELELDHYGFTER	4	-2.6604	3	3	0.800732	6.0405	1.96e-05	91.416	0.795388	5.89647	1.66e-08	122.34	0.813197	6.38811	2.22e-07	109.41
map00020 Citrate cycle (TCA cycle)	0.000148442	23	2.23	A0A254TZZ8	560	K	Glycerol kinase	ATCC64974_80240	IAQQK(1)SQLDK	2	0.052068	7	3	1	160.978	5.76e-07	160.98	1	147.909	1.26e-06	147.91	1	147.623	1.27e-06	147.62
map00020 Citrate cycle (TCA cycle)	0.000148442	23	2.23	A0A254TZZ8	329	K	Glycerol kinase	ATCC64974_80240	SVDYGIK(1)DIVIGMPHR	3	-0.56993	15	3	1	147.829	1.04e-14	147.83	1	99.0555	1.95e-10	140.49	1	107.825	1.55e-06	107.82
map00020 Citrate cycle (TCA cycle)	0.000148442	23	2.23	A0A254TZZ8	876	K	Glycerol kinase	ATCC64974_80240	K(1)PLVIFFSK	2	0.066796	3	3	1	113.926	0.00109722	113.93	1	63.6941	0.0309819	63.694	1	69.6716	0.0202393	69.672
map00020 Citrate cycle (TCA cycle)	0.000148442	23	2.23	A0A117E1J4	161	K	ATP-citrate synthase subunit 1	ABL_04653	EK(1)GITIIGPATVGGIKPGAFK	3	-0.32591	10	3	1	170.889	6.1e-22	172.3	1	167.261	2.25e-16	169.85	1	162.655	6.55e-16	167.51
map00020 Citrate cycle (TCA cycle)	0.000148442	23	2.23	A0A117E1J4	497	K	ATP-citrate synthase subunit 1	ABL_04653	AFDK(1)GMSPR	2	-1.2991	20	3	1	114.968	0.000748064	114.97	1	85.3546	0.00104743	105.2	1	87.8065	0.00332766	88.495
map00020 Citrate cycle (TCA cycle)	0.000148442	23	2.23	A0A117E1J4	622	K	ATP-citrate synthase subunit 1	ABL_04653	SIGLIAHYLDQK(1)R	2	0.15258	8	3	1	79.8855	0.00124243	79.885	1	126.705	5.34e-06	126.71	1	128.355	2.31e-08	128.35
map00020 Citrate cycle (TCA cycle)	0.000148442	23	2.23	A0A117E1J4	107	K	ATP-citrate synthase subunit 1	ABL_04653	AMAK(1)HPDVDTVVNFASSR	3	1.6768	6	3	1	116.605	8.76e-07	116.6	1	59.3721	3.75e-08	107.65	1	93.4997	0.000116483	93.5
map00020 Citrate cycle (TCA cycle)	0.000148442	23	2.23	A0A117E1J4	356	K	ATP-citrate synthase subunit 1	ABL_04653	GIVK(1)PQPEPVVPK	2	-0.25926	3	3	1	61.4093	0.017849	61.409	1	57.2674	0.0227029	57.267	1	83.087	0.00076364	83.087
map00020 Citrate cycle (TCA cycle)	0.000148442	23	2.23	A0A117E1J4	536	K	ATP-citrate synthase subunit 1	ABL_04653	VELVK(1)EFAK	2	-0.31119	6	3	1	109.29	0.00105166	109.29	1	108.57	0.00109017	108.57	1	101.646	0.00146035	101.65
map00020 Citrate cycle (TCA cycle)	0.000148442	23	2.23	A0A117E1J4	320	K	ATP-citrate synthase subunit 1	ABL_04653	TEVQFGHAGASANSDLETAVAK(1)NK	3	-0.39518	5	3	1	246.773	3.35e-53	246.77	1	229.099	1.06e-41	229.1	1	231.892	8.44e-42	231.89
map00020 Citrate cycle (TCA cycle)	0.000148442	23	2.23	A0A117E1J4	157	K	ATP-citrate synthase subunit 1	ABL_04653	EIMVK(1)AK	2	-0.27738	4	3	1	64.8033	0.0438142	64.803	1	73.0388	0.0259719	73.039	1	74.4152	0.0247091	74.415
map00020 Citrate cycle (TCA cycle)	0.000148442	23	2.23	A0A117E1J4	351	K	ATP-citrate synthase subunit 1	ABL_04653	EVYDDQVK(1)K	2	-0.15343	21	3	1	104.2	0.00140464	109.71	1	118.334	0.000775512	118.33	1	108.743	0.00147555	108.74
map00020 Citrate cycle (TCA cycle)	0.000148442	23	2.23	A0A117E1J4	541	K	ATP-citrate synthase subunit 1	ABL_04653	K(1)HFPSTK	2	-2.3735	3	3	1	90.3698	0.0136992	90.37	1	119.173	0.000165878	119.17	1	79.7126	0.0269966	79.713
map00020 Citrate cycle (TCA cycle)	0.000148442	23	2.23	A0A117E1J4	513	K	ATP-citrate synthase subunit 1	ABL_04653	ENK(1)LIPGIGHR	3	0.025871	6	3	1	43.8967	0.000751722	83.182	1	91.3133	0.000399747	91.313	1	69.7206	0.00487271	69.721
map00020 Citrate cycle (TCA cycle)	0.000148442	23	2.23	A0A505HZF3	104	K	PINIT domain family protein	CAN33_0011765	DLVK(1)GIAEYCPK	2	-0.51453	14	3	1	102.731	1.64e-05	115.57	1	98.3372	2.67e-05	109.6	1	115.574	1.64e-05	115.57
map00020 Citrate cycle (TCA cycle)	0.000148442	23	2.23	A0A505HZF3	303	K	PINIT domain family protein	CAN33_0011765	EK(1)TLIEACTK	2	0.32692	8	3	1	117.251	0.00022919	117.25	1	103.909	0.000558709	103.91	1	103.083	0.000579115	103.08
map00020 Citrate cycle (TCA cycle)	0.000148442	23	2.23	A0A505HZF3	314	K	PINIT domain family protein	CAN33_0011765	GLK(1)GNIEK	2	0.034079	10	3	1	95.5016	0.00454673	95.502	1	96.9477	0.00400992	96.948	1	82.645	0.00931944	82.645
map00020 Citrate cycle (TCA cycle)	0.000148442	23	2.23	A0A505HZF3	218	K	PINIT domain family protein	CAN33_0011765	VQFGGDEVVK(1)AK	2	0.44935	12	3	1	107.088	3.1e-05	107.09	1	85.6723	0.000954275	85.672	1	96.7446	0.00022765	96.745
map00020 Citrate cycle (TCA cycle)	0.000148442	23	2.23	A0A505HZF3	220	K	PINIT domain family protein	CAN33_0011765	AK(1)DGAGSATLSMAYAGFR	2	-1.3627	7	3	1	117.838	1.07e-21	172.37	1	169.428	5.75e-16	169.43	1	224.865	2.17e-34	224.86
map00020 Citrate cycle (TCA cycle)	0.000148442	23	2.23	A0A505HZF3	60	K	PINIT domain family protein	CAN33_0011765	ISGFLPK(1)DDGLK	2	0.19342	26	3	1	133.074	1.76e-06	133.07	1	123.948	2.22e-06	129.34	1	134.49	1.59e-06	134.49
map00020 Citrate cycle (TCA cycle)	0.000148442	23	2.23	A0A505HZF3	319	K	PINIT domain family protein	CAN33_0011765	GNIEK(1)GIEFVK	2	0.88683	11	3	1	138.422	2.73e-06	138.42	1	131.172	4.92e-06	131.17	1	142.895	1.39e-06	142.89
map00020 Citrate cycle (TCA cycle)	0.000148442	23	2.23	A0A505HZF3	166	K	PINIT domain family protein	CAN33_0011765	AETFTQEFSGHK(1)DPSAVR	3	0.09075	12	3	1	130.27	5.08e-10	130.27	1	120.896	3.22e-07	120.9	1	117.176	8.02e-07	117.18
map00020 Citrate cycle (TCA cycle)	0.000148442	23	2.23	A0A505HZF3	93	K	PINIT domain family protein	CAN33_0011765	DDLFK(1)INAGIVR	2	1.7112	4	3	1	149.492	3.01e-08	149.49	1	134.49	1.59e-06	134.49	1	132.028	1.89e-06	132.03
map00020 Citrate cycle (TCA cycle)	0.000148442	23	2.23	A0A505HZF3	311	K	PINIT domain family protein	CAN33_0011765	TLIEACTK(1)GLK	2	-0.62445	6	3	1	111.855	4.81e-05	111.86	1	110.838	5.17e-05	110.84	1	80.8341	0.00179847	80.834
map00020 Citrate cycle (TCA cycle)	0.000148442	23	2.23	A0A505HZF3	325	K	PINIT domain family protein	CAN33_0011765	GIEFVK(1)NPPPK	2	-0.041787	15	3	1	134.13	4.02e-06	134.13	1	137.895	2.89e-06	137.89	1	113.926	4.07e-05	113.93
map00020 Citrate cycle (TCA cycle)	0.000148442	23	2.23	A0A505HZF3	301	K	PINIT domain family protein	CAN33_0011765	AINVLDGVTEK(1)EK	2	1.9016	21	3	1	75.9113	1.77e-10	150.49	1	77.3674	1.49e-10	153.81	1	70.3726	1.65e-09	145.6
map00020 Citrate cycle (TCA cycle)	0.000148442	23	2.23	A0A254UGC9	274	K	Dihydrolipoyl dehydrogenase	ATCC64974_48070	ILQK(1)QGIK	2	0.10658	6	3	1	98.5231	0.00342508	98.523	1	110.807	0.00200752	110.81	1	101.327	0.00288179	101.33
map00020 Citrate cycle (TCA cycle)	0.000148442	23	2.23	A0A254UGC9	74	K	Dihydrolipoyl dehydrogenase	ATCC64974_48070	AGQEGLK(1)TACIEK	2	0.34796	3	3	1	108.579	6.56e-06	108.58	1	136.331	9.88e-09	136.33	1	104.549	8.34e-06	104.55
map00020 Citrate cycle (TCA cycle)	0.000148442	23	2.23	A0A254UGC9	436	K	Dihydrolipoyl dehydrogenase	ATCC64974_48070	AK(1)TNLETEGQVK	2	-0.15653	6	3	1	160.221	1.51e-08	160.22	1	163.507	1.06e-08	163.51	1	167.711	4.7e-09	167.71
map00020 Citrate cycle (TCA cycle)	0.000148442	23	2.23	A0A254UGC9	134	K	Dihydrolipoyl dehydrogenase	ATCC64974_48070	AK(1)DTSVEGLTK	2	-0.16717	8	3	1	114.721	3.79e-05	114.72	1	117.792	2.71e-05	117.79	1	107.088	6.49e-05	107.09
map00020 Citrate cycle (TCA cycle)	0.000148442	23	2.23	A0A254UGC9	287	K	Dihydrolipoyl dehydrogenase	ATCC64974_48070	VTK(1)GDDSGATVALSVEAAK	2	0.34887	3	3	1	200.994	2.48e-28	200.99	1	223.536	1.57e-34	223.54	1	213.502	7.34e-29	213.5
map00020 Citrate cycle (TCA cycle)	0.000148442	23	2.23	A0A254UGC9	80	K	Dihydrolipoyl dehydrogenase	ATCC64974_48070	TACIEK(1)R	2	-0.068359	7	3	1	86.7939	0.0250992	86.794	1	113.889	0.007333	113.89	1	120.621	0.00528543	120.62
map00020 Citrate cycle (TCA cycle)	0.000148442	23	2.23	A0A254UGC9	158	K	Dihydrolipoyl dehydrogenase	ATCC64974_48070	NGVDYIK(1)GTGALVDQNTVK	2	0.6511	5	3	1	185.093	1.38e-21	185.09	1	172.304	3.17e-21	172.3	1	139.11	1.36e-09	139.11
map00020 Citrate cycle (TCA cycle)	0.000148442	23	2.23	A0A254UGC9	421	K	Dihydrolipoyl dehydrogenase	ATCC64974_48070	AAGIK(1)YR	2	-0.50349	8	3	1	73.0388	0.0315059	73.039	1	76.8465	0.026047	76.847	1	89.6734	0.0161691	89.673
map00020 Citrate cycle (TCA cycle)	0.000148442	23	2.23	A0A254UGC9	510	K	Dihydrolipoyl dehydrogenase	ATCC64974_48070	EAAMATYSK(1)AIHF	2	-1.0898	7	3	1	172.127	1.34e-13	172.13	1	190.531	2.57e-14	190.53	1	182.348	7.37e-14	182.35
map00020 Citrate cycle (TCA cycle)	0.000148442	23	2.23	A0A254UGC9	352	K	Dihydrolipoyl dehydrogenase	ATCC64974_48070	TK(1)IPNIR	2	-0.38645	6	3	1	68.0807	0.0400315	68.081	1	68.7868	0.0388173	68.787	1	58.782	0.0560211	58.782
map00020 Citrate cycle (TCA cycle)	0.000148442	23	2.23	A0A254UGC9	337	K	Dihydrolipoyl dehydrogenase	ATCC64974_48070	RPYTEGLNLESVGVEK(1)DER	3	-0.25834	10	3	1	186.559	2.53e-22	186.56	1	170.995	1.69e-17	171	1	205.002	1.12e-28	205
map00020 Citrate cycle (TCA cycle)	0.000148442	23	2.23	A0A254UGC9	151	K	Dihydrolipoyl dehydrogenase	ATCC64974_48070	K(1)NGVDYIK	2	1.3335	7	3	1	92.0512	0.013278	98.044	1	120.989	0.00958919	120.99	1	97.5653	0.0339258	97.565
map00020 Citrate cycle (TCA cycle)	0.000148442	23	2.23	A0A254UGC9	270	K	Dihydrolipoyl dehydrogenase	ATCC64974_48070	QAQK(1)ILQK	2	0.33177	3	3	1	114.649	0.00165324	114.65	1	62.5727	0.0300042	62.573	1	53.8781	0.0419968	53.878
map00020 Citrate cycle (TCA cycle)	0.000148442	23	2.23	A0A254UGC9	150	K	Dihydrolipoyl dehydrogenase	ATCC64974_48070	GIEFLFK(1)K	2	-0.35407	8	3	1	73.2601	0.0208351	73.26	1	73.2601	0.0208351	73.26	1	73.2601	0.0208351	73.26
map00020 Citrate cycle (TCA cycle)	0.000148442	23	2.23	A0A254U8U7	203	K	Translation initiation factor eIF-1A	ATCC64974_35210	AIEILGGEK(1)GSK	2	-1.9351	6	3	1	104.244	3.59e-05	104.24	1	94.1217	0.000399778	94.122	1	84.3649	0.00104007	84.365
map00020 Citrate cycle (TCA cycle)	0.000148442	23	2.23	A0A254U8U7	517	K	Translation initiation factor eIF-1A	ATCC64974_35210	GLTLK(1)QSAMELK	2	-0.65622	3	3	1	159.99	1.55e-08	159.99	1	159.99	1.55e-08	159.99	1	140.142	9e-07	140.14
map00020 Citrate cycle (TCA cycle)	0.000148442	23	2.23	A0A254U8U7	340	K	Translation initiation factor eIF-1A	ATCC64974_35210	LTGTEFK(1)TAPNK	2	0.43945	6	3	1	149.225	3.04e-08	149.23	1	162.925	1.14e-08	162.93	1	166.04	7.03e-09	166.04
map00020 Citrate cycle (TCA cycle)	0.000148442	23	2.23	A0A254UP05	457	K	Lipoyl-binding domain-containing protein	ATCC64974_95780	VK(1)EYIEDPR	2	0.44472	9	3	1	120.062	0.000475745	120.06	1	120.062	0.000475745	120.06	1	119.274	0.000517849	119.27
map00020 Citrate cycle (TCA cycle)	0.000148442	23	2.23	A0A254UP05	166	K	Lipoyl-binding domain-containing protein	ATCC64974_95780	LELGGAPETK(1)K	2	-1.1335	7	3	1	83.1372	0.00216824	83.137	1	86.4628	0.00175409	86.463	1	86.9106	0.00169832	86.911
map00020 Citrate cycle (TCA cycle)	0.000148442	23	2.23	A0A254UP05	182	K	Lipoyl-binding domain-containing protein	ATCC64974_95780	KEDATEKPAAPAAADK(1)PTASEPEKPK	4	0.77516	3	3	0.999988	49.2884	2.72e-12	145.34	0.999998	59.6621	1.19e-07	108.44	0.999923	41.5578	1.53e-07	104.14
map00020 Citrate cycle (TCA cycle)	0.000148442	23	2.23	A0A254UP05	419	K	Lipoyl-binding domain-containing protein	ATCC64974_95780	DK(1)PVAVNGK	2	-0.42443	6	3	1	66.6919	0.0303785	66.692	1	55.0637	0.034058	55.064	1	64.7115	0.0233254	64.711
map00020 Citrate cycle (TCA cycle)	0.000148442	23	2.23	A0A254UP05	369	K	Lipoyl-binding domain-containing protein	ATCC64974_95780	AIADLGK(1)K	2	-0.062598	7	3	1	71.5012	0.0134052	81.296	1	82.4525	0.0128193	82.452	1	94.1145	0.00690959	94.114
map00020 Citrate cycle (TCA cycle)	0.000148442	23	2.23	A0A254UP05	282	K	Lipoyl-binding domain-containing protein	ATCC64974_95780	LYK(1)DDVLK	2	0.1186	6	3	1	95.5016	0.00454673	95.502	1	107.574	0.00230567	107.57	1	111.947	0.00190242	111.95
map00020 Citrate cycle (TCA cycle)	0.000148442	23	2.23	A0A254UP05	105	K	Lipoyl-binding domain-containing protein	ATCC64974_95780	QFSK(1)QIGDYVER	2	-1.6979	6	3	1	168.759	6e-10	170.66	1	203.883	1.13e-14	203.88	1	168.759	1.41e-11	177.81
map00020 Citrate cycle (TCA cycle)	0.000148442	23	2.23	A0A124BY62	334	K	"Isocitrate dehydrogenase [NAD] subunit, mitochondrial"	ABL_07187	ISK(1)AVYDVIGEGK	2	-0.32795	7	3	1	97.2033	0.000117637	97.203	1	107.105	7.21e-06	107.11	1	115.682	3.42e-06	115.68
map00020 Citrate cycle (TCA cycle)	0.000148442	23	2.23	A0A124BY62	344	K	"Isocitrate dehydrogenase [NAD] subunit, mitochondrial"	ABL_07187	AVYDVIGEGK(1)TR	2	-0.072976	10	3	1	123.948	2.88e-06	123.95	1	113.24	2.04e-05	113.24	1	136.275	1.37e-06	136.27
map00020 Citrate cycle (TCA cycle)	0.000148442	23	2.23	A0A124BY62	79	K	"Isocitrate dehydrogenase [NAD] subunit, mitochondrial"	ABL_07187	ADNVPIEWEQVDVSGVDTGNK(1)HSEELFK	3	0.21094	4	3	1	167.221	2.71e-18	167.22	1	205.32	1.68e-33	205.32	1	191.509	2.25e-25	191.51
map00020 Citrate cycle (TCA cycle)	0.000148442	23	2.23	A0A254UER8	439	K	Ser-Thr-rich glycosyl-phosphatidyl-inositol-anchored membrane family protein	ATCC64974_88970	MLADK(1)ISQHK	3	-0.23755	8	3	1	74.8411	0.0024467	74.841	1	65.6266	0.00822454	65.627	1	64.82	0.00873029	64.82
map00020 Citrate cycle (TCA cycle)	0.000148442	23	2.23	A0A254UER8	221	K	Ser-Thr-rich glycosyl-phosphatidyl-inositol-anchored membrane family protein	ATCC64974_88970	EMVILGTEYAGEMK(1)K	2	-1.0233	3	3	1	142.451	3.84e-10	142.45	1	106.3	3.58e-06	106.3	1	162.371	1.69e-14	162.37
map00020 Citrate cycle (TCA cycle)	0.000148442	23	2.23	A0A254UER8	531	K	Ser-Thr-rich glycosyl-phosphatidyl-inositol-anchored membrane family protein	ATCC64974_88970	LAK(1)LFNDNFGK	2	1.1764	8	3	1	111.855	4.81e-05	111.86	1	72.34	9.72e-06	122.69	1	119.274	4.1e-06	133.89
map00020 Citrate cycle (TCA cycle)	0.000148442	23	2.23	A0A3F3RFJ2	238	K	Malate dehydrogenase	ATCC64974_44760	IQFGGDEVVK(1)AK	2	0.23748	12	3	1	108.716	2.82e-05	108.72	1	117.86	1.25e-05	117.86	1	126.118	2.61e-06	126.12
map00020 Citrate cycle (TCA cycle)	0.000148442	23	2.23	A0A3F3RFJ2	240	K	Malate dehydrogenase	ATCC64974_44760	AK(1)DGAGSATLSMAMAGAR	2	0.65374	14	3	1	175.326	4.58e-22	185.28	1	158.576	2.6e-34	225.11	1	144.168	4.04e-28	202.6
map00020 Citrate cycle (TCA cycle)	0.000148442	23	2.23	A0A3F3RFJ2	77	K	Malate dehydrogenase	ATCC64974_44760	GGPGVAADISHINTNSTVK(1)GYEPTPSGLR	3	0.066065	7	3	1	281.114	2.68e-69	281.11	1	193.108	9.1e-26	193.11	1	190.499	2.22e-25	190.5
map00020 Citrate cycle (TCA cycle)	0.000148442	23	2.23	A0A3F3RFJ2	337	K	Malate dehydrogenase	ATCC64974_44760	GVDFVK(1)QNP	2	-0.033151	12	3	1	74.9199	0.00791711	74.92	1	71.4254	0.0125176	71.425	1	50.8046	0.0214328	64.654
map00020 Citrate cycle (TCA cycle)	0.000148442	23	2.23	A0A3F3RFJ2	164	K	Malate dehydrogenase	ATCC64974_44760	GVYNPK(1)R	2	0.47814	9	3	1	79.4536	0.0328156	79.454	1	75.3106	0.0376753	75.311	1	88.7343	0.0230593	88.734
map00020 Citrate cycle (TCA cycle)	0.000148442	23	2.23	A0A3F3RFJ2	331	K	Malate dehydrogenase	ATCC64974_44760	NIQK(1)GVDFVK	2	-2.3144	12	3	1	99.5304	0.000668386	99.53	1	72.922	0.00769245	72.922	1	104.221	0.000551	104.22
map00020 Citrate cycle (TCA cycle)	0.000148442	23	2.23	A0A254TU10	613	K	"Succinate dehydrogenase [ubiquinone] flavoprotein subunit, mitochondrial"	ATCC64974_52610	HTLTWQK(1)K	2	-0.80094	4	3	1	138.396	0.000698061	138.4	1	151.974	0.000356788	151.97	1	100.984	0.00397711	100.98
map00020 Citrate cycle (TCA cycle)	0.000148442	23	2.23	A0A254TU10	246	K	"Succinate dehydrogenase [ubiquinone] flavoprotein subunit, mitochondrial"	ATCC64974_52610	FK(1)AHHTVLATGGYGR	3	0.15063	8	3	1	150.37	1.39e-14	150.37	1	49.1875	9.66e-23	203.2	1	162.643	5.67e-15	162.64
map00020 Citrate cycle (TCA cycle)	0.000148442	23	2.23	A0A254TU10	333	K	"Succinate dehydrogenase [ubiquinone] flavoprotein subunit, mitochondrial"	ATCC64974_52610	YAPTAK(1)DLASR	2	1.8752	9	3	1	102.4	8.15e-05	102.4	1	86.9106	0.00124412	86.911	1	47.7121	0.00169944	81.92
map00020 Citrate cycle (TCA cycle)	0.000148442	23	2.23	A0A254TU10	359	K	"Succinate dehydrogenase [ubiquinone] flavoprotein subunit, mitochondrial"	ATCC64974_52610	GVGPEK(1)DHIYLQLSHLPAK	4	-0.27804	7	3	1	99.3923	5.03e-06	99.392	1	105.897	1.98e-06	105.9	1	88.5651	2.29e-10	139.44
map00020 Citrate cycle (TCA cycle)	0.000148442	23	2.23	A0A254TU10	620	K	"Succinate dehydrogenase [ubiquinone] flavoprotein subunit, mitochondrial"	ATCC64974_52610	KPHGEVK(1)LGYR	3	-0.04031	7	3	1	81.7945	4.18e-06	123.62	1	82.2904	2.78e-07	145.91	1	65.0943	4.18e-05	105.13
map00020 Citrate cycle (TCA cycle)	0.000148442	23	2.23	A0A254TU10	505	K	"Succinate dehydrogenase [ubiquinone] flavoprotein subunit, mitochondrial"	ATCC64974_52610	TAEGPK(1)STNDIR	2	0.33789	3	3	1	137.947	1.17e-06	137.95	1	92.2953	0.00142572	92.295	1	116.511	1.48e-05	116.51
map00020 Citrate cycle (TCA cycle)	0.000148442	23	2.23	A0A254TU10	176	K	"Succinate dehydrogenase [ubiquinone] flavoprotein subunit, mitochondrial"	ATCC64974_52610	AFGGQSK(1)EFGK	2	-0.47022	5	3	1	130.006	5.27e-06	130.01	1	115.004	3.69e-05	115	1	110.838	5.17e-05	110.84
map00020 Citrate cycle (TCA cycle)	0.000148442	23	2.23	A0A254TU10	180	K	"Succinate dehydrogenase [ubiquinone] flavoprotein subunit, mitochondrial"	ATCC64974_52610	EFGK(1)GGQAYR	2	0.028426	6	3	1	90.9056	0.00188196	90.906	1	81.9504	0.00314203	81.95	1	99.815	0.000659837	99.815
map00020 Citrate cycle (TCA cycle)	0.000148442	23	2.23	A0A254TU10	43	K	"Succinate dehydrogenase [ubiquinone] flavoprotein subunit, mitochondrial"	ATCC64974_52610	AK(1)EAEGFIAQK	2	-0.027571	5	3	1	98.1049	0.000222882	98.105	1	90.6136	0.000884149	113.61	1	103.439	0.00151998	103.44
map00020 Citrate cycle (TCA cycle)	0.000148442	23	2.23	A0A254TU10	478	K	"Succinate dehydrogenase [ubiquinone] flavoprotein subunit, mitochondrial"	ATCC64974_52610	DIATPGK(1)PHK	2	1.2594	8	3	1	56.5476	9.37e-09	108.49	1	59.0674	9.9e-09	107.65	1	53.7511	1.72e-06	94.594
map00020 Citrate cycle (TCA cycle)	0.000148442	23	2.23	A0A254UE77	259	K	Uncharacterized protein	ATCC64974_87440	LDQTAEFECGTK(1)WAIAR	2	-1.8567	4	3	1	205.779	2.59e-23	205.78	1	259.137	8.14e-37	259.14	1	224.672	1.49e-29	224.67
map00020 Citrate cycle (TCA cycle)	0.000148442	23	2.23	A0A254UE77	95	K	Uncharacterized protein	ATCC64974_87440	SGLLALNK(1)TWAEAR	2	-0.41137	3	3	1	152.95	7.04e-11	152.95	1	154.719	6.86e-08	154.72	1	121.182	6.26e-07	121.18
map00020 Citrate cycle (TCA cycle)	0.000148442	23	2.23	A0A254UE77	83	K	Uncharacterized protein	ATCC64974_87440	PDQLIK(1)R	2	-0.73631	18	3	1	110.31	2.17e-08	160.18	1	116.25	2.71e-11	171.92	1	133.116	3.67e-08	152.7
map00020 Citrate cycle (TCA cycle)	0.000148442	23	2.23	A0A254UE77	303	K	Uncharacterized protein	ATCC64974_87440	EEK(1)FISEMDAK	2	0.57947	7	3	1	82.2775	0.000403535	82.278	1	91.1231	0.000128661	92.38	1	69.5541	0.000403535	76.82
map00020 Citrate cycle (TCA cycle)	0.000148442	23	2.23	A0A254UE77	26	K	Uncharacterized protein	ATCC64974_87440	APVIK(1)PTPLPPSSTHNPPPK	3	-0.021913	9	3	1	102.978	2.29e-06	102.98	1	102.978	2.29e-06	102.98	1	99.0922	9.03e-06	99.092
map00020 Citrate cycle (TCA cycle)	0.000148442	23	2.23	A0A254UE77	442	K	Uncharacterized protein	ATCC64974_87440	AGPNYQEGLK(1)NIK	2	1.1782	9	3	1	240.916	2.28e-24	240.92	1	234.579	1.08e-23	234.58	1	217.124	1.75e-19	217.12
map00020 Citrate cycle (TCA cycle)	0.000148442	23	2.23	A0A254UE77	12	K	Uncharacterized protein	ATCC64974_87440	SILEADGK(1)AILNYHLTR	3	-0.27871	16	3	1	105.897	1.06e-10	143.67	1	123.139	3.18e-08	123.14	1	97.0952	1.26e-06	113.33
map00020 Citrate cycle (TCA cycle)	0.000148442	23	2.23	A0A254UE77	480	K	Uncharacterized protein	ATCC64974_87440	QTDIK(1)EFGSA	2	-0.19576	3	3	1	92.4445	0.00166543	92.445	1	102.531	0.000592757	102.53	1	90.1488	0.00198845	90.149
map00020 Citrate cycle (TCA cycle)	0.000148442	23	2.23	A0A254UE77	425	K	Uncharacterized protein	ATCC64974_87440	EVAPVLNEHK(1)VQIWVR	3	0.67817	6	3	1	119.446	3.94e-07	119.45	1	103.875	1.95e-06	103.88	1	132.081	4.38e-10	132.08
map00020 Citrate cycle (TCA cycle)	0.000148442	23	2.23	A0A254UE77	4	K	Uncharacterized protein	ATCC64974_87440	SAK(1)SILEADGK	2	0.17212	11	3	1	150.056	4.76e-08	150.06	1	142.085	1.07e-06	142.08	1	138.449	1.8e-06	138.45
map00020 Citrate cycle (TCA cycle)	0.000148442	23	2.23	A0A254UE77	87	K	Uncharacterized protein	ATCC64974_87440	GK(1)SGLLALNK	2	0.12881	6	3	1	123.749	7.65e-05	123.75	1	104.221	0.000551	104.22	1	111.607	0.000368588	111.61
map00020 Citrate cycle (TCA cycle)	0.000148442	23	2.23	A0A254UE77	77	K	Uncharacterized protein	ATCC64974_87440	FVAK(1)PDQLIK	2	-0.01674	3	3	1	72.8477	0.00779065	72.848	1	68.4904	0.0135488	68.49	1	93.5609	0.00150834	93.561
map00020 Citrate cycle (TCA cycle)	0.000148442	23	2.23	A0A254UE77	196	K	Uncharacterized protein	ATCC64974_87440	VPK(1)GVHNVLVDFISR	3	-0.50392	5	3	1	141.552	1.58e-10	141.55	1	162.293	5.91e-15	162.29	1	141.552	1.58e-10	141.55
map00020 Citrate cycle (TCA cycle)	0.000148442	23	2.23	A0A254UE77	110	K	Uncharacterized protein	ATCC64974_87440	AAK(1)DVQVETVTGVLR	3	-0.2462	5	3	1	130.295	4.29e-10	131.86	1	163.804	1.03e-14	163.8	1	123.758	6.55e-10	126.77
map00020 Citrate cycle (TCA cycle)	0.000148442	23	2.23	A0A254UE77	300	K	Uncharacterized protein	ATCC64974_87440	ELSK(1)EEK	2	0.095164	6	3	1	97.7981	0.00991224	97.798	1	100.39	0.00837947	100.39	1	96.1904	0.0111503	96.19
map00020 Citrate cycle (TCA cycle)	0.000148442	23	2.23	A0A254UJN4	334	K	Pyruvate dehydrogenase E1 component subunit alpha	ATCC64974_50050	STNDPIAGLK(1)QK	2	-0.10895	8	3	1	176.87	1.49e-11	176.87	1	150.693	2.84e-08	150.69	1	147.39	3.3e-08	147.39
map00020 Citrate cycle (TCA cycle)	0.000148442	23	2.23	A0A254UJN4	353	K	Pyruvate dehydrogenase E1 component subunit alpha	ATCC64974_50050	SLDK(1)AAR	2	0.85639	6	3	1	104.448	0.00747543	104.45	1	89.5498	0.0162643	89.55	1	94.6624	0.012327	94.662
map00020 Citrate cycle (TCA cycle)	0.000148442	23	2.23	A0A254UJN4	368	K	Pyruvate dehydrogenase E1 component subunit alpha	ATCC64974_50050	AHVDEEVAIAEK(1)MPAPENTSR	3	-1.0286	8	3	1	90.4641	0.0001023	90.464	1	76.8172	0.000184453	85.224	1	86.3575	1.52e-05	98.543
map00020 Citrate cycle (TCA cycle)	0.000148442	23	2.23	A0A254UJN4	257	K	Pyruvate dehydrogenase E1 component subunit alpha	ATCC64974_50050	SSALTEYYK(1)R	2	-1.504	9	3	1	164.971	5.02e-07	164.97	1	167.673	3.1e-07	167.67	1	133.227	6.3e-05	133.23
map00020 Citrate cycle (TCA cycle)	0.000148442	23	2.23	A0A254UJN4	126	K	Pyruvate dehydrogenase E1 component subunit alpha	ATCC64974_50050	DDK(1)VITAYR	2	-1.3749	6	3	1	65.7195	0.0200296	65.719	1	76.2278	0.0067725	76.228	1	66.19	0.0194102	66.19
map00020 Citrate cycle (TCA cycle)	0.000148442	23	2.23	A0A3F3RF83	373	K	Acetyltransferase component of pyruvate dehydrogenase complex	ATCC64974_44790	GLSSISNQIK(1)DLGK	2	-0.5005	6	3	1	185.947	2.37e-14	185.95	1	188.133	1.79e-14	188.13	1	195.874	1.1e-18	195.87
map00020 Citrate cycle (TCA cycle)	0.000148442	23	2.23	A0A3F3RF83	298	K	Acetyltransferase component of pyruvate dehydrogenase complex	ATCC64974_44790	QALNASSEGK(1)YK	2	-0.30044	7	3	1	136.376	1.36e-06	136.38	1	184.552	8.54e-12	184.55	1	155.989	2.1e-08	155.99
map00020 Citrate cycle (TCA cycle)	0.000148442	23	2.23	A0A3F3RF83	207	K	Acetyltransferase component of pyruvate dehydrogenase complex	ATCC64974_44790	LQPSLDREPSISPAAK(1)ALALEK	3	-0.51489	5	3	1	80.7384	0.000575363	80.738	1	49.0765	2.54e-06	106.82	1	48.5972	6.74e-07	119
map00020 Citrate cycle (TCA cycle)	0.000148442	23	2.23	A0A3F3RF83	213	K	Acetyltransferase component of pyruvate dehydrogenase complex	ATCC64974_44790	ALALEK(1)GVPIK	2	0.18183	7	3	1	124.669	6.87e-06	124.67	1	107.026	6.52e-05	107.03	1	128.015	5.87e-06	128.01
map00020 Citrate cycle (TCA cycle)	0.000148442	23	2.23	A0A3F3RF83	236	K	Acetyltransferase component of pyruvate dehydrogenase complex	ATCC64974_44790	EDVEK(1)YKPSASAGPTYEDVPLTSMR	3	0.096882	5	3	0.999967	44.7599	3.15e-19	171.05	0.999957	43.6462	1.98e-16	155.46	0.999921	41.0347	2.89e-11	134.91
map00020 Citrate cycle (TCA cycle)	0.000148442	23	2.23	A0A3F3RF83	231	K	Acetyltransferase component of pyruvate dehydrogenase complex	ATCC64974_44790	GGQITK(1)EDVEK	2	-0.16698	5	3	1	103.433	7.79e-05	103.43	1	124.124	7.04e-06	124.12	1	111.63	4.89e-05	111.63
map00020 Citrate cycle (TCA cycle)	0.000148442	23	2.23	A0A3F3RF83	191	K	Acetyltransferase component of pyruvate dehydrogenase complex	ATCC64974_44790	AADAAPASEPAPAAVEPETSGEK(1)LQPSLDR	3	-0.90859	3	3	1	188.857	2.13e-25	188.86	1	174.886	1.8e-18	174.89	1	147.796	8.73e-18	147.8
map00020 Citrate cycle (TCA cycle)	0.000148442	23	2.23	A0A3F3RF83	164	K	Acetyltransferase component of pyruvate dehydrogenase complex	ATCC64974_44790	AAPAAEESK(1)QESK	2	-0.1653	4	3	1	141.37	5.4e-09	141.37	1	151.163	1.72e-10	151.16	1	137.947	8.44e-09	137.95
map00020 Citrate cycle (TCA cycle)	0.000148442	23	2.23	A0A3F3RF83	383	K	Acetyltransferase component of pyruvate dehydrogenase complex	ATCC64974_44790	DNK(0.999)LK(0.001)PEEYQGGTFTISNMGMNPAVER	3	-0.11624	4	3	0.999312	31.6199	6.33e-17	155.3	0.987441	18.9555	4.4e-24	186.24	0.998127	27.2656	3.16e-32	202.85
map00020 Citrate cycle (TCA cycle)	0.000148442	23	2.23	A0A3F3RF83	117	K	Acetyltransferase component of pyruvate dehydrogenase complex	ATCC64974_44790	VLK(1)ETGEK	2	-0.20948	6	3	1	99.4417	0.00308409	99.442	1	91.318	0.00609978	91.318	1	99.4417	0.00308409	99.442
map00020 Citrate cycle (TCA cycle)	0.000148442	23	2.23	A0A3F3RF83	300	K	Acetyltransferase component of pyruvate dehydrogenase complex	ATCC64974_44790	YK(1)LSVNDFLVK	2	-0.42373	7	3	1	107.088	6.49e-05	107.09	1	81.9197	0.00169944	81.92	1	63.0912	0.0191418	63.091
map00020 Citrate cycle (TCA cycle)	0.000148442	23	2.23	A0A505HV95	860	K	Pyruvate carboxylase	CAN33_000935	AYESANDLLGDVVK(1)VTPTSK	3	-0.44244	11	3	1	278.637	4.85e-52	278.64	1	264.669	3.94e-44	264.67	1	134.962	2.81e-15	163.8
map00020 Citrate cycle (TCA cycle)	0.000148442	23	2.23	A0A505HV95	470	K	Pyruvate carboxylase	CAN33_000935	GQIGEPK(1)LK	2	0.66233	6	3	1	90.1504	0.00366757	90.15	1	76.0998	0.00680106	76.1	1	72.9281	0.0105393	72.928
map00020 Citrate cycle (TCA cycle)	0.000148442	23	2.23	A0A505HV95	1047	K	Pyruvate carboxylase	CAN33_000935	K(1)ASVENTAR	2	0.98061	6	3	1	94.4091	0.00371003	94.409	1	103.419	0.00186407	103.42	1	92.4278	0.00431321	92.428
map00020 Citrate cycle (TCA cycle)	0.000148442	23	2.23	A0A505HV95	245	K	Pyruvate carboxylase	CAN33_000935	ILADAVK(1)LAK	2	0.037998	13	3	1	73.4995	0.00692933	73.499	1	98.044	0.000877542	98.044	1	94.6921	0.00134917	94.692
map00020 Citrate cycle (TCA cycle)	0.000148442	23	2.23	A0A505HV95	974	K	Pyruvate carboxylase	CAN33_000935	VFEDYK(1)K	2	0.02001	10	3	1	79.116	0.0331705	79.116	1	94.4072	0.0170956	94.407	1	81.2967	0.0308781	81.297
map00020 Citrate cycle (TCA cycle)	0.000148442	23	2.23	A0A505HV95	943	K	Pyruvate carboxylase	CAN33_000935	RPGLYLEPLDLAK(1)IK	3	-0.27036	7	3	1	95.5698	7.23e-05	95.57	1	78.1909	0.000379315	78.191	1	98.6762	1.74e-05	98.676
map00020 Citrate cycle (TCA cycle)	0.000148442	23	2.23	A0A505HV95	341	K	Pyruvate carboxylase	CAN33_000935	GFSPDTGK(1)IEVYR	2	-1.525	12	3	1	119.386	8.54e-09	137.84	1	117.704	1.37e-08	132.06	1	99.9412	9.95e-09	136.24
map00020 Citrate cycle (TCA cycle)	0.000148442	23	2.23	A0A505HV95	1086	K	Pyruvate carboxylase	CAN33_000935	VHDGLEVK(1)K	2	-0.21442	7	3	1	42.1905	0.00134484	110.53	1	121.502	0.000544287	121.5	1	95.5231	0.00167755	105.98
map00020 Citrate cycle (TCA cycle)	0.000148442	23	2.23	A0A505HV95	1009	K	Pyruvate carboxylase	CAN33_000935	GK(1)VLILK	2	0.2858	6	3	1	73.9747	0.0298965	73.975	1	73.9747	0.0298965	73.975	1	73.9747	0.0298965	73.975
map00020 Citrate cycle (TCA cycle)	0.000148442	23	2.23	A0A505HV95	1007	K	Pyruvate carboxylase	CAN33_000935	YFLAKPEIGEEFHVELEK(1)GK	3	-3.467	4	3	1	142.197	5.44e-22	178.32	0.999999	59.6558	3.05e-06	101.17	1	112.828	1.7e-10	142.43
map00020 Citrate cycle (TCA cycle)	0.000148442	23	2.23	A0A505HV95	625	K	Pyruvate carboxylase	CAN33_000935	K(1)CGVDIFR	2	-1.0282	3	3	1	119.864	0.000128317	119.86	1	114.639	0.00225813	114.64	1	125.16	9.84e-05	125.16
map00020 Citrate cycle (TCA cycle)	0.000148442	23	2.23	A0A505HV95	221	K	Pyruvate carboxylase	CAN33_000935	RHQK(1)VVEIAPAK	3	-0.42252	8	3	1	48.5322	4.48e-08	158.04	1	135.098	3.73e-06	135.1	1	52.0715	4.48e-08	158.04
map00020 Citrate cycle (TCA cycle)	0.000148442	23	2.23	A0A505HV95	333	K	Pyruvate carboxylase	CAN33_000935	ITTEDPSK(1)GFSPDTGK	2	0.18891	7	3	1	188.437	6.53e-23	209.89	1	223.073	6.02e-29	223.07	1	223.073	6.02e-29	223.07
map00020 Citrate cycle (TCA cycle)	0.000148442	23	2.23	A0A505HV95	690	K	Pyruvate carboxylase	CAN33_000935	VVQFK(1)PHVLGIK	3	-0.23919	5	3	1	77.0624	0.000720904	77.062	1	87.1843	0.000405717	87.184	1	87.1843	0.000405717	87.184
map00020 Citrate cycle (TCA cycle)	0.000148442	23	2.23	A0A505HV95	83	K	Pyruvate carboxylase	CAN33_000935	QK(1)ADEAYMIGK	2	0.091714	4	3	1	178.713	3.29e-11	178.71	1	209.849	1.68e-14	209.85	1	155.969	5.19e-08	155.97
map00020 Citrate cycle (TCA cycle)	0.000148442	23	2.23	A0A505HV95	704	K	Pyruvate carboxylase	CAN33_000935	DMAGVLK(1)PQAAR	2	0.2755	6	3	1	96.6043	0.000236852	96.604	1	41.3826	0.00105621	80.69	1	61.235	0.000936007	82.912
map00020 Citrate cycle (TCA cycle)	0.000148442	23	2.23	A0A505HV95	486	K	Pyruvate carboxylase	CAN33_000935	GDIIKPVLHDAAGK(1)PLDVSVPATK	3	0.61274	8	3	0.998478	28.1683	1.63e-05	93.596	0.999991	50.5854	1.21e-07	116.6	0.999501	33.0173	3.39e-05	85.376
map00020 Citrate cycle (TCA cycle)	0.000148442	23	2.23	A0A505HV95	518	K	Pyruvate carboxylase	CAN33_000935	ANK(1)GCLIMDTTWR	2	0.27892	3	3	1	74.7326	0.00223528	74.733	1	124.452	2.04e-08	124.45	1	104.696	8.27e-06	104.7
map00020 Citrate cycle (TCA cycle)	0.000148442	23	2.23	A0A505HV95	248	K	Pyruvate carboxylase	CAN33_000935	LAK(1)SVNYR	2	0.037715	6	3	1	91.8534	0.00590106	91.853	1	93.4285	0.00531631	93.429	1	103.739	0.00265938	103.74
map00020 Citrate cycle (TCA cycle)	0.000148442	23	2.23	A0A505HV95	1117	K	Pyruvate carboxylase	CAN33_000935	VSSLLVK(1)EGDSVDGQDLVCK	3	2.2882	9	3	1	105.906	4.69e-29	205.24	1	136.489	7.71e-36	238.64	1	127.316	1.54e-22	192.18
map00020 Citrate cycle (TCA cycle)	0.000148442	23	2.23	A0A505HV95	92	K	Pyruvate carboxylase	CAN33_000935	ADEAYMIGK(1)R	2	-0.30712	20	3	1	137.976	2.79e-05	137.98	1	137.953	9.31e-06	142.83	1	156.827	1.08e-06	156.83
map00020 Citrate cycle (TCA cycle)	0.000148442	23	2.23	A0A505HV95	191	K	Pyruvate carboxylase	CAN33_000935	PK(1)HIEVQLLGDNHGNVVHLFER	5	0.23597	3	3	1	41.9115	0.0179937	41.911	1	91.2382	6.04e-05	91.238	1	65.1108	0.00209258	65.111
map00020 Citrate cycle (TCA cycle)	0.000148442	23	2.23	A0A505HV95	496	K	Pyruvate carboxylase	CAN33_000935	PLDVSVPATK(1)GWK	2	0.76925	4	3	1	71.8787	0.00557981	71.879	1	120.838	1.15e-06	120.84	1	105.951	8.67e-17	148.3
map00020 Citrate cycle (TCA cycle)	0.000148442	23	2.23	A0A254TN74	373	K	"Isocitrate dehydrogenase [NAD] subunit, mitochondrial"	ATCC64974_102000	ALTGDLGGSAK(1)THEYAEAIMK	3	-0.40004	6	3	1	43.8232	7.17e-16	166.29	1	45.7374	3.23e-15	149.53	1	140.628	1.54e-10	140.63
map00020 Citrate cycle (TCA cycle)	0.000148442	23	2.23	A0A254TN74	156	K	"Isocitrate dehydrogenase [NAD] subunit, mitochondrial"	ATCC64974_102000	SVAGYK(1)TPYDNVDTVLIR	2	-0.67485	9	3	1	167.139	2.22e-22	190.24	1	166.516	1.59e-15	166.52	1	167.139	1.37e-15	167.14
map00020 Citrate cycle (TCA cycle)	0.000148442	23	2.23	A0A254TN74	118	K	"Isocitrate dehydrogenase [NAD] subunit, mitochondrial"	ATCC64974_102000	NYVALK(1)GPLATPVGK	2	0.59117	3	3	1	154.651	2.33e-14	154.65	1	104.856	2.84e-06	104.86	1	106.757	2.55e-06	106.76
map00020 Citrate cycle (TCA cycle)	0.000148442	23	2.23	A0A254TN74	108	K	"Isocitrate dehydrogenase [NAD] subunit, mitochondrial"	ATCC64974_102000	TAIPDDAIK(1)SVQK	2	-0.50018	12	3	1	63.1853	0.000534586	88.092	1	72.6812	0.00463931	72.681	1	54.0901	0.00557981	71.879
map00020 Citrate cycle (TCA cycle)	0.000148442	23	2.23	A0A254TN74	112	K	"Isocitrate dehydrogenase [NAD] subunit, mitochondrial"	ATCC64974_102000	SVQK(1)NYVALK	2	1.2174	6	3	1	90.0503	0.00200231	90.05	1	101.974	0.000606509	101.97	1	115.781	0.000265481	115.78
map00020 Citrate cycle (TCA cycle)	0.000148442	23	2.23	A0A254TN74	362	K	"Isocitrate dehydrogenase [NAD] subunit, mitochondrial"	ATCC64974_102000	ATFDTLAEGK(1)ALTGDLGGSAK	2	0.75979	9	3	1	249.064	7.19e-49	249.06	1	129.506	1.13e-40	235.5	1	220.172	3.58e-40	220.17
map00020 Citrate cycle (TCA cycle)	0.000148442	23	2.23	A0A254TN74	99	K	"Isocitrate dehydrogenase [NAD] subunit, mitochondrial"	ATCC64974_102000	DGK(1)TAIPDDAIK	2	-0.73581	9	3	1	95.4281	0.000314043	95.428	1	97.2728	0.000192984	97.273	1	92.2953	0.000519636	92.295
map00020 Citrate cycle (TCA cycle)	0.000148442	23	2.23	A0A254TN74	352	K	"Isocitrate dehydrogenase [NAD] subunit, mitochondrial"	ATCC64974_102000	IQK(1)ATFDTLAEGK	2	-0.46179	13	3	1	131.352	1.43e-08	131.35	1	125.527	1.95e-08	125.53	1	128.223	1.71e-08	128.22
map00020 Citrate cycle (TCA cycle)	0.000148442	23	2.23	A0A254TN74	383	K	"Isocitrate dehydrogenase [NAD] subunit, mitochondrial"	ATCC64974_102000	THEYAEAIMK(1)R	2	-2.2132	12	3	1	123.957	3.54e-06	123.96	1	113.445	2.12e-05	113.44	1	83.1372	3e-05	108.43
map00020 Citrate cycle (TCA cycle)	0.000148442	23	2.23	A0A254TN74	96	K	"Isocitrate dehydrogenase [NAD] subunit, mitochondrial"	ATCC64974_102000	WEPVDVTPILK(1)DGK	2	-0.62474	4	3	1	82.6632	0.000630215	82.663	1	99.927	6.56e-06	99.927	1	80.6319	0.00070525	80.632
map00020 Citrate cycle (TCA cycle)	0.000148442	23	2.23	A0A254TN74	222	K	"Isocitrate dehydrogenase [NAD] subunit, mitochondrial"	ATCC64974_102000	VVHK(1)ATIMK	3	-0.22537	5	3	1	90.1504	0.00200488	90.15	1	61.5934	0.0204276	61.593	1	62.0047	0.0136226	62.005
map00020 Citrate cycle (TCA cycle)	0.000148442	23	2.23	A0A254TN74	195	K	"Isocitrate dehydrogenase [NAD] subunit, mitochondrial"	ATCC64974_102000	LITK(1)EASER	2	-0.46473	8	3	1	98.0483	0.00190623	98.048	1	121.733	0.000386392	121.73	1	101.646	0.00146035	101.65
map00020 Citrate cycle (TCA cycle)	0.000148442	23	2.23	A0A3F3RMT3	294	K	"Succinate--CoA ligase [ADP-forming] subunit alpha, mitochondrial"	ATCC64974_65430	MGHAGAIVSGGK(1)GGADSK	3	-0.67542	6	3	1	68.4942	0.000362861	82.922	1	75.1433	0.000661574	75.143	1	85.5632	0.000265404	86.798
map00020 Citrate cycle (TCA cycle)	0.000148442	23	2.23	A0A3F3RMT3	180	K	"Succinate--CoA ligase [ADP-forming] subunit alpha, mitochondrial"	ATCC64974_65430	IGIMPGFIHK(1)R	3	-1.2241	4	3	1	73.8853	0.000691402	85.355	1	64.82	0.00839419	64.82	1	94.3092	0.000283909	94.309
map00020 Citrate cycle (TCA cycle)	0.000148442	23	2.23	A0A3F3RMT3	77	K	"Succinate--CoA ligase [ADP-forming] subunit alpha, mitochondrial"	ATCC64974_65430	VVGGTNPK(1)K	2	0.72201	8	3	1	63.8162	0.0307625	63.816	1	83.9477	0.00689481	83.948	1	76.0998	0.00928399	76.1
map00020 Citrate cycle (TCA cycle)	0.000148442	23	2.23	A0A3F3RMT3	328	K	"Succinate--CoA ligase [ADP-forming] subunit alpha, mitochondrial"	ATCC64974_65430	ALLNEFVK(1)R	2	-2.2322	7	3	1	138.396	0.000213753	138.4	1	155.068	7.25e-05	155.07	1	151.441	8.53e-05	151.44
map00020 Citrate cycle (TCA cycle)	0.000148442	23	2.23	A0A3F3RMT3	45	K	"Succinate--CoA ligase [ADP-forming] subunit alpha, mitochondrial"	ATCC64974_65430	INGDTK(1)VIFQGFTGK	2	-0.31691	6	3	1	195.231	8.29e-22	195.23	1	115.661	4.42e-10	139.71	1	143.877	3.25e-18	189.32
map00020 Citrate cycle (TCA cycle)	0.000148442	23	2.23	A0A3F3RMT3	148	K	"Succinate--CoA ligase [ADP-forming] subunit alpha, mitochondrial"	ATCC64974_65430	ITDILK(1)TQNK	2	-0.010947	12	3	1	246.589	5.19e-20	246.59	1	226.095	1.85e-14	226.09	1	192.639	5.05e-09	192.64
map00020 Citrate cycle (TCA cycle)	0.000148442	23	2.23	A0A3F3RMT3	54	K	"Succinate--CoA ligase [ADP-forming] subunit alpha, mitochondrial"	ATCC64974_65430	VIFQGFTGK(1)QGTFHAEQAIAYGTK	3	-0.085772	5	3	1	217.106	1.32e-32	217.11	1	208.456	8.22e-32	208.46	1	217.106	1.32e-32	217.11
map00020 Citrate cycle (TCA cycle)	0.000148442	23	2.23	Q6ZYP7	203	K	Pyruvate dehydrogenase E1 component subunit beta	pdbA	GLLK(1)AAIR	2	0.18231	6	3	1	86.7939	0.00777927	86.794	1	62.4642	0.0301538	62.464	1	75.2127	0.0125697	75.213
map00020 Citrate cycle (TCA cycle)	0.000148442	23	2.23	Q6ZYP7	250	K	Pyruvate dehydrogenase E1 component subunit beta	pdbA	PGK(1)DLTIVTLSR	2	-0.19745	7	3	1	88.7063	1.04e-06	111.78	1	130.199	9.85e-07	130.2	1	141.536	7.29e-07	141.54
map00020 Citrate cycle (TCA cycle)	0.000148442	23	2.23	Q6ZYP7	66	K	Pyruvate dehydrogenase E1 component subunit beta	pdbA	DALNEALAEELESNK(1)K	2	0.01694	6	3	1	218.633	1.3e-24	218.63	1	145.458	3.39e-30	241.8	1	157.369	1.91e-18	183.23
map00020 Citrate cycle (TCA cycle)	0.000148442	23	2.23	Q6ZYP7	242	K	Pyruvate dehydrogenase E1 component subunit beta	pdbA	DDFVLPIGK(1)AK	2	0.035815	4	3	1	70.9415	0.00863527	70.942	1	78.1365	0.00204457	78.136	1	62.1662	0.0203798	62.166
map00020 Citrate cycle (TCA cycle)	0.000148442	23	2.23	A0A100IGN8	384	K	Citrate synthase	ABL_03875	NSEIAPEVLTQHGK(1)TK	3	0.64059	3	3	1	88.1898	0.000195358	88.19	1	70.7831	0.000553809	70.783	1	55.4367	0.0105003	55.437
map00020 Citrate cycle (TCA cycle)	0.000148442	23	2.23	A0A100IGN8	130	K	Citrate synthase	ABL_03875	ELAEK(1)SHLPDHILGLIK	4	-0.004219	6	3	1	114.561	1.1e-06	114.56	1	61.4953	0.00665409	61.495	1	67.6459	0.00374284	67.646
map00020 Citrate cycle (TCA cycle)	0.000148442	23	2.23	A0A100IGN8	36	K	Citrate synthase	ABL_03875	ELFK(1)QVK	2	0.75484	3	3	1	63.2871	0.0482744	63.287	1	64.8033	0.0456672	64.803	1	54.5707	0.0632625	54.571
map00020 Citrate cycle (TCA cycle)	0.000148442	23	2.23	A0A100IGN8	326	K	Citrate synthase	ABL_03875	TYLWDTLK(1)SGR	2	0.21609	6	3	1	90.6136	0.000906305	90.614	1	134.304	3.97e-06	134.3	1	106.667	6.64e-05	106.67
map00020 Citrate cycle (TCA cycle)	0.000148442	23	2.23	A0A100IGN8	31	K	Citrate synthase	ABL_03875	SVIPEK(1)R	2	-0.54329	9	3	1	102.714	0.010732	102.71	1	94.6624	0.0168274	94.662	1	82.6713	0.029433	82.671
map00020 Citrate cycle (TCA cycle)	0.000148442	23	2.23	A0A100IGN8	441	K	Citrate synthase	ABL_03875	PK(1)SINLK	2	-0.90804	3	3	1	143.887	0.00216786	143.89	1	157.329	0.00130975	157.33	1	131.031	0.00284996	131.03
map00380 Tryptophan metabolism	0.35752	22	1.1	A0A117E1Y2	606	K	Catalase	ABL_06316	SPIYADGESK(1)ETSQGIIADHQYDGQR	3	0.22248	13	3	1	185.18	1.62e-53	245.49	1	187.753	3.6e-54	261.78	1	242.943	7.56e-78	297.98
map00380 Tryptophan metabolism	0.35752	22	1.1	A0A254TZH3	687	K	Catalase	ATCC64974_21640	YGKPVAAVGSGSVALK(1)NAGIDSSR	3	-0.48192	11	3	1	88.8834	6.99e-11	125.39	1	86.5549	1.03e-15	164.2	1	85.0555	2.52e-10	136.43
map00380 Tryptophan metabolism	0.35752	22	1.1	A0A254TZH3	708	K	Catalase	ATCC64974_21640	SGVYTGSSETTEK(1)IAK	2	-0.070621	4	3	1	157.682	1.27e-14	157.68	1	160.807	9.71e-15	160.81	1	173.026	7.16e-18	173.03
map00380 Tryptophan metabolism	0.35752	22	1.1	A0A254TZH3	290	K	Catalase	ATCC64974_21640	SQQGVASLVWDEAQAAAGK(1)NSDYHR	3	-0.9144	10	3	1	193.529	1.91e-24	193.53	1	206.938	6.83e-32	206.94	1	124.997	4.07e-32	211.71
map00380 Tryptophan metabolism	0.35752	22	1.1	A0A254TVQ7	546	K	FAD binding domain family protein	ATCC64974_11340	THIVNDEGIEQEDGFISGPK(1)GNQLTVR	3	0.67253	3	3	1	201.35	2.82e-32	201.35	1	205.263	2.19e-32	205.26	1	196.551	3.6e-32	196.55
map00380 Tryptophan metabolism	0.35752	22	1.1	A0A254TVQ7	169	K	FAD binding domain family protein	ATCC64974_11340	LLSQFASHAK(1)SK	2	-0.46436	4	3	1	100.376	0.000443999	100.38	1	69.2288	0.00667308	69.229	1	59.2475	0.000576214	81.709
map00380 Tryptophan metabolism	0.35752	22	1.1	A0A254TVQ7	489	K	FAD binding domain family protein	ATCC64974_11340	WLSENLEGADK(1)K	2	2.7747	5	3	1	130.099	2.9e-06	130.1	1	139.476	1.34e-06	139.48	1	100.223	5.84e-05	100.22
map00380 Tryptophan metabolism	0.35752	22	1.1	A0A254TVQ7	171	K	FAD binding domain family protein	ATCC64974_11340	SK(1)QPLDIYPIYK	2	0.11736	3	3	1	117.792	1.26e-05	117.79	1	97.4631	0.000180495	97.463	1	90.7928	0.000618241	90.793
map00380 Tryptophan metabolism	0.35752	22	1.1	A0A3F3RVJ3	84	K	Acyl transferase domain family protein	ATCC64974_96510	AQLLEK(1)WADR	2	-0.078112	6	3	1	106.667	0.000490586	106.67	1	170.521	7.91e-08	170.52	1	113.379	0.000324821	113.38
map00380 Tryptophan metabolism	0.35752	22	1.1	A0A3F3RVJ3	64	K	Acyl transferase domain family protein	ATCC64974_96510	AVAAAK(1)AAFPAWSETGALQR	3	-0.12455	5	3	1	111.57	2.8e-06	111.57	1	122.487	2.14e-07	122.49	1	119.8	4.03e-07	119.8
map00380 Tryptophan metabolism	0.35752	22	1.1	A0A3F3RVJ3	247	K	Acyl transferase domain family protein	ATCC64974_96510	AIQK(1)MAAESNLK	2	0.91415	3	3	1	95.4173	0.000314754	95.417	1	107.166	3.09e-05	107.17	1	96.8199	0.000222704	96.82
map00380 Tryptophan metabolism	0.35752	22	1.1	A0A254U5E8	709	K	Bifunctional cytochrome P450/NADPH--P450 reductase	ATCC64974_70820	LLTAPDVSAK(1)R	2	-0.97643	3	3	1	69.8636	0.0137571	69.864	1	67.385	0.0182855	67.385	1	77.0624	0.00292476	77.062
map00380 Tryptophan metabolism	0.35752	22	1.1	A0A254U5E8	830	K	Bifunctional cytochrome P450/NADPH--P450 reductase	ATCC64974_70820	FNEEVVTK(1)R	2	0.27268	7	3	1	117.022	0.000871255	117.02	1	121.502	0.000544287	121.5	1	139.433	0.000200415	139.43
map00380 Tryptophan metabolism	0.35752	22	1.1	A0A254U5E8	307	K	Bifunctional cytochrome P450/NADPH--P450 reductase	ATCC64974_70820	K(1)ITVDDLSK	2	0.79414	3	3	1	72.2004	0.0156948	72.2	1	72.2004	0.0156948	72.2	1	71.2212	0.0174545	71.221
map00380 Tryptophan metabolism	0.35752	22	1.1	A0A254U5E8	1093	K	Bifunctional cytochrome P450/NADPH--P450 reductase	ATCC64974_70820	FFDDLK(1)ASMR	2	-0.074217	6	3	1	120.062	0.000159761	120.06	1	108.697	0.000440463	108.7	1	120.63	0.000145709	120.63
map00380 Tryptophan metabolism	0.35752	22	1.1	A0A254UB80	271	K	Uncharacterized protein	ATCC64974_66210	VK(1)ELNLKPVAK	3	-0.18265	6	3	1	106.308	2.96e-06	130.56	1	105.766	3.77e-06	125.97	1	93.0053	2.84e-05	111.63
map00380 Tryptophan metabolism	0.35752	22	1.1	A0A254UB80	189	K	Uncharacterized protein	ATCC64974_66210	TYEK(1)AQAAQK	2	0.1098	7	3	1	113.445	0.000323186	113.44	1	146.711	2.96e-06	146.71	1	141.879	1.84e-05	141.88
map00380 Tryptophan metabolism	0.35752	22	1.1	A0A254UB80	304	K	Uncharacterized protein	ATCC64974_66210	FTTAPALAIPK(1)ALK	2	0.22725	3	3	1	97.4631	8.35e-05	97.463	1	85.5355	0.000524112	85.536	1	89.4303	0.000380243	89.43
map00380 Tryptophan metabolism	0.35752	22	1.1	A0A254UB80	276	K	Uncharacterized protein	ATCC64974_66210	ELNLK(1)PVAK	2	0.10841	3	3	1	82.645	0.00534138	82.645	1	83.9477	0.00505085	83.948	1	87.6395	0.00422753	87.639
map00380 Tryptophan metabolism	0.35752	22	1.1	A0A254UB80	342	K	Uncharacterized protein	ATCC64974_66210	LLNLPEEK(1)VNLHGGAVAIGHPIGASGAR	4	0.22999	4	3	1	85.1854	4.3e-06	85.185	1	77.5086	6.59e-06	77.509	1	109.249	7.72e-09	109.25
map00380 Tryptophan metabolism	0.35752	22	1.1	A0A254UB80	214	K	Uncharacterized protein	ATCC64974_66210	GK(1)PGVTVSQDDEPK	2	-0.65304	3	3	1	117.203	1.74e-06	117.2	1	100.112	6.5e-06	100.11	1	98.9432	2.88e-05	98.943
map00380 Tryptophan metabolism	0.35752	22	1.1	A0A254UB80	226	K	Uncharacterized protein	ATCC64974_66210	GKPGVTVSQDDEPK(1)NLNPDK	3	0.13756	3	3	1	109.302	7.94e-10	124.82	1	100.851	2.1e-06	108.13	1	106.709	9.78e-07	116.27
map00380 Tryptophan metabolism	0.35752	22	1.1	A0A3F3RW14	436	K	Catalase domain-containing protein	ATCC64974_99540	VIGK(1)EEGHQER	3	0.56358	5	3	1	94.7673	0.000250233	94.767	1	97.7338	0.000121821	97.734	1	113.224	2.05e-05	113.22
map00380 Tryptophan metabolism	0.35752	22	1.1	A0A3F3RW14	488	K	Catalase domain-containing protein	ATCC64974_99540	ATEEVVK(1)K	2	-0.20948	5	3	1	101.542	0.00390685	101.54	1	88.8188	0.00959317	88.819	1	82.4258	0.0128329	82.426
map00380 Tryptophan metabolism	0.35752	22	1.1	A0A3F3RW14	198	K	Catalase domain-containing protein	ATCC64974_99540	FTLK(1)DGSFK	2	0.29217	4	3	1	79.1482	0.00612122	79.148	1	67.2066	0.0180717	67.207	1	76.2819	0.00676043	76.282
map00380 Tryptophan metabolism	0.35752	22	1.1	A0A3F3RW14	480	K	Catalase domain-containing protein	ATCC64974_99540	VDPGLGEGVK(1)K	2	0.28813	3	3	1	55.2612	0.0404353	55.261	1	63.9438	0.0245725	63.944	1	62.3383	0.0275055	62.338
map00380 Tryptophan metabolism	0.35752	22	1.1	A0A3F3RW14	220	K	Catalase domain-containing protein	ATCC64974_99540	NLTK(1)EESVR	2	-0.21678	6	3	1	93.6667	0.00288337	93.667	1	98.044	0.00190719	98.044	1	87.895	0.00417055	87.895
map00380 Tryptophan metabolism	0.35752	22	1.1	A0A3F3RW14	481	K	Catalase domain-containing protein	ATCC64974_99540	K(1)ATEEVVK	2	-0.074234	3	3	1	81.2635	0.0134218	81.263	1	79.4891	0.014321	79.489	1	87.258	0.0103841	87.258
map00380 Tryptophan metabolism	0.35752	22	1.1	A0A3F3RW14	216	K	Catalase domain-containing protein	ATCC64974_99540	TTQGVK(1)NLTK	2	1.548	3	3	1	105.46	0.000520403	105.46	1	103.213	0.000575902	103.21	1	98.8983	0.000757329	98.898
map00380 Tryptophan metabolism	0.35752	22	1.1	A0A3F3RW14	432	K	Catalase domain-containing protein	ATCC64974_99540	GLWK(1)VIGK	2	-0.0073947	3	3	1	75.1092	0.0127124	75.109	1	85.2117	0.00836662	85.212	1	85.2117	0.00836662	85.212
map00380 Tryptophan metabolism	0.35752	22	1.1	A0A3F3RW14	133	K	Catalase domain-containing protein	ATCC64974_99540	DPLK(1)FPSLNR	2	-0.029033	4	3	1	127.514	6.44e-05	127.51	1	119.274	0.000179211	119.27	1	134.844	4.09e-05	134.84
map00380 Tryptophan metabolism	0.35752	22	1.1	A0A254TZJ1	559	K	Catalase	ATCC64974_21820	TADVGTFGTK(1)LK	2	0.27359	10	3	1	145.311	2.68e-07	145.31	1	77.1846	1.05e-06	138.89	1	143.424	4.98e-07	143.42
map00380 Tryptophan metabolism	0.35752	22	1.1	A0A254TZJ1	261	K	Catalase	ATCC64974_21820	LVK(1)FHWK	2	0.52003	6	3	1	84.2437	0.0203505	84.244	1	84.2437	0.0203505	84.244	1	94.4072	0.0125236	94.407
map00380 Tryptophan metabolism	0.35752	22	1.1	A0A254TZJ1	265	K	Catalase	ATCC64974_21820	FHWK(1)SLQGK	2	0.074705	7	3	1	97.4306	0.000969861	97.431	1	157.663	4.64e-05	157.66	1	130.412	6.25e-10	179.1
map00380 Tryptophan metabolism	0.35752	22	1.1	A0A254TZJ1	506	K	Catalase	ATCC64974_21820	FETSNVK(1)STTVR	2	0.58925	11	3	1	174.049	1.72e-11	174.05	1	231.672	1.27e-18	231.67	1	189.242	4.68e-12	189.24
map00380 Tryptophan metabolism	0.35752	22	1.1	A0A254TZJ1	340	K	Catalase	ATCC64974_21820	IVPEEYVPITK(1)LGK	2	0.14124	5	3	1	58.3203	0.0102474	58.32	1	67.136	0.000138252	95.981	1	105.191	5.09e-06	105.19
map00380 Tryptophan metabolism	0.35752	22	1.1	A0A254TZJ1	284	K	Catalase	ATCC64974_21820	ASMVWEEAQQVSGK(1)NSDFMR	3	-0.32565	25	3	1	221.91	1.91e-35	221.91	1	229.6	1.2e-35	229.6	1	227.456	1.4e-35	227.46
map00380 Tryptophan metabolism	0.35752	22	1.1	A0A254TZJ1	258	K	Catalase	ATCC64974_21820	LVTDSGASK(1)LVK	2	0.16287	13	3	1	112.845	3.04e-08	149.23	1	110.306	1.13e-06	138.24	1	136.698	1.32e-06	136.7
map00380 Tryptophan metabolism	0.35752	22	1.1	A0A254TZJ1	343	K	Catalase	ATCC64974_21820	LGK(1)MTLNR	2	0.063804	7	3	1	80.2187	0.00162204	114.99	1	60.0191	0.00912546	83.168	1	54.7223	0.0200194	69.812
map00380 Tryptophan metabolism	0.35752	22	1.1	A0A254UGC9	274	K	Dihydrolipoyl dehydrogenase	ATCC64974_48070	ILQK(1)QGIK	2	0.10658	6	3	1	98.5231	0.00342508	98.523	1	110.807	0.00200752	110.81	1	101.327	0.00288179	101.33
map00380 Tryptophan metabolism	0.35752	22	1.1	A0A254UGC9	74	K	Dihydrolipoyl dehydrogenase	ATCC64974_48070	AGQEGLK(1)TACIEK	2	0.34796	3	3	1	108.579	6.56e-06	108.58	1	136.331	9.88e-09	136.33	1	104.549	8.34e-06	104.55
map00380 Tryptophan metabolism	0.35752	22	1.1	A0A254UGC9	436	K	Dihydrolipoyl dehydrogenase	ATCC64974_48070	AK(1)TNLETEGQVK	2	-0.15653	6	3	1	160.221	1.51e-08	160.22	1	163.507	1.06e-08	163.51	1	167.711	4.7e-09	167.71
map00380 Tryptophan metabolism	0.35752	22	1.1	A0A254UGC9	134	K	Dihydrolipoyl dehydrogenase	ATCC64974_48070	AK(1)DTSVEGLTK	2	-0.16717	8	3	1	114.721	3.79e-05	114.72	1	117.792	2.71e-05	117.79	1	107.088	6.49e-05	107.09
map00380 Tryptophan metabolism	0.35752	22	1.1	A0A254UGC9	287	K	Dihydrolipoyl dehydrogenase	ATCC64974_48070	VTK(1)GDDSGATVALSVEAAK	2	0.34887	3	3	1	200.994	2.48e-28	200.99	1	223.536	1.57e-34	223.54	1	213.502	7.34e-29	213.5
map00380 Tryptophan metabolism	0.35752	22	1.1	A0A254UGC9	80	K	Dihydrolipoyl dehydrogenase	ATCC64974_48070	TACIEK(1)R	2	-0.068359	7	3	1	86.7939	0.0250992	86.794	1	113.889	0.007333	113.89	1	120.621	0.00528543	120.62
map00380 Tryptophan metabolism	0.35752	22	1.1	A0A254UGC9	158	K	Dihydrolipoyl dehydrogenase	ATCC64974_48070	NGVDYIK(1)GTGALVDQNTVK	2	0.6511	5	3	1	185.093	1.38e-21	185.09	1	172.304	3.17e-21	172.3	1	139.11	1.36e-09	139.11
map00380 Tryptophan metabolism	0.35752	22	1.1	A0A254UGC9	421	K	Dihydrolipoyl dehydrogenase	ATCC64974_48070	AAGIK(1)YR	2	-0.50349	8	3	1	73.0388	0.0315059	73.039	1	76.8465	0.026047	76.847	1	89.6734	0.0161691	89.673
map00380 Tryptophan metabolism	0.35752	22	1.1	A0A254UGC9	510	K	Dihydrolipoyl dehydrogenase	ATCC64974_48070	EAAMATYSK(1)AIHF	2	-1.0898	7	3	1	172.127	1.34e-13	172.13	1	190.531	2.57e-14	190.53	1	182.348	7.37e-14	182.35
map00380 Tryptophan metabolism	0.35752	22	1.1	A0A254UGC9	352	K	Dihydrolipoyl dehydrogenase	ATCC64974_48070	TK(1)IPNIR	2	-0.38645	6	3	1	68.0807	0.0400315	68.081	1	68.7868	0.0388173	68.787	1	58.782	0.0560211	58.782
map00380 Tryptophan metabolism	0.35752	22	1.1	A0A254UGC9	337	K	Dihydrolipoyl dehydrogenase	ATCC64974_48070	RPYTEGLNLESVGVEK(1)DER	3	-0.25834	10	3	1	186.559	2.53e-22	186.56	1	170.995	1.69e-17	171	1	205.002	1.12e-28	205
map00380 Tryptophan metabolism	0.35752	22	1.1	A0A254UGC9	151	K	Dihydrolipoyl dehydrogenase	ATCC64974_48070	K(1)NGVDYIK	2	1.3335	7	3	1	92.0512	0.013278	98.044	1	120.989	0.00958919	120.99	1	97.5653	0.0339258	97.565
map00380 Tryptophan metabolism	0.35752	22	1.1	A0A254UGC9	270	K	Dihydrolipoyl dehydrogenase	ATCC64974_48070	QAQK(1)ILQK	2	0.33177	3	3	1	114.649	0.00165324	114.65	1	62.5727	0.0300042	62.573	1	53.8781	0.0419968	53.878
map00380 Tryptophan metabolism	0.35752	22	1.1	A0A254UGC9	150	K	Dihydrolipoyl dehydrogenase	ATCC64974_48070	GIEFLFK(1)K	2	-0.35407	8	3	1	73.2601	0.0208351	73.26	1	73.2601	0.0208351	73.26	1	73.2601	0.0208351	73.26
map00380 Tryptophan metabolism	0.35752	22	1.1	A0A100I1U7	671	K	Catalase	ABL_00030	FGK(1)TVGAVGSGEGALR	2	0.0072519	5	3	1	60.4891	0.000356829	78.69	1	98.2806	5.03e-05	98.281	1	50.8308	0.0178552	50.831
map00380 Tryptophan metabolism	0.35752	22	1.1	A0A3F3REL3	336	K	Amidase domain-containing protein	ATCC64974_43140	TTVGTSLK(1)TIYR	2	-0.087852	5	3	1	160.221	1.51e-08	160.22	1	174.049	1.72e-11	174.05	1	154.672	2.29e-08	154.67
map00380 Tryptophan metabolism	0.35752	22	1.1	A0A254UP05	457	K	Lipoyl-binding domain-containing protein	ATCC64974_95780	VK(1)EYIEDPR	2	0.44472	9	3	1	120.062	0.000475745	120.06	1	120.062	0.000475745	120.06	1	119.274	0.000517849	119.27
map00380 Tryptophan metabolism	0.35752	22	1.1	A0A254UP05	166	K	Lipoyl-binding domain-containing protein	ATCC64974_95780	LELGGAPETK(1)K	2	-1.1335	7	3	1	83.1372	0.00216824	83.137	1	86.4628	0.00175409	86.463	1	86.9106	0.00169832	86.911
map00380 Tryptophan metabolism	0.35752	22	1.1	A0A254UP05	182	K	Lipoyl-binding domain-containing protein	ATCC64974_95780	KEDATEKPAAPAAADK(1)PTASEPEKPK	4	0.77516	3	3	0.999988	49.2884	2.72e-12	145.34	0.999998	59.6621	1.19e-07	108.44	0.999923	41.5578	1.53e-07	104.14
map00380 Tryptophan metabolism	0.35752	22	1.1	A0A254UP05	419	K	Lipoyl-binding domain-containing protein	ATCC64974_95780	DK(1)PVAVNGK	2	-0.42443	6	3	1	66.6919	0.0303785	66.692	1	55.0637	0.034058	55.064	1	64.7115	0.0233254	64.711
map00380 Tryptophan metabolism	0.35752	22	1.1	A0A254UP05	369	K	Lipoyl-binding domain-containing protein	ATCC64974_95780	AIADLGK(1)K	2	-0.062598	7	3	1	71.5012	0.0134052	81.296	1	82.4525	0.0128193	82.452	1	94.1145	0.00690959	94.114
map00380 Tryptophan metabolism	0.35752	22	1.1	A0A254UP05	282	K	Lipoyl-binding domain-containing protein	ATCC64974_95780	LYK(1)DDVLK	2	0.1186	6	3	1	95.5016	0.00454673	95.502	1	107.574	0.00230567	107.57	1	111.947	0.00190242	111.95
map00380 Tryptophan metabolism	0.35752	22	1.1	A0A254UP05	105	K	Lipoyl-binding domain-containing protein	ATCC64974_95780	QFSK(1)QIGDYVER	2	-1.6979	6	3	1	168.759	6e-10	170.66	1	203.883	1.13e-14	203.88	1	168.759	1.41e-11	177.81
map00380 Tryptophan metabolism	0.35752	22	1.1	A0A3F3RDR0	69	K	Fungal specific transcription factor domain family protein	ATCC64974_39520	MPVLK(1)EDGTPGLLAK	2	1.3551	6	3	1	129.055	1.92e-12	162.79	1	139.344	4.64e-10	139.34	1	159.177	1.69e-14	159.18
map00380 Tryptophan metabolism	0.35752	22	1.1	A0A254U1U4	621	K	Catalase	ATCC64974_710	HVSVLAK(1)NGIAK	2	-0.11347	3	3	1	110.801	4.26e-06	110.8	1	136.932	6.95e-08	136.93	1	141.581	1.49e-08	141.58
map00380 Tryptophan metabolism	0.35752	22	1.1	A0A254U1U4	563	K	Catalase	ATCC64974_710	DMK(1)SALQK	2	-0.79557	4	3	1	45.7385	0.0613222	45.738	1	64.7115	0.0153354	73.208	1	54.7125	0.0408459	54.712
map00380 Tryptophan metabolism	0.35752	22	1.1	A0A254U1U4	651	K	Catalase	ATCC64974_710	K(1)QINLDAVK	2	0.74617	3	3	1	77.3584	0.00890081	77.358	1	112.845	0.00117611	112.85	1	95.8224	0.00327979	95.822
map00380 Tryptophan metabolism	0.35752	22	1.1	A0A505I0E4	274	K	GMC oxidoreductase family protein	CAN33_0021760	WVNGEGK(1)FVYIK	2	0.16326	7	3	1	73.4351	0.000357411	94.767	1	73.4351	0.00105167	84.188	1	73.4351	0.000314754	95.417
map00380 Tryptophan metabolism	0.35752	22	1.1	A0A505I0E4	147	K	GMC oxidoreductase family protein	CAN33_0021760	ADFLK(1)SSGLK	2	0.24766	6	3	1	76.9272	0.00384884	76.927	1	86.0142	0.00257022	86.014	1	94.7673	0.0013386	94.767
map00380 Tryptophan metabolism	0.35752	22	1.1	A0A505I0E4	67	K	GMC oxidoreductase family protein	CAN33_0021760	LTGVQQGGK(1)R	2	0.49463	5	3	1	148.914	1.64e-06	148.91	1	150.103	1.56e-06	150.1	1	138.219	4.11e-05	138.22
map00380 Tryptophan metabolism	0.35752	22	1.1	A0A505I0E4	142	K	GMC oxidoreductase family protein	CAN33_0021760	DVSNLTK(1)ADFLK	2	0.036551	6	3	1	172.127	1.88e-11	172.13	1	182.714	1e-11	182.71	1	178.1	1.38e-11	178.1
map00380 Tryptophan metabolism	0.35752	22	1.1	A0A505I0E4	58	K	GMC oxidoreductase family protein	CAN33_0021760	TAAK(1)LTGVQQGGK	2	-0.017227	6	3	1	141.581	5.22e-09	141.58	1	145.294	1.92e-09	145.29	1	152.399	1.61e-10	152.4
map00380 Tryptophan metabolism	0.35752	22	1.1	A0A505I0E4	308	K	GMC oxidoreductase family protein	CAN33_0021760	QFTADEAQYHGGADPDWSK(1)R	3	-1.6875	12	3	1	86.5392	2.51e-06	102.07	1	91.2759	1.41e-06	111.4	1	90.8957	6.98e-07	117.48
map00380 Tryptophan metabolism	0.35752	22	1.1	A0A505I0E4	545	K	GMC oxidoreductase family protein	CAN33_0021760	VAPEYAK(1)GVYDLLPEK	2	-0.47131	7	3	1	120.896	5.25e-07	120.9	1	96.143	2.84e-06	109.87	1	108.184	2.84e-06	109.87
map00380 Tryptophan metabolism	0.35752	22	1.1	A0A505I0E4	354	K	GMC oxidoreductase family protein	CAN33_0021760	K(1)QFPLHEFGK	3	-0.30701	6	3	1	113.224	0.000163931	113.22	1	94.6597	0.000675274	94.66	1	88.1337	0.00113332	88.134
map00380 Tryptophan metabolism	0.35752	22	1.1	A0A505I0E4	481	K	GMC oxidoreductase family protein	CAN33_0021760	K(1)SHFYHEGK	3	0.21707	3	3	1	46.3521	0.0282284	46.352	1	62.894	0.0118467	62.894	1	57.2028	0.0155841	57.203
map00380 Tryptophan metabolism	0.35752	22	1.1	A0A254UGG2	157	K	Oxysterol-binding family protein	ATCC64974_95160	LLPELAK(1)GK	2	0.86058	3	3	1	48.4235	0.0496999	48.423	1	57.8586	0.0303785	57.859	1	57.8586	0.0303785	57.859
map00380 Tryptophan metabolism	0.35752	22	1.1	A0A3F3R996	69	K	Uncharacterized protein	ATCC64974_25070	SAVSK(1)SNLPTEK	2	-0.29022	5	3	1	123.275	3.14e-06	123.28	1	149.961	2.94e-08	149.96	1	135.042	1.52e-06	135.04
map00380 Tryptophan metabolism	0.35752	22	1.1	A0A3F3R996	252	K	Uncharacterized protein	ATCC64974_25070	DEGFENLK(1)ADK	2	0.13443	5	3	1	187.855	1.43e-11	187.85	1	160.221	3.73e-08	160.22	1	131.172	4.92e-06	131.17
map00380 Tryptophan metabolism	0.35752	22	1.1	A0A3F3R996	360	K	Uncharacterized protein	ATCC64974_25070	ANEK(1)ILGLQNAR	2	-0.29979	6	3	1	157.468	1.9e-08	157.47	1	138.422	1.11e-06	138.42	1	132.689	1.81e-06	132.69
map00380 Tryptophan metabolism	0.35752	22	1.1	A0A3F3R996	260	K	Uncharacterized protein	ATCC64974_25070	GLK(1)PAFLR	2	0.073661	6	3	1	63.5651	0.0286354	63.565	1	66.073	0.0251761	66.073	1	69.1978	0.0208661	69.198
map00380 Tryptophan metabolism	0.35752	22	1.1	A0A254TYP4	537	K	Catalase-peroxidase	katG	IQK(1)DFNDR	2	-0.19641	8	3	1	128.361	0.000736048	128.36	1	120.155	0.00114552	120.15	1	146.81	0.000322976	146.81
map00380 Tryptophan metabolism	0.35752	22	1.1	A0A254TYP4	358	K	Catalase-peroxidase	katG	FDWELTK(1)SPGGANQWQAK	2	0.41176	6	3	1	100.112	3.44e-15	161.24	1	190.185	2.25e-22	190.19	1	211.57	1.8e-28	211.57
map00380 Tryptophan metabolism	0.35752	22	1.1	A0A254TYP4	701	K	Catalase-peroxidase	katG	TGQPK(1)WTATR	2	-0.11339	6	3	1	72.1522	0.00870976	72.152	1	77.6744	0.00374369	77.674	1	72.1868	0.00866399	72.187
map00380 Tryptophan metabolism	0.35752	22	1.1	A0A254TYP4	383	K	Catalase-peroxidase	katG	NTEAIIPDAYDPSK(1)K	2	-0.014853	10	3	1	168.41	5.17e-15	168.41	1	171.462	1.86e-17	171.46	1	163.804	1.41e-14	163.8
map00380 Tryptophan metabolism	0.35752	22	1.1	A0A254TYP4	141	K	Catalase-peroxidase	katG	LLWPIK(1)QK	2	-0.70707	7	3	1	102.714	0.00275394	102.71	1	104.448	0.00259402	104.45	1	82.6713	0.00930967	82.671
map00380 Tryptophan metabolism	0.35752	22	1.1	A0A254TYP4	654	K	Catalase-peroxidase	katG	VLNTNYDGSK(1)HGVFTSSPGR	3	2.4072	21	3	1	168.788	4.19e-16	168.79	1	186.114	2.36e-22	186.11	1	49.6596	5.54e-22	174.2
map00380 Tryptophan metabolism	0.35752	22	1.1	A0A254TYP4	388	K	Catalase-peroxidase	katG	HLPK(1)MLTTDLSLR	3	-0.0079433	7	3	1	79.6139	0.000356191	85.536	1	88.0923	0.000253658	88.092	1	80.9595	0.00040854	80.96
map00380 Tryptophan metabolism	0.35752	22	1.1	A0A254TYP4	732	K	Catalase-peroxidase	katG	ALAEVYGSSDGQEK(1)FVK	2	2.4627	17	3	1	110.123	8.12e-19	185.74	1	156.49	2.62e-19	191.96	1	188.897	1.41e-19	193.32
map00380 Tryptophan metabolism	0.35752	22	1.1	A0A254TYP4	369	K	Catalase-peroxidase	katG	SPGGANQWQAK(1)NTEAIIPDAYDPSK	3	-1.0154	3	3	1	104.959	1.97e-07	104.96	1	156.779	1.48e-16	156.78	1	157.679	1.39e-16	157.68
map00380 Tryptophan metabolism	0.35752	22	1.1	A0A254TYP4	210	K	Catalase-peroxidase	katG	YSDGFPGVTK(1)HGALSGDEPPHR	3	0.40615	16	3	1	128.881	1.53e-12	128.88	1	78.272	1.32e-06	100.76	1	108.958	1.29e-08	108.96
map00380 Tryptophan metabolism	0.35752	22	1.1	A0A254TYP4	132	K	Catalase-peroxidase	katG	FAPLNSWPDNASLDK(1)AR	2	-1.0524	14	3	1	65.0223	3.6e-15	163.91	1	75.682	9.88e-15	151.39	1	86.3665	1.89e-18	173.51
map00380 Tryptophan metabolism	0.35752	22	1.1	A0A254TYP4	321	K	Catalase-peroxidase	katG	YQSGK(1)GPHTITSGIEVTWTK	3	-0.50686	4	3	1	127.009	5.85e-10	127.01	1	105.065	2.06e-06	105.06	1	140.203	2.03e-10	140.2
map00380 Tryptophan metabolism	0.35752	22	1.1	A0A254TYP4	611	K	Catalase-peroxidase	katG	NYGK(1)SSSR	2	-0.30216	24	3	1	141.52	0.000441407	141.52	1	68.3707	0.000686774	130.56	1	111.82	0.00191412	111.82
map00380 Tryptophan metabolism	0.35752	22	1.1	A0A254TYP4	753	K	Catalase-peroxidase	katG	FDLK(1)GSGIAR	2	0.22202	9	3	1	117.52	0.000222539	117.52	1	104.434	0.000545752	104.43	1	94.3627	0.00139552	94.363
map00380 Tryptophan metabolism	0.35752	22	1.1	A0A254TYP4	735	K	Catalase-peroxidase	katG	FVK(1)DFVSAWDK	2	0.32903	11	3	1	125.542	6.61e-06	125.54	1	125.542	6.61e-06	125.54	1	118.866	2.33e-05	118.87
map00380 Tryptophan metabolism	0.35752	22	1.1	A0A254TYP4	404	K	Catalase-peroxidase	katG	YDPAYEK(1)IAR	2	0.044461	9	3	1	119.335	0.000177697	119.34	1	113.687	0.000317216	113.69	1	117.52	0.000222539	117.52
map00380 Tryptophan metabolism	0.35752	22	1.1	A0A254UHF2	432	K	Amidase domain-containing protein	ATCC64974_89290	TALEIAALNVEK(1)R	2	-1.6048	3	3	1	122.966	2.83e-07	122.97	1	113.253	6.13e-06	113.25	1	126.086	2.59e-08	126.09
map00380 Tryptophan metabolism	0.35752	22	1.1	A0A254TSW5	245	K	GDSL-like Lipase/Acylhydrolase family protein	ATCC64974_61170	VAVVAGK(1)EVVNK	2	0.014998	5	3	1	122.344	4.74e-06	122.34	1	125.457	2.69e-06	125.46	1	74.9873	0.00248939	74.987
map00380 Tryptophan metabolism	0.35752	22	1.1	A0A254TSW5	183	K	GDSL-like Lipase/Acylhydrolase family protein	ATCC64974_61170	LTK(1)AVGK	2	0.002371	5	3	1	81.7839	0.0222448	81.784	1	75.1092	0.0279458	75.109	1	75.2435	0.0277149	75.243
map00380 Tryptophan metabolism	0.35752	22	1.1	A0A254TSW5	250	K	GDSL-like Lipase/Acylhydrolase family protein	ATCC64974_61170	EVVNK(1)GYEVGLR	2	-0.96668	5	3	1	171.617	1.92e-11	171.62	1	131.06	2.01e-06	131.06	1	148.129	3.2e-08	148.13
map00380 Tryptophan metabolism	0.35752	22	1.1	A0A254TPL4	237	K	"Transcription initiation factor IID, 18kD subunit family protein"	ATCC64974_100780	VAGSAISHHMDIDK(1)VAFTGSTLVGR	4	-0.014016	59	3	1	132.722	5.62e-12	144.5	1	202.441	1.74e-36	202.44	1	132.722	1.35e-16	158.91
map00380 Tryptophan metabolism	0.35752	22	1.1	A0A254TPL4	35	K	"Transcription initiation factor IID, 18kD subunit family protein"	ATCC64974_100780	GAEGK(1)TFETINPSNEKPIVAVHEATEK	4	-0.23226	25	3	1	135.454	2.81e-29	233.48	1	146.693	7.57e-36	248.06	1	166.51	2.27e-24	214.82
map00380 Tryptophan metabolism	0.35752	22	1.1	A0A254TPL4	68	K	"Transcription initiation factor IID, 18kD subunit family protein"	ATCC64974_100780	K(1)AFEGSWR	2	-0.73311	18	3	1	90.7088	0.000524053	144.09	1	86.6702	0.0010121	128.12	1	99.1355	0.000638225	140.35
map00380 Tryptophan metabolism	0.35752	22	1.1	A0A254TPL4	358	K	"Transcription initiation factor IID, 18kD subunit family protein"	ATCC64974_100780	IMEYIQHGK(1)DAGATVAVGGER	3	-0.0053265	34	3	1	211.676	6.15e-31	211.68	1	211.676	6.15e-31	211.68	1	221.136	1.63e-40	221.14
map00380 Tryptophan metabolism	0.35752	22	1.1	A0A254TPL4	327	K	"Transcription initiation factor IID, 18kD subunit family protein"	ATCC64974_100780	ALQNK(1)VGDPFAK	2	-1.7233	22	3	1	106.323	1.69e-11	174.42	1	98.9017	3.04e-08	149.23	1	83.1372	2.08e-08	156.14
map00380 Tryptophan metabolism	0.35752	22	1.1	A0A254TPL4	88	K	"Transcription initiation factor IID, 18kD subunit family protein"	ATCC64974_100780	MLTK(1)LADLFER	2	0.39236	13	3	1	78.3239	3.7e-14	199.12	1	102.97	3.36e-14	200.93	1	114.019	3.41e-11	178.1
map00380 Tryptophan metabolism	0.35752	22	1.1	A0A254TPL4	46	K	"Transcription initiation factor IID, 18kD subunit family protein"	ATCC64974_100780	TFETINPSNEK(1)PIVAVHEATEK	3	0.40418	17	3	1	226.714	7.99e-41	226.71	1	209.014	5.58e-31	209.01	1	196.397	1.28e-30	196.4
map00380 Tryptophan metabolism	0.35752	22	1.1	A0A254TPL4	30	K	"Transcription initiation factor IID, 18kD subunit family protein"	ATCC64974_100780	YEQPLGLFIDGEFVK(1)GAEGK	2	0.33475	3	3	1	230.004	2.45e-35	230	1	205.778	4.51e-29	205.78	1	206.336	4.31e-29	206.34
map00380 Tryptophan metabolism	0.35752	22	1.1	A0A254TPL4	261	K	"Transcription initiation factor IID, 18kD subunit family protein"	ATCC64974_100780	K(1)VTLELGGK	2	-0.90197	8	3	1	125.969	0.000373521	125.97	1	107.205	0.00158776	107.21	1	129.851	0.000323606	129.85
map00380 Tryptophan metabolism	0.35752	22	1.1	A0A254TPL4	486	K	"Transcription initiation factor IID, 18kD subunit family protein"	ATCC64974_100780	ELGSYALENYTQIK(1)AVHYR	3	0.7399	21	3	1	55.2672	1.51e-28	195.92	1	149.733	1.34e-23	194.37	1	155.794	6.84e-29	208.43
map00380 Tryptophan metabolism	0.35752	22	1.1	A0A254TPL4	57	K	"Transcription initiation factor IID, 18kD subunit family protein"	ATCC64974_100780	TFETINPSNEKPIVAVHEATEK(1)DVDTAVAAAR	4	0.65013	29	3	1	70.3269	5.66e-45	234.74	1	68.8121	3.91e-45	236.98	1	71.0888	2.25e-56	244.04
map00380 Tryptophan metabolism	0.35752	22	1.1	A0A254TPL4	135	K	"Transcription initiation factor IID, 18kD subunit family protein"	ATCC64974_100780	YYGGWADK(1)IHGQTIDTNSETLNYTR	3	0.22057	25	3	1	184.295	5.13e-67	285.82	1	99.8384	1.81e-54	264.97	1	194.19	1.06e-41	223.97
map00380 Tryptophan metabolism	0.35752	22	1.1	A0A254TPL4	408	K	"Transcription initiation factor IID, 18kD subunit family protein"	ATCC64974_100780	FK(1)DVEDAIK	2	-0.71996	20	3	1	119.68	0.000496126	119.68	1	110.534	0.000748064	114.97	1	115.781	0.000216726	132.01
map00380 Tryptophan metabolism	0.35752	22	1.1	A0A254TPL4	431	K	"Transcription initiation factor IID, 18kD subunit family protein"	ATCC64974_100780	IGNSTSYGLAAGIHTK(1)DVTTAIR	3	1.684	12	3	1	43.658	5.22e-41	222.51	1	171.294	1.28e-22	177.22	1	114.387	1.04e-22	180.45
map00380 Tryptophan metabolism	0.35752	22	1.1	A0A254TPL4	256	K	"Transcription initiation factor IID, 18kD subunit family protein"	ATCC64974_100780	TILQAAAK(1)SNLK	2	0.31086	12	3	1	140.006	9.16e-07	140.01	1	150.142	2.92e-08	150.14	1	120.838	7.33e-06	120.84
map00380 Tryptophan metabolism	0.35752	22	1.1	A0A254TPL4	415	K	"Transcription initiation factor IID, 18kD subunit family protein"	ATCC64974_100780	DVEDAIK(1)IGNSTSYGLAAGIHTK	3	1.4587	20	3	1	173.553	1.23e-22	177.91	1	180.656	1.03e-22	180.66	1	173.553	5.1e-31	201.15
map00380 Tryptophan metabolism	0.35752	22	1.1	A0A254U0S5	595	K	Catalase	ATCC64974_10470	VAGALPFVIGTK(1)R	2	-0.41083	3	3	1	65.0429	0.0185524	65.043	1	71.9334	0.00752929	71.933	1	56.5691	0.0321083	56.569
map00380 Tryptophan metabolism	0.35752	22	1.1	A0A254U0S5	25	K	Catalase	ATCC64974_10470	K(1)TVDLER	2	0.051003	6	3	1	99.1386	0.0121218	99.139	1	111.947	0.0079236	111.95	1	124.983	0.0043285	124.98
map00380 Tryptophan metabolism	0.35752	22	1.1	A0A254U0S5	11	K	Catalase	ATCC64974_10470	ATVIAGGLEK(1)AHEAVK	2	0.17046	5	3	1	183.358	2.49e-18	183.36	1	178.508	3.53e-18	178.51	1	151.043	1.25e-14	151.04
map00380 Tryptophan metabolism	0.35752	22	1.1	A0A254U0S5	716	K	Catalase	ATCC64974_10470	ESVQIAK(1)GAK	2	0.33013	4	3	1	76.2278	0.00394724	76.228	1	96.3419	0.00111704	96.342	1	85.3546	0.00266303	85.355
map00380 Tryptophan metabolism	0.35752	22	1.1	A0A254U0S5	116	K	Catalase	ATCC64974_10470	LLESCEDVTYAK(1)VLTDTSR	3	-0.37455	3	3	1	140.277	2.05e-10	140.28	1	145.426	5.31e-11	145.43	1	121.014	2.86e-07	121.01
map00380 Tryptophan metabolism	0.35752	22	1.1	A0A254U0S5	419	K	Catalase	ATCC64974_10470	ITK(1)GSVNYWPNR	2	0.24172	6	3	1	124.119	2.86e-06	124.12	1	123.948	2.88e-06	123.95	1	155.473	2.17e-08	155.47
map00380 Tryptophan metabolism	0.35752	22	1.1	A0A254U0S5	138	K	Catalase	ATCC64974_10470	FSTVQGSK(1)GSADTVR	2	-0.26613	7	3	1	138.186	5.32e-10	138.19	1	134.807	5.37e-18	185.67	1	127.664	2.54e-10	142.91
map00380 Tryptophan metabolism	0.35752	22	1.1	A0A254U0S5	462	K	Catalase	ATCC64974_10470	ALSPK(1)FR	2	-0.16923	3	3	1	69.9985	0.0367339	69.998	1	60.9719	0.0522553	60.972	1	71.1411	0.0347691	71.141
map00280 Valine, leucine and isoleucine degradation	0.00747329	23	1.69	A0A254UE43	315	K	Transket_pyr domain-containing protein	ATCC64974_25880	TIYPWDRPTVLDSVK(1)K	3	-0.71703	3	3	1	71.3538	0.00315001	71.354	1	66.8264	0.00591142	66.826	1	91.3551	0.000173346	91.355
map00280 Valine, leucine and isoleucine degradation	0.00747329	23	1.69	A0A254UE43	353	K	Transket_pyr domain-containing protein	ATCC64974_25880	LEAPVK(1)R	2	0.099639	5	3	1	88.0288	0.023801	88.029	1	89.3692	0.0223918	89.369	1	77.7407	0.0346163	77.741
map00280 Valine, leucine and isoleucine degradation	0.00747329	23	1.69	A0A3F3RVJ3	84	K	Acyl transferase domain family protein	ATCC64974_96510	AQLLEK(1)WADR	2	-0.078112	6	3	1	106.667	0.000490586	106.67	1	170.521	7.91e-08	170.52	1	113.379	0.000324821	113.38
map00280 Valine, leucine and isoleucine degradation	0.00747329	23	1.69	A0A3F3RVJ3	64	K	Acyl transferase domain family protein	ATCC64974_96510	AVAAAK(1)AAFPAWSETGALQR	3	-0.12455	5	3	1	111.57	2.8e-06	111.57	1	122.487	2.14e-07	122.49	1	119.8	4.03e-07	119.8
map00280 Valine, leucine and isoleucine degradation	0.00747329	23	1.69	A0A3F3RVJ3	247	K	Acyl transferase domain family protein	ATCC64974_96510	AIQK(1)MAAESNLK	2	0.91415	3	3	1	95.4173	0.000314754	95.417	1	107.166	3.09e-05	107.17	1	96.8199	0.000222704	96.82
map00280 Valine, leucine and isoleucine degradation	0.00747329	23	1.69	A0A3F3R722	553	K	Aldedh domain-containing protein	ATCC64974_16630	K(1)SIAGGGANTFYGK	2	-1.0418	6	3	1	172.854	7.96e-14	172.85	1	97.223	0.000126107	97.223	1	106.14	6.58e-06	106.14
map00280 Valine, leucine and isoleucine degradation	0.00747329	23	1.69	A0A3F3R722	200	K	Aldedh domain-containing protein	ATCC64974_16630	TFADAK(1)GDVLR	2	-0.29278	12	3	1	124.599	3.19e-11	179.19	1	179.195	3.19e-11	179.19	1	60.0802	6.91e-12	191.53
map00280 Valine, leucine and isoleucine degradation	0.00747329	23	1.69	A0A3F3R722	166	K	Aldedh domain-containing protein	ATCC64974_16630	ATSVIAK(1)QQIMFK	2	-0.41901	4	3	1	189.242	3.33e-14	189.24	1	173.188	1.27e-13	173.19	1	162.306	7.56e-11	162.31
map00280 Valine, leucine and isoleucine degradation	0.00747329	23	1.69	A0A3F3R722	566	K	Aldedh domain-containing protein	ATCC64974_16630	SIAGGGANTFYGK(1)PGLQFYTQQK	3	0.11361	3	3	1	181.871	9.42e-23	181.87	1	139.689	6.13e-11	139.69	1	146.189	8.47e-12	146.19
map00280 Valine, leucine and isoleucine degradation	0.00747329	23	1.69	A0A3F3R722	153	K	Aldedh domain-containing protein	ATCC64974_16630	AAVESAEK(1)AFPAWR	2	0.21795	4	3	1	175.214	5.2e-14	175.21	1	173.718	5.6e-14	173.72	1	151.994	7.41e-11	151.99
map00280 Valine, leucine and isoleucine degradation	0.00747329	23	1.69	A0A254UB80	271	K	Uncharacterized protein	ATCC64974_66210	VK(1)ELNLKPVAK	3	-0.18265	6	3	1	106.308	2.96e-06	130.56	1	105.766	3.77e-06	125.97	1	93.0053	2.84e-05	111.63
map00280 Valine, leucine and isoleucine degradation	0.00747329	23	1.69	A0A254UB80	189	K	Uncharacterized protein	ATCC64974_66210	TYEK(1)AQAAQK	2	0.1098	7	3	1	113.445	0.000323186	113.44	1	146.711	2.96e-06	146.71	1	141.879	1.84e-05	141.88
map00280 Valine, leucine and isoleucine degradation	0.00747329	23	1.69	A0A254UB80	304	K	Uncharacterized protein	ATCC64974_66210	FTTAPALAIPK(1)ALK	2	0.22725	3	3	1	97.4631	8.35e-05	97.463	1	85.5355	0.000524112	85.536	1	89.4303	0.000380243	89.43
map00280 Valine, leucine and isoleucine degradation	0.00747329	23	1.69	A0A254UB80	276	K	Uncharacterized protein	ATCC64974_66210	ELNLK(1)PVAK	2	0.10841	3	3	1	82.645	0.00534138	82.645	1	83.9477	0.00505085	83.948	1	87.6395	0.00422753	87.639
map00280 Valine, leucine and isoleucine degradation	0.00747329	23	1.69	A0A254UB80	342	K	Uncharacterized protein	ATCC64974_66210	LLNLPEEK(1)VNLHGGAVAIGHPIGASGAR	4	0.22999	4	3	1	85.1854	4.3e-06	85.185	1	77.5086	6.59e-06	77.509	1	109.249	7.72e-09	109.25
map00280 Valine, leucine and isoleucine degradation	0.00747329	23	1.69	A0A254UB80	214	K	Uncharacterized protein	ATCC64974_66210	GK(1)PGVTVSQDDEPK	2	-0.65304	3	3	1	117.203	1.74e-06	117.2	1	100.112	6.5e-06	100.11	1	98.9432	2.88e-05	98.943
map00280 Valine, leucine and isoleucine degradation	0.00747329	23	1.69	A0A254UB80	226	K	Uncharacterized protein	ATCC64974_66210	GKPGVTVSQDDEPK(1)NLNPDK	3	0.13756	3	3	1	109.302	7.94e-10	124.82	1	100.851	2.1e-06	108.13	1	106.709	9.78e-07	116.27
map00280 Valine, leucine and isoleucine degradation	0.00747329	23	1.69	A0A254U8K6	372	K	Dihydrolipoamide acetyltransferase component of pyruvate dehydrogenase complex	ATCC64974_10840	LNALAK(1)ER	2	0.30064	6	3	1	107.693	0.0022947	107.69	1	127.679	0.000751319	127.68	1	111.392	0.00195363	111.39
map00280 Valine, leucine and isoleucine degradation	0.00747329	23	1.69	A0A254U8K6	287	K	Dihydrolipoamide acetyltransferase component of pyruvate dehydrogenase complex	ATCC64974_10840	LANDPK(1)DPK	2	0.74223	3	3	1	83.8618	0.00507002	83.862	1	73.4995	0.0097871	73.499	1	82.8305	0.00530001	82.831
map00280 Valine, leucine and isoleucine degradation	0.00747329	23	1.69	A0A254UGC9	274	K	Dihydrolipoyl dehydrogenase	ATCC64974_48070	ILQK(1)QGIK	2	0.10658	6	3	1	98.5231	0.00342508	98.523	1	110.807	0.00200752	110.81	1	101.327	0.00288179	101.33
map00280 Valine, leucine and isoleucine degradation	0.00747329	23	1.69	A0A254UGC9	74	K	Dihydrolipoyl dehydrogenase	ATCC64974_48070	AGQEGLK(1)TACIEK	2	0.34796	3	3	1	108.579	6.56e-06	108.58	1	136.331	9.88e-09	136.33	1	104.549	8.34e-06	104.55
map00280 Valine, leucine and isoleucine degradation	0.00747329	23	1.69	A0A254UGC9	436	K	Dihydrolipoyl dehydrogenase	ATCC64974_48070	AK(1)TNLETEGQVK	2	-0.15653	6	3	1	160.221	1.51e-08	160.22	1	163.507	1.06e-08	163.51	1	167.711	4.7e-09	167.71
map00280 Valine, leucine and isoleucine degradation	0.00747329	23	1.69	A0A254UGC9	134	K	Dihydrolipoyl dehydrogenase	ATCC64974_48070	AK(1)DTSVEGLTK	2	-0.16717	8	3	1	114.721	3.79e-05	114.72	1	117.792	2.71e-05	117.79	1	107.088	6.49e-05	107.09
map00280 Valine, leucine and isoleucine degradation	0.00747329	23	1.69	A0A254UGC9	287	K	Dihydrolipoyl dehydrogenase	ATCC64974_48070	VTK(1)GDDSGATVALSVEAAK	2	0.34887	3	3	1	200.994	2.48e-28	200.99	1	223.536	1.57e-34	223.54	1	213.502	7.34e-29	213.5
map00280 Valine, leucine and isoleucine degradation	0.00747329	23	1.69	A0A254UGC9	80	K	Dihydrolipoyl dehydrogenase	ATCC64974_48070	TACIEK(1)R	2	-0.068359	7	3	1	86.7939	0.0250992	86.794	1	113.889	0.007333	113.89	1	120.621	0.00528543	120.62
map00280 Valine, leucine and isoleucine degradation	0.00747329	23	1.69	A0A254UGC9	158	K	Dihydrolipoyl dehydrogenase	ATCC64974_48070	NGVDYIK(1)GTGALVDQNTVK	2	0.6511	5	3	1	185.093	1.38e-21	185.09	1	172.304	3.17e-21	172.3	1	139.11	1.36e-09	139.11
map00280 Valine, leucine and isoleucine degradation	0.00747329	23	1.69	A0A254UGC9	421	K	Dihydrolipoyl dehydrogenase	ATCC64974_48070	AAGIK(1)YR	2	-0.50349	8	3	1	73.0388	0.0315059	73.039	1	76.8465	0.026047	76.847	1	89.6734	0.0161691	89.673
map00280 Valine, leucine and isoleucine degradation	0.00747329	23	1.69	A0A254UGC9	510	K	Dihydrolipoyl dehydrogenase	ATCC64974_48070	EAAMATYSK(1)AIHF	2	-1.0898	7	3	1	172.127	1.34e-13	172.13	1	190.531	2.57e-14	190.53	1	182.348	7.37e-14	182.35
map00280 Valine, leucine and isoleucine degradation	0.00747329	23	1.69	A0A254UGC9	352	K	Dihydrolipoyl dehydrogenase	ATCC64974_48070	TK(1)IPNIR	2	-0.38645	6	3	1	68.0807	0.0400315	68.081	1	68.7868	0.0388173	68.787	1	58.782	0.0560211	58.782
map00280 Valine, leucine and isoleucine degradation	0.00747329	23	1.69	A0A254UGC9	337	K	Dihydrolipoyl dehydrogenase	ATCC64974_48070	RPYTEGLNLESVGVEK(1)DER	3	-0.25834	10	3	1	186.559	2.53e-22	186.56	1	170.995	1.69e-17	171	1	205.002	1.12e-28	205
map00280 Valine, leucine and isoleucine degradation	0.00747329	23	1.69	A0A254UGC9	151	K	Dihydrolipoyl dehydrogenase	ATCC64974_48070	K(1)NGVDYIK	2	1.3335	7	3	1	92.0512	0.013278	98.044	1	120.989	0.00958919	120.99	1	97.5653	0.0339258	97.565
map00280 Valine, leucine and isoleucine degradation	0.00747329	23	1.69	A0A254UGC9	270	K	Dihydrolipoyl dehydrogenase	ATCC64974_48070	QAQK(1)ILQK	2	0.33177	3	3	1	114.649	0.00165324	114.65	1	62.5727	0.0300042	62.573	1	53.8781	0.0419968	53.878
map00280 Valine, leucine and isoleucine degradation	0.00747329	23	1.69	A0A254UGC9	150	K	Dihydrolipoyl dehydrogenase	ATCC64974_48070	GIEFLFK(1)K	2	-0.35407	8	3	1	73.2601	0.0208351	73.26	1	73.2601	0.0208351	73.26	1	73.2601	0.0208351	73.26
map00280 Valine, leucine and isoleucine degradation	0.00747329	23	1.69	A0A254UFV5	186	K	Uncharacterized protein	ATCC64974_46270	IK(1)YPVLIK	2	-0.17537	4	3	1	73.6646	0.0147049	73.665	1	91.0686	0.0061924	91.069	1	94.1145	0.00506167	94.114
map00280 Valine, leucine and isoleucine degradation	0.00747329	23	1.69	A0A254UFV5	686	K	Uncharacterized protein	ATCC64974_46270	GTISK(1)VVHK	2	0.17424	3	3	1	58.2462	0.0298682	58.246	1	58.2462	0.0298682	58.246	1	43.6508	0.0655761	43.651
map00280 Valine, leucine and isoleucine degradation	0.00747329	23	1.69	A0A3F3RKZ0	350	K	Uncharacterized protein	ATCC64974_65090	SALK(1)EIAQAK	2	0.677	5	3	1	79.2014	0.00352883	79.201	1	61.5774	0.0226842	61.577	1	75.4158	0.00439698	75.416
map00280 Valine, leucine and isoleucine degradation	0.00747329	23	1.69	A0A100IK79	306	K	Oxidoreductase	ABL_05412	SDIHFVDAPVSGGAK(1)R	3	-0.18197	4	3	1	89.1361	0.000188464	89.136	1	107.348	1.68e-06	107.35	1	99.927	2.46e-06	99.927
map00280 Valine, leucine and isoleucine degradation	0.00747329	23	1.69	A0A100IK79	568	K	Oxidoreductase	ABL_05412	LEK(1)VVQK	2	2.795	3	3	1	68.3826	0.0300814	68.383	1	78.7702	0.0245656	78.77	1	96.4916	0.00490506	96.492
map00280 Valine, leucine and isoleucine degradation	0.00747329	23	1.69	A0A254TS95	346	K	Major Facilitator Superfamily protein	ATCC64974_58730	AGK(1)AILAR	2	-0.21208	3	3	1	71.5012	0.017689	71.501	1	46.1286	0.0602677	46.129	1	52.4819	0.0439226	52.482
map00280 Valine, leucine and isoleucine degradation	0.00747329	23	1.69	A0A254U3S8	271	K	"3-hydroxyisobutyryl-CoA hydrolase, mitochondrial"	ATCC64974_5110	EEPIQLAGK(1)LR	2	0.055127	3	3	1	119.274	2.18e-05	119.27	1	113.026	4.39e-05	113.03	1	121.608	1.36e-05	121.61
map00280 Valine, leucine and isoleucine degradation	0.00747329	23	1.69	A0A254U3S8	304	K	"3-hydroxyisobutyryl-CoA hydrolase, mitochondrial"	ATCC64974_5110	SWAEK(1)TLETLSAR	2	0.39349	3	3	1	110.438	1.89e-05	110.44	1	64.3744	0.0143742	64.374	1	63.2566	0.0116914	63.257
map00280 Valine, leucine and isoleucine degradation	0.00747329	23	1.69	A0A254U3S8	318	K	"3-hydroxyisobutyryl-CoA hydrolase, mitochondrial"	ATCC64974_5110	SPTSLK(1)VALR	2	0.1587	3	3	1	131.116	5.29e-05	131.12	1	102.531	0.000592757	102.53	1	107.026	0.000481728	107.03
map00280 Valine, leucine and isoleucine degradation	0.00747329	23	1.69	A0A254U3S8	449	K	"3-hydroxyisobutyryl-CoA hydrolase, mitochondrial"	ATCC64974_5110	EIVSNFDSK(1)EGVK	2	0.40424	3	3	1	186.763	4.78e-14	186.76	1	153.753	1.49e-10	153.75	1	172.093	1.34e-13	172.09
map00280 Valine, leucine and isoleucine degradation	0.00747329	23	1.69	A0A254U3S8	299	K	"3-hydroxyisobutyryl-CoA hydrolase, mitochondrial"	ATCC64974_5110	ETEMK(1)SWAEK	2	0.30348	3	3	1	54.3433	0.0322439	54.343	1	60.6413	0.0239213	60.641	1	52.2469	0.0350143	52.247
map00280 Valine, leucine and isoleucine degradation	0.00747329	23	1.69	Q58FL2	448	K	4-aminobutyrate transaminase	gatA	GQGTFIAWDTPK(1)R	2	-0.29016	4	3	1	158.308	1.5e-10	158.31	1	143.055	5.34e-09	143.05	1	159.124	1.41e-10	159.12
map00280 Valine, leucine and isoleucine degradation	0.00747329	23	1.69	Q58FL2	436	K	4-aminobutyrate transaminase	gatA	GK(1)GQGTFIAWDTPK	2	-0.28352	4	3	1	141.003	2.78e-09	141	1	153.701	6.75e-11	153.7	1	153.09	6.98e-11	153.09
map00280 Valine, leucine and isoleucine degradation	0.00747329	23	1.69	Q58FL2	64	K	4-aminobutyrate transaminase	gatA	LDK(1)VFDVR	2	-0.60944	6	3	1	90.9056	0.00625289	90.906	1	91.8667	0.00589611	91.867	1	91.8667	0.00589611	91.867
[truncated: 4,422 more rows]
