# Supplementary material for: Proteome-Wide Analysis of Lysine 2-Hydroxyisobutyrylation in Aspergillus niger in Peanuts
Source: Front Microbiol. 2021 Aug 18;12:719337. doi: 10.3389/fmicb.2021.719337 (PMC8418202; doi:10.3389/fmicb.2021.719337)
Supplement: Supplementary file 10 [file Table_10.XLSX]

## Sheet: ident
Domain Description	Mapping	Background	All Mapping	All Backgroud	Fold enrichment	Fisher's exact test p value	-log10(P value)	Related Protein
Proteasome subunit	14	27	900	11508	6.63	2.21911e-09	8.65	A0A254UF75 A0A254TTT7 A0A100INM0 A0A254U5V5 A0A117E0E7 A0A3F3RIN5 A0A117E1L4 A0A254UDA7 A0A254TSQ9 A0A254UF33 A0A254TWG1 A0A254TM12 A0A254TM79 A0A117DX69
Proteasome subunit A N-terminal signature	7	14	900	11508	6.39	3.67894e-05	4.43	A0A3F3RIN5 A0A254UF33 A0A254TSQ9 A0A254UDA7 A0A254TWG1 A0A254TM79 A0A117E0E7
Catalase	8	21	900	11508	4.87	0.000109874	3.96	A0A254U1U4 A0A117E1Y2 A0A505I0E4 A0A254TZH3 A0A100I1U7 A0A254U0S5 A0A3F3RW14 A0A254TZJ1
Ubiquitin family	7	18	900	11508	4.97	0.000258185	3.59	A0A117DWG1 A0A100I3F9 A0A505IA17 A0A100IU67 A0A254U7U1 A0A254TYC0 A0A254UDT5
Glutathione S-transferase, N-terminal domain	14	63	900	11508	2.84	0.000289201	3.54	A0A254UAI7 A0A100I418 A0A254U3Z0 A0A505IAE2 A0A254TWV1 A0A254U293 A0A100IES2 A0A254UCH7 A0A254TL07 A0A254U716 A0A505IEI3 A0A100IGI7 A0A3F3RSF5 A0A254TQ08
Septin	5	10	900	11508	6.39	0.000522606	3.28	A0A254UIB8 A0A100IDT9 A0A254TRA1 A0A100IM70 A0A100IHG6
PCI domain	9	32	900	11508	3.6	0.00056897	3.24	A0A254TLK1 A0A505ITF1 A0A254TSQ5 A0A254UGA1 Q3MSU5 A0A505I5B4 A0A254UGN7 A0A117DUM5 Q3MU67
Gelsolin repeat	4	8	900	11508	6.39	0.00201422	2.7	A0A254U4J5 A0A3F3RVN4 A0A254U5H4 A0A3F3R847
Aldo/keto reductase family	15	88	900	11508	2.18	0.0031924	2.5	A0A254UEC2 A0A254U2V5 A0A100IJA4 A0A254TWP8 A0A254TP49 A0A254U486 A0A254UCV7 A0A254U7A4 A0A100I3B3 A0A3F3REY5 A0A254TMH2 A0A254TZR0 A0A254TMB8 A0A254TMC7 A0A3F3RPY9
ATP synthase alpha/beta family, beta-barrel domain	4	9	900	11508	5.68	0.00340218	2.47	A0A254TRY6 A0A254U2Q7 A0A254TSS8 A0A254U3Q8
Peptidase family M1	4	9	900	11508	5.68	0.00340218	2.47	A0A117DXE7 A0A505ID14 A0A3F3RPW1 A0A3F3RBR7
Glutathione S-transferase, C-terminal domain	10	48	900	11508	2.66	0.00345653	2.46	A0A254UAI7 A0A100I418 A0A505IAE2 A0A254U293 A0A254UCH7 A0A254TL07 A0A254U716 A0A505IEI3 A0A100IGI7 A0A3F3RSF5
Mannitol dehydrogenase C-terminal domain	3	5	900	11508	7.67	0.0042283	2.37	A0A100I4E3 A0A254TS45 A0A254UCC3
Mannitol dehydrogenase Rossmann domain	3	5	900	11508	7.67	0.0042283	2.37	A0A100I4E3 A0A254TS45 A0A254UCC3
Glycosyl hydrolase family 92	5	15	900	11508	4.26	0.00447575	2.35	A0A100IV17 A0A3F3RMZ5 A0A117E0X4 A0A3F3R3B1 A0A3F3R972
Ribosomal protein L7Ae/L30e/S12e/Gadd45 family	4	10	900	11508	5.11	0.0053219	2.27	A0A3F3RV95 A0A100IPI2 A0A3F3RX08 A0A124BY40
Ras family	11	59	900	11508	2.38	0.00544571	2.26	A0A3F3S0G7 Q9HET4 A0A100INM1 A0A254UNM3 Q9HET3 A0A117DUH2 A0A100I4B0 A0A505HV87 A0A3F3RW67 Q5DR85 A0A100I339
Biotin-requiring enzyme	6	22	900	11508	3.49	0.00565086	2.25	A0A3F3RF83 A0A505HV95 A0A254UFV5 A0A254UP05 A0A254U8K6 A0A3F3REY0
Thiolase, C-terminal domain	5	16	900	11508	4	0.00609667	2.21	A0A3F3R996 A0A254TZ19 A0A254TUU2 A0A254UB80 A0A254TNF6
Thiolase, N-terminal domain	5	16	900	11508	4	0.00609667	2.21	A0A3F3R996 A0A254TZ19 A0A254TUU2 A0A254UB80 A0A254TNF6
Svf1-like	2	2	900	11508	12.79	0.00610999	2.21	A0A254TPQ4 A0A100IN43
Sec23/Sec24 trunk domain	3	6	900	11508	6.39	0.00796617	2.1	A0A254U4J5 A0A3F3RVN4 A0A3F3R847
Sec23/Sec24 beta-sandwich domain	3	6	900	11508	6.39	0.00796617	2.1	A0A254U4J5 A0A3F3RVN4 A0A3F3R847
Redoxin	3	6	900	11508	6.39	0.00796617	2.1	A0A254TPH9 A0A3F3RCD5 A0A254UD82
Vps5 C terminal like	3	6	900	11508	6.39	0.00796617	2.1	A0A254U4X6 A0A254U5E5 A0A254TX81

## Sheet: ident Domain2Protein
Domain Description	Fisher's exact test p value	Protein accession	Position	Amino acid	Protein description	Gene name	Modified sequence	Charge	Mass error [ppm]	MS/MS Count	Num. of Rep.	Localization prob Exp.1	Score diff Exp.1	PEP Exp.1	Score Exp.1	Localization prob Exp.2	Score diff Exp.2	PEP Exp.2	Score Exp.2	Localization prob Exp.3	Score diff Exp.3	PEP Exp.3	Score Exp.3
Mannitol dehydrogenase C-terminal domain	0.0042283	A0A100I4E3	243	K	Mannitol-1-phosphate 5-dehydrogenase	ABL_00738	MIADALEDK(1)EIR	2	0.014937	26	3	1	140.001	5.8e-09	166.04	1	122.392	1.69e-08	156.36	1	135.098	1.52e-06	135.1
Mannitol dehydrogenase C-terminal domain	0.0042283	A0A100I4E3	234	K	Mannitol-1-phosphate 5-dehydrogenase	ABL_00738	K(1)MIADALEDK	2	-2.413	13	3	1	92.2466	0.000130491	117.79	1	84.4793	0.000321067	105.03	1	88.1551	0.00127452	89.301
Mannitol dehydrogenase C-terminal domain	0.0042283	A0A254TS45	137	K	"Thiamine pyrophosphate enzyme, N-terminal TPP binding domain family protein"	ATCC64974_57930	TESKPVAVIACENAIGATDTLHGFIK(1)QHTSQDR	5	0.070628	4	3	1	95.3271	1.52e-07	97.289	1	75.9297	1.56e-06	76.415	1	68.5422	0.000416363	68.763
Mannitol dehydrogenase C-terminal domain	0.0042283	A0A254TS45	4	K	"Thiamine pyrophosphate enzyme, N-terminal TPP binding domain family protein"	ATCC64974_57930	K(1)AIQFGGGNIGR	2	1.1881	6	3	1	115.287	2.3e-05	115.29	1	115.647	2.22e-05	115.65	1	119.028	1.43e-05	119.03
Mannitol dehydrogenase C-terminal domain	0.0042283	A0A254TS45	49	K	"Thiamine pyrophosphate enzyme, N-terminal TPP binding domain family protein"	ATCC64974_57930	SYK(1)VTEVSEEGEHTTTITNYR	3	0.20219	9	3	1	217.421	1.16e-31	217.42	1	238.791	2.89e-41	238.79	1	201.613	1.49e-30	201.61
Mannitol dehydrogenase C-terminal domain	0.0042283	A0A254TS45	46	K	"Thiamine pyrophosphate enzyme, N-terminal TPP binding domain family protein"	ATCC64974_57930	MVEALQQNK(1)SYK	2	-0.28625	22	3	1	195.769	1.75e-14	195.77	1	186.167	7.21e-12	186.17	1	186.167	7.21e-12	186.17
Mannitol dehydrogenase C-terminal domain	0.0042283	A0A254TS45	106	K	"Thiamine pyrophosphate enzyme, N-terminal TPP binding domain family protein"	ATCC64974_57930	FIAPVIAK(1)GIDAR	2	-0.70035	16	3	1	62.1618	0.00105463	76.728	1	63.1853	0.000861	80.96	1	76.7282	3.81e-05	98.942
Mannitol dehydrogenase C-terminal domain	0.0042283	A0A254TS45	213	K	"Thiamine pyrophosphate enzyme, N-terminal TPP binding domain family protein"	ATCC64974_57930	K(1)LFTVNTSHATTAYFGHFR	3	1.5516	3	3	1	149.472	3.97e-15	149.47	1	142.258	1.54e-10	142.26	1	78.7803	0.000360039	78.78
Mannitol dehydrogenase C-terminal domain	0.0042283	A0A254TS45	178	K	"Thiamine pyrophosphate enzyme, N-terminal TPP binding domain family protein"	ATCC64974_57930	IEK(1)FYEWAVEK	2	-0.21675	13	3	1	136.376	3.35e-06	136.38	1	143.309	1.26e-06	143.31	1	148.183	7.86e-08	148.18
Mannitol dehydrogenase C-terminal domain	0.0042283	A0A254TS45	263	K	"Thiamine pyrophosphate enzyme, N-terminal TPP binding domain family protein"	ATCC64974_57930	VLEETASLIVAK(1)HDISEEEQK	3	0.14944	13	3	1	198.244	1.78e-30	198.24	1	188.193	1.48e-22	188.19	1	168.812	3.39e-16	168.81
Mannitol dehydrogenase C-terminal domain	0.0042283	A0A254UCC3	495	K	Isochorismatase family protein	ATCC64974_84140	DGILK(1)TLPK	2	-0.050986	6	3	1	50.1945	0.0438086	50.194	1	58.6993	0.0292717	58.699	1	77.1399	0.00656911	77.14
Mannitol dehydrogenase C-terminal domain	0.0042283	A0A254UCC3	34	K	Isochorismatase family protein	ATCC64974_84140	GPALK(1)EGIVHVGVGGFHR	4	-0.39743	3	3	1	118.308	6.18e-07	118.31	1	117.176	7.55e-07	117.18	1	92.2357	0.000132027	92.236
Mannitol dehydrogenase C-terminal domain	0.0042283	A0A254UCC3	125	K	Isochorismatase family protein	ATCC64974_84140	EAVIAK(1)MAHPDTR	3	-0.53211	3	3	1	59.294	0.0096455	59.294	1	46.3177	0.0251622	46.318	1	54.0901	0.0125392	54.09
Mannitol dehydrogenase C-terminal domain	0.0042283	A0A254UCC3	23	K	Isochorismatase family protein	ATCC64974_84140	VK(1)VPTYR	2	0.69998	3	3	1	86.7939	0.0183866	86.794	1	77.0577	0.0258844	77.058	1	85.2649	0.019564	85.265
Mannitol dehydrogenase C-terminal domain	0.0042283	A0A254UCC3	305	K	Isochorismatase family protein	ATCC64974_84140	DVHAVEEFEK(1)HK	3	0.14808	5	3	1	59.1163	0.0104878	59.116	1	63.6623	0.00782211	63.662	1	64.5339	0.00731102	64.534
Peptidase M16 inactive domain	0.124563	A0A3F3R620	127	K	Inhibitor of Apoptosis domain family protein	ATCC64974_13590	ENTVYYAK(1)SFNNDVPK	3	-2.7384	8	3	1	42.3215	4.72e-24	218.12	1	187.004	2.59e-18	187	1	41.1863	8.45e-15	162.14
Peptidase M16 inactive domain	0.124563	A0A3F3R620	198	K	Inhibitor of Apoptosis domain family protein	ATCC64974_13590	TILGPK(1)QNIQTISR	2	0.065921	4	3	1	160.65	4.05e-11	160.65	1	189.093	1.54e-14	189.09	1	159.217	4.61e-11	159.22
Peptidase M16 inactive domain	0.124563	A0A3F3R620	214	K	Inhibitor of Apoptosis domain family protein	ATCC64974_13590	DNLVDYIK(1)TNYTADR	2	-0.24229	4	3	1	138.049	5.4e-10	138.05	1	181.506	7.79e-18	181.51	1	162.789	1.18e-14	162.79
Peptidase M16 inactive domain	0.124563	A0A3F3R620	263	K	Inhibitor of Apoptosis domain family protein	ATCC64974_13590	LAEEHFGGLPSKPPTSAALALTAEQK(1)R	4	-0.030502	7	3	1	131.125	1.07e-12	145.61	1	113.249	1.38e-11	126.27	1	120.445	9.04e-12	133.47
Peptidase M16 inactive domain	0.124563	A0A3F3R620	78	K	Inhibitor of Apoptosis domain family protein	ATCC64974_13590	AETDK(1)TNGTAHFLEHLAFK	4	-0.23493	7	3	1	100.966	5.02e-10	129.11	1	103.881	2.51e-15	155.79	1	116.605	9.25e-07	116.6
Peptidase M16 inactive domain	0.124563	A0A3F3R620	438	K	Inhibitor of Apoptosis domain family protein	ATCC64974_13590	TIGQITEK(1)DVMDFASR	2	-0.36	22	3	1	246.377	8.26e-36	246.38	1	257.353	3.75e-36	257.35	1	233.142	2.92e-29	233.14
Peptidase M16 inactive domain	0.124563	A0A3F3R4N4	373	K	Uncharacterized protein	ATCC64974_7750	VAAGEIAGEEIK(1)K	2	0.22689	8	3	1	130.186	2.09e-08	130.19	1	138.02	1.14e-08	138.02	1	131.664	1.91e-08	131.66
Peptidase M16 inactive domain	0.124563	A0A3F3R4N4	67	K	Uncharacterized protein	ATCC64974_7750	EVAGPTSTLALVAK(1)AGPR	3	0.38249	5	3	1	142.54	1.4e-10	142.54	1	198.036	5.18e-28	198.04	1	125.672	4.57e-22	185.3
Peptidase M16 inactive domain	0.124563	A0A3F3R4N4	156	K	Uncharacterized protein	ATCC64974_7750	FAAHELSEVVLK(1)TLK	3	0.055295	6	3	1	121.449	1.42e-07	121.45	1	138.214	2.52e-10	138.21	1	118.507	3.56e-07	118.51
Peptidase M16 inactive domain	0.124563	A0A3F3R4N4	374	K	Uncharacterized protein	ATCC64974_7750	K(1)AVALAK	2	0.28082	6	3	1	91.6263	0.0200191	91.626	1	89.5498	0.022202	89.55	1	91.6263	0.0200191	91.626
Peptidase M16 inactive domain	0.124563	A0A3F3R4N4	361	K	Uncharacterized protein	ATCC64974_7750	K(1)VAAGEIAGEEIKK	3	0.20533	12	3	1	113.853	2.88e-08	123.68	1	104.13	2.77e-08	124.62	1	104.13	2.99e-06	104.95
Peptidase M16 inactive domain	0.124563	A0A3F3R4N4	430	K	Uncharacterized protein	ATCC64974_7750	DVAK(1)SFLSGK	2	-0.12755	12	3	1	118.905	0.000172928	119.53	1	115.287	0.000277702	115.29	1	90.0503	0.00200231	90.05
Peptidase M16 inactive domain	0.124563	A0A3F3R4N4	353	K	Uncharacterized protein	ATCC64974_7750	ADQITSAGK(1)NAVDLLK	3	-0.13993	6	3	1	158.976	1.14e-14	158.98	1	117.784	5.36e-08	123.14	1	86.7663	0.000219552	86.766
Peptidase M16 inactive domain	0.124563	A0A3F3R4N4	360	K	Uncharacterized protein	ATCC64974_7750	NAVDLLK(1)K	2	-0.63386	21	3	1	102.622	0.00177264	118.5	1	113.706	0.0019954	116.73	1	102.067	0.0019954	116.73
Peptidase M16 inactive domain	0.124563	A0A3F3R4N4	255	K	Uncharacterized protein	ATCC64974_7750	AVPSGAQLQSAASK(1)YYGGEQR	3	0.41731	8	3	1	125.044	5.17e-10	125.04	1	138.825	1.96e-10	138.82	1	103.253	1.81e-06	103.25
Peptidase M16 inactive domain	0.124563	A0A3F3R4N4	380	K	Uncharacterized protein	ATCC64974_7750	AVALAK(1)FR	2	0.35376	12	3	1	102.714	0.00275394	102.71	1	117.16	0.00142169	117.16	1	120.488	0.00111475	120.49
Peptidase M16 inactive domain	0.124563	A0A254TMX8	211	K	Uncharacterized protein	ATCC64974_103130	AVVDK(1)YR	2	-0.20188	4	3	1	107.317	0.00255535	107.32	1	81.7839	0.0222448	81.784	1	77.7407	0.0253584	77.741
tRNA synthetases class I (E and Q), catalytic domain	0.0131357	A0A254U246	84	K	PhoD-like phosphatase family protein	ATCC64974_8370	ASFPFLNGK(1)DEK	2	-1.7768	3	3	1	43.7611	0.0640548	43.761	1	66.7057	0.012724	66.706	1	59.2273	0.037589	59.227
tRNA synthetases class I (E and Q), catalytic domain	0.0131357	A0A254U246	238	K	PhoD-like phosphatase family protein	ATCC64974_8370	AALLNDYFAHEK(1)YNGTLLVR	3	0.53863	3	3	1	165.304	1.06e-15	165.3	1	92.9317	9.57e-05	92.932	1	88.176	0.000162639	88.176
tRNA synthetases class I (E and Q), catalytic domain	0.0131357	A0A254U246	542	K	PhoD-like phosphatase family protein	ATCC64974_8370	GAPAPYTEDK(1)PK	2	1.7778	3	3	1	53.4477	0.0290654	53.448	1	53.4477	0.0290654	53.448	1	53.4477	0.0290654	53.448
tRNA synthetases class I (E and Q), catalytic domain	0.0131357	A0A254U246	554	K	PhoD-like phosphatase family protein	ATCC64974_8370	NPEVGQK(1)K	2	0.19254	6	3	1	100.017	0.0040988	100.02	1	123.72	0.00114661	123.72	1	99.4417	0.00421003	99.442
tRNA synthetases class I (E and Q), catalytic domain	0.0131357	A0A254U246	488	K	PhoD-like phosphatase family protein	ATCC64974_8370	EFILK(1)QGPSK	2	0.45888	3	3	1	131.819	5.06e-05	131.82	1	131.819	5.06e-05	131.82	1	106.618	0.000491798	106.62
tRNA synthetases class I (E and Q), catalytic domain	0.0131357	A0A254U246	523	K	PhoD-like phosphatase family protein	ATCC64974_8370	HTALMK(1)K	2	-0.72797	4	3	1	71.3424	0.0469899	71.342	1	87.7543	0.0240895	87.754	1	60.7087	0.00796357	111.82
tRNA synthetases class I (E and Q), catalytic domain	0.0131357	A0A254U246	509	K	PhoD-like phosphatase family protein	ATCC64974_8370	K(1)YIDPVAPR	2	0.56098	5	3	1	96.3419	0.00312164	96.342	1	83.8618	0.00692098	83.862	1	101.381	0.00201286	101.38
tRNA synthetases class I (E and Q), catalytic domain	0.0131357	A0A254U246	5	K	PhoD-like phosphatase family protein	ATCC64974_8370	SQFK(1)LNLATK	2	0.13167	3	3	1	181.681	1.85e-08	181.68	1	139.307	1.76e-05	139.31	1	151.788	6.95e-07	151.79
tRNA synthetases class I (E and Q), catalytic domain	0.0131357	A0A3F3RQX8	488	K	Uncharacterized protein	ATCC64974_83370	ATTFSK(1)DAEGK	2	0.5511	3	3	1	102.4	8.15e-05	102.4	1	102.4	8.15e-05	102.4	1	97.4517	0.00028247	97.452
tRNA synthetases class I (E and Q), catalytic domain	0.0131357	A0A100I6J3	121	K	Glutaminyl-tRNA synthetase	ABL_01245	HHGGK(1)TILR	3	0.18516	6	3	1	56.2581	0.0154142	56.258	1	74.9199	0.00375663	74.92	1	74.9199	0.00375663	74.92
Flavodoxin	0.223475	A0A254TNP1	294	K	NADPH--cytochrome P450 reductase	cprA	ELFTVK(1)DR	2	0.74752	4	3	1	69.8117	0.0200194	69.812	1	68.8461	0.0213511	68.846	1	74.9199	0.0129735	74.92
Flavodoxin	0.223475	A0A254TNP1	341	K	NADPH--cytochrome P450 reductase	cprA	FLQVFGLEGK(1)R	2	-0.25157	3	3	1	71.0845	0.0115265	71.085	1	81.5247	0.00236905	81.525	1	83.0451	0.00217972	83.045
Flavodoxin	0.223475	A0A254U5E8	709	K	Bifunctional cytochrome P450/NADPH--P450 reductase	ATCC64974_70820	LLTAPDVSAK(1)R	2	-0.97643	3	3	1	69.8636	0.0137571	69.864	1	67.385	0.0182855	67.385	1	77.0624	0.00292476	77.062
Flavodoxin	0.223475	A0A254U5E8	830	K	Bifunctional cytochrome P450/NADPH--P450 reductase	ATCC64974_70820	FNEEVVTK(1)R	2	0.27268	7	3	1	117.022	0.000871255	117.02	1	121.502	0.000544287	121.5	1	139.433	0.000200415	139.43
Flavodoxin	0.223475	A0A254U5E8	307	K	Bifunctional cytochrome P450/NADPH--P450 reductase	ATCC64974_70820	K(1)ITVDDLSK	2	0.79414	3	3	1	72.2004	0.0156948	72.2	1	72.2004	0.0156948	72.2	1	71.2212	0.0174545	71.221
Flavodoxin	0.223475	A0A254U5E8	1093	K	Bifunctional cytochrome P450/NADPH--P450 reductase	ATCC64974_70820	FFDDLK(1)ASMR	2	-0.074217	6	3	1	120.062	0.000159761	120.06	1	108.697	0.000440463	108.7	1	120.63	0.000145709	120.63
Flavodoxin	0.223475	A0A254UDK2	1263	K	Fungal specific transcription factor domain family protein	ATCC64974_28350	EK(1)VEALLPEGLR	2	-2.3666	3	3	1	102.872	3.82e-05	102.87	1	90.4121	0.000643226	90.412	1	90.4121	0.000643226	90.412
Flavodoxin	0.223475	A0A254UDK2	1330	K	Fungal specific transcription factor domain family protein	ATCC64974_28350	LDK(1)GEFR	2	0.55634	3	3	1	74.3009	0.0293356	74.301	1	65.8797	0.0438162	65.88	1	55.37	0.0618882	55.37
Flavodoxin	0.223475	A0A254UDK2	569	K	Fungal specific transcription factor domain family protein	ATCC64974_28350	QLLQSK(1)K	2	0.12306	4	3	1	117.16	0.0063381	117.16	1	86.095	0.0258338	86.095	1	90.3084	0.0214045	90.308
Malic enzyme, N-terminal domain	0.07418	A0A100ISA0	854	K	Malic enzyme	ABL_09036	DLLSVVK(1)K	2	-0.084635	3	3	1	106.042	0.00334035	106.04	1	95.5305	0.006192	95.531	1	73.2075	0.020934	73.208
Malic enzyme, N-terminal domain	0.07418	A0A100ISA0	566	K	Malic enzyme	ABL_09036	AQNEVLYYK(1)LIDTHLK	3	0.78157	5	3	1	84.3752	0.000260193	84.375	1	92.4392	0.00012313	92.439	1	117.069	6.31e-07	117.07
Malic enzyme, N-terminal domain	0.07418	A0A505HYA4	57	K	Malic enzyme	CAN33_0019005	AESYETQK(1)TR	2	1.6034	4	3	1	191.4	7.64e-09	191.4	1	130.788	5.39e-05	130.79	1	187.155	1.66e-08	187.16
Malic enzyme, N-terminal domain	0.07418	A0A505HYA4	532	K	Malic enzyme	CAN33_0019005	AAQEAK(1)VDR	2	0.90036	6	3	1	88.0565	0.00413455	88.056	1	81.0165	0.00570455	81.017	1	91.5493	0.0033556	91.549
Malic enzyme, N-terminal domain	0.07418	A0A505HYA4	552	K	Malic enzyme	CAN33_0019005	TMSDENLDAWIK(1)AR	2	-0.80179	3	3	1	167.012	1.58e-11	167.01	1	143.562	1.68e-09	143.56	1	65.2186	0.0078285	65.219
Malic enzyme, N-terminal domain	0.07418	A0A505HYA4	351	K	Malic enzyme	CAN33_0019005	LADHK(1)VYFAR	3	-0.83202	6	3	1	89.1712	0.00100878	89.171	1	112.894	0.000159812	112.89	1	97.2838	0.000467139	97.284
Core histone H2A/H2B/H3/H4	0.0615719	A0A100IP51	22	K	Histone H2A	ABL_07466	SSK(1)AGLAFPVGR	2	1.1168	8	3	1	130.565	2.07e-06	130.56	1	138.236	1.13e-06	138.24	1	108.716	2.82e-05	108.72
Core histone H2A/H2B/H3/H4	0.0615719	A0A100IP51	38	K	Histone H2A	ABL_07466	K(1)GNYAQR	2	-0.035719	4	3	1	66.7992	9.69e-05	128.86	1	120.645	0.000155394	120.65	1	85.2649	0.0267065	85.265
Core histone H2A/H2B/H3/H4	0.0615719	A0A124BXB1	123	K	Histone H3	ABL_04544	VTIQSK(1)DIQLAR	2	0.12827	11	3	1	158.011	1.82e-08	158.01	1	160.379	1.49e-08	160.38	1	173.756	1.74e-11	173.76
Core histone H2A/H2B/H3/H4	0.0615719	A0A124BXB1	57	K	Histone H3	ABL_04544	YQK(1)STELLIR	2	-0.20847	9	3	1	146.106	4.89e-06	146.11	1	146.106	4.89e-06	146.11	1	171.853	4.87e-08	171.85
Core histone H2A/H2B/H3/H4	0.0615719	A0A124BXB1	24	K	Histone H3	ABL_04544	QLASK(1)AAR	2	-0.044043	6	3	1	69.8117	0.0200194	69.812	1	88.294	0.0072224	88.294	1	68.625	0.0216561	68.625
Core histone H2A/H2B/H3/H4	0.0615719	A0A124BXB1	43	K	Histone H3	ABL_04544	YK(1)PGTVALR	2	-0.69806	4	3	1	63.0755	0.0235104	63.076	1	48.7942	0.0484667	48.794	1	43.3077	0.0667172	43.308
Core histone H2A/H2B/H3/H4	0.0615719	A0A124BXB1	80	K	Histone H3	ABL_04544	EIAQDFK(1)SDLR	2	0.25382	16	3	1	187.309	1.54e-11	187.31	1	163.117	2.74e-08	163.12	1	164.902	2.12e-08	164.9
Core histone H2A/H2B/H3/H4	0.0615719	A0A100IP61	123	K	Histone H2B	ABL_07467	LILPGELAK(1)HAVSEGTK	2	-0.61618	12	3	1	44.0999	1.27e-05	99.044	1	101.055	2.79e-06	101.05	1	106.748	2.79e-06	106.75
Core histone H2A/H2B/H3/H4	0.0615719	A0A100IP61	131	K	Histone H2B	ABL_07467	HAVSEGTK(1)AVTK	2	-0.16818	19	3	1	180.613	2.29e-18	222.79	1	93.8391	1.16e-18	232.6	1	143.249	1.17e-18	232.5
Core histone H2A/H2B/H3/H4	0.0615719	A0A100IP61	21	K	Histone H2B	ABL_07467	APAGGK(1)APAEK	2	0.28637	10	3	1	147.259	8.18e-08	147.26	1	161.989	3.12e-08	161.99	1	158.3	4.39e-08	158.3
Core histone H2A/H2B/H3/H4	0.0615719	A0A100IP61	94	K	Histone H2B	ABL_07467	VATEASK(1)LAAYNK	2	0.6023	8	3	1	47.7121	1.36e-08	132.14	1	133.148	1.27e-08	133.15	1	145.601	1.65e-09	145.6
Core histone H2A/H2B/H3/H4	0.0615719	A0A100IP61	61	K	Histone H2B	ABL_07467	VLK(1)QVHPDTGISTR	3	0.99321	10	3	1	50.305	1.5e-09	143.97	1	46.6804	2.94e-06	101.53	1	50.1084	2.87e-06	101.75
Core histone H2A/H2B/H3/H4	0.0615719	A0A100IP61	58	K	Histone H2B	ABL_07467	KETYSSYIYK(1)VLK	3	2.6684	5	3	1	77.7475	0.000310395	88.101	1	98.1563	0.000135	98.156	1	84.8205	0.00101018	84.821
Core histone H2A/H2B/H3/H4	0.0615719	A0A100IP61	135	K	Histone H2B	ABL_07467	AVTK(1)YSSSAK	2	0.36385	8	3	1	94.6921	0.00134917	94.692	1	94.6921	0.00134917	94.692	1	94.6921	0.00134917	94.692
Core histone H2A/H2B/H3/H4	0.0615719	A0A100IP61	49	K	Histone H2B	ABL_07467	K(1)ETYSSYIYK	2	0.38778	14	3	1	133.893	6e-05	133.89	1	128.015	8.57e-05	128.01	1	131.819	6.91e-05	131.82
Cobalamin-independent synthase, Catalytic domain	0.152532	A0A254TYG3	112	K	Major Facilitator Superfamily protein	ATCC64974_17920	LYHPDVVSLIEK(1)DR	3	-0.039031	3	3	1	83.087	0.000291606	83.087	1	84.2973	0.000270393	84.297	1	86.756	0.000227296	86.756
Cobalamin-independent synthase, Catalytic domain	0.152532	A0A254TYG3	348	K	Major Facilitator Superfamily protein	ATCC64974_17920	IYK(1)AADFVSAGSGETR	2	0.51118	4	3	1	107.51	3.34e-06	107.51	1	106.311	3.59e-06	106.31	1	124.286	1.4e-09	124.29
Cobalamin-independent synthase, Catalytic domain	0.152532	A0A254TYG3	289	K	Major Facilitator Superfamily protein	ATCC64974_17920	HFAEGSYDIIAK(1)K	3	0.11402	4	3	1	58.7812	0.0104397	58.781	1	52.1318	0.0180691	52.132	1	60.1615	2.98e-09	145
Cobalamin-independent synthase, Catalytic domain	0.152532	A0A254TYG3	57	K	Major Facilitator Superfamily protein	ATCC64974_17920	DVVK(1)LQR	2	0.011816	5	3	1	77.7407	0.00681108	107.43	1	104.209	0.00752865	104.21	1	89.3692	0.0164033	89.369
Cobalamin-independent synthase, Catalytic domain	0.152532	A0A254U220	237	K	Ubiquitin carboxyl-terminal hydrolase family protein	ATCC64974_77790	PAYEK(1)LGALGAQAPR	3	0.17629	15	3	1	134.14	4.77e-11	145.52	1	120.368	3.04e-10	136.33	1	134.043	3.68e-10	134.04
Cobalamin-independent synthase, Catalytic domain	0.152532	A0A254U220	131	K	Ubiquitin carboxyl-terminal hydrolase family protein	ATCC64974_77790	WFDSNYHYVK(1)PTLQDNQTFK	3	0.027723	14	3	1	168.995	3.81e-16	168.99	1	106.863	5.33e-22	175.01	1	99.4067	5.38e-22	174.82
Cobalamin-independent synthase, Catalytic domain	0.152532	A0A254U220	309	K	Ubiquitin carboxyl-terminal hydrolase family protein	ATCC64974_77790	NIWK(1)TNLK	2	0.18377	7	3	1	69.5982	0.0023456	94.85	1	71.692	0.00214599	96.948	1	124.08	0.000831901	124.08
Cobalamin-independent synthase, Catalytic domain	0.152532	A0A254U220	552	K	Ubiquitin carboxyl-terminal hydrolase family protein	ATCC64974_77790	PAPMTVK(1)ESK	2	-0.30405	13	3	1	79.2014	0.00352883	79.201	1	58.5114	0.0212195	59.265	1	86.3444	0.00252376	86.344
Cobalamin-independent synthase, Catalytic domain	0.152532	A0A254U220	480	K	Ubiquitin carboxyl-terminal hydrolase family protein	ATCC64974_77790	FIEK(1)EIEEVVK	2	0.014081	8	3	1	152.672	6.32e-08	152.67	1	164.038	2.42e-08	164.04	1	167.199	1.33e-08	167.2
Cobalamin-independent synthase, Catalytic domain	0.152532	A0A254U220	48	K	Ubiquitin carboxyl-terminal hydrolase family protein	ATCC64974_77790	LEHWK(1)LQK	3	0.030734	9	3	1	109.714	0.0010004	109.71	1	110.408	0.000970045	110.41	1	111.947	0.000902689	111.95
Cobalamin-independent synthase, Catalytic domain	0.152532	A0A254U220	723	K	Ubiquitin carboxyl-terminal hydrolase family protein	ATCC64974_77790	VPSEQEIK(1)DR	2	0.17551	5	3	1	145.226	7.71e-06	145.23	1	156.013	8.34e-07	156.01	1	144.103	1.13e-05	144.1
Cobalamin-independent synthase, Catalytic domain	0.152532	A0A254U220	106	K	Ubiquitin carboxyl-terminal hydrolase family protein	ATCC64974_77790	GLQK(0.007)PAK(0.993)DGQAAIDVPSLEMVK	3	-0.47643	6	3	0.99292	21.4685	3.86e-10	126.97	0.934013	11.5089	1.27e-06	106.63	0.953162	13.0857	5.94e-07	115.54
Cobalamin-independent synthase, Catalytic domain	0.152532	A0A254U220	318	K	Ubiquitin carboxyl-terminal hydrolase family protein	ATCC64974_77790	AAIEK(1)VELAIQK	2	-1.2678	9	3	1	152.467	2.59e-08	152.47	1	141.128	7.79e-07	141.13	1	130.099	2.13e-06	130.1
Cobalamin-independent synthase, Catalytic domain	0.152532	A0A254U220	637	K	Ubiquitin carboxyl-terminal hydrolase family protein	ATCC64974_77790	EREEYLK(1)WAVR	3	-0.093192	10	3	1	76.3317	0.000708173	115.71	1	72.8166	0.0012532	105.52	1	90.3062	0.000542903	117.89
Cobalamin-independent synthase, Catalytic domain	0.152532	A0A254U220	325	K	Ubiquitin carboxyl-terminal hydrolase family protein	ATCC64974_77790	VELAIQK(1)LGK	2	0.46297	9	3	1	119.68	0.000169176	119.68	1	115.781	0.000265481	115.78	1	152.973	9.92e-07	152.97
Cobalamin-independent synthase, Catalytic domain	0.152532	A0A254U220	29	K	Ubiquitin carboxyl-terminal hydrolase family protein	ATCC64974_77790	ATEAYWGDK(1)ISR	2	0.0085766	9	3	1	166.04	7.03e-09	166.04	1	142.83	5.71e-07	142.83	1	184.343	8.71e-12	184.34
Cobalamin-independent synthase, Catalytic domain	0.152532	A0A254U220	350	K	Ubiquitin carboxyl-terminal hydrolase family protein	ATCC64974_77790	VVVATSSSLLHVPHTLESEK(1)TLDPEVR	4	-0.51418	9	3	1	174.282	8.04e-24	174.28	1	182.035	5.02e-24	182.03	1	134.685	7.16e-12	134.68
Cobalamin-independent synthase, Catalytic domain	0.152532	A0A254U220	147	K	Ubiquitin carboxyl-terminal hydrolase family protein	ATCC64974_77790	LAEQPK(1)PVVQFLEAK	2	0.64425	4	3	1	90.5608	0.000276745	90.561	1	96.0959	0.000108471	96.096	1	45.8732	0.0560528	45.873
Cobalamin-independent synthase, Catalytic domain	0.152532	A0A254U220	562	K	Ubiquitin carboxyl-terminal hydrolase family protein	ATCC64974_77790	YAVSISK(1)K	2	0.55108	7	3	1	102.514	0.00378451	102.51	1	91.8534	0.00805542	91.853	1	101.431	0.00392086	101.43
Cobalamin-independent synthase, Catalytic domain	0.152532	A0A254U220	466	K	Ubiquitin carboxyl-terminal hydrolase family protein	ATCC64974_77790	FTK(1)GEITAQEYEK	2	-0.012248	6	3	1	174.948	1.17e-13	174.95	1	185.947	5.26e-14	185.95	1	180.948	8.19e-14	180.95
Cobalamin-independent synthase, Catalytic domain	0.152532	A0A254U220	85	K	Ubiquitin carboxyl-terminal hydrolase family protein	ATCC64974_77790	YSK(1)YNLHPLDEYFAMGR	3	-1.2243	17	3	1	165.454	1.34e-15	165.45	1	139.884	2.2e-10	139.88	1	104.881	6.74e-07	118.72
Cobalamin-independent synthase, Catalytic domain	0.152532	A0A254U220	476	K	Ubiquitin carboxyl-terminal hydrolase family protein	ATCC64974_77790	GEITAQEYEK(1)FIEK	2	1.1413	9	3	1	213.992	2.3e-19	213.99	1	207.524	5.42e-19	207.52	1	178.666	4.29e-14	178.67
Cobalamin-independent synthase, Catalytic domain	0.152532	A0A254U220	228	K	Ubiquitin carboxyl-terminal hydrolase family protein	ATCC64974_77790	SK(1)AAFKPAYEK	2	0.60273	5	3	1	81.4301	0.000595568	118.76	1	63.3221	0.00173722	105.95	1	114.881	7.97e-07	161.87
Cobalamin-independent synthase, Catalytic domain	0.152532	A0A254U220	690	K	Ubiquitin carboxyl-terminal hydrolase family protein	ATCC64974_77790	SDAK(1)LLK	2	0.16929	6	3	1	89.1423	0.0165781	89.142	1	96.1904	0.0111503	96.19	1	89.2957	0.01646	89.296
Cobalamin-independent synthase, Catalytic domain	0.152532	A0A254U220	40	K	Ubiquitin carboxyl-terminal hydrolase family protein	ATCC64974_77790	ISRDELLAEGK(1)R	3	0.12373	22	3	1	65.0429	0.00143559	109.29	1	63.1805	0.000672413	119.75	1	55.196	0.000145516	143.7
Cobalamin-independent synthase, Catalytic domain	0.152532	A0A254U220	156	K	Ubiquitin carboxyl-terminal hydrolase family protein	ATCC64974_77790	PVVQFLEAK(1)EAGVVTR	3	1.8991	5	3	1	90.7058	0.000143306	90.706	1	80.0486	1.31e-06	106.02	1	65.1694	9.48e-05	89.721
Cobalamin-independent synthase, Catalytic domain	0.152532	A0A254U220	313	K	Ubiquitin carboxyl-terminal hydrolase family protein	ATCC64974_77790	TNLK(1)AAIEK	2	-0.61141	5	3	1	125.656	0.000276571	125.66	1	84.687	0.00488598	84.687	1	112.041	0.000904565	112.04
Cobalamin-independent synthase, Catalytic domain	0.152532	A0A254U220	20	K	Ubiquitin carboxyl-terminal hydrolase family protein	ATCC64974_77790	K(1)ATEAYWGDK	2	-0.09999	6	3	1	115.574	0.000369399	115.57	1	135.987	5.09e-05	135.99	1	121.287	0.00017676	121.29
Cobalamin-independent synthase, Catalytic domain	0.152532	A0A254U220	408	K	Ubiquitin carboxyl-terminal hydrolase family protein	ATCC64974_77790	TNDPK(1)VK	2	0.89993	9	3	1	125.584	0.00313899	125.58	1	113.504	0.00545763	113.5	1	82.2405	0.0218931	82.241
Cobalamin-independent synthase, Catalytic domain	0.152532	A0A254U220	103	K	Ubiquitin carboxyl-terminal hydrolase family protein	ATCC64974_77790	GLQK(1)PAK	2	0.59392	8	3	1	60.7988	0.052553	60.799	1	70.9125	0.00013613	85.062	1	60.7879	0.0525719	60.788
Cobalamin-independent synthase, Catalytic domain	0.152532	A0A254U220	232	K	Ubiquitin carboxyl-terminal hydrolase family protein	ATCC64974_77790	AAFK(1)PAYEK	2	0.25712	5	3	1	61.5934	0.0254616	61.593	1	61.7646	0.0252363	61.765	1	67.704	0.0174169	67.704
AIR synthase related protein, C-terminal domain	0.0329566	A0A254TZE0	177	K	Macro domain family protein	ATCC64974_54650	SPK(1)EVLQEANK	2	-1.3433	3	3	1	169.983	3.79e-09	169.98	1	139.476	2.42e-06	139.48	1	168.822	7.78e-09	168.82
AIR synthase related protein, C-terminal domain	0.0329566	A0A254TZE0	980	K	Macro domain family protein	ATCC64974_54650	K(1)EHEIQFR	3	-0.25024	5	3	1	105.521	0.0012446	105.52	1	105.521	0.0012446	105.52	1	109.714	0.00105168	109.71
AIR synthase related protein, C-terminal domain	0.0329566	A0A254TZE0	822	K	Macro domain family protein	ATCC64974_54650	WK(1)DEASQEAK	2	-0.041058	3	3	1	54.2593	0.032355	54.259	1	121.36	0.000127679	121.36	1	109.156	0.000429114	109.16
AIR synthase related protein, C-terminal domain	0.0329566	A0A3F3RBN0	223	K	"Actin, gamma domain protein"	ATCC64974_32280	SLPAAQDHK(1)R	2	0.17488	4	3	1	64.906	3.82e-07	166.66	1	126.387	9.28e-05	126.39	1	92.8661	0.00219246	92.866
Triosephosphate isomerase	0.0329566	A0A254TSV5	39	K	Triosephosphate isomerase	ATCC64974_61280	ALLDPK(1)NDIVRPENR	3	-0.048038	3	3	1	58.8852	0.0120476	58.885	1	71.2794	0.00347929	71.279	1	60.6574	0.0108224	60.657
Triosephosphate isomerase	0.0329566	A0A254U7X1	137	K	Triosephosphate isomerase	ATCC64974_4080	EANK(1)TIDVVTK	2	0.77562	7	3	1	117.792	2.71e-05	117.79	1	107.117	6.48e-05	107.12	1	124.207	7.01e-06	124.21
Triosephosphate isomerase	0.0329566	A0A254U7X1	191	K	Triosephosphate isomerase	ATCC64974_4080	K(1)WLVDAISAEAADNTR	2	1.7218	8	3	1	146.102	3.44e-11	146.1	1	151.043	2.58e-14	151.04	1	82.4494	3.14e-11	146.2
Triosephosphate isomerase	0.0329566	A0A254U7X1	155	K	Triosephosphate isomerase	ATCC64974_4080	ELTK(1)EQWAK	2	0.86513	8	3	1	115.714	0.000708173	115.71	1	113.706	0.000815528	113.71	1	98.582	0.0017872	98.582
Triosephosphate isomerase	0.0329566	A0A254U7X1	102	K	Triosephosphate isomerase	ATCC64974_4080	VILK(1)ESDEFIAR	2	-0.64122	14	3	1	122.326	4.77e-06	122.33	1	110.801	2.22e-06	129.34	1	133.05	1.77e-06	133.05
Triosephosphate isomerase	0.0329566	A0A254U7X1	151	K	Triosephosphate isomerase	ATCC64974_4080	QLNAVAK(1)ELTK	2	0.52912	9	3	1	113.609	4.19e-05	113.61	1	107.092	6.49e-05	107.09	1	126.709	6.26e-06	126.71
Triosephosphate isomerase	0.0329566	A0A254U7X1	144	K	Triosephosphate isomerase	ATCC64974_4080	TIDVVTK(1)QLNAVAK	2	-0.33761	5	3	1	181.898	8.3e-11	181.9	1	40.0082	0.0506065	40.008	1	115.691	2.47e-09	141.73
Glutathione S-transferase, C-terminal domain	0.00345653	A0A254UAI7	80	K	Putative integral membrane protein	ATCC64974_43430	AIAQYIATK(1)YR	2	0.97664	4	3	1	127.831	5.92e-06	127.83	1	157.971	4.5e-08	157.97	1	111.334	4.99e-05	111.33
Glutathione S-transferase, C-terminal domain	0.00345653	A0A100I418	130	K	Translation elongation factor eEF-1B gamma subunit	ABL_00635	AYDEATEK(1)SGLEK	2	0.47241	6	3	1	166.62	3.85e-11	166.62	1	182.097	7.52e-14	182.1	1	191.48	2.02e-14	191.48
Glutathione S-transferase, C-terminal domain	0.00345653	A0A100I418	122	K	Translation elongation factor eEF-1B gamma subunit	ABL_00635	LGYK(1)AYDEATEK	2	0.61187	3	3	1	97.4631	0.000180495	97.463	1	84.8919	0.00100549	84.892	1	103.975	3.63e-05	103.97
Glutathione S-transferase, C-terminal domain	0.00345653	A0A100I418	208	K	Translation elongation factor eEF-1B gamma subunit	ABL_00635	EAFGPK(1)VFVEK	2	1.4772	5	3	1	74.6109	0.00372437	74.611	1	72.34	0.00676361	72.34	1	77.5969	0.00209379	77.597
Glutathione S-transferase, C-terminal domain	0.00345653	A0A100I418	135	K	Translation elongation factor eEF-1B gamma subunit	ABL_00635	SGLEK(1)LTR	2	-0.71582	6	3	1	108.57	0.00221388	108.57	1	100.569	0.00295174	100.57	1	89.0288	0.0069496	89.029
Glutathione S-transferase, C-terminal domain	0.00345653	A0A505IAE2	34	K	Uncharacterized protein	CAN33_007310	VEK(1)IDISK	2	0.23336	6	3	1	103.546	0.00267714	103.55	1	98.044	0.00360296	98.044	1	111.607	0.0019338	111.61
Glutathione S-transferase, C-terminal domain	0.00345653	A0A505IAE2	90	K	Uncharacterized protein	CAN33_007310	DHK(1)ISYPQGTR	3	0.69324	7	3	1	71.0845	0.00400657	71.085	1	73.4351	0.00251388	73.435	1	70.195	0.00457146	70.195
Glutathione S-transferase, C-terminal domain	0.00345653	A0A505IAE2	156	K	Uncharacterized protein	CAN33_007310	LYSVLDAHLAK(1)SK	3	-0.15228	8	3	1	116.511	1.45e-06	116.51	1	116.511	1.45e-06	116.51	1	127.018	8.61e-09	127.02
Glutathione S-transferase, C-terminal domain	0.00345653	A0A505IAE2	68	K	Uncharacterized protein	CAN33_007310	IPALTDTFTDGSK(1)IR	2	0.33821	13	3	1	176.397	6.67e-23	213.67	1	202.246	2.16e-22	202.25	1	200.185	1.07e-28	223.06
Glutathione S-transferase, C-terminal domain	0.00345653	A0A254U293	130	K	Isocitrate lyase	ATCC64974_15620	AYDEATEK(1)SGLEK	2	0.47241	6	3	1	166.62	3.85e-11	166.62	1	182.097	7.52e-14	182.1	1	191.48	2.02e-14	191.48
Glutathione S-transferase, C-terminal domain	0.00345653	A0A254U293	208	K	Isocitrate lyase	ATCC64974_15620	EAFGPK(1)VFVEK	2	1.4772	5	3	1	74.6109	0.00372437	74.611	1	72.34	0.00676361	72.34	1	77.5969	0.00209379	77.597
Glutathione S-transferase, C-terminal domain	0.00345653	A0A254UCH7	128	K	NLI interacting factor-like phosphatase family protein	ATCC64974_32100	PLLGLDGYNK(1)K	2	0.12795	13	3	1	96.7555	6.18e-11	172.56	1	150.043	9.86e-08	150.04	1	157.378	6.42e-08	157.38
Glutathione S-transferase, C-terminal domain	0.00345653	A0A254UCH7	373	K	NLI interacting factor-like phosphatase family protein	ATCC64974_32100	K(1)LDHTNPEDR	3	0.31819	8	3	1	83.1822	0.000971875	90.434	1	75.8194	0.00199763	75.819	1	80.6901	0.00165577	80.69
Glutathione S-transferase, C-terminal domain	0.00345653	A0A254UCH7	50	K	NLI interacting factor-like phosphatase family protein	ATCC64974_32100	TEPNSGASFNQSAEYTK(1)ISPLGK	3	-0.40092	6	3	1	140.483	5.49e-11	140.48	1	191.403	2.54e-23	191.4	1	150.947	1.01e-15	150.95
Glutathione S-transferase, C-terminal domain	0.00345653	A0A254UCH7	90	K	NLI interacting factor-like phosphatase family protein	ATCC64974_32100	TTLLGK(1)TK	2	0.02144	9	3	1	130.748	0.000682612	130.75	1	131.223	0.000671979	131.22	1	131.062	0.000675583	131.06
Glutathione S-transferase, C-terminal domain	0.00345653	A0A254UCH7	182	K	NLI interacting factor-like phosphatase family protein	ATCC64974_32100	K(1)FRDENVAITR	3	0.02302	9	3	1	137.396	1.77e-06	137.4	1	114.764	2.19e-05	114.76	1	124.207	4.07e-06	124.21
Glutathione S-transferase, C-terminal domain	0.00345653	A0A254UCH7	181	K	NLI interacting factor-like phosphatase family protein	ATCC64974_32100	AFATVLDK(1)K	2	0.3839	10	3	1	138.975	0.000206301	138.98	1	123.355	0.000409066	123.35	1	113.622	0.00111943	113.62
Glutathione S-transferase, C-terminal domain	0.00345653	A0A254UCH7	230	K	NLI interacting factor-like phosphatase family protein	ATCC64974_32100	K(1)EAAPAAAAPAEPK	2	-0.59543	5	3	1	100.227	8.84e-06	100.23	1	71.545	0.00796967	71.545	1	89.3114	0.000525055	89.311
Glutathione S-transferase, C-terminal domain	0.00345653	A0A254UCH7	268	K	NLI interacting factor-like phosphatase family protein	ATCC64974_32100	SEFVLDEWK(1)R	2	-0.8454	25	3	1	108.431	3.6e-08	182.46	1	71.0303	1.11e-07	170.47	1	100.878	8.18e-07	160.53
Glutathione S-transferase, C-terminal domain	0.00345653	A0A254UCH7	92	K	NLI interacting factor-like phosphatase family protein	ATCC64974_32100	TK(1)QDYASILR	2	0.707	5	3	1	91.9612	0.00173343	91.961	1	139.858	2.49e-05	139.86	1	113.224	0.000328637	113.22
Glutathione S-transferase, C-terminal domain	0.00345653	A0A254UCH7	136	K	NLI interacting factor-like phosphatase family protein	ATCC64974_32100	NVEDASK(1)AALK	2	0.5386	16	3	1	74.6109	0.00146593	84.479	1	74.6109	0.000783361	91.961	1	58.1721	0.001021	89.356
Glutathione S-transferase, C-terminal domain	0.00345653	A0A254UCH7	195	K	NLI interacting factor-like phosphatase family protein	ATCC64974_32100	WYK(1)TIVNQPAFK	2	0.20882	8	3	1	157.678	1.87e-08	157.68	1	170.404	9.53e-10	170.4	1	186.812	6.68e-12	186.81
Glutathione S-transferase, C-terminal domain	0.00345653	A0A254UCH7	5	K	NLI interacting factor-like phosphatase family protein	ATCC64974_32100	AFGK(1)LYGLPENGR	2	0.12348	6	3	1	66.7839	0.00144089	88.075	1	74.4752	0.00682777	74.475	1	80.7463	0.000870758	88.075
Glutathione S-transferase, C-terminal domain	0.00345653	A0A254TL07	155	K	Uncharacterized protein	ATCC64974_109680	VAGVLDSVLK(1)ER	2	-1.0704	5	3	1	70.4379	0.00811169	70.438	1	84.3649	0.000324198	95.273	1	81.5653	8.61e-05	98.902
Glutathione S-transferase, C-terminal domain	0.00345653	A0A254TL07	136	K	Uncharacterized protein	ATCC64974_109680	VYGESPESAK(1)VR	2	0.37024	3	3	1	132.565	1.83e-06	132.56	1	161.989	1.27e-08	161.99	1	126.118	2.61e-06	126.12
Glutathione S-transferase, C-terminal domain	0.00345653	A0A254TL07	144	K	Uncharacterized protein	ATCC64974_109680	YGAEVK(1)R	2	-0.41432	5	3	1	131.037	0.00389003	131.04	1	114.783	0.00706106	114.78	1	116.542	0.00652597	116.54
Glutathione S-transferase, C-terminal domain	0.00345653	A0A254U716	281	K	Serine hydrolase (FSH1) family protein	ATCC64974_75180	HIK(1)ENYTK	2	0.37	6	3	1	128.269	0.000738102	128.27	1	114.968	0.00162381	114.97	1	144.77	0.000368638	144.77
Glutathione S-transferase, C-terminal domain	0.00345653	A0A254U716	49	K	Serine hydrolase (FSH1) family protein	ATCC64974_75180	HLK(1)GLTDLIK	2	0.46429	3	3	1	77.3868	0.00378416	77.387	1	87.7134	0.00233114	87.713	1	92.9432	0.00159526	92.943
Glutathione S-transferase, C-terminal domain	0.00345653	A0A254U716	278	K	Serine hydrolase (FSH1) family protein	ATCC64974_75180	DTTDFK(1)HIK	2	-1.6762	4	3	1	122.939	0.000321896	122.94	1	90.1488	0.00366792	90.149	1	91.6364	0.00333617	91.636
Glutathione S-transferase, C-terminal domain	0.00345653	A0A505IEI3	178	K	Fungal specific transcription factor domain family protein	CAN33_0055430	YYEALK(1)ER	2	0.64462	3	3	1	72.9281	0.0157208	72.928	1	72.9281	0.0157208	72.928	1	73.2332	0.0153	73.233
Glutathione S-transferase, C-terminal domain	0.00345653	A0A100IGI7	569	K	Ubiquitin-activating enzyme E1 1	ABL_03599	IIVTDMDQIEK(1)SNLNR	2	2.2529	3	3	1	202.929	1.17e-22	202.93	1	124.458	1.39e-09	124.46	1	170.349	6.93e-16	170.35
Glutathione S-transferase, C-terminal domain	0.00345653	A0A3F3RSF5	156	K	Spinocerebellar ataxia type 10 protein domain family protein	ATCC64974_88650	AYEAIAEK(1)TAGK	2	0.012149	6	3	1	131.172	2e-06	131.17	1	103.204	3.77e-05	103.2	1	103.462	3.72e-05	103.46
Ribosomal protein L1p/L10e family	0.0985977	A0A100II52	99	K	Flavin-binding monooxygenase	ABL_04330	LQHEGK(1)FQPR	3	1.3814	3	3	1	76.6816	0.00184265	76.682	1	77.0624	0.00181722	77.062	1	77.0624	0.00181722	77.062
Ribosomal protein L1p/L10e family	0.0985977	A0A3F3RYJ7	152	K	Ribosomal protein	ATCC64974_103280	VNEVK(1)STIK	2	1.4171	7	3	1	101.974	0.000673035	101.97	1	107.788	0.000765692	107.79	1	96.1429	0.00204399	96.143
Ribosomal protein L1p/L10e family	0.0985977	A0A3F3RYJ7	147	K	Ribosomal protein	ATCC64974_103280	FPTPVSHAEDMANK(1)VNEVK	3	-0.19027	6	3	1	172.496	3.67e-22	180.08	1	102.978	2.89e-15	154.56	1	125.032	5.42e-16	167.97
Ribosomal protein L1p/L10e family	0.0985977	A0A3F3RYJ7	130	K	Ribosomal protein	ATCC64974_103280	LLGPGLSK(1)AGK	2	0.010222	6	3	1	67.385	0.0133952	67.385	1	102.531	8.11e-05	102.53	1	97.7338	0.000256739	97.734
Ribosomal protein L1p/L10e family	0.0985977	A0A3F3RYJ7	3	K	Ribosomal protein	ATCC64974_103280	SK(1)ITVAGVR	2	0.0037114	7	3	1	96.3419	0.00150716	96.342	1	77.6625	0.00425272	77.662	1	79.1482	0.00403435	79.148
Ribosomal protein L1p/L10e family	0.0985977	A0A3F3RYJ7	156	K	Ribosomal protein	ATCC64974_103280	STIK(1)FQLK	2	-0.34905	3	3	1	54.1572	0.0416118	54.157	1	77.9225	0.0110725	77.923	1	65.2521	0.0263084	65.252
Ribosomal protein L1p/L10e family	0.0985977	A0A3F3RYJ7	118	K	Ribosomal protein	ATCC64974_103280	KYDAFLASDTLIK(1)QIPR	3	-1.1456	12	3	1	152.592	1.12e-18	173.03	1	161.38	4.2e-19	186.75	1	138.065	7.11e-16	168.64
Ribosomal protein L1p/L10e family	0.0985977	A0A3F3RYJ7	91	K	Ribosomal protein	ATCC64974_103280	HHGIDAMSADDLK(1)K	3	0.28142	9	3	1	79.8861	0.000365536	79.886	1	47.6215	0.000171582	90.412	1	64.313	0.000294961	83.204
Ribosomal protein L1p/L10e family	0.0985977	A0A3F3RYJ7	78	K	Ribosomal protein	ATCC64974_103280	AK(1)HHGIDAMSADDLKK	4	0.045351	21	3	1	80.8887	4.63e-10	132.84	1	110.396	2.32e-10	138.91	1	107.103	2.53e-07	119.92
Ribosomal protein L1p/L10e family	0.0985977	A0A3F3RYJ7	214	K	Ribosomal protein	ATCC64974_103280	ATMSPPK(1)R	2	0.049836	14	3	1	69.6276	0.000740823	119.29	1	73.6646	0.00137626	107.9	1	62.5462	0.00107735	113.26
Ribosomal protein L1p/L10e family	0.0985977	A0A3F3RYJ7	24	K	Ribosomal protein	ATCC64974_103280	QNIEQLLNYSQNEK(1)K	3	1.5456	11	3	1	300.514	1.68e-51	300.51	1	96.4892	7.31e-52	308.2	1	120.746	2.28e-62	326.19
Ribosomal protein L1p/L10e family	0.0985977	A0A3F3RYJ7	54	K	Ribosomal protein	ATCC64974_103280	FSGTIK(1)LPTVPR	2	0.63922	3	3	1	120.589	7.76e-06	120.59	1	112.437	2.18e-05	112.44	1	129.368	2.22e-06	129.37
Serine carboxypeptidase	0.0903599	A0A3F3RIS1	277	K	Carboxypeptidase	ATCC64974_58680	ADK(1)CGYNAFLDK	2	0.077745	7	3	1	119.253	1.01e-05	119.25	1	122.966	3.67e-06	122.97	1	124.068	2.86e-06	124.07
Serine carboxypeptidase	0.0903599	A0A505IKX4	40	K	Carboxypeptidase	CAN33_0052290	ASTGVK(1)SIK	2	0.7544	3	3	1	49.3004	0.0467826	49.3	1	45.3069	0.060067	45.307	1	50.4517	0.0429529	50.452
Serine carboxypeptidase	0.0903599	A0A505IKX4	377	K	Carboxypeptidase	CAN33_0052290	HPYNDPTPPSYFVDYLK(1)K	3	-0.19208	10	3	1	75.5482	3.25e-05	98.062	1	88.3849	0.000104954	94.387	1	89.3436	0.000204439	89.344
Serine carboxypeptidase	0.0903599	A0A100INL4	370	K	Serine carboxypeptidase	ABL_06862	LMNTIQDVGK(1)LLK	2	-0.74599	8	3	1	152.546	1.2e-08	152.55	1	171.955	1.35e-13	171.95	1	143.976	2.55e-09	143.98
Serine carboxypeptidase	0.0903599	A0A100INL4	210	K	Serine carboxypeptidase	ABL_06862	ETFHFTTESYGGHYGPVFNEYIEEQNAHLQPGAK(1)K	5	0.3406	10	3	1	149.979	1.73e-17	149.98	1	204.476	3.18e-33	204.48	1	173.952	2.4e-24	173.95
Serine carboxypeptidase	0.0903599	A0A100INL4	462	K	Serine carboxypeptidase	ABL_06862	VIGGK(1)DVATGK	2	0.1557	10	3	1	81.6249	0.00172633	81.625	1	84.4793	0.00146593	84.479	1	91.9612	0.000783361	91.961
Serine carboxypeptidase	0.0903599	A0A100INL4	41	K	Serine carboxypeptidase	ABL_06862	YK(1)QVPTGICETDPSVK	2	-0.69902	7	3	1	122.463	1.96e-07	122.46	1	143.672	2.17e-10	143.67	1	146.296	5.7e-11	146.3
Serine carboxypeptidase	0.0903599	A0A254U320	292	K	Short chain dehydrogenase family protein	ATCC64974_64770	IESGEVSTGK(1)K	2	0.88327	3	3	1	64.1212	0.0242484	64.121	1	55.2612	0.0404353	55.261	1	61.235	0.0295212	61.235
Serine carboxypeptidase	0.0903599	A0A254TUI7	152	K	Carboxypeptidase	ATCC64974_99660	KTDPGSLGIDPGVK(1)QYTGYLDDNENDK	3	-0.36644	3	3	1	96.6955	2.56e-24	189.86	1	94.8129	5.21e-17	158.1	1	93.4137	1.66e-33	217.93
Chitin recognition protein	0.07418	A0A100IRK5	299	K	"Glycosyl hydrolase, family 18"	ABL_08724	LLSIAVPGK(1)K	2	0.20274	17	3	1	83.8686	0.00392068	83.869	1	92.5385	0.00225539	92.538	1	86.8981	0.00333878	86.898
Chitin recognition protein	0.07418	A0A100IRK5	290	K	"Glycosyl hydrolase, family 18"	ABL_08724	K(1)LLSIAVPGK	2	-0.57329	6	3	1	115.574	0.000369399	115.57	1	126.707	9.15e-05	126.71	1	111.855	0.000494774	111.86
Chitin recognition protein	0.07418	A0A3F3RIX8	281	K	Chitin-binding type-1 domain-containing protein	ATCC64974_51900	SGSLTFEK(1)SVMSAPPANLK	2	0.082919	26	3	1	54.3549	1.41e-42	248.13	1	70.9438	2.82e-35	239.18	1	185.549	1.1e-28	209.23
Chitin recognition protein	0.07418	A0A3F3RIX8	384	K	Chitin-binding type-1 domain-containing protein	ATCC64974_51900	K(1)FTDIVDK	2	0.61105	19	3	1	128.857	0.000989592	128.86	1	117.312	0.00192164	117.31	1	123.355	0.00116085	123.35
Chitin recognition protein	0.07418	A0A3F3RIX8	303	K	Chitin-binding type-1 domain-containing protein	ATCC64974_51900	TSTDGTCGFDK(1)GMK	2	-0.76642	5	3	1	52.0089	0.0165138	52.009	1	150.216	8.1e-11	150.22	1	150.265	8.08e-11	150.26
Chitin recognition protein	0.07418	A0A3F3RIX8	292	K	Chitin-binding type-1 domain-containing protein	ATCC64974_51900	SVMSAPPANLK(1)TSTDGTCGFDK	3	1.9071	13	3	1	52.3587	0.000149105	80.453	1	85.0616	0.000130724	85.062	1	116.942	4.59e-07	116.94
Chitin recognition protein	0.07418	A0A3F3RIX8	273	K	Chitin-binding type-1 domain-containing protein	ATCC64974_51900	VVVMENADGSDNGK(1)SGSLTFEK	3	0.23583	36	3	1	46.4596	5.93e-119	392.14	1	336.414	5.39e-80	336.41	1	85.2239	9.86e-91	340.2
Chitin recognition protein	0.07418	A0A3F3RIX8	167	K	Chitin-binding type-1 domain-containing protein	ATCC64974_51900	LLSIAVPGK(1)K	2	0.20274	17	3	1	83.8686	0.00392068	83.869	1	92.5385	0.00225539	92.538	1	86.8981	0.00333878	86.898
Redoxin	0.00796617	A0A254TPH9	159	K	Peroxiredoxin	ATCC64974_97940	YALLVENGK(1)VK	2	-0.47074	6	3	1	133.752	4.14e-06	133.75	1	120.653	1.69e-05	120.65	1	109.156	5.76e-05	109.16
Redoxin	0.00796617	A0A254TPH9	116	K	Peroxiredoxin	ATCC64974_97940	AWATSLDPEGK(1)SGIR	2	-1.1102	5	3	1	130.101	1.01e-09	130.1	1	152.876	2.58e-14	152.88	1	132.081	8.91e-10	132.08
Redoxin	0.00796617	A0A254TPH9	54	K	Peroxiredoxin	ATCC64974_97940	VNLAK(1)ELK	2	-0.20882	6	3	1	100.017	0.00300261	100.02	1	133.862	0.000612872	133.86	1	123.983	0.000834069	123.98
Redoxin	0.00796617	A0A3F3RCD5	72	K	Peroxiredoxin	ATCC64974_34820	HVPEYLEK(1)LPEIR	3	0.046765	6	3	1	90.8606	0.000193547	90.861	1	110.379	2.73e-06	110.38	1	104.175	4.03e-06	104.17
Redoxin	0.00796617	A0A3F3RCD5	143	K	Peroxiredoxin	ATCC64974_34820	YAIIIDHGK(1)VTYAK	3	0.32096	9	3	1	109.835	1.46e-06	112.42	1	166.904	1.62e-11	166.9	1	119.867	4.71e-07	119.87
Redoxin	0.00796617	A0A3F3RCD5	121	K	Peroxiredoxin	ATCC64974_34820	FSK(1)SIGWADEEGR	2	-1.2497	5	3	1	51.9386	0.0289477	51.939	1	103.834	8.65e-06	103.83	1	96.6729	0.00014191	96.673
Redoxin	0.00796617	A0A3F3RCD5	153	K	Peroxiredoxin	ATCC64974_34820	REPAK(1)NHLEFSSAETVLK	4	0.96211	7	3	1	48.5104	0.000106649	94.203	1	65.8078	2.79e-06	101.05	1	70.8373	0.00248921	70.837
Redoxin	0.00796617	A0A254UD82	151	K	Peroxiredoxin	ATCC64974_72150	VTYAQIETEK(1)GAVK	3	0.4703	6	3	1	183.064	3.13e-14	183.06	1	214.176	1.51e-16	214.18	1	83.087	4.68e-14	177.21
Redoxin	0.00796617	A0A254UD82	141	K	Peroxiredoxin	ATCC64974_72150	FAIVIDHGK(1)VTYAQIETEK	3	-0.42186	5	3	1	122.487	3.15e-15	153.06	1	131.666	4.58e-10	131.67	1	134.288	3.81e-10	134.29
Glycosyl hydrolases family 2	0.300363	A0A117E0E4	394	K	Beta-mannosidase	ABL_05104	VTEEK(1)MSR	2	-0.56434	12	3	1	95.3581	0.00374816	95.502	1	97.4306	0.00189167	107.69	1	97.4306	0.00240175	100.98
Glycosyl hydrolases family 2	0.300363	A0A3F3RTW2	820	K	Uncharacterized protein	ATCC64974_92080	DLK(1)IVDPGLK	2	-0.10423	4	3	1	59.1984	0.025828	59.198	1	58.2738	0.0270498	58.274	1	51.2862	0.0375811	51.286
Glycosyl hydrolases family 2	0.300363	A0A3F3RTW2	463	K	Uncharacterized protein	ATCC64974_92080	VK(1)DAAPSSYSYYVGEYEK	2	0.48482	6	3	1	107.409	4.34e-06	107.41	1	107.409	4.34e-06	107.41	1	125.795	1.35e-09	125.79
Glycosyl hydrolases family 2	0.300363	A0A3F3RTW2	31	K	Uncharacterized protein	ATCC64974_92080	DLSSEK(1)WTLSSR	2	0.42454	10	3	1	162.306	1.22e-08	162.31	1	205.801	9.87e-15	205.8	1	63.9892	8.71e-12	184.34
S4 domain	0.07418	A0A117E3B8	120	K	40S ribosomal protein S9	ABL_08746	LGLAK(1)SIHHAR	3	-0.31132	5	3	1	49.4481	0.0204902	49.448	1	49.4481	0.0204902	49.448	1	49.0806	0.0211423	49.081
S4 domain	0.07418	A0A117E3B8	51	K	40S ribosomal protein S9	ABL_08746	VQLTLSK(1)IR	2	0.39911	6	3	1	132.01	0.000216726	132.01	1	123.749	0.000294537	123.75	1	107.788	0.00113198	107.79
S4 domain	0.07418	A0A117E3B8	68	K	40S ribosomal protein S9	ABL_08746	ELLTLDEK(0.028)DPK(0.972)R	3	0.34794	8	3	0.843949	7.3305	0.000464939	88.021	0.971784	15.3708	0.000790152	79.492	0.96001	13.8032	0.000232292	94.122
S4 domain	0.07418	A0A117E3B8	115	K	40S ribosomal protein S9	ABL_08746	LQTCVYK(1)LGLAK	2	0.72001	5	3	1	61.9324	0.018623	61.932	1	72.2905	0.0058222	72.29	1	66.2667	0.0132666	66.267
S4 domain	0.07418	A0A117E3B8	176	K	40S ribosomal protein S9	ABL_08746	K(1)AAAAAGGGDDEAEEDEE	2	0.47397	3	3	1	155.633	7.37e-15	155.63	1	179.741	9.84e-22	179.74	1	176.491	1.2e-21	176.49
S4 domain	0.07418	A0A117E3B8	92	K	40S ribosomal protein S9	ABL_08746	MK(1)LDYVLALR	2	-0.062031	6	3	1	100.687	0.000526198	100.69	1	92.8661	0.00132402	92.866	1	114.862	0.000237563	114.86
S4 domain	0.07418	A0A117E3B8	154	K	40S ribosomal protein S9	ABL_08746	LDSQK(1)HIDFALTSPYGGGRPGR	4	-2.2697	11	3	1	126.262	3.54e-10	126.26	1	137.857	1.58e-10	137.86	1	85.0542	9.34e-07	115.63
S4 domain	0.07418	A0A117E3B8	10	K	40S ribosomal protein S9	ABL_08746	VYSK(1)TYK	2	0.51039	8	3	1	91.9062	0.0144496	91.906	1	81.7839	0.0222448	81.784	1	91.9062	0.0144496	91.906
S4 domain	0.07418	A0A117E3B8	65	K	40S ribosomal protein S9	ABL_08746	ELLTLDEK(1)DPK	2	-0.47853	9	3	1	135.795	3.52e-06	135.8	1	107.026	6.52e-05	107.03	1	86.9232	8.6e-06	123.01
S4 domain	0.07418	A0A117E3B8	29	K	40S ribosomal protein S9	ABL_08746	LDSELK(1)IVGEYGLR	2	1.76	3	3	1	136.826	4.59e-09	136.83	1	135.137	5.31e-09	135.14	1	115.682	2.16e-06	115.68
S4 domain	0.07418	A0A100INV8	155	K	40S ribosomal protein S4	ABL_07316	YPDPAIK(1)VNDTVK	2	1.5711	17	3	1	65.5112	2.04e-10	147.39	1	189.093	3.42e-14	189.09	1	139.582	8.26e-11	161.49
S4 domain	0.07418	A0A100INV8	161	K	40S ribosomal protein S4	ABL_07316	VNDTVK(1)IDIATGK	2	0.13246	4	3	1	95.9813	0.000173563	95.981	1	162.102	7.74e-11	162.1	1	135.025	1.1e-08	135.02
S4 domain	0.07418	A0A100INV8	53	K	40S ribosomal protein S4	ABL_07316	LK(1)YALNGR	2	0.49344	11	3	1	87.1812	0.00119981	108.46	1	73.2075	0.000809406	109.01	1	98.4581	0.00119981	119.17
S4 domain	0.07418	A0A100INV8	71	K	40S ribosomal protein S4	ABL_07316	LIK(1)VDGK	2	-0.12122	10	3	1	82.6713	0.0215614	82.671	1	79.4686	0.0240278	79.469	1	75.1893	0.027808	75.189
S4 domain	0.07418	A0A100INV8	239	K	40S ribosomal protein S4	ABL_07316	ESNVFVIGQDKPWISLPK(1)GK	3	0.088072	7	3	0.999887	39.473	2.84e-15	158.44	0.999958	43.8005	1.07e-15	166.29	0.999955	43.4485	1.62e-15	163.85
S4 domain	0.07418	A0A100INV8	168	K	40S ribosomal protein S4	ABL_07316	IDIATGK(1)IADFVK	2	-0.15086	6	3	1	120.895	1.12e-06	120.9	1	124.515	2.04e-08	124.51	1	137.625	8.73e-09	137.62
S4 domain	0.07418	A0A100INV8	211	K	40S ribosomal protein S4	ABL_07316	HDGGFNIVHIK(1)DAIDNTFATR	4	-0.22495	6	3	1	161.039	1.42e-15	161.04	1	153.191	2.52e-15	153.19	1	169.846	1.73e-16	169.85
S4 domain	0.07418	A0A100INV8	22	K	40S ribosomal protein S4	ABL_07316	LSAPSHWLLDK(1)MSGTYAPK	3	0.47738	12	3	1	188.101	1.68e-22	188.1	1	184.147	2.66e-22	184.15	1	177.596	4.28e-22	177.6
S4 domain	0.07418	A0A100INV8	244	K	40S ribosomal protein S4	ABL_07316	GVK(1)LSIAEER	2	0.61307	6	3	1	74.9616	0.00499711	74.962	1	81.6249	0.00318784	81.625	1	74.9616	0.00499711	74.962
S4 domain	0.07418	A0A100INV8	106	K	40S ribosomal protein S4	ABL_07316	LIYDTK(1)GR	2	0.58949	14	3	1	103.739	0.00265938	103.74	1	98.6294	0.00338564	98.629	1	103.739	0.00265938	103.74
S4 domain	0.07418	A0A100INV8	133	K	40S ribosomal protein S4	ABL_07316	VQLGK(1)GGIPFLVTHDAR	3	-0.57531	4	3	1	85.9368	0.000267126	85.937	1	50.4929	0.0136154	50.493	1	66.6061	0.00442759	66.606
S4 domain	0.07418	A0A100INV8	62	K	40S ribosomal protein S4	ABL_07316	ETK(1)AIMMQR	2	-0.61967	41	3	1	122.436	0.000348821	122.44	1	104.198	0.000163391	133.98	1	159.276	4.23e-05	159.28
Citrate synthase	0.162095	Q9P8D6	391	K	Citrate synthase	citA	LVSQVYK(1)IAPGVLTEHGK	3	-0.27089	6	3	1	94.188	0.000103568	94.188	1	101.552	2.82e-06	101.55	1	96.3913	6.22e-05	96.391
Citrate synthase	0.162095	Q9P8D6	240	K	Citrate synthase	citA	VAPIQK(1)DK	2	-0.0092996	6	3	1	56.2581	0.038714	56.258	1	57.8586	0.0365064	57.859	1	77.7321	0.0111432	77.732
Citrate synthase	0.162095	Q9P8D6	67	K	Citrate synthase	citA	EHGSK(1)VIGEVTLDQAYGGAR	3	-3.0599	8	3	1	155.877	2.79e-15	155.88	1	147.488	4.32e-15	147.49	1	142.431	1.39e-10	142.43
Citrate synthase	0.162095	Q9P8D6	234	K	Citrate synthase	citA	DGK(1)VAPIQK	2	0.82485	7	3	1	68.8469	0.0159123	68.847	1	64.6536	0.0131983	70.908	1	71.6136	0.0122699	71.614
Citrate synthase	0.162095	Q9P8D6	231	K	Citrate synthase	citA	NVFK(1)DGK	2	-0.28087	3	3	1	67.1694	0.0415985	67.169	1	62.4642	0.0496893	62.464	1	52.7857	0.0663318	52.786
Citrate synthase	0.162095	Q9P8D6	402	K	Citrate synthase	citA	IAPGVLTEHGK(1)TK	3	0.01459	7	3	1	76.7282	0.000500418	76.728	1	63.1853	0.00748164	63.185	1	80.9595	0.00040854	80.96
Citrate synthase	0.162095	Q9P8D6	459	K	Citrate synthase	citA	PK(1)SYSTEAFAK	2	-0.23998	12	3	1	156.362	5.05e-08	156.36	1	167.711	1.16e-08	167.71	1	158.041	4.48e-08	158.04
Citrate synthase	0.162095	Q9P8D6	43	K	Citrate synthase	citA	SLK(1)ETFAEK	2	0.4057	9	3	1	115.781	0.000704596	115.78	1	107.788	0.00113198	107.79	1	100.878	0.0015014	100.88
Citrate synthase	0.162095	Q9P8D6	196	K	Citrate synthase	citA	AYAK(1)GINK	2	0.12656	9	3	1	100.188	0.00298685	100.19	1	87.3226	0.007583	87.323	1	98.9966	0.00324932	98.997
Citrate synthase	0.162095	Q9P8D6	224	K	Citrate synthase	citA	LPTIAAK(1)IYR	2	0.41545	7	3	1	121.603	0.000121682	121.6	1	118.04	0.000209688	118.04	1	119.528	0.000172928	119.53
Citrate synthase	0.162095	Q9P8D6	325	K	Citrate synthase	citA	MK(1)AAIGNDLSDEAIK	2	-0.428	8	3	1	134.25	7.63e-10	134.25	1	97.9042	4.41e-05	97.904	1	145.692	9.05e-11	145.69
Citrate synthase	0.162095	A0A117E1J4	161	K	ATP-citrate synthase subunit 1	ABL_04653	EK(1)GITIIGPATVGGIKPGAFK	3	-0.32591	10	3	1	170.889	6.1e-22	172.3	1	167.261	2.25e-16	169.85	1	162.655	6.55e-16	167.51
Citrate synthase	0.162095	A0A117E1J4	497	K	ATP-citrate synthase subunit 1	ABL_04653	AFDK(1)GMSPR	2	-1.2991	20	3	1	114.968	0.000748064	114.97	1	85.3546	0.00104743	105.2	1	87.8065	0.00332766	88.495
Citrate synthase	0.162095	A0A117E1J4	622	K	ATP-citrate synthase subunit 1	ABL_04653	SIGLIAHYLDQK(1)R	2	0.15258	8	3	1	79.8855	0.00124243	79.885	1	126.705	5.34e-06	126.71	1	128.355	2.31e-08	128.35
Citrate synthase	0.162095	A0A117E1J4	107	K	ATP-citrate synthase subunit 1	ABL_04653	AMAK(1)HPDVDTVVNFASSR	3	1.6768	6	3	1	116.605	8.76e-07	116.6	1	59.3721	3.75e-08	107.65	1	93.4997	0.000116483	93.5
Citrate synthase	0.162095	A0A117E1J4	356	K	ATP-citrate synthase subunit 1	ABL_04653	GIVK(1)PQPEPVVPK	2	-0.25926	3	3	1	61.4093	0.017849	61.409	1	57.2674	0.0227029	57.267	1	83.087	0.00076364	83.087
Citrate synthase	0.162095	A0A117E1J4	536	K	ATP-citrate synthase subunit 1	ABL_04653	VELVK(1)EFAK	2	-0.31119	6	3	1	109.29	0.00105166	109.29	1	108.57	0.00109017	108.57	1	101.646	0.00146035	101.65
Citrate synthase	0.162095	A0A117E1J4	320	K	ATP-citrate synthase subunit 1	ABL_04653	TEVQFGHAGASANSDLETAVAK(1)NK	3	-0.39518	5	3	1	246.773	3.35e-53	246.77	1	229.099	1.06e-41	229.1	1	231.892	8.44e-42	231.89
Citrate synthase	0.162095	A0A117E1J4	157	K	ATP-citrate synthase subunit 1	ABL_04653	EIMVK(1)AK	2	-0.27738	4	3	1	64.8033	0.0438142	64.803	1	73.0388	0.0259719	73.039	1	74.4152	0.0247091	74.415
Citrate synthase	0.162095	A0A117E1J4	351	K	ATP-citrate synthase subunit 1	ABL_04653	EVYDDQVK(1)K	2	-0.15343	21	3	1	104.2	0.00140464	109.71	1	118.334	0.000775512	118.33	1	108.743	0.00147555	108.74
Citrate synthase	0.162095	A0A117E1J4	541	K	ATP-citrate synthase subunit 1	ABL_04653	K(1)HFPSTK	2	-2.3735	3	3	1	90.3698	0.0136992	90.37	1	119.173	0.000165878	119.17	1	79.7126	0.0269966	79.713
Citrate synthase	0.162095	A0A117E1J4	513	K	ATP-citrate synthase subunit 1	ABL_04653	ENK(1)LIPGIGHR	3	0.025871	6	3	1	43.8967	0.000751722	83.182	1	91.3133	0.000399747	91.313	1	69.7206	0.00487271	69.721
Citrate synthase	0.162095	A0A100IGN8	384	K	Citrate synthase	ABL_03875	NSEIAPEVLTQHGK(1)TK	3	0.64059	3	3	1	88.1898	0.000195358	88.19	1	70.7831	0.000553809	70.783	1	55.4367	0.0105003	55.437
Citrate synthase	0.162095	A0A100IGN8	130	K	Citrate synthase	ABL_03875	ELAEK(1)SHLPDHILGLIK	4	-0.004219	6	3	1	114.561	1.1e-06	114.56	1	61.4953	0.00665409	61.495	1	67.6459	0.00374284	67.646
Citrate synthase	0.162095	A0A100IGN8	36	K	Citrate synthase	ABL_03875	ELFK(1)QVK	2	0.75484	3	3	1	63.2871	0.0482744	63.287	1	64.8033	0.0456672	64.803	1	54.5707	0.0632625	54.571
Citrate synthase	0.162095	A0A100IGN8	326	K	Citrate synthase	ABL_03875	TYLWDTLK(1)SGR	2	0.21609	6	3	1	90.6136	0.000906305	90.614	1	134.304	3.97e-06	134.3	1	106.667	6.64e-05	106.67
Citrate synthase	0.162095	A0A100IGN8	31	K	Citrate synthase	ABL_03875	SVIPEK(1)R	2	-0.54329	9	3	1	102.714	0.010732	102.71	1	94.6624	0.0168274	94.662	1	82.6713	0.029433	82.671
Citrate synthase	0.162095	A0A100IGN8	441	K	Citrate synthase	ABL_03875	PK(1)SINLK	2	-0.90804	3	3	1	143.887	0.00216786	143.89	1	157.329	0.00130975	157.33	1	131.031	0.00284996	131.03
SMC proteins Flexible Hinge Domain	0.181231	A0A254TQR5	527	K	Structural maintenance of chromosomes protein	ATCC64974_53260	LLEADDGK(1)K	2	-1.3599	4	3	1	55.4614	0.0566497	55.461	1	53.7511	0.0488509	53.751	1	51.2762	0.0548901	51.276
SMC proteins Flexible Hinge Domain	0.181231	A0A254TT70	572	K	Structural maintenance of chromosomes protein	ATCC64974_58590	VLEILQQEK(1)AGR	2	3.2392	3	3	1	178.954	1.31e-11	178.95	1	136.299	1.37e-06	136.3	1	86.7722	0.00185774	86.772
SMC proteins Flexible Hinge Domain	0.181231	A0A254TT70	746	K	Structural maintenance of chromosomes protein	ATCC64974_58590	NDNLDAK(1)R	2	-3.6677	3	3	1	84.6146	0.0117237	84.615	1	91.8667	0.00804865	91.867	1	84.6146	0.0117237	84.615
Isocitrate lyase family	0.0329566	A0A254UBH7	197	K	Isocitrate lyase	ATCC64974_35400	LFK(1)AQQLHDR	3	1.0115	3	3	1	67.385	0.00712197	67.385	1	78.3416	0.00173182	78.342	1	77.0624	0.00181722	77.062
Isocitrate lyase family	0.0329566	A0A254UBH7	123	K	Isocitrate lyase	ATCC64974_35400	K(1)LFNLLNER	2	0.51233	6	3	1	156.827	6.63e-05	156.83	1	145.248	0.000125657	145.25	1	163.877	4.15e-05	163.88
Isocitrate lyase family	0.0329566	A0A254UBH7	368	K	Isocitrate lyase	ATCC64974_35400	HK(1)LVTFDEAVDAHLEAEGASQSAR	4	-0.17122	4	3	1	209.303	7.11e-32	209.3	1	174.401	3.64e-23	174.4	1	202.153	1.25e-31	202.15
Isocitrate lyase family	0.0329566	Q2L888	184	K	Isocitrate lyase	ICL2	LTK(1)LFIER	2	-0.1393	5	3	1	110.756	0.00201224	110.76	1	139.979	0.000475915	139.98	1	113.622	0.00174796	113.62
Isocitrate lyase family	0.0329566	Q2L888	537	K	Isocitrate lyase	ICL2	GVTEDQFK(1)H	2	-0.40078	9	3	1	97.635	0.00227116	99.136	1	85.6757	0.000286236	132.76	1	109.714	0.00140464	109.71
Isocitrate lyase family	0.0329566	Q2L888	42	K	Isocitrate lyase	ICL2	RPFTAEQIVAK(1)R	3	-0.43503	6	3	1	100.037	2.51e-05	100.04	1	124.124	1.66e-06	124.12	1	122.547	2.55e-06	122.55
Isocitrate lyase family	0.0329566	Q2L888	69	K	Isocitrate lyase	ICL2	ILESNFEK(1)K	2	2.1103	6	3	1	108.433	0.00149815	108.43	1	111.607	0.00126651	111.61	1	126.067	0.000372253	126.07
Isocitrate lyase family	0.0329566	Q2L888	431	K	Isocitrate lyase	ICL2	LAYNLSPSFNWK(1)K	2	0.12083	3	3	1	177.833	1.37e-13	177.83	1	200.932	2.6e-18	200.93	1	186.583	6.67e-14	186.58
Isocitrate lyase family	0.0329566	Q2L888	318	K	Isocitrate lyase	ICL2	LFSEAVIDTINK(1)SSSGNK	2	1.9147	5	3	1	127.913	2.76e-15	163.18	1	136.661	8.51e-16	168.64	1	162.766	2.9e-15	162.77
Isocitrate lyase family	0.0329566	Q2L888	477	K	Isocitrate lyase	ICL2	AYAK(1)QGMR	2	0.64042	8	3	1	47.7487	0.0131176	72.789	1	45.6996	0.010362	75.213	1	56.5468	0.0325762	56.547
Isocitrate lyase family	0.0329566	Q2L888	10	K	Isocitrate lyase	ICL2	K(1)YLDDVQAVQK	2	0.71648	3	3	1	136.275	4.61e-06	136.27	1	133.488	5.76e-06	133.49	1	129.343	7.46e-06	129.34
Isocitrate lyase family	0.0329566	Q2L888	405	K	Isocitrate lyase	ICL2	LPDYAQAK(1)EFADGVHAVWPEQK	3	-1.0799	4	3	1	161.683	9.28e-16	161.68	1	143.352	6.03e-11	143.35	1	165.376	9.44e-23	188.39
Isocitrate lyase family	0.0329566	Q2L888	150	K	Isocitrate lyase	ICL2	ITTPK(1)EQR	2	0.18425	6	3	1	88.8188	0.00702755	88.819	1	99.4417	0.00308409	99.442	1	110.408	0.00204438	110.41
TIP49 C-terminus	0.0329566	A0A254TY54	8	K	RuvB-like helicase	ATCC64974_81070	VQISEVK(1)GNSR	2	0.7621	3	3	1	84.3093	0.00148143	84.309	1	93.3363	0.000657919	93.336	1	96.7446	0.000346985	96.745
TIP49 C-terminus	0.0329566	A0A254TY54	401	K	RuvB-like helicase	ATCC64974_81070	VAEHGSK(1)VSLR	3	-0.93371	4	3	1	80.8706	0.000851787	80.871	1	96.7446	0.0011991	96.745	1	101.712	3.98e-05	101.71
TIP49 C-terminus	0.0329566	A0A254TY54	455	K	RuvB-like helicase	ATCC64974_81070	SATIVNQDSEK(1)YLK	2	0.31503	5	3	1	157.865	5.13e-11	157.86	1	175.294	5.18e-14	175.29	1	155.386	6.09e-11	155.39
TIP49 C-terminus	0.0329566	A0A254TY54	23	K	RuvB-like helicase	ATCC64974_81070	TAAHTHIK(1)GLGLR	3	-1.0206	3	3	1	66.7076	0.00552304	66.708	1	79.8861	0.000431848	79.886	1	129.368	7.62e-09	129.37
TIP49 C-terminus	0.0329566	A0A254TYQ5	50	K	RuvB-like helicase	ATCC64974_18720	ASSQGLVGQEK(1)AR	2	0.54613	6	3	1	145.614	1.64e-09	145.61	1	111.593	5.23e-06	111.59	1	125.293	1.97e-08	125.29
TIP49 C-terminus	0.0329566	A0A254TYQ5	182	K	RuvB-like helicase	ATCC64974_18720	MIDSMTK(1)ER	2	1.5032	3	3	1	93.5557	0.00290813	93.556	1	104.048	0.00133195	104.05	1	104.048	0.00133195	104.05
TIP49 C-terminus	0.0329566	A0A254TYQ5	234	K	RuvB-like helicase	ATCC64974_18720	K(1)EIVHTVSLHEIDVINSR	4	-0.12228	3	3	1	120.317	4.17e-07	120.32	1	216.647	2.64e-29	216.65	1	182.821	2.58e-22	182.82
TIP49 C-terminus	0.0329566	A0A254TYQ5	417	K	RuvB-like helicase	ATCC64974_18720	AK(1)EVSIDDVQR	2	0.52325	4	3	1	96.8199	0.000340108	96.82	1	85.5541	0.00136787	85.554	1	100.376	8.87e-05	100.38
TIP49 C-terminus	0.0329566	A0A254TYQ5	12	K	RuvB-like helicase	ATCC64974_18720	AAPISTVAETK(1)ELR	2	3.624	3	3	1	148.476	5.78e-11	148.48	1	87.4472	0.000298889	87.447	1	132.31	4.31e-09	132.31
Enolase C-terminal domain-like	0.037736	A0A254U448	206	K	Chaperone protein DnaK	ATCC64974_68890	VLLK(1)ESVEQGYK	2	0.98522	6	3	1	119.386	9.83e-06	119.39	1	142.097	6.61e-07	142.1	1	134.99	1.53e-06	134.99
Enolase C-terminal domain-like	0.037736	A0A254U448	219	K	Chaperone protein DnaK	ATCC64974_68890	LK(1)VGGNVEEDR	2	0.74128	6	3	1	99.4999	9.56e-05	99.5	1	99.4999	9.56e-05	99.5	1	85.5216	0.00137084	85.522
Enolase C-terminal domain-like	0.037736	A0A254U448	171	K	Chaperone protein DnaK	ATCC64974_68890	EVEAGK(1)QDR	2	0.099781	8	3	1	131.504	0.000221497	131.5	1	147.405	7.29e-05	147.4	1	133.134	0.000206143	133.13
Enolase C-terminal domain-like	0.037736	A0A100IAD3	142	K	Mandelate racemase/muconate lactonizing enzyme family protein	ABL_02218	LAQGLK(1)CVK	2	1.0931	5	3	1	99.4417	0.00159548	99.442	1	86.6702	0.00405093	86.67	1	87.4761	0.00426398	87.476
Enolase C-terminal domain-like	0.037736	A0A254TU29	172	K	UbiA prenyltransferase family protein	ATCC64974_78710	QVK(1)ALGLDAGLDFHGR	3	0.25121	11	3	1	48.4764	1e-18	188.47	1	149.004	9.9e-15	149	1	156.49	6.54e-15	156.49
Enolase C-terminal domain-like	0.037736	A0A254TU29	134	K	UbiA prenyltransferase family protein	ATCC64974_78710	PSDVEVAAK(1)AR	2	0.12456	10	3	1	58.6993	0.0250197	58.699	1	57.5318	0.0265823	57.532	1	51.0637	2.46e-06	139.32
Enolase C-terminal domain-like	0.037736	A0A254TU29	267	K	UbiA prenyltransferase family protein	ATCC64974_78710	FLEDASVDVLQPDIAHAGGISETK(1)R	3	-0.64273	10	3	1	216.674	1.27e-32	216.67	1	178.691	2.34e-23	178.69	1	210.659	4.92e-32	210.66
Enolase C-terminal domain-like	0.037736	A0A254TU29	20	K	UbiA prenyltransferase family protein	ATCC64974_78710	WLFVK(1)VTDSEDK	2	0.04068	9	3	1	70.5404	4.77e-06	122.33	1	76.2401	1.53e-06	134.99	1	95.2734	1.52e-05	116.24
Enolase C-terminal domain-like	0.037736	A0A254TU29	5	K	UbiA prenyltransferase family protein	ATCC64974_78710	APIK(1)SIEYFR	2	1.0169	9	3	1	162.38	5.03e-07	162.38	1	129.889	5.68e-05	129.89	1	121.36	0.000127679	121.36
CoA-ligase	0.0131357	A0A3F3RMT3	294	K	"Succinate--CoA ligase [ADP-forming] subunit alpha, mitochondrial"	ATCC64974_65430	MGHAGAIVSGGK(1)GGADSK	3	-0.67542	6	3	1	68.4942	0.000362861	82.922	1	75.1433	0.000661574	75.143	1	85.5632	0.000265404	86.798
CoA-ligase	0.0131357	A0A3F3RMT3	180	K	"Succinate--CoA ligase [ADP-forming] subunit alpha, mitochondrial"	ATCC64974_65430	IGIMPGFIHK(1)R	3	-1.2241	4	3	1	73.8853	0.000691402	85.355	1	64.82	0.00839419	64.82	1	94.3092	0.000283909	94.309
CoA-ligase	0.0131357	A0A3F3RMT3	77	K	"Succinate--CoA ligase [ADP-forming] subunit alpha, mitochondrial"	ATCC64974_65430	VVGGTNPK(1)K	2	0.72201	8	3	1	63.8162	0.0307625	63.816	1	83.9477	0.00689481	83.948	1	76.0998	0.00928399	76.1
CoA-ligase	0.0131357	A0A3F3RMT3	328	K	"Succinate--CoA ligase [ADP-forming] subunit alpha, mitochondrial"	ATCC64974_65430	ALLNEFVK(1)R	2	-2.2322	7	3	1	138.396	0.000213753	138.4	1	155.068	7.25e-05	155.07	1	151.441	8.53e-05	151.44
CoA-ligase	0.0131357	A0A3F3RMT3	45	K	"Succinate--CoA ligase [ADP-forming] subunit alpha, mitochondrial"	ATCC64974_65430	INGDTK(1)VIFQGFTGK	2	-0.31691	6	3	1	195.231	8.29e-22	195.23	1	115.661	4.42e-10	139.71	1	143.877	3.25e-18	189.32
CoA-ligase	0.0131357	A0A3F3RMT3	148	K	"Succinate--CoA ligase [ADP-forming] subunit alpha, mitochondrial"	ATCC64974_65430	ITDILK(1)TQNK	2	-0.010947	12	3	1	246.589	5.19e-20	246.59	1	226.095	1.85e-14	226.09	1	192.639	5.05e-09	192.64
CoA-ligase	0.0131357	A0A3F3RMT3	54	K	"Succinate--CoA ligase [ADP-forming] subunit alpha, mitochondrial"	ATCC64974_65430	VIFQGFTGK(1)QGTFHAEQAIAYGTK	3	-0.085772	5	3	1	217.106	1.32e-32	217.11	1	208.456	8.22e-32	208.46	1	217.106	1.32e-32	217.11
CoA-ligase	0.0131357	A0A254U6T1	398	K	"Succinate--CoA ligase [ADP-forming] subunit beta, mitochondrial"	ATCC64974_320	LQGTNMEQAHK(1)LINESGLK	3	-1.7797	5	3	1	125.23	6.48e-10	125.23	1	114.549	1.06e-06	114.55	1	141.072	1.81e-10	141.07
CoA-ligase	0.0131357	A0A254U6T1	53	K	"Succinate--CoA ligase [ADP-forming] subunit beta, mitochondrial"	ATCC64974_320	SYGIGMPK(1)GEVAR	2	-0.82472	8	3	1	115.342	3.57e-06	115.34	1	93.649	7.63e-06	102.45	1	88.0923	4.13e-06	112.08
CoA-ligase	0.0131357	A0A254U6T1	225	K	"Succinate--CoA ligase [ADP-forming] subunit beta, mitochondrial"	ATCC64974_320	LYK(1)VFMEK	2	-0.11469	8	3	1	94.8498	0.00478871	94.85	1	106.423	0.00241185	106.42	1	85.6757	0.00819435	85.676
CoA-ligase	0.0131357	A0A254U6T1	283	K	"Succinate--CoA ligase [ADP-forming] subunit beta, mitochondrial"	ATCC64974_320	DTTQEDADEVK(1)AAEHGLNFIK	3	-1.8028	8	3	1	148.38	3.4e-15	148.38	1	141.31	4.26e-22	175.59	1	148.38	1.98e-15	157.85
CoA-ligase	0.0131357	A0A254U6T1	68	K	"Succinate--CoA ligase [ADP-forming] subunit beta, mitochondrial"	ATCC64974_320	SAEEAEAVAK(1)SLGNDDMVIK	3	1.891	4	3	1	91.3783	0.000117576	91.378	1	91.3783	0.000117576	91.378	1	42.0522	0.00612887	54.882
CoA-ligase	0.0131357	A0A254U6T1	266	K	"Succinate--CoA ligase [ADP-forming] subunit beta, mitochondrial"	ATCC64974_320	QK(1)EVFSWR	2	-0.50963	6	3	1	76.0998	0.0117492	76.1	1	101.896	0.00282932	101.9	1	100.984	0.00291346	100.98
CoA-ligase	0.0131357	A0A254U6T1	230	K	"Succinate--CoA ligase [ADP-forming] subunit beta, mitochondrial"	ATCC64974_320	VFMEK(1)DATQIEINPLSETSDHK	3	-0.37062	8	3	1	272.268	7.58e-59	272.27	1	240.31	1.15e-41	240.31	1	289.219	4.51e-60	289.22
CoA-ligase	0.0131357	A0A254U6T1	425	K	"Succinate--CoA ligase [ADP-forming] subunit beta, mitochondrial"	ATCC64974_320	SVQFSK(1)VVK	2	0.1146	6	3	1	79.1482	0.00612122	79.148	1	78.5564	0.00625319	78.556	1	93.6488	0.00288736	93.649
CoA-ligase	0.0131357	A0A254U6T1	119	K	"Succinate--CoA ligase [ADP-forming] subunit beta, mitochondrial"	ATCC64974_320	MFASQMIGQK(1)LITK	2	-1.6245	3	3	1	101.528	6.11e-06	101.53	1	88.3852	0.000418849	88.385	1	99.0691	2.42e-05	99.069
CoA-ligase	0.0131357	A0A254U6T1	88	K	"Succinate--CoA ligase [ADP-forming] subunit beta, mitochondrial"	ATCC64974_320	GK(1)GTFDNGLK	2	-0.96494	12	3	1	75.3872	0.00111704	96.342	1	73.4995	0.000665937	99.568	1	81.0165	0.000551	104.22
CoA-ligase	0.0131357	A0A254U6T1	96	K	"Succinate--CoA ligase [ADP-forming] subunit beta, mitochondrial"	ATCC64974_320	GTFDNGLK(1)GGVR	2	-0.16592	17	3	1	105.649	2.72e-08	151.55	1	57.1747	1.83e-06	132.56	1	65.1792	2.95e-07	145.09
CoA-ligase	0.0131357	A0A254U6T1	247	K	"Succinate--CoA ligase [ADP-forming] subunit beta, mitochondrial"	ATCC64974_320	DATQIEINPLSETSDHK(1)VMAMDAK	3	-2.3046	4	3	1	107.747	1.36e-08	107.75	1	105.716	2.97e-07	105.72	1	151.061	2.82e-16	151.06
CoA-ligase	0.0131357	A0A254U6T1	222	K	"Succinate--CoA ligase [ADP-forming] subunit beta, mitochondrial"	ATCC64974_320	DTIQK(1)LYK	2	0.70737	12	3	1	85.666	0.00139967	117.4	1	88.8188	0.00445772	95.741	1	98.582	0.00340323	98.582
CoA-ligase	0.0131357	A0A117E1J4	161	K	ATP-citrate synthase subunit 1	ABL_04653	EK(1)GITIIGPATVGGIKPGAFK	3	-0.32591	10	3	1	170.889	6.1e-22	172.3	1	167.261	2.25e-16	169.85	1	162.655	6.55e-16	167.51
CoA-ligase	0.0131357	A0A117E1J4	497	K	ATP-citrate synthase subunit 1	ABL_04653	AFDK(1)GMSPR	2	-1.2991	20	3	1	114.968	0.000748064	114.97	1	85.3546	0.00104743	105.2	1	87.8065	0.00332766	88.495
CoA-ligase	0.0131357	A0A117E1J4	622	K	ATP-citrate synthase subunit 1	ABL_04653	SIGLIAHYLDQK(1)R	2	0.15258	8	3	1	79.8855	0.00124243	79.885	1	126.705	5.34e-06	126.71	1	128.355	2.31e-08	128.35
CoA-ligase	0.0131357	A0A117E1J4	107	K	ATP-citrate synthase subunit 1	ABL_04653	AMAK(1)HPDVDTVVNFASSR	3	1.6768	6	3	1	116.605	8.76e-07	116.6	1	59.3721	3.75e-08	107.65	1	93.4997	0.000116483	93.5
CoA-ligase	0.0131357	A0A117E1J4	356	K	ATP-citrate synthase subunit 1	ABL_04653	GIVK(1)PQPEPVVPK	2	-0.25926	3	3	1	61.4093	0.017849	61.409	1	57.2674	0.0227029	57.267	1	83.087	0.00076364	83.087
CoA-ligase	0.0131357	A0A117E1J4	536	K	ATP-citrate synthase subunit 1	ABL_04653	VELVK(1)EFAK	2	-0.31119	6	3	1	109.29	0.00105166	109.29	1	108.57	0.00109017	108.57	1	101.646	0.00146035	101.65
CoA-ligase	0.0131357	A0A117E1J4	320	K	ATP-citrate synthase subunit 1	ABL_04653	TEVQFGHAGASANSDLETAVAK(1)NK	3	-0.39518	5	3	1	246.773	3.35e-53	246.77	1	229.099	1.06e-41	229.1	1	231.892	8.44e-42	231.89
CoA-ligase	0.0131357	A0A117E1J4	157	K	ATP-citrate synthase subunit 1	ABL_04653	EIMVK(1)AK	2	-0.27738	4	3	1	64.8033	0.0438142	64.803	1	73.0388	0.0259719	73.039	1	74.4152	0.0247091	74.415
CoA-ligase	0.0131357	A0A117E1J4	351	K	ATP-citrate synthase subunit 1	ABL_04653	EVYDDQVK(1)K	2	-0.15343	21	3	1	104.2	0.00140464	109.71	1	118.334	0.000775512	118.33	1	108.743	0.00147555	108.74
CoA-ligase	0.0131357	A0A117E1J4	541	K	ATP-citrate synthase subunit 1	ABL_04653	K(1)HFPSTK	2	-2.3735	3	3	1	90.3698	0.0136992	90.37	1	119.173	0.000165878	119.17	1	79.7126	0.0269966	79.713
CoA-ligase	0.0131357	A0A117E1J4	513	K	ATP-citrate synthase subunit 1	ABL_04653	ENK(1)LIPGIGHR	3	0.025871	6	3	1	43.8967	0.000751722	83.182	1	91.3133	0.000399747	91.313	1	69.7206	0.00487271	69.721
Subtilase family	0.288465	A0A254UDN3	231	K	Enoyl-(Acyl carrier protein) reductase family protein	ATCC64974_45980	K(1)ANLYAVK	2	0.054277	9	3	1	114.498	0.00227588	114.5	1	105.136	0.00345445	105.14	1	119.406	0.00165791	119.41
Subtilase family	0.288465	A0A254UDN3	238	K	Enoyl-(Acyl carrier protein) reductase family protein	ATCC64974_45980	KANLYAVK(1)VLR	3	0.63281	20	3	1	86.4638	7.33e-07	157.96	1	80.2355	3.36e-07	165.58	1	84.1801	3.06e-05	138.08
Subtilase family	0.288465	A0A254UDN3	278	K	Enoyl-(Acyl carrier protein) reductase family protein	ATCC64974_45980	GFK(1)GSVANMSLGGGK	2	0.4144	21	3	1	132.081	8.22e-10	132.08	1	124.62	8.65e-10	129.38	1	141.851	3.16e-10	141.85
Subtilase family	0.288465	A0A254UDN3	224	K	Enoyl-(Acyl carrier protein) reductase family protein	ATCC64974_45980	TIPTNDEDLDGNGHGTHCSGTMAGK(1)K	4	-0.0039433	11	3	1	131.935	1.77e-10	131.94	1	125.387	2.53e-10	125.39	1	149.067	1.37e-15	149.07
Subtilase family	0.288465	A0A254UDN3	199	K	Enoyl-(Acyl carrier protein) reductase family protein	ATCC64974_45980	ATWGK(1)TIPTNDEDLDGNGHGTHCSGTMAGK	4	-0.26328	7	3	1	88.9858	4.63e-06	88.986	1	99.3192	6.07e-08	99.319	1	65.2436	0.000955589	65.244
Subtilase family	0.288465	A0A254UDN3	290	K	Enoyl-(Acyl carrier protein) reductase family protein	ATCC64974_45980	GSVANMSLGGGK(1)SK	2	-0.46423	26	3	1	175.009	5.26e-14	175.01	1	118.507	3.54e-14	178.67	1	127.322	4.72e-14	173.25
Subtilase family	0.288465	Q00206	379	K	Protease	pepD	DLATPAAATTELK(1)R	2	1.5674	3	3	1	108.579	5.65e-06	108.58	1	139.295	4.8e-09	139.3	1	129.772	1.04e-08	129.77
Subtilase family	0.288465	A0A3F3RYD5	446	K	Flavin containing amine oxidoreductase family protein	ATCC64974_102680	YISASTK(1)K	2	-0.16375	8	3	1	78.5161	0.0148141	78.516	1	101.542	0.00390685	101.54	1	77.7321	0.0152114	77.732
Subtilase family	0.288465	A0A3F3RYD5	101	K	Flavin containing amine oxidoreductase family protein	ATCC64974_102680	K(1)AGVTQIHK	2	-0.53962	3	3	1	79.1482	0.00835595	79.148	1	78.0978	0.00867573	78.098	1	56.6322	0.043673	56.632
Vps5 C terminal like	0.00796617	A0A254U4X6	440	K	Vacuolar protein sorting-associated protein 17	ATCC64974_64570	VTSNLLAEK(1)QR	2	-0.39126	5	3	1	118.312	2.52e-05	118.31	1	127.776	5.94e-06	127.78	1	160.618	3.59e-08	160.62
Vps5 C terminal like	0.00796617	A0A254U5E5	443	K	Heavy metal translocating P-type ATPase family protein	ATCC64974_16550	IK(1)AVEFR	2	0.068239	4	3	1	127.118	0.00305763	127.12	1	108.461	0.00658127	108.46	1	113.499	0.00545868	113.5
Vps5 C terminal like	0.00796617	A0A254U5E5	355	K	Heavy metal translocating P-type ATPase family protein	ATCC64974_16550	NK(1)AVAER	2	0.13772	4	3	1	66.4567	0.0428241	66.457	1	77.2825	0.0257113	77.282	1	65.2463	0.0449055	65.246
Vps5 C terminal like	0.00796617	A0A254TX81	498	K	PX domain-containing protein	ATCC64974_16660	EK(1)VEDFK	2	1.1722	6	3	1	73.2482	0.0311459	73.248	1	73.2482	0.0311459	73.248	1	73.2482	0.0311459	73.248
Vps5 C terminal like	0.00796617	A0A254TX81	418	K	PX domain-containing protein	ATCC64974_16660	LIGSVK(1)TAFSQR	2	0.83786	3	3	1	123.948	2.88e-06	123.95	1	101.326	4.09e-05	101.33	1	117.2	1.36e-05	117.2
Vps5 C terminal like	0.00796617	A0A254TX81	195	K	PX domain-containing protein	ATCC64974_16660	TTSK(1)AYR	2	-0.7528	7	3	1	91.9062	0.0144496	91.906	1	79.116	0.0242993	79.116	1	85.2649	0.019564	85.265
Serine carboxypeptidase S28	0.0985977	A0A100II62	74	K	Protein SEY1	SEY1	TTLTAAITK(1)HQASK	2	-0.18594	3	3	1	182.022	3.41e-14	182.02	1	198.867	9.59e-19	198.87	1	201.304	8.41e-19	201.3
Serine carboxypeptidase S28	0.0985977	A0A100II62	298	K	Protein SEY1	SEY1	TK(1)VTDIETFK	2	-1.8583	5	3	1	88.3377	0.00224329	88.338	1	98.1563	0.000861729	98.156	1	103.213	0.000575902	103.21
Serine carboxypeptidase S28	0.0985977	A0A100II62	2006	K	Protein SEY1	SEY1	VVDNEVK(1)QIK	2	0.32589	29	3	1	135.549	1.56e-10	204.56	1	93.0956	7.42e-07	157.78	1	90.827	8.95e-07	154.84
Serine carboxypeptidase S28	0.0985977	A0A100II62	1999	K	Protein SEY1	SEY1	K(1)VVDNEVK	2	-0.38755	13	3	1	95.5016	0.00530685	97.277	1	102.067	0.00162343	119.68	1	83.9477	0.00202158	116.52
Serine carboxypeptidase S28	0.0985977	A0A3F3RXI7	427	K	COMPASS (Complex proteins associated with Set1p) component shg1 family protein	ATCC64974_102810	QCPLYFPEVNGYTYGSAK(1)GK	3	-0.2937	20	3	1	127.316	2.77e-22	185.85	1	87.352	4.32e-29	195.77	1	120.4	1.78e-15	161.35
Serine carboxypeptidase S28	0.0985977	A0A3F3RXI7	429	K	COMPASS (Complex proteins associated with Set1p) component shg1 family protein	ATCC64974_102810	GK(1)NSATVNSWTGGWDMTR	2	2.16	5	3	1	284.571	1.82e-51	284.57	1	289.321	3.09e-52	289.32	1	267.387	7.28e-51	267.39
emp24/gp25L/p24 family/GOLD	0.0280118	A0A254TTS7	166	K	DExH-box splicing factor binding site family protein	ATCC64974_77820	VK(1)DLNGR	2	-0.78214	3	3	1	56.177	0.0605003	56.177	1	65.235	0.0372308	65.235	1	60.8954	0.052387	60.895
emp24/gp25L/p24 family/GOLD	0.0280118	A0A254TTS7	155	K	DExH-box splicing factor binding site family protein	ATCC64974_77820	IETEDK(1)DK	2	0.045369	4	3	1	109.714	0.000931254	109.71	1	78.1489	0.0109885	78.149	1	109.714	0.00210834	109.71
emp24/gp25L/p24 family/GOLD	0.0280118	A0A254TTS7	40	K	DExH-box splicing factor binding site family protein	ATCC64974_77820	QTK(1)CFFEELPK	2	0.048441	3	3	1	52.0715	0.0501804	52.071	1	59.1551	0.0244097	59.155	1	81.5653	0.00471753	81.565
emp24/gp25L/p24 family/GOLD	0.0280118	A0A254TTS7	157	K	DExH-box splicing factor binding site family protein	ATCC64974_77820	IETEDK(0.029)DK(0.971)MQDIVQK	3	-0.73194	5	3	0.954195	13.1872	2.2e-07	120.92	0.970488	15.1699	1.23e-14	156.17	0.971279	15.2915	9.77e-15	159.22
emp24/gp25L/p24 family/GOLD	0.0280118	A0A3F3RWP7	40	K	GOLD domain-containing protein	ATCC64974_103590	ECFHESLHK(1)DDK	3	0.20231	3	3	1	91.6203	0.000267584	91.62	1	125.033	1.3e-06	125.03	1	141.128	3.7e-07	141.13
emp24/gp25L/p24 family/GOLD	0.0280118	A0A254U4L4	77	K	Glycosyl hydrolases 18 family protein	ATCC64974_8740	VVLDGTK(1)ER	2	1.6066	8	3	1	63.7341	0.00403663	88.495	1	57.8879	0.000927791	111.61	1	72.3251	0.00221471	96.665
Calponin homology (CH) domain	0.35945	A0A3F3RIE7	191	K	Regulator of chromosome condensation (RCC1) repeat family protein	ATCC64974_56490	DFYFAK(1)LR	2	-0.11435	8	3	1	104.366	0.00260159	104.37	1	113.889	0.00172335	113.89	1	111.816	0.00191454	111.82
Calponin homology (CH) domain	0.35945	A0A3F3RBQ8	263	K	Uncharacterized protein	ATCC64974_32940	IDIK(1)LHPELYR	3	0.79249	4	3	1	81.709	0.000815494	81.709	1	103.433	3.7e-05	103.43	1	86.9106	0.000590328	86.911
Calponin homology (CH) domain	0.35945	A0A3F3RBQ8	471	K	Uncharacterized protein	ATCC64974_32940	FK(1)AVENTNYATELGK	2	0.48486	5	3	1	181.26	7.93e-18	181.26	1	181.584	7.74e-18	181.58	1	181.584	7.74e-18	181.58
Calponin homology (CH) domain	0.35945	A0A3F3RBQ8	527	K	Uncharacterized protein	ATCC64974_32940	DITNTLSGLAK(1)R	2	-0.27315	5	3	1	156.139	2.84e-08	156.14	1	125.542	0.000261781	125.54	1	191.785	3.54e-12	191.79
Calponin homology (CH) domain	0.35945	A0A3F3RBQ8	360	K	Uncharacterized protein	ATCC64974_32940	K(1)FLTPSSLVAGNPK	2	-0.42611	4	3	1	99.9908	8.93e-06	99.991	1	85.2868	0.000728	85.287	1	107.348	6.12e-06	107.35
Calponin homology (CH) domain	0.35945	A0A3F3RBQ8	173	K	Uncharacterized protein	ATCC64974_32940	CK(1)DGLVLAK	2	-0.91459	3	3	1	156.263	5e-05	156.26	1	157.745	4.62e-05	157.75	1	99.5681	0.00157146	99.568
Calponin homology (CH) domain	0.35945	A0A3F3RBQ8	43	K	Uncharacterized protein	ATCC64974_32940	GSLDEATVIK(1)ATQQSER	2	-0.62218	3	3	1	195.383	4.66e-23	195.38	1	213.489	1.05e-23	213.49	1	216.195	5.11e-24	216.19
Calponin homology (CH) domain	0.35945	A0A3F3RBQ8	113	K	Uncharacterized protein	ATCC64974_32940	HVSK(1)GSIGGR	2	0.29533	5	3	1	68.3555	0.0137271	68.355	1	92.611	0.001642	92.611	1	106.618	0.000491798	106.62
Calponin homology (CH) domain	0.35945	A0A3F3RBQ8	5	K	Uncharacterized protein	ATCC64974_32940	MNVIK(1)LQR	2	-0.80057	3	3	1	116.726	0.000963403	116.73	1	119.173	0.000814625	119.17	1	122.176	0.000632125	122.18
KH domain	0.0110567	A0A254UBK8	152	K	F-box-like family protein	ATCC64974_48260	IK(1)HIQDASGVR	2	-0.73657	6	3	1	140.142	1.05e-06	140.14	1	91.9612	0.0003717	91.961	1	75.8194	2.66e-06	128.85
KH domain	0.0110567	A0A254UBK8	52	K	F-box-like family protein	ATCC64974_48260	AIVSSK(1)EAGIIIGK	2	-0.523	6	3	1	146.959	2.1e-10	146.96	1	161.205	3.83e-11	161.21	1	119.963	9.66e-07	119.96
KH domain	0.0110567	A0A254UBK8	166	K	F-box-like family protein	ATCC64974_48260	MVAQK(1)EMLPQSTER	2	-0.37148	3	3	1	172.854	5.83e-14	172.85	1	195.939	1.1e-18	195.94	1	185.657	2.45e-14	185.66
KH domain	0.0110567	A0A254UBK8	60	K	F-box-like family protein	ATCC64974_48260	EAGIIIGK(1)SGK	2	0.016214	6	3	1	125.97	6.48e-06	125.97	1	111.525	4.92e-05	111.52	1	99.5386	9.21e-05	99.539
KH domain	0.0110567	A0A254UBK8	63	K	F-box-like family protein	ATCC64974_48260	SGK(1)NVADLR	2	-0.38891	6	3	1	114.894	0.000752048	114.89	1	128.514	0.00024966	128.51	1	119.224	0.000520549	119.22
KH domain	0.0110567	A0A254UBK8	75	K	F-box-like family protein	ATCC64974_48260	DETGVK(1)AGVSK	2	-1.6034	8	3	1	80.1699	0.000612032	93.839	1	96.3341	4.32e-05	113.22	1	71.268	8.67e-05	100.93
KH domain	0.0110567	A0A254UBK8	80	K	F-box-like family protein	ATCC64974_48260	AGVSK(1)VVPGVHDR	3	-0.093593	5	3	1	55.1759	0.0119354	55.176	1	64.2439	0.006893	64.244	1	55.9795	0.0114885	55.98
KH domain	0.0110567	A0A100IJD1	189	K	Cortical protein KAR9 family protein	ABL_04977	TLNNEPLDAPSTAQSK(1)TYPLR	3	-0.6635	3	3	1	145.767	3.41e-11	145.77	1	198.048	1.8e-30	198.05	1	152.061	2.85e-15	152.06
KH domain	0.0110567	A0A100IJD1	140	K	Cortical protein KAR9 family protein	ABL_04977	LSGAK(1)CTVSDYSR	2	0.33875	3	3	1	118.507	2.17e-06	118.51	1	137.796	8.58e-09	137.8	1	128.223	1.71e-08	128.22
KH domain	0.0110567	A0A100IN64	233	K	40S ribosomal protein S3	ABL_06938	EEQPVLQPMSQDYGAK(1)ALAAQQAAEQQR	3	-0.47937	7	3	1	198.588	2.52e-33	198.59	1	162.474	1.49e-24	172.32	1	176.275	1.23e-24	176.28
KH domain	0.0110567	A0A100IN64	111	K	40S ribosomal protein S3	ABL_06938	YK(1)LLNGLAVR	2	0.020329	12	3	1	76.2278	0.000118483	121.73	1	98.0483	0.000118483	121.73	1	76.2278	6.36e-06	142.43
KH domain	0.0110567	A0A100IN64	168	K	40S ribosomal protein S3	ABL_06938	FTDGFMIHSGQPAK(1)EFIDSATR	3	2.1269	14	3	1	205.904	7.36e-31	205.9	1	59.2425	4.07e-23	201.29	1	41.2962	4.93e-31	210.14
KH domain	0.0110567	A0A100IN64	78	K	40S ribosomal protein S3	ABL_06938	ELTSLIQK(1)R	2	0.34747	11	3	1	162.97	4.47e-05	162.97	1	133.123	0.000281544	133.12	1	154.489	7.46e-05	154.49
KH domain	0.0110567	A0A100IN64	205	K	40S ribosomal protein S3	ABL_06938	AGPQK(1)TLPDAVTIIEPK	2	-0.41817	8	3	1	157.114	4.26e-15	162.59	1	157.114	7.01e-15	157.11	1	165.66	2.72e-15	165.66
KH domain	0.0110567	A0A100IN64	200	K	40S ribosomal protein S3	ABL_06938	GSDPEGK(1)AGPQK	2	-0.15244	8	3	1	157.027	1.96e-08	157.03	1	167.844	4.52e-09	167.84	1	132.502	1.83e-06	132.5
KH domain	0.0110567	A0A100IN64	154	K	40S ribosomal protein S3	ABL_06938	SMK(1)FTDGFMIHSGQPAK	3	-0.4215	3	3	1	70.7831	0.00260789	70.783	1	107.977	1.93e-06	107.98	1	72.9322	0.00167162	72.932
KH domain	0.0110567	A0A100IN64	93	K	40S ribosomal protein S3	ABL_06938	FPENSVSLYAAK(1)VQNR	2	-1.2592	13	3	1	142.949	1.24e-10	142.95	1	69.3332	4.58e-15	160.87	1	88.3191	1.04e-10	143.64
KH domain	0.0110567	A0A100IN64	144	K	40S ribosomal protein S3	ABL_06938	GCEVVVSGK(1)LR	2	-0.13151	5	3	1	103.213	7.87e-05	103.21	1	92.9432	0.000693777	92.943	1	95.6181	0.000449749	95.618
KH domain	0.0110567	A0A100IN64	10	K	40S ribosomal protein S3	ABL_06938	AAVQGAISK(1)R	2	0.22969	13	3	1	155.058	6.27e-07	155.06	1	115.574	0.000192099	115.57	1	115.232	0.000198092	115.23
KH domain	0.0110567	A0A3F3RSZ6	972	K	Uncharacterized protein	ATCC64974_90420	TIDVDK(1)K	2	-0.52021	3	3	1	95.5305	0.0159148	95.531	1	108.461	0.003598	108.46	1	110.807	0.00827021	110.81
KH domain	0.0110567	A0A3F3RSZ6	781	K	Uncharacterized protein	ATCC64974_90420	IINLGK(1)K	2	0.39422	3	3	1	103.286	0.0105579	103.29	1	103.286	0.0105579	103.29	1	99.9195	0.0115818	99.919
Glutathione S-transferase, N-terminal domain	0.000289201	A0A254UAI7	80	K	Putative integral membrane protein	ATCC64974_43430	AIAQYIATK(1)YR	2	0.97664	4	3	1	127.831	5.92e-06	127.83	1	157.971	4.5e-08	157.97	1	111.334	4.99e-05	111.33
Glutathione S-transferase, N-terminal domain	0.000289201	A0A100I418	130	K	Translation elongation factor eEF-1B gamma subunit	ABL_00635	AYDEATEK(1)SGLEK	2	0.47241	6	3	1	166.62	3.85e-11	166.62	1	182.097	7.52e-14	182.1	1	191.48	2.02e-14	191.48
Glutathione S-transferase, N-terminal domain	0.000289201	A0A100I418	122	K	Translation elongation factor eEF-1B gamma subunit	ABL_00635	LGYK(1)AYDEATEK	2	0.61187	3	3	1	97.4631	0.000180495	97.463	1	84.8919	0.00100549	84.892	1	103.975	3.63e-05	103.97
Glutathione S-transferase, N-terminal domain	0.000289201	A0A100I418	208	K	Translation elongation factor eEF-1B gamma subunit	ABL_00635	EAFGPK(1)VFVEK	2	1.4772	5	3	1	74.6109	0.00372437	74.611	1	72.34	0.00676361	72.34	1	77.5969	0.00209379	77.597
Glutathione S-transferase, N-terminal domain	0.000289201	A0A100I418	135	K	Translation elongation factor eEF-1B gamma subunit	ABL_00635	SGLEK(1)LTR	2	-0.71582	6	3	1	108.57	0.00221388	108.57	1	100.569	0.00295174	100.57	1	89.0288	0.0069496	89.029
Glutathione S-transferase, N-terminal domain	0.000289201	A0A254U3Z0	52	K	Amidohydrolase family protein	ATCC64974_68430	K(1)LQEQGISR	2	1.5744	3	3	1	74.8486	0.0109356	74.849	1	94.4653	0.00369292	94.465	1	77.0624	0.00899092	77.062
Glutathione S-transferase, N-terminal domain	0.000289201	A0A254U3Z0	72	K	Amidohydrolase family protein	ATCC64974_68430	GK(1)ILTQHIPILR	3	-0.669	6	3	1	127.174	1.18e-06	127.17	1	142.83	2.71e-07	142.83	1	116.238	7.23e-06	116.24
Glutathione S-transferase, N-terminal domain	0.000289201	A0A254U3Z0	126	K	Amidohydrolase family protein	ATCC64974_68430	SEWVSNFMQASEK(1)YK	2	-2.0533	3	3	1	187.164	4.5e-18	187.16	1	156.96	2e-14	156.96	1	216.544	2.9e-23	216.54
Glutathione S-transferase, N-terminal domain	0.000289201	A0A505IAE2	34	K	Uncharacterized protein	CAN33_007310	VEK(1)IDISK	2	0.23336	6	3	1	103.546	0.00267714	103.55	1	98.044	0.00360296	98.044	1	111.607	0.0019338	111.61
Glutathione S-transferase, N-terminal domain	0.000289201	A0A505IAE2	90	K	Uncharacterized protein	CAN33_007310	DHK(1)ISYPQGTR	3	0.69324	7	3	1	71.0845	0.00400657	71.085	1	73.4351	0.00251388	73.435	1	70.195	0.00457146	70.195
Glutathione S-transferase, N-terminal domain	0.000289201	A0A505IAE2	156	K	Uncharacterized protein	CAN33_007310	LYSVLDAHLAK(1)SK	3	-0.15228	8	3	1	116.511	1.45e-06	116.51	1	116.511	1.45e-06	116.51	1	127.018	8.61e-09	127.02
Glutathione S-transferase, N-terminal domain	0.000289201	A0A505IAE2	68	K	Uncharacterized protein	CAN33_007310	IPALTDTFTDGSK(1)IR	2	0.33821	13	3	1	176.397	6.67e-23	213.67	1	202.246	2.16e-22	202.25	1	200.185	1.07e-28	223.06
Glutathione S-transferase, N-terminal domain	0.000289201	A0A254TWV1	171	K	Threonine--tRNA ligase	ATCC64974_15470	LVAGQVEK(1)AFLAR	2	0.25231	5	3	1	138.894	7.6e-09	138.89	1	141.37	5.4e-09	141.37	1	182.097	7.52e-14	182.1
Glutathione S-transferase, N-terminal domain	0.000289201	A0A254U293	130	K	Isocitrate lyase	ATCC64974_15620	AYDEATEK(1)SGLEK	2	0.47241	6	3	1	166.62	3.85e-11	166.62	1	182.097	7.52e-14	182.1	1	191.48	2.02e-14	191.48
Glutathione S-transferase, N-terminal domain	0.000289201	A0A254U293	208	K	Isocitrate lyase	ATCC64974_15620	EAFGPK(1)VFVEK	2	1.4772	5	3	1	74.6109	0.00372437	74.611	1	72.34	0.00676361	72.34	1	77.5969	0.00209379	77.597
Glutathione S-transferase, N-terminal domain	0.000289201	A0A100IES2	138	K	Glutathione S-transferase	ABL_03381	AGVEGYVAAIK(1)K	2	-0.00943	3	3	1	84.4793	0.00140954	84.479	1	74.3925	0.00440169	74.392	1	90.6136	0.000860003	90.614
Glutathione S-transferase, N-terminal domain	0.000289201	A0A254UCH7	128	K	NLI interacting factor-like phosphatase family protein	ATCC64974_32100	PLLGLDGYNK(1)K	2	0.12795	13	3	1	96.7555	6.18e-11	172.56	1	150.043	9.86e-08	150.04	1	157.378	6.42e-08	157.38
Glutathione S-transferase, N-terminal domain	0.000289201	A0A254UCH7	373	K	NLI interacting factor-like phosphatase family protein	ATCC64974_32100	K(1)LDHTNPEDR	3	0.31819	8	3	1	83.1822	0.000971875	90.434	1	75.8194	0.00199763	75.819	1	80.6901	0.00165577	80.69
Glutathione S-transferase, N-terminal domain	0.000289201	A0A254UCH7	50	K	NLI interacting factor-like phosphatase family protein	ATCC64974_32100	TEPNSGASFNQSAEYTK(1)ISPLGK	3	-0.40092	6	3	1	140.483	5.49e-11	140.48	1	191.403	2.54e-23	191.4	1	150.947	1.01e-15	150.95
Glutathione S-transferase, N-terminal domain	0.000289201	A0A254UCH7	90	K	NLI interacting factor-like phosphatase family protein	ATCC64974_32100	TTLLGK(1)TK	2	0.02144	9	3	1	130.748	0.000682612	130.75	1	131.223	0.000671979	131.22	1	131.062	0.000675583	131.06
Glutathione S-transferase, N-terminal domain	0.000289201	A0A254UCH7	182	K	NLI interacting factor-like phosphatase family protein	ATCC64974_32100	K(1)FRDENVAITR	3	0.02302	9	3	1	137.396	1.77e-06	137.4	1	114.764	2.19e-05	114.76	1	124.207	4.07e-06	124.21
Glutathione S-transferase, N-terminal domain	0.000289201	A0A254UCH7	181	K	NLI interacting factor-like phosphatase family protein	ATCC64974_32100	AFATVLDK(1)K	2	0.3839	10	3	1	138.975	0.000206301	138.98	1	123.355	0.000409066	123.35	1	113.622	0.00111943	113.62
Glutathione S-transferase, N-terminal domain	0.000289201	A0A254UCH7	230	K	NLI interacting factor-like phosphatase family protein	ATCC64974_32100	K(1)EAAPAAAAPAEPK	2	-0.59543	5	3	1	100.227	8.84e-06	100.23	1	71.545	0.00796967	71.545	1	89.3114	0.000525055	89.311
Glutathione S-transferase, N-terminal domain	0.000289201	A0A254UCH7	268	K	NLI interacting factor-like phosphatase family protein	ATCC64974_32100	SEFVLDEWK(1)R	2	-0.8454	25	3	1	108.431	3.6e-08	182.46	1	71.0303	1.11e-07	170.47	1	100.878	8.18e-07	160.53
Glutathione S-transferase, N-terminal domain	0.000289201	A0A254UCH7	92	K	NLI interacting factor-like phosphatase family protein	ATCC64974_32100	TK(1)QDYASILR	2	0.707	5	3	1	91.9612	0.00173343	91.961	1	139.858	2.49e-05	139.86	1	113.224	0.000328637	113.22
Glutathione S-transferase, N-terminal domain	0.000289201	A0A254UCH7	136	K	NLI interacting factor-like phosphatase family protein	ATCC64974_32100	NVEDASK(1)AALK	2	0.5386	16	3	1	74.6109	0.00146593	84.479	1	74.6109	0.000783361	91.961	1	58.1721	0.001021	89.356
Glutathione S-transferase, N-terminal domain	0.000289201	A0A254UCH7	195	K	NLI interacting factor-like phosphatase family protein	ATCC64974_32100	WYK(1)TIVNQPAFK	2	0.20882	8	3	1	157.678	1.87e-08	157.68	1	170.404	9.53e-10	170.4	1	186.812	6.68e-12	186.81
Glutathione S-transferase, N-terminal domain	0.000289201	A0A254UCH7	5	K	NLI interacting factor-like phosphatase family protein	ATCC64974_32100	AFGK(1)LYGLPENGR	2	0.12348	6	3	1	66.7839	0.00144089	88.075	1	74.4752	0.00682777	74.475	1	80.7463	0.000870758	88.075
Glutathione S-transferase, N-terminal domain	0.000289201	A0A254TL07	155	K	Uncharacterized protein	ATCC64974_109680	VAGVLDSVLK(1)ER	2	-1.0704	5	3	1	70.4379	0.00811169	70.438	1	84.3649	0.000324198	95.273	1	81.5653	8.61e-05	98.902
Glutathione S-transferase, N-terminal domain	0.000289201	A0A254TL07	136	K	Uncharacterized protein	ATCC64974_109680	VYGESPESAK(1)VR	2	0.37024	3	3	1	132.565	1.83e-06	132.56	1	161.989	1.27e-08	161.99	1	126.118	2.61e-06	126.12
Glutathione S-transferase, N-terminal domain	0.000289201	A0A254TL07	144	K	Uncharacterized protein	ATCC64974_109680	YGAEVK(1)R	2	-0.41432	5	3	1	131.037	0.00389003	131.04	1	114.783	0.00706106	114.78	1	116.542	0.00652597	116.54
Glutathione S-transferase, N-terminal domain	0.000289201	A0A254U716	281	K	Serine hydrolase (FSH1) family protein	ATCC64974_75180	HIK(1)ENYTK	2	0.37	6	3	1	128.269	0.000738102	128.27	1	114.968	0.00162381	114.97	1	144.77	0.000368638	144.77
Glutathione S-transferase, N-terminal domain	0.000289201	A0A254U716	49	K	Serine hydrolase (FSH1) family protein	ATCC64974_75180	HLK(1)GLTDLIK	2	0.46429	3	3	1	77.3868	0.00378416	77.387	1	87.7134	0.00233114	87.713	1	92.9432	0.00159526	92.943
Glutathione S-transferase, N-terminal domain	0.000289201	A0A254U716	278	K	Serine hydrolase (FSH1) family protein	ATCC64974_75180	DTTDFK(1)HIK	2	-1.6762	4	3	1	122.939	0.000321896	122.94	1	90.1488	0.00366792	90.149	1	91.6364	0.00333617	91.636
Glutathione S-transferase, N-terminal domain	0.000289201	A0A505IEI3	178	K	Fungal specific transcription factor domain family protein	CAN33_0055430	YYEALK(1)ER	2	0.64462	3	3	1	72.9281	0.0157208	72.928	1	72.9281	0.0157208	72.928	1	73.2332	0.0153	73.233
Glutathione S-transferase, N-terminal domain	0.000289201	A0A100IGI7	569	K	Ubiquitin-activating enzyme E1 1	ABL_03599	IIVTDMDQIEK(1)SNLNR	2	2.2529	3	3	1	202.929	1.17e-22	202.93	1	124.458	1.39e-09	124.46	1	170.349	6.93e-16	170.35
Glutathione S-transferase, N-terminal domain	0.000289201	A0A3F3RSF5	156	K	Spinocerebellar ataxia type 10 protein domain family protein	ATCC64974_88650	AYEAIAEK(1)TAGK	2	0.012149	6	3	1	131.172	2e-06	131.17	1	103.204	3.77e-05	103.2	1	103.462	3.72e-05	103.46
Glutathione S-transferase, N-terminal domain	0.000289201	A0A254TQ08	155	K	Bul1 N terminus family protein	ATCC64974_99410	K(1)SGGQSVLPGR	2	0.41852	3	3	1	115.051	5.02e-05	115.05	1	126.344	8.69e-06	126.34	1	147.961	1.08e-07	147.96
Glutathione S-transferase, N-terminal domain	0.000289201	A0A254TQ08	204	K	Bul1 N terminus family protein	ATCC64974_99410	K(1)EVQQAYIK	2	2.0248	6	3	1	128.811	0.000336984	128.81	1	151.826	8.4e-05	151.83	1	113.459	0.00113131	113.46
Glutathione S-transferase, N-terminal domain	0.000289201	A0A254TQ08	154	K	Bul1 N terminus family protein	ATCC64974_99410	CYGVLEGQLK(1)K	2	2.4066	3	3	1	105.46	9.65e-05	105.46	1	120.062	2.6e-05	120.06	1	107.055	8.88e-05	107.06
Glutathione S-transferase, N-terminal domain	0.000289201	A0A254TQ08	45	K	Bul1 N terminus family protein	ATCC64974_99410	GVK(1)GEVFLR	2	-0.50671	5	3	1	115.714	0.000708173	115.71	1	88.4955	0.00403663	88.495	1	87.258	0.0043126	87.258
Glutathione S-transferase, N-terminal domain	0.000289201	A0A254TQ08	86	K	Bul1 N terminus family protein	ATCC64974_99410	VYDK(1)ENLLGPK	2	3.0373	6	3	1	127.868	5.91e-06	127.87	1	100.376	8.87e-05	100.38	1	109.721	5.56e-05	109.72
CRAL/TRIO, N-terminal domain	0.075544	A0A3F3RMH6	124	K	CRAL-TRIO domain-containing protein	ATCC64974_70260	PVYIEK(1)LGK	2	-0.097812	6	3	1	79.1482	0.000116185	95.751	1	68.657	1.95e-06	110.35	1	96.1429	0.000667321	96.143
CRAL/TRIO, N-terminal domain	0.075544	A0A3F3RMH6	112	K	CRAL-TRIO domain-containing protein	ATCC64974_70260	VFEYYPQYYHK(1)TDK	3	-0.18212	3	3	1	88.2818	0.000200553	88.282	1	80.6319	0.000334637	80.632	1	93.4784	0.000109469	93.478
CRAL/TRIO, N-terminal domain	0.075544	A0A3F3RMH6	83	K	CRAL-TRIO domain-containing protein	ATCC64974_70260	K(1)EFGTDELVR	2	-1.6689	9	3	1	105.46	0.000448616	113.22	1	108.697	0.000448616	113.22	1	108.697	0.000601267	108.7
CRAL/TRIO, N-terminal domain	0.075544	A0A3F3RMH6	65	K	CRAL-TRIO domain-containing protein	ATCC64974_70260	K(1)FDVAAAK	2	0.058684	6	3	1	93.5976	0.00717153	93.598	1	102.067	0.00384072	102.07	1	83.647	0.012214	83.647
CRAL/TRIO, N-terminal domain	0.075544	A0A3F3RMH6	135	K	CRAL-TRIO domain-containing protein	ATCC64974_70260	IDLNAMYK(1)ITTGER	2	1.067	4	3	1	127.57	8.58e-09	127.57	1	150.763	7.89e-11	150.76	1	142.909	1.96e-09	142.91
CRAL/TRIO, N-terminal domain	0.075544	A0A3F3RMH6	247	K	CRAL-TRIO domain-containing protein	ATCC64974_70260	IHVLGSNYK(1)K	3	0.32403	4	3	1	91.2652	0.000913523	91.265	1	59.1529	0.0129135	59.153	1	64.8406	0.0091643	64.841
CRAL/TRIO, N-terminal domain	0.075544	A0A254U1J7	309	K	CRAL-TRIO domain-containing protein	ATCC64974_7890	LNPTIK(1)AASK	2	0.70362	3	3	1	58.8288	0.0263165	58.829	1	53.0129	0.034002	53.013	1	59.8396	0.0249806	59.84
CRAL/TRIO, N-terminal domain	0.075544	A0A254U1J7	357	K	CRAL-TRIO domain-containing protein	ATCC64974_7890	K(1)FHPISNGANLAR	3	-0.54743	5	3	1	121.449	4.83e-07	121.45	1	78.7442	0.000255087	89.663	1	47.9151	0.000501749	79.886
CRAL/TRIO, N-terminal domain	0.075544	A0A254U1J7	114	K	CRAL-TRIO domain-containing protein	ATCC64974_7890	AEEPAAEPK(1)AEAAK	2	0.02613	3	3	1	103.137	5.66e-06	103.14	1	108.579	4.14e-06	108.58	1	111.116	3.43e-06	111.12
CRAL/TRIO, N-terminal domain	0.075544	A0A254U330	147	K	Mitochondrial ATPase expression family protein	ATCC64974_5040	ATK(1)WNVSEAIAR	2	-1.4364	3	3	1	94.1217	0.000399778	94.122	1	133.321	1.73e-06	133.32	1	118.866	1.07e-05	118.87
Lyase	0.037736	A0A254U8U7	203	K	Translation initiation factor eIF-1A	ATCC64974_35210	AIEILGGEK(1)GSK	2	-1.9351	6	3	1	104.244	3.59e-05	104.24	1	94.1217	0.000399778	94.122	1	84.3649	0.00104007	84.365
Lyase	0.037736	A0A254U8U7	517	K	Translation initiation factor eIF-1A	ATCC64974_35210	GLTLK(1)QSAMELK	2	-0.65622	3	3	1	159.99	1.55e-08	159.99	1	159.99	1.55e-08	159.99	1	140.142	9e-07	140.14
Lyase	0.037736	A0A254U8U7	340	K	Translation initiation factor eIF-1A	ATCC64974_35210	LTGTEFK(1)TAPNK	2	0.43945	6	3	1	149.225	3.04e-08	149.23	1	162.925	1.14e-08	162.93	1	166.04	7.03e-09	166.04
Lyase	0.037736	A0A254U2Y7	106	K	Cysteine-rich secretory family protein	ATCC64974_18090	LSEIIGK(1)EIGGK	2	2.6114	3	3	1	113.946	1.92e-05	113.95	1	101.388	4.08e-05	101.39	1	97.4631	0.000180495	97.463
Lyase	0.037736	A0A254U2Y7	111	K	Cysteine-rich secretory family protein	ATCC64974_18090	EIGGK(1)LHTGR	3	0.096403	5	3	1	58.8894	0.012449	58.889	1	72.2004	0.0041025	72.2	1	80.1016	0.00161431	80.102
Lyase	0.037736	A0A254TSE5	412	K	Adenylosuccinate lyase	ATCC64974_62140	VLSHQAADNVK(1)K	3	-0.66542	8	3	1	78.7442	1.03e-05	113.07	1	77.8945	0.000345373	89.663	1	89.46	2.92e-06	121.69
Lyase	0.037736	A0A254TSE5	144	K	Adenylosuccinate lyase	ATCC64974_62140	LSAFAK(1)QYK	2	-0.44884	3	3	1	95.3581	0.00250618	95.358	1	83.1675	0.00522485	83.168	1	97.635	0.00199839	97.635
Lyase	0.037736	A0A254TSE5	226	K	Adenylosuccinate lyase	ATCC64974_62140	VEQLDELVTEK(1)AGFK	3	-0.030996	3	3	1	81.4475	0.000296761	81.448	1	85.1776	0.000208969	85.178	1	77.0683	0.000325949	77.068
Lyase	0.037736	A0A254TSE5	167	K	Adenylosuccinate lyase	ATCC64974_62140	DLPCLGFTHGQPAQLVTVGK(1)R	3	1.0744	3	3	1	105.506	1.69e-06	105.51	1	88.6267	0.000128852	88.627	1	89.7209	0.000116163	89.721
Lyase	0.037736	A0A254TSE5	79	K	Adenylosuccinate lyase	ATCC64974_62140	VAAEEEK(1)R	2	-0.40013	3	3	1	123.983	0.00113857	123.98	1	93.1432	0.00740177	93.143	1	104.057	0.00359025	104.06
Peptidase inhibitor I9	0.0131357	A0A254UDN3	231	K	Enoyl-(Acyl carrier protein) reductase family protein	ATCC64974_45980	K(1)ANLYAVK	2	0.054277	9	3	1	114.498	0.00227588	114.5	1	105.136	0.00345445	105.14	1	119.406	0.00165791	119.41
Peptidase inhibitor I9	0.0131357	A0A254UDN3	238	K	Enoyl-(Acyl carrier protein) reductase family protein	ATCC64974_45980	KANLYAVK(1)VLR	3	0.63281	20	3	1	86.4638	7.33e-07	157.96	1	80.2355	3.36e-07	165.58	1	84.1801	3.06e-05	138.08
Peptidase inhibitor I9	0.0131357	A0A254UDN3	278	K	Enoyl-(Acyl carrier protein) reductase family protein	ATCC64974_45980	GFK(1)GSVANMSLGGGK	2	0.4144	21	3	1	132.081	8.22e-10	132.08	1	124.62	8.65e-10	129.38	1	141.851	3.16e-10	141.85
Peptidase inhibitor I9	0.0131357	A0A254UDN3	224	K	Enoyl-(Acyl carrier protein) reductase family protein	ATCC64974_45980	TIPTNDEDLDGNGHGTHCSGTMAGK(1)K	4	-0.0039433	11	3	1	131.935	1.77e-10	131.94	1	125.387	2.53e-10	125.39	1	149.067	1.37e-15	149.07
Peptidase inhibitor I9	0.0131357	A0A254UDN3	199	K	Enoyl-(Acyl carrier protein) reductase family protein	ATCC64974_45980	ATWGK(1)TIPTNDEDLDGNGHGTHCSGTMAGK	4	-0.26328	7	3	1	88.9858	4.63e-06	88.986	1	99.3192	6.07e-08	99.319	1	65.2436	0.000955589	65.244
Peptidase inhibitor I9	0.0131357	A0A254UDN3	290	K	Enoyl-(Acyl carrier protein) reductase family protein	ATCC64974_45980	GSVANMSLGGGK(1)SK	2	-0.46423	26	3	1	175.009	5.26e-14	175.01	1	118.507	3.54e-14	178.67	1	127.322	4.72e-14	173.25
Peptidase inhibitor I9	0.0131357	A0A254TXL3	11	K	Splicing factor 3B subunit 1 family protein	ATCC64974_58070	PHQYIVSLNK(1)ESPPEELEK	3	1.4795	7	3	1	170.888	3.26e-17	170.89	1	141.072	1.81e-10	141.07	1	177.596	4.28e-22	177.6
Peptidase inhibitor I9	0.0131357	A0A254TXL3	34	K	Splicing factor 3B subunit 1 family protein	ATCC64974_58070	IVK(1)EFALVK	2	-1.144	9	3	1	108.433	0.00109748	108.43	1	105.195	0.0012706	105.2	1	111.607	0.000927791	111.61
Peptidase inhibitor I9	0.0131357	A0A254TXL3	31	K	Splicing factor 3B subunit 1 family protein	ATCC64974_58070	TATDNGGK(1)IVK	2	1.0822	15	3	1	96.1135	7.3e-05	104.82	1	104.824	4.46e-05	112.83	1	126.707	1.68e-05	126.71
Peptidase inhibitor I9	0.0131357	A0A254TXL3	20	K	Splicing factor 3B subunit 1 family protein	ATCC64974_58070	ESPPEELEK(1)AK	2	-0.051997	4	3	1	55.2579	0.0296256	55.258	1	56.5506	0.0278954	56.551	1	79.2302	0.0019448	79.23
Peptidase inhibitor I9	0.0131357	Q00206	379	K	Protease	pepD	DLATPAAATTELK(1)R	2	1.5674	3	3	1	108.579	5.65e-06	108.58	1	139.295	4.8e-09	139.3	1	129.772	1.04e-08	129.77
Domain of unknown function (DUF3358)	0.00796617	A0A117DXE7	659	K	Aminopeptidase	ABL_02307	AHELGWEFSEK(1)DGHILQQFK	3	-1.5491	3	3	1	171.785	6.19e-22	171.79	1	110.326	1.47e-06	110.33	1	50.8699	0.00899894	50.87
Domain of unknown function (DUF3358)	0.00796617	A0A505ID14	246	K	Aminopeptidase	CAN33_0025595	GLK(1)EQAR	2	0.67534	4	3	1	67.1694	0.0415985	67.169	1	68.7003	0.0389661	68.7	1	58.782	0.0560211	58.782
Domain of unknown function (DUF3358)	0.00796617	A0A505ID14	74	K	Aminopeptidase	CAN33_0025595	LAK(1)ASNIAYDTK	2	0.026653	4	3	1	132.059	1.89e-06	132.06	1	115.119	0.000327664	115.12	1	115.119	1.72e-05	115.12
Domain of unknown function (DUF3358)	0.00796617	A0A505ID14	694	K	Aminopeptidase	CAN33_0025595	FELWK(1)SGSDK	2	-0.32894	3	3	1	119.274	0.000179211	119.27	1	122.691	9.48e-05	122.69	1	116.546	0.000246586	116.55
Domain of unknown function (DUF3358)	0.00796617	A0A505ID14	83	K	Aminopeptidase	CAN33_0025595	ASNIAYDTK(1)SER	2	1.529	6	3	1	66.2152	0.000702636	89.507	1	105.659	3.34e-05	105.66	1	69.92	2.89e-05	108.32
Domain of unknown function (DUF3358)	0.00796617	A0A505ID14	121	K	Aminopeptidase	CAN33_0025595	SK(0.924)YK(0.076)PVVDPTDDTPK	3	0.96393	3	3	0.877288	8.54256	0.0125463	58.164	0.923901	10.8425	0.0395456	43.208	0.857301	7.78712	0.0360618	44.539
Domain of unknown function (DUF3358)	0.00796617	A0A505ID14	48	K	Aminopeptidase	CAN33_0025595	VNRPTK(1)EIVLNSK	3	-0.12244	3	3	1	93.4784	0.000167402	93.478	1	50.8061	0.0353479	50.806	1	109.835	3.49e-06	109.83
Domain of unknown function (DUF3358)	0.00796617	A0A505ID14	243	K	Aminopeptidase	CAN33_0025595	VYTTK(1)GLK	2	-0.29771	6	3	1	67.1694	0.0236639	67.169	1	63.673	0.0284866	63.673	1	73.2601	0.0152629	73.26
Domain of unknown function (DUF3358)	0.00796617	A0A505ID14	42	K	Aminopeptidase	CAN33_0025595	IDSK(1)VNRPTK	3	-2.5869	3	3	1	90.0503	0.00116344	90.05	1	62.4662	0.0124982	62.466	1	100.878	0.000368139	100.88
Domain of unknown function (DUF3358)	0.00796617	A0A505ID14	699	K	Aminopeptidase	CAN33_0025595	SGSDK(1)DAVHTNLR	3	1.0871	3	3	1	57.4342	0.0106796	57.434	1	51.0918	0.0153522	51.092	1	70.8885	0.00319817	70.889
Domain of unknown function (DUF3358)	0.00796617	A0A505ID14	637	K	Aminopeptidase	CAN33_0025595	SVFALNESVAAGLK(1)K	2	4.0419	3	3	1	132.081	1.22e-09	132.08	1	143.055	3.35e-10	143.05	1	159.124	2.31e-14	159.12
Domain of unknown function (DUF3358)	0.00796617	A0A505ID14	186	K	Aminopeptidase	CAN33_0025595	GQTALSNMPIK(1)SER	2	0.030438	3	3	1	182.022	3.41e-14	182.02	1	172.82	5.84e-14	172.82	1	157.682	5.2e-11	157.68
Domain of unknown function (DUF3358)	0.00796617	A0A505ID14	739	K	Aminopeptidase	CAN33_0025595	TDSVDGK(1)EICLGALGR	2	0.0063252	3	3	1	167.688	3.21e-15	167.69	1	245.189	8.75e-36	245.19	1	186.418	2.78e-18	186.42
Domain of unknown function (DUF3358)	0.00796617	A0A505ID14	838	K	Aminopeptidase	CAN33_0025595	EK(1)DTGAYDR	2	0.0031588	6	3	1	99.9731	0.0015498	99.973	1	99.9731	0.0015498	99.973	1	123.749	0.000294537	123.75
Domain of unknown function (DUF3358)	0.00796617	A0A3F3RPW1	467	K	Aminopeptidase	ATCC64974_79660	K(1)VGFPVVTVSENPSNSTIK	2	0.9002	3	3	1	98.5428	5.53e-05	98.543	1	113.515	3.42e-06	113.51	1	144.822	2.04e-10	144.82
Domain of unknown function (DUF3358)	0.00796617	A0A3F3RPW1	857	K	Aminopeptidase	ATCC64974_79660	AK(1)VNWVK	2	0.13339	5	3	1	107.429	0.00681108	107.43	1	100.742	0.00830111	100.74	1	100.742	0.00830111	100.74
Domain of unknown function (DUF3358)	0.00796617	A0A3F3RPW1	560	K	Aminopeptidase	ATCC64974_79660	LSK(1)LGEAAK	2	0.0089585	3	3	1	96.3419	0.00228678	96.342	1	83.499	0.00515092	83.499	1	83.8829	0.0050653	83.883
Domain of unknown function (DUF3358)	0.00796617	A0A3F3RPW1	134	K	Aminopeptidase	ATCC64974_79660	SSYK(1)AADGQTK	2	0.038322	7	3	1	106.785	6.6e-05	106.79	1	105.133	7.19e-05	105.13	1	100.376	8.87e-05	100.38
Domain of unknown function (DUF3358)	0.00796617	A0A3F3RPW1	303	K	Aminopeptidase	ATCC64974_79660	VVDVLLDEK(1)TSGAAR	3	-0.20967	9	3	1	104.954	6.12e-10	136.81	1	80.6319	3.67e-15	168.5	1	87.4472	1.05e-09	129.38
Domain of unknown function (DUF3358)	0.00796617	A0A3F3RPW1	648	K	Aminopeptidase	ATCC64974_79660	SLVSHK(1)AHELGWEFSEK	3	0.31814	5	3	1	170.381	1.66e-16	170.38	1	190.23	1.97e-19	190.23	1	191.637	1.38e-19	191.64
Domain of unknown function (DUF3358)	0.00796617	A0A3F3RPW1	739	K	Aminopeptidase	ATCC64974_79660	NAPTSDEK(1)TTALR	2	-0.0063248	12	3	1	113.253	3.2e-06	116.19	1	116.188	1.29e-08	132.97	1	116.188	1.49e-10	153.81
Domain of unknown function (DUF3358)	0.00796617	A0A3F3RPW1	638	K	Aminopeptidase	ATCC64974_79660	DALK(1)AFQR	2	-0.84864	3	3	1	79.7126	0.0104417	79.713	1	73.2075	0.0153354	73.208	1	82.4258	0.00940081	82.426
Domain of unknown function (DUF3358)	0.00796617	A0A3F3RPW1	515	K	Aminopeptidase	ATCC64974_79660	TK(1)NGIDEDTMLTER	2	0.57393	5	3	1	163.804	6.65e-11	163.8	1	178.026	4.46e-14	178.03	1	143.973	1.5e-09	143.97
Pyridoxamine 5'-phosphate oxidase	0.0131357	A0A254UG95	81	K	Phosphoadenosine phosphosulfate reductase	ATCC64974_94410	K(1)TNHLLTNPR	3	0.56282	3	3	1	105.032	0.000264866	105.03	1	97.7493	0.000458418	97.749	1	89.266	0.00105384	89.266
Pyridoxamine 5'-phosphate oxidase	0.0131357	A0A254UG95	216	K	Phosphoadenosine phosphosulfate reductase	ATCC64974_94410	IADWK(1)GGVR	2	1.1547	3	3	1	124.743	0.00028517	124.74	1	68.3707	0.0165393	68.371	1	62.5577	0.0241921	62.558
Pyridoxamine 5'-phosphate oxidase	0.0131357	A0A505HZC1	135	K	Aminotransferase class-V family protein	CAN33_0021055	CFLEK(1)HPDAEAWLPGK	3	-2.5394	3	3	1	103.668	1.97e-06	103.67	1	87.0877	0.000214089	87.088	1	99.0555	1.28e-06	99.055
Pyridoxamine 5'-phosphate oxidase	0.0131357	A0A100IIM2	169	K	Pyridoxamine phosphate oxidase family protein	ABL_04568	TYQK(1)EWNVR	2	0.65158	4	3	1	127.765	0.00025671	127.76	1	135.549	0.000183399	135.55	1	119.68	0.000496126	119.68
Pyridoxamine 5'-phosphate oxidase	0.0131357	A0A100IIM2	157	K	Pyridoxamine phosphate oxidase family protein	ABL_04568	DTLGHWTGK(1)R	3	0.10921	3	3	1	54.2593	0.0161394	54.259	1	89.8046	0.00482132	89.805	1	73.4995	0.0034565	73.499
HMGL-like	0.075544	A0A505HV95	860	K	Pyruvate carboxylase	CAN33_000935	AYESANDLLGDVVK(1)VTPTSK	3	-0.44244	11	3	1	278.637	4.85e-52	278.64	1	264.669	3.94e-44	264.67	1	134.962	2.81e-15	163.8
HMGL-like	0.075544	A0A505HV95	470	K	Pyruvate carboxylase	CAN33_000935	GQIGEPK(1)LK	2	0.66233	6	3	1	90.1504	0.00366757	90.15	1	76.0998	0.00680106	76.1	1	72.9281	0.0105393	72.928
HMGL-like	0.075544	A0A505HV95	1047	K	Pyruvate carboxylase	CAN33_000935	K(1)ASVENTAR	2	0.98061	6	3	1	94.4091	0.00371003	94.409	1	103.419	0.00186407	103.42	1	92.4278	0.00431321	92.428
HMGL-like	0.075544	A0A505HV95	245	K	Pyruvate carboxylase	CAN33_000935	ILADAVK(1)LAK	2	0.037998	13	3	1	73.4995	0.00692933	73.499	1	98.044	0.000877542	98.044	1	94.6921	0.00134917	94.692
HMGL-like	0.075544	A0A505HV95	974	K	Pyruvate carboxylase	CAN33_000935	VFEDYK(1)K	2	0.02001	10	3	1	79.116	0.0331705	79.116	1	94.4072	0.0170956	94.407	1	81.2967	0.0308781	81.297
HMGL-like	0.075544	A0A505HV95	943	K	Pyruvate carboxylase	CAN33_000935	RPGLYLEPLDLAK(1)IK	3	-0.27036	7	3	1	95.5698	7.23e-05	95.57	1	78.1909	0.000379315	78.191	1	98.6762	1.74e-05	98.676
HMGL-like	0.075544	A0A505HV95	341	K	Pyruvate carboxylase	CAN33_000935	GFSPDTGK(1)IEVYR	2	-1.525	12	3	1	119.386	8.54e-09	137.84	1	117.704	1.37e-08	132.06	1	99.9412	9.95e-09	136.24
HMGL-like	0.075544	A0A505HV95	1086	K	Pyruvate carboxylase	CAN33_000935	VHDGLEVK(1)K	2	-0.21442	7	3	1	42.1905	0.00134484	110.53	1	121.502	0.000544287	121.5	1	95.5231	0.00167755	105.98
HMGL-like	0.075544	A0A505HV95	1009	K	Pyruvate carboxylase	CAN33_000935	GK(1)VLILK	2	0.2858	6	3	1	73.9747	0.0298965	73.975	1	73.9747	0.0298965	73.975	1	73.9747	0.0298965	73.975
HMGL-like	0.075544	A0A505HV95	1007	K	Pyruvate carboxylase	CAN33_000935	YFLAKPEIGEEFHVELEK(1)GK	3	-3.467	4	3	1	142.197	5.44e-22	178.32	0.999999	59.6558	3.05e-06	101.17	1	112.828	1.7e-10	142.43
HMGL-like	0.075544	A0A505HV95	625	K	Pyruvate carboxylase	CAN33_000935	K(1)CGVDIFR	2	-1.0282	3	3	1	119.864	0.000128317	119.86	1	114.639	0.00225813	114.64	1	125.16	9.84e-05	125.16
HMGL-like	0.075544	A0A505HV95	221	K	Pyruvate carboxylase	CAN33_000935	RHQK(1)VVEIAPAK	3	-0.42252	8	3	1	48.5322	4.48e-08	158.04	1	135.098	3.73e-06	135.1	1	52.0715	4.48e-08	158.04
HMGL-like	0.075544	A0A505HV95	333	K	Pyruvate carboxylase	CAN33_000935	ITTEDPSK(1)GFSPDTGK	2	0.18891	7	3	1	188.437	6.53e-23	209.89	1	223.073	6.02e-29	223.07	1	223.073	6.02e-29	223.07
HMGL-like	0.075544	A0A505HV95	690	K	Pyruvate carboxylase	CAN33_000935	VVQFK(1)PHVLGIK	3	-0.23919	5	3	1	77.0624	0.000720904	77.062	1	87.1843	0.000405717	87.184	1	87.1843	0.000405717	87.184
HMGL-like	0.075544	A0A505HV95	83	K	Pyruvate carboxylase	CAN33_000935	QK(1)ADEAYMIGK	2	0.091714	4	3	1	178.713	3.29e-11	178.71	1	209.849	1.68e-14	209.85	1	155.969	5.19e-08	155.97
HMGL-like	0.075544	A0A505HV95	704	K	Pyruvate carboxylase	CAN33_000935	DMAGVLK(1)PQAAR	2	0.2755	6	3	1	96.6043	0.000236852	96.604	1	41.3826	0.00105621	80.69	1	61.235	0.000936007	82.912
HMGL-like	0.075544	A0A505HV95	486	K	Pyruvate carboxylase	CAN33_000935	GDIIKPVLHDAAGK(1)PLDVSVPATK	3	0.61274	8	3	0.998478	28.1683	1.63e-05	93.596	0.999991	50.5854	1.21e-07	116.6	0.999501	33.0173	3.39e-05	85.376
HMGL-like	0.075544	A0A505HV95	518	K	Pyruvate carboxylase	CAN33_000935	ANK(1)GCLIMDTTWR	2	0.27892	3	3	1	74.7326	0.00223528	74.733	1	124.452	2.04e-08	124.45	1	104.696	8.27e-06	104.7
HMGL-like	0.075544	A0A505HV95	248	K	Pyruvate carboxylase	CAN33_000935	LAK(1)SVNYR	2	0.037715	6	3	1	91.8534	0.00590106	91.853	1	93.4285	0.00531631	93.429	1	103.739	0.00265938	103.74
HMGL-like	0.075544	A0A505HV95	1117	K	Pyruvate carboxylase	CAN33_000935	VSSLLVK(1)EGDSVDGQDLVCK	3	2.2882	9	3	1	105.906	4.69e-29	205.24	1	136.489	7.71e-36	238.64	1	127.316	1.54e-22	192.18
HMGL-like	0.075544	A0A505HV95	92	K	Pyruvate carboxylase	CAN33_000935	ADEAYMIGK(1)R	2	-0.30712	20	3	1	137.976	2.79e-05	137.98	1	137.953	9.31e-06	142.83	1	156.827	1.08e-06	156.83
HMGL-like	0.075544	A0A505HV95	191	K	Pyruvate carboxylase	CAN33_000935	PK(1)HIEVQLLGDNHGNVVHLFER	5	0.23597	3	3	1	41.9115	0.0179937	41.911	1	91.2382	6.04e-05	91.238	1	65.1108	0.00209258	65.111
HMGL-like	0.075544	A0A505HV95	496	K	Pyruvate carboxylase	CAN33_000935	PLDVSVPATK(1)GWK	2	0.76925	4	3	1	71.8787	0.00557981	71.879	1	120.838	1.15e-06	120.84	1	105.951	8.67e-17	148.3
HMGL-like	0.075544	A0A254TS95	346	K	Major Facilitator Superfamily protein	ATCC64974_58730	AGK(1)AILAR	2	-0.21208	3	3	1	71.5012	0.017689	71.501	1	46.1286	0.0602677	46.129	1	52.4819	0.0439226	52.482
HMGL-like	0.075544	A0A254TV09	84	K	Pyruvate carboxyltransferase domain-containing protein	ATCC64974_81320	EGEQFANAFFDTEK(1)K	2	-1.0333	5	3	1	75.9106	0.00098577	75.911	1	220.207	1.67e-28	220.21	1	151.379	2.49e-22	204.82
HMGL-like	0.075544	A0A254TV09	407	K	Pyruvate carboxyltransferase domain-containing protein	ATCC64974_81320	ECTAK(1)IK	2	-1.8066	3	3	1	57.2809	0.0586022	57.281	1	68.9149	0.0385971	68.915	1	68.9149	0.0385971	68.915
Peptidase family M1	0.00340218	A0A117DXE7	659	K	Aminopeptidase	ABL_02307	AHELGWEFSEK(1)DGHILQQFK	3	-1.5491	3	3	1	171.785	6.19e-22	171.79	1	110.326	1.47e-06	110.33	1	50.8699	0.00899894	50.87
Peptidase family M1	0.00340218	A0A505ID14	246	K	Aminopeptidase	CAN33_0025595	GLK(1)EQAR	2	0.67534	4	3	1	67.1694	0.0415985	67.169	1	68.7003	0.0389661	68.7	1	58.782	0.0560211	58.782
Peptidase family M1	0.00340218	A0A505ID14	74	K	Aminopeptidase	CAN33_0025595	LAK(1)ASNIAYDTK	2	0.026653	4	3	1	132.059	1.89e-06	132.06	1	115.119	0.000327664	115.12	1	115.119	1.72e-05	115.12
Peptidase family M1	0.00340218	A0A505ID14	694	K	Aminopeptidase	CAN33_0025595	FELWK(1)SGSDK	2	-0.32894	3	3	1	119.274	0.000179211	119.27	1	122.691	9.48e-05	122.69	1	116.546	0.000246586	116.55
Peptidase family M1	0.00340218	A0A505ID14	83	K	Aminopeptidase	CAN33_0025595	ASNIAYDTK(1)SER	2	1.529	6	3	1	66.2152	0.000702636	89.507	1	105.659	3.34e-05	105.66	1	69.92	2.89e-05	108.32
Peptidase family M1	0.00340218	A0A505ID14	121	K	Aminopeptidase	CAN33_0025595	SK(0.924)YK(0.076)PVVDPTDDTPK	3	0.96393	3	3	0.877288	8.54256	0.0125463	58.164	0.923901	10.8425	0.0395456	43.208	0.857301	7.78712	0.0360618	44.539
Peptidase family M1	0.00340218	A0A505ID14	48	K	Aminopeptidase	CAN33_0025595	VNRPTK(1)EIVLNSK	3	-0.12244	3	3	1	93.4784	0.000167402	93.478	1	50.8061	0.0353479	50.806	1	109.835	3.49e-06	109.83
Peptidase family M1	0.00340218	A0A505ID14	243	K	Aminopeptidase	CAN33_0025595	VYTTK(1)GLK	2	-0.29771	6	3	1	67.1694	0.0236639	67.169	1	63.673	0.0284866	63.673	1	73.2601	0.0152629	73.26
Peptidase family M1	0.00340218	A0A505ID14	42	K	Aminopeptidase	CAN33_0025595	IDSK(1)VNRPTK	3	-2.5869	3	3	1	90.0503	0.00116344	90.05	1	62.4662	0.0124982	62.466	1	100.878	0.000368139	100.88
Peptidase family M1	0.00340218	A0A505ID14	699	K	Aminopeptidase	CAN33_0025595	SGSDK(1)DAVHTNLR	3	1.0871	3	3	1	57.4342	0.0106796	57.434	1	51.0918	0.0153522	51.092	1	70.8885	0.00319817	70.889
Peptidase family M1	0.00340218	A0A505ID14	637	K	Aminopeptidase	CAN33_0025595	SVFALNESVAAGLK(1)K	2	4.0419	3	3	1	132.081	1.22e-09	132.08	1	143.055	3.35e-10	143.05	1	159.124	2.31e-14	159.12
Peptidase family M1	0.00340218	A0A505ID14	186	K	Aminopeptidase	CAN33_0025595	GQTALSNMPIK(1)SER	2	0.030438	3	3	1	182.022	3.41e-14	182.02	1	172.82	5.84e-14	172.82	1	157.682	5.2e-11	157.68
Peptidase family M1	0.00340218	A0A505ID14	739	K	Aminopeptidase	CAN33_0025595	TDSVDGK(1)EICLGALGR	2	0.0063252	3	3	1	167.688	3.21e-15	167.69	1	245.189	8.75e-36	245.19	1	186.418	2.78e-18	186.42
Peptidase family M1	0.00340218	A0A505ID14	838	K	Aminopeptidase	CAN33_0025595	EK(1)DTGAYDR	2	0.0031588	6	3	1	99.9731	0.0015498	99.973	1	99.9731	0.0015498	99.973	1	123.749	0.000294537	123.75
Peptidase family M1	0.00340218	A0A3F3RPW1	467	K	Aminopeptidase	ATCC64974_79660	K(1)VGFPVVTVSENPSNSTIK	2	0.9002	3	3	1	98.5428	5.53e-05	98.543	1	113.515	3.42e-06	113.51	1	144.822	2.04e-10	144.82
Peptidase family M1	0.00340218	A0A3F3RPW1	857	K	Aminopeptidase	ATCC64974_79660	AK(1)VNWVK	2	0.13339	5	3	1	107.429	0.00681108	107.43	1	100.742	0.00830111	100.74	1	100.742	0.00830111	100.74
Peptidase family M1	0.00340218	A0A3F3RPW1	560	K	Aminopeptidase	ATCC64974_79660	LSK(1)LGEAAK	2	0.0089585	3	3	1	96.3419	0.00228678	96.342	1	83.499	0.00515092	83.499	1	83.8829	0.0050653	83.883
Peptidase family M1	0.00340218	A0A3F3RPW1	134	K	Aminopeptidase	ATCC64974_79660	SSYK(1)AADGQTK	2	0.038322	7	3	1	106.785	6.6e-05	106.79	1	105.133	7.19e-05	105.13	1	100.376	8.87e-05	100.38
Peptidase family M1	0.00340218	A0A3F3RPW1	303	K	Aminopeptidase	ATCC64974_79660	VVDVLLDEK(1)TSGAAR	3	-0.20967	9	3	1	104.954	6.12e-10	136.81	1	80.6319	3.67e-15	168.5	1	87.4472	1.05e-09	129.38
Peptidase family M1	0.00340218	A0A3F3RPW1	648	K	Aminopeptidase	ATCC64974_79660	SLVSHK(1)AHELGWEFSEK	3	0.31814	5	3	1	170.381	1.66e-16	170.38	1	190.23	1.97e-19	190.23	1	191.637	1.38e-19	191.64
Peptidase family M1	0.00340218	A0A3F3RPW1	739	K	Aminopeptidase	ATCC64974_79660	NAPTSDEK(1)TTALR	2	-0.0063248	12	3	1	113.253	3.2e-06	116.19	1	116.188	1.29e-08	132.97	1	116.188	1.49e-10	153.81
Peptidase family M1	0.00340218	A0A3F3RPW1	638	K	Aminopeptidase	ATCC64974_79660	DALK(1)AFQR	2	-0.84864	3	3	1	79.7126	0.0104417	79.713	1	73.2075	0.0153354	73.208	1	82.4258	0.00940081	82.426
Peptidase family M1	0.00340218	A0A3F3RPW1	515	K	Aminopeptidase	ATCC64974_79660	TK(1)NGIDEDTMLTER	2	0.57393	5	3	1	163.804	6.65e-11	163.8	1	178.026	4.46e-14	178.03	1	143.973	1.5e-09	143.97
Peptidase family M1	0.00340218	A0A3F3RBR7	421	K	Leukotriene A(4) hydrolase	ATCC64974_33040	GK(1)SLDSYEFK	2	0.06472	4	3	1	63.0734	0.0207072	63.073	1	69.6504	0.0120158	69.65	1	54.3433	0.0322439	54.343
Peptidase family M1	0.00340218	A0A3F3RBR7	595	K	Leukotriene A(4) hydrolase	ATCC64974_33040	EVAVATFEK(1)YK	2	0.73839	7	3	1	135.795	3.52e-06	135.8	1	95.6181	0.000449749	95.618	1	122.691	9.72e-06	122.69
Peptidase family M1	0.00340218	A0A3F3RBR7	190	K	Leukotriene A(4) hydrolase	ATCC64974_33040	SEGK(1)SLYQFHQR	3	-0.42971	4	3	1	99.4999	4.68e-05	99.5	1	56.0867	0.0122644	56.087	1	62.3383	0.00859845	62.338
Peptidase family M1	0.00340218	A0A3F3RBR7	610	K	Leukotriene A(4) hydrolase	ATCC64974_33040	AMVEK(1)DLFGK	2	-1.274	3	3	1	63.7341	0.0198341	63.734	1	64.82	0.0183991	64.82	1	89.1712	0.00212601	89.171
Peptidase family M1	0.00340218	A0A3F3RBR7	375	K	Leukotriene A(4) hydrolase	ATCC64974_33040	LITDLK(1)GK	2	0.24213	9	3	1	95.7414	2.24e-06	103.02	1	91.318	4.47e-10	131.56	1	91.318	3.41e-15	152.48
Peptidase family M1	0.00340218	A0A3F3RBR7	37	K	Leukotriene A(4) hydrolase	ATCC64974_33040	K(1)LVGNVIHK	2	0.054076	3	3	1	65.2243	0.0282318	65.224	1	80.6884	0.00788706	80.688	1	84.5222	0.00671993	84.522
Peptidase family M1	0.00340218	A0A3F3RBR7	186	K	Leukotriene A(4) hydrolase	ATCC64974_33040	DALGASK(1)SEGK	2	-1.7924	4	3	1	86.1144	0.00131676	86.114	1	60.0802	0.0231716	60.08	1	67.6563	0.0130321	67.656
eRF1 domain 3	0.0521087	A0A3F3RL65	64	K	eRF1_1 domain-containing protein	ATCC64974_65890	MLAEEFGTASNIK(1)SR	2	-0.41747	6	3	1	174.617	1.18e-17	174.62	1	150.051	7.74e-18	181.58	1	119.446	4.99e-07	119.45
eRF1 domain 3	0.0521087	A0A3F3RL65	250	K	eRF1_1 domain-containing protein	ATCC64974_65890	LQAK(1)VIK	2	0.098075	6	3	1	97.6019	0.0100633	97.602	1	88.0288	0.0174356	88.029	1	94.2618	0.0126355	94.262
eRF1 domain 3	0.0521087	A0A3F3RL65	335	K	eRF1_1 domain-containing protein	ATCC64974_65890	HVLK(1)SSSGSDVVIHTTK	3	-1.3568	4	3	1	229.399	5.22e-30	229.4	1	208.134	1e-23	208.13	1	205.062	1.3e-23	205.06
eRF1 domain 3	0.0521087	A0A3F3RL65	290	K	eRF1_1 domain-containing protein	ATCC64974_65890	LIGK(1)YFEEISQDTGK	2	0.50733	3	3	1	133.249	2.76e-10	133.25	1	152.338	2.66e-14	152.34	1	111.643	1.8e-06	111.64
eRF1 domain 3	0.0521087	A0A254UBL4	288	K	Protein DOM34 homolog	ATCC64974_48400	TILADTK(1)YAR	2	1.2033	3	3	1	82.4167	0.00307643	82.417	1	91.5493	0.00179139	91.549	1	102.524	0.000592937	102.52
Glycosyl hydrolase family 92	0.00447575	A0A100IV17	130	K	"Alpha-1,2-mannosidase"	ABL_10312	AIPWTK(1)GSPK	2	-0.065794	5	3	1	64.7298	0.0185184	64.73	1	85.3546	0.00266303	85.355	1	96.3419	0.00111704	96.342
Glycosyl hydrolase family 92	0.00447575	A0A100IV17	720	K	"Alpha-1,2-mannosidase"	ABL_10312	QTGK(1)VATIR	2	0.18763	6	3	1	112.041	0.000904565	112.04	1	146.482	8.04e-05	146.48	1	129.281	0.000242436	129.28
Glycosyl hydrolase family 92	0.00447575	A0A100IV17	539	K	"Alpha-1,2-mannosidase"	ABL_10312	DDQK(1)SYLQGK	2	0.74226	9	3	1	150.205	1.24e-07	169.65	1	152.696	7.76e-07	157.14	1	175.325	4.14e-08	175.33
Glycosyl hydrolase family 92	0.00447575	A0A3F3RMZ5	259	K	Uncharacterized protein	ATCC64974_70770	VGISFISTEK(1)AR	2	0.033933	3	3	1	134.99	1.53e-06	134.99	1	115.92	1.58e-05	115.92	1	117.2	1.36e-05	117.2
Glycosyl hydrolase family 92	0.00447575	A0A3F3RMZ5	704	K	Uncharacterized protein	ATCC64974_70770	IIANGLDK(1)GYYVQSVK	2	-3.1977	14	3	1	136.342	3.76e-19	193.77	1	133.857	1.09e-22	203.99	1	81.7134	4.72e-24	218.12
Glycosyl hydrolase family 92	0.00447575	A0A117E0X4	498	K	"Glycosyl hydrolase, family 92 protein"	ABL_05806	TNAEVIPYNTWDATDLSASTK(1)EGR	3	-0.7958	3	3	1	167.1	5.6e-17	167.1	1	163.185	1.11e-16	163.18	1	185.624	1.75e-23	185.62
Glycosyl hydrolase family 92	0.00447575	A0A3F3R3B1	411	K	Uncharacterized protein	ATCC64974_3650	TQGGSNADNILADAYVK(1)GVR	3	-1.456	9	3	1	153.365	3.25e-15	153.36	1	117.026	1.02e-07	122.49	1	126.038	6.13e-10	126.04
Glycosyl hydrolase family 92	0.00447575	A0A3F3R972	241	K	Uncharacterized protein	ATCC64974_24580	K(1)ELFVTR	2	-0.0039632	6	3	1	93.4285	0.0181245	93.429	1	111.167	0.00816081	111.17	1	113.504	0.0074501	113.5
Glycosyl hydrolase family 92	0.00447575	A0A3F3R972	517	K	Uncharacterized protein	ATCC64974_24580	TDDYLK(1)YLTR	2	-2.3754	4	3	1	135.987	3.73e-05	135.99	1	62.6939	2.1e-05	141.08	1	116.546	0.000246586	116.55
Catalase	0.000109874	A0A254U1U4	621	K	Catalase	ATCC64974_710	HVSVLAK(1)NGIAK	2	-0.11347	3	3	1	110.801	4.26e-06	110.8	1	136.932	6.95e-08	136.93	1	141.581	1.49e-08	141.58
Catalase	0.000109874	A0A254U1U4	563	K	Catalase	ATCC64974_710	DMK(1)SALQK	2	-0.79557	4	3	1	45.7385	0.0613222	45.738	1	64.7115	0.0153354	73.208	1	54.7125	0.0408459	54.712
Catalase	0.000109874	A0A254U1U4	651	K	Catalase	ATCC64974_710	K(1)QINLDAVK	2	0.74617	3	3	1	77.3584	0.00890081	77.358	1	112.845	0.00117611	112.85	1	95.8224	0.00327979	95.822
Catalase	0.000109874	A0A117E1Y2	606	K	Catalase	ABL_06316	SPIYADGESK(1)ETSQGIIADHQYDGQR	3	0.22248	13	3	1	185.18	1.62e-53	245.49	1	187.753	3.6e-54	261.78	1	242.943	7.56e-78	297.98
Catalase	0.000109874	A0A505I0E4	274	K	GMC oxidoreductase family protein	CAN33_0021760	WVNGEGK(1)FVYIK	2	0.16326	7	3	1	73.4351	0.000357411	94.767	1	73.4351	0.00105167	84.188	1	73.4351	0.000314754	95.417
Catalase	0.000109874	A0A505I0E4	147	K	GMC oxidoreductase family protein	CAN33_0021760	ADFLK(1)SSGLK	2	0.24766	6	3	1	76.9272	0.00384884	76.927	1	86.0142	0.00257022	86.014	1	94.7673	0.0013386	94.767
Catalase	0.000109874	A0A505I0E4	67	K	GMC oxidoreductase family protein	CAN33_0021760	LTGVQQGGK(1)R	2	0.49463	5	3	1	148.914	1.64e-06	148.91	1	150.103	1.56e-06	150.1	1	138.219	4.11e-05	138.22
Catalase	0.000109874	A0A505I0E4	142	K	GMC oxidoreductase family protein	CAN33_0021760	DVSNLTK(1)ADFLK	2	0.036551	6	3	1	172.127	1.88e-11	172.13	1	182.714	1e-11	182.71	1	178.1	1.38e-11	178.1
Catalase	0.000109874	A0A505I0E4	58	K	GMC oxidoreductase family protein	CAN33_0021760	TAAK(1)LTGVQQGGK	2	-0.017227	6	3	1	141.581	5.22e-09	141.58	1	145.294	1.92e-09	145.29	1	152.399	1.61e-10	152.4
Catalase	0.000109874	A0A505I0E4	308	K	GMC oxidoreductase family protein	CAN33_0021760	QFTADEAQYHGGADPDWSK(1)R	3	-1.6875	12	3	1	86.5392	2.51e-06	102.07	1	91.2759	1.41e-06	111.4	1	90.8957	6.98e-07	117.48
Catalase	0.000109874	A0A505I0E4	545	K	GMC oxidoreductase family protein	CAN33_0021760	VAPEYAK(1)GVYDLLPEK	2	-0.47131	7	3	1	120.896	5.25e-07	120.9	1	96.143	2.84e-06	109.87	1	108.184	2.84e-06	109.87
Catalase	0.000109874	A0A505I0E4	354	K	GMC oxidoreductase family protein	CAN33_0021760	K(1)QFPLHEFGK	3	-0.30701	6	3	1	113.224	0.000163931	113.22	1	94.6597	0.000675274	94.66	1	88.1337	0.00113332	88.134
Catalase	0.000109874	A0A505I0E4	481	K	GMC oxidoreductase family protein	CAN33_0021760	K(1)SHFYHEGK	3	0.21707	3	3	1	46.3521	0.0282284	46.352	1	62.894	0.0118467	62.894	1	57.2028	0.0155841	57.203
Catalase	0.000109874	A0A254TZH3	687	K	Catalase	ATCC64974_21640	YGKPVAAVGSGSVALK(1)NAGIDSSR	3	-0.48192	11	3	1	88.8834	6.99e-11	125.39	1	86.5549	1.03e-15	164.2	1	85.0555	2.52e-10	136.43
Catalase	0.000109874	A0A254TZH3	708	K	Catalase	ATCC64974_21640	SGVYTGSSETTEK(1)IAK	2	-0.070621	4	3	1	157.682	1.27e-14	157.68	1	160.807	9.71e-15	160.81	1	173.026	7.16e-18	173.03
Catalase	0.000109874	A0A254TZH3	290	K	Catalase	ATCC64974_21640	SQQGVASLVWDEAQAAAGK(1)NSDYHR	3	-0.9144	10	3	1	193.529	1.91e-24	193.53	1	206.938	6.83e-32	206.94	1	124.997	4.07e-32	211.71
Catalase	0.000109874	A0A100I1U7	671	K	Catalase	ABL_00030	FGK(1)TVGAVGSGEGALR	2	0.0072519	5	3	1	60.4891	0.000356829	78.69	1	98.2806	5.03e-05	98.281	1	50.8308	0.0178552	50.831
Catalase	0.000109874	A0A254U0S5	595	K	Catalase	ATCC64974_10470	VAGALPFVIGTK(1)R	2	-0.41083	3	3	1	65.0429	0.0185524	65.043	1	71.9334	0.00752929	71.933	1	56.5691	0.0321083	56.569
Catalase	0.000109874	A0A254U0S5	25	K	Catalase	ATCC64974_10470	K(1)TVDLER	2	0.051003	6	3	1	99.1386	0.0121218	99.139	1	111.947	0.0079236	111.95	1	124.983	0.0043285	124.98
Catalase	0.000109874	A0A254U0S5	11	K	Catalase	ATCC64974_10470	ATVIAGGLEK(1)AHEAVK	2	0.17046	5	3	1	183.358	2.49e-18	183.36	1	178.508	3.53e-18	178.51	1	151.043	1.25e-14	151.04
Catalase	0.000109874	A0A254U0S5	716	K	Catalase	ATCC64974_10470	ESVQIAK(1)GAK	2	0.33013	4	3	1	76.2278	0.00394724	76.228	1	96.3419	0.00111704	96.342	1	85.3546	0.00266303	85.355
Catalase	0.000109874	A0A254U0S5	116	K	Catalase	ATCC64974_10470	LLESCEDVTYAK(1)VLTDTSR	3	-0.37455	3	3	1	140.277	2.05e-10	140.28	1	145.426	5.31e-11	145.43	1	121.014	2.86e-07	121.01
Catalase	0.000109874	A0A254U0S5	419	K	Catalase	ATCC64974_10470	ITK(1)GSVNYWPNR	2	0.24172	6	3	1	124.119	2.86e-06	124.12	1	123.948	2.88e-06	123.95	1	155.473	2.17e-08	155.47
Catalase	0.000109874	A0A254U0S5	138	K	Catalase	ATCC64974_10470	FSTVQGSK(1)GSADTVR	2	-0.26613	7	3	1	138.186	5.32e-10	138.19	1	134.807	5.37e-18	185.67	1	127.664	2.54e-10	142.91
Catalase	0.000109874	A0A254U0S5	462	K	Catalase	ATCC64974_10470	ALSPK(1)FR	2	-0.16923	3	3	1	69.9985	0.0367339	69.998	1	60.9719	0.0522553	60.972	1	71.1411	0.0347691	71.141
Catalase	0.000109874	A0A3F3RW14	436	K	Catalase domain-containing protein	ATCC64974_99540	VIGK(1)EEGHQER	3	0.56358	5	3	1	94.7673	0.000250233	94.767	1	97.7338	0.000121821	97.734	1	113.224	2.05e-05	113.22
Catalase	0.000109874	A0A3F3RW14	488	K	Catalase domain-containing protein	ATCC64974_99540	ATEEVVK(1)K	2	-0.20948	5	3	1	101.542	0.00390685	101.54	1	88.8188	0.00959317	88.819	1	82.4258	0.0128329	82.426
Catalase	0.000109874	A0A3F3RW14	198	K	Catalase domain-containing protein	ATCC64974_99540	FTLK(1)DGSFK	2	0.29217	4	3	1	79.1482	0.00612122	79.148	1	67.2066	0.0180717	67.207	1	76.2819	0.00676043	76.282
Catalase	0.000109874	A0A3F3RW14	480	K	Catalase domain-containing protein	ATCC64974_99540	VDPGLGEGVK(1)K	2	0.28813	3	3	1	55.2612	0.0404353	55.261	1	63.9438	0.0245725	63.944	1	62.3383	0.0275055	62.338
Catalase	0.000109874	A0A3F3RW14	220	K	Catalase domain-containing protein	ATCC64974_99540	NLTK(1)EESVR	2	-0.21678	6	3	1	93.6667	0.00288337	93.667	1	98.044	0.00190719	98.044	1	87.895	0.00417055	87.895
Catalase	0.000109874	A0A3F3RW14	481	K	Catalase domain-containing protein	ATCC64974_99540	K(1)ATEEVVK	2	-0.074234	3	3	1	81.2635	0.0134218	81.263	1	79.4891	0.014321	79.489	1	87.258	0.0103841	87.258
Catalase	0.000109874	A0A3F3RW14	216	K	Catalase domain-containing protein	ATCC64974_99540	TTQGVK(1)NLTK	2	1.548	3	3	1	105.46	0.000520403	105.46	1	103.213	0.000575902	103.21	1	98.8983	0.000757329	98.898
Catalase	0.000109874	A0A3F3RW14	432	K	Catalase domain-containing protein	ATCC64974_99540	GLWK(1)VIGK	2	-0.0073947	3	3	1	75.1092	0.0127124	75.109	1	85.2117	0.00836662	85.212	1	85.2117	0.00836662	85.212
Catalase	0.000109874	A0A3F3RW14	133	K	Catalase domain-containing protein	ATCC64974_99540	DPLK(1)FPSLNR	2	-0.029033	4	3	1	127.514	6.44e-05	127.51	1	119.274	0.000179211	119.27	1	134.844	4.09e-05	134.84
Catalase	0.000109874	A0A254TZJ1	559	K	Catalase	ATCC64974_21820	TADVGTFGTK(1)LK	2	0.27359	10	3	1	145.311	2.68e-07	145.31	1	77.1846	1.05e-06	138.89	1	143.424	4.98e-07	143.42
Catalase	0.000109874	A0A254TZJ1	261	K	Catalase	ATCC64974_21820	LVK(1)FHWK	2	0.52003	6	3	1	84.2437	0.0203505	84.244	1	84.2437	0.0203505	84.244	1	94.4072	0.0125236	94.407
Catalase	0.000109874	A0A254TZJ1	265	K	Catalase	ATCC64974_21820	FHWK(1)SLQGK	2	0.074705	7	3	1	97.4306	0.000969861	97.431	1	157.663	4.64e-05	157.66	1	130.412	6.25e-10	179.1
Catalase	0.000109874	A0A254TZJ1	506	K	Catalase	ATCC64974_21820	FETSNVK(1)STTVR	2	0.58925	11	3	1	174.049	1.72e-11	174.05	1	231.672	1.27e-18	231.67	1	189.242	4.68e-12	189.24
Catalase	0.000109874	A0A254TZJ1	340	K	Catalase	ATCC64974_21820	IVPEEYVPITK(1)LGK	2	0.14124	5	3	1	58.3203	0.0102474	58.32	1	67.136	0.000138252	95.981	1	105.191	5.09e-06	105.19
Catalase	0.000109874	A0A254TZJ1	284	K	Catalase	ATCC64974_21820	ASMVWEEAQQVSGK(1)NSDFMR	3	-0.32565	25	3	1	221.91	1.91e-35	221.91	1	229.6	1.2e-35	229.6	1	227.456	1.4e-35	227.46
Catalase	0.000109874	A0A254TZJ1	258	K	Catalase	ATCC64974_21820	LVTDSGASK(1)LVK	2	0.16287	13	3	1	112.845	3.04e-08	149.23	1	110.306	1.13e-06	138.24	1	136.698	1.32e-06	136.7
Catalase	0.000109874	A0A254TZJ1	343	K	Catalase	ATCC64974_21820	LGK(1)MTLNR	2	0.063804	7	3	1	80.2187	0.00162204	114.99	1	60.0191	0.00912546	83.168	1	54.7223	0.0200194	69.812
FAD linked oxidases, C-terminal domain	0.210628	A0A254TWH5	479	K	FAD-binding PCMH-type domain-containing protein	ATCC64974_54130	QYNK(1)EVEK	2	0.03258	3	3	1	128.383	0.000735554	128.38	1	111.392	0.00195363	111.39	1	88.8188	0.00554319	88.819
FAD linked oxidases, C-terminal domain	0.210628	A0A254TWH5	139	K	FAD-binding PCMH-type domain-containing protein	ATCC64974_54130	VLQYCNEK(1)K	2	-0.075207	3	3	1	118.669	0.000751048	118.67	1	108.57	0.00148817	108.57	1	135.711	0.000248264	135.71
FAD linked oxidases, C-terminal domain	0.210628	A0A505HZH6	545	K	FAD-binding PCMH-type domain-containing protein	CAN33_0033210	AVELEGTVTGEHGVGLVK(1)R	3	1.5147	3	3	1	127.966	5.96e-10	127.97	1	127.966	5.96e-10	127.97	1	127.966	5.96e-10	127.97
HMG (high mobility group) box	0.240439	A0A3F3R814	109	K	HMG box domain-containing protein	ATCC64974_20230	APPDPNAPK(1)R	2	-2.8831	3	3	1	66.0557	0.0228872	66.056	1	56.5476	0.040039	56.548	1	55.8063	0.0413765	55.806
HMG (high mobility group) box	0.240439	A0A254TRW7	77	K	ARID/BRIGHT DNA binding domain family protein	ATCC64974_56760	RPYEEK(1)AAADK	3	0.20215	4	3	1	53.4477	0.0186216	53.448	1	76.8677	0.054419	76.868	1	62.0879	0.0119026	62.088
HMG (high mobility group) box	0.240439	A0A254TRW7	64	K	ARID/BRIGHT DNA binding domain family protein	ATCC64974_56760	WK(1)ALSDTDR	2	-0.20662	3	3	1	73.4995	0.0097871	73.499	1	94.6921	0.0026547	94.692	1	82.2607	0.00542709	82.261
HMG (high mobility group) box	0.240439	A0A254TRW7	26	K	ARID/BRIGHT DNA binding domain family protein	ATCC64974_56760	DPNAPK(1)R	2	-0.15115	6	3	1	128.566	0.00406899	128.57	1	143.228	0.003007	143.23	1	127.844	0.00412131	127.84
Sec23/Sec24 trunk domain	0.00796617	A0A254U4J5	798	K	Serine hydroxymethyltransferase family protein	ATCC64974_70480	AIK(1)GGQEASDR	2	-1.2567	3	3	1	64.1212	0.0177633	64.121	1	67.5191	0.0132157	67.519	1	52.4955	0.0361255	52.495
Sec23/Sec24 trunk domain	0.00796617	A0A3F3RVN4	733	K	ABC transporter family protein	ATCC64974_98240	K(1)SAQIPTDMR	2	0.51831	3	3	1	149.944	1.57e-06	149.94	1	134.304	5.83e-05	134.3	1	127.696	8.71e-05	127.7
Sec23/Sec24 trunk domain	0.00796617	A0A3F3RVN4	548	K	ABC transporter family protein	ATCC64974_98240	GEDAIK(1)FAR	2	-4.0796	8	3	1	66.2987	0.00372658	89.886	1	70.8162	0.00503958	83.998	1	86.6702	0.00301015	93.098
Sec23/Sec24 trunk domain	0.00796617	A0A3F3RVN4	861	K	ABC transporter family protein	ATCC64974_98240	AVVEK(1)SR	2	3.1569	3	3	1	83.7525	0.0207287	83.753	1	80.2291	0.0234421	80.229	1	80.2291	0.0234421	80.229
Sec23/Sec24 trunk domain	0.00796617	A0A3F3R847	564	K	Protein transport protein SEC23	ATCC64974_19450	K(1)DDPTSFR	2	-0.40067	3	3	1	71.4507	0.0242419	71.451	1	104.198	0.00357254	104.2	1	93.6488	0.00714555	93.649
Sec23/Sec24 trunk domain	0.00796617	A0A3F3R847	194	K	Protein transport protein SEC23	ATCC64974_19450	GSK(1)EYAAK	2	0.1186	7	3	1	91.318	0.00609978	91.318	1	99.4417	0.00308409	99.442	1	84.6146	0.00858826	84.615
Hemerythrin HHE cation binding domain	0.124861	A0A254TZM2	136	K	Hemerythrin domain-containing protein	ATCC64974_22120	LSK(1)SFGR	2	-0.72002	4	3	1	60.6819	0.0527541	60.682	1	65.2521	0.0448954	65.252	1	77.0463	0.0258932	77.046
Hemerythrin HHE cation binding domain	0.124861	A0A254TZM2	71	K	Hemerythrin domain-containing protein	ATCC64974_22120	AMADK(1)DR	2	-1.8429	5	3	1	66.073	0.0358465	66.073	1	77.2825	0.0211955	77.282	1	70.5248	0.029536	70.525
Hemerythrin HHE cation binding domain	0.124861	A0A254TZM2	30	K	Hemerythrin domain-containing protein	ATCC64974_22120	ILNSATEK(1)EK	2	2.188	3	3	1	105.46	0.000520403	105.46	1	87.1843	0.00240558	87.184	1	101.295	0.000623278	101.3
Hemerythrin HHE cation binding domain	0.124861	A0A254U9C6	45	K	Fungal specific transcription factor domain family protein	ATCC64974_33260	VSELIK(1)NDHQELR	3	-0.036915	3	3	1	53.8685	0.014482	53.869	1	124.068	9.85e-09	124.07	1	117.704	1.2e-06	117.7
Hemerythrin HHE cation binding domain	0.124861	A0A254U9C6	177	K	Fungal specific transcription factor domain family protein	ATCC64974_33260	TK(1)NFIPTR	2	-0.64767	4	3	1	62.5577	0.0300248	62.558	1	63.1842	0.0330779	63.184	1	92.0512	0.00582761	92.051
UBA/TS-N domain	0.075544	A0A100I2Z4	63	K	EF hand domain protein	ABL_00339	K(1)DDPDHGFSTFFSETGQGK	3	0.21145	7	3	1	92.805	0.000118885	92.805	1	133.98	3.99e-29	198.98	1	135.982	3.48e-10	135.98
UBA/TS-N domain	0.075544	A0A100I2Z4	142	K	EF hand domain protein	ABL_00339	EMIDQVLDK(1)VR	2	-0.94025	11	3	1	181.681	2.68e-11	181.68	1	188.961	1.21e-11	188.96	1	166.141	1.7e-08	166.14
UBA/TS-N domain	0.075544	A0A100I2Z4	347	K	EF hand domain protein	ABL_00339	GDVVPK(1)ETHAAVATLK	3	-0.88721	4	3	1	64.4542	0.00600891	64.454	1	64.4542	0.00600891	64.454	1	62.709	0.00687817	62.709
UBA/TS-N domain	0.075544	A0A100I2Z4	81	K	EF hand domain protein	ABL_00339	KKDDPDHGFSTFFSETGQGK(1)YVPR	4	0.20782	8	3	1	202.159	9.5e-31	202.16	1	204.943	7.91e-31	204.94	1	103.703	6.94e-31	206.64
UBA/TS-N domain	0.075544	A0A100I2Z4	357	K	EF hand domain protein	ABL_00339	ETHAAVATLK(1)TK	3	-0.11486	7	3	1	93.8392	0.000198488	93.839	1	46.8795	6.25e-09	166.6	1	95.0939	0.00015942	95.094
UBA/TS-N domain	0.075544	A0A100I2Z4	522	K	EF hand domain protein	ABL_00339	NLNLNLTPEEK(1)R	2	-1.186	3	3	1	71.0765	0.0172476	71.076	1	156.139	0.000314984	156.14	1	125.818	0.00261999	125.82
UBA/TS-N domain	0.075544	A0A100I2Z4	117	K	EF hand domain protein	ABL_00339	SLFHPENMITGK(1)EDASNNYAR	3	-1.3544	22	3	1	151.962	1.13e-15	163.53	1	157.855	4.94e-22	172.5	1	141.827	5.74e-22	172.3
UBA/TS-N domain	0.075544	A0A100I2Z4	133	K	EF hand domain protein	ABL_00339	GHYTVGK(1)EMIDQVLDK	3	0.11493	9	3	1	99.344	1.61e-06	102.29	1	49.1551	5.96e-07	118.21	1	150.763	9.11e-15	150.76
UBA/TS-N domain	0.075544	A0A100I2Z4	422	K	EF hand domain protein	ABL_00339	FDLMYSK(1)R	2	-0.11559	23	3	1	166.516	0.000138376	166.52	1	147.185	0.000429419	147.19	1	132.758	0.000870378	132.76
UBA/TS-N domain	0.075544	A0A505IA17	164	K	Non-repetitive/WGA-negative nucleoporin C-terminal family protein	CAN33_0015445	EAQVAAEK(1)EAR	2	0.13964	6	3	1	174.421	4.15e-11	174.42	1	180.242	2.98e-11	180.24	1	168.016	1.05e-08	168.02
UBA/TS-N domain	0.075544	A0A254U7U1	27	K	Protein kinase domain family protein	ATCC64974_65530	FVIDAEPSETVGQVK(1)EK	2	-0.6682	4	3	1	111.576	3.12e-06	111.58	1	168.417	1.34e-15	168.42	1	145.686	9.74e-11	145.69
UBA/TS-N domain	0.075544	A0A254U7U1	34	K	Protein kinase domain family protein	ATCC64974_65530	EK(1)GWEVPQLK	2	1.2667	6	3	1	110.838	0.00038758	110.84	1	83.7747	0.00288534	83.775	1	121.36	0.000127679	121.36
UBA/TS-N domain	0.075544	A0A254U7U1	48	K	Protein kinase domain family protein	ATCC64974_65530	LIYSGK(1)ILQDDK	2	0.79506	5	3	1	130.099	2.13e-06	130.1	1	147.327	3.31e-08	147.33	1	108.997	2.77e-05	109
UBA/TS-N domain	0.075544	A0A254U7U1	54	K	Protein kinase domain family protein	ATCC64974_65530	ILQDDK(1)TIESYNIEEK	2	0.5704	4	3	1	244.361	9.09e-36	244.36	1	223.763	5.81e-29	223.76	1	263.448	1.24e-36	263.45
LSM domain	0.204173	A0A505I1V8	72	K	DNA polymerase alpha/epsilon subunit B family protein	CAN33_000955	SKPAAGSTNAPLVEAEEK(1)R	3	0.39561	5	3	1	89.8703	0.000194322	90.017	1	93.5181	0.000117575	93.849	1	101.735	3.14e-06	102.07
LSM domain	0.204173	A0A100ILK7	25	K	Small nuclear ribonucleoprotein G	ABL_06130	K(1)VIGILR	2	-0.60719	3	3	1	117.934	0.00610272	117.93	1	94.2618	0.0172485	94.262	1	98.5029	0.0127901	98.503
LSM domain	0.204173	A0A100ILK7	9	K	Small nuclear ribonucleoprotein G	ABL_06130	PQAQPELK(1)K	2	0.0064725	6	3	1	125.682	0.000377208	125.68	1	117.022	0.000871255	117.02	1	151.216	8.61e-05	151.22
LSM domain	0.204173	A0A100IJX6	6	K	Small nuclear ribonucleoprotein Sm D2	ABL_05276	STDPK(1)IQDLLNKPK	2	0.15306	3	3	1	124.18	3.82e-11	164.93	1	119.307	1.05e-11	169.4	1	103.111	1.39e-09	145.43
LSM domain	0.204173	A0A100I7E9	58	K	U6 snRNA-associated Sm-like protein LSm7	ABL_01491	YMDK(1)EVR	2	-0.24605	7	3	1	53.7542	0.00943497	98.418	1	83.7525	0.0207287	83.753	1	89.1423	0.0165781	89.142
Mannitol dehydrogenase Rossmann domain	0.0042283	A0A100I4E3	243	K	Mannitol-1-phosphate 5-dehydrogenase	ABL_00738	MIADALEDK(1)EIR	2	0.014937	26	3	1	140.001	5.8e-09	166.04	1	122.392	1.69e-08	156.36	1	135.098	1.52e-06	135.1
Mannitol dehydrogenase Rossmann domain	0.0042283	A0A100I4E3	234	K	Mannitol-1-phosphate 5-dehydrogenase	ABL_00738	K(1)MIADALEDK	2	-2.413	13	3	1	92.2466	0.000130491	117.79	1	84.4793	0.000321067	105.03	1	88.1551	0.00127452	89.301
Mannitol dehydrogenase Rossmann domain	0.0042283	A0A254TS45	137	K	"Thiamine pyrophosphate enzyme, N-terminal TPP binding domain family protein"	ATCC64974_57930	TESKPVAVIACENAIGATDTLHGFIK(1)QHTSQDR	5	0.070628	4	3	1	95.3271	1.52e-07	97.289	1	75.9297	1.56e-06	76.415	1	68.5422	0.000416363	68.763
Mannitol dehydrogenase Rossmann domain	0.0042283	A0A254TS45	4	K	"Thiamine pyrophosphate enzyme, N-terminal TPP binding domain family protein"	ATCC64974_57930	K(1)AIQFGGGNIGR	2	1.1881	6	3	1	115.287	2.3e-05	115.29	1	115.647	2.22e-05	115.65	1	119.028	1.43e-05	119.03
Mannitol dehydrogenase Rossmann domain	0.0042283	A0A254TS45	49	K	"Thiamine pyrophosphate enzyme, N-terminal TPP binding domain family protein"	ATCC64974_57930	SYK(1)VTEVSEEGEHTTTITNYR	3	0.20219	9	3	1	217.421	1.16e-31	217.42	1	238.791	2.89e-41	238.79	1	201.613	1.49e-30	201.61
Mannitol dehydrogenase Rossmann domain	0.0042283	A0A254TS45	46	K	"Thiamine pyrophosphate enzyme, N-terminal TPP binding domain family protein"	ATCC64974_57930	MVEALQQNK(1)SYK	2	-0.28625	22	3	1	195.769	1.75e-14	195.77	1	186.167	7.21e-12	186.17	1	186.167	7.21e-12	186.17
Mannitol dehydrogenase Rossmann domain	0.0042283	A0A254TS45	106	K	"Thiamine pyrophosphate enzyme, N-terminal TPP binding domain family protein"	ATCC64974_57930	FIAPVIAK(1)GIDAR	2	-0.70035	16	3	1	62.1618	0.00105463	76.728	1	63.1853	0.000861	80.96	1	76.7282	3.81e-05	98.942
Mannitol dehydrogenase Rossmann domain	0.0042283	A0A254TS45	213	K	"Thiamine pyrophosphate enzyme, N-terminal TPP binding domain family protein"	ATCC64974_57930	K(1)LFTVNTSHATTAYFGHFR	3	1.5516	3	3	1	149.472	3.97e-15	149.47	1	142.258	1.54e-10	142.26	1	78.7803	0.000360039	78.78
Mannitol dehydrogenase Rossmann domain	0.0042283	A0A254TS45	178	K	"Thiamine pyrophosphate enzyme, N-terminal TPP binding domain family protein"	ATCC64974_57930	IEK(1)FYEWAVEK	2	-0.21675	13	3	1	136.376	3.35e-06	136.38	1	143.309	1.26e-06	143.31	1	148.183	7.86e-08	148.18
Mannitol dehydrogenase Rossmann domain	0.0042283	A0A254TS45	263	K	"Thiamine pyrophosphate enzyme, N-terminal TPP binding domain family protein"	ATCC64974_57930	VLEETASLIVAK(1)HDISEEEQK	3	0.14944	13	3	1	198.244	1.78e-30	198.24	1	188.193	1.48e-22	188.19	1	168.812	3.39e-16	168.81
Mannitol dehydrogenase Rossmann domain	0.0042283	A0A254UCC3	495	K	Isochorismatase family protein	ATCC64974_84140	DGILK(1)TLPK	2	-0.050986	6	3	1	50.1945	0.0438086	50.194	1	58.6993	0.0292717	58.699	1	77.1399	0.00656911	77.14
Mannitol dehydrogenase Rossmann domain	0.0042283	A0A254UCC3	34	K	Isochorismatase family protein	ATCC64974_84140	GPALK(1)EGIVHVGVGGFHR	4	-0.39743	3	3	1	118.308	6.18e-07	118.31	1	117.176	7.55e-07	117.18	1	92.2357	0.000132027	92.236
Mannitol dehydrogenase Rossmann domain	0.0042283	A0A254UCC3	125	K	Isochorismatase family protein	ATCC64974_84140	EAVIAK(1)MAHPDTR	3	-0.53211	3	3	1	59.294	0.0096455	59.294	1	46.3177	0.0251622	46.318	1	54.0901	0.0125392	54.09
Mannitol dehydrogenase Rossmann domain	0.0042283	A0A254UCC3	23	K	Isochorismatase family protein	ATCC64974_84140	VK(1)VPTYR	2	0.69998	3	3	1	86.7939	0.0183866	86.794	1	77.0577	0.0258844	77.058	1	85.2649	0.019564	85.265
Mannitol dehydrogenase Rossmann domain	0.0042283	A0A254UCC3	305	K	Isochorismatase family protein	ATCC64974_84140	DVHAVEEFEK(1)HK	3	0.14808	5	3	1	59.1163	0.0104878	59.116	1	63.6623	0.00782211	63.662	1	64.5339	0.00731102	64.534
2Fe-2S iron-sulfur cluster binding domain	0.300363	A0A3F3R3C3	231	K	"Succinate dehydrogenase [ubiquinone] iron-sulfur subunit, mitochondrial"	ATCC64974_3750	DEK(1)TAER	2	-0.31819	4	3	1	77.0717	0.0258737	77.072	1	73.2075	0.0312158	73.208	1	58.9807	0.0556794	58.981
2Fe-2S iron-sulfur cluster binding domain	0.300363	A0A3F3R3C3	272	K	"Succinate dehydrogenase [ubiquinone] iron-sulfur subunit, mitochondrial"	ATCC64974_3750	AIAEIK(1)K	2	0.54458	3	3	1	64.7574	0.062447	64.757	1	76.0346	0.0364098	76.035	1	72.1384	0.0451217	72.138
2Fe-2S iron-sulfur cluster binding domain	0.300363	A0A3F3R3C3	46	K	"Succinate dehydrogenase [ubiquinone] iron-sulfur subunit, mitochondrial"	ATCC64974_3750	VK(1)TFHVYR	3	0.40011	6	3	1	108.743	0.00104291	108.74	1	93.6488	0.00248376	93.649	1	104.2	0.00124167	104.2
2Fe-2S iron-sulfur cluster binding domain	0.300363	A0A3F3R3C3	61	K	"Succinate dehydrogenase [ubiquinone] iron-sulfur subunit, mitochondrial"	ATCC64974_3750	WNPDQPTEK(1)PK	2	0.41218	3	3	1	72.6199	0.00638902	72.62	1	106.379	6.74e-05	106.38	1	62.7994	0.0195323	62.799
2Fe-2S iron-sulfur cluster binding domain	0.300363	A0A3F3R3C3	160	K	"Succinate dehydrogenase [ubiquinone] iron-sulfur subunit, mitochondrial"	ATCC64974_3750	SIK(1)PYLQR	2	-0.66066	3	3	1	57.0474	0.0376253	57.047	1	67.1694	0.0236639	67.169	1	61.9623	0.0308461	61.962
2Fe-2S iron-sulfur cluster binding domain	0.300363	A0A3F3R3C3	236	K	"Succinate dehydrogenase [ubiquinone] iron-sulfur subunit, mitochondrial"	ATCC64974_3750	K(1)AALDNSMSVYR	2	-0.8633	5	3	1	99.8441	3.69e-07	145.29	1	177.833	1.92e-11	177.83	1	91.3069	4.27e-08	148.62
2Fe-2S iron-sulfur cluster binding domain	0.300363	A0A3F3R3C3	129	K	"Succinate dehydrogenase [ubiquinone] iron-sulfur subunit, mitochondrial"	ATCC64974_3750	IPTDTAK(1)ESR	2	-2.778	12	3	1	97.7338	0.000385255	110.93	1	107.055	7.35e-05	124.67	1	71.159	0.000288177	114.86
2Fe-2S iron-sulfur cluster binding domain	0.300363	A0A3F3R3C3	86	K	"Succinate dehydrogenase [ubiquinone] iron-sulfur subunit, mitochondrial"	ATCC64974_3750	IK(1)NEMDPTLTFR	2	-0.23916	6	3	1	122.52	4.44e-06	122.52	1	102.52	3.88e-05	102.52	1	117.704	1.27e-05	117.7
2Fe-2S iron-sulfur cluster binding domain	0.300363	A0A505I1B4	618	K	Dolichol-phosphate mannosyltransferase subunit 3 (DPM3) family protein	CAN33_0025615	DDWK(1)IIR	2	0.20171	7	3	1	126.278	0.00310219	126.28	1	122.128	0.00292153	129.68	1	123.69	0.00323952	123.69
2Fe-2S iron-sulfur cluster binding domain	0.300363	A0A505I1B4	108	K	Dolichol-phosphate mannosyltransferase subunit 3 (DPM3) family protein	CAN33_0025615	TNSPLVHK(1)AR	2	-0.55267	4	3	1	72.2004	0.00864604	72.2	1	48.284	0.0229562	48.284	1	192.442	5.46e-09	192.44
2Fe-2S iron-sulfur cluster binding domain	0.300363	A0A505I1B4	288	K	Dolichol-phosphate mannosyltransferase subunit 3 (DPM3) family protein	CAN33_0025615	LNDDINEEWINDK(1)SR	2	-1.3531	6	3	1	310.744	3.06e-52	310.74	1	263.211	2.37e-36	263.21	1	300.072	1.27e-51	300.07
2Fe-2S iron-sulfur cluster binding domain	0.300363	A0A505I1B4	360	K	Dolichol-phosphate mannosyltransferase subunit 3 (DPM3) family protein	CAN33_0025615	DLANK(1)LGSDNLALDQPGGSSPLAHGVDVR	3	-0.31003	3	3	1	169.996	5.79e-19	170	1	220.376	1.13e-43	220.38	1	149.29	1.17e-17	149.29
2Fe-2S iron-sulfur cluster binding domain	0.300363	A0A505I1B4	162	K	Dolichol-phosphate mannosyltransferase subunit 3 (DPM3) family protein	CAN33_0025615	AVEDK(1)NIGPLVK	2	-0.091374	3	3	1	110.637	2.49e-05	110.64	1	142.763	5.79e-07	142.76	1	129.742	2.17e-06	129.74
2Fe-2S iron-sulfur cluster binding domain	0.300363	A0A505I1B4	355	K	Dolichol-phosphate mannosyltransferase subunit 3 (DPM3) family protein	CAN33_0025615	AIAGHLVDAESLVAMK(1)DLANK	3	-1.2809	3	3	1	137.691	2.22e-10	137.69	1	107.724	1.41e-06	107.72	1	118.515	4.38e-07	118.52
2Fe-2S iron-sulfur cluster binding domain	0.300363	A0A505I1B4	297	K	Dolichol-phosphate mannosyltransferase subunit 3 (DPM3) family protein	CAN33_0025615	FACDGLK(1)TQR	2	-0.50729	5	3	1	100.878	0.000633575	100.88	1	133.752	4.44e-05	133.75	1	127.917	6.31e-05	127.92
2Fe-2S iron-sulfur cluster binding domain	0.300363	A0A505I1B4	674	K	Dolichol-phosphate mannosyltransferase subunit 3 (DPM3) family protein	CAN33_0025615	VQLVDQNK(1)GTQPTGAPFK	2	-0.5622	6	3	1	220.784	1.49e-59	292.13	1	198.985	1.24e-59	295.79	1	189.561	2.83e-82	341.97
ACT domain	0.07418	A0A254U1X4	51	K	Major Facilitator Superfamily protein	ATCC64974_14100	VHFK(1)DESSPAK	2	-0.62953	6	3	1	49.0806	4.83e-05	111.79	1	58.1721	3.25e-06	136.7	1	73.8812	0.00154443	74.962
ACT domain	0.07418	A0A254TTV8	235	K	5-methyltetrahydropteroyltriglutamate--homocysteine S-methyltransferase	ATCC64974_77650	HK(1)HEHLDAITR	4	-0.49861	5	3	1	53.9473	0.00371847	71.176	1	60.1571	0.0103078	60.157	1	100.931	3.88e-05	100.93
C-terminal domain of 1-Cys peroxiredoxin	0.0329566	A0A254TUD3	87	K	Class-II DAHP synthetase family protein	ATCC64974_79260	LIGLSANGTESHHAWIK(1)DIDEVNGSNLK	4	2.4959	7	3	1	54.1669	6.74e-09	113.13	1	128.888	2.67e-12	128.89	1	115.341	3.11e-12	125.83
C-terminal domain of 1-Cys peroxiredoxin	0.0329566	A0A254TUD3	70	K	Class-II DAHP synthetase family protein	ATCC64974_79260	GVK(1)LIGLSANGTESHHAWIK	4	-1.9646	8	3	1	77.9594	0.00030077	77.959	1	78.7079	0.000130858	89.859	1	124.633	7.41e-10	124.63
C-terminal domain of 1-Cys peroxiredoxin	0.0329566	A0A254TUD3	143	K	Class-II DAHP synthetase family protein	ATCC64974_79260	SVFIIDPSK(1)K	2	-0.27949	9	3	1	96.0088	0.00158883	96.009	1	91.5493	0.0024454	91.549	1	87.7889	0.00316768	87.789
C-terminal domain of 1-Cys peroxiredoxin	0.0329566	A0A254TUD3	211	K	Class-II DAHP synthetase family protein	ATCC64974_79260	IVK(1)PYLR	2	-0.62862	4	3	1	90.9856	0.0151586	90.986	1	63.1476	0.0485142	63.148	1	86.8662	0.0183309	86.866
C-terminal domain of 1-Cys peroxiredoxin	0.0329566	A0A254UG28	190	K	OPT oligopeptide transporter family protein	ATCC64974_92850	SVFIIDPEK(1)K	2	0.6883	6	3	1	72.922	0.0105008	72.922	1	108.431	0.000610216	108.43	1	71.5242	0.0130224	71.524
C-terminal domain of 1-Cys peroxiredoxin	0.0329566	A0A254UG28	108	K	OPT oligopeptide transporter family protein	ATCC64974_92850	MK(1)NEFEK	2	-0.83469	3	3	1	65.4654	0.0445287	65.465	1	74.4861	0.0290172	74.486	1	69.1049	0.0382704	69.105
Cell division protein 48 (CDC48), N-terminal domain	0.0985977	Q9P8J8	576	K	NsfA	nsfA	VFDDAYK(1)SR	2	0.50978	3	3	1	73.8853	0.0092792	73.885	1	55.3526	0.0336776	55.353	1	66.0557	0.0195869	66.056
Cell division protein 48 (CDC48), N-terminal domain	0.0985977	A0A3F3RSF1	787	K	Uncharacterized protein	ATCC64974_86070	YEAFAQSLK(1)NSGGSSFFR	2	-0.091845	5	3	1	226.648	2.37e-34	226.65	1	245.665	3.51e-42	245.66	1	248.131	3.1e-42	248.13
Cell division protein 48 (CDC48), N-terminal domain	0.0985977	A0A3F3RSF1	333	K	Uncharacterized protein	ATCC64974_86070	EK(1)TNGEVER	2	-0.17647	10	3	1	105.195	0.00133195	105.2	1	115.781	0.0015498	115.78	1	101.381	0.000704596	115.78
Cell division protein 48 (CDC48), N-terminal domain	0.0985977	A0A3F3RSF1	524	K	Uncharacterized protein	ATCC64974_86070	FQK(1)FGLSPSR	2	-0.54684	6	3	1	125.226	7.17e-05	125.23	1	152.538	1.01e-06	152.54	1	155.002	8.87e-07	155
Cell division protein 48 (CDC48), N-terminal domain	0.0985977	A0A3F3RSF1	543	K	Uncharacterized protein	ATCC64974_86070	GVLFYGPPGTGK(1)TMLAK	2	1.3178	4	3	1	113.473	2.62e-06	113.47	1	90.7058	0.000367858	90.706	1	104.159	5.07e-06	104.16
Cell division protein 48 (CDC48), N-terminal domain	0.0985977	A0A3F3RSF1	78	K	Uncharacterized protein	ATCC64974_86070	GDTVLVK(1)GK	2	-1.3486	6	3	1	74.4644	0.00851677	74.464	1	66.5676	0.018913	66.568	1	83.7828	0.00508763	83.783
Cell division protein 48 (CDC48), N-terminal domain	0.0985977	A0A3F3RSF1	505	K	Uncharacterized protein	ATCC64974_86070	WEDIGGLEEVK(1)R	2	-0.37565	6	3	1	132.79	2.45e-06	132.79	1	104.175	4.91e-05	104.17	1	119.386	1.34e-05	119.39
Cell division protein 48 (CDC48), N-terminal domain	0.0985977	A0A3F3RSF1	269	K	Uncharacterized protein	ATCC64974_86070	GILMYGPPGTGK(1)TLMAR	2	1.6447	3	3	1	63.5463	0.00593513	63.546	1	75.376	0.000325307	75.376	1	81.7134	0.000735756	81.713
Cell division protein 48 (CDC48), N-terminal domain	0.0985977	A0A3F3RSF1	765	K	Uncharacterized protein	ATCC64974_86070	AHFEEAMK(1)SAR	3	0.14684	10	3	1	93.5609	0.000302454	93.561	1	104.434	3.53e-05	104.43	1	77.3584	0.00100382	77.358
Cell division protein 48 (CDC48), N-terminal domain	0.0985977	A0A3F3RSF1	715	K	Uncharacterized protein	ATCC64974_86070	AVK(1)LAIK	2	0.45307	3	3	1	54.2049	0.0638914	54.205	1	70.9125	0.0351622	70.912	1	58.6044	0.0563264	58.604
Cell division protein 48 (CDC48), N-terminal domain	0.0985977	A0A3F3RSF1	521	K	Uncharacterized protein	ATCC64974_86070	ELIESVQYPVDHPEK(1)FQK	3	-0.053163	9	3	1	168.686	3.96e-16	168.69	1	157.114	2.31e-15	157.11	1	170.113	1.59e-16	170.11
Cell division protein 48 (CDC48), N-terminal domain	0.0985977	A0A3F3RSF1	677	K	Uncharacterized protein	ATCC64974_86070	ESILK(1)AQLR	2	-0.83495	6	3	1	112.411	0.000884799	112.41	1	84.0827	0.00502076	84.083	1	109.11	0.0010613	109.11
Cell division protein 48 (CDC48), N-terminal domain	0.0985977	A0A3F3RSF1	633	K	Uncharacterized protein	ATCC64974_86070	VVNQLLTEMDGMTSK(1)K	2	-3.2611	6	3	1	46.5708	8.02e-08	122.63	1	86.5477	0.000234715	86.548	1	94.5693	5.25e-05	95.067
Cell division protein 48 (CDC48), N-terminal domain	0.0985977	A0A3F3RSF1	24	K	Uncharacterized protein	ATCC64974_86070	VNLHDASGADK(1)K	3	0.086716	8	3	1	150.265	8.65e-16	155.17	1	80.9595	8e-07	102.29	1	47.0374	1.26e-15	147.91
Cell division protein 48 (CDC48), N-terminal domain	0.0985977	A0A3F3RSF1	229	K	Uncharacterized protein	ATCC64974_86070	K(1)QMAQIR	2	3.3301	3	3	1	76.1344	0.0363049	76.134	1	84.2437	0.0277801	84.244	1	77.7407	0.0346163	77.741
Cell division protein 48 (CDC48), N-terminal domain	0.0985977	A0A3F3RSF1	584	K	Uncharacterized protein	ATCC64974_86070	DIFDK(1)AR	2	-0.33846	8	3	1	93.1955	0.00842452	100.19	1	73.2601	0.0240278	79.469	1	75.7382	0.0240413	79.451
Cell division protein 48 (CDC48), N-terminal domain	0.0985977	A0A3F3RSF1	404	K	Uncharacterized protein	ATCC64974_86070	LEILSIHTK(1)NMK	3	0.32837	4	3	1	89.3005	0.000339819	89.301	1	46.8795	0.000418549	86.772	1	89.3005	0.000339819	89.301
Thiamine pyrophosphate enzyme, central domain	0.244867	A0A254TRU8	512	K	Zinc knuckle family protein	ATCC64974_57220	VFGAK(1)DK	2	0.56287	5	3	1	77.0577	0.0194353	77.058	1	71.3424	0.0344228	71.342	1	91.6263	0.0146652	91.626
Thiamine pyrophosphate enzyme, central domain	0.244867	A0A254TRU8	336	K	Zinc knuckle family protein	ATCC64974_57220	YSEYPEINMK(1)GVLR	2	-0.38472	6	3	1	134.043	5.79e-09	134.04	1	127.355	8.67e-09	127.36	1	103.834	5.47e-06	103.83
Thiamine pyrophosphate enzyme, central domain	0.244867	A0A3F3RJA2	147	K	Uncharacterized protein	ATCC64974_58100	NIK(1)QMVNR	2	-0.31723	4	3	1	73.2482	0.0152793	73.248	1	73.2482	0.0152793	73.248	1	77.9225	0.0110725	77.923
Thiamine pyrophosphate enzyme, central domain	0.244867	A0A3F3RJA2	34	K	Uncharacterized protein	ATCC64974_58100	GQK(0.999)EK(0.001)PNAFPK	3	-0.45665	3	3	0.999342	31.8167	0.00283434	86.014	0.982155	17.4067	0.0575398	43.419	0.994349	22.4545	0.0325889	54.784
Thiamine pyrophosphate enzyme, central domain	0.244867	A0A3F3RJA2	162	K	Uncharacterized protein	ATCC64974_58100	ALQFATSDPK(1)GPVYLAGAR	2	0.28589	4	3	1	165.66	1.99e-15	165.66	1	173.984	1.09e-21	173.98	1	185.849	4.72e-22	185.85
Thiamine pyrophosphate enzyme, central domain	0.244867	A0A505I9E0	379	K	Acetolactate synthase	CAN33_0054010	VTGNISK(1)FAPQAK	2	1.6725	3	3	1	133.04	1.11e-05	133.04	1	161.205	8.51e-11	161.21	1	134.435	1.16e-08	134.43
PB1 domain	0.210628	A0A3F3RRW9	431	K	Uncharacterized protein	ATCC64974_80470	LNLGK(1)DK	2	-0.75801	6	3	1	64.7574	0.0457461	64.757	1	69.1757	0.0381487	69.176	1	60.7599	0.05262	60.76
PB1 domain	0.210628	A0A3F3RY48	108	K	Uncharacterized protein	ATCC64974_107210	VVGTGLK(1)AR	2	2.4823	3	3	1	82.2868	0.00542126	82.287	1	71.6136	0.0122699	71.614	1	92.8379	0.00306822	92.838
tRNA synthetases class II (D, K and N)	0.0389091	A0A3F3RG67	373	K	AA_TRNA_LIGASE_II domain-containing protein	ATCC64974_47460	YADK(1)IAIIQK	2	0.016871	6	3	1	130.006	5.64e-05	130.01	1	143.96	1.18e-05	143.96	1	131.819	5.06e-05	131.82
tRNA synthetases class II (D, K and N)	0.0389091	A0A3F3RG67	492	K	AA_TRNA_LIGASE_II domain-containing protein	ATCC64974_47460	INDIK(1)ELEESMVAK	2	2.3365	3	3	1	93.4242	0.00023271	93.424	1	76.3411	0.000863753	76.341	1	70.4105	0.00719013	70.41
tRNA synthetases class II (D, K and N)	0.0389091	A0A3F3RG67	379	K	AA_TRNA_LIGASE_II domain-containing protein	ATCC64974_47460	IAIIQK(1)SYPK	2	1.3192	3	3	1	105.975	0.00050769	105.98	1	115.781	0.000265481	115.78	1	114.401	0.000299571	114.4
tRNA synthetases class II (D, K and N)	0.0389091	A0A3F3RG67	342	K	AA_TRNA_LIGASE_II domain-containing protein	ATCC64974_47460	HLTEFAGLDFEK(1)TFR	3	-0.38931	4	3	1	166.864	2.84e-15	166.86	1	188.133	1.87e-18	188.13	1	220.403	5.77e-29	220.4
tRNA synthetases class II (D, K and N)	0.0389091	A0A3F3RG67	71	K	AA_TRNA_LIGASE_II domain-containing protein	ATCC64974_47460	AQAAAAAADDTAK(1)DLYGK	2	0.33691	6	3	1	200.669	4.53e-28	200.67	1	113.935	6.67e-22	180.88	1	170.163	2.61e-34	225.01
tRNA synthetases class II (D, K and N)	0.0389091	A0A3F3RG67	383	K	AA_TRNA_LIGASE_II domain-containing protein	ATCC64974_47460	SYPK(1)AGDFK	2	0.77078	4	3	1	51.4453	0.0396478	51.445	1	51.4453	0.0396478	51.445	1	51.4453	0.0396478	51.445
tRNA synthetases class II (D, K and N)	0.0389091	A0A3F3RG67	226	K	AA_TRNA_LIGASE_II domain-containing protein	ATCC64974_47460	DAERPPPETSEEGFEVGEDGAPIVTLK(1)TR	3	0.53099	3	3	1	138.093	1.09e-12	138.09	1	141.175	7.26e-13	141.17	1	134.135	1.57e-12	134.14
tRNA synthetases class II (D, K and N)	0.0389091	A0A3F3RG67	58	K	AA_TRNA_LIGASE_II domain-containing protein	ATCC64974_47460	AAQEK(1)AQAAAAAADDTAK	3	0.16177	6	3	1	184.201	5.09e-22	184.2	1	143.566	2.31e-10	143.57	1	105.203	4.92e-28	199.09
tRNA synthetases class II (D, K and N)	0.0389091	A0A254U624	98	K	AA_TRNA_LIGASE_II domain-containing protein	ATCC64974_18840	K(1)EEVANATR	2	-1.3977	3	3	1	108.697	0.0014789	108.7	1	108.47	0.00149546	108.47	1	96.1713	0.00317355	96.171
tRNA synthetases class II (D, K and N)	0.0389091	A0A254TVR5	402	K	Pre-mRNA splicing factor component family protein	ATCC64974_51510	ALIEK(1)LNPDFKPPSRPFK	4	0.23793	3	3	0.996629	24.7075	0.0126784	57.973	0.999987	48.7111	0.000590194	75.548	0.998463	28.1272	0.017115	54.964
tRNA synthetases class II (D, K and N)	0.0389091	A0A254TVR5	238	K	Pre-mRNA splicing factor component family protein	ATCC64974_51510	AAGDK(1)EAITTR	2	0.33457	7	3	1	142.968	1.36e-06	142.97	1	167.711	1.16e-08	167.71	1	134.562	3.89e-06	134.56
tRNA synthetases class II (D, K and N)	0.0389091	A0A254UEM4	243	K	Lysine--tRNA ligase	ATCC64974_88850	YLDLIMNDK(1)SR	2	-0.76505	14	3	1	122.326	1.67e-06	140.78	1	142.085	1.63e-06	142.08	1	124.124	7.04e-06	124.12
tRNA synthetases class II (D, K and N)	0.0389091	A0A254UEM4	426	K	Lysine--tRNA ligase	ATCC64974_88850	FPPGDQLHTAETGEFLK(1)R	3	-3.5158	9	3	1	54.7643	2.37e-06	105.9	1	103.881	2.65e-06	103.88	1	99.0441	2.37e-06	105.9
tRNA synthetases class II (D, K and N)	0.0389091	A0A254UEM4	495	K	Lysine--tRNA ligase	ATCC64974_88850	K(1)EIVNAYTELNDPFDQR	3	-1.4105	3	3	1	83.8942	0.000882571	83.894	1	124.286	7.22e-10	124.29	1	129.054	5.72e-10	129.05
tRNA synthetases class II (D, K and N)	0.0389091	A0A254UEM4	120	K	Lysine--tRNA ligase	ATCC64974_88850	GEQK(1)PEVAVR	2	-0.03728	3	3	1	69.7206	0.011923	69.721	1	86.189	0.00254563	86.189	1	67.9304	0.0123262	67.93
tRNA synthetases class II (D, K and N)	0.0389091	A0A254UEM4	494	K	Lysine--tRNA ligase	ATCC64974_88850	FEAFVCK(1)K	2	1.2224	5	3	1	82.4525	0.0128193	82.452	1	81.2963	0.0134052	81.296	1	83.2061	0.0124374	83.206
tRNA synthetases class II (D, K and N)	0.0389091	A0A254UEM4	140	K	Lysine--tRNA ligase	ATCC64974_88850	ASGAK(1)LIFYDIR	2	0.24291	4	3	1	104.41	3.56e-05	104.41	1	102.731	3.85e-05	102.73	1	109.442	2.69e-05	109.44
MGS-like domain	0.0329566	A0A254TTU0	479	K	Pyridoxal-phosphate dependent enzyme family protein	ATCC64974_78100	VLNIK(1)WK	2	-0.29228	5	3	1	99.9195	0.00848435	99.919	1	99.9195	0.00848435	99.919	1	99.9195	0.00416105	99.919
MGS-like domain	0.0329566	A0A254TTU0	252	K	Pyridoxal-phosphate dependent enzyme family protein	ATCC64974_78100	ELK(1)QALGLPAAASFK	2	-0.14078	4	3	1	106.354	2.61e-06	106.35	1	64.5651	0.0066317	64.565	1	109.102	2.19e-06	109.1
MGS-like domain	0.0329566	A0A254TTU0	463	K	Pyridoxal-phosphate dependent enzyme family protein	ATCC64974_78100	LAGDK(1)ADNWWMR	2	-0.53818	3	3	1	184.343	8.71e-12	184.34	1	194.241	5.75e-13	194.24	1	166.447	6.46e-09	166.45
MGS-like domain	0.0329566	A0A254TTU0	280	K	Pyridoxal-phosphate dependent enzyme family protein	ATCC64974_78100	HVSPAGAAVGVPLTEK(1)ER	3	0.47249	6	3	1	82.0101	0.000332075	82.01	1	117.176	8.02e-07	117.18	1	91.5183	0.000153663	91.518
MGS-like domain	0.0329566	A0A254TTU0	407	K	Pyridoxal-phosphate dependent enzyme family protein	ATCC64974_78100	TFNTVITPK(1)DLK	2	-0.047654	6	3	1	123.948	2.88e-06	123.95	1	131.06	2.01e-06	131.06	1	113.24	2.04e-05	113.24
MGS-like domain	0.0329566	A0A254TTU0	22	K	Pyridoxal-phosphate dependent enzyme family protein	ATCC64974_78100	TGLLDLAK(1)GLVK	2	-0.013163	3	3	1	109.958	2.6e-05	109.96	1	84.1691	0.00105293	84.169	1	95.0939	0.000335979	95.094
MGS-like domain	0.0329566	A0A254TTU0	66	K	Pyridoxal-phosphate dependent enzyme family protein	ATCC64974_78100	VK(1)TLHPAVHGGILAR	3	-0.61121	5	3	1	41.5417	0.0267828	41.542	1	118.21	3.55e-07	118.21	1	63.9226	8.05e-07	111.64
MGS-like domain	0.0329566	A0A254TTU0	86	K	Pyridoxal-phosphate dependent enzyme family protein	ATCC64974_78100	DIESDEK(1)DLADQNIAK	2	0.9508	4	3	1	209.135	7.09e-23	209.13	1	254.56	4.9e-36	254.56	1	240.237	7.3e-30	240.24
MGS-like domain	0.0329566	A0A254TTU0	508	K	Pyridoxal-phosphate dependent enzyme family protein	ATCC64974_78100	TEAEK(1)AEYER	2	0.083398	6	3	1	167.115	2.56e-07	167.12	1	167.115	2.56e-07	167.12	1	162.26	5.09e-07	162.26
MGS-like domain	0.0329566	A0A254TTU0	410	K	Pyridoxal-phosphate dependent enzyme family protein	ATCC64974_78100	DLK(1)SLPESALR	2	0.41928	6	3	1	124.124	7.04e-06	124.12	1	123.671	7.17e-06	123.67	1	117.801	2.7e-05	117.8
MGS-like domain	0.0329566	A0A254TTU0	5	K	Pyridoxal-phosphate dependent enzyme family protein	ATCC64974_78100	SQQK(1)SAILSVYDK	2	-0.042565	3	3	1	171.928	8.88e-14	171.93	1	169.296	1.02e-11	169.3	1	194.475	1.71e-15	194.48
MGS-like domain	0.0329566	A0A3F3RVW2	204	K	MAS20 protein import receptor family protein	ATCC64974_100670	LLLQK(1)SETVSDATVIPTEK	3	-1.6055	3	3	1	52.1897	0.00808936	52.19	1	77.0308	0.000371095	77.031	1	66.264	0.00733678	66.264
MGS-like domain	0.0329566	A0A3F3RVW2	1385	K	MAS20 protein import receptor family protein	ATCC64974_100670	DK(1)YEAYLK	2	-0.64259	4	3	1	74.3009	0.0138272	74.301	1	76.0998	0.0117492	76.1	1	72.3251	0.0165525	72.325
MGS-like domain	0.0329566	A0A3F3RVW2	2036	K	MAS20 protein import receptor family protein	ATCC64974_100670	TIAISTEHSSTK(1)K	2	0.16097	3	3	1	122.639	4.8e-07	122.64	1	136.604	1.32e-08	136.6	1	130.199	2.09e-08	130.2
MGS-like domain	0.0329566	A0A3F3RVW2	1216	K	MAS20 protein import receptor family protein	ATCC64974_100670	EHPVVITK(1)YIENAK	3	0.30667	3	3	1	137.625	2.01e-09	137.62	1	102.52	2.77e-06	102.52	1	127.268	4.13e-09	127.27
MGS-like domain	0.0329566	A0A3F3RVW2	1603	K	MAS20 protein import receptor family protein	ATCC64974_100670	ALK(1)IAQQNAEK	2	-2.3304	3	3	1	118.766	2.36e-05	118.77	1	108.348	6.05e-05	108.35	1	119.028	2.27e-05	119.03
MGS-like domain	0.0329566	A0A3F3RVW2	866	K	MAS20 protein import receptor family protein	ATCC64974_100670	TFEEAIQK(1)AIR	2	0.38495	5	3	1	134.566	3.89e-06	134.57	1	134.304	3.97e-06	134.3	1	162.38	2.99e-08	162.38
Cytochrome b5-like Heme/Steroid binding domain	0.116593	A0A100IAK1	303	K	Acyl-CoA dehydrogenase	ABL_02262	HYIVNGEK(1)K	2	1.6028	4	3	1	132.01	0.000295848	132.01	1	154.813	7.34e-05	154.81	1	117.698	0.000821939	117.7
Cytochrome b5-like Heme/Steroid binding domain	0.116593	A0A100IAK1	192	K	Acyl-CoA dehydrogenase	ABL_02262	K(1)YPVDYTPHR	3	-0.37934	6	3	1	83.0451	0.00149048	83.045	1	85.8127	0.00129622	85.813	1	75.8194	0.00199763	75.819
Cytochrome b5-like Heme/Steroid binding domain	0.116593	A0A100IAK1	295	K	Acyl-CoA dehydrogenase	ABL_02262	LSPDGK(1)HYIVNGEK	3	0.58047	7	3	1	82.6513	0.000299243	82.651	1	84.7534	0.000262398	84.753	1	75.7641	0.000478753	75.764
Cytochrome b5-like Heme/Steroid binding domain	0.116593	A0A100IAK1	266	K	Acyl-CoA dehydrogenase	ABL_02262	ILPGILAGDK(1)R	2	-0.31224	6	3	1	89.8046	0.00133793	89.805	1	94.7913	0.000716914	94.791	1	93.3452	0.000896999	93.345
Cytochrome b5-like Heme/Steroid binding domain	0.116593	A0A100IAK1	80	K	Acyl-CoA dehydrogenase	ABL_02262	GNLQIGSLDSK(1)K	2	-1.5249	3	3	1	148.183	4.35e-08	148.18	1	148.183	4.35e-08	148.18	1	148.183	4.35e-08	148.18
Cytochrome b5-like Heme/Steroid binding domain	0.116593	A0A100IAK1	41	K	Acyl-CoA dehydrogenase	ABL_02262	FQDEHPGGK(1)K	3	0.13654	4	3	1	51.1616	0.0189699	51.162	1	66.0557	0.00836333	66.056	1	56.5476	0.0146309	56.548
Cytochrome b5-like Heme/Steroid binding domain	0.116593	A0A100IAK1	66	K	Acyl-CoA dehydrogenase	ABL_02262	YHNEGILK(1)K	2	-0.39672	3	3	1	55.8063	0.0451574	55.806	1	106.353	0.00208698	106.35	1	99.3405	0.00288515	99.34
Cytochrome b5-like Heme/Steroid binding domain	0.116593	A0A100IAK1	54	K	Acyl-CoA dehydrogenase	ABL_02262	DASK(1)QFWK	2	-1.1193	3	3	1	89.542	0.00675908	89.542	1	106.042	0.002447	106.04	1	90.6009	0.00636602	90.601
Cytochrome b5-like Heme/Steroid binding domain	0.116593	A0A100IAK1	504	K	Acyl-CoA dehydrogenase	ABL_02262	GGQGGK(1)IER	2	-1.5958	3	3	1	77.6625	0.00613203	77.662	1	77.0485	0.00627388	77.049	1	75.6522	0.00659647	75.652
Cytochrome b5-like Heme/Steroid binding domain	0.116593	A0A254U4W8	223	K	Cytochrome b5 heme-binding domain-containing protein	ATCC64974_14880	VVGLEEVVK(1)R	2	-0.20972	3	3	1	117.282	0.000311794	117.28	1	112.129	0.000485532	112.13	1	115.699	0.000365164	115.7
Cytochrome b5-like Heme/Steroid binding domain	0.116593	A0A254UH05	3	K	Uncharacterized protein	ATCC64974_50290	SK(1)VFDAAEVAK	2	0.50753	8	3	1	88.0206	0.000753232	88.021	1	102.97	5.24e-05	102.97	1	100.376	5.85e-05	100.38
Cytochrome b5-like Heme/Steroid binding domain	0.116593	A0A254UH05	138	K	Uncharacterized protein	ATCC64974_50290	ITK(1)HFNTEVYR	3	0.73547	3	3	1	108.564	2.83e-05	108.56	1	94.8197	0.000247966	94.82	1	113.379	2.03e-05	113.38
Cytochrome b5-like Heme/Steroid binding domain	0.116593	A0A3F3RLK4	559	K	Cytochrome b5 heme-binding domain-containing protein	ATCC64974_67750	EYSMEEIAK(1)HNK	3	-1.2475	4	3	1	212.9	4.47e-15	212.9	1	42.976	3.96e-31	272.65	1	251.025	5.54e-24	251.03
Cytochrome b5-like Heme/Steroid binding domain	0.116593	A0A3F3RLK4	370	K	Cytochrome b5 heme-binding domain-containing protein	ATCC64974_67750	TFDDYNLIAEGK(1)K	2	0.33394	5	3	1	175.214	1.58e-13	175.21	1	194.864	4.35e-16	194.86	1	161.867	1.08e-10	161.87
Cytochrome b5-like Heme/Steroid binding domain	0.116593	A0A3F3RLK4	263	K	Cytochrome b5 heme-binding domain-containing protein	ATCC64974_67750	DPTAK(1)FK	2	0.2545	3	3	1	58.9172	0.0557885	58.917	1	67.032	0.0418348	67.032	1	56.5468	0.0598645	56.547
Cytochrome b5-like Heme/Steroid binding domain	0.116593	A0A3F3RLK4	358	K	Cytochrome b5 heme-binding domain-containing protein	ATCC64974_67750	K(1)TFDDYNLIAEGK	2	0.63852	4	3	1	181.26	1.09e-13	181.26	1	71.9353	0.00580281	71.935	1	177.633	1.38e-13	177.63
Cytochrome b5-like Heme/Steroid binding domain	0.116593	A0A3F3RLK4	88	K	Cytochrome b5 heme-binding domain-containing protein	ATCC64974_67750	ARPELIK(1)VLTYK	3	0.16763	5	3	1	76.3572	0.000909688	76.357	1	81.2391	0.000723529	81.239	1	76.3572	0.000909688	76.357
Cytochrome b5-like Heme/Steroid binding domain	0.116593	A0A3F3RLK4	625	K	Cytochrome b5 heme-binding domain-containing protein	ATCC64974_67750	VK(1)GQTPSLEL	2	-1.4552	4	3	1	81.0165	0.00327343	81.017	1	93.0956	0.00157381	93.096	1	82.2607	0.00309837	82.261
Cytochrome b5-like Heme/Steroid binding domain	0.116593	A0A3F3RLK4	563	K	Cytochrome b5 heme-binding domain-containing protein	ATCC64974_67750	K(1)DDLWIVVK	2	0.46293	3	3	1	139.433	0.000200415	139.43	1	161.174	5.1e-05	161.17	1	145.987	0.000116147	145.99
Cytochrome b5-like Heme/Steroid binding domain	0.116593	A0A3F3RLK4	303	K	Cytochrome b5 heme-binding domain-containing protein	ATCC64974_67750	DYVSGQMWK(1)EK	2	-1.3045	6	3	1	79.492	0.00192091	79.492	1	115.327	3.58e-05	115.33	1	94.5381	0.000548277	94.538
Cytochrome b5-like Heme/Steroid binding domain	0.116593	A0A3F3RLK4	258	K	Cytochrome b5 heme-binding domain-containing protein	ATCC64974_67750	VQVHPTGLVDPK(1)DPTAK	3	-0.25786	6	3	1	76.5863	0.000448641	76.586	1	99.6628	2.97e-06	99.663	1	107.51	1.99e-06	107.51
Cytochrome b5-like Heme/Steroid binding domain	0.116593	A0A3F3RLK4	319	K	Cytochrome b5 heme-binding domain-containing protein	ATCC64974_67750	LILNSK(1)ASNVLDFHTR	3	1.0527	9	3	1	56.1208	6.89e-10	123.42	1	95.7512	1.04e-06	113.01	1	108.634	1.47e-06	108.63
Cytochrome b5-like Heme/Steroid binding domain	0.116593	A0A3F3RLK4	265	K	Cytochrome b5 heme-binding domain-containing protein	ATCC64974_67750	FK(1)FLAAEALR	2	-0.30363	9	3	1	108.697	0.000440463	108.7	1	99.2826	0.000703259	99.283	1	108.697	0.000440463	108.7
Cytochrome b5-like Heme/Steroid binding domain	0.116593	A0A3F3RLK4	544	K	Cytochrome b5 heme-binding domain-containing protein	ATCC64974_67750	EPAK(1)FSIPEK	2	1.0628	3	3	1	88.2402	0.002257	88.24	1	101.295	0.000623278	101.3	1	85.9631	0.00257741	85.963
Cytochrome b5-like Heme/Steroid binding domain	0.116593	A0A3F3RLK4	357	K	Cytochrome b5 heme-binding domain-containing protein	ATCC64974_67750	EIGCGEAALK(1)K	2	0.32873	5	3	1	75.5657	0.00333962	75.566	1	74.9616	0.0044432	74.962	1	77.7442	0.00283986	77.744
Cytochrome b5-like Heme/Steroid binding domain	0.116593	A0A3F3RLK4	76	K	Cytochrome b5 heme-binding domain-containing protein	ATCC64974_67750	QFYDDTLK(1)SAR	2	-1.4314	16	3	1	113.379	7.04e-06	124.12	1	106.667	5.1e-06	130.56	1	114.71	6.62e-08	151.79
Cytochrome b5-like Heme/Steroid binding domain	0.116593	A0A3F3RLK4	550	K	Cytochrome b5 heme-binding domain-containing protein	ATCC64974_67750	FSIPEK(1)EYSMEEIAK	2	-0.98774	10	3	1	85.2801	2.33e-06	104.95	1	90.7254	0.000271743	90.725	1	88.7681	0.000331248	88.768
Cytochrome b5-like Heme/Steroid binding domain	0.116593	A0A3F3RLK4	343	K	Cytochrome b5 heme-binding domain-containing protein	ATCC64974_67750	MTGK(1)ELAK	2	0.90244	3	3	1	41.7238	0.0594978	41.724	1	49.536	0.0420897	49.536	1	48.1575	0.0451616	48.157
Cytochrome b5-like Heme/Steroid binding domain	0.116593	A0A254UMI2	18	K	Cytochrome b5 heme-binding domain-containing protein	ATCC64974_90430	EFTFQEVSAHNTK(1)K	2	-0.14868	5	3	1	100.112	3.24e-06	100.11	1	114.705	1.21e-06	114.7	1	275.226	2.83e-36	275.23
Cytochrome b5-like Heme/Steroid binding domain	0.116593	A0A254UMI2	19	K	Cytochrome b5 heme-binding domain-containing protein	ATCC64974_90430	K(1)DLYMVIHDK	2	1.5365	4	3	1	79.0886	0.00483881	79.089	1	138.894	3.82e-05	138.89	1	109.145	0.000586149	109.15
Cytochrome b5-like Heme/Steroid binding domain	0.116593	A0A254UMI2	78	K	Cytochrome b5 heme-binding domain-containing protein	ATCC64974_90430	EILDGLLVGK(1)LK	2	1.2264	3	3	1	136.957	1.29e-06	136.96	1	126.658	2.55e-06	126.66	1	150.056	1.82e-06	150.06
Cytochrome b5-like Heme/Steroid binding domain	0.116593	A0A254UMI2	5	K	Cytochrome b5 heme-binding domain-containing protein	ATCC64974_90430	ADAK(1)EFTFQEVSAHNTK	2	0.86319	8	3	1	310.149	3.61e-53	310.15	1	232.149	9.89e-64	331.02	1	314.294	3.37e-63	314.29
Cytochrome b5-like Heme/Steroid binding domain	0.116593	A0A254ULM9	137	K	Rpp14/Pop5 family protein	ATCC64974_87320	YITPEAQEK(1)EK	2	0.52102	5	3	1	81.9197	0.00169944	81.92	1	91.9612	0.000783361	91.961	1	81.9197	0.00169944	81.92
Cytochrome b5-like Heme/Steroid binding domain	0.116593	A0A254ULM9	239	K	Rpp14/Pop5 family protein	ATCC64974_87320	ITDEVLSGK(1)K	2	3.6908	3	3	1	82.4943	0.00683721	82.494	1	118.278	0.000943198	118.28	1	101.482	0.00273887	101.48
Cytochrome b5-like Heme/Steroid binding domain	0.116593	A0A254UA29	74	K	Uncharacterized protein	ATCC64974_2020	YLDSSK(1)HLGEVDMTTVEQEEK	3	-0.28029	3	3	1	119.412	3.57e-07	119.41	1	127.957	4.49e-10	127.96	1	80.7024	0.000209984	80.702
Cytochrome b5-like Heme/Steroid binding domain	0.116593	A0A100IL79	137	K	DNA damage response protein	ABL_05923	FSEK(1)YLVVGK	2	0.18811	3	3	1	147.744	1.26e-06	147.74	1	155.115	8.81e-07	155.11	1	166.971	2.64e-07	166.97
Glutamate/Leucine/Phenylalanine/Valine dehydrogenase	0.0521087	A0A254TQB3	189	K	NAD-specific glutamate dehydrogenase	ATCC64974_51140	EAEDHAVYIDTSK(1)PGIATVEGPGYEQR	3	-0.11012	3	3	1	127.401	1.2e-11	127.4	1	121.578	5.93e-09	121.58	1	120.85	8.3e-09	120.85
Glutamate/Leucine/Phenylalanine/Valine dehydrogenase	0.0521087	A0A254TQB3	992	K	NAD-specific glutamate dehydrogenase	ATCC64974_51140	EHEK(1)TGLLR	3	-2.5258	7	3	1	173.236	1.07e-05	173.24	1	145.248	9.21e-05	145.25	1	76.6045	0.000195844	134.23
Glutamate/Leucine/Phenylalanine/Valine dehydrogenase	0.0521087	A0A254TQB3	652	K	NAD-specific glutamate dehydrogenase	ATCC64974_51140	GVILLDVNHQDK(1)AR	3	0.09321	3	3	1	113.757	1.28e-06	113.76	1	124.068	4.79e-09	124.07	1	134.685	2.61e-09	134.68
Glutamate/Leucine/Phenylalanine/Valine dehydrogenase	0.0521087	A0A254TQB3	827	K	NAD-specific glutamate dehydrogenase	ATCC64974_51140	LSPK(1)GYR	2	0.37139	4	3	1	64.7574	0.0457461	64.757	1	56.1218	0.0605953	56.122	1	56.1218	0.0605953	56.122
Glutamate/Leucine/Phenylalanine/Valine dehydrogenase	0.0521087	A0A254TQB3	606	K	NAD-specific glutamate dehydrogenase	ATCC64974_51140	NK(1)EAYSINAR	2	-0.041975	3	3	1	97.7338	0.000921187	97.734	1	111.855	0.000362451	111.86	1	80.0144	0.00341444	80.014
Glutamate/Leucine/Phenylalanine/Valine dehydrogenase	0.0521087	A0A254TQB3	513	K	NAD-specific glutamate dehydrogenase	ATCC64974_51140	LQVDEVLDGPK(1)LK	2	0.2056	3	3	1	138.306	8.12e-09	138.31	1	131.358	1.43e-08	131.36	1	141.879	4.95e-09	141.88
Glutamate/Leucine/Phenylalanine/Valine dehydrogenase	0.0521087	B6V7E4	35	K	Glutamate dehydrogenase	---	K(1)ALAVVSVPER	2	-0.032078	3	3	1	92.8564	0.000957865	92.856	1	105.649	9.56e-05	105.65	1	92.8564	0.000957865	92.856
Glutamate/Leucine/Phenylalanine/Valine dehydrogenase	0.0521087	B6V7E4	124	K	Glutamate dehydrogenase	---	GK(1)SDNEIR	2	-1.9559	4	3	1	63.5339	0.0286784	63.534	1	63.5339	0.0286784	63.534	1	66.5676	0.0252311	66.568
Glutamate/Leucine/Phenylalanine/Valine dehydrogenase	0.0521087	B6V7E4	122	K	Glutamate dehydrogenase	---	GGSDFDPK(1)GK	2	0.57941	7	3	1	110.474	0.00039657	110.47	1	55.3526	0.000172928	119.53	1	123.792	7.63e-05	123.79
Glutamate/Leucine/Phenylalanine/Valine dehydrogenase	0.0521087	B6V7E4	299	K	Glutamate dehydrogenase	---	FK(1)YIAGAR	2	0.15025	6	3	1	81.1906	0.00985935	81.191	1	77.9225	0.0110725	77.923	1	84.9155	0.00847656	84.916
Glutamate/Leucine/Phenylalanine/Valine dehydrogenase	0.0521087	B6V7E4	29	K	Glutamate dehydrogenase	---	ELASTLENSTLFQK(1)NPEYR	3	-0.81324	6	3	1	135.292	3.51e-10	135.29	1	146.672	1.65e-11	146.67	1	168.083	5.23e-16	168.08
Anticodon binding domain	0.0197229	A0A254TX79	112	K	"Phosphoribosylaminoimidazole carboxylase, ATPase subunit"	ATCC64974_16570	YHIAK(1)VYR	3	-0.60589	3	3	1	52.2683	0.0387389	52.268	1	52.4027	0.0386268	52.403	1	71.3424	0.00849721	71.342
Anticodon binding domain	0.0197229	A0A254TX79	42	K	"Phosphoribosylaminoimidazole carboxylase, ATPase subunit"	ATCC64974_16570	IFSTIADVFK(1)R	2	-1.5435	5	3	1	110.077	7.42e-05	110.08	1	121.287	2.01e-05	121.29	1	133.42	5.79e-06	133.42
Anticodon binding domain	0.0197229	A0A254TX79	244	K	"Phosphoribosylaminoimidazole carboxylase, ATPase subunit"	ATCC64974_16570	ELLDNLLK(1)DEGLTANESAK	2	0.29084	3	3	1	156.667	5.31e-15	156.67	1	186.155	4.56e-22	186.15	1	191.615	1.72e-22	191.61
Anticodon binding domain	0.0197229	A0A254TX79	63	K	"Phosphoribosylaminoimidazole carboxylase, ATPase subunit"	ATCC64974_16570	EILAGK(1)YGEDSK	2	0.61117	6	3	1	136.376	1.36e-06	136.38	1	118.866	1.07e-05	118.87	1	136.698	1.32e-06	136.7
Anticodon binding domain	0.0197229	A0A254TX79	382	K	"Phosphoribosylaminoimidazole carboxylase, ATPase subunit"	ATCC64974_16570	IFSITK(1)AR	2	1.0012	3	3	1	89.3546	0.00682865	89.355	1	107.008	0.00235795	107.01	1	89.698	0.00670119	89.698
Anticodon binding domain	0.0197229	A0A254TX79	326	K	"Phosphoribosylaminoimidazole carboxylase, ATPase subunit"	ATCC64974_16570	SK(1)GGNLEDDDR	2	-0.13907	3	3	1	92.2953	0.000752883	92.295	1	117.029	2.98e-05	117.03	1	98.9017	0.000150193	98.902
Anticodon binding domain	0.0197229	A0A254TX79	389	K	"Phosphoribosylaminoimidazole carboxylase, ATPase subunit"	ATCC64974_16570	EK(1)SAEALR	2	0.18511	3	3	1	66.5043	0.0245812	66.504	1	63.2161	0.0291168	63.216	1	63.2161	0.0330039	63.216
Anticodon binding domain	0.0197229	A0A3F3R6T9	564	K	AA_TRNA_LIGASE_II domain-containing protein	ATCC64974_15730	ASADAAK(1)EGEAKPNEPGPGR	3	0.079641	7	3	0.999994	51.9851	3.96e-29	199.15	0.999971	45.3676	1.33e-15	165.17	0.999945	42.62	2.42e-15	160.27
Anticodon binding domain	0.0197229	A0A3F3R6T9	189	K	AA_TRNA_LIGASE_II domain-containing protein	ATCC64974_15730	EK(1)QSFDR	2	-0.57171	7	3	1	73.2482	0.0311459	73.248	1	73.2482	0.0311459	73.248	1	75.7382	0.0269006	75.738
Anticodon binding domain	0.0197229	A0A3F3R6T9	503	K	AA_TRNA_LIGASE_II domain-containing protein	ATCC64974_15730	FK(1)GNDWTIDEGDGAFYGPK	2	0.24073	3	3	1	245.665	1.95e-42	245.66	1	212.691	8.47e-29	212.69	1	234.491	6.68e-35	234.49
Anticodon binding domain	0.0197229	A0A3F3R6T9	281	K	AA_TRNA_LIGASE_II domain-containing protein	ATCC64974_15730	GVAFPDK(1)K	2	-1.9695	5	3	1	71.5012	0.0241469	71.501	1	71.5012	0.0241469	71.501	1	73.2482	0.0208575	73.248
Anticodon binding domain	0.0197229	A0A3F3R6T9	501	K	AA_TRNA_LIGASE_II domain-containing protein	ATCC64974_15730	AAMTK(1)FK	2	-2.0935	8	3	1	57.2809	0.0526698	57.281	1	58.782	0.0560211	58.782	1	63.2101	0.0318181	68.915
Anticodon binding domain	0.0197229	A0A3F3R6T9	212	K	AA_TRNA_LIGASE_II domain-containing protein	ATCC64974_15730	YK(1)LHYIDK	2	1.3383	7	3	1	79.1482	0.00503796	79.148	1	68.657	0.0102548	68.657	1	70.9084	0.00507484	78.939
Anticodon binding domain	0.0197229	A0A3F3R6T9	296	K	AA_TRNA_LIGASE_II domain-containing protein	ATCC64974_15730	FLEEAEK(1)R	2	-0.066028	3	3	1	99.4417	0.00421003	99.442	1	85.6757	0.0111859	85.676	1	87.6395	0.0101908	87.639
Anticodon binding domain	0.0197229	A0A3F3R6T9	530	K	AA_TRNA_LIGASE_II domain-containing protein	ATCC64974_15730	IDITIADALK(1)R	2	-0.37161	9	3	1	126.658	8.56e-06	126.66	1	202.306	4.24e-14	202.31	1	134.977	5.07e-06	135.16
Anticodon binding domain	0.0197229	A0A3F3R6T9	224	K	AA_TRNA_LIGASE_II domain-containing protein	ATCC64974_15730	LVTGEK(1)STVYR	2	0.95373	5	3	1	158.041	4.48e-08	158.04	1	168.302	9.56e-09	168.3	1	155.969	5.19e-08	155.97
Anticodon binding domain	0.0197229	A0A254TZY9	398	K	Tetratricopeptide repeat family protein	ATCC64974_65660	NK(1)TGAPLVVR	2	-0.21686	4	3	1	90.0503	0.00200231	90.05	1	73.8853	0.00641952	73.885	1	76.2278	0.00394724	76.228
Anticodon binding domain	0.0197229	A0A254TZY9	181	K	Tetratricopeptide repeat family protein	ATCC64974_65660	IIAK(1)YDIR	2	0.17348	5	3	1	51.1131	0.0467944	51.113	1	51.0662	0.0469211	51.066	1	56.2581	0.038714	56.258
Anticodon binding domain	0.0197229	A0A254TZY9	582	K	Tetratricopeptide repeat family protein	ATCC64974_65660	VDDSSASIGK(1)R	2	-0.0063119	8	3	1	102.047	0.00235658	102.05	1	142.996	1.85e-06	143	1	121.68	1.82e-05	121.68
Anticodon binding domain	0.0197229	A0A254TZY9	452	K	Tetratricopeptide repeat family protein	ATCC64974_65660	EK(1)LSLDLEQTGK	2	-0.63026	3	3	1	94.1217	0.000399778	94.122	1	77.6441	0.00148114	77.644	1	96.4641	0.000246058	96.464
Anticodon binding domain	0.0197229	A0A254TZY9	424	K	Tetratricopeptide repeat family protein	ATCC64974_65660	VEEWQIDLDK(1)K	2	0.26852	4	3	1	134.99	5.14e-06	134.99	1	135.098	5.1e-06	135.1	1	127.174	8.35e-06	127.17
Anticodon binding domain	0.0197229	A0A254TZY9	7	K	Tetratricopeptide repeat family protein	ATCC64974_65660	ASLSTK(1)TGQVVDR	2	-0.42027	3	3	1	114.705	2.54e-06	114.7	1	122.639	2.32e-07	122.64	1	154.102	9.64e-11	154.1
Anticodon binding domain	0.0197229	A0A254TZY9	100	K	Tetratricopeptide repeat family protein	ATCC64974_65660	DPK(1)TGEIFR	2	-0.83181	5	3	1	123.863	0.000293455	123.86	1	119.224	0.000520549	119.22	1	103.255	0.00137432	103.26
Anticodon binding domain	0.0197229	A0A3F3RAD3	394	K	AA_TRNA_LIGASE_II domain-containing protein	ATCC64974_27880	VADTQTIIVPVGITAK(1)TTDEER	3	0.45433	3	3	1	168.751	2.3e-16	168.75	1	154.653	1.62e-15	154.65	1	154.653	1.62e-15	154.65
Glutamine amidotransferase class-I	0.0413741	A0A3F3RGV9	197	K	Imidazole glycerol phosphate synthase hisHF	ATCC64974_50870	ENVFATQFHPEK(1)SGQAGLR	3	-0.22609	4	3	1	87.352	0.000202279	87.352	1	105.786	2.12e-06	105.79	1	102.978	2.46e-06	102.98
Glutamine amidotransferase class-I	0.0413741	A0A3F3RGV9	254	K	Imidazole glycerol phosphate synthase hisHF	ATCC64974_50870	TNDSGDLVVTK(1)GDQYDVR	2	0.63765	3	3	1	194.27	3.08e-23	194.27	1	165.168	2.06e-15	165.17	1	175.559	9.2e-22	175.56
Glutamine amidotransferase class-I	0.0413741	A0A3F3RGV9	536	K	Imidazole glycerol phosphate synthase hisHF	ATCC64974_50870	GEYTVSDVK(1)R	2	-0.02787	4	3	1	121.603	0.000166105	121.6	1	128.035	8.57e-05	128.03	1	91.5493	0.0024454	91.549
Glutamine amidotransferase class-I	0.0413741	A0A3F3RGV9	263	K	Imidazole glycerol phosphate synthase hisHF	ATCC64974_50870	EK(1)DGVDTGGQVR	2	-2.6682	6	3	1	103.204	3.77e-05	103.2	1	98.3681	2.09e-06	130.36	1	102.731	3.85e-05	102.73
Glutamine amidotransferase class-I	0.0413741	A0A3F3RGV9	405	K	Imidazole glycerol phosphate synthase hisHF	ATCC64974_50870	AYGNQAVVVSVDPK(1)R	2	-2.2554	3	3	1	153.09	3.48e-14	153.09	1	122.327	2.24e-07	122.33	1	142.451	3.84e-10	142.45
Glutamine amidotransferase class-I	0.0413741	A0A254TNA5	709	K	Multifunctional tryptophan biosynthesis protein	ATCC64974_101700	VQNVLDK(1)DSGLR	2	-0.53609	4	3	1	128.363	2.34e-06	128.36	1	134.99	1.53e-06	134.99	1	58.0403	0.0234329	58.04
Glutamine amidotransferase class-I	0.0413741	A0A254TNA5	271	K	Multifunctional tryptophan biosynthesis protein	ATCC64974_101700	AAVAVQK(1)TIPSQR	2	0.1463	3	3	1	84.2973	0.000708256	84.297	1	122.459	4.31e-07	122.46	1	97.6896	9.54e-05	97.69
Glutamine amidotransferase class-I	0.0413741	A0A254TNA5	583	K	Multifunctional tryptophan biosynthesis protein	ATCC64974_101700	ISQVVK(1)STPK	2	-0.57246	3	3	1	63.6941	0.0244148	63.694	1	79.8602	0.00343613	79.86	1	77.6744	0.00374369	77.674
Glutamine amidotransferase class-I	0.0413741	A0A3F3RGN2	251	K	Uncharacterized protein	ATCC64974_51190	LMK(1)EAIGDR	2	0.77012	3	3	1	89.1712	0.00388595	89.171	1	88.0565	0.00413455	88.056	1	99.3405	0.00161805	99.34
Glutamine amidotransferase class-I	0.0413741	A0A3F3RGN2	130	K	Uncharacterized protein	ATCC64974_51190	LDDQGHVDK(1)LFAGLEGQIK	3	0.30782	3	3	1	86.5746	0.000214993	86.575	1	78.6739	0.00034422	78.674	1	74.0293	0.000939751	74.029
Glutamine amidotransferase class-I	0.0413741	A0A3F3RGN2	339	K	Uncharacterized protein	ATCC64974_51190	IEAEAEHQGAK(1)VK	3	0.32681	3	3	1	84.3649	0.000334594	84.365	1	94.1217	0.000122734	94.122	1	102.872	4.31e-06	102.87
Glutamine amidotransferase class-I	0.0413741	A0A3F3RGN2	302	K	Uncharacterized protein	ATCC64974_51190	FLDGLK(1)GVTEPEK	2	-0.17457	4	3	1	116.902	2.88e-06	116.9	1	122.782	2.88e-07	122.78	1	135.814	1.03e-08	135.81
Glutamine amidotransferase class-I	0.0413741	A0A3F3RGN2	101	K	Uncharacterized protein	ATCC64974_51190	LDK(1)ENVDAGTER	2	-0.1458	3	3	1	152.003	2.66e-08	152	1	119.168	1.02e-05	119.17	1	127.793	2.41e-06	127.79
Glutamine amidotransferase class-I	0.0413741	A0A3F3RGN2	477	K	Uncharacterized protein	ATCC64974_51190	AVGVMGDK(1)R	2	-0.42114	4	3	1	68.657	0.00740045	82.287	1	93.6488	0.00394148	93.649	1	93.6488	0.00394148	93.649
Glutamine amidotransferase class-I	0.0413741	A0A3F3RVW2	204	K	MAS20 protein import receptor family protein	ATCC64974_100670	LLLQK(1)SETVSDATVIPTEK	3	-1.6055	3	3	1	52.1897	0.00808936	52.19	1	77.0308	0.000371095	77.031	1	66.264	0.00733678	66.264
Glutamine amidotransferase class-I	0.0413741	A0A3F3RVW2	1385	K	MAS20 protein import receptor family protein	ATCC64974_100670	DK(1)YEAYLK	2	-0.64259	4	3	1	74.3009	0.0138272	74.301	1	76.0998	0.0117492	76.1	1	72.3251	0.0165525	72.325
Glutamine amidotransferase class-I	0.0413741	A0A3F3RVW2	2036	K	MAS20 protein import receptor family protein	ATCC64974_100670	TIAISTEHSSTK(1)K	2	0.16097	3	3	1	122.639	4.8e-07	122.64	1	136.604	1.32e-08	136.6	1	130.199	2.09e-08	130.2
Glutamine amidotransferase class-I	0.0413741	A0A3F3RVW2	1216	K	MAS20 protein import receptor family protein	ATCC64974_100670	EHPVVITK(1)YIENAK	3	0.30667	3	3	1	137.625	2.01e-09	137.62	1	102.52	2.77e-06	102.52	1	127.268	4.13e-09	127.27
Glutamine amidotransferase class-I	0.0413741	A0A3F3RVW2	1603	K	MAS20 protein import receptor family protein	ATCC64974_100670	ALK(1)IAQQNAEK	2	-2.3304	3	3	1	118.766	2.36e-05	118.77	1	108.348	6.05e-05	108.35	1	119.028	2.27e-05	119.03
Glutamine amidotransferase class-I	0.0413741	A0A3F3RVW2	866	K	MAS20 protein import receptor family protein	ATCC64974_100670	TFEEAIQK(1)AIR	2	0.38495	5	3	1	134.566	3.89e-06	134.57	1	134.304	3.97e-06	134.3	1	162.38	2.99e-08	162.38
Glutamine amidotransferase class-I	0.0413741	A0A100IRS9	865	K	Uncharacterized protein	ABL_08817	INHDK(1)LDDAAR	3	0.44377	3	3	1	108.564	0.000742005	108.56	1	90.0053	0.000456367	90.005	1	88.0206	0.000542281	88.021
Dihydrodipicolinate synthetase family	0.124563	A0A254TSK7	306	K	Uncharacterized protein	ATCC64974_56460	LSAEQAEAVAEK(1)IK	3	-0.52681	4	3	1	161.089	3.88e-11	161.09	1	181.754	3.48e-14	181.75	1	103.791	2.6e-06	103.79
Dihydrodipicolinate synthetase family	0.124563	A0A254TSK7	49	K	Uncharacterized protein	ATCC64974_56460	K(1)TVINETR	2	-0.13548	3	3	1	70.0564	0.0268672	70.056	1	72.3251	0.0225954	72.325	1	80.6884	0.0137133	80.688
Dihydrodipicolinate synthetase family	0.124563	A0A3F3RN95	259	K	Uncharacterized protein	ATCC64974_67330	ADWQAIK(1)GGFVAVK	3	0.31534	3	3	1	78.4013	0.000787651	78.401	1	132.966	6.25e-09	132.97	1	69.3144	0.00403137	69.314
Dihydrodipicolinate synthetase family	0.124563	A0A3F3RN95	183	K	Uncharacterized protein	ATCC64974_67330	LTCGNTGK(1)LAR	2	-0.22927	10	3	1	173.072	4.43e-11	173.07	1	175.49	3.94e-11	175.49	1	137.006	3.16e-06	137.01
Dihydrodipicolinate synthetase family	0.124563	A0A3F3RN95	266	K	Uncharacterized protein	ATCC64974_67330	GGFVAVK(1)SALQTYR	2	0.18063	5	3	1	122.782	1.79e-07	122.78	1	146.959	2.1e-10	146.96	1	143.249	1.81e-09	143.25
Dihydrodipicolinate synthetase family	0.124563	A0A3F3RN95	126	K	Uncharacterized protein	ATCC64974_67330	SLLSPK(1)DLLDHFR	2	0.0042224	8	3	1	102.332	1.03e-13	177.38	1	148.616	9.18e-11	148.62	1	159.519	9.96e-11	159.52
Dihydrodipicolinate synthetase family	0.124563	A0A254TZG4	132	K	Copper fist DNA binding domain family protein	ATCC64974_63360	ATTPAVVK(1)R	2	0.40161	3	3	1	64.7115	0.0291535	64.711	1	55.4614	0.0457771	55.461	1	56.4315	0.0440338	56.432
ThiF family	0.0470281	A0A3F3RA69	718	K	UBA_e1_C domain-containing protein	ATCC64974_28150	TSSGQLFWSGPK(1)R	2	-0.94189	3	3	1	186.131	7.03e-14	186.13	1	80.5075	0.00120357	80.507	1	197.385	3.12e-18	197.38
ThiF family	0.0470281	A0A3F3RA69	757	K	UBA_e1_C domain-containing protein	ATCC64974_28150	NPGADK(1)AYYR	2	-0.61843	5	3	1	161.512	5.48e-07	161.51	1	155.533	8.59e-07	155.53	1	166.863	2.69e-07	166.86
ThiF family	0.0470281	A0A3F3RA69	436	K	UBA_e1_C domain-containing protein	ATCC64974_28150	EFQDK(1)IANVR	2	-0.26965	6	3	1	162.358	5.04e-07	162.36	1	166.657	2.8e-07	166.66	1	150.103	1.14e-06	150.1
ThiF family	0.0470281	A0A3F3RA69	775	K	UBA_e1_C domain-containing protein	ATCC64974_28150	VVDNMIVPEFTPK(1)SGIK	2	0.087076	3	3	1	90.3854	0.000380964	90.385	1	82.8772	0.000688142	82.877	1	92.2638	0.000304116	92.264
ThiF family	0.0470281	A0A3F3RA69	577	K	UBA_e1_C domain-containing protein	ATCC64974_28150	KPLLESGTLGTK(1)GNTQVVLPR	3	0.39791	4	3	1	87.4284	2.48e-23	194	1	137.947	3.11e-49	253.52	1	68.8217	1.25e-10	142.85
ThiF family	0.0470281	A0A3F3RA69	862	K	UBA_e1_C domain-containing protein	ATCC64974_28150	TK(1)FIAGK	2	-0.8427	3	3	1	77.2825	0.0257113	77.282	1	69.1978	0.0381107	69.198	1	80.2291	0.0234421	80.229
ThiF family	0.0470281	A0A3F3RA69	706	K	UBA_e1_C domain-containing protein	ATCC64974_28150	DSK(1)TSSGQLFWSGPK	2	0.41647	4	3	1	126.685	1.21e-09	126.69	1	118.871	6.94e-07	118.87	1	112.667	1.64e-06	112.67
ThiF family	0.0470281	A0A3F3RA69	829	K	UBA_e1_C domain-containing protein	ATCC64974_28150	LNPVEFEK(1)DDDTNHHIDFITAASNLR	4	0.054019	3	3	1	101.447	1.43e-07	101.45	1	117.029	4.13e-08	117.03	1	126.681	2.42e-11	126.68
ThiF family	0.0470281	A0A3F3RA69	356	K	UBA_e1_C domain-containing protein	ATCC64974_28150	LIK(1)ELSYQAR	2	-0.91405	6	3	1	81.0165	0.00327343	81.017	1	77.0624	0.00382981	77.062	1	84.5074	0.00278224	84.507
ThiF family	0.0470281	A0A3F3RA69	353	K	UBA_e1_C domain-containing protein	ATCC64974_28150	VELDEK(1)LIK	2	0.26456	3	3	1	113.622	0.000820046	113.62	1	128.361	0.000251095	128.36	1	91.8667	0.00328481	91.867
ThiF family	0.0470281	A0A3F3RA69	481	K	UBA_e1_C domain-containing protein	ATCC64974_28150	IIVTDMDQIEK(1)SNLNR	2	2.2529	3	3	1	202.929	1.17e-22	202.93	1	124.458	1.39e-09	124.46	1	170.349	6.93e-16	170.35
ThiF family	0.0470281	A0A3F3RA69	894	K	UBA_e1_C domain-containing protein	ATCC64974_28150	IIDGK(1)DDIEQYK	2	0.26616	13	3	1	154.357	2.33e-08	154.36	1	134.562	1.58e-06	134.56	1	124.068	7.04e-10	170.66
ThiF family	0.0470281	A0A3F3RA69	416	K	UBA_e1_C domain-containing protein	ATCC64974_28150	SEEACK(1)PLGTR	2	0.14191	3	3	1	63.5555	0.0185205	63.555	1	77.3583	0.00556469	77.358	1	60.539	0.0307016	60.539
ThiF family	0.0470281	A0A100IGI7	569	K	Ubiquitin-activating enzyme E1 1	ABL_03599	IIVTDMDQIEK(1)SNLNR	2	2.2529	3	3	1	202.929	1.17e-22	202.93	1	124.458	1.39e-09	124.46	1	170.349	6.93e-16	170.35
ThiF family	0.0470281	A0A254TQ17	90	K	Ubiquitin-like modifier-activating enzyme ATG7	ATCC64974_50860	NVNTLEEYSNIDK(1)AHILQQSAK	3	-0.033389	3	3	1	197.679	1.21e-30	197.68	1	103.022	1.26e-06	103.02	1	134.657	1.95e-10	134.66
ThiF family	0.0470281	A0A100IRS9	865	K	Uncharacterized protein	ABL_08817	INHDK(1)LDDAAR	3	0.44377	3	3	1	108.564	0.000742005	108.56	1	90.0053	0.000456367	90.005	1	88.0206	0.000542281	88.021
FKBP-type peptidyl-prolyl cis-trans isomerase	0.152532	A0A254U6Y8	42	K	Peptidylprolyl isomerase	ATCC64974_840	MGK(1)QFDSSR	2	-0.53271	6	3	1	43.2968	0.0292717	58.699	1	42.8024	0.0271085	60.342	1	41.7043	0.00648136	77.533
FKBP-type peptidyl-prolyl cis-trans isomerase	0.152532	A0A254U6Y8	64	K	Peptidylprolyl isomerase	ATCC64974_840	LIK(1)GWDEAVPQMSVGEK	2	-0.25457	3	3	1	107.724	3.41e-06	107.72	1	105.502	3.89e-06	105.5	1	94.3245	0.000181202	94.325
FKBP-type peptidyl-prolyl cis-trans isomerase	0.152532	A0A254TXN6	71	K	Peptidylprolyl isomerase	ATCC64974_18010	FK(1)LGSGR	2	0.26399	4	3	1	85.8127	0.0191422	85.813	1	92.4914	0.0139989	92.491	1	77.9225	0.0252184	77.923
Ubiquitin family	0.000258185	A0A117DWG1	6	K	ASF1 like histone chaperone family protein	ABL_01656	MQIFVK(1)TLTGK	2	0.0019006	19	3	1	145.915	4.78e-07	145.91	1	159.937	3.83e-08	159.94	1	159.937	3.83e-08	159.94
Ubiquitin family	0.000258185	A0A117DWG1	104	K	ASF1 like histone chaperone family protein	ABL_01656	LAVLK(1)YYK	2	-0.4881	6	3	1	77.0577	0.0113936	77.058	1	87.3226	0.007583	87.323	1	87.3226	0.007583	87.323
Ubiquitin family	0.000258185	A0A117DWG1	113	K	ASF1 like histone chaperone family protein	ABL_01656	VDGDGK(1)IER	2	0.81249	15	3	1	46.8438	0.0050685	83.869	1	60.167	0.00113198	107.79	1	58.6296	0.00288337	93.667
Ubiquitin family	0.000258185	A0A117DWG1	107	K	ASF1 like histone chaperone family protein	ABL_01656	YYK(1)VDGDGK	2	0.13503	20	3	1	81.525	0.000820046	113.62	1	68.5575	0.00155825	99.815	1	68.657	0.000820046	113.62
Ubiquitin family	0.000258185	A0A100I3F9	716	K	RNA polymerase I specific transcription initiation factor Rrn7	ABL_00146	IQDK(1)EGIPPDQQR	2	-0.093238	38	3	1	145.428	1.81e-09	145.43	1	128.223	1.71e-08	128.22	1	148.476	1.95e-10	148.48
Ubiquitin family	0.000258185	A0A100I3F9	93	K	RNA polymerase I specific transcription initiation factor Rrn7	ABL_00146	K(1)LEDLSPSTHNMDVPNVYR	3	-0.19388	13	3	1	120.106	4.36e-22	177.6	1	216.304	1.71e-29	216.3	1	199.407	1.35e-28	199.41
Ubiquitin family	0.000258185	A0A100I3F9	139	K	RNA polymerase I specific transcription initiation factor Rrn7	ABL_00146	DDVK(1)VPEGEVGDR	2	-0.23381	14	3	1	89.2306	0.000198877	95.428	1	89.2306	0.000294066	93.348	1	81.9037	0.000198877	95.428
Ubiquitin family	0.000258185	A0A100I3F9	746	K	RNA polymerase I specific transcription initiation factor Rrn7	ABL_00146	TLSDYNIQK(1)ESTLHLVLR	3	0.82184	18	3	1	128.589	7.65e-29	212.32	1	66.7766	6.89e-29	212.95	1	119.68	9.67e-35	228.9
Ubiquitin family	0.000258185	A0A100I3F9	731	K	RNA polymerase I specific transcription initiation factor Rrn7	ABL_00146	LIFAGK(1)QLEDGR	2	-2.1236	34	3	1	134.754	1.04e-11	182.35	1	110.637	1.54e-11	176.18	1	112.845	8.97e-12	184.03
Ubiquitin family	0.000258185	A0A100I3F9	771	K	RNA polymerase I specific transcription initiation factor Rrn7	ABL_00146	ALASK(1)YNCEK	2	0.10856	5	3	1	104.221	0.000551	104.22	1	105.397	0.000521971	105.4	1	119.274	0.000179211	119.27
Ubiquitin family	0.000258185	A0A505IA17	164	K	Non-repetitive/WGA-negative nucleoporin C-terminal family protein	CAN33_0015445	EAQVAAEK(1)EAR	2	0.13964	6	3	1	174.421	4.15e-11	174.42	1	180.242	2.98e-11	180.24	1	168.016	1.05e-08	168.02
Ubiquitin family	0.000258185	A0A100IU67	22	K	SPFH domain / Band 7 family protein	ABL_09847	EIELDIEPDYK(1)VSR	2	0.40974	3	3	1	154.719	6.35e-11	154.72	1	157.087	5.43e-11	157.09	1	141.585	2.53e-09	141.59
Ubiquitin family	0.000258185	A0A100IU67	33	K	SPFH domain / Band 7 family protein	ABL_09847	VEEK(1)EGIPPVQQR	2	0.64685	4	3	1	109.442	6.18e-06	109.44	1	87.9889	0.000539317	87.989	1	119.253	1.85e-06	119.25
Ubiquitin family	0.000258185	A0A100IU67	48	K	SPFH domain / Band 7 family protein	ABL_09847	LIFGGK(1)QMADDK	2	0.20632	7	3	1	120.574	7.79e-06	120.57	1	40.8801	0.000399778	94.122	1	96.8199	0.000222704	96.82
Ubiquitin family	0.000258185	A0A254U7U1	27	K	Protein kinase domain family protein	ATCC64974_65530	FVIDAEPSETVGQVK(1)EK	2	-0.6682	4	3	1	111.576	3.12e-06	111.58	1	168.417	1.34e-15	168.42	1	145.686	9.74e-11	145.69
Ubiquitin family	0.000258185	A0A254U7U1	34	K	Protein kinase domain family protein	ATCC64974_65530	EK(1)GWEVPQLK	2	1.2667	6	3	1	110.838	0.00038758	110.84	1	83.7747	0.00288534	83.775	1	121.36	0.000127679	121.36
Ubiquitin family	0.000258185	A0A254U7U1	48	K	Protein kinase domain family protein	ATCC64974_65530	LIYSGK(1)ILQDDK	2	0.79506	5	3	1	130.099	2.13e-06	130.1	1	147.327	3.31e-08	147.33	1	108.997	2.77e-05	109
Ubiquitin family	0.000258185	A0A254U7U1	54	K	Protein kinase domain family protein	ATCC64974_65530	ILQDDK(1)TIESYNIEEK	2	0.5704	4	3	1	244.361	9.09e-36	244.36	1	223.763	5.81e-29	223.76	1	263.448	1.24e-36	263.45
Ubiquitin family	0.000258185	A0A254TYC0	27	K	"Protein tyrosine phosphatase-like protein, PTPLA family protein"	ATCC64974_81490	TITLEVESSDTIDNVK(1)TK	2	0.8301	11	3	1	328.803	2e-70	328.8	1	326.052	2.6e-70	326.05	1	305.426	5.89e-60	305.43
Ubiquitin family	0.000258185	A0A254UDT5	472	K	Ubiquitin carboxyl-terminal hydrolase	ATCC64974_34900	TASILAAK(1)K	2	0.020788	4	3	1	92.8379	0.00418836	92.838	1	103.546	0.0018548	103.55	1	82.645	0.00729141	82.645
Ubiquitin family	0.000258185	A0A254UDT5	334	K	Ubiquitin carboxyl-terminal hydrolase	ATCC64974_34900	LPK(1)YLTVHFVR	3	0.28672	3	3	1	89.8046	0.000465057	89.805	1	117.091	1.4e-05	117.09	1	93.3452	0.000311792	93.345
Ubiquitin family	0.000258185	A0A254UDT5	9	K	Ubiquitin carboxyl-terminal hydrolase	ATCC64974_34900	ASIPVVVK(1)HQGK	2	-0.77328	3	3	1	43.5013	0.0429147	43.501	1	48.5679	0.0293105	48.568	1	54.0231	0.0187162	54.023
Ubiquitin family	0.000258185	A0A254UDT5	325	K	Ubiquitin carboxyl-terminal hydrolase	ATCC64974_34900	DAVYTK(1)R	2	-1.0467	6	3	1	89.5498	0.022202	89.55	1	104.448	0.0102046	104.45	1	104.448	0.0102046	104.45
Peptidase family M41	0.0329566	A0A117DYA6	670	K	Mitochondrial inner membrane AAA protease Yta12	ABL_02975	SLVLSPEEK(1)R	2	0.27067	3	3	1	67.385	0.0204893	67.385	1	61.3438	0.0313872	61.344	1	54.1976	0.0442784	54.198
Peptidase family M41	0.0329566	A0A254TUJ7	738	K	"WD domain, G-beta repeat family protein"	ATCC64974_80380	ASNILTEK(1)R	2	-0.81607	3	3	1	82.4167	0.00736092	82.417	1	55.3526	0.0459726	55.353	1	66.6642	0.0256442	66.664
Peroxidase	0.07418	A0A254TYP4	537	K	Catalase-peroxidase	katG	IQK(1)DFNDR	2	-0.19641	8	3	1	128.361	0.000736048	128.36	1	120.155	0.00114552	120.15	1	146.81	0.000322976	146.81
Peroxidase	0.07418	A0A254TYP4	358	K	Catalase-peroxidase	katG	FDWELTK(1)SPGGANQWQAK	2	0.41176	6	3	1	100.112	3.44e-15	161.24	1	190.185	2.25e-22	190.19	1	211.57	1.8e-28	211.57
Peroxidase	0.07418	A0A254TYP4	701	K	Catalase-peroxidase	katG	TGQPK(1)WTATR	2	-0.11339	6	3	1	72.1522	0.00870976	72.152	1	77.6744	0.00374369	77.674	1	72.1868	0.00866399	72.187
Peroxidase	0.07418	A0A254TYP4	383	K	Catalase-peroxidase	katG	NTEAIIPDAYDPSK(1)K	2	-0.014853	10	3	1	168.41	5.17e-15	168.41	1	171.462	1.86e-17	171.46	1	163.804	1.41e-14	163.8
Peroxidase	0.07418	A0A254TYP4	141	K	Catalase-peroxidase	katG	LLWPIK(1)QK	2	-0.70707	7	3	1	102.714	0.00275394	102.71	1	104.448	0.00259402	104.45	1	82.6713	0.00930967	82.671
Peroxidase	0.07418	A0A254TYP4	654	K	Catalase-peroxidase	katG	VLNTNYDGSK(1)HGVFTSSPGR	3	2.4072	21	3	1	168.788	4.19e-16	168.79	1	186.114	2.36e-22	186.11	1	49.6596	5.54e-22	174.2
Peroxidase	0.07418	A0A254TYP4	388	K	Catalase-peroxidase	katG	HLPK(1)MLTTDLSLR	3	-0.0079433	7	3	1	79.6139	0.000356191	85.536	1	88.0923	0.000253658	88.092	1	80.9595	0.00040854	80.96
Peroxidase	0.07418	A0A254TYP4	732	K	Catalase-peroxidase	katG	ALAEVYGSSDGQEK(1)FVK	2	2.4627	17	3	1	110.123	8.12e-19	185.74	1	156.49	2.62e-19	191.96	1	188.897	1.41e-19	193.32
Peroxidase	0.07418	A0A254TYP4	369	K	Catalase-peroxidase	katG	SPGGANQWQAK(1)NTEAIIPDAYDPSK	3	-1.0154	3	3	1	104.959	1.97e-07	104.96	1	156.779	1.48e-16	156.78	1	157.679	1.39e-16	157.68
Peroxidase	0.07418	A0A254TYP4	210	K	Catalase-peroxidase	katG	YSDGFPGVTK(1)HGALSGDEPPHR	3	0.40615	16	3	1	128.881	1.53e-12	128.88	1	78.272	1.32e-06	100.76	1	108.958	1.29e-08	108.96
Peroxidase	0.07418	A0A254TYP4	132	K	Catalase-peroxidase	katG	FAPLNSWPDNASLDK(1)AR	2	-1.0524	14	3	1	65.0223	3.6e-15	163.91	1	75.682	9.88e-15	151.39	1	86.3665	1.89e-18	173.51
Peroxidase	0.07418	A0A254TYP4	321	K	Catalase-peroxidase	katG	YQSGK(1)GPHTITSGIEVTWTK	3	-0.50686	4	3	1	127.009	5.85e-10	127.01	1	105.065	2.06e-06	105.06	1	140.203	2.03e-10	140.2
Peroxidase	0.07418	A0A254TYP4	611	K	Catalase-peroxidase	katG	NYGK(1)SSSR	2	-0.30216	24	3	1	141.52	0.000441407	141.52	1	68.3707	0.000686774	130.56	1	111.82	0.00191412	111.82
Peroxidase	0.07418	A0A254TYP4	753	K	Catalase-peroxidase	katG	FDLK(1)GSGIAR	2	0.22202	9	3	1	117.52	0.000222539	117.52	1	104.434	0.000545752	104.43	1	94.3627	0.00139552	94.363
Peroxidase	0.07418	A0A254TYP4	735	K	Catalase-peroxidase	katG	FVK(1)DFVSAWDK	2	0.32903	11	3	1	125.542	6.61e-06	125.54	1	125.542	6.61e-06	125.54	1	118.866	2.33e-05	118.87
Peroxidase	0.07418	A0A254TYP4	404	K	Catalase-peroxidase	katG	YDPAYEK(1)IAR	2	0.044461	9	3	1	119.335	0.000177697	119.34	1	113.687	0.000317216	113.69	1	117.52	0.000222539	117.52
Peroxidase	0.07418	A0A254TZU6	161	K	Peroxidase	ATCC64974_79740	FAPESDHGANAGLK(1)HAR	4	-0.12785	7	3	1	72.3155	8.03e-07	116.58	1	128.063	5.74e-10	128.06	1	93.9091	1.55e-06	110.97
Peroxidase	0.07418	A0A254TZU6	134	K	Peroxidase	ATCC64974_79740	LAWHASGTYDK(1)ETGTGGSNGATMR	3	0.066726	7	3	1	161.201	1.59e-16	161.2	1	129.428	5.3e-11	129.43	1	144.505	2.16e-16	155.76
Peroxidase	0.07418	A0A254TZU6	295	K	Peroxidase	ATCC64974_79740	WNGPK(1)QFTDK	2	0.49258	6	3	1	125.737	7.01e-05	125.74	1	120.062	0.000159761	120.06	1	113.687	0.000317216	113.69
Peroxidase	0.07418	A0A254TZU6	322	K	Peroxidase	ATCC64974_79740	K(1)YVELYAK	2	-0.06041	6	3	1	107.574	0.00314743	107.57	1	76.0641	0.0160567	76.064	1	91.8667	0.00804865	91.867
Peroxidase	0.07418	A0A254TZU6	92	K	Peroxidase	ATCC64974_79740	DFVPTK(1)EDYQK	2	0.10634	6	3	1	90.9131	0.000878982	90.913	1	113.687	4.16e-05	113.69	1	84.4793	0.00146593	84.479
Peroxidase	0.07418	A0A254TZU6	86	K	Peroxidase	ATCC64974_79740	GGDASVSSK(1)DFVPTK	2	-0.27619	3	3	1	96.4892	9.65e-05	96.489	1	151.8	2.73e-14	151.8	1	124.498	1.34e-09	124.5
Peroxidase	0.07418	A0A254TZU6	224	K	Peroxidase	ATCC64974_79740	LPDATK(1)EQSHIR	3	0.2479	15	3	1	127.174	1.18e-06	127.17	1	134.99	5.25e-07	138.45	1	109.159	5.09e-06	118.87
Peroxidase	0.07418	A0A254TZU6	285	K	Peroxidase	ATCC64974_79740	LLVEEK(1)WQQR	2	1.5252	9	3	1	53.5167	2.37e-10	197.21	1	50.3534	3.2e-08	179.8	1	176.598	3.87e-08	176.6
Septin	0.000522606	A0A254UIB8	289	K	Fungal specific transcription factor domain family protein	ATCC64974_45200	LHTK(1)VNLIPVIAK	3	-0.25822	5	3	1	100.376	4.83e-06	100.38	1	117.2	1.31e-06	117.2	1	97.4631	5.02e-05	97.463
Septin	0.000522606	A0A254UIB8	250	K	Fungal specific transcription factor domain family protein	ATCC64974_45200	YDAYLEAENK(1)VNR	2	0.58785	3	3	1	162.927	7.03e-11	162.93	1	188.094	4e-14	188.09	1	210.406	8.94e-19	210.41
Septin	0.000522606	A0A254UIB8	475	K	Fungal specific transcription factor domain family protein	ATCC64974_45200	LK(1)QSEDELYAR	2	2.7311	3	3	1	145.915	4.78e-07	145.91	1	110.077	5.44e-05	110.08	1	100.931	8.67e-05	100.93
Septin	0.000522606	A0A254UIB8	451	K	Fungal specific transcription factor domain family protein	ATCC64974_45200	ALHEQK(1)LAK	2	-0.10106	4	3	1	109.29	0.000499005	109.29	1	76.2819	0.000704596	115.78	1	123.749	0.000294537	123.75
Septin	0.000522606	A0A254UIB8	311	K	Fungal specific transcription factor domain family protein	ATCC64974_45200	ADTLTDEEIVDFK(1)K	2	-0.012412	7	3	1	260.194	1.7e-29	260.19	1	232.371	8.5e-24	232.37	1	218.495	1.75e-20	218.5
Septin	0.000522606	A0A100IDT9	42	K	Septin spn3	ABL_03109	TTFVNTLCGK(1)K	2	0.32336	3	3	1	147.909	7.48e-06	147.91	1	138.219	3.81e-06	138.22	1	176.484	1.75e-09	176.48
Septin	0.000522606	A0A100IDT9	172	K	Septin spn3	ABL_03109	ADSLTPAELAESK(1)K	2	4.3711	6	3	1	102.52	7.96e-06	102.52	1	119.963	1.32e-06	119.96	1	138.214	5.44e-09	138.21
Septin	0.000522606	A0A100IDT9	309	K	Septin spn3	ABL_03109	LK(1)EEQLR	2	-0.32846	9	3	1	125.252	0.0031566	125.25	1	127.118	0.00305763	127.12	1	162.504	0.000960931	162.5
Septin	0.000522606	A0A100IDT9	326	K	Septin spn3	ABL_03109	EIELK(1)VQR	2	0.029948	4	3	1	122.176	7.39e-05	122.18	1	122.128	0.000963526	122.13	1	113.499	0.00175929	113.5
Septin	0.000522606	A0A254TRA1	346	K	Phosphatidylinositol N-acetylglucosaminyltransferase family protein	ATCC64974_51730	TIVGK(1)TTVVPVISK	2	-0.79836	3	3	1	110.438	3.62e-06	110.44	1	146.959	2.1e-10	146.96	1	125.975	9.27e-09	125.97
Septin	0.000522606	A0A100IM70	238	K	NADH pyrophosphatase-like rudimentary NUDIX domain family protein	ABL_06461	DVK(1)TTDNR	2	-1.1078	6	3	1	84.6146	0.00858826	84.615	1	84.6146	0.00858826	84.615	1	88.8188	0.00702755	88.819
Septin	0.000522606	A0A100IM70	84	K	NADH pyrophosphatase-like rudimentary NUDIX domain family protein	ABL_06461	AELEEK(1)FFK	2	0.45288	6	3	1	115.714	0.000708173	115.71	1	113.622	0.000820046	113.62	1	96.3419	0.00168177	101.65
Septin	0.000522606	A0A100IM70	353	K	NADH pyrophosphatase-like rudimentary NUDIX domain family protein	ABL_06461	LNK(1)DLEATHAAIK	3	0.70348	3	3	1	77.4203	0.000485391	77.42	1	68.9722	0.00426377	68.972	1	62.3571	0.00794218	62.357
Septin	0.000522606	A0A100IM70	316	K	NADH pyrophosphatase-like rudimentary NUDIX domain family protein	ABL_06461	FK(1)EEEENLR	2	0.22928	4	3	1	105.975	0.0012289	105.98	1	130.412	0.000231775	130.41	1	129.851	0.00023706	129.85
Septin	0.000522606	A0A100IHG6	204	K	Septin spn2	ABL_04059	IK(1)EEFAFHNLK	3	-0.30332	6	3	1	130.164	2.48e-06	130.16	1	117.792	1.28e-05	117.79	1	125.97	3.08e-06	125.97
Septin	0.000522606	A0A100IHG6	305	K	Septin spn2	ABL_04059	AK(1)QLLALK	2	0.054652	5	3	1	78.3766	0.010904	78.377	1	114.498	0.00166721	114.5	1	105.136	0.00253058	105.14
Septin	0.000522606	A0A100IHG6	311	K	Septin spn2	ABL_04059	QLLALK(1)ESSAAGSHPGSSR	3	1.5042	4	3	1	114.549	1.06e-06	114.55	1	122.487	1.09e-07	122.49	1	132.791	4.25e-10	132.79
Septin	0.000522606	A0A100IHG6	126	K	Septin spn2	ABL_04059	YIK(1)DQHSAYLR	3	-0.32008	6	3	1	136.957	1.51e-06	136.96	1	134.754	1.82e-06	134.75	1	118.278	9.86e-05	135.99
Biotin-requiring enzyme	0.00565086	A0A3F3RF83	373	K	Acetyltransferase component of pyruvate dehydrogenase complex	ATCC64974_44790	GLSSISNQIK(1)DLGK	2	-0.5005	6	3	1	185.947	2.37e-14	185.95	1	188.133	1.79e-14	188.13	1	195.874	1.1e-18	195.87
Biotin-requiring enzyme	0.00565086	A0A3F3RF83	298	K	Acetyltransferase component of pyruvate dehydrogenase complex	ATCC64974_44790	QALNASSEGK(1)YK	2	-0.30044	7	3	1	136.376	1.36e-06	136.38	1	184.552	8.54e-12	184.55	1	155.989	2.1e-08	155.99
Biotin-requiring enzyme	0.00565086	A0A3F3RF83	207	K	Acetyltransferase component of pyruvate dehydrogenase complex	ATCC64974_44790	LQPSLDREPSISPAAK(1)ALALEK	3	-0.51489	5	3	1	80.7384	0.000575363	80.738	1	49.0765	2.54e-06	106.82	1	48.5972	6.74e-07	119
Biotin-requiring enzyme	0.00565086	A0A3F3RF83	213	K	Acetyltransferase component of pyruvate dehydrogenase complex	ATCC64974_44790	ALALEK(1)GVPIK	2	0.18183	7	3	1	124.669	6.87e-06	124.67	1	107.026	6.52e-05	107.03	1	128.015	5.87e-06	128.01
Biotin-requiring enzyme	0.00565086	A0A3F3RF83	236	K	Acetyltransferase component of pyruvate dehydrogenase complex	ATCC64974_44790	EDVEK(1)YKPSASAGPTYEDVPLTSMR	3	0.096882	5	3	0.999967	44.7599	3.15e-19	171.05	0.999957	43.6462	1.98e-16	155.46	0.999921	41.0347	2.89e-11	134.91
Biotin-requiring enzyme	0.00565086	A0A3F3RF83	231	K	Acetyltransferase component of pyruvate dehydrogenase complex	ATCC64974_44790	GGQITK(1)EDVEK	2	-0.16698	5	3	1	103.433	7.79e-05	103.43	1	124.124	7.04e-06	124.12	1	111.63	4.89e-05	111.63
Biotin-requiring enzyme	0.00565086	A0A3F3RF83	191	K	Acetyltransferase component of pyruvate dehydrogenase complex	ATCC64974_44790	AADAAPASEPAPAAVEPETSGEK(1)LQPSLDR	3	-0.90859	3	3	1	188.857	2.13e-25	188.86	1	174.886	1.8e-18	174.89	1	147.796	8.73e-18	147.8
Biotin-requiring enzyme	0.00565086	A0A3F3RF83	164	K	Acetyltransferase component of pyruvate dehydrogenase complex	ATCC64974_44790	AAPAAEESK(1)QESK	2	-0.1653	4	3	1	141.37	5.4e-09	141.37	1	151.163	1.72e-10	151.16	1	137.947	8.44e-09	137.95
Biotin-requiring enzyme	0.00565086	A0A3F3RF83	383	K	Acetyltransferase component of pyruvate dehydrogenase complex	ATCC64974_44790	DNK(0.999)LK(0.001)PEEYQGGTFTISNMGMNPAVER	3	-0.11624	4	3	0.999312	31.6199	6.33e-17	155.3	0.987441	18.9555	4.4e-24	186.24	0.998127	27.2656	3.16e-32	202.85
Biotin-requiring enzyme	0.00565086	A0A3F3RF83	117	K	Acetyltransferase component of pyruvate dehydrogenase complex	ATCC64974_44790	VLK(1)ETGEK	2	-0.20948	6	3	1	99.4417	0.00308409	99.442	1	91.318	0.00609978	91.318	1	99.4417	0.00308409	99.442
Biotin-requiring enzyme	0.00565086	A0A3F3RF83	300	K	Acetyltransferase component of pyruvate dehydrogenase complex	ATCC64974_44790	YK(1)LSVNDFLVK	2	-0.42373	7	3	1	107.088	6.49e-05	107.09	1	81.9197	0.00169944	81.92	1	63.0912	0.0191418	63.091
Biotin-requiring enzyme	0.00565086	A0A505HV95	860	K	Pyruvate carboxylase	CAN33_000935	AYESANDLLGDVVK(1)VTPTSK	3	-0.44244	11	3	1	278.637	4.85e-52	278.64	1	264.669	3.94e-44	264.67	1	134.962	2.81e-15	163.8
Biotin-requiring enzyme	0.00565086	A0A505HV95	470	K	Pyruvate carboxylase	CAN33_000935	GQIGEPK(1)LK	2	0.66233	6	3	1	90.1504	0.00366757	90.15	1	76.0998	0.00680106	76.1	1	72.9281	0.0105393	72.928
Biotin-requiring enzyme	0.00565086	A0A505HV95	1047	K	Pyruvate carboxylase	CAN33_000935	K(1)ASVENTAR	2	0.98061	6	3	1	94.4091	0.00371003	94.409	1	103.419	0.00186407	103.42	1	92.4278	0.00431321	92.428
Biotin-requiring enzyme	0.00565086	A0A505HV95	245	K	Pyruvate carboxylase	CAN33_000935	ILADAVK(1)LAK	2	0.037998	13	3	1	73.4995	0.00692933	73.499	1	98.044	0.000877542	98.044	1	94.6921	0.00134917	94.692
Biotin-requiring enzyme	0.00565086	A0A505HV95	974	K	Pyruvate carboxylase	CAN33_000935	VFEDYK(1)K	2	0.02001	10	3	1	79.116	0.0331705	79.116	1	94.4072	0.0170956	94.407	1	81.2967	0.0308781	81.297
Biotin-requiring enzyme	0.00565086	A0A505HV95	943	K	Pyruvate carboxylase	CAN33_000935	RPGLYLEPLDLAK(1)IK	3	-0.27036	7	3	1	95.5698	7.23e-05	95.57	1	78.1909	0.000379315	78.191	1	98.6762	1.74e-05	98.676
Biotin-requiring enzyme	0.00565086	A0A505HV95	341	K	Pyruvate carboxylase	CAN33_000935	GFSPDTGK(1)IEVYR	2	-1.525	12	3	1	119.386	8.54e-09	137.84	1	117.704	1.37e-08	132.06	1	99.9412	9.95e-09	136.24
Biotin-requiring enzyme	0.00565086	A0A505HV95	1086	K	Pyruvate carboxylase	CAN33_000935	VHDGLEVK(1)K	2	-0.21442	7	3	1	42.1905	0.00134484	110.53	1	121.502	0.000544287	121.5	1	95.5231	0.00167755	105.98
Biotin-requiring enzyme	0.00565086	A0A505HV95	1009	K	Pyruvate carboxylase	CAN33_000935	GK(1)VLILK	2	0.2858	6	3	1	73.9747	0.0298965	73.975	1	73.9747	0.0298965	73.975	1	73.9747	0.0298965	73.975
Biotin-requiring enzyme	0.00565086	A0A505HV95	1007	K	Pyruvate carboxylase	CAN33_000935	YFLAKPEIGEEFHVELEK(1)GK	3	-3.467	4	3	1	142.197	5.44e-22	178.32	0.999999	59.6558	3.05e-06	101.17	1	112.828	1.7e-10	142.43
Biotin-requiring enzyme	0.00565086	A0A505HV95	625	K	Pyruvate carboxylase	CAN33_000935	K(1)CGVDIFR	2	-1.0282	3	3	1	119.864	0.000128317	119.86	1	114.639	0.00225813	114.64	1	125.16	9.84e-05	125.16
Biotin-requiring enzyme	0.00565086	A0A505HV95	221	K	Pyruvate carboxylase	CAN33_000935	RHQK(1)VVEIAPAK	3	-0.42252	8	3	1	48.5322	4.48e-08	158.04	1	135.098	3.73e-06	135.1	1	52.0715	4.48e-08	158.04
Biotin-requiring enzyme	0.00565086	A0A505HV95	333	K	Pyruvate carboxylase	CAN33_000935	ITTEDPSK(1)GFSPDTGK	2	0.18891	7	3	1	188.437	6.53e-23	209.89	1	223.073	6.02e-29	223.07	1	223.073	6.02e-29	223.07
Biotin-requiring enzyme	0.00565086	A0A505HV95	690	K	Pyruvate carboxylase	CAN33_000935	VVQFK(1)PHVLGIK	3	-0.23919	5	3	1	77.0624	0.000720904	77.062	1	87.1843	0.000405717	87.184	1	87.1843	0.000405717	87.184
Biotin-requiring enzyme	0.00565086	A0A505HV95	83	K	Pyruvate carboxylase	CAN33_000935	QK(1)ADEAYMIGK	2	0.091714	4	3	1	178.713	3.29e-11	178.71	1	209.849	1.68e-14	209.85	1	155.969	5.19e-08	155.97
Biotin-requiring enzyme	0.00565086	A0A505HV95	704	K	Pyruvate carboxylase	CAN33_000935	DMAGVLK(1)PQAAR	2	0.2755	6	3	1	96.6043	0.000236852	96.604	1	41.3826	0.00105621	80.69	1	61.235	0.000936007	82.912
Biotin-requiring enzyme	0.00565086	A0A505HV95	486	K	Pyruvate carboxylase	CAN33_000935	GDIIKPVLHDAAGK(1)PLDVSVPATK	3	0.61274	8	3	0.998478	28.1683	1.63e-05	93.596	0.999991	50.5854	1.21e-07	116.6	0.999501	33.0173	3.39e-05	85.376
Biotin-requiring enzyme	0.00565086	A0A505HV95	518	K	Pyruvate carboxylase	CAN33_000935	ANK(1)GCLIMDTTWR	2	0.27892	3	3	1	74.7326	0.00223528	74.733	1	124.452	2.04e-08	124.45	1	104.696	8.27e-06	104.7
Biotin-requiring enzyme	0.00565086	A0A505HV95	248	K	Pyruvate carboxylase	CAN33_000935	LAK(1)SVNYR	2	0.037715	6	3	1	91.8534	0.00590106	91.853	1	93.4285	0.00531631	93.429	1	103.739	0.00265938	103.74
Biotin-requiring enzyme	0.00565086	A0A505HV95	1117	K	Pyruvate carboxylase	CAN33_000935	VSSLLVK(1)EGDSVDGQDLVCK	3	2.2882	9	3	1	105.906	4.69e-29	205.24	1	136.489	7.71e-36	238.64	1	127.316	1.54e-22	192.18
Biotin-requiring enzyme	0.00565086	A0A505HV95	92	K	Pyruvate carboxylase	CAN33_000935	ADEAYMIGK(1)R	2	-0.30712	20	3	1	137.976	2.79e-05	137.98	1	137.953	9.31e-06	142.83	1	156.827	1.08e-06	156.83
Biotin-requiring enzyme	0.00565086	A0A505HV95	191	K	Pyruvate carboxylase	CAN33_000935	PK(1)HIEVQLLGDNHGNVVHLFER	5	0.23597	3	3	1	41.9115	0.0179937	41.911	1	91.2382	6.04e-05	91.238	1	65.1108	0.00209258	65.111
Biotin-requiring enzyme	0.00565086	A0A505HV95	496	K	Pyruvate carboxylase	CAN33_000935	PLDVSVPATK(1)GWK	2	0.76925	4	3	1	71.8787	0.00557981	71.879	1	120.838	1.15e-06	120.84	1	105.951	8.67e-17	148.3
Biotin-requiring enzyme	0.00565086	A0A254UFV5	186	K	Uncharacterized protein	ATCC64974_46270	IK(1)YPVLIK	2	-0.17537	4	3	1	73.6646	0.0147049	73.665	1	91.0686	0.0061924	91.069	1	94.1145	0.00506167	94.114
Biotin-requiring enzyme	0.00565086	A0A254UFV5	686	K	Uncharacterized protein	ATCC64974_46270	GTISK(1)VVHK	2	0.17424	3	3	1	58.2462	0.0298682	58.246	1	58.2462	0.0298682	58.246	1	43.6508	0.0655761	43.651
Biotin-requiring enzyme	0.00565086	A0A254UP05	457	K	Lipoyl-binding domain-containing protein	ATCC64974_95780	VK(1)EYIEDPR	2	0.44472	9	3	1	120.062	0.000475745	120.06	1	120.062	0.000475745	120.06	1	119.274	0.000517849	119.27
Biotin-requiring enzyme	0.00565086	A0A254UP05	166	K	Lipoyl-binding domain-containing protein	ATCC64974_95780	LELGGAPETK(1)K	2	-1.1335	7	3	1	83.1372	0.00216824	83.137	1	86.4628	0.00175409	86.463	1	86.9106	0.00169832	86.911
Biotin-requiring enzyme	0.00565086	A0A254UP05	182	K	Lipoyl-binding domain-containing protein	ATCC64974_95780	KEDATEKPAAPAAADK(1)PTASEPEKPK	4	0.77516	3	3	0.999988	49.2884	2.72e-12	145.34	0.999998	59.6621	1.19e-07	108.44	0.999923	41.5578	1.53e-07	104.14
Biotin-requiring enzyme	0.00565086	A0A254UP05	419	K	Lipoyl-binding domain-containing protein	ATCC64974_95780	DK(1)PVAVNGK	2	-0.42443	6	3	1	66.6919	0.0303785	66.692	1	55.0637	0.034058	55.064	1	64.7115	0.0233254	64.711
Biotin-requiring enzyme	0.00565086	A0A254UP05	369	K	Lipoyl-binding domain-containing protein	ATCC64974_95780	AIADLGK(1)K	2	-0.062598	7	3	1	71.5012	0.0134052	81.296	1	82.4525	0.0128193	82.452	1	94.1145	0.00690959	94.114
Biotin-requiring enzyme	0.00565086	A0A254UP05	282	K	Lipoyl-binding domain-containing protein	ATCC64974_95780	LYK(1)DDVLK	2	0.1186	6	3	1	95.5016	0.00454673	95.502	1	107.574	0.00230567	107.57	1	111.947	0.00190242	111.95
Biotin-requiring enzyme	0.00565086	A0A254UP05	105	K	Lipoyl-binding domain-containing protein	ATCC64974_95780	QFSK(1)QIGDYVER	2	-1.6979	6	3	1	168.759	6e-10	170.66	1	203.883	1.13e-14	203.88	1	168.759	1.41e-11	177.81
Biotin-requiring enzyme	0.00565086	A0A254U8K6	372	K	Dihydrolipoamide acetyltransferase component of pyruvate dehydrogenase complex	ATCC64974_10840	LNALAK(1)ER	2	0.30064	6	3	1	107.693	0.0022947	107.69	1	127.679	0.000751319	127.68	1	111.392	0.00195363	111.39
Biotin-requiring enzyme	0.00565086	A0A254U8K6	287	K	Dihydrolipoamide acetyltransferase component of pyruvate dehydrogenase complex	ATCC64974_10840	LANDPK(1)DPK	2	0.74223	3	3	1	83.8618	0.00507002	83.862	1	73.4995	0.0097871	73.499	1	82.8305	0.00530001	82.831
Biotin-requiring enzyme	0.00565086	A0A3F3REY0	1689	K	"Acetyl-CoA carboxylase, central region family protein"	ATCC64974_38090	YLYFTPEVK(1)QK	2	0.55324	4	3	1	117.831	2.69e-05	117.83	1	110.838	5.17e-05	110.84	1	136.023	3.46e-06	136.02
Biotin-requiring enzyme	0.00565086	A0A3F3REY0	2097	K	"Acetyl-CoA carboxylase, central region family protein"	ATCC64974_38090	EQLSDVK(1)AK	2	-0.46982	5	3	1	83.647	0.00511791	83.647	1	80.6884	0.00577773	80.688	1	83.647	0.00511791	83.647
Biotin-requiring enzyme	0.00565086	A0A3F3REY0	594	K	"Acetyl-CoA carboxylase, central region family protein"	ATCC64974_38090	GLEK(1)GQVPSK	2	0.55685	6	3	1	105.204	0.000526743	105.2	1	131.418	5.19e-05	131.42	1	107.114	0.000479567	107.11
Biotin-requiring enzyme	0.00565086	A0A3F3REY0	2233	K	"Acetyl-CoA carboxylase, central region family protein"	ATCC64974_38090	AIQTK(1)VDSLK	2	0.35333	9	3	1	81.0165	0.00179139	91.549	1	80.706	0.00331713	80.706	1	69.6716	0.00327343	81.017
Biotin-requiring enzyme	0.00565086	A0A3F3REY0	1714	K	"Acetyl-CoA carboxylase, central region family protein"	ATCC64974_38090	HK(1)ITTVIGAK	2	-0.15408	3	3	1	73.082	0.00748104	73.082	1	92.1118	0.00171224	92.112	1	97.7788	0.00091485	97.779
Biotin-requiring enzyme	0.00565086	A0A3F3REY0	2059	K	"Acetyl-CoA carboxylase, central region family protein"	ATCC64974_38090	GGVLEPEGIVNIK(1)YR	2	-1.3579	3	3	1	51.4045	0.0200922	51.405	1	49.1875	0.0411207	49.188	1	60.5499	0.0187535	60.55
Biotin-requiring enzyme	0.00565086	A0A3F3REY0	2162	K	"Acetyl-CoA carboxylase, central region family protein"	ATCC64974_38090	LSEELIVK(1)R	2	0.69908	6	3	1	143.703	0.000145516	143.7	1	133.134	0.000281401	133.13	1	131.616	0.000300915	131.62
Biotin-requiring enzyme	0.00565086	A0A3F3REY0	205	K	"Acetyl-CoA carboxylase, central region family protein"	ATCC64974_38090	IDDK(1)GIVTVDDDVYNR	2	-0.93435	3	3	1	143.284	2.41e-10	143.28	1	159.695	1.08e-14	159.69	1	139.491	4.72e-10	139.49
Biotin-requiring enzyme	0.00565086	A0A3F3REY0	231	K	"Acetyl-CoA carboxylase, central region family protein"	ATCC64974_38090	AK(1)EIGFPVMIK	2	-0.54975	3	3	1	105.032	7.22e-05	105.03	1	93.6229	0.000631764	93.623	1	87.6673	0.00117509	87.667
Biotin-requiring enzyme	0.00565086	A0A3F3REY0	69	K	"Acetyl-CoA carboxylase, central region family protein"	ATCC64974_38090	K(1)WAYETFGNER	2	-0.95237	5	3	1	58.0983	0.0352519	58.098	1	70.5633	0.0124789	70.563	1	116.238	4.44e-05	116.24
Biotin-requiring enzyme	0.00565086	A0A3F3REY0	619	K	"Acetyl-CoA carboxylase, central region family protein"	ATCC64974_38090	YK(1)FTATR	2	0.71888	3	3	1	108.461	0.00658127	108.46	1	68.3826	0.0395125	68.383	1	72.7893	0.031935	72.789
Biotin-requiring enzyme	0.00565086	A0A3F3REY0	948	K	"Acetyl-CoA carboxylase, central region family protein"	ATCC64974_38090	LRDENK(1)EDIGK	3	0.6277	7	3	1	102.4	4.74e-05	131.46	1	115.287	2.09e-05	126.39	1	113.224	2.51e-05	113.22
Biotin-requiring enzyme	0.00565086	A0A3F3REY0	157	K	"Acetyl-CoA carboxylase, central region family protein"	ATCC64974_38090	LPEALAASPK(1)R	2	0.26455	6	3	1	108.564	8.15e-05	108.56	1	121.68	1.82e-05	121.68	1	109.721	7.59e-05	109.72
Aminopeptidase P, N-terminal domain	0.0985977	A0A3F3R5X6	147	K	AMP_N domain-containing protein	ATCC64974_13000	VVK(1)DDYELR	2	-0.44529	6	3	1	67.704	0.0174169	67.704	1	58.6993	0.0292717	58.699	1	58.6993	0.0292717	58.699
Aminopeptidase P, N-terminal domain	0.0985977	A0A3F3R5X6	89	K	AMP_N domain-containing protein	ATCC64974_13000	FDVDK(1)VR	2	2.2209	5	3	1	80.2291	0.0234421	80.229	1	58.815	0.022757	81.119	1	60.5078	0.0530534	60.508
Aminopeptidase P, N-terminal domain	0.0985977	A0A254U7L7	327	K	Ubiquinol-cytochrome C chaperone family protein	ATCC64974_33020	IAIK(1)GLLK	2	-0.34792	3	3	1	75.2127	0.0125697	75.213	1	86.7939	0.00777927	86.794	1	75.2127	0.0125697	75.213
Aminopeptidase P, N-terminal domain	0.0985977	A0A254U7L7	345	K	Ubiquinol-cytochrome C chaperone family protein	ATCC64974_33020	GSEDELFEK(1)R	2	0.51912	7	3	1	158.79	9.41e-07	158.79	1	191.4	1.04e-08	191.4	1	177.778	4.95e-08	177.78
Aminopeptidase P, N-terminal domain	0.0985977	A0A254U7L7	174	K	Ubiquinol-cytochrome C chaperone family protein	ATCC64974_33020	VVK(1)DEYEIALLR	2	0.13148	6	3	1	123.948	2.88e-06	123.95	1	141.37	7.49e-07	141.37	1	105.191	3.42e-05	105.19
Aminopeptidase P, N-terminal domain	0.0985977	A0A254U7L7	381	K	Ubiquinol-cytochrome C chaperone family protein	ATCC64974_33020	DTMFK(1)YLR	2	-0.15223	7	3	1	75.0433	0.000652682	132.08	1	98.5231	0.00342508	98.523	1	127.118	0.000763891	127.12
Elongation factor Tu C-terminal domain	0.037736	A0A100II62	74	K	Protein SEY1	SEY1	TTLTAAITK(1)HQASK	2	-0.18594	3	3	1	182.022	3.41e-14	182.02	1	198.867	9.59e-19	198.87	1	201.304	8.41e-19	201.3
Elongation factor Tu C-terminal domain	0.037736	A0A100II62	298	K	Protein SEY1	SEY1	TK(1)VTDIETFK	2	-1.8583	5	3	1	88.3377	0.00224329	88.338	1	98.1563	0.000861729	98.156	1	103.213	0.000575902	103.21
Elongation factor Tu C-terminal domain	0.037736	A0A100II62	2006	K	Protein SEY1	SEY1	VVDNEVK(1)QIK	2	0.32589	29	3	1	135.549	1.56e-10	204.56	1	93.0956	7.42e-07	157.78	1	90.827	8.95e-07	154.84
Elongation factor Tu C-terminal domain	0.037736	A0A100II62	1999	K	Protein SEY1	SEY1	K(1)VVDNEVK	2	-0.38755	13	3	1	95.5016	0.00530685	97.277	1	102.067	0.00162343	119.68	1	83.9477	0.00202158	116.52
Elongation factor Tu C-terminal domain	0.037736	A0A3F3RY70	85	K	Elongation factor 1-alpha	ATCC64974_107900	FQTGK(1)YEVTVIDAPGHR	3	0.21957	16	3	1	169.018	4.9e-16	169.02	1	179.807	6.34e-19	179.81	1	189.039	2.47e-19	189.04
Elongation factor Tu C-terminal domain	0.037736	A0A3F3RY70	160	K	Elongation factor 1-alpha	ATCC64974_107900	MDTCK(1)WSEDR	2	-0.63065	20	3	1	103.76	4.27e-07	163.83	1	134.977	2.03e-08	183.33	1	70.6847	4.33e-08	174.4
Elongation factor Tu C-terminal domain	0.037736	A0A3F3RY70	299	K	Elongation factor 1-alpha	ATCC64974_107900	SVEMHHQQLK(1)EGVPGDNVGFNVK	4	0.13758	37	3	1	86.5572	1.1e-10	132.83	1	70.1735	1.26e-10	130.83	1	52.6567	4.71e-11	141.08
Elongation factor Tu C-terminal domain	0.037736	A0A3F3RY70	438	K	Elongation factor 1-alpha	ATCC64974_107900	QTVAVGVIK(1)AVEK	2	-0.28087	9	3	1	115.826	3.36e-06	115.83	1	134.399	1.16e-08	134.4	1	125.217	1.97e-08	125.22
Elongation factor Tu C-terminal domain	0.037736	A0A3F3RY70	377	K	Elongation factor 1-alpha	ATCC64974_107900	FAELLEK(1)IDR	2	-0.0025637	12	3	1	140.483	2.29e-05	140.48	1	139.858	2.49e-05	139.86	1	160.183	6.17e-07	160.18
Elongation factor Tu C-terminal domain	0.037736	A0A3F3RY70	402	K	Elongation factor 1-alpha	ATCC64974_107900	SGDAAIVK(1)MIPSK	2	-0.5725	4	3	1	101.304	9.77e-06	101.3	1	119.963	1.53e-06	119.96	1	49.9877	5.74e-06	110.44
Elongation factor Tu C-terminal domain	0.037736	A0A3F3RY70	243	K	Elongation factor 1-alpha	ATCC64974_107900	TLLEAIDAIEPPVRPSNK(1)PLR	3	-0.61667	16	3	1	202.069	1.78e-30	202.07	1	164.022	1.29e-15	164.02	1	156.728	2.63e-15	156.73
Elongation factor Tu C-terminal domain	0.037736	A0A3F3RY70	215	K	Elongation factor 1-alpha	ATCC64974_107900	GWEK(1)ETK	2	0.4149	10	3	1	91.9001	0.0144543	91.9	1	89.1423	0.0165781	89.142	1	91.9001	0.0144543	91.9
Elongation factor Tu C-terminal domain	0.037736	A0A3F3RY70	254	K	Elongation factor 1-alpha	ATCC64974_107900	LPLQDVYK(1)ISGIGTVPVGR	3	-0.25639	3	3	1	131.666	4.58e-10	131.67	1	154.315	2.93e-15	154.31	1	136.489	3.16e-10	136.49
Elongation factor Tu C-terminal domain	0.037736	A0A3F3RY70	179	K	Elongation factor 1-alpha	ATCC64974_107900	K(1)VGYNPK	2	0.38481	5	3	1	76.1344	0.0363049	76.134	1	76.1344	0.0363049	76.134	1	73.6163	0.0416526	73.616
Elongation factor Tu C-terminal domain	0.037736	A0A3F3RY70	178	K	Elongation factor 1-alpha	ATCC64974_107900	ETSNFIK(1)K	2	0.48501	12	3	1	84.5678	0.0117474	84.568	1	93.1955	0.00737531	93.195	1	91.8534	0.00805542	91.853
Elongation factor Tu C-terminal domain	0.037736	A0A3F3RY70	171	K	Elongation factor 1-alpha	ATCC64974_107900	YNEIVK(1)ETSNFIK	3	-0.40911	6	3	1	210.377	8.97e-19	210.38	1	198.228	2.2e-18	198.23	1	120.838	9.96e-11	159.52
Elongation factor Tu C-terminal domain	0.037736	A0A3F3RY70	31	K	Elongation factor 1-alpha	ATCC64974_107900	STTTGHLIYK(1)CGGIDQR	3	-0.35457	18	3	1	144.974	6.75e-11	144.97	1	155.2	3.78e-15	155.2	1	135.235	2.44e-10	139.08
Elongation factor Tu C-terminal domain	0.037736	A0A3F3RT05	615	K	Tr-type G domain-containing protein	ATCC64974_90520	TFEAK(1)IR	2	-0.67615	3	3	1	89.5498	0.0162643	89.55	1	89.5498	0.0162643	89.55	1	89.5498	0.0162643	89.55
Elongation factor Tu C-terminal domain	0.037736	A0A3F3RT05	545	K	Tr-type G domain-containing protein	ATCC64974_90520	IESGVLK(1)K	2	-0.50305	3	3	1	89.3546	0.00932165	89.355	1	81.6423	0.0132299	81.642	1	91.8534	0.00805542	91.853
Elongation factor Tu C-terminal domain	0.037736	A0A3F3RT05	360	K	Tr-type G domain-containing protein	ATCC64974_90520	AHFQLPVK(1)GADGSTITR	3	-0.85421	4	3	1	101.896	2.69e-06	101.9	1	127.834	5.8e-10	127.83	1	124.675	6.75e-10	124.68
Elongation factor Tu C-terminal domain	0.037736	A0A3F3RT05	468	K	Tr-type G domain-containing protein	ATCC64974_90520	YLENLGYK(1)K	2	-0.19115	6	3	1	138.975	0.000206301	138.98	1	99.6876	0.00213644	99.688	1	126.067	0.000372253	126.07
Elongation factor Tu C-terminal domain	0.037736	A0A3F3RT05	210	K	Tr-type G domain-containing protein	ATCC64974_90520	VTASK(1)AIEK	2	0.78503	3	3	1	98.044	0.00190719	98.044	1	94.6921	0.0026547	94.692	1	118.712	0.000547924	118.71
Elongation factor Tu C-terminal domain	0.037736	A0A3F3RT05	486	K	Tr-type G domain-containing protein	ATCC64974_90520	TTGIK(1)DR	2	0.24742	3	3	1	89.7522	0.0161084	89.752	1	86.095	0.0189248	86.095	1	113.499	0.00545868	113.5
Elongation factor Tu C-terminal domain	0.037736	A0A3F3RT05	279	K	Tr-type G domain-containing protein	ATCC64974_90520	EIYGEK(1)K	2	0.06451	6	3	1	89.5498	0.022202	89.55	1	91.6263	0.0200191	91.626	1	91.6263	0.0200191	91.626
Malic enzyme, NAD binding domain	0.07418	A0A100ISA0	854	K	Malic enzyme	ABL_09036	DLLSVVK(1)K	2	-0.084635	3	3	1	106.042	0.00334035	106.04	1	95.5305	0.006192	95.531	1	73.2075	0.020934	73.208
Malic enzyme, NAD binding domain	0.07418	A0A100ISA0	566	K	Malic enzyme	ABL_09036	AQNEVLYYK(1)LIDTHLK	3	0.78157	5	3	1	84.3752	0.000260193	84.375	1	92.4392	0.00012313	92.439	1	117.069	6.31e-07	117.07
Malic enzyme, NAD binding domain	0.07418	A0A505HYA4	57	K	Malic enzyme	CAN33_0019005	AESYETQK(1)TR	2	1.6034	4	3	1	191.4	7.64e-09	191.4	1	130.788	5.39e-05	130.79	1	187.155	1.66e-08	187.16
Malic enzyme, NAD binding domain	0.07418	A0A505HYA4	532	K	Malic enzyme	CAN33_0019005	AAQEAK(1)VDR	2	0.90036	6	3	1	88.0565	0.00413455	88.056	1	81.0165	0.00570455	81.017	1	91.5493	0.0033556	91.549
Malic enzyme, NAD binding domain	0.07418	A0A505HYA4	552	K	Malic enzyme	CAN33_0019005	TMSDENLDAWIK(1)AR	2	-0.80179	3	3	1	167.012	1.58e-11	167.01	1	143.562	1.68e-09	143.56	1	65.2186	0.0078285	65.219
Malic enzyme, NAD binding domain	0.07418	A0A505HYA4	351	K	Malic enzyme	CAN33_0019005	LADHK(1)VYFAR	3	-0.83202	6	3	1	89.1712	0.00100878	89.171	1	112.894	0.000159812	112.89	1	97.2838	0.000467139	97.284
Thioredoxin	0.0104216	O93914	173	K	PDI related protein A	prpA	AILFTEK(1)GTTSPLLR	2	0.057078	3	3	1	196.334	2.94e-22	196.33	1	173.061	1.27e-17	173.06	1	175.151	1.15e-17	175.15
Thioredoxin	0.0104216	O93914	199	K	PDI related protein A	prpA	NK(1)ETEAVEK	2	-1.2765	4	3	1	96.9565	0.00214971	96.957	1	69.7206	0.014762	69.721	1	89.8266	0.00373979	89.827
Thioredoxin	0.0104216	A0A505IJF5	11	K	Thioredoxin	CAN33_0050925	VHDITSK(1)AEFAEK	3	0.6216	4	3	1	55.3353	1.72e-23	229.9	1	88.2244	0.000250788	88.224	1	45.3546	0.0271412	45.355
Thioredoxin	0.0104216	A0A505IJF5	4	K	Thioredoxin	CAN33_0050925	SHK(1)VHDITSK	3	0.35467	8	3	1	151.547	5.43e-07	151.55	1	133.05	2.38e-05	133.05	1	144.103	5.75e-06	144.1
Thioredoxin	0.0104216	A0A505IJF5	87	K	Thioredoxin	CAN33_0050925	K(1)FDDLTGANPK	2	1.2663	9	3	1	69.8461	3.02e-06	140.14	1	104.297	9.29e-08	151.26	1	81.709	7.31e-08	155.48
Thioredoxin	0.0104216	A0A505IJF5	83	K	Thioredoxin	CAN33_0050925	AMPTFLLFK(1)DGK	2	-0.39708	5	3	1	52.5758	0.0248843	52.576	1	70.0893	0.00704212	70.089	1	59.2273	0.018108	59.227
Thioredoxin	0.0104216	A0A505IJF5	43	K	Thioredoxin	CAN33_0050925	AISPK(1)VEEFSNTYPNAK	2	0.32138	6	3	1	175.697	1.7e-18	175.7	1	164.93	3.08e-15	164.93	1	197.751	4.19e-23	197.75
Thioredoxin	0.0104216	A0A505IJF5	55	K	Thioredoxin	CAN33_0050925	VEEFSNTYPNAK(1)FYK	2	-0.05856	6	3	1	232.502	5.53e-29	232.5	1	193.062	1.08e-18	193.06	1	203.317	2.02e-22	203.32
Thioredoxin	0.0104216	A0A254TUC2	317	K	Uncharacterized protein	ATCC64974_79720	IFGEAGEK(1)R	2	0.014519	7	3	1	99.815	0.00212714	99.815	1	111.607	0.00126651	111.61	1	98.044	0.00260347	98.044
Thioredoxin	0.0104216	A0A254TUC2	64	K	Uncharacterized protein	ATCC64974_79720	VNVDK(1)NQDIAR	2	-0.11129	6	3	1	221.597	6.02e-18	221.6	1	185.299	1.95e-11	185.3	1	172.173	4.61e-11	172.17
Thioredoxin	0.0104216	A0A254TUC2	162	K	Uncharacterized protein	ATCC64974_79720	ASEFGTAK(1)TLFDSSK	2	1.332	5	3	1	110.972	9.97e-10	130.27	1	110.347	2.97e-14	150.12	1	110.972	1.9e-06	110.97
Thioredoxin	0.0104216	A0A254U9R6	93	K	Thioredoxin	ATCC64974_84610	FIQVDVDK(1)VR	2	-0.4437	3	3	1	83.8618	0.00287309	83.862	1	73.4995	0.00597478	73.499	1	63.6242	0.0208672	63.624
Thioredoxin	0.0104216	Q5U9X2	271	K	Protein disulfide-isomerase	---	YTEDFK(1)PIAQK	2	-0.79844	6	3	1	138.763	2.63e-06	138.76	1	145.457	6.16e-07	145.46	1	135.795	3.52e-06	135.8
Thioredoxin	0.0104216	Q5U9X2	398	K	Protein disulfide-isomerase	---	ALAPK(1)YDELAALYADHPDLAAK	3	0.27672	5	3	1	121.246	1.33e-07	121.25	1	142.454	7.43e-11	142.45	1	143.911	5.16e-11	143.91
Thioredoxin	0.0104216	Q5U9X2	204	K	Protein disulfide-isomerase	---	SEGVEQPSIVLYK(1)DFDEK	2	-0.52854	7	3	1	227.878	2.19e-34	227.88	1	242.455	2.24e-36	242.45	1	229.6	1.93e-34	229.6
Thioredoxin	0.0104216	Q5U9X2	276	K	Protein disulfide-isomerase	---	YTEDFKPIAQK(1)HK	4	0.19276	10	3	0.999539	33.3585	4.56e-06	105.65	0.999922	41.0748	0.000115845	95.417	0.999979	46.8806	0.000115845	95.417
Thioredoxin	0.0104216	Q5U9X2	63	K	Protein disulfide-isomerase	---	ALAPK(1)YEEAATELK	2	-0.22646	4	3	1	83.6916	0.000592226	83.692	1	84.7534	0.000553006	84.753	1	74.7892	0.00197255	74.789
Thioredoxin	0.0104216	Q5U9X2	446	K	Protein disulfide-isomerase	---	LYPAGAK(1)DSPIEYSGSR	2	-0.038373	4	3	1	145.035	1.38e-10	145.04	1	127.88	1.22e-09	127.88	1	110.768	3.33e-06	110.77
Thioredoxin	0.0104216	Q5U9X2	102	K	Protein disulfide-isomerase	---	SQGVEGYPTLK(1)IFR	2	1.7047	5	3	1	128.063	8.37e-09	128.06	1	151.556	7.58e-11	151.56	1	141.003	2.78e-09	141
Thioredoxin	0.0104216	Q5U9X2	80	K	Protein disulfide-isomerase	---	NIPLVK(1)VDCTAEEDLCR	3	-0.70616	9	3	1	134.822	3.05e-10	142.39	1	151.439	4.68e-15	151.44	1	148.517	5.37e-15	148.52
Thioredoxin	0.0104216	Q5U9X2	318	K	Protein disulfide-isomerase	---	NAK(1)YPYDQAK	2	0.27558	16	3	1	115.781	0.000265481	115.78	1	128.035	6.27e-05	128.03	1	123.749	7.65e-05	123.75
Thioredoxin	0.0104216	Q5U9X2	325	K	Protein disulfide-isomerase	---	YPYDQAK(1)ELNADEVEK	2	0.081931	25	3	1	334.042	3.14e-63	334.04	1	41.1075	7.61e-75	340.55	1	341.008	7.45e-75	341.01
Thioredoxin	0.0104216	Q5U9X2	74	K	Protein disulfide-isomerase	---	AK(1)NIPLVK	2	-0.19931	6	3	1	116.726	0.00146175	116.73	1	127.565	0.00075388	127.56	1	127.565	0.00075388	127.56
Thioredoxin	0.0104216	Q5U9X2	466	K	Protein disulfide-isomerase	---	TVEDLANFVK(1)ENGK	2	-0.43743	11	3	1	208.675	2.26e-23	228.8	1	245.034	4.25e-29	245.03	1	237.412	3.16e-24	237.41
Thioredoxin	0.0104216	Q5U9X2	304	K	Protein disulfide-isomerase	---	MFGAHAGNLNLDSQK(1)FPAFAIQDPAK	3	0.5887	4	3	1	128.977	2.63e-11	128.98	1	93.876	3.57e-08	118.9	1	107.877	1.23e-07	107.88
Thioredoxin	0.0104216	Q5U9X2	210	K	Protein disulfide-isomerase	---	K(1)AVYDGEIEQEAIHSWVK	3	0.49984	11	3	1	166.603	1.14e-28	209.66	1	164.022	1.65e-34	220.34	1	164.022	2.87e-28	195.77
Thioredoxin	0.0104216	Q5U9X2	111	K	Protein disulfide-isomerase	---	GVDSSK(1)PYQGAR	2	-1.4639	12	3	1	101.712	7.79e-06	120.57	1	137.549	1.22e-06	137.55	1	126.709	2.54e-06	126.71
Thioredoxin	0.0104216	Q5U9X2	265	K	Protein disulfide-isomerase	---	EK(1)YTEDFKPIAQK	3	0.078161	7	3	0.999996	54.0318	0.00853653	64.104	1	73.0331	0.00047079	82.069	1	63.2459	0.00724222	66.004
Thioredoxin	0.0104216	Q5U9X2	278	K	Protein disulfide-isomerase	---	HK(1)GAINIATIDAK	2	1.016	7	3	1	162.407	7.48e-11	162.41	1	163.991	6.11e-11	163.99	1	152.003	1.64e-10	152
Thioredoxin	0.0104216	Q5U9X2	343	K	Protein disulfide-isomerase	---	FIQDVLDGK(1)VEPSIK	2	-0.051809	13	3	1	62.8609	5.9e-15	166.92	1	185.261	5.61e-18	185.26	1	186.772	4.73e-18	186.77
Thioredoxin	0.0104216	A0A254U6K2	6	K	Fungal specific transcription factor domain family protein	ATCC64974_66120	ALHPK(1)FLGQK	2	-0.079129	5	3	1	81.2635	0.00213454	81.263	1	68.6258	0.00881175	68.626	1	78.0978	0.00242812	78.098
Thioredoxin	0.0104216	A0A254TRI2	104	K	Temperature dependent protein affecting M2 dsRNA replication family protein	ATCC64974_110240	WFDGK(1)SDEPEDYK	2	0.40224	6	3	1	157.865	1.14e-10	157.86	1	180.479	8.47e-14	180.48	1	200.159	1.99e-18	200.16
Thioredoxin	0.0104216	A0A254TRI2	248	K	Temperature dependent protein affecting M2 dsRNA replication family protein	ATCC64974_110240	SEQAFIDFLNEK(1)TGTHR	3	-1.011	11	3	1	177.666	7.24e-19	177.67	1	202.327	1.55e-23	202.33	1	159.811	2.68e-15	159.81
Thioredoxin	0.0104216	A0A254TRI2	327	K	Temperature dependent protein affecting M2 dsRNA replication family protein	ATCC64974_110240	ILAK(1)GGSAPEK	2	-1.0633	3	3	1	56.2048	0.0283582	56.205	1	56.2048	0.040672	56.205	1	62.5281	0.0198954	62.528
Thioredoxin	0.0104216	A0A254TRI2	112	K	Temperature dependent protein affecting M2 dsRNA replication family protein	ATCC64974_110240	SDEPEDYK(1)GGR	2	-0.25686	8	3	1	105.831	6.94e-05	105.83	1	83.1822	0.00158426	83.182	1	85.8127	0.00134428	85.813
Thioredoxin	0.0104216	A0A254TRI2	205	K	Temperature dependent protein affecting M2 dsRNA replication family protein	ATCC64974_110240	VDADAENGK(1)ATAR	2	0.3176	10	3	1	122.782	1.7e-23	230.06	1	159.576	1.1e-18	208.51	1	166.62	1.33e-18	206.32
Thioredoxin	0.0104216	A0A254TRI2	353	K	Temperature dependent protein affecting M2 dsRNA replication family protein	ATCC64974_110240	FVGEEK(1)EAK	2	1.685	3	3	1	81.9504	0.00549627	81.95	1	72.3251	0.0113331	72.325	1	70.0282	0.0143571	70.028
Thioredoxin	0.0104216	A0A254TRI2	77	K	Temperature dependent protein affecting M2 dsRNA replication family protein	ATCC64974_110240	VTVGK(1)VDADEHR	3	0.62289	7	3	1	113.946	9.11e-06	113.95	1	128.847	1.08e-06	128.85	1	96.0589	0.000129369	96.059
Thioredoxin	0.0104216	A0A254TRI2	89	K	Temperature dependent protein affecting M2 dsRNA replication family protein	ATCC64974_110240	K(1)FGVQGFPTLK	2	0.27203	6	3	1	134.49	5.35e-06	134.49	1	111.257	6.85e-05	111.26	1	108.716	8.08e-05	108.72
Thioredoxin	0.0104216	A0A254TRI2	293	K	Temperature dependent protein affecting M2 dsRNA replication family protein	ATCC64974_110240	AATELK(1)DK	2	-0.31717	6	3	1	55.4614	0.0398128	55.461	1	84.6146	0.00858826	84.615	1	70.9084	0.0185067	70.908
Rieske [2Fe-2S] domain	0.124563	A0A3F3RDG0	95	K	Fungal specific transcription factor domain family protein	ATCC64974_39460	K(1)FEVFEK	2	-0.21755	5	3	1	80.2187	0.026365	80.219	1	99.1386	0.00675345	99.139	1	91.8534	0.0118481	91.853
Rieske [2Fe-2S] domain	0.124563	A0A3F3RDG0	330	K	Fungal specific transcription factor domain family protein	ATCC64974_39460	FK(1)LSASVDK	2	-0.88631	3	3	1	85.5332	0.00469728	85.533	1	85.2904	0.00475143	85.29	1	57.3472	0.0310518	57.347
Rieske [2Fe-2S] domain	0.124563	A0A3F3RDG0	347	K	Fungal specific transcription factor domain family protein	ATCC64974_39460	ATPSSTDSSK(1)VGAVHLK	3	1.3538	9	3	1	60.307	0.00101977	74.428	1	57.1973	0.00114505	74.141	1	74.4284	2.75e-05	98.281
Rieske [2Fe-2S] domain	0.124563	A0A3F3RDG0	17	K	Fungal specific transcription factor domain family protein	ATCC64974_39460	DITSLADVK(1)DMDK	2	-0.39018	3	3	1	164.528	5.65e-11	164.53	1	93.2284	0.000299543	93.228	1	153.392	1.52e-10	153.39
Rieske [2Fe-2S] domain	0.124563	A0A3F3RDG0	176	K	Fungal specific transcription factor domain family protein	ATCC64974_39460	LSK(1)ALIADAAK	2	-0.99249	6	3	1	96.0675	0.000408755	96.067	1	96.7446	0.000346985	96.745	1	92.1898	0.000762506	92.19
Rieske [2Fe-2S] domain	0.124563	A0A3F3RDG0	184	K	Fungal specific transcription factor domain family protein	ATCC64974_39460	ALIADAAK(1)IQWRPEEWYK	3	-0.53887	3	3	1	90.3854	0.000214201	90.385	1	114.963	1.33e-06	114.96	1	106.929	2.6e-06	106.93
Rieske [2Fe-2S] domain	0.124563	A0A3F3RDG0	8	K	Fungal specific transcription factor domain family protein	ATCC64974_39460	LK(1)DITSLADVK	2	0.28995	5	3	1	88.0206	0.00114286	88.021	1	95.4173	0.000568816	118.76	1	105.951	0.00136295	105.95
Rieske [2Fe-2S] domain	0.124563	A0A3F3RDG0	212	K	Fungal specific transcription factor domain family protein	ATCC64974_39460	EASIEVAHDDVTGVDFQK(1)K	3	0.40988	3	3	1	107.691	1.99e-06	107.69	1	95.9626	6.46e-05	95.963	1	132.135	4.67e-10	132.14
Rieske [2Fe-2S] domain	0.124563	A0A3F3RDG0	324	K	Fungal specific transcription factor domain family protein	ATCC64974_39460	IFQGNLEK(1)AGVK	2	0.26842	7	3	1	140.244	8.87e-07	140.24	1	131.172	2e-06	131.17	1	138.449	1.11e-06	138.45
Rieske [2Fe-2S] domain	0.124563	A0A3F3RDG0	337	K	Fungal specific transcription factor domain family protein	ATCC64974_39460	LSASVDK(1)ATPSSTDSSK	2	0.66799	6	3	1	206.797	2.38e-23	206.8	1	168.64	1.22e-15	168.64	1	143.828	4.55e-23	195.92
Rieske [2Fe-2S] domain	0.124563	A0A3F3RDG0	459	K	Fungal specific transcription factor domain family protein	ATCC64974_39460	AIVHSGSLQSLK(1)PK	3	0.10197	4	3	1	95.1834	7.96e-05	95.183	1	112.437	1.45e-06	112.44	1	98.3681	2.38e-05	98.368
Rieske [2Fe-2S] domain	0.124563	A0A254U2N8	136	K	"Cytochrome b-c1 complex subunit Rieske, mitochondrial"	ATCC64974_3550	GK(1)PVFIR	2	-0.19758	9	3	1	113.083	0.00555137	113.08	1	117.699	0.004523	117.7	1	99.9195	0.00848435	99.919
Rieske [2Fe-2S] domain	0.124563	A0A254U2N8	64	K	"Cytochrome b-c1 complex subunit Rieske, mitochondrial"	ATCC64974_3550	IPDFSK(1)YQSK	2	-0.043094	8	3	1	110.077	0.000406381	110.08	1	97.4517	0.000960872	97.452	1	127.028	6.6e-05	127.03
Rieske [2Fe-2S] domain	0.124563	A0A254U2N8	132	K	"Cytochrome b-c1 complex subunit Rieske, mitochondrial"	ATCC64974_3550	NVIIK(1)WR	2	0.17921	6	3	1	110.612	0.00610204	110.61	1	105.391	0.00726534	105.39	1	101.691	0.00808966	101.69
Rieske [2Fe-2S] domain	0.124563	A0A254U2N8	51	K	"Cytochrome b-c1 complex subunit Rieske, mitochondrial"	ATCC64974_3550	STFDSPFGSSK(1)EYSSTLK	2	-0.92413	5	3	1	223.057	2.91e-34	223.06	1	209.702	2.27e-28	209.7	1	212.724	1.51e-28	212.72
Rieske [2Fe-2S] domain	0.124563	A0A254U2N8	58	K	"Cytochrome b-c1 complex subunit Rieske, mitochondrial"	ATCC64974_3550	EYSSTLK(1)IPDFSK	2	1.228	5	3	1	86.4977	0.000607555	86.498	1	92.9393	0.000312771	92.939	1	42.9578	7.05e-06	107.46
Rieske [2Fe-2S] domain	0.124563	A0A254U2N8	153	K	"Cytochrome b-c1 complex subunit Rieske, mitochondrial"	ATCC64974_3550	TQDEIQEAQK(1)TEWQSLR	2	-0.6501	3	3	1	132.506	4.41e-10	132.51	1	140.257	2.09e-10	140.26	1	239.578	2.52e-30	239.58
Rieske [2Fe-2S] domain	0.124563	A0A254U642	440	K	Voltage-dependent anion channel family protein	ATCC64974_71970	WMK(1)SDIK	2	0.87513	3	3	1	84.9155	0.0198331	84.916	1	89.0462	0.0166521	89.046	1	64.2073	0.0466921	64.207
Rieske [2Fe-2S] domain	0.124563	A0A254U642	436	K	Voltage-dependent anion channel family protein	ATCC64974_71970	SLPSMLQHDVQINAQYK(1)R	3	-0.95547	11	3	1	114.963	1.11e-06	114.96	1	143.672	1.12e-10	143.67	1	149.966	3.68e-15	149.97
Rieske [2Fe-2S] domain	0.124563	A0A254U642	342	K	Voltage-dependent anion channel family protein	ATCC64974_71970	FTK(1)AGTVDYK	2	0.85355	8	3	1	107.055	0.000481007	107.06	1	143.238	1.41e-05	143.24	1	118.278	0.000203802	118.28
Rieske [2Fe-2S] domain	0.124563	A0A254U642	97	K	Voltage-dependent anion channel family protein	ATCC64974_71970	TSGHLSNALDDGYVEIQK(1)K	3	-0.083921	6	3	1	166.531	8.35e-16	166.53	1	117.838	7.03e-07	117.84	1	130.015	5.33e-10	130.02
Rieske [2Fe-2S] domain	0.124563	A0A254U642	158	K	Voltage-dependent anion channel family protein	ATCC64974_71970	K(1)EAELAK	2	-0.55103	4	3	1	91.0686	0.0206054	91.069	1	78.1916	0.0341423	78.192	1	96.9477	0.014425	96.948
Rieske [2Fe-2S] domain	0.124563	A0A254U642	281	K	Voltage-dependent anion channel family protein	ATCC64974_71970	VPK(1)GSIEDCLLYDEAEAYK	2	-0.72372	3	3	1	206.336	1.73e-28	206.34	1	181.853	6.8e-22	181.85	1	219.221	1.93e-34	219.22
Rieske [2Fe-2S] domain	0.124563	A0A254U642	179	K	Voltage-dependent anion channel family protein	ATCC64974_71970	DGLTVK(1)GWDGSIDQR	2	-0.60628	9	3	1	125.672	1.27e-09	125.67	1	125.5	6.12e-10	136.81	1	97.2353	1.27e-17	173.03
Rieske [2Fe-2S] domain	0.124563	A0A254U642	164	K	Voltage-dependent anion channel family protein	ATCC64974_71970	EAELAK(1)QLGLPASYR	2	0.69602	3	3	1	112.674	1.64e-06	112.67	1	109.224	2.17e-06	109.22	1	67.9939	0.00989695	67.994
Rieske [2Fe-2S] domain	0.124563	A0A254U642	151	K	Voltage-dependent anion channel family protein	ATCC64974_71970	GDANHEK(1)EVASLK	3	0.010471	7	3	1	136.604	4.57e-09	136.6	1	114.705	1.83e-06	114.7	1	146.959	2.12e-10	146.96
Cell division protein 48 (CDC48), domain 2	0.0985977	Q9P8J8	576	K	NsfA	nsfA	VFDDAYK(1)SR	2	0.50978	3	3	1	73.8853	0.0092792	73.885	1	55.3526	0.0336776	55.353	1	66.0557	0.0195869	66.056
Cell division protein 48 (CDC48), domain 2	0.0985977	A0A3F3RSF1	787	K	Uncharacterized protein	ATCC64974_86070	YEAFAQSLK(1)NSGGSSFFR	2	-0.091845	5	3	1	226.648	2.37e-34	226.65	1	245.665	3.51e-42	245.66	1	248.131	3.1e-42	248.13
Cell division protein 48 (CDC48), domain 2	0.0985977	A0A3F3RSF1	333	K	Uncharacterized protein	ATCC64974_86070	EK(1)TNGEVER	2	-0.17647	10	3	1	105.195	0.00133195	105.2	1	115.781	0.0015498	115.78	1	101.381	0.000704596	115.78
Cell division protein 48 (CDC48), domain 2	0.0985977	A0A3F3RSF1	524	K	Uncharacterized protein	ATCC64974_86070	FQK(1)FGLSPSR	2	-0.54684	6	3	1	125.226	7.17e-05	125.23	1	152.538	1.01e-06	152.54	1	155.002	8.87e-07	155
Cell division protein 48 (CDC48), domain 2	0.0985977	A0A3F3RSF1	543	K	Uncharacterized protein	ATCC64974_86070	GVLFYGPPGTGK(1)TMLAK	2	1.3178	4	3	1	113.473	2.62e-06	113.47	1	90.7058	0.000367858	90.706	1	104.159	5.07e-06	104.16
Cell division protein 48 (CDC48), domain 2	0.0985977	A0A3F3RSF1	78	K	Uncharacterized protein	ATCC64974_86070	GDTVLVK(1)GK	2	-1.3486	6	3	1	74.4644	0.00851677	74.464	1	66.5676	0.018913	66.568	1	83.7828	0.00508763	83.783
Cell division protein 48 (CDC48), domain 2	0.0985977	A0A3F3RSF1	505	K	Uncharacterized protein	ATCC64974_86070	WEDIGGLEEVK(1)R	2	-0.37565	6	3	1	132.79	2.45e-06	132.79	1	104.175	4.91e-05	104.17	1	119.386	1.34e-05	119.39
Cell division protein 48 (CDC48), domain 2	0.0985977	A0A3F3RSF1	269	K	Uncharacterized protein	ATCC64974_86070	GILMYGPPGTGK(1)TLMAR	2	1.6447	3	3	1	63.5463	0.00593513	63.546	1	75.376	0.000325307	75.376	1	81.7134	0.000735756	81.713
Cell division protein 48 (CDC48), domain 2	0.0985977	A0A3F3RSF1	765	K	Uncharacterized protein	ATCC64974_86070	AHFEEAMK(1)SAR	3	0.14684	10	3	1	93.5609	0.000302454	93.561	1	104.434	3.53e-05	104.43	1	77.3584	0.00100382	77.358
Cell division protein 48 (CDC48), domain 2	0.0985977	A0A3F3RSF1	715	K	Uncharacterized protein	ATCC64974_86070	AVK(1)LAIK	2	0.45307	3	3	1	54.2049	0.0638914	54.205	1	70.9125	0.0351622	70.912	1	58.6044	0.0563264	58.604
Cell division protein 48 (CDC48), domain 2	0.0985977	A0A3F3RSF1	521	K	Uncharacterized protein	ATCC64974_86070	ELIESVQYPVDHPEK(1)FQK	3	-0.053163	9	3	1	168.686	3.96e-16	168.69	1	157.114	2.31e-15	157.11	1	170.113	1.59e-16	170.11
Cell division protein 48 (CDC48), domain 2	0.0985977	A0A3F3RSF1	677	K	Uncharacterized protein	ATCC64974_86070	ESILK(1)AQLR	2	-0.83495	6	3	1	112.411	0.000884799	112.41	1	84.0827	0.00502076	84.083	1	109.11	0.0010613	109.11
Cell division protein 48 (CDC48), domain 2	0.0985977	A0A3F3RSF1	633	K	Uncharacterized protein	ATCC64974_86070	VVNQLLTEMDGMTSK(1)K	2	-3.2611	6	3	1	46.5708	8.02e-08	122.63	1	86.5477	0.000234715	86.548	1	94.5693	5.25e-05	95.067
Cell division protein 48 (CDC48), domain 2	0.0985977	A0A3F3RSF1	24	K	Uncharacterized protein	ATCC64974_86070	VNLHDASGADK(1)K	3	0.086716	8	3	1	150.265	8.65e-16	155.17	1	80.9595	8e-07	102.29	1	47.0374	1.26e-15	147.91
Cell division protein 48 (CDC48), domain 2	0.0985977	A0A3F3RSF1	229	K	Uncharacterized protein	ATCC64974_86070	K(1)QMAQIR	2	3.3301	3	3	1	76.1344	0.0363049	76.134	1	84.2437	0.0277801	84.244	1	77.7407	0.0346163	77.741
Cell division protein 48 (CDC48), domain 2	0.0985977	A0A3F3RSF1	584	K	Uncharacterized protein	ATCC64974_86070	DIFDK(1)AR	2	-0.33846	8	3	1	93.1955	0.00842452	100.19	1	73.2601	0.0240278	79.469	1	75.7382	0.0240413	79.451
Cell division protein 48 (CDC48), domain 2	0.0985977	A0A3F3RSF1	404	K	Uncharacterized protein	ATCC64974_86070	LEILSIHTK(1)NMK	3	0.32837	4	3	1	89.3005	0.000339819	89.301	1	46.8795	0.000418549	86.772	1	89.3005	0.000339819	89.301
Thiolase, C-terminal domain	0.00609667	A0A3F3R996	69	K	Uncharacterized protein	ATCC64974_25070	SAVSK(1)SNLPTEK	2	-0.29022	5	3	1	123.275	3.14e-06	123.28	1	149.961	2.94e-08	149.96	1	135.042	1.52e-06	135.04
Thiolase, C-terminal domain	0.00609667	A0A3F3R996	252	K	Uncharacterized protein	ATCC64974_25070	DEGFENLK(1)ADK	2	0.13443	5	3	1	187.855	1.43e-11	187.85	1	160.221	3.73e-08	160.22	1	131.172	4.92e-06	131.17
Thiolase, C-terminal domain	0.00609667	A0A3F3R996	360	K	Uncharacterized protein	ATCC64974_25070	ANEK(1)ILGLQNAR	2	-0.29979	6	3	1	157.468	1.9e-08	157.47	1	138.422	1.11e-06	138.42	1	132.689	1.81e-06	132.69
Thiolase, C-terminal domain	0.00609667	A0A3F3R996	260	K	Uncharacterized protein	ATCC64974_25070	GLK(1)PAFLR	2	0.073661	6	3	1	63.5651	0.0286354	63.565	1	66.073	0.0251761	66.073	1	69.1978	0.0208661	69.198
Thiolase, C-terminal domain	0.00609667	A0A254TZ19	165	K	Uncharacterized protein	ATCC64974_76920	EYMEK(1)YGAK	2	-0.55299	3	3	1	83.9477	0.00505085	83.948	1	83.9983	0.00503958	83.998	1	82.2868	0.00542126	82.287
Thiolase, C-terminal domain	0.00609667	A0A254TZ19	289	K	Uncharacterized protein	ATCC64974_76920	AATAEAGVNVK(1)DIK	2	0.28122	3	3	1	176.893	4.76e-14	176.89	1	154.651	6.38e-11	154.65	1	162.371	3.38e-11	162.37
Thiolase, C-terminal domain	0.00609667	A0A254TUU2	231	K	SNF2 N-terminal domain family protein	ATCC64974_80890	WTDPK(1)SGEEK	2	-0.085456	6	3	1	92.611	0.001642	92.611	1	98.8983	0.000757329	98.898	1	122.691	9.48e-05	122.69
Thiolase, C-terminal domain	0.00609667	A0A254TUU2	206	K	SNF2 N-terminal domain family protein	ATCC64974_80890	AAQDAFAASSYQK(1)AVK	2	0.30969	3	3	1	158.911	1.15e-14	158.91	1	149.587	2.03e-14	149.59	1	151.491	1.85e-14	151.49
Thiolase, C-terminal domain	0.00609667	A0A254TUU2	241	K	SNF2 N-terminal domain family protein	ATCC64974_80890	TITVK(1)ADDGIR	2	3.3248	7	3	1	91.3133	5.85e-05	108.9	1	116.546	3.15e-05	116.55	1	98.8983	3.15e-05	116.55
Thiolase, C-terminal domain	0.00609667	A0A254TUU2	236	K	SNF2 N-terminal domain family protein	ATCC64974_80890	SGEEK(1)TITVK	2	1.6807	3	3	1	82.4943	0.0030655	82.494	1	87.5679	0.0023516	87.568	1	84.5074	0.00278224	84.507
Thiolase, C-terminal domain	0.00609667	A0A254TUU2	329	K	SNF2 N-terminal domain family protein	ATCC64974_80890	AIPVALEK(1)AGITK	2	-0.43101	6	3	1	99.8441	1.04e-05	99.844	1	125.033	1.99e-08	125.03	1	108.971	6.38e-06	108.97
Thiolase, C-terminal domain	0.00609667	A0A254TUU2	20	K	SNF2 N-terminal domain family protein	ATCC64974_80890	LSQVASHFGPGGK(1)K	3	-0.040155	5	3	1	107.994	2.15e-06	107.99	1	95.2645	8.22e-05	95.264	1	122.639	1.09e-07	122.64
Thiolase, C-terminal domain	0.00609667	A0A254TUU2	113	K	SNF2 N-terminal domain family protein	ATCC64974_80890	AAALVAGFPESTAVK(1)SLNR	2	-2.8604	4	3	1	93.2257	0.00022383	93.226	1	120.896	6.33e-07	120.9	1	86.213	0.000465567	86.213
Thiolase, C-terminal domain	0.00609667	A0A254UB80	271	K	Uncharacterized protein	ATCC64974_66210	VK(1)ELNLKPVAK	3	-0.18265	6	3	1	106.308	2.96e-06	130.56	1	105.766	3.77e-06	125.97	1	93.0053	2.84e-05	111.63
Thiolase, C-terminal domain	0.00609667	A0A254UB80	189	K	Uncharacterized protein	ATCC64974_66210	TYEK(1)AQAAQK	2	0.1098	7	3	1	113.445	0.000323186	113.44	1	146.711	2.96e-06	146.71	1	141.879	1.84e-05	141.88
Thiolase, C-terminal domain	0.00609667	A0A254UB80	304	K	Uncharacterized protein	ATCC64974_66210	FTTAPALAIPK(1)ALK	2	0.22725	3	3	1	97.4631	8.35e-05	97.463	1	85.5355	0.000524112	85.536	1	89.4303	0.000380243	89.43
Thiolase, C-terminal domain	0.00609667	A0A254UB80	276	K	Uncharacterized protein	ATCC64974_66210	ELNLK(1)PVAK	2	0.10841	3	3	1	82.645	0.00534138	82.645	1	83.9477	0.00505085	83.948	1	87.6395	0.00422753	87.639
Thiolase, C-terminal domain	0.00609667	A0A254UB80	342	K	Uncharacterized protein	ATCC64974_66210	LLNLPEEK(1)VNLHGGAVAIGHPIGASGAR	4	0.22999	4	3	1	85.1854	4.3e-06	85.185	1	77.5086	6.59e-06	77.509	1	109.249	7.72e-09	109.25
Thiolase, C-terminal domain	0.00609667	A0A254UB80	214	K	Uncharacterized protein	ATCC64974_66210	GK(1)PGVTVSQDDEPK	2	-0.65304	3	3	1	117.203	1.74e-06	117.2	1	100.112	6.5e-06	100.11	1	98.9432	2.88e-05	98.943
Thiolase, C-terminal domain	0.00609667	A0A254UB80	226	K	Uncharacterized protein	ATCC64974_66210	GKPGVTVSQDDEPK(1)NLNPDK	3	0.13756	3	3	1	109.302	7.94e-10	124.82	1	100.851	2.1e-06	108.13	1	106.709	9.78e-07	116.27
Thiolase, C-terminal domain	0.00609667	A0A254TNF6	287	K	Uncharacterized protein	ATCC64974_102140	SK(1)AIELNQPILAK	2	0.027872	3	3	1	104.696	8.27e-06	104.7	1	115.691	3.42e-06	115.69	1	127.777	1.75e-08	127.78
Thiolase, C-terminal domain	0.00609667	A0A254TNF6	44	K	Uncharacterized protein	ATCC64974_102140	TPLAK(1)AVK	2	0.51645	6	3	1	95.3581	0.00460003	95.358	1	100.017	0.00300261	100.02	1	72.8792	0.0157882	72.879
Thiolase, C-terminal domain	0.00609667	A0A254TNF6	47	K	Uncharacterized protein	ATCC64974_102140	AVK(1)GGFK	2	0.21931	3	3	1	53.5543	0.0650103	53.554	1	60.7879	0.0525719	60.788	1	53.5543	0.0650103	53.554
Electron transfer flavoprotein domain	0.0329566	A0A254TZR2	11	K	Probable electron transfer flavoprotein subunit beta	ATCC64974_64750	ILVPVK(1)R	2	0.084992	6	3	1	117.699	0.00617425	117.7	1	107.744	0.00920186	107.74	1	114.539	0.00713512	114.54
Electron transfer flavoprotein domain	0.0329566	A0A254TZR2	257	K	Probable electron transfer flavoprotein subunit beta	ATCC64974_64750	VEDVDGLIGK(1)LK	2	-1.4012	6	3	1	103.462	3.72e-05	103.46	1	85.6723	0.000954275	85.672	1	98.1049	0.000138375	98.105
Electron transfer flavoprotein domain	0.0329566	A0A254UAM6	345	K	Probable electron transfer flavoprotein subunit alpha	ATCC64974_45100	VPELTEK(1)LK	2	-1.9705	3	3	1	69.2755	0.015348	69.275	1	60.1024	0.0274246	60.102	1	46.4063	0.0564098	46.406
Electron transfer flavoprotein domain	0.0329566	A0A254UAM6	243	K	Probable electron transfer flavoprotein subunit alpha	ATCC64974_45100	SK(1)EEFDR	2	-0.042214	6	3	1	116.726	0.00473981	116.73	1	143.61	0.00218254	143.61	1	103.833	0.00761239	103.83
Electron transfer flavoprotein domain	0.0329566	A0A254UAM6	90	K	Probable electron transfer flavoprotein subunit alpha	ATCC64974_45100	GLDK(1)VLAVENEAYEK	2	-0.80042	3	3	1	109.075	2.2e-06	109.07	1	89.4845	0.000309468	89.484	1	123.023	5.72e-08	123.02
Electron transfer flavoprotein domain	0.0329566	A0A254UAM6	310	K	Probable electron transfer flavoprotein subunit alpha	ATCC64974_45100	DSK(1)VIAAINK	2	-0.3351	6	3	1	81.3355	0.00322856	81.335	1	78.5125	0.00362577	78.513	1	89.1712	0.00212601	89.171
Dienelactone hydrolase family	0.0133393	A0A254TU90	69	K	DLH domain-containing protein	ATCC64974_79440	ILADHYADK(1)GGYK	3	-0.61906	8	3	1	74.9873	0.000919005	74.987	1	66.0043	0.0059141	66.004	1	41.4799	0.000449166	79.089
Dienelactone hydrolase family	0.0133393	A0A254TU90	201	K	DLH domain-containing protein	ATCC64974_79440	IPGDIEK(1)IK	2	-0.086586	10	3	1	76.2278	0.00181542	99.815	1	88.4955	0.00403663	88.495	1	88.4955	0.00403663	88.495
Dienelactone hydrolase family	0.0133393	A0A254TU90	255	K	DLH domain-containing protein	ATCC64974_79440	ADVMVK(1)DVR	2	-2.2978	5	3	1	67.2066	0.0033556	91.549	1	79.2014	0.00610934	79.201	1	92.5385	0.00313499	92.538
Dienelactone hydrolase family	0.0133393	A0A3F3RBW8	190	K	Hydroxyneurosporene synthase (CrtC) family protein	ATCC64974_34510	SVNIPMAVLASK(1)DENPK	3	0.29145	4	3	1	144.168	1.93e-10	144.17	1	112.549	2.86e-06	112.55	1	116.061	9.17e-07	116.06
Dienelactone hydrolase family	0.0133393	A0A3F3RBW8	32	K	Hydroxyneurosporene synthase (CrtC) family protein	ATCC64974_34510	TINGLK(1)TYVTGPESATK	2	0.29368	5	3	1	137.691	1.62e-09	137.69	1	209.312	1.88e-23	209.31	1	226.999	1.3e-29	227
Dienelactone hydrolase family	0.0133393	A0A3F3RBW8	101	K	Hydroxyneurosporene synthase (CrtC) family protein	ATCC64974_34510	QK(1)LGNFFQTK	2	1.7314	5	3	1	117.986	0.000211036	117.99	1	120.36	0.000152385	120.36	1	104.434	0.000545752	104.43
Dienelactone hydrolase family	0.0133393	A0A3F3RBW8	26	K	Hydroxyneurosporene synthase (CrtC) family protein	ATCC64974_34510	GEYK(1)TINGLK	2	-0.066005	5	3	1	102.524	0.00159581	102.52	1	129.851	0.000153215	129.85	1	99.5681	0.00179228	99.568
Dienelactone hydrolase family	0.0133393	A0A3F3RBW8	249	K	Hydroxyneurosporene synthase (CrtC) family protein	ATCC64974_34510	TALDFLQK(1)HA	2	1.915	6	3	1	132.01	5e-05	132.01	1	103.255	0.000574867	103.26	1	105.975	0.00050769	105.98
Dienelactone hydrolase family	0.0133393	A0A3F3RBW8	195	K	Hydroxyneurosporene synthase (CrtC) family protein	ATCC64974_34510	DENPK(1)DVEAFGANLK	2	-0.14008	4	3	1	94.4541	1.08e-17	176.25	1	186.418	4.94e-18	186.42	1	186.418	4.94e-18	186.42
Dienelactone hydrolase family	0.0133393	A0A254TSX8	127	K	NADH(P)-binding family protein	ATCC64974_98170	GDLGVK(1)R	2	0.45399	4	3	1	63.3063	0.0658533	63.306	1	68.3122	0.0541029	68.312	1	80.4623	0.0317552	80.462
Dienelactone hydrolase family	0.0133393	A0A254TSX8	121	K	NADH(P)-binding family protein	ATCC64974_98170	YIK(1)GDLGVK	2	-2.4751	3	3	1	50.3534	0.0432799	50.353	1	43.3077	0.0667172	43.308	1	53.7564	0.0357792	53.756
Dienelactone hydrolase family	0.0133393	A0A254UET0	263	K	Phosphotransferase enzyme family protein	ATCC64974_50190	LDLGEHDGK(1)ELK	3	0.35119	6	3	1	80.6901	0.00045648	85.554	1	105.649	1.59e-05	105.65	1	102.872	1.81e-05	102.87
Dienelactone hydrolase family	0.0133393	A0A254TSH8	173	K	DLH domain-containing protein	ATCC64974_58780	HLRPGQIDAGYTAHPSFVESEELK(1)AIK	4	0.34495	3	3	1	200.524	3.21e-32	200.52	1	245.199	7.64e-54	245.2	1	247.69	6.74e-54	247.69
Dienelactone hydrolase family	0.0133393	A0A254TSH8	21	K	DLH domain-containing protein	ATCC64974_58780	HEGEAK(1)GSFSQLNDFEIYTSSPADK	3	-0.51665	6	3	1	210.318	4.88e-32	210.32	1	257.101	1.15e-53	257.1	1	282.05	9.45e-67	282.05
Dienelactone hydrolase family	0.0133393	A0A3F3RVK2	233	K	ZPR1 zinc-finger domain family protein	ATCC64974_96610	GDLSDPK(1)VLFAK	2	0.54516	4	3	1	134.012	1.65e-06	134.01	1	106.258	3.24e-05	106.26	1	138.236	1.13e-06	138.24
Dienelactone hydrolase family	0.0133393	A0A3F3RVK2	106	K	ZPR1 zinc-finger domain family protein	ATCC64974_96610	WLVGEYHEK(1)K	3	-0.23164	6	3	1	99.9731	0.000327193	99.973	1	112.357	0.000174613	112.36	1	90.827	0.000944282	90.827
Dienelactone hydrolase family	0.0133393	A0A3F3RVK2	188	K	ZPR1 zinc-finger domain family protein	ATCC64974_96610	GPLAIAAAEK(1)DHVFPAEK	3	-1.392	9	3	1	101.923	2.77e-06	101.92	1	78.6737	0.000394681	78.674	1	95.2051	8.45e-05	95.205
Dienelactone hydrolase family	0.0133393	A0A3F3RVK2	196	K	ZPR1 zinc-finger domain family protein	ATCC64974_96610	DHVFPAEK(1)R	2	0.91574	8	3	1	83.647	0.000267094	134.25	1	55.2348	0.00074796	118.71	1	106.178	0.00166273	106.18
Glucanosyltransferase	0.202481	A0A505I9T8	90	K	"1,3-beta-glucanosyltransferase"	CAN33_006210	VYHVDPK(1)ANHDGCMK	4	-0.47613	20	3	1	112.173	7.08e-10	125.22	1	118.21	5.78e-10	125.22	1	106.757	6.43e-08	122.63
Glucanosyltransferase	0.202481	A0A505HIY0	172	K	"1,3-beta-glucanosyltransferase"	CAN33_0037045	DMK(1)AYIK	2	0.0051716	8	3	1	71.3424	0.0344228	71.342	1	81.1906	0.0227017	81.191	1	101.284	0.0081803	101.28
Glucanosyltransferase	0.202481	A0A505IF92	74	K	"1,3-beta-glucanosyltransferase"	CAN33_0035355	LADPIADADGCK(1)R	2	-0.71845	20	3	1	105.191	5.83e-06	113.76	1	127.793	2.77e-10	147.52	1	134.615	1.56e-08	134.61
Glucanosyltransferase	0.202481	A0A505IF92	81	K	"1,3-beta-glucanosyltransferase"	CAN33_0035355	FK(1)ELGLNTIR	2	0.19811	6	3	1	128.015	6.28e-05	128.01	1	105.46	0.000520403	105.46	1	111.855	0.000362451	111.86
Glucanosyltransferase	0.202481	A0A505IF92	323	K	"1,3-beta-glucanosyltransferase"	CAN33_0035355	TLSDYDALK(1)SAYSK	2	1.7625	5	3	1	100.183	5.42e-09	134.88	1	106.424	4.74e-06	106.42	1	102.63	5.8e-06	102.63
Glucanosyltransferase	0.202481	A0A505IF92	43	K	"1,3-beta-glucanosyltransferase"	CAN33_0035355	GNAFFK(1)GDDR	2	-0.29763	9	3	1	138.219	3.01e-05	138.22	1	140.779	2.19e-05	140.78	1	175.645	4.07e-08	175.65
Glucanosyltransferase	0.202481	A0A505IF92	62	K	"1,3-beta-glucanosyltransferase"	CAN33_0035355	GVDYQPGGSSK(1)LADPIADADGCK	3	0.62119	3	3	1	88.5042	5.14e-05	88.504	1	71.696	0.000753172	71.696	1	73.9939	0.000384089	73.994
Aldo/keto reductase family	0.0031924	A0A254UEC2	81	K	Aldo_ket_red domain-containing protein	ATCC64974_87920	REDIFITSK(1)LWNSQHDPAVVEK	4	-0.795	13	3	1	140.592	4.56e-22	174.2	1	153.562	3.95e-22	177	1	133.685	3.43e-15	148.2
Aldo/keto reductase family	0.0031924	A0A254UEC2	159	K	Aldo_ket_red domain-containing protein	ATCC64974_87920	AMTQLPK(1)SK	2	0.59935	7	3	1	97.9655	0.000636736	114.51	1	87.8065	0.0041903	87.806	1	70.9084	0.0131983	70.908
Aldo/keto reductase family	0.0031924	A0A254UEC2	244	K	Aldo_ket_red domain-containing protein	ATCC64974_87920	EVAESASK(1)R	2	-1.2969	5	3	1	120.306	0.000631592	120.31	1	99.6876	0.00213644	99.688	1	100.569	0.00207213	100.57
Aldo/keto reductase family	0.0031924	A0A254UEC2	282	K	Aldo_ket_red domain-containing protein	ATCC64974_87920	IQENFK(1)EVELTPEEIAK	2	-0.014777	5	3	1	259.222	8.05e-37	259.22	1	235.017	6.32e-30	235.02	1	272.311	1.52e-43	272.31
Aldo/keto reductase family	0.0031924	A0A254UEC2	208	K	Aldo_ket_red domain-containing protein	ATCC64974_87920	HPVLQSNELIEYCQK(1)K	3	0.54449	6	3	1	163.64	3.51e-15	163.64	1	198.845	7.32e-23	198.85	1	200.185	6.83e-23	200.19
Aldo/keto reductase family	0.0031924	A0A254UEC2	299	K	Aldo_ket_red domain-containing protein	ATCC64974_87920	VSELGK(1)DR	2	-0.37361	6	3	1	125.16	0.000807711	125.16	1	115.714	0.001555	115.71	1	128.383	0.000735554	128.38
Aldo/keto reductase family	0.0031924	A0A254U2V5	172	K	Aldo_ket_red domain-containing protein	ATCC64974_80620	ALNDVVESGK(1)VR	2	-1.4589	3	3	1	101.38	4.08e-05	101.38	1	72.8912	0.00507974	72.891	1	81.2391	0.00124521	81.239
Aldo/keto reductase family	0.0031924	A0A254U2V5	323	K	Aldo_ket_red domain-containing protein	ATCC64974_80620	IDEAVAATK(1)VK	2	-0.97933	3	3	1	101.349	8.52e-05	101.35	1	90.4338	0.000922701	90.434	1	92.1118	0.000769621	92.112
Aldo/keto reductase family	0.0031924	A0A100IJA4	77	K	Aldo_ket_red domain-containing protein	ABL_04928	DK(1)LFVASK	2	0.90877	3	3	1	93.0983	0.00543892	93.098	1	90.1504	0.00653325	90.15	1	101.46	0.00286957	101.46
Aldo/keto reductase family	0.0031924	A0A254TWP8	191	K	Alpha/beta hydrolase fold family protein	ATCC64974_101400	SIETELIHACK(1)R	3	-0.63732	4	3	1	168.016	5.84e-09	168.02	1	63.0912	0.0085752	63.091	1	73.4351	0.00291908	73.435
Aldo/keto reductase family	0.0031924	A0A254TWP8	136	K	Alpha/beta hydrolase fold family protein	ATCC64974_101400	SVPFAETLEAVNELHK(1)EGK	3	0.073386	3	3	1	121.436	2.35e-07	121.44	1	97.2709	4e-05	97.271	1	117.294	7.34e-07	117.29
Aldo/keto reductase family	0.0031924	A0A254TWP8	213	K	Alpha/beta hydrolase fold family protein	ATCC64974_101400	YK(1)TQDVPEEGR	2	0.39591	4	3	1	136.698	3.25e-06	136.7	1	140.905	1.99e-06	140.91	1	110.977	5.12e-05	110.98
Aldo/keto reductase family	0.0031924	A0A254TWP8	239	K	Alpha/beta hydrolase fold family protein	ATCC64974_101400	YFK(1)DATFDALR	2	0.8396	10	3	1	134.13	4.02e-06	134.13	1	67.385	4.89e-05	111.63	1	64.1212	5.1e-06	130.56
Aldo/keto reductase family	0.0031924	A0A254TWP8	255	K	Alpha/beta hydrolase fold family protein	ATCC64974_101400	IIEPVVEK(1)HGLTLPETAFR	3	0.38903	5	3	1	106.748	2e-06	106.75	1	100.022	2.81e-06	100.02	1	98.1752	2.53e-05	98.175
Aldo/keto reductase family	0.0031924	A0A254TWP8	277	K	Alpha/beta hydrolase fold family protein	ATCC64974_101400	HHSALNIK(1)ENGR	3	0.54469	7	3	1	51.9571	1.01e-05	112.7	1	71.2192	0.000296334	90.697	1	69.0301	9.54e-06	113.42
Aldo/keto reductase family	0.0031924	A0A254TP49	276	K	Putative amidotransferase family protein	ATCC64974_98990	VSDALEK(1)VANR	2	-2.8619	3	3	1	53.3665	0.0313952	53.367	1	40.5156	0.0656946	40.516	1	119.049	2.26e-05	119.05
Aldo/keto reductase family	0.0031924	A0A254U486	67	K	Tetratricopeptide repeat family protein	ATCC64974_69290	GIK(1)AAIESGVVK	2	0.28939	6	3	1	88.0206	0.00080017	88.021	1	86.7722	0.000882094	86.772	1	76.3258	0.00156765	76.326
Aldo/keto reductase family	0.0031924	A0A254U486	155	K	Tetratricopeptide repeat family protein	ATCC64974_69290	DMEK(1)LVGSGK	2	3.6305	6	3	1	65.8417	0.000435365	108.9	1	41.2419	0.000435365	108.9	1	49.6315	0.001642	92.611
Aldo/keto reductase family	0.0031924	A0A254U486	261	K	Tetratricopeptide repeat family protein	ATCC64974_69290	GSSVLAK(1)SVNPSR	2	0.12819	5	3	1	135.814	1.03e-08	135.81	1	136.299	9.9e-09	136.3	1	135.912	1.02e-08	135.91
Aldo/keto reductase family	0.0031924	A0A254U486	64	K	Tetratricopeptide repeat family protein	ATCC64974_69290	HIDTAFAYGNEGEVGK(1)GIK	3	-1.5196	5	3	1	209.312	6.26e-29	209.31	1	182.313	3.11e-22	182.31	1	182.488	3.07e-22	182.49
Aldo/keto reductase family	0.0031924	A0A254U486	76	K	Tetratricopeptide repeat family protein	ATCC64974_69290	AAIESGVVK(1)R	2	0.65881	6	3	1	83.8618	0.00392199	83.862	1	94.3092	0.00191528	94.309	1	93.0956	0.00214838	93.096
Aldo/keto reductase family	0.0031924	A0A254UCV7	83	K	Multicopper oxidase family protein	ATCC64974_73340	VVLSVK(1)GGLGPK	2	-0.0017819	3	3	1	113.224	2.04e-05	113.22	1	114.862	1.76e-05	114.86	1	118.905	1.07e-05	118.9
Aldo/keto reductase family	0.0031924	A0A254UCV7	310	K	Multicopper oxidase family protein	ATCC64974_73340	EIAAILK(1)EIPVHGDR	3	0.70132	3	3	1	136.814	2.91e-10	136.81	1	145.692	4.29e-11	145.69	1	116.995	4.66e-07	117
Aldo/keto reductase family	0.0031924	A0A254U7A4	152	K	Uncharacterized protein	ATCC64974_74310	SIGVSNFGAK(1)HIEEMK	3	-1.5779	3	3	1	74.1408	0.00118418	74.141	1	80.7384	0.000322009	80.738	1	106.377	1.7e-06	106.38
Aldo/keto reductase family	0.0031924	A0A254U7A4	60	K	Uncharacterized protein	ATCC64974_74310	HIDTAQFYANEK(1)EVGDAIR	3	0.39698	6	3	1	97.0797	4.32e-05	97.08	1	143.562	1.08e-10	143.56	1	172.603	5.51e-22	172.6
Aldo/keto reductase family	0.0031924	A0A254U7A4	142	K	Uncharacterized protein	ATCC64974_74310	AK(1)SIGVSNFGAK	2	0.43806	5	3	1	94.1217	0.000399778	94.122	1	89.1886	0.000723518	89.189	1	111.936	2.26e-05	111.94
Aldo/keto reductase family	0.0031924	A0A254U7A4	232	K	Uncharacterized protein	ATCC64974_74310	YALQK(1)EWVPLPK	2	-0.77636	3	3	1	177.101	1.47e-11	177.1	1	158.011	1.82e-08	158.01	1	119.386	9.83e-06	119.39
Aldo/keto reductase family	0.0031924	A0A254U7A4	140	K	Uncharacterized protein	ATCC64974_74310	LLEEGK(1)AK	2	-0.098046	5	3	1	106.042	0.002447	106.04	1	93.3738	0.00533663	93.374	1	106.042	0.002447	106.04
Aldo/keto reductase family	0.0031924	A0A100I3B3	74	K	Reductase-like protein	ABL_00434	DFLAANPSVK(1)R	2	-2.3874	11	3	1	81.6763	6.73e-06	131.12	1	73.4351	9.84e-08	150.09	1	60.1571	4.33e-06	136.96
Aldo/keto reductase family	0.0031924	A0A100I3B3	130	K	Reductase-like protein	ABL_00434	ETQEK(0.047)PK(0.953)IGPDGK	3	0.071753	4	3	0.953284	13.0976	0.00916178	63.185	0.935103	11.5863	0.0443413	40.941	0.890342	9.09515	0.0363125	44.132
Aldo/keto reductase family	0.0031924	A0A100I3B3	280	K	Reductase-like protein	ABL_00434	IESNFK(1)SIQLTDEEYEAVNK	3	-0.51707	11	3	1	189.549	1.44e-22	189.55	1	212.764	9.88e-30	212.76	1	202.069	2.75e-29	202.07
Aldo/keto reductase family	0.0031924	A0A100I3B3	156	K	Reductase-like protein	ABL_00434	AMEK(1)IYK	2	-0.11619	26	3	1	85.2117	0.0151573	86.794	1	89.5498	0.0151573	89.55	1	85.2117	0.0161617	85.212
Aldo/keto reductase family	0.0031924	A0A100I3B3	268	K	Reductase-like protein	ABL_00434	GYVVLPK(1)SSNPAR	2	0.10469	9	3	1	104.244	8.47e-06	104.24	1	86.803	0.000593587	86.803	1	104.244	8.47e-06	104.24
Aldo/keto reductase family	0.0031924	A0A100I3B3	294	K	Reductase-like protein	ABL_00434	SIQLTDEEYEAVNK(1)VAEGR	3	0.62628	8	3	1	164.695	1.11e-15	164.69	1	186.114	2.18e-22	186.11	1	213.034	3.79e-29	213.03
Aldo/keto reductase family	0.0031924	A0A100I3B3	244	K	Reductase-like protein	ABL_00434	VSENQTLNDIAK(1)K	2	-2.2922	26	3	1	164.642	1.32e-28	244.58	1	105.191	5.74e-45	304.08	1	310.81	1.9e-45	310.81
Aldo/keto reductase family	0.0031924	A0A100I3B3	136	K	Reductase-like protein	ABL_00434	IGPDGK(1)YVILK	2	0.085463	24	3	1	118.766	4.35e-06	133.05	1	128.88	5.6e-06	128.88	1	118.905	4.35e-06	133.05
Aldo/keto reductase family	0.0031924	A0A100I3B3	164	K	Reductase-like protein	ABL_00434	AK(1)AIGVSNWTIEGLEK	3	0.32495	6	3	1	179.145	5.16e-18	179.14	1	196.802	1.62e-22	196.8	1	94.0069	8.24e-07	119.47
Aldo/keto reductase family	0.0031924	A0A3F3REY5	54	K	Aldo_ket_red domain-containing protein	ATCC64974_43070	VVLISK(1)VGR	2	0.21953	3	3	1	93.6488	0.00288736	93.649	1	104.2	0.00132378	104.2	1	117.89	0.000591868	117.89
Aldo/keto reductase family	0.0031924	A0A254TMH2	247	K	Aldo_ket_red domain-containing protein	ATCC64974_104630	LVNEVK(1)DLATR	2	1.691	3	3	1	46.358	0.054738	46.358	1	84.3518	0.00415641	84.352	1	61.0419	0.0295446	61.042
Aldo/keto reductase family	0.0031924	A0A254TZR0	215	K	Aldose 1-epimerase family protein	ATCC64974_79350	GMLTGQFK(1)K	2	-0.67399	4	3	1	101.721	0.001988	101.72	1	111.167	0.00129859	111.17	1	111.947	0.00124167	111.95
Aldo/keto reductase family	0.0031924	A0A254TZR0	216	K	Aldose 1-epimerase family protein	ATCC64974_79350	K(1)FDDLPQDSLLR	2	0.4167	3	3	1	131.06	2.74e-06	131.06	1	102.903	5.21e-05	102.9	1	92.0388	0.000732322	92.039
Aldo/keto reductase family	0.0031924	A0A254TMB8	159	K	Fungal tRNA ligase phosphodiesterase domain family protein	ATCC64974_105130	AIGVSNFSK(1)AEMEHLLK	3	1.9127	4	3	1	86.4882	0.00025642	86.488	1	104.195	2.4e-06	104.2	1	123.023	4.63e-08	123.02
Aldo/keto reductase family	0.0031924	A0A254TMB8	233	K	Fungal tRNA ligase phosphodiesterase domain family protein	ATCC64974_105130	LIDDPVLVEIGK(1)K	2	-0.058418	6	3	1	114.705	5.26e-06	114.7	1	105.191	1.1e-05	105.19	1	134.685	1.55e-08	134.68
Aldo/keto reductase family	0.0031924	A0A254TMB8	309	K	Fungal tRNA ligase phosphodiesterase domain family protein	ATCC64974_105130	EFFGDLDGK(1)QK	2	0.25147	7	3	1	59.1984	7.22e-06	123.51	1	132.319	4.57e-06	132.32	1	86.0142	0.0013259	86.014
Aldo/keto reductase family	0.0031924	A0A254TMB8	142	K	Fungal tRNA ligase phosphodiesterase domain family protein	ATCC64974_105130	AMEK(1)LLSTGK	2	1.8684	7	3	1	114.862	0.000288177	114.86	1	55.2612	0.000558709	103.91	1	107.055	0.000481007	107.06
Aldo/keto reductase family	0.0031924	A0A254TMB8	138	K	Fungal tRNA ligase phosphodiesterase domain family protein	ATCC64974_105130	NESGKPAVEDIDYVDTYK(1)AMEK	3	-0.72912	12	3	1	151.82	2.87e-22	178.73	1	153.798	2.81e-22	179.06	1	132.388	1.54e-15	158.37
Aldo/keto reductase family	0.0031924	A0A254TMB8	273	K	Fungal tRNA ligase phosphodiesterase domain family protein	ATCC64974_105130	DNLQGDFK(1)LDAEDLQK	2	-0.50201	3	3	1	119.458	8.27e-07	119.46	1	145.035	1.34e-10	145.04	1	108.958	3.03e-06	108.96
Aldo/keto reductase family	0.0031924	A0A254TMB8	281	K	Fungal tRNA ligase phosphodiesterase domain family protein	ATCC64974_105130	LDAEDLQK(1)IR	2	0.1948	13	3	1	183.78	1.98e-08	185.61	1	219.501	2.59e-14	219.5	1	198.625	2.21e-10	198.62
Aldo/keto reductase family	0.0031924	A0A254TMB8	265	K	Fungal tRNA ligase phosphodiesterase domain family protein	ATCC64974_105130	IK(1)DNLQGDFK	2	1.2639	10	3	1	107.788	1.78e-05	142.08	1	88.8027	1.41e-05	143.24	1	90.6136	4.81e-05	132.62
Aldo/keto reductase family	0.0031924	A0A254TMB8	56	K	Fungal tRNA ligase phosphodiesterase domain family protein	ATCC64974_105130	IYGTEEAVGK(1)AIK	2	0.028915	6	3	1	146.356	9.82e-10	146.36	1	156.139	1.29e-10	156.14	1	176.051	1.11e-13	176.05
Aldo/keto reductase family	0.0031924	A0A254TMB8	125	K	Fungal tRNA ligase phosphodiesterase domain family protein	ATCC64974_105130	NESGK(1)PAVEDIDYVDTYK	2	-0.012402	6	3	1	184.657	4.88e-22	184.66	1	196.312	5.62e-28	196.31	1	198.767	5e-28	198.77
Aldo/keto reductase family	0.0031924	A0A254TMB8	148	K	Fungal tRNA ligase phosphodiesterase domain family protein	ATCC64974_105130	LLSTGK(1)VK	2	-0.31974	6	3	1	82.4525	0.0093909	82.452	1	84.4978	0.00863163	84.498	1	73.6646	0.0147049	73.665
Aldo/keto reductase family	0.0031924	A0A254TMC7	8	K	Alpha-L-arabinofuranosidase C	ATCC64974_104950	SNLEHTK(1)K	2	1.1103	4	3	1	140.164	3.33e-05	140.16	1	126.313	0.000225259	126.31	1	80.6884	1.69e-06	144.65
Aldo/keto reductase family	0.0031924	A0A254TMC7	281	K	Alpha-L-arabinofuranosidase C	ATCC64974_104950	FK(1)VCGDDWLPVK	2	0.60641	3	3	1	101.532	4.05e-05	101.53	1	83.5305	0.00109484	83.53	1	87.7194	0.000819936	87.719
Aldo/keto reductase family	0.0031924	A0A254TMC7	145	K	Alpha-L-arabinofuranosidase C	ATCC64974_104950	LPATGK(1)VR	2	0.27105	6	3	1	94.8061	0.00480493	94.806	1	107.295	0.00233146	107.29	1	73.2075	0.0153354	73.208
Aldo/keto reductase family	0.0031924	A0A254TMC7	44	K	Alpha-L-arabinofuranosidase C	ATCC64974_104950	NALLK(1)GYR	2	0.49925	6	3	1	95.9093	0.00232938	95.909	1	94.1145	0.00259402	94.114	1	106.356	0.00135032	106.36
Aldo/keto reductase family	0.0031924	A0A3F3RPY9	256	K	Peptidase M28 family protein	ATCC64974_78640	GTAVLPK(1)SVTPSR	2	0.78864	3	3	1	79.6139	0.000922581	79.614	1	84.1734	0.000713925	84.173	1	96.4641	0.000151469	96.464
Tubulin C-terminal domain	0.037736	A0A100I2Z4	63	K	EF hand domain protein	ABL_00339	K(1)DDPDHGFSTFFSETGQGK	3	0.21145	7	3	1	92.805	0.000118885	92.805	1	133.98	3.99e-29	198.98	1	135.982	3.48e-10	135.98
Tubulin C-terminal domain	0.037736	A0A100I2Z4	142	K	EF hand domain protein	ABL_00339	EMIDQVLDK(1)VR	2	-0.94025	11	3	1	181.681	2.68e-11	181.68	1	188.961	1.21e-11	188.96	1	166.141	1.7e-08	166.14
Tubulin C-terminal domain	0.037736	A0A100I2Z4	347	K	EF hand domain protein	ABL_00339	GDVVPK(1)ETHAAVATLK	3	-0.88721	4	3	1	64.4542	0.00600891	64.454	1	64.4542	0.00600891	64.454	1	62.709	0.00687817	62.709
Tubulin C-terminal domain	0.037736	A0A100I2Z4	81	K	EF hand domain protein	ABL_00339	KKDDPDHGFSTFFSETGQGK(1)YVPR	4	0.20782	8	3	1	202.159	9.5e-31	202.16	1	204.943	7.91e-31	204.94	1	103.703	6.94e-31	206.64
Tubulin C-terminal domain	0.037736	A0A100I2Z4	357	K	EF hand domain protein	ABL_00339	ETHAAVATLK(1)TK	3	-0.11486	7	3	1	93.8392	0.000198488	93.839	1	46.8795	6.25e-09	166.6	1	95.0939	0.00015942	95.094
Tubulin C-terminal domain	0.037736	A0A100I2Z4	522	K	EF hand domain protein	ABL_00339	NLNLNLTPEEK(1)R	2	-1.186	3	3	1	71.0765	0.0172476	71.076	1	156.139	0.000314984	156.14	1	125.818	0.00261999	125.82
Tubulin C-terminal domain	0.037736	A0A100I2Z4	117	K	EF hand domain protein	ABL_00339	SLFHPENMITGK(1)EDASNNYAR	3	-1.3544	22	3	1	151.962	1.13e-15	163.53	1	157.855	4.94e-22	172.5	1	141.827	5.74e-22	172.3
Tubulin C-terminal domain	0.037736	A0A100I2Z4	133	K	EF hand domain protein	ABL_00339	GHYTVGK(1)EMIDQVLDK	3	0.11493	9	3	1	99.344	1.61e-06	102.29	1	49.1551	5.96e-07	118.21	1	150.763	9.11e-15	150.76
Tubulin C-terminal domain	0.037736	A0A100I2Z4	422	K	EF hand domain protein	ABL_00339	FDLMYSK(1)R	2	-0.11559	23	3	1	166.516	0.000138376	166.52	1	147.185	0.000429419	147.19	1	132.758	0.000870378	132.76
Tubulin C-terminal domain	0.037736	A0A2I7UGF3	324	K	Tubulin beta chain	ATCC64974_103900	VSMK(1)EVEDQMR	2	-3.7045	32	3	1	74.9873	7.41e-08	149.49	1	146.163	4.03e-07	146.16	1	65.2336	4.92e-06	131.17
Tubulin C-terminal domain	0.037736	A0A2I7UGF3	58	K	Tubulin beta chain	ATCC64974_103900	MNVYFNEASGNK(1)YVPR	3	-0.45061	16	3	1	79.3463	6.05e-29	222.45	1	69.4309	6.24e-36	248.06	1	48.8985	5.04e-36	254.2
Tubulin C-terminal domain	0.037736	A0A3F3RB59	403	K	Tubulin alpha chain	ATCC64974_30260	FDLMYSK(1)R	2	-0.11559	23	3	1	166.516	0.000138376	166.52	1	147.185	0.000429419	147.19	1	132.758	0.000870378	132.76
Tubulin C-terminal domain	0.037736	A0A3F3RB59	98	K	Tubulin alpha chain	ATCC64974_30260	QLFHPETLISGK(1)EDAANNYAR	3	0.3967	14	3	1	256.845	1.89e-49	256.84	1	239.434	2.4e-41	239.43	1	249.412	3.34e-49	249.41
Tubulin C-terminal domain	0.037736	A0A3F3RB59	114	K	Tubulin alpha chain	ATCC64974_30260	GHYTIGK(1)ELVEAVADR	3	0.53532	8	3	1	144.289	8.52e-11	144.29	1	162.461	3.87e-15	162.46	1	157.682	6.01e-15	157.68
Tubulin C-terminal domain	0.037736	A0A3F3RB59	168	K	Tubulin alpha chain	ATCC64974_30260	SK(1)LEFAVYPSPR	2	0.60111	4	3	1	127.793	2.41e-06	127.79	1	164.528	9.14e-09	164.53	1	137.625	1.21e-06	137.62
Tubulin C-terminal domain	0.037736	A0A3F3RB59	361	K	Tubulin alpha chain	ATCC64974_30260	LGINYQK(1)PVR	2	0.38978	3	3	1	140.835	2.18e-05	140.83	1	143.034	1.47e-05	143.03	1	131.616	5.13e-05	131.62
Tubulin C-terminal domain	0.037736	A0A3F3RB59	396	K	Tubulin alpha chain	ATCC64974_30260	LDHK(1)FDLMYSK	3	-0.11128	9	3	1	130.685	2.4e-06	130.69	1	142.83	6.67e-07	142.83	1	141.581	8.46e-07	141.58
Sec23/Sec24 beta-sandwich domain	0.00796617	A0A254U4J5	798	K	Serine hydroxymethyltransferase family protein	ATCC64974_70480	AIK(1)GGQEASDR	2	-1.2567	3	3	1	64.1212	0.0177633	64.121	1	67.5191	0.0132157	67.519	1	52.4955	0.0361255	52.495
Sec23/Sec24 beta-sandwich domain	0.00796617	A0A3F3RVN4	733	K	ABC transporter family protein	ATCC64974_98240	K(1)SAQIPTDMR	2	0.51831	3	3	1	149.944	1.57e-06	149.94	1	134.304	5.83e-05	134.3	1	127.696	8.71e-05	127.7
Sec23/Sec24 beta-sandwich domain	0.00796617	A0A3F3RVN4	548	K	ABC transporter family protein	ATCC64974_98240	GEDAIK(1)FAR	2	-4.0796	8	3	1	66.2987	0.00372658	89.886	1	70.8162	0.00503958	83.998	1	86.6702	0.00301015	93.098
Sec23/Sec24 beta-sandwich domain	0.00796617	A0A3F3RVN4	861	K	ABC transporter family protein	ATCC64974_98240	AVVEK(1)SR	2	3.1569	3	3	1	83.7525	0.0207287	83.753	1	80.2291	0.0234421	80.229	1	80.2291	0.0234421	80.229
Sec23/Sec24 beta-sandwich domain	0.00796617	A0A3F3R847	564	K	Protein transport protein SEC23	ATCC64974_19450	K(1)DDPTSFR	2	-0.40067	3	3	1	71.4507	0.0242419	71.451	1	104.198	0.00357254	104.2	1	93.6488	0.00714555	93.649
Sec23/Sec24 beta-sandwich domain	0.00796617	A0A3F3R847	194	K	Protein transport protein SEC23	ATCC64974_19450	GSK(1)EYAAK	2	0.1186	7	3	1	91.318	0.00609978	91.318	1	99.4417	0.00308409	99.442	1	84.6146	0.00858826	84.615
HIT domain	0.124861	A0A100IQ12	132	K	HIT domain protein	ABL_07905	ALFEELK(1)AK	2	1.3461	4	3	1	96.9477	0.00215168	96.948	1	107.574	0.00114339	107.57	1	101.896	0.00144698	101.9
HIT domain	0.124861	A0A254TQE4	46	K	HIT domain-containing protein	ATCC64974_98120	GHALVIPK(1)FHGAK	3	0.0064668	10	3	1	49.4481	0.000465386	78.342	1	96.2294	7.7e-05	96.229	1	77.0624	0.000493162	77.062
Metallopeptidase family M24	0.0716649	A0A254UC90	321	K	Adaptin N terminal region family protein	ATCC64974_50760	EAILK(1)DVR	2	0.29189	3	3	1	88.3697	0.0071943	88.37	1	97.4306	0.00383067	97.431	1	97.635	0.00375476	97.635
Metallopeptidase family M24	0.0716649	A0A3F3RRY5	385	K	Peptidase_M24 domain-containing protein	ATCC64974_85780	PLAK(1)STGSK	2	-0.0024462	4	3	1	90.6956	0.00354598	90.696	1	57.8879	0.0303399	57.888	1	68.8469	0.0159123	68.847
Metallopeptidase family M24	0.0716649	A0A3F3RRY5	369	K	Peptidase_M24 domain-containing protein	ATCC64974_85780	K(1)IEDEEILK	2	1.1485	5	3	1	104.824	0.00176156	104.82	1	92.4445	0.00430811	92.445	1	102.531	0.00192892	102.53
Metallopeptidase family M24	0.0716649	A0A3F3RRY5	347	K	Peptidase_M24 domain-containing protein	ATCC64974_85780	VLTTLAITK(1)NGITR	2	0.068121	5	3	1	133.477	1.62e-08	133.48	1	203.317	7.44e-19	203.32	1	125.975	4.51e-09	143.56
Metallopeptidase family M24	0.0716649	A0A3F3RRY5	307	K	Peptidase_M24 domain-containing protein	ATCC64974_85780	QLDDEK(1)SAK	2	-0.25517	10	3	1	129.851	0.00023706	129.85	1	81.0988	0.0056862	81.099	1	86.8981	0.00439288	86.898
Metallopeptidase family M24	0.0716649	A0A3F3RRY5	176	K	Peptidase_M24 domain-containing protein	ATCC64974_85780	LMVPPGLLASGTDEEK(1)QK	2	1.0144	12	3	1	126.633	1.11e-21	171.56	1	103.66	1.11e-21	171.56	1	109.872	2.75e-28	195.6
Metallopeptidase family M24	0.0716649	A0A3F3RRY5	363	K	Peptidase_M24 domain-containing protein	ATCC64974_85780	LAAPTTPDLSK(1)FQTDK	2	-4.2332	10	3	1	114.064	7.98e-10	134.14	1	123.023	7.8e-08	123.02	1	113.473	8.78e-10	132.84
Metallopeptidase family M24	0.0716649	A0A3F3RRY5	278	K	Peptidase_M24 domain-containing protein	ATCC64974_85780	TTTTYGLK(1)R	2	-0.67425	8	3	1	93.1779	0.00408485	93.178	1	100.017	0.0021124	100.02	1	94.3095	0.00374036	94.309
Metallopeptidase family M24	0.0716649	A0A3F3RRY5	23	K	Peptidase_M24 domain-containing protein	ATCC64974_85780	YK(1)TAAQISQK	2	0.12666	7	3	1	132.25	4.93e-05	132.25	1	124.669	7.35e-05	124.67	1	117.945	0.000212039	117.94
Metallopeptidase family M24	0.0716649	A0A3F3RRY5	196	K	Peptidase_M24 domain-containing protein	ATCC64974_85780	AAAQKPPTQAQITQLIEK(1)VAK	3	-0.034182	10	3	1	158.194	3.62e-22	181.49	1	167.683	3.61e-22	181.54	1	135.53	3.86e-11	145.88
Metallopeptidase family M24	0.0716649	A0A3F3RRY5	223	K	Peptidase_M24 domain-containing protein	ATCC64974_85780	NEIEGEK(1)K	2	-0.17407	9	3	1	120.155	0.00156373	120.15	1	131.062	0.000922225	131.06	1	115.714	0.0021227	115.71
Metallopeptidase family M24	0.0716649	A0A3F3R5X6	147	K	AMP_N domain-containing protein	ATCC64974_13000	VVK(1)DDYELR	2	-0.44529	6	3	1	67.704	0.0174169	67.704	1	58.6993	0.0292717	58.699	1	58.6993	0.0292717	58.699
Metallopeptidase family M24	0.0716649	A0A3F3R5X6	89	K	AMP_N domain-containing protein	ATCC64974_13000	FDVDK(1)VR	2	2.2209	5	3	1	80.2291	0.0234421	80.229	1	58.815	0.022757	81.119	1	60.5078	0.0530534	60.508
Metallopeptidase family M24	0.0716649	A0A254U7L7	327	K	Ubiquinol-cytochrome C chaperone family protein	ATCC64974_33020	IAIK(1)GLLK	2	-0.34792	3	3	1	75.2127	0.0125697	75.213	1	86.7939	0.00777927	86.794	1	75.2127	0.0125697	75.213
Metallopeptidase family M24	0.0716649	A0A254U7L7	345	K	Ubiquinol-cytochrome C chaperone family protein	ATCC64974_33020	GSEDELFEK(1)R	2	0.51912	7	3	1	158.79	9.41e-07	158.79	1	191.4	1.04e-08	191.4	1	177.778	4.95e-08	177.78
Metallopeptidase family M24	0.0716649	A0A254U7L7	174	K	Ubiquinol-cytochrome C chaperone family protein	ATCC64974_33020	VVK(1)DEYEIALLR	2	0.13148	6	3	1	123.948	2.88e-06	123.95	1	141.37	7.49e-07	141.37	1	105.191	3.42e-05	105.19
Metallopeptidase family M24	0.0716649	A0A254U7L7	381	K	Ubiquinol-cytochrome C chaperone family protein	ATCC64974_33020	DTMFK(1)YLR	2	-0.15223	7	3	1	75.0433	0.000652682	132.08	1	98.5231	0.00342508	98.523	1	127.118	0.000763891	127.12
Metallopeptidase family M24	0.0716649	A0A505HN17	71	K	Quinate dehydrogenase domain protein	CAN33_0037800	SLSETLK(1)K	2	3.6429	3	3	1	58.9807	0.0477214	58.981	1	58.9807	0.0477214	58.981	1	58.9807	0.0477214	58.981
Metallopeptidase family M24	0.0716649	A0A505HN17	374	K	Quinate dehydrogenase domain protein	CAN33_0037800	TFHFGNPTDLEK(1)K	3	-0.4182	4	3	1	59.2252	0.000480055	78.744	1	51.7258	0.0147698	51.726	1	82.0687	0.000404165	82.069
Metallopeptidase family M24	0.0716649	A0A505HN17	250	K	Quinate dehydrogenase domain protein	CAN33_0037800	SPIADAK(1)AIK	2	-1.0704	5	3	1	111.855	0.000362451	111.86	1	94.3627	0.00139552	94.363	1	78.3416	0.00364982	78.342
Metallopeptidase family M24	0.0716649	A0A505HN17	192	K	Quinate dehydrogenase domain protein	CAN33_0037800	AHLGQDVVIK(1)PYDSIFADAK	3	1.5425	3	3	1	50.202	0.0103724	50.202	1	61.1389	0.00438853	61.139	1	44.9628	0.0211461	44.963
Pro-kumamolisin, activation domain	0.330089	A0A254U9U1	413	K	Alpha-acetolactate decarboxylase family protein	ATCC64974_83200	LQCGVYKPTNVISASYGQSEADLPVSYTK(1)R	3	-0.15858	5	3	1	208.583	1.14e-34	217.37	1	226.522	3.91e-44	233.63	1	194.92	1.14e-33	204.86
Pro-kumamolisin, activation domain	0.330089	A0A3F3RYD5	446	K	Flavin containing amine oxidoreductase family protein	ATCC64974_102680	YISASTK(1)K	2	-0.16375	8	3	1	78.5161	0.0148141	78.516	1	101.542	0.00390685	101.54	1	77.7321	0.0152114	77.732
Pro-kumamolisin, activation domain	0.330089	A0A3F3RYD5	101	K	Flavin containing amine oxidoreductase family protein	ATCC64974_102680	K(1)AGVTQIHK	2	-0.53962	3	3	1	79.1482	0.00835595	79.148	1	78.0978	0.00867573	78.098	1	56.6322	0.043673	56.632
VTC domain	0.0329566	A0A3F3RD08	75	K	VTC domain family protein	ATCC64974_37510	IK(1)SAEIAR	2	-0.75281	3	3	1	96.9477	0.00400992	96.948	1	86.6702	0.00782517	86.67	1	81.9717	0.00956939	81.972
VTC domain	0.0329566	A0A3F3RD08	193	K	VTC domain family protein	ATCC64974_37510	LSK(1)LYDLVR	2	-1.0482	3	3	1	83.8618	0.00507002	83.862	1	88.0565	0.00413455	88.056	1	105.975	0.0012289	105.98
VTC domain	0.0329566	A0A3F3RH19	24	K	SPX domain-containing protein	ATCC64974_50340	YIDYNK(1)LK	2	0.071132	3	3	1	96.4916	0.00218938	96.492	1	83.2061	0.00911115	83.206	1	83.2061	0.00911115	83.206
VTC domain	0.0329566	A0A3F3RH19	303	K	SPX domain-containing protein	ATCC64974_50340	K(1)VVTDDDR	2	-2.1178	3	3	1	72.9281	0.0214601	72.928	1	72.9281	0.0214601	72.928	1	72.9281	0.0214601	72.928
Adenylylsulphate kinase	0.0521087	A0A254TMM1	151	K	Adenylyl-sulfate kinase	ATCC64974_104030	DPK(1)GLYK	2	0.30976	3	3	1	62.5462	0.0495483	62.546	1	82.4525	0.0217299	82.452	1	76.4776	0.0263311	76.478
Adenylylsulphate kinase	0.0521087	A0A254UGB1	302	K	Sulfate adenylyltransferase	MET3	NSK(1)GEEFYGPYDAQHAVEK	3	-0.025292	3	3	1	118.541	5.84e-07	118.54	1	133.159	4.14e-10	133.16	1	102.433	2.52e-06	102.43
Adenylylsulphate kinase	0.0521087	A0A254UGB1	165	K	Sulfate adenylyltransferase	MET3	IEAVNK(1)LNHYDYVALR	3	0.11208	3	3	1	115.801	7.57e-07	115.8	1	86.4882	0.000224279	86.488	1	120.766	2.62e-07	120.77
Adenylylsulphate kinase	0.0521087	A0A254UGB1	132	K	Sulfate adenylyltransferase	MET3	EAK(1)LVFGGDPEHPAIK	3	0.74426	3	3	1	68.4105	0.00403836	68.41	1	78.0783	0.000367221	78.078	1	69.979	0.00325713	69.979
Adenylylsulphate kinase	0.0521087	A0A254UGB1	187	K	Sulfate adenylyltransferase	MET3	VHFDK(1)LGWSR	3	-0.42811	5	3	1	62.1662	0.0103943	62.166	1	50.1945	0.00199234	75.566	1	56.4044	0.0140072	56.404
Adenylylsulphate kinase	0.0521087	A0A254UGB1	96	K	Sulfate adenylyltransferase	MET3	TISELK(1)LQAGSR	2	0.35004	6	3	1	143.309	5.12e-07	143.31	1	143.309	5.12e-07	143.31	1	137.947	1.17e-06	137.95
Myosin head (motor domain)	0.27042	A0A100IQ89	94	K	Class V myosin	ABL_07993	VAGLK(1)GIQK	2	-0.1639	3	3	1	52.255	0.0377557	52.255	1	65.4654	0.0298731	65.465	1	49.8503	0.0449535	49.85
Myosin head (motor domain)	0.27042	A0A100IQ89	236	K	Class V myosin	ABL_07993	TISK(1)TYYYK	2	-0.66075	3	3	1	88.4955	0.00362922	88.495	1	89.0288	0.003506	89.029	1	109.29	0.00112388	109.29
Myosin head (motor domain)	0.27042	A0A100IQ89	121	K	Class V myosin	ABL_07993	YFAK(1)FTPLYQR	2	2.6015	3	3	1	84.687	0.00144697	84.687	1	89.266	0.00102924	89.266	1	118.278	2.53e-05	118.28
Myosin head (motor domain)	0.27042	A0A505HVF2	556	K	Uncharacterized protein	CAN33_0013455	NK(1)DQLLK	2	0.46215	3	3	1	81.6423	0.0223538	81.642	1	68.2141	0.0398021	68.214	1	75.7608	0.0268831	75.761
Anticodon-binding domain of tRNA	0.0489431	A0A505I3R0	1013	K	40S ribosomal protein S10-A	CAN33_0044940	ELNAK(1)VGK	2	-0.49355	4	3	1	76.7741	0.0114988	76.774	1	69.1978	0.0208661	69.198	1	75.7382	0.0118834	75.738
Anticodon-binding domain of tRNA	0.0489431	A0A505I3R0	1038	K	40S ribosomal protein S10-A	CAN33_0044940	LVVDK(1)EVPETVFDR	2	1.2419	3	3	1	131.958	6.69e-09	131.96	1	133.482	6.03e-09	133.48	1	136.136	4.88e-09	136.14
Anticodon-binding domain of tRNA	0.0489431	A0A505I3R0	28	K	40S ribosomal protein S10-A	CAN33_0044940	LENTEK(1)R	2	-0.42411	11	3	1	121.989	0.00486935	121.99	1	123.69	0.0044222	123.69	1	110.807	0.00827021	110.81
Anticodon-binding domain of tRNA	0.0489431	A0A505I3R0	534	K	40S ribosomal protein S10-A	CAN33_0044940	GQPVSAVK(1)EK	2	-0.83894	5	3	1	52.3906	0.0348244	52.391	1	52.3906	0.0348244	52.391	1	60.5976	0.023979	60.598
Anticodon-binding domain of tRNA	0.0489431	A0A505I3R0	706	K	40S ribosomal protein S10-A	CAN33_0044940	EALQK(1)MR	2	0.49882	4	3	1	90.9856	0.00950746	90.986	1	84.6989	0.0199999	84.699	1	90.9856	0.0151586	90.986
Anticodon-binding domain of tRNA	0.0489431	A0A505I3R0	1093	K	40S ribosomal protein S10-A	CAN33_0044940	TGEVVGTGEK(1)R	2	-0.097888	3	3	1	73.082	0.00787725	73.082	1	77.7403	0.00284034	77.74	1	83.1372	0.00216824	83.137
Anticodon-binding domain of tRNA	0.0489431	A0A505I3R0	367	K	40S ribosomal protein S10-A	CAN33_0044940	EYFVVTK(1)R	2	-0.27208	4	3	1	84.6146	0.0117237	84.615	1	101.721	0.00388425	101.72	1	82.4258	0.0140077	82.426
Anticodon-binding domain of tRNA	0.0489431	A0A505I3R0	456	K	40S ribosomal protein S10-A	CAN33_0044940	K(1)PEYYGIK	2	-0.11329	3	3	1	63.0755	0.0400113	63.076	1	74.165	0.0191312	74.165	1	74.165	0.0191312	74.165
Anticodon-binding domain of tRNA	0.0489431	A0A505I3R0	360	K	40S ribosomal protein S10-A	CAN33_0044940	EK(1)EYFVVTK	2	0.83063	3	3	1	71.5242	0.0123876	71.524	1	72.8477	0.0106452	72.848	1	104.434	0.00131129	104.43
Anticodon-binding domain of tRNA	0.0489431	A0A505I3R0	173	K	40S ribosomal protein S10-A	CAN33_0044940	AEQEK(1)FSGK	2	0.29501	3	3	1	86.8981	0.00439288	86.898	1	55.0839	0.0340314	55.084	1	72.3651	0.0112806	72.365
Anticodon-binding domain of tRNA	0.0489431	A0A505I3R0	1071	K	40S ribosomal protein S10-A	CAN33_0044940	VTGAK(1)ELEIVAVDEGGK	2	-0.46291	4	3	1	182.168	1.13e-18	182.17	1	184.147	9.53e-19	184.15	1	186.971	7.03e-19	186.97
Anticodon-binding domain of tRNA	0.0489431	A0A505I3R0	780	K	40S ribosomal protein S10-A	CAN33_0044940	DAVDK(1)FGADATR	2	-0.31594	5	3	1	85.5355	0.000963252	85.536	1	74.5373	0.00304554	74.537	1	74.6485	0.00290805	74.649
Anticodon-binding domain of tRNA	0.0489431	A0A505I3R0	37	K	40S ribosomal protein S10-A	CAN33_0044940	DTLIALEK(1)K	2	-0.27697	6	3	1	149.721	9.14e-05	149.72	1	111.607	0.00126651	111.61	1	99.815	0.00212714	99.815
Anticodon-binding domain of tRNA	0.0489431	A0A100IJ87	824	K	"Isoleucyl-tRNA synthetase, cytoplasmic"	ABL_04536	MQK(1)VIDMAR	2	-0.28995	3	3	1	77.5333	0.00648136	77.533	1	85.5332	0.00469728	85.533	1	86.8981	0.00439288	86.898
Anticodon-binding domain of tRNA	0.0489431	A0A100IJ87	276	K	"Isoleucyl-tRNA synthetase, cytoplasmic"	ABL_04536	FK(1)GATMK	2	-0.34388	8	3	1	78.7702	0.0207287	78.77	1	73.2482	0.0192554	78.77	1	69.9045	0.0277149	69.905
Anticodon-binding domain of tRNA	0.0489431	A0A100IJ87	669	K	"Isoleucyl-tRNA synthetase, cytoplasmic"	ABL_04536	FFEGQAALFK(1)K	2	1.1678	3	3	1	81.9197	0.00231987	81.92	1	91.9612	0.00106935	91.961	1	102.4	0.000111295	102.4
Anticodon-binding domain of tRNA	0.0489431	A0A100IJ87	262	K	"Isoleucyl-tRNA synthetase, cytoplasmic"	ABL_04536	TLYK(1)DPK	2	0.21707	3	3	1	83.2061	0.0211496	83.206	1	84.5678	0.0201009	84.568	1	71.5012	0.03415	71.501
Anticodon-binding domain of tRNA	0.0489431	A0A100IJ87	163	K	"Isoleucyl-tRNA synthetase, cytoplasmic"	ABL_04536	QLFDK(1)DLVYR	2	0.62641	3	3	1	123.112	8.44e-05	123.11	1	148.557	1.22e-06	148.56	1	152.54	1.01e-06	152.54
Anticodon-binding domain of tRNA	0.0489431	A0A100IJ87	367	K	"Isoleucyl-tRNA synthetase, cytoplasmic"	ABL_04536	DFEGQHVK(1)AADR	3	0.55631	3	3	1	77.1846	0.0007171	77.185	1	67.9969	0.0052803	67.997	1	44.4259	0.0291086	44.426
Anticodon-binding domain of tRNA	0.0489431	A0A100IJ87	845	K	"Isoleucyl-tRNA synthetase, cytoplasmic"	ABL_04536	TPLK(1)TLVVIHQDQQYLDDVK	3	1.6976	3	3	1	185.715	2.46e-22	185.71	1	104.972	2.07e-06	104.97	1	173.553	5.72e-22	173.55
Anticodon-binding domain of tRNA	0.0489431	A0A100IJ87	922	K	"Isoleucyl-tRNA synthetase, cytoplasmic"	ABL_04536	ALPSLTSEDVK(1)K	2	0.23298	3	3	1	78.964	0.00190362	78.964	1	87.7194	0.00111928	87.719	1	94.4023	0.000520594	94.402
Anticodon-binding domain of tRNA	0.0489431	A0A100IJ87	644	K	"Isoleucyl-tRNA synthetase, cytoplasmic"	ABL_04536	ESGVK(1)EIVAK	2	0.41141	6	3	1	86.3444	0.00252376	86.344	1	93.0956	0.00157381	93.096	1	99.9731	0.000655932	99.973
Anticodon-binding domain of tRNA	0.0489431	A0A100IJ87	639	K	"Isoleucyl-tRNA synthetase, cytoplasmic"	ABL_04536	FK(1)ESGVK	2	-0.57056	5	3	1	98.5231	0.00935391	98.523	1	110.807	0.00605841	110.81	1	75.7382	0.0269006	75.738
Anticodon-binding domain of tRNA	0.0489431	A0A100IJ87	1029	K	"Isoleucyl-tRNA synthetase, cytoplasmic"	ABL_04536	AFETQAK(1)AIEK	2	-0.0054516	3	3	1	138.236	2.79e-06	138.24	1	166.107	1.71e-08	166.11	1	153.739	5.95e-08	153.74
Anticodon-binding domain of tRNA	0.0489431	A0A100IJ87	1033	K	"Isoleucyl-tRNA synthetase, cytoplasmic"	ABL_04536	AIEK(1)VVR	2	0.028537	5	3	1	73.2601	0.0311254	73.26	1	89.5498	0.0162643	89.55	1	79.4686	0.0240278	79.469
Anticodon-binding domain of tRNA	0.0489431	A0A3F3RLN9	439	K	Uncharacterized protein	ATCC64974_67100	VIEMLK(1)EK	2	-0.15467	3	3	1	54.9816	0.0404746	54.982	1	54.9816	0.0404746	54.982	1	54.9816	0.0404746	54.982
Anticodon-binding domain of tRNA	0.0489431	A0A3F3RLN9	501	K	Uncharacterized protein	ATCC64974_67100	GEIVIKPESAEK(1)SYYR	3	0.63031	5	3	0.999981	47.1506	5.17e-10	132.64	0.989508	19.7456	0.000388659	81.01	0.999971	45.402	1.16e-06	113.88
Anticodon-binding domain of tRNA	0.0489431	A0A3F3RLN9	993	K	Uncharacterized protein	ATCC64974_67100	EVALEQEHK(1)AK	3	-0.19323	3	3	1	67.2143	0.00646433	67.214	1	75.4158	0.00125603	75.416	1	59.1984	0.0115548	59.198
Anticodon-binding domain of tRNA	0.0489431	A0A3F3RLN9	779	K	Uncharacterized protein	ATCC64974_67100	WILHK(1)FNQAAK	3	-0.011996	3	3	1	122.939	4.2e-06	122.94	1	84.8173	0.000680943	84.817	1	120.273	8.67e-06	120.27
Anticodon-binding domain of tRNA	0.0489431	A0A3F3RLN9	385	K	Uncharacterized protein	ATCC64974_67100	DVDPEFGTGAVK(1)ITPAHDFNDFNR	3	-1.2431	3	3	1	130.829	4.29e-11	130.83	1	146.254	2.55e-12	146.25	1	147.265	3.36e-16	147.26
Anticodon-binding domain of tRNA	0.0489431	A0A3F3RLN9	752	K	Uncharacterized protein	ATCC64974_67100	FVLGK(1)LGDNFKPK	3	0.0080047	3	3	1	77.7122	4.92e-06	104.24	0.999998	56.3285	9.88e-05	96.059	0.999997	55.9569	0.00047079	82.069
Anticodon-binding domain of tRNA	0.0489431	A0A3F3RLN9	686	K	Uncharacterized protein	ATCC64974_67100	LLTGNLAEK(1)EVATATR	2	-0.50606	3	3	1	165.155	5.6e-15	165.16	1	187.776	2.33e-18	187.78	1	219.972	6.97e-29	219.97
Anticodon-binding domain of tRNA	0.0489431	A0A3F3RLN9	768	K	Uncharacterized protein	ATCC64974_67100	TGK(1)ESLSER	2	-1.9101	3	3	1	79.07	0.00613865	79.07	1	65.2776	0.0206113	65.278	1	62.1662	0.0247076	62.166
MaoC like domain	0.0316575	A0A254U1X5	615	K	Dual-action HEIGH metallo-peptidase family protein	ATCC64974_970	ILQAIEK(1)AK	2	1.4524	6	3	1	101.646	0.00146035	101.65	1	101.646	0.00146035	101.65	1	111.455	0.000935897	111.46
MaoC like domain	0.0316575	A0A254U1X5	253	K	Dual-action HEIGH metallo-peptidase family protein	ATCC64974_970	AK(1)GALLK	2	0.26155	6	3	1	77.7407	0.0253584	77.741	1	94.2618	0.0126355	94.262	1	98.4179	0.00943497	98.418
MaoC like domain	0.0316575	A0A254U1X5	762	K	Dual-action HEIGH metallo-peptidase family protein	ATCC64974_970	GSGGFGGSPK(1)PTAR	2	-0.77365	3	3	1	116.584	1.91e-06	116.58	1	98.6761	3.87e-05	98.676	1	97.223	9.24e-05	97.223
MaoC like domain	0.0316575	A0A254U1X5	314	K	Dual-action HEIGH metallo-peptidase family protein	ATCC64974_970	GK(1)VALVTGGGNGLGR	2	-0.78992	6	3	1	69.3307	0.000637643	78.69	1	95.5698	3.68e-06	95.57	1	88.7681	0.000891509	88.768
MaoC like domain	0.0316575	A0A254U1X5	617	K	Dual-action HEIGH metallo-peptidase family protein	ATCC64974_970	AK(1)QATTDGTSFDYEDR	2	-0.36097	6	3	1	226.669	4.91e-29	226.67	1	180.735	4.64e-18	180.74	1	207.393	8.37e-23	207.39
MaoC like domain	0.0316575	A0A254U1X5	258	K	Dual-action HEIGH metallo-peptidase family protein	ATCC64974_970	GALLK(1)TDASLTPGAIAR	2	0.49864	3	3	1	148.409	1.14e-14	148.41	1	154.469	8.33e-15	154.47	1	174.872	1.77e-18	174.87
MaoC like domain	0.0316575	A0A254U1X5	312	K	Dual-action HEIGH metallo-peptidase family protein	ATCC64974_970	LPSAQAGEEPNFK(1)GK	2	1.8042	3	3	1	111.776	1.78e-06	111.78	1	129.648	1.03e-09	129.65	1	127.297	1.17e-09	127.3
MaoC like domain	0.0316575	A0A254U1X5	49	K	Dual-action HEIGH metallo-peptidase family protein	ATCC64974_970	GANVVVNDLGGSHSGEGK(1)SAK	3	0.038377	6	3	1	105.958	1.57e-06	105.96	1	129.024	4.24e-10	129.02	1	98.5428	1.32e-05	98.543
MaoC like domain	0.0316575	A0A254U1X5	789	K	Dual-action HEIGH metallo-peptidase family protein	ATCC64974_970	KPDAVVEEK(1)TSEDQAALYR	3	0.54628	9	3	0.99999	49.9423	4.11e-15	151.87	0.986516	18.643	9.06e-11	144.72	0.999575	33.7176	1.73e-10	142.43
MaoC like domain	0.0316575	A0A254U1X5	477	K	Dual-action HEIGH metallo-peptidase family protein	ATCC64974_970	TLALEGAK(1)YNIK	2	0.37434	6	3	1	159.937	1.55e-08	159.94	1	151.976	2.66e-08	151.98	1	147.624	3.27e-08	147.62
MaoC like domain	0.0316575	A0A254U1X5	815	K	Dual-action HEIGH metallo-peptidase family protein	ATCC64974_970	NPLHIDPEFSK(1)VGGFK	3	0.37758	3	3	1	104.939	1.84e-06	104.94	1	119.65	3.73e-07	119.65	1	119.544	3.84e-07	119.54
MaoC like domain	0.0316575	A0A254TUX7	246	K	"Riboflavin synthase, alpha subunit"	ATCC64974_107660	NLK(1)EIQAR	2	1.1798	3	3	1	49.5272	0.051081	49.527	1	56.9157	0.0573215	56.916	1	46.4619	0.0593667	46.462
MaoC like domain	0.0316575	A0A254TUX7	99	K	"Riboflavin synthase, alpha subunit"	ATCC64974_107660	LTILK(1)PLPPTSEGK	2	0.21185	3	3	1	42.3169	0.0454503	42.317	1	48.5269	0.0266246	48.527	1	41.6209	0.0478927	41.621
MaoC like domain	0.0316575	A0A254TUX7	138	K	"Riboflavin synthase, alpha subunit"	ATCC64974_107660	GKPGTVIETEQTIVDK(1)ETGEIYSR	3	-0.22609	3	3	1	93.3258	2.93e-07	106.99	1	104.387	9.55e-08	118.05	1	100.664	1.2e-07	116.7
MaoC like domain	0.0316575	A0A254TUX7	19	K	"Riboflavin synthase, alpha subunit"	ATCC64974_107660	QEVSWLK(1)R	2	-0.89259	5	3	1	86.2052	0.0109176	86.205	1	97.635	0.00512554	97.635	1	99.7003	0.00413868	99.7
MaoC like domain	0.0316575	A0A254TUX7	122	K	"Riboflavin synthase, alpha subunit"	ATCC64974_107660	VIGVYDK(1)GK	2	0.12624	3	3	1	66.2987	0.019267	66.299	1	64.7115	0.0213566	64.711	1	59.1529	0.0286745	59.153
MaoC like domain	0.0316575	A0A254TUX7	115	K	"Riboflavin synthase, alpha subunit"	ATCC64974_107660	NK(1)VIGVYDK	2	0.5546	3	3	1	74.8411	0.00802087	74.841	1	85.3546	0.0047371	85.355	1	82.4167	0.0053923	82.417
MaoC like domain	0.0316575	A0A100IKP3	111	K	Peroxisomal multifunctional beta-oxidation protein	ABL_05683	NMK(1)DQDWDLIYR	2	0.50172	3	3	1	90.7928	0.000618241	90.793	1	94.6877	0.000362635	94.688	1	121.558	6.09e-06	121.56
MaoC like domain	0.0316575	A0A100IKP3	617	K	Peroxisomal multifunctional beta-oxidation protein	ABL_05683	AK(1)QATTDGTSFDYEDR	2	-0.36097	6	3	1	226.669	4.91e-29	226.67	1	180.735	4.64e-18	180.74	1	207.393	8.37e-23	207.39
MaoC like domain	0.0316575	A0A254TZC1	152	K	Type I 3-dehydroquinase family protein	ATCC64974_23440	PLK(1)PYDSALFR	2	-0.79831	4	3	1	80.2447	0.00185224	80.245	1	71.0845	0.00844387	71.085	1	108.348	6.05e-05	108.35
MaoC like domain	0.0316575	A0A254TZC1	905	K	Type I 3-dehydroquinase family protein	ATCC64974_23440	NYIIQK(1)LNDDFQK	2	0.23287	3	3	1	164.478	5.69e-11	164.48	1	164.478	5.69e-11	164.48	1	194.241	3.97e-15	194.24
MaoC like domain	0.0316575	A0A254TZC1	1781	K	Type I 3-dehydroquinase family protein	ATCC64974_23440	IFK(1)EIDEETASYTYR	2	-1.6122	3	3	1	179.145	9.16e-18	179.14	1	155.097	2.27e-14	155.1	1	135.09	7.14e-10	135.09
MaoC like domain	0.0316575	A0A254TZC1	582	K	Type I 3-dehydroquinase family protein	ATCC64974_23440	LVK(1)NAVGQTFVDTK	2	0.29333	3	3	1	139.771	3.31e-09	139.77	1	167.223	1.5e-11	167.22	1	153.321	6.89e-11	153.32
MaoC like domain	0.0316575	A0A254TZC1	1285	K	Type I 3-dehydroquinase family protein	ATCC64974_23440	IK(1)EFYYR	2	0.042743	7	3	1	107.594	0.00677449	107.59	1	103.907	0.00759594	103.91	1	120.488	0.00390145	120.49
MaoC like domain	0.0316575	A0A254TZC1	593	K	Type I 3-dehydroquinase family protein	ATCC64974_23440	NAVGQTFVDTK(1)MSR	2	0.47375	3	3	1	148.572	8.74e-11	148.57	1	164.884	2.41e-11	164.88	1	175.294	5.18e-14	175.29
MaoC like domain	0.0316575	A0A254TZC1	1671	K	Type I 3-dehydroquinase family protein	ATCC64974_23440	VEVINK(1)DTEDK	2	-0.25629	3	3	1	128.847	5.62e-06	128.85	1	151.257	6.81e-08	151.26	1	155.48	5.36e-08	155.48
MaoC like domain	0.0316575	A0A254TZC1	956	K	Type I 3-dehydroquinase family protein	ATCC64974_23440	WIDESLK(1)K	2	0.085754	3	3	1	71.3794	0.0243761	71.379	1	73.6646	0.0200734	73.665	1	69.5982	0.02773	69.598
MaoC like domain	0.0316575	A0A254TZC1	409	K	Type I 3-dehydroquinase family protein	ATCC64974_23440	VK(1)APTGLDQNR	2	0.34138	3	3	1	103.909	7.62e-05	103.91	1	93.3452	0.000657104	93.345	1	85.8127	0.00134428	85.813
MaoC like domain	0.0316575	A0A254TZC1	132	K	Type I 3-dehydroquinase family protein	ATCC64974_23440	GNDVHAVAASLPGITAK(1)K	3	-0.4601	4	3	1	88.5651	0.000219796	88.565	1	68.2426	0.00344666	68.243	1	66.8925	0.00398488	66.893
MaoC like domain	0.0316575	A0A254TZC1	1381	K	Type I 3-dehydroquinase family protein	ATCC64974_23440	LVHLSNGFK(1)MVPGAQPLK	3	0.24655	3	3	1	61.4775	0.0066623	61.477	1	63.6908	0.00570541	63.691	1	63.6908	0.00570541	63.691
MaoC like domain	0.0316575	A0A254TZC1	532	K	Type I 3-dehydroquinase family protein	ATCC64974_23440	NK(1)DGTGVR	2	-1.5536	6	3	1	75.825	0.0118512	75.825	1	85.666	0.00819796	85.666	1	49.4182	0.0513759	49.418
MaoC like domain	0.0316575	A0A254TZC1	270	K	Type I 3-dehydroquinase family protein	ATCC64974_23440	VLGK(1)TPGELLER	2	-0.66928	3	3	1	70.4379	0.00811169	70.438	1	72.7049	0.00531008	72.705	1	62.528	0.0178869	62.528
MaoC like domain	0.0316575	A0A254TZC1	647	K	Type I 3-dehydroquinase family protein	ATCC64974_23440	SMTEAVNK(1)IEK	2	-0.3052	3	3	1	80.6901	0.00181161	80.69	1	113.609	4.19e-05	113.61	1	108.564	5.97e-05	108.56
MaoC like domain	0.0316575	A0A254TZC1	945	K	Type I 3-dehydroquinase family protein	ATCC64974_23440	MVDLMYVK(1)HESR	3	0.80723	3	3	1	69.3448	0.00448989	69.345	1	65.0429	0.0070125	65.043	1	46.7679	0.0239732	46.768
EthD domain	0.0089137	A0A254TUX5	18	K	Phytanoyl-CoA dioxygenase (PhyH) family protein	ATCC64974_55910	K(1)EGISWK	2	-1.5871	3	3	1	87.4761	0.024382	87.476	1	107.693	0.00921737	107.69	1	111.167	0.00816081	111.17
EthD domain	0.0089137	A0A100I9S5	60	K	Similar to An02g08300	ABL_01764	ITHVYTPPITK(1)SLITEK	3	0.22692	3	3	1	68.2426	0.00371466	68.243	1	69.0814	0.00334921	69.081	1	99.6628	1.11e-06	99.663
EthD domain	0.0089137	A0A3F3R5K9	109	K	EthD domain-containing protein	ATCC64974_11900	LIQEDEK(1)GWSDR	2	-0.84262	3	3	1	131.352	1.97e-06	131.35	1	164.528	9.14e-09	164.53	1	139.464	9.82e-07	139.46
EthD domain	0.0089137	A0A3F3REE1	70	K	EthD domain-containing protein	ATCC64974_43110	VVEAMNQK(1)ANR	2	-0.8932	133	3	1	188.986	1.08e-11	189.58	1	166.971	1.41e-11	187.97	1	152.696	2.69e-14	204.5
EthD domain	0.0089137	A0A3F3REE1	142	K	EthD domain-containing protein	ATCC64974_43110	VVHIENGK(1)STYGTFEEMQEITMDPNYR	3	3.1886	63	3	1	296.071	5.75e-91	332.67	1	91.541	1.1e-78	309.43	1	106.67	2.27e-90	316.54
EthD domain	0.0089137	A0A3F3REE1	134	K	EthD domain-containing protein	ATCC64974_43110	HHVVTSLGWVETFVEHGK(1)VVHIENGK	5	1.8036	28	3	1	158.648	1.35e-23	178.35	1	169.082	1.48e-23	180.66	1	130.164	1.76e-23	177.91
EthD domain	0.0089137	A0A3F3REE1	59	K	EthD domain-containing protein	ATCC64974_43110	HGIWGYAQVYTPEK(1)TR	3	-0.68151	11	3	1	132.081	4.38e-10	132.08	1	145.493	5.03e-11	145.49	1	136.136	3.21e-10	136.14
EthD domain	0.0089137	A0A3F3REE1	38	K	EthD domain-containing protein	ATCC64974_43110	FGTLFAEK(1)AAHLHEK	3	-0.1478	12	3	1	139.582	2.13e-10	139.58	1	70.4703	1.41e-14	150.05	1	150.051	1.41e-14	150.05
EthD domain	0.0089137	A0A3F3REE1	162	K	EthD domain-containing protein	ATCC64974_43110	K(1)PADGTNNSQ	2	-0.19512	9	3	1	119.224	7.25e-06	148.56	1	133.227	0.000357333	133.23	1	125.747	8.8e-06	144.77
EthD domain	0.0089137	A0A3F3REE1	45	K	EthD domain-containing protein	ATCC64974_43110	AAHLHEK(1)HGIWGYAQVYTPEK	4	-0.28507	15	3	1	149.527	3.04e-15	149.53	1	156.667	2.03e-15	156.67	1	159.057	1.7e-15	159.06
EthD domain	0.0089137	A0A3F3REE1	30	K	EthD domain-containing protein	ATCC64974_43110	TEDKTEAEAHK(1)FGTLFAEK	3	-0.12131	26	3	1	126.483	1.93e-43	262.91	1	127.32	7.56e-43	252.55	1	99.9808	1.9e-35	238.64
EthD domain	0.0089137	A0A3F3REE1	19	K	EthD domain-containing protein	ATCC64974_43110	IAHYK(1)TEDK	3	-0.51925	67	3	1	111.607	2.84e-10	138.19	1	61.1614	4.08e-10	134.25	1	101.646	6.02e-10	128.06
EthD domain	0.0089137	A0A3F3REE1	23	K	EthD domain-containing protein	ATCC64974_43110	TEDK(1)TEAEAHK	2	-0.12435	12	3	1	84.8205	1.16e-08	167.71	1	60.2551	1.08e-08	164.48	1	169.518	1.71e-09	170.04
EthD domain	0.0089137	A0A3F3REE1	96	K	EthD domain-containing protein	ATCC64974_43110	TLEDLSK(1)VSR	2	0.38312	26	3	1	121.287	1.41e-05	143.24	1	123.007	1.04e-06	152.07	1	152.693	1.01e-06	152.69
EthD domain	0.0089137	A0A3F3REE1	62	K	EthD domain-containing protein	ATCC64974_43110	K(1)VVEAMNQK	2	-3.6719	28	3	1	79.1482	7.9e-05	153.24	1	126.485	0.000172432	126.49	1	61.5599	0.000336383	128.86
EthD domain	0.0089137	A0A117E2Y6	64	K	EthD domain-containing protein	ABL_09019	VLSDWK(1)R	2	0.19642	12	3	1	111.035	0.00362737	134.66	1	143.004	0.00302322	143	1	153.148	0.00217259	153.15
EthD domain	0.0089137	A0A3F3RD26	32	K	EthD domain-containing protein	ATCC64974_36430	YEAHIELVK(1)R	3	1.4902	3	3	1	43.8967	0.0320051	43.897	1	60.5976	0.0119612	60.598	1	43.8967	0.0320051	43.897
EthD domain	0.0089137	A0A3F3RD26	44	K	EthD domain-containing protein	ATCC64974_36430	LSGDDFPLSHK(1)R	3	0.19686	6	3	1	104.244	1.79e-05	104.24	1	92.8564	0.000240837	92.856	1	113.24	1.02e-05	113.24
Ras family	0.00544571	A0A3F3S0G7	32	K	Uncharacterized protein	ATCC64974_110120	K(1)FSASYK	2	0.5854	3	3	1	77.9225	0.0344252	77.923	1	90.3698	0.02134	90.37	1	64.5671	0.0628936	64.567
Ras family	0.00544571	A0A3F3S0G7	31	K	Uncharacterized protein	ATCC64974_110120	TSLMNQYVNK(1)K	2	-0.14358	5	3	1	182.284	3.5e-11	182.28	1	182.638	3.4e-11	182.64	1	148.321	1.07e-07	148.32
Ras family	0.00544571	Q9HET4	172	K	"Secretion related GTPase, (SrgA)"	srgA	AFYDLASDIK(1)K	2	1.9603	3	3	1	74.6109	0.00508406	74.611	1	102.047	0.000113	102.05	1	84.4793	0.0020011	84.479
Ras family	0.00544571	A0A100INM1	137	K	GTP-binding protein rhoA	ABL_07138	TSQK(1)PVTPEQGEEVR	2	0.57602	3	3	1	127.664	1.15e-09	127.66	1	115.801	1.16e-06	115.8	1	132.837	8.46e-10	132.84
Ras family	0.00544571	A0A100INM1	182	K	GTP-binding protein rhoA	ABL_07138	AALLTK(1)THK	2	0.089951	9	3	1	50.3534	0.00190719	98.044	1	51.2762	0.00328481	91.867	1	105.975	0.0012289	105.98
Ras family	0.00544571	A0A100INM1	133	K	GTP-binding protein rhoA	ABL_07138	TIEELHK(1)TSQKPVTPEQGEEVR	3	-0.33733	6	3	0.999998	58.1637	6.9e-16	165.38	0.979086	16.7039	2.29e-10	133.65	0.964538	14.3455	2.87e-10	130.19
Ras family	0.00544571	A0A100INM1	126	K	GTP-binding protein rhoA	ABL_07138	HDPK(1)TIEELHK	3	0.49349	6	3	1	110.077	2.58e-05	110.08	1	133.05	2.06e-06	133.05	1	101.393	4.04e-05	101.39
Ras family	0.00544571	A0A254UNM3	150	K	Phosphoserine phosphatase SerB	ATCC64974_94390	AK(1)EIGAVK	2	0.14513	3	3	1	87.6395	0.00746535	87.639	1	78.1127	0.0110019	78.113	1	86.6702	0.00782517	86.67
Ras family	0.00544571	Q9HET3	128	K	Secretion related GTPase (SrgB)	srgB	SDMEDK(1)K	2	0.68616	14	3	1	98.5231	0.00565597	98.523	1	108.697	0.00394768	108.7	1	86.8328	0.0110996	99.375
Ras family	0.00544571	Q9HET3	116	K	Secretion related GTPase (SrgB)	srgB	YATEGVNK(1)LLVGNK	2	-0.75457	5	3	1	203.883	7.17e-19	203.88	1	255.148	2.24e-29	255.15	1	172.918	5.81e-14	172.92
Ras family	0.00544571	Q9HET3	122	K	Secretion related GTPase (SrgB)	srgB	LLVGNK(1)SDMEDK	2	-0.52799	9	3	1	100.022	1.79e-05	112.5	1	136.275	1.37e-06	136.27	1	134.99	1.53e-06	134.99
Ras family	0.00544571	Q9HET3	129	K	Secretion related GTPase (SrgB)	srgB	K(1)VVEYTVAK	2	0.068672	3	3	1	62.0047	0.0340179	62.005	1	92.5385	0.00427951	92.538	1	73.4995	0.0133602	73.499
Ras family	0.00544571	Q9HET3	55	K	Secretion related GTPase (SrgB)	srgB	TIELDGK(1)TVK	2	0.40419	8	3	1	87.1843	0.00240558	87.184	1	61.2126	0.00393262	76.332	1	99.9851	0.000655636	99.985
Ras family	0.00544571	A0A117DUH2	109	K	Ras-like protein	ABL_00113	VK(0.948)DK(0.052)DYFPIIVVGNK	3	0.23848	3	3	0.778144	5.44988	0.0142116	55.755	0.947744	12.5856	0.0152308	54.281	0.900686	9.57563	0.016	53.168
Ras family	0.00544571	A0A117DUH2	153	K	Ras-like protein	ABL_00113	FIETSAK(1)SR	2	-2.8969	4	3	1	83.8618	0.00507002	83.862	1	65.7195	0.0200296	65.719	1	76.2278	0.0067725	76.228
Ras family	0.00544571	A0A100I4B0	107	K	Uncharacterized protein	ABL_00708	AK(1)HWVAELQR	3	-0.054462	3	3	1	74.9616	0.0023711	74.962	1	93.3452	0.000730102	93.345	1	93.3452	0.000730102	93.345
Ras family	0.00544571	A0A505HV87	849	K	MICOS complex subunit MIC60	CAN33_001100	K(1)DAVAGSDDVESVLYR	2	-0.48455	3	3	1	116.061	2.1e-06	116.06	1	157.466	1.76e-14	157.47	1	133.931	1.11e-09	133.93
Ras family	0.00544571	A0A505HV87	39	K	MICOS complex subunit MIC60	CAN33_001100	FVK(1)DQFDDYR	2	1.4142	6	3	1	128.015	6.28e-05	128.01	1	120.062	0.000159761	120.06	1	123.513	7.72e-05	123.51
Ras family	0.00544571	A0A505HV87	181	K	MICOS complex subunit MIC60	CAN33_001100	ELFTAIAK(1)K	2	-0.13065	5	3	1	103.546	0.0018548	103.55	1	107.693	0.00155213	107.69	1	94.3095	0.00374036	94.309
Ras family	0.00544571	A0A505HV87	142	K	MICOS complex subunit MIC60	CAN33_001100	LDLVTESPDK(1)R	2	-0.88867	5	3	1	125.241	9.15e-06	125.24	1	113.379	5.83e-05	113.38	1	127.174	8.35e-06	127.17
Ras family	0.00544571	A0A505HV87	475	K	MICOS complex subunit MIC60	CAN33_001100	ITIPSK(1)SGLTSK	2	0.34958	3	3	1	43.7611	0.0640548	43.761	1	64.2245	0.0157904	64.224	1	66.0043	0.0135908	66.004
Ras family	0.00544571	A0A505HV87	688	K	MICOS complex subunit MIC60	CAN33_001100	LK(1)NELVEQAIELNR	3	0.31937	3	3	1	123.677	4.87e-09	123.68	1	165.642	1e-11	165.64	1	119.615	5.04e-07	119.62
Ras family	0.00544571	A0A505HV87	608	K	MICOS complex subunit MIC60	CAN33_001100	VGEK(1)IIAVR	2	0.28825	3	3	1	65.5354	0.0202719	65.535	1	70.389	0.0138821	70.389	1	71.0303	0.0130378	71.03
Ras family	0.00544571	A0A505HV87	707	K	MICOS complex subunit MIC60	CAN33_001100	YLHEVK(1)ELVER	3	-0.1807	4	3	1	105.204	3.4e-05	105.2	1	144.572	4.19e-07	144.57	1	122.326	5.23e-06	122.33
Ras family	0.00544571	A0A505HV87	528	K	MICOS complex subunit MIC60	CAN33_001100	TTAVVK(1)AK	2	0.32728	3	3	1	83.3132	0.00907139	83.313	1	82.4525	0.0093909	82.452	1	82.4525	0.0093909	82.452
Ras family	0.00544571	A0A505HV87	671	K	MICOS complex subunit MIC60	CAN33_001100	LAHAYQEK(1)IR	3	0.03659	7	3	1	140.05	1.15e-05	140.05	1	45.7644	0.000161953	112.71	1	107.952	0.000217729	107.95
Ras family	0.00544571	A0A3F3RW67	131	K	GTP-binding nuclear protein	ATCC64974_98710	AK(1)TITFHR	3	0.07671	6	3	1	135.83	0.000269896	135.83	1	135.83	0.000269896	135.83	1	147.185	0.000149264	147.19
Ras family	0.00544571	A0A3F3RW67	34	K	GTP-binding nuclear protein	ATCC64974_98710	HLTGEFEK(1)K	2	-0.011467	10	3	1	177.063	1.21e-05	177.06	1	157.663	6.34e-05	157.66	1	152.973	7.99e-05	152.97
Ras family	0.00544571	A0A3F3RW67	139	K	GTP-binding nuclear protein	ATCC64974_98710	K(1)NLQYYDISAK	2	1.0101	7	3	1	142.097	2.22e-06	142.1	1	160.524	4.95e-08	160.52	1	132.565	7.32e-07	150.22
Ras family	0.00544571	A0A3F3RW67	96	K	GTP-binding nuclear protein	ATCC64974_98710	ITYK(1)NVPNWHR	3	-0.29441	8	3	1	145.457	2.92e-07	145.46	1	128.015	2.78e-06	128.01	1	147.909	3.77e-08	147.91
Ras family	0.00544571	A0A3F3RW67	20	K	GTP-binding nuclear protein	ATCC64974_98710	LVLVGDGGTGK(1)TTFVK	2	0.75613	8	3	1	70.4511	4.62e-06	101.42	1	128.063	1.17e-09	128.06	1	76.3411	3.83e-06	105.17
Ras family	0.00544571	Q5DR85	91	K	CftA (Fragment)	---	MAK(1)ELGAVK	2	0.14636	6	3	1	96.3419	0.00228678	96.342	1	99.815	0.00155825	99.815	1	99.9731	0.0015498	99.973
Ras family	0.00544571	A0A100I339	22	K	Origin recognition complex (ORC) subunit 5 C-terminus family protein	ABL_00370	VVLIGDSGVGK(1)SNLLSR	2	-0.53361	9	3	1	158.173	4.68e-15	161.75	1	185.261	8.54e-19	185.26	1	162.589	4.26e-15	162.59
Ras family	0.00544571	A0A100I339	59	K	Origin recognition complex (ORC) subunit 5 C-terminus family protein	ABL_00370	TIK(1)AQIWDTAGQER	2	0.55059	4	3	1	157.525	5.26e-11	157.52	1	168.927	8.39e-12	168.93	1	152.067	7.38e-11	152.07
Ras family	0.00544571	A0A100I339	205	K	Origin recognition complex (ORC) subunit 5 C-terminus family protein	ABL_00370	IDESEDPK(1)TK	2	-0.067378	3	3	1	126.026	6.92e-05	126.03	1	120.77	0.000142254	120.77	1	116.546	0.000246586	116.55
Ras family	0.00544571	A0A100I339	93	K	Origin recognition complex (ORC) subunit 5 C-terminus family protein	ABL_00370	GAVGALLVYDISK(1)HQTYDNVNR	3	0.49666	6	3	1	133.208	1.05e-12	133.21	1	183.454	1.66e-22	183.45	1	172.83	3.19e-22	172.83
Ras family	0.00544571	A0A100I339	56	K	Origin recognition complex (ORC) subunit 5 C-terminus family protein	ABL_00370	SIQVDSK(1)TIK	2	0.057178	6	3	1	88.5961	0.00220693	88.596	1	84.687	0.00114917	96.113	1	76.3317	0.000703259	99.283
Ras family	0.00544571	A0A100I339	177	K	Origin recognition complex (ORC) subunit 5 C-terminus family protein	ABL_00370	IVSSK(1)ALDGGDAGQTVLGDR	2	0.3701	11	3	1	88.176	4.37e-43	246.67	1	205.959	5.5e-52	277.07	1	252.55	3.07e-43	252.55
Pyridine nucleotide-disulphide oxidoreductase	0.117257	A0A3F3RDG0	95	K	Fungal specific transcription factor domain family protein	ATCC64974_39460	K(1)FEVFEK	2	-0.21755	5	3	1	80.2187	0.026365	80.219	1	99.1386	0.00675345	99.139	1	91.8534	0.0118481	91.853
Pyridine nucleotide-disulphide oxidoreductase	0.117257	A0A3F3RDG0	330	K	Fungal specific transcription factor domain family protein	ATCC64974_39460	FK(1)LSASVDK	2	-0.88631	3	3	1	85.5332	0.00469728	85.533	1	85.2904	0.00475143	85.29	1	57.3472	0.0310518	57.347
Pyridine nucleotide-disulphide oxidoreductase	0.117257	A0A3F3RDG0	347	K	Fungal specific transcription factor domain family protein	ATCC64974_39460	ATPSSTDSSK(1)VGAVHLK	3	1.3538	9	3	1	60.307	0.00101977	74.428	1	57.1973	0.00114505	74.141	1	74.4284	2.75e-05	98.281
Pyridine nucleotide-disulphide oxidoreductase	0.117257	A0A3F3RDG0	17	K	Fungal specific transcription factor domain family protein	ATCC64974_39460	DITSLADVK(1)DMDK	2	-0.39018	3	3	1	164.528	5.65e-11	164.53	1	93.2284	0.000299543	93.228	1	153.392	1.52e-10	153.39
Pyridine nucleotide-disulphide oxidoreductase	0.117257	A0A3F3RDG0	176	K	Fungal specific transcription factor domain family protein	ATCC64974_39460	LSK(1)ALIADAAK	2	-0.99249	6	3	1	96.0675	0.000408755	96.067	1	96.7446	0.000346985	96.745	1	92.1898	0.000762506	92.19
Pyridine nucleotide-disulphide oxidoreductase	0.117257	A0A3F3RDG0	184	K	Fungal specific transcription factor domain family protein	ATCC64974_39460	ALIADAAK(1)IQWRPEEWYK	3	-0.53887	3	3	1	90.3854	0.000214201	90.385	1	114.963	1.33e-06	114.96	1	106.929	2.6e-06	106.93
Pyridine nucleotide-disulphide oxidoreductase	0.117257	A0A3F3RDG0	8	K	Fungal specific transcription factor domain family protein	ATCC64974_39460	LK(1)DITSLADVK	2	0.28995	5	3	1	88.0206	0.00114286	88.021	1	95.4173	0.000568816	118.76	1	105.951	0.00136295	105.95
Pyridine nucleotide-disulphide oxidoreductase	0.117257	A0A3F3RDG0	212	K	Fungal specific transcription factor domain family protein	ATCC64974_39460	EASIEVAHDDVTGVDFQK(1)K	3	0.40988	3	3	1	107.691	1.99e-06	107.69	1	95.9626	6.46e-05	95.963	1	132.135	4.67e-10	132.14
Pyridine nucleotide-disulphide oxidoreductase	0.117257	A0A3F3RDG0	324	K	Fungal specific transcription factor domain family protein	ATCC64974_39460	IFQGNLEK(1)AGVK	2	0.26842	7	3	1	140.244	8.87e-07	140.24	1	131.172	2e-06	131.17	1	138.449	1.11e-06	138.45
Pyridine nucleotide-disulphide oxidoreductase	0.117257	A0A3F3RDG0	337	K	Fungal specific transcription factor domain family protein	ATCC64974_39460	LSASVDK(1)ATPSSTDSSK	2	0.66799	6	3	1	206.797	2.38e-23	206.8	1	168.64	1.22e-15	168.64	1	143.828	4.55e-23	195.92
Pyridine nucleotide-disulphide oxidoreductase	0.117257	A0A3F3RDG0	459	K	Fungal specific transcription factor domain family protein	ATCC64974_39460	AIVHSGSLQSLK(1)PK	3	0.10197	4	3	1	95.1834	7.96e-05	95.183	1	112.437	1.45e-06	112.44	1	98.3681	2.38e-05	98.368
Pyridine nucleotide-disulphide oxidoreductase	0.117257	A0A254TMY5	274	K	Protein kinase domain family protein	ATCC64974_103040	DQTEDEVK(1)R	2	-0.38776	8	3	1	133.134	0.000281401	133.13	1	137.693	0.000222783	137.69	1	133.134	0.000217818	138.08
Pyridine nucleotide-disulphide oxidoreductase	0.117257	A0A254TMY5	466	K	Protein kinase domain family protein	ATCC64974_103040	TEAIEK(1)ELK	2	-1.2872	3	3	1	70.3986	0.0138695	70.399	1	85.3546	0.00435488	85.355	1	96.1429	0.00233115	96.143
Pyridine nucleotide-disulphide oxidoreductase	0.117257	A0A254TMY5	251	K	Protein kinase domain family protein	ATCC64974_103040	EVDDAQK(1)IR	2	1.4819	5	3	1	97.635	0.00199839	97.635	1	99.1355	0.00166376	99.136	1	101.253	0.00148139	101.25
Pyridine nucleotide-disulphide oxidoreductase	0.117257	A0A254TMY5	469	K	Protein kinase domain family protein	ATCC64974_103040	ELK(1)QLSEAQAQAK	2	-0.033215	3	3	1	174.049	1.22e-13	174.05	1	141.581	5.22e-09	141.58	1	145.294	1.92e-09	145.29
Pyridine nucleotide-disulphide oxidoreductase	0.117257	A0A254UGC9	274	K	Dihydrolipoyl dehydrogenase	ATCC64974_48070	ILQK(1)QGIK	2	0.10658	6	3	1	98.5231	0.00342508	98.523	1	110.807	0.00200752	110.81	1	101.327	0.00288179	101.33
Pyridine nucleotide-disulphide oxidoreductase	0.117257	A0A254UGC9	74	K	Dihydrolipoyl dehydrogenase	ATCC64974_48070	AGQEGLK(1)TACIEK	2	0.34796	3	3	1	108.579	6.56e-06	108.58	1	136.331	9.88e-09	136.33	1	104.549	8.34e-06	104.55
Pyridine nucleotide-disulphide oxidoreductase	0.117257	A0A254UGC9	436	K	Dihydrolipoyl dehydrogenase	ATCC64974_48070	AK(1)TNLETEGQVK	2	-0.15653	6	3	1	160.221	1.51e-08	160.22	1	163.507	1.06e-08	163.51	1	167.711	4.7e-09	167.71
Pyridine nucleotide-disulphide oxidoreductase	0.117257	A0A254UGC9	134	K	Dihydrolipoyl dehydrogenase	ATCC64974_48070	AK(1)DTSVEGLTK	2	-0.16717	8	3	1	114.721	3.79e-05	114.72	1	117.792	2.71e-05	117.79	1	107.088	6.49e-05	107.09
Pyridine nucleotide-disulphide oxidoreductase	0.117257	A0A254UGC9	287	K	Dihydrolipoyl dehydrogenase	ATCC64974_48070	VTK(1)GDDSGATVALSVEAAK	2	0.34887	3	3	1	200.994	2.48e-28	200.99	1	223.536	1.57e-34	223.54	1	213.502	7.34e-29	213.5
Pyridine nucleotide-disulphide oxidoreductase	0.117257	A0A254UGC9	80	K	Dihydrolipoyl dehydrogenase	ATCC64974_48070	TACIEK(1)R	2	-0.068359	7	3	1	86.7939	0.0250992	86.794	1	113.889	0.007333	113.89	1	120.621	0.00528543	120.62
Pyridine nucleotide-disulphide oxidoreductase	0.117257	A0A254UGC9	158	K	Dihydrolipoyl dehydrogenase	ATCC64974_48070	NGVDYIK(1)GTGALVDQNTVK	2	0.6511	5	3	1	185.093	1.38e-21	185.09	1	172.304	3.17e-21	172.3	1	139.11	1.36e-09	139.11
Pyridine nucleotide-disulphide oxidoreductase	0.117257	A0A254UGC9	421	K	Dihydrolipoyl dehydrogenase	ATCC64974_48070	AAGIK(1)YR	2	-0.50349	8	3	1	73.0388	0.0315059	73.039	1	76.8465	0.026047	76.847	1	89.6734	0.0161691	89.673
Pyridine nucleotide-disulphide oxidoreductase	0.117257	A0A254UGC9	510	K	Dihydrolipoyl dehydrogenase	ATCC64974_48070	EAAMATYSK(1)AIHF	2	-1.0898	7	3	1	172.127	1.34e-13	172.13	1	190.531	2.57e-14	190.53	1	182.348	7.37e-14	182.35
Pyridine nucleotide-disulphide oxidoreductase	0.117257	A0A254UGC9	352	K	Dihydrolipoyl dehydrogenase	ATCC64974_48070	TK(1)IPNIR	2	-0.38645	6	3	1	68.0807	0.0400315	68.081	1	68.7868	0.0388173	68.787	1	58.782	0.0560211	58.782
Pyridine nucleotide-disulphide oxidoreductase	0.117257	A0A254UGC9	337	K	Dihydrolipoyl dehydrogenase	ATCC64974_48070	RPYTEGLNLESVGVEK(1)DER	3	-0.25834	10	3	1	186.559	2.53e-22	186.56	1	170.995	1.69e-17	171	1	205.002	1.12e-28	205
Pyridine nucleotide-disulphide oxidoreductase	0.117257	A0A254UGC9	151	K	Dihydrolipoyl dehydrogenase	ATCC64974_48070	K(1)NGVDYIK	2	1.3335	7	3	1	92.0512	0.013278	98.044	1	120.989	0.00958919	120.99	1	97.5653	0.0339258	97.565
Pyridine nucleotide-disulphide oxidoreductase	0.117257	A0A254UGC9	270	K	Dihydrolipoyl dehydrogenase	ATCC64974_48070	QAQK(1)ILQK	2	0.33177	3	3	1	114.649	0.00165324	114.65	1	62.5727	0.0300042	62.573	1	53.8781	0.0419968	53.878
Pyridine nucleotide-disulphide oxidoreductase	0.117257	A0A254UGC9	150	K	Dihydrolipoyl dehydrogenase	ATCC64974_48070	GIEFLFK(1)K	2	-0.35407	8	3	1	73.2601	0.0208351	73.26	1	73.2601	0.0208351	73.26	1	73.2601	0.0208351	73.26
Pyridine nucleotide-disulphide oxidoreductase	0.117257	A0A505ICI8	259	K	Fungal specific transcription factor domain family protein	CAN33_0052435	DNTGLK(1)GSAADFAR	2	-2.5386	3	3	1	151.07	7.77e-11	151.07	1	189.093	1.54e-14	189.09	1	153.138	6.96e-11	153.14
Pyridine nucleotide-disulphide oxidoreductase	0.117257	A0A254UC56	492	K	Glutamine amidotransferase type-2 domain-containing protein	ATCC64974_50460	ELLK(1)LPAIK	2	-0.34841	3	3	1	62.1042	0.0247892	62.104	1	63.8162	0.0225353	63.816	1	69.3382	0.0152655	69.338
Pyridine nucleotide-disulphide oxidoreductase	0.117257	A0A254UC56	1989	K	Glutamine amidotransferase type-2 domain-containing protein	ATCC64974_50460	VK(1)GINTVR	2	0.36143	5	3	1	106.599	0.0023956	106.6	1	118.495	0.00129856	118.5	1	109.714	0.00210834	109.71
Pyridine nucleotide-disulphide oxidoreductase	0.117257	A0A254UC56	1616	K	Glutamine amidotransferase type-2 domain-containing protein	ATCC64974_50460	SALILDK(1)TR	2	0.8119	6	3	1	65.6266	0.0201519	65.627	1	74.5333	0.00842605	74.533	1	75.509	0.00714157	75.509
Pyridine nucleotide-disulphide oxidoreductase	0.117257	A0A254UC56	497	K	Glutamine amidotransferase type-2 domain-containing protein	ATCC64974_50460	LPAIK(1)ESLDEQR	2	-0.30729	9	3	1	139.781	9.44e-07	139.78	1	143.249	5.2e-07	143.25	1	156.084	2.09e-08	156.08
Pyridine nucleotide-disulphide oxidoreductase	0.117257	A0A254UC56	1557	K	Glutamine amidotransferase type-2 domain-containing protein	ATCC64974_50460	ILQEEAAK(1)AEAAK	2	-0.20079	4	3	1	136.327	9.88e-09	136.33	1	119.615	1.69e-06	119.62	1	136.327	9.88e-09	136.33
Pyridine nucleotide-disulphide oxidoreductase	0.117257	A0A254UC56	1548	K	Glutamine amidotransferase type-2 domain-containing protein	ATCC64974_50460	VLPTDYK(1)R	2	0.14673	6	3	1	79.474	0.0143287	79.474	1	80.4381	0.0138401	80.438	1	70.8559	0.0253618	70.856
Pyridine nucleotide-disulphide oxidoreductase	0.117257	A0A254UC56	109	K	Glutamine amidotransferase type-2 domain-containing protein	ATCC64974_50460	FFIK(1)NFAR	2	-0.59596	3	3	1	91.9001	0.00388568	91.9	1	89.1423	0.00536921	89.142	1	107.594	0.00113303	107.59
Pyridine nucleotide-disulphide oxidoreductase	0.117257	A0A254UC56	1899	K	Glutamine amidotransferase type-2 domain-containing protein	ATCC64974_50460	SLLDSNLADGAYISAK(1)DK	2	4.1802	3	3	1	190.23	2.23e-22	190.23	1	59.9754	0.00767734	59.975	1	157.568	4.72e-15	157.57
Pyridine nucleotide-disulphide oxidoreductase	0.117257	A0A254UC56	637	K	Glutamine amidotransferase type-2 domain-containing protein	ATCC64974_50460	NISQAHK(1)DWTVR	3	0.13259	3	3	1	69.3521	0.00448565	69.352	1	67.9517	0.00530681	67.952	1	82.0687	0.000565011	82.069
Pyridine nucleotide-disulphide oxidoreductase	0.117257	A0A254UC56	1541	K	Glutamine amidotransferase type-2 domain-containing protein	ATCC64974_50460	ALPHFVK(1)VLPTDYK	3	-0.79508	4	3	1	111.116	1.63e-06	111.12	1	111.116	1.63e-06	111.12	1	101.304	2.93e-06	101.3
Pyridine nucleotide-disulphide oxidoreductase	0.117257	A0A254UC56	1862	K	Glutamine amidotransferase type-2 domain-containing protein	ATCC64974_50460	DLK(1)VPGR	2	-0.35957	5	3	1	72.1384	0.0330542	72.138	1	69.1757	0.0381487	69.176	1	81.7839	0.0222448	81.784
Pyridine nucleotide-disulphide oxidoreductase	0.117257	A0A254UC56	473	K	Glutamine amidotransferase type-2 domain-containing protein	ATCC64974_50460	IIDDSELK(1)YTVSHR	3	0.33192	7	3	1	103.137	2.69e-06	103.14	1	91.0762	4.55e-09	125.22	1	78.5076	2.28e-09	136.33
Pyridine nucleotide-disulphide oxidoreductase	0.117257	A0A254UG68	419	K	Aspartate-semialdehyde dehydrogenase	ATCC64974_94110	VLFTQEEDGK(1)R	2	-0.57762	6	3	1	59.2647	5.68e-11	174.4	1	73.6317	2.66e-09	170.52	1	144.698	5.68e-11	174.4
Pyridine nucleotide-disulphide oxidoreductase	0.117257	A0A3F3RRR0	334	K	Glutathione reductase	ATCC64974_85000	QHPGLK(1)EVQLIR	3	0.14882	3	3	1	99.2759	0.000462008	99.276	1	114.71	8.48e-06	114.71	1	109.721	1.26e-05	109.72
Pyridine nucleotide-disulphide oxidoreductase	0.117257	A0A3F3RRR0	125	K	Glutathione reductase	ATCC64974_85000	AAGWYGAK(1)TLIVESGR	2	0.23392	3	3	1	150.39	1.96e-14	150.39	1	123.023	7.8e-08	123.02	1	140.218	4.28e-10	140.22
Pyridine nucleotide-disulphide oxidoreductase	0.117257	A0A3F3RRR0	175	K	Glutathione reductase	ATCC64974_85000	HYGYDVSENVDK(1)NYR	3	-2.2981	3	3	1	164.979	4.1e-15	164.98	1	156.6	9.74e-15	156.6	1	43.5923	0.0226855	43.592
NOP5NT (NUC127) domain	0.0521087	A0A505I720	368	K	Nop domain-containing protein	CAN33_006130	VLAAK(1)ASLGLR	2	-0.019738	3	3	1	58.1324	0.0257784	58.132	1	50.786	0.0381804	50.786	1	49.6315	0.0424973	49.632
NOP5NT (NUC127) domain	0.0521087	A0A254U4R0	164	K	Nop domain-containing protein	ATCC64974_70590	VK(1)FSVQR	2	0.39828	3	3	1	91.9001	0.0144543	91.9	1	104.209	0.00752865	104.21	1	83.7525	0.0207287	83.753
NOP5NT (NUC127) domain	0.0521087	A0A254U4R0	30	K	Nop domain-containing protein	ATCC64974_70590	LK(1)EVQEGVNDLASFGK	2	-1.6707	3	3	1	105.886	3.68e-06	105.89	1	62.2785	0.0149477	62.278	1	60.0927	0.0172421	60.093
NOP5NT (NUC127) domain	0.0521087	A0A254U4R0	100	K	Nop domain-containing protein	ATCC64974_70590	VVLGLADK(1)ALAGSIK	2	-2.239	3	3	1	113.654	1.49e-06	113.65	1	78.6898	0.000637643	78.69	1	74.2961	0.00239874	74.296
SPX domain	0.210628	A0A3F3RPU9	912	K	Uncharacterized protein	ATCC64974_76580	ASMSIK(1)ESAR	2	0.37781	3	3	1	96.2294	0.00113286	96.229	1	127.917	6.31e-05	127.92	1	112.129	0.00035568	112.13
SPX domain	0.210628	A0A3F3RZK4	368	K	Myosin-binding striated muscle assembly central family protein	ATCC64974_109320	DALVAK(1)DIAGR	2	0.84254	3	3	1	87.6673	0.00117509	87.667	1	98.1049	0.000222882	98.105	1	99.5386	9.21e-05	99.539
SPX domain	0.210628	A0A3F3RZK4	37	K	Myosin-binding striated muscle assembly central family protein	ATCC64974_109320	AAADNVK(1)AGK	2	-0.027392	5	3	1	110.838	0.00038758	110.84	1	94.6921	0.00134917	94.692	1	87.7889	0.00232051	87.789
Thiolase, N-terminal domain	0.00609667	A0A3F3R996	69	K	Uncharacterized protein	ATCC64974_25070	SAVSK(1)SNLPTEK	2	-0.29022	5	3	1	123.275	3.14e-06	123.28	1	149.961	2.94e-08	149.96	1	135.042	1.52e-06	135.04
Thiolase, N-terminal domain	0.00609667	A0A3F3R996	252	K	Uncharacterized protein	ATCC64974_25070	DEGFENLK(1)ADK	2	0.13443	5	3	1	187.855	1.43e-11	187.85	1	160.221	3.73e-08	160.22	1	131.172	4.92e-06	131.17
Thiolase, N-terminal domain	0.00609667	A0A3F3R996	360	K	Uncharacterized protein	ATCC64974_25070	ANEK(1)ILGLQNAR	2	-0.29979	6	3	1	157.468	1.9e-08	157.47	1	138.422	1.11e-06	138.42	1	132.689	1.81e-06	132.69
Thiolase, N-terminal domain	0.00609667	A0A3F3R996	260	K	Uncharacterized protein	ATCC64974_25070	GLK(1)PAFLR	2	0.073661	6	3	1	63.5651	0.0286354	63.565	1	66.073	0.0251761	66.073	1	69.1978	0.0208661	69.198
Thiolase, N-terminal domain	0.00609667	A0A254TZ19	165	K	Uncharacterized protein	ATCC64974_76920	EYMEK(1)YGAK	2	-0.55299	3	3	1	83.9477	0.00505085	83.948	1	83.9983	0.00503958	83.998	1	82.2868	0.00542126	82.287
Thiolase, N-terminal domain	0.00609667	A0A254TZ19	289	K	Uncharacterized protein	ATCC64974_76920	AATAEAGVNVK(1)DIK	2	0.28122	3	3	1	176.893	4.76e-14	176.89	1	154.651	6.38e-11	154.65	1	162.371	3.38e-11	162.37
Thiolase, N-terminal domain	0.00609667	A0A254TUU2	231	K	SNF2 N-terminal domain family protein	ATCC64974_80890	WTDPK(1)SGEEK	2	-0.085456	6	3	1	92.611	0.001642	92.611	1	98.8983	0.000757329	98.898	1	122.691	9.48e-05	122.69
Thiolase, N-terminal domain	0.00609667	A0A254TUU2	206	K	SNF2 N-terminal domain family protein	ATCC64974_80890	AAQDAFAASSYQK(1)AVK	2	0.30969	3	3	1	158.911	1.15e-14	158.91	1	149.587	2.03e-14	149.59	1	151.491	1.85e-14	151.49
Thiolase, N-terminal domain	0.00609667	A0A254TUU2	241	K	SNF2 N-terminal domain family protein	ATCC64974_80890	TITVK(1)ADDGIR	2	3.3248	7	3	1	91.3133	5.85e-05	108.9	1	116.546	3.15e-05	116.55	1	98.8983	3.15e-05	116.55
Thiolase, N-terminal domain	0.00609667	A0A254TUU2	236	K	SNF2 N-terminal domain family protein	ATCC64974_80890	SGEEK(1)TITVK	2	1.6807	3	3	1	82.4943	0.0030655	82.494	1	87.5679	0.0023516	87.568	1	84.5074	0.00278224	84.507
Thiolase, N-terminal domain	0.00609667	A0A254TUU2	329	K	SNF2 N-terminal domain family protein	ATCC64974_80890	AIPVALEK(1)AGITK	2	-0.43101	6	3	1	99.8441	1.04e-05	99.844	1	125.033	1.99e-08	125.03	1	108.971	6.38e-06	108.97
Thiolase, N-terminal domain	0.00609667	A0A254TUU2	20	K	SNF2 N-terminal domain family protein	ATCC64974_80890	LSQVASHFGPGGK(1)K	3	-0.040155	5	3	1	107.994	2.15e-06	107.99	1	95.2645	8.22e-05	95.264	1	122.639	1.09e-07	122.64
Thiolase, N-terminal domain	0.00609667	A0A254TUU2	113	K	SNF2 N-terminal domain family protein	ATCC64974_80890	AAALVAGFPESTAVK(1)SLNR	2	-2.8604	4	3	1	93.2257	0.00022383	93.226	1	120.896	6.33e-07	120.9	1	86.213	0.000465567	86.213
Thiolase, N-terminal domain	0.00609667	A0A254UB80	271	K	Uncharacterized protein	ATCC64974_66210	VK(1)ELNLKPVAK	3	-0.18265	6	3	1	106.308	2.96e-06	130.56	1	105.766	3.77e-06	125.97	1	93.0053	2.84e-05	111.63
Thiolase, N-terminal domain	0.00609667	A0A254UB80	189	K	Uncharacterized protein	ATCC64974_66210	TYEK(1)AQAAQK	2	0.1098	7	3	1	113.445	0.000323186	113.44	1	146.711	2.96e-06	146.71	1	141.879	1.84e-05	141.88
Thiolase, N-terminal domain	0.00609667	A0A254UB80	304	K	Uncharacterized protein	ATCC64974_66210	FTTAPALAIPK(1)ALK	2	0.22725	3	3	1	97.4631	8.35e-05	97.463	1	85.5355	0.000524112	85.536	1	89.4303	0.000380243	89.43
Thiolase, N-terminal domain	0.00609667	A0A254UB80	276	K	Uncharacterized protein	ATCC64974_66210	ELNLK(1)PVAK	2	0.10841	3	3	1	82.645	0.00534138	82.645	1	83.9477	0.00505085	83.948	1	87.6395	0.00422753	87.639
Thiolase, N-terminal domain	0.00609667	A0A254UB80	342	K	Uncharacterized protein	ATCC64974_66210	LLNLPEEK(1)VNLHGGAVAIGHPIGASGAR	4	0.22999	4	3	1	85.1854	4.3e-06	85.185	1	77.5086	6.59e-06	77.509	1	109.249	7.72e-09	109.25
Thiolase, N-terminal domain	0.00609667	A0A254UB80	214	K	Uncharacterized protein	ATCC64974_66210	GK(1)PGVTVSQDDEPK	2	-0.65304	3	3	1	117.203	1.74e-06	117.2	1	100.112	6.5e-06	100.11	1	98.9432	2.88e-05	98.943
Thiolase, N-terminal domain	0.00609667	A0A254UB80	226	K	Uncharacterized protein	ATCC64974_66210	GKPGVTVSQDDEPK(1)NLNPDK	3	0.13756	3	3	1	109.302	7.94e-10	124.82	1	100.851	2.1e-06	108.13	1	106.709	9.78e-07	116.27
Thiolase, N-terminal domain	0.00609667	A0A254TNF6	287	K	Uncharacterized protein	ATCC64974_102140	SK(1)AIELNQPILAK	2	0.027872	3	3	1	104.696	8.27e-06	104.7	1	115.691	3.42e-06	115.69	1	127.777	1.75e-08	127.78
Thiolase, N-terminal domain	0.00609667	A0A254TNF6	44	K	Uncharacterized protein	ATCC64974_102140	TPLAK(1)AVK	2	0.51645	6	3	1	95.3581	0.00460003	95.358	1	100.017	0.00300261	100.02	1	72.8792	0.0157882	72.879
Thiolase, N-terminal domain	0.00609667	A0A254TNF6	47	K	Uncharacterized protein	ATCC64974_102140	AVK(1)GGFK	2	0.21931	3	3	1	53.5543	0.0650103	53.554	1	60.7879	0.0525719	60.788	1	53.5543	0.0650103	53.554
Sec23/Sec24 helical domain	0.00796617	A0A254U4J5	798	K	Serine hydroxymethyltransferase family protein	ATCC64974_70480	AIK(1)GGQEASDR	2	-1.2567	3	3	1	64.1212	0.0177633	64.121	1	67.5191	0.0132157	67.519	1	52.4955	0.0361255	52.495
Sec23/Sec24 helical domain	0.00796617	A0A3F3RVN4	733	K	ABC transporter family protein	ATCC64974_98240	K(1)SAQIPTDMR	2	0.51831	3	3	1	149.944	1.57e-06	149.94	1	134.304	5.83e-05	134.3	1	127.696	8.71e-05	127.7
Sec23/Sec24 helical domain	0.00796617	A0A3F3RVN4	548	K	ABC transporter family protein	ATCC64974_98240	GEDAIK(1)FAR	2	-4.0796	8	3	1	66.2987	0.00372658	89.886	1	70.8162	0.00503958	83.998	1	86.6702	0.00301015	93.098
Sec23/Sec24 helical domain	0.00796617	A0A3F3RVN4	861	K	ABC transporter family protein	ATCC64974_98240	AVVEK(1)SR	2	3.1569	3	3	1	83.7525	0.0207287	83.753	1	80.2291	0.0234421	80.229	1	80.2291	0.0234421	80.229
Sec23/Sec24 helical domain	0.00796617	A0A3F3R847	564	K	Protein transport protein SEC23	ATCC64974_19450	K(1)DDPTSFR	2	-0.40067	3	3	1	71.4507	0.0242419	71.451	1	104.198	0.00357254	104.2	1	93.6488	0.00714555	93.649
Sec23/Sec24 helical domain	0.00796617	A0A3F3R847	194	K	Protein transport protein SEC23	ATCC64974_19450	GSK(1)EYAAK	2	0.1186	7	3	1	91.318	0.00609978	91.318	1	99.4417	0.00308409	99.442	1	84.6146	0.00858826	84.615
Svf1-like	0.00610999	A0A254TPQ4	152	K	Ribosomal protein L11	ATCC64974_109530	SAVNDDSLVNLTFK(1)R	2	-0.4786	3	3	1	175.26	1.56e-17	175.26	1	137.613	7.72e-10	137.61	1	161.241	1.9e-14	161.24
Svf1-like	0.00610999	A0A254TPQ4	298	K	Ribosomal protein L11	ATCC64974_109530	WVWDGK(1)SK	2	3.3212	6	3	1	56.2581	0.0461653	56.258	1	56.2581	0.0236639	69.812	1	66.6919	0.0308461	66.692
Svf1-like	0.00610999	A0A254TPQ4	292	K	Ribosomal protein L11	ATCC64974_109530	SIK(1)WVWDGK	2	-0.30851	6	3	1	133.227	0.000205268	133.23	1	114.401	0.00077839	114.4	1	114.401	0.00077839	114.4
Svf1-like	0.00610999	A0A254TPQ4	198	K	Ribosomal protein L11	ATCC64974_109530	EK(1)TYDLTGR	2	3.2358	4	3	1	94.6921	0.0026547	94.692	1	66.19	0.0194102	66.19	1	69.2755	0.015348	69.275
Svf1-like	0.00610999	A0A100IN43	300	K	Survival factor 1	ABL_06908	SK(1)EGQEVHAELDGALGNR	3	0.11588	7	3	1	135.381	3.55e-10	135.38	1	137.691	2.86e-10	137.69	1	106.866	2.13e-06	106.87
Acyl-CoA dehydrogenase, C-terminal domain	0.020505	A0A100IAK1	303	K	Acyl-CoA dehydrogenase	ABL_02262	HYIVNGEK(1)K	2	1.6028	4	3	1	132.01	0.000295848	132.01	1	154.813	7.34e-05	154.81	1	117.698	0.000821939	117.7
Acyl-CoA dehydrogenase, C-terminal domain	0.020505	A0A100IAK1	192	K	Acyl-CoA dehydrogenase	ABL_02262	K(1)YPVDYTPHR	3	-0.37934	6	3	1	83.0451	0.00149048	83.045	1	85.8127	0.00129622	85.813	1	75.8194	0.00199763	75.819
Acyl-CoA dehydrogenase, C-terminal domain	0.020505	A0A100IAK1	295	K	Acyl-CoA dehydrogenase	ABL_02262	LSPDGK(1)HYIVNGEK	3	0.58047	7	3	1	82.6513	0.000299243	82.651	1	84.7534	0.000262398	84.753	1	75.7641	0.000478753	75.764
Acyl-CoA dehydrogenase, C-terminal domain	0.020505	A0A100IAK1	266	K	Acyl-CoA dehydrogenase	ABL_02262	ILPGILAGDK(1)R	2	-0.31224	6	3	1	89.8046	0.00133793	89.805	1	94.7913	0.000716914	94.791	1	93.3452	0.000896999	93.345
Acyl-CoA dehydrogenase, C-terminal domain	0.020505	A0A100IAK1	80	K	Acyl-CoA dehydrogenase	ABL_02262	GNLQIGSLDSK(1)K	2	-1.5249	3	3	1	148.183	4.35e-08	148.18	1	148.183	4.35e-08	148.18	1	148.183	4.35e-08	148.18
Acyl-CoA dehydrogenase, C-terminal domain	0.020505	A0A100IAK1	41	K	Acyl-CoA dehydrogenase	ABL_02262	FQDEHPGGK(1)K	3	0.13654	4	3	1	51.1616	0.0189699	51.162	1	66.0557	0.00836333	66.056	1	56.5476	0.0146309	56.548
Acyl-CoA dehydrogenase, C-terminal domain	0.020505	A0A100IAK1	66	K	Acyl-CoA dehydrogenase	ABL_02262	YHNEGILK(1)K	2	-0.39672	3	3	1	55.8063	0.0451574	55.806	1	106.353	0.00208698	106.35	1	99.3405	0.00288515	99.34
Acyl-CoA dehydrogenase, C-terminal domain	0.020505	A0A100IAK1	54	K	Acyl-CoA dehydrogenase	ABL_02262	DASK(1)QFWK	2	-1.1193	3	3	1	89.542	0.00675908	89.542	1	106.042	0.002447	106.04	1	90.6009	0.00636602	90.601
Acyl-CoA dehydrogenase, C-terminal domain	0.020505	A0A100IAK1	504	K	Acyl-CoA dehydrogenase	ABL_02262	GGQGGK(1)IER	2	-1.5958	3	3	1	77.6625	0.00613203	77.662	1	77.0485	0.00627388	77.049	1	75.6522	0.00659647	75.652
Acyl-CoA dehydrogenase, C-terminal domain	0.020505	A0A254U4D9	197	K	Pyridine nucleotide-disulfide oxidoreductase family protein	ATCC64974_13060	AEK(1)TADGYK	2	0.17582	9	3	1	111.607	0.000927791	111.61	1	111.607	0.000927791	111.61	1	99.815	0.00155825	99.815
Acyl-CoA dehydrogenase, C-terminal domain	0.020505	A0A254U4D9	434	K	Pyridine nucleotide-disulfide oxidoreductase family protein	ATCC64974_13060	LLQK(1)QYTR	2	-0.094567	6	3	1	131.062	0.000675583	131.06	1	128.361	0.000736048	128.36	1	115.714	0.001555	115.71
Acyl-CoA dehydrogenase, C-terminal domain	0.020505	A0A254U4D9	251	K	Pyridine nucleotide-disulfide oxidoreductase family protein	ATCC64974_13060	DTPGFSIAK(1)K	2	0.97217	3	3	1	64.82	0.0288436	64.82	1	75.6522	0.008724	75.652	1	85.3546	0.00604845	85.355
Acyl-CoA dehydrogenase, C-terminal domain	0.020505	A0A254U4D9	203	K	Pyridine nucleotide-disulfide oxidoreductase family protein	ATCC64974_13060	TADGYK(1)INGSK	2	-0.20254	3	3	1	142.895	3.73e-06	142.89	1	166.647	4.1e-08	166.65	1	132.624	1.21e-05	132.62
Acyl-CoA dehydrogenase, C-terminal domain	0.020505	A0A254U4D9	162	K	Pyridine nucleotide-disulfide oxidoreductase family protein	ATCC64974_13060	YGDAQAK(1)R	2	-2.1777	7	3	1	150.399	0.00038044	150.4	1	143.12	0.000553649	143.12	1	138.262	0.000693504	138.54
Acyl-CoA dehydrogenase, C-terminal domain	0.020505	A0A254U4D9	406	K	Pyridine nucleotide-disulfide oxidoreductase family protein	ATCC64974_13060	EGIAEK(1)MFR	2	0.29971	3	3	1	103.255	0.00137432	103.26	1	87.149	0.00433693	87.149	1	87.149	0.00433693	87.149
Acyl-CoA dehydrogenase, C-terminal domain	0.020505	A0A254U4D9	82	K	Pyridine nucleotide-disulfide oxidoreductase family protein	ATCC64974_13060	FAQEQISPK(1)VR	2	-0.33313	6	3	1	161.93	3.14e-08	161.93	1	178.713	3.29e-11	178.71	1	164.038	2.42e-08	164.04
Acyl-CoA dehydrogenase, C-terminal domain	0.020505	A0A3F3RKZ0	350	K	Uncharacterized protein	ATCC64974_65090	SALK(1)EIAQAK	2	0.677	5	3	1	79.2014	0.00352883	79.201	1	61.5774	0.0226842	61.577	1	75.4158	0.00439698	75.416
Acyl-CoA dehydrogenase, C-terminal domain	0.020505	A0A254UGG2	157	K	Oxysterol-binding family protein	ATCC64974_95160	LLPELAK(1)GK	2	0.86058	3	3	1	48.4235	0.0496999	48.423	1	57.8586	0.0303785	57.859	1	57.8586	0.0303785	57.859
Acyl-CoA dehydrogenase, C-terminal domain	0.020505	A0A254ULM9	137	K	Rpp14/Pop5 family protein	ATCC64974_87320	YITPEAQEK(1)EK	2	0.52102	5	3	1	81.9197	0.00169944	81.92	1	91.9612	0.000783361	91.961	1	81.9197	0.00169944	81.92
Acyl-CoA dehydrogenase, C-terminal domain	0.020505	A0A254ULM9	239	K	Rpp14/Pop5 family protein	ATCC64974_87320	ITDEVLSGK(1)K	2	3.6908	3	3	1	82.4943	0.00683721	82.494	1	118.278	0.000943198	118.28	1	101.482	0.00273887	101.48
4Fe-4S dicluster domain	0.0521087	A0A3F3R3C3	231	K	"Succinate dehydrogenase [ubiquinone] iron-sulfur subunit, mitochondrial"	ATCC64974_3750	DEK(1)TAER	2	-0.31819	4	3	1	77.0717	0.0258737	77.072	1	73.2075	0.0312158	73.208	1	58.9807	0.0556794	58.981
4Fe-4S dicluster domain	0.0521087	A0A3F3R3C3	272	K	"Succinate dehydrogenase [ubiquinone] iron-sulfur subunit, mitochondrial"	ATCC64974_3750	AIAEIK(1)K	2	0.54458	3	3	1	64.7574	0.062447	64.757	1	76.0346	0.0364098	76.035	1	72.1384	0.0451217	72.138
4Fe-4S dicluster domain	0.0521087	A0A3F3R3C3	46	K	"Succinate dehydrogenase [ubiquinone] iron-sulfur subunit, mitochondrial"	ATCC64974_3750	VK(1)TFHVYR	3	0.40011	6	3	1	108.743	0.00104291	108.74	1	93.6488	0.00248376	93.649	1	104.2	0.00124167	104.2
4Fe-4S dicluster domain	0.0521087	A0A3F3R3C3	61	K	"Succinate dehydrogenase [ubiquinone] iron-sulfur subunit, mitochondrial"	ATCC64974_3750	WNPDQPTEK(1)PK	2	0.41218	3	3	1	72.6199	0.00638902	72.62	1	106.379	6.74e-05	106.38	1	62.7994	0.0195323	62.799
4Fe-4S dicluster domain	0.0521087	A0A3F3R3C3	160	K	"Succinate dehydrogenase [ubiquinone] iron-sulfur subunit, mitochondrial"	ATCC64974_3750	SIK(1)PYLQR	2	-0.66066	3	3	1	57.0474	0.0376253	57.047	1	67.1694	0.0236639	67.169	1	61.9623	0.0308461	61.962
4Fe-4S dicluster domain	0.0521087	A0A3F3R3C3	236	K	"Succinate dehydrogenase [ubiquinone] iron-sulfur subunit, mitochondrial"	ATCC64974_3750	K(1)AALDNSMSVYR	2	-0.8633	5	3	1	99.8441	3.69e-07	145.29	1	177.833	1.92e-11	177.83	1	91.3069	4.27e-08	148.62
4Fe-4S dicluster domain	0.0521087	A0A3F3R3C3	129	K	"Succinate dehydrogenase [ubiquinone] iron-sulfur subunit, mitochondrial"	ATCC64974_3750	IPTDTAK(1)ESR	2	-2.778	12	3	1	97.7338	0.000385255	110.93	1	107.055	7.35e-05	124.67	1	71.159	0.000288177	114.86
4Fe-4S dicluster domain	0.0521087	A0A3F3R3C3	86	K	"Succinate dehydrogenase [ubiquinone] iron-sulfur subunit, mitochondrial"	ATCC64974_3750	IK(1)NEMDPTLTFR	2	-0.23916	6	3	1	122.52	4.44e-06	122.52	1	102.52	3.88e-05	102.52	1	117.704	1.27e-05	117.7
4Fe-4S dicluster domain	0.0521087	A0A3F3RYV0	199	K	Glycosyl hydrolases 31 family protein	ATCC64974_107370	EELLYNK(1)EK	2	0.33445	6	3	1	163.319	3.18e-05	163.32	1	150.267	6.55e-05	150.27	1	136.566	0.000173815	136.57
Transketolase, C-terminal domain	0.0489431	A0A254UE43	315	K	Transket_pyr domain-containing protein	ATCC64974_25880	TIYPWDRPTVLDSVK(1)K	3	-0.71703	3	3	1	71.3538	0.00315001	71.354	1	66.8264	0.00591142	66.826	1	91.3551	0.000173346	91.355
Transketolase, C-terminal domain	0.0489431	A0A254UE43	353	K	Transket_pyr domain-containing protein	ATCC64974_25880	LEAPVK(1)R	2	0.099639	5	3	1	88.0288	0.023801	88.029	1	89.3692	0.0223918	89.369	1	77.7407	0.0346163	77.741
Transketolase, C-terminal domain	0.0489431	Q6ZYP7	203	K	Pyruvate dehydrogenase E1 component subunit beta	pdbA	GLLK(1)AAIR	2	0.18231	6	3	1	86.7939	0.00777927	86.794	1	62.4642	0.0301538	62.464	1	75.2127	0.0125697	75.213
Transketolase, C-terminal domain	0.0489431	Q6ZYP7	250	K	Pyruvate dehydrogenase E1 component subunit beta	pdbA	PGK(1)DLTIVTLSR	2	-0.19745	7	3	1	88.7063	1.04e-06	111.78	1	130.199	9.85e-07	130.2	1	141.536	7.29e-07	141.54
Transketolase, C-terminal domain	0.0489431	Q6ZYP7	66	K	Pyruvate dehydrogenase E1 component subunit beta	pdbA	DALNEALAEELESNK(1)K	2	0.01694	6	3	1	218.633	1.3e-24	218.63	1	145.458	3.39e-30	241.8	1	157.369	1.91e-18	183.23
Transketolase, C-terminal domain	0.0489431	Q6ZYP7	242	K	Pyruvate dehydrogenase E1 component subunit beta	pdbA	DDFVLPIGK(1)AK	2	0.035815	4	3	1	70.9415	0.00863527	70.942	1	78.1365	0.00204457	78.136	1	62.1662	0.0203798	62.166
Transketolase, C-terminal domain	0.0489431	A0A117E0T9	643	K	Transketolase	ABL_04516	FGASGPYK(1)DVYK	2	0.3258	10	3	1	156.362	2.05e-08	156.36	1	149.225	3.04e-08	149.23	1	170.04	1.46e-09	170.04
Transketolase, C-terminal domain	0.0489431	A0A117E0T9	578	K	Transketolase	ABL_04516	EK(1)HGIAAR	2	-0.36271	3	3	1	143.374	0.000399913	143.37	1	130.311	0.000692394	130.31	1	82.7505	0.00928027	82.75
Transketolase, C-terminal domain	0.0489431	A0A117E0T9	241	K	Transketolase	ABL_04516	CQAVTDK(1)PSVIR	2	-0.62842	7	3	1	51.1346	2.7e-07	145.29	1	45.5072	1.14e-06	138.2	1	160.56	1.47e-08	160.56
Transketolase, C-terminal domain	0.0489431	A0A117E0T9	206	K	Transketolase	ABL_04516	CAFTEDVMK(1)R	2	-0.66475	18	3	1	72.2004	1.52e-06	150.61	1	91.5493	5.97e-07	163.64	1	107.555	6.3e-05	133.23
Transketolase, C-terminal domain	0.0489431	A0A117E0T9	269	K	Transketolase	ABL_04516	LQGTGGVHGNPLK(1)ADDCEGVK	3	0.014618	8	3	1	159.143	1.79e-15	159.14	1	168.639	3.65e-16	168.64	1	119.269	3.7e-07	119.27
Transketolase, C-terminal domain	0.0489431	A0A117E0T9	360	K	Transketolase	ABL_04516	K(1)LSEAVLEK	2	0.38092	6	3	1	108.697	0.0014789	108.7	1	115.574	0.000976975	115.57	1	101.393	0.00201194	101.39
Transketolase, C-terminal domain	0.0489431	A0A117E0T9	344	K	Transketolase	ABL_04516	LAEGWEK(1)SLPVYK	2	0.22409	17	3	1	162.927	1.42e-16	169.9	1	74.0996	6.9e-16	165.38	1	143.756	1.92e-15	155.25
Transketolase, C-terminal domain	0.0489431	A0A117E0T9	325	K	Transketolase	ABL_04516	YASEYPK(1)EHAELTR	3	-0.13685	9	3	1	115.91	9.95e-07	115.91	1	194.773	3.84e-16	194.77	1	71.98	5.78e-14	173.03
Transketolase, C-terminal domain	0.0489431	A0A117E0T9	300	K	Transketolase	ABL_04516	QTFVVPQQVYDLYHK(1)HAAEGAAK	4	0.7673	12	3	1	167.614	1.63e-16	167.61	1	138.486	6.7e-11	138.49	1	154.129	8e-16	154.13
Transketolase, C-terminal domain	0.0489431	A0A117E0T9	350	K	Transketolase	ABL_04516	SLPVYK(1)PTDAAVATR	2	0.48692	6	3	1	121.955	2.21e-07	121.95	1	124.776	1.32e-09	124.78	1	118.191	7.98e-07	118.19
Transketolase, C-terminal domain	0.0489431	A0A117E0T9	233	K	Transketolase	ABL_04516	DGDNDLEGIEAAIK(1)K	2	-2.1251	3	3	1	89.466	0.000139328	89.466	1	161.944	1.77e-14	161.94	1	100.426	1.17e-05	100.43
Transketolase, C-terminal domain	0.0489431	A0A117E0T9	517	K	Transketolase	ABL_04516	PADGNETSAAYYSALTSK(1)HTPSILALTR	3	0.3461	8	3	1	269.185	8.1e-69	269.19	1	271.439	7.23e-69	271.44	1	303.718	3.63e-83	303.72
Transketolase, C-terminal domain	0.0489431	A0A117E0T9	540	K	Transketolase	ABL_04516	QNLPQLEASTIEK(1)ALK	3	-0.22364	10	3	1	187.004	2.59e-18	187	1	68.3287	1.96e-14	150.39	1	123.626	6.71e-18	174.39
Transketolase, C-terminal domain	0.0489431	A0A117E0T9	668	K	Transketolase	ABL_04516	AVATIDFYK(1)GHTVR	2	0.062002	13	3	1	85.9091	1.35e-06	113.25	1	132.966	2.97e-09	132.97	1	194.475	1.17e-15	194.48
Transketolase, C-terminal domain	0.0489431	A0A117E0T9	308	K	Transketolase	ABL_04516	HAAEGAAK(1)EQEWNQLLQK	3	-0.9168	11	3	1	179.741	3.42e-22	179.74	1	181.513	1.19e-34	225.7	1	185.143	1.19e-34	225.7
Transketolase, C-terminal domain	0.0489431	A0A117E0T9	337	K	Transketolase	ABL_04516	LSGK(1)LAEGWEK	2	-0.0064567	9	3	1	142.968	1.36e-06	142.97	1	149.225	7.5e-08	149.23	1	167.711	1.16e-08	167.71
Transketolase, C-terminal domain	0.0489431	A0A117E0T9	648	K	Transketolase	ABL_04516	K(1)FEFTPEGISK	2	-0.52842	9	3	1	158.417	5.94e-08	158.42	1	136.698	4.44e-06	136.7	1	140.244	2.98e-06	140.24
Transketolase, C-terminal domain	0.0489431	A0A117E0T9	256	K	Transketolase	ABL_04516	LTTTIGFGSK(1)LQGTGGVHGNPLK	3	0.24259	7	3	1	188.193	4.86e-23	188.19	1	143.396	3.12e-11	143.4	1	207.07	3.38e-31	207.07
Transketolase, C-terminal domain	0.0489431	A0A117E0T9	658	K	Transketolase	ABL_04516	KFEFTPEGISK(1)R	3	-0.18241	20	3	1	106.007	6.24e-06	132.32	1	100.528	2.08e-05	110.08	1	97.9545	2.36e-05	101.53
Ubiquitin-activating enzyme active site	0.0521087	A0A3F3RA69	718	K	UBA_e1_C domain-containing protein	ATCC64974_28150	TSSGQLFWSGPK(1)R	2	-0.94189	3	3	1	186.131	7.03e-14	186.13	1	80.5075	0.00120357	80.507	1	197.385	3.12e-18	197.38
Ubiquitin-activating enzyme active site	0.0521087	A0A3F3RA69	757	K	UBA_e1_C domain-containing protein	ATCC64974_28150	NPGADK(1)AYYR	2	-0.61843	5	3	1	161.512	5.48e-07	161.51	1	155.533	8.59e-07	155.53	1	166.863	2.69e-07	166.86
Ubiquitin-activating enzyme active site	0.0521087	A0A3F3RA69	436	K	UBA_e1_C domain-containing protein	ATCC64974_28150	EFQDK(1)IANVR	2	-0.26965	6	3	1	162.358	5.04e-07	162.36	1	166.657	2.8e-07	166.66	1	150.103	1.14e-06	150.1
Ubiquitin-activating enzyme active site	0.0521087	A0A3F3RA69	775	K	UBA_e1_C domain-containing protein	ATCC64974_28150	VVDNMIVPEFTPK(1)SGIK	2	0.087076	3	3	1	90.3854	0.000380964	90.385	1	82.8772	0.000688142	82.877	1	92.2638	0.000304116	92.264
Ubiquitin-activating enzyme active site	0.0521087	A0A3F3RA69	577	K	UBA_e1_C domain-containing protein	ATCC64974_28150	KPLLESGTLGTK(1)GNTQVVLPR	3	0.39791	4	3	1	87.4284	2.48e-23	194	1	137.947	3.11e-49	253.52	1	68.8217	1.25e-10	142.85
Ubiquitin-activating enzyme active site	0.0521087	A0A3F3RA69	862	K	UBA_e1_C domain-containing protein	ATCC64974_28150	TK(1)FIAGK	2	-0.8427	3	3	1	77.2825	0.0257113	77.282	1	69.1978	0.0381107	69.198	1	80.2291	0.0234421	80.229
Ubiquitin-activating enzyme active site	0.0521087	A0A3F3RA69	706	K	UBA_e1_C domain-containing protein	ATCC64974_28150	DSK(1)TSSGQLFWSGPK	2	0.41647	4	3	1	126.685	1.21e-09	126.69	1	118.871	6.94e-07	118.87	1	112.667	1.64e-06	112.67
Ubiquitin-activating enzyme active site	0.0521087	A0A3F3RA69	829	K	UBA_e1_C domain-containing protein	ATCC64974_28150	LNPVEFEK(1)DDDTNHHIDFITAASNLR	4	0.054019	3	3	1	101.447	1.43e-07	101.45	1	117.029	4.13e-08	117.03	1	126.681	2.42e-11	126.68
Ubiquitin-activating enzyme active site	0.0521087	A0A3F3RA69	356	K	UBA_e1_C domain-containing protein	ATCC64974_28150	LIK(1)ELSYQAR	2	-0.91405	6	3	1	81.0165	0.00327343	81.017	1	77.0624	0.00382981	77.062	1	84.5074	0.00278224	84.507
Ubiquitin-activating enzyme active site	0.0521087	A0A3F3RA69	353	K	UBA_e1_C domain-containing protein	ATCC64974_28150	VELDEK(1)LIK	2	0.26456	3	3	1	113.622	0.000820046	113.62	1	128.361	0.000251095	128.36	1	91.8667	0.00328481	91.867
Ubiquitin-activating enzyme active site	0.0521087	A0A3F3RA69	481	K	UBA_e1_C domain-containing protein	ATCC64974_28150	IIVTDMDQIEK(1)SNLNR	2	2.2529	3	3	1	202.929	1.17e-22	202.93	1	124.458	1.39e-09	124.46	1	170.349	6.93e-16	170.35
Ubiquitin-activating enzyme active site	0.0521087	A0A3F3RA69	894	K	UBA_e1_C domain-containing protein	ATCC64974_28150	IIDGK(1)DDIEQYK	2	0.26616	13	3	1	154.357	2.33e-08	154.36	1	134.562	1.58e-06	134.56	1	124.068	7.04e-10	170.66
Ubiquitin-activating enzyme active site	0.0521087	A0A3F3RA69	416	K	UBA_e1_C domain-containing protein	ATCC64974_28150	SEEACK(1)PLGTR	2	0.14191	3	3	1	63.5555	0.0185205	63.555	1	77.3583	0.00556469	77.358	1	60.539	0.0307016	60.539
Ubiquitin-activating enzyme active site	0.0521087	A0A100IGI7	569	K	Ubiquitin-activating enzyme E1 1	ABL_03599	IIVTDMDQIEK(1)SNLNR	2	2.2529	3	3	1	202.929	1.17e-22	202.93	1	124.458	1.39e-09	124.46	1	170.349	6.93e-16	170.35
Sec23/Sec24 zinc finger	0.00796617	A0A254U4J5	798	K	Serine hydroxymethyltransferase family protein	ATCC64974_70480	AIK(1)GGQEASDR	2	-1.2567	3	3	1	64.1212	0.0177633	64.121	1	67.5191	0.0132157	67.519	1	52.4955	0.0361255	52.495
Sec23/Sec24 zinc finger	0.00796617	A0A3F3RVN4	733	K	ABC transporter family protein	ATCC64974_98240	K(1)SAQIPTDMR	2	0.51831	3	3	1	149.944	1.57e-06	149.94	1	134.304	5.83e-05	134.3	1	127.696	8.71e-05	127.7
Sec23/Sec24 zinc finger	0.00796617	A0A3F3RVN4	548	K	ABC transporter family protein	ATCC64974_98240	GEDAIK(1)FAR	2	-4.0796	8	3	1	66.2987	0.00372658	89.886	1	70.8162	0.00503958	83.998	1	86.6702	0.00301015	93.098
Sec23/Sec24 zinc finger	0.00796617	A0A3F3RVN4	861	K	ABC transporter family protein	ATCC64974_98240	AVVEK(1)SR	2	3.1569	3	3	1	83.7525	0.0207287	83.753	1	80.2291	0.0234421	80.229	1	80.2291	0.0234421	80.229
Sec23/Sec24 zinc finger	0.00796617	A0A3F3R847	564	K	Protein transport protein SEC23	ATCC64974_19450	K(1)DDPTSFR	2	-0.40067	3	3	1	71.4507	0.0242419	71.451	1	104.198	0.00357254	104.2	1	93.6488	0.00714555	93.649
Sec23/Sec24 zinc finger	0.00796617	A0A3F3R847	194	K	Protein transport protein SEC23	ATCC64974_19450	GSK(1)EYAAK	2	0.1186	7	3	1	91.318	0.00609978	91.318	1	99.4417	0.00308409	99.442	1	84.6146	0.00858826	84.615
Membrane-associating domain	0.240439	A0A3F3R300	151	K	Short chain dehydrogenase family protein	ATCC64974_2710	EK(1)NTGGAHGGPADAPVATA	2	0.122	6	3	1	167.347	1.37e-15	167.35	1	208.492	1.43e-28	208.49	1	223.057	1.61e-34	223.06
Membrane-associating domain	0.240439	A0A254UB62	146	K	Glycosyltransferase sugar-binding region containing DXD motif family protein	ATCC64974_46650	K(1)ESTAPTYGR	2	0.2045	9	3	1	147.909	1.71e-06	147.91	1	159.086	9.2e-07	159.09	1	147.909	1.71e-06	147.91
Elongation factor Tu domain 2	0.0191068	A0A100II62	74	K	Protein SEY1	SEY1	TTLTAAITK(1)HQASK	2	-0.18594	3	3	1	182.022	3.41e-14	182.02	1	198.867	9.59e-19	198.87	1	201.304	8.41e-19	201.3
Elongation factor Tu domain 2	0.0191068	A0A100II62	298	K	Protein SEY1	SEY1	TK(1)VTDIETFK	2	-1.8583	5	3	1	88.3377	0.00224329	88.338	1	98.1563	0.000861729	98.156	1	103.213	0.000575902	103.21
Elongation factor Tu domain 2	0.0191068	A0A100II62	2006	K	Protein SEY1	SEY1	VVDNEVK(1)QIK	2	0.32589	29	3	1	135.549	1.56e-10	204.56	1	93.0956	7.42e-07	157.78	1	90.827	8.95e-07	154.84
Elongation factor Tu domain 2	0.0191068	A0A100II62	1999	K	Protein SEY1	SEY1	K(1)VVDNEVK	2	-0.38755	13	3	1	95.5016	0.00530685	97.277	1	102.067	0.00162343	119.68	1	83.9477	0.00202158	116.52
Elongation factor Tu domain 2	0.0191068	A0A254U244	310	K	Pyruvate carboxylase	ATCC64974_77980	SFDVNK(1)PGAEIEELK	2	0.10962	7	3	1	139.491	4.55e-10	139.49	1	112.032	1.74e-06	112.03	1	126.77	5.78e-10	137.39
Elongation factor Tu domain 2	0.0191068	A0A254U244	114	K	Pyruvate carboxylase	ATCC64974_77980	FK(1)NELER	2	2.8497	4	3	1	93.4285	0.0132772	93.429	1	82.4525	0.0217299	82.452	1	71.3424	0.0344228	71.342
Elongation factor Tu domain 2	0.0191068	A0A254U244	429	K	Pyruvate carboxylase	ATCC64974_77980	LLGVK(1)TADGK	2	0.6042	3	3	1	80.706	0.00331713	80.706	1	80.1016	0.00340217	80.102	1	101.381	0.000621163	101.38
Elongation factor Tu domain 2	0.0191068	A0A505IL81	575	K	COPI associated family protein	CAN33_0050815	LK(1)SQYVHNK	3	-0.17847	5	3	1	140.835	6.34e-05	140.83	1	95.5231	0.00117171	95.523	1	106.88	0.000560143	106.88
Elongation factor Tu domain 2	0.0191068	A0A505IL81	857	K	COPI associated family protein	CAN33_0050815	ASIDTLK(1)EFYR	2	0.3334	7	3	1	162.26	3.03e-08	162.26	1	157.678	4.6e-08	157.68	1	134.13	4.02e-06	134.13
Elongation factor Tu domain 2	0.0191068	A0A505IL81	570	K	COPI associated family protein	CAN33_0050815	ALLTPAPLK(1)ELR	2	-0.91137	3	3	1	66.2667	0.01113	66.267	1	61.4189	0.0192576	61.419	1	69.9708	0.00868884	69.971
Elongation factor Tu domain 2	0.0191068	A0A505IL81	761	K	COPI associated family protein	CAN33_0050815	TVAVFNK(1)K	2	-1.2437	3	3	1	64.2645	0.0377726	64.265	1	66.4293	0.0336966	66.429	1	70.5248	0.0259853	70.525
Elongation factor Tu domain 2	0.0191068	A0A505IL81	585	K	COPI associated family protein	CAN33_0050815	EVK(1)AALGVK	2	-0.32879	3	3	1	57.7081	0.0305766	57.708	1	64.4846	0.0216554	64.485	1	53.9653	0.035504	53.965
Elongation factor Tu domain 2	0.0191068	A0A505IL81	794	K	COPI associated family protein	CAN33_0050815	ANPETGAK(1)EIIDLGR	2	-2.0057	3	3	1	89.5016	0.000308945	89.502	1	78.1659	0.000653569	78.166	1	84.9405	0.000447612	84.94
Elongation factor Tu domain 2	0.0191068	A0A3F3RY70	85	K	Elongation factor 1-alpha	ATCC64974_107900	FQTGK(1)YEVTVIDAPGHR	3	0.21957	16	3	1	169.018	4.9e-16	169.02	1	179.807	6.34e-19	179.81	1	189.039	2.47e-19	189.04
Elongation factor Tu domain 2	0.0191068	A0A3F3RY70	160	K	Elongation factor 1-alpha	ATCC64974_107900	MDTCK(1)WSEDR	2	-0.63065	20	3	1	103.76	4.27e-07	163.83	1	134.977	2.03e-08	183.33	1	70.6847	4.33e-08	174.4
Elongation factor Tu domain 2	0.0191068	A0A3F3RY70	299	K	Elongation factor 1-alpha	ATCC64974_107900	SVEMHHQQLK(1)EGVPGDNVGFNVK	4	0.13758	37	3	1	86.5572	1.1e-10	132.83	1	70.1735	1.26e-10	130.83	1	52.6567	4.71e-11	141.08
Elongation factor Tu domain 2	0.0191068	A0A3F3RY70	438	K	Elongation factor 1-alpha	ATCC64974_107900	QTVAVGVIK(1)AVEK	2	-0.28087	9	3	1	115.826	3.36e-06	115.83	1	134.399	1.16e-08	134.4	1	125.217	1.97e-08	125.22
Elongation factor Tu domain 2	0.0191068	A0A3F3RY70	377	K	Elongation factor 1-alpha	ATCC64974_107900	FAELLEK(1)IDR	2	-0.0025637	12	3	1	140.483	2.29e-05	140.48	1	139.858	2.49e-05	139.86	1	160.183	6.17e-07	160.18
Elongation factor Tu domain 2	0.0191068	A0A3F3RY70	402	K	Elongation factor 1-alpha	ATCC64974_107900	SGDAAIVK(1)MIPSK	2	-0.5725	4	3	1	101.304	9.77e-06	101.3	1	119.963	1.53e-06	119.96	1	49.9877	5.74e-06	110.44
Elongation factor Tu domain 2	0.0191068	A0A3F3RY70	243	K	Elongation factor 1-alpha	ATCC64974_107900	TLLEAIDAIEPPVRPSNK(1)PLR	3	-0.61667	16	3	1	202.069	1.78e-30	202.07	1	164.022	1.29e-15	164.02	1	156.728	2.63e-15	156.73
Elongation factor Tu domain 2	0.0191068	A0A3F3RY70	215	K	Elongation factor 1-alpha	ATCC64974_107900	GWEK(1)ETK	2	0.4149	10	3	1	91.9001	0.0144543	91.9	1	89.1423	0.0165781	89.142	1	91.9001	0.0144543	91.9
Elongation factor Tu domain 2	0.0191068	A0A3F3RY70	254	K	Elongation factor 1-alpha	ATCC64974_107900	LPLQDVYK(1)ISGIGTVPVGR	3	-0.25639	3	3	1	131.666	4.58e-10	131.67	1	154.315	2.93e-15	154.31	1	136.489	3.16e-10	136.49
Elongation factor Tu domain 2	0.0191068	A0A3F3RY70	179	K	Elongation factor 1-alpha	ATCC64974_107900	K(1)VGYNPK	2	0.38481	5	3	1	76.1344	0.0363049	76.134	1	76.1344	0.0363049	76.134	1	73.6163	0.0416526	73.616
Elongation factor Tu domain 2	0.0191068	A0A3F3RY70	178	K	Elongation factor 1-alpha	ATCC64974_107900	ETSNFIK(1)K	2	0.48501	12	3	1	84.5678	0.0117474	84.568	1	93.1955	0.00737531	93.195	1	91.8534	0.00805542	91.853
Elongation factor Tu domain 2	0.0191068	A0A3F3RY70	171	K	Elongation factor 1-alpha	ATCC64974_107900	YNEIVK(1)ETSNFIK	3	-0.40911	6	3	1	210.377	8.97e-19	210.38	1	198.228	2.2e-18	198.23	1	120.838	9.96e-11	159.52
Elongation factor Tu domain 2	0.0191068	A0A3F3RY70	31	K	Elongation factor 1-alpha	ATCC64974_107900	STTTGHLIYK(1)CGGIDQR	3	-0.35457	18	3	1	144.974	6.75e-11	144.97	1	155.2	3.78e-15	155.2	1	135.235	2.44e-10	139.08
Elongation factor Tu domain 2	0.0191068	A0A3F3RIV5	32	K	Tr-type G domain-containing protein	ATCC64974_57990	NMSVIAHVDHGK(1)STLSDSLVQR	4	0.26549	51	3	1	43.3802	3.46e-31	213.14	1	255.204	1.37e-49	255.2	1	221.596	2.57e-49	245.41
Elongation factor Tu domain 2	0.0191068	A0A3F3RIV5	831	K	Tr-type G domain-containing protein	ATCC64974_57990	GLK(1)EQVPGYENYYDK	2	0.33163	5	3	1	153.94	2.43e-14	153.94	1	167.688	4.81e-15	167.69	1	153.233	2.53e-14	153.23
Elongation factor Tu domain 2	0.0191068	A0A3F3RIV5	80	K	Tr-type G domain-containing protein	ATCC64974_57990	STAISLYAK(1)FPDEEDLK	2	3.3096	3	3	1	103.288	5.3e-06	103.29	1	130.869	1.03e-09	130.87	1	87.2747	0.000154551	87.275
Elongation factor Tu domain 2	0.0191068	A0A3F3RIV5	579	K	Tr-type G domain-containing protein	ATCC64974_57990	ETVSGTSSMTALSK(1)SPNK	2	-0.64615	6	3	1	245.183	3.59e-42	245.18	1	248.101	3.1e-42	248.1	1	253.361	2.21e-42	253.36
Elongation factor Tu domain 2	0.0191068	A0A3F3RIV5	307	K	Tr-type G domain-containing protein	ATCC64974_57990	LEVK(1)LSNDEK	2	0.076402	11	3	1	120.77	4.32e-05	134.13	1	91.6939	1.41e-05	143.24	1	103.909	5.29e-05	131.12
Elongation factor Tu domain 2	0.0191068	A0A3F3RIV5	480	K	Tr-type G domain-containing protein	ATCC64974_57990	SGTLTTSETAHNMK(1)VMK	3	0.093713	10	3	1	119.922	4.47e-10	134.25	1	174.589	8.53e-19	174.59	1	147.639	5.58e-15	147.64
Elongation factor Tu domain 2	0.0191068	A0A3F3RIV5	322	K	Tr-type G domain-containing protein	ATCC64974_57990	QLLK(1)AVMR	2	-0.090233	11	3	1	71.8775	0.01717	71.877	1	60.4363	0.00979627	75.738	1	62.5462	0.0254284	62.546
Elongation factor Tu domain 2	0.0191068	A0A3F3RIV5	294	K	Tr-type G domain-containing protein	ATCC64974_57990	K(1)DQIPTLLEK	2	-0.24732	7	3	1	182.348	4.27e-10	182.35	1	149.225	1.62e-06	149.23	1	156.362	6.07e-12	156.36
Elongation factor Tu domain 2	0.0191068	A0A3F3RIV5	88	K	Tr-type G domain-containing protein	ATCC64974_57990	FPDEEDLK(1)EIPQK	2	-0.50719	8	3	1	169.17	1.65e-11	169.17	1	215.341	3.66e-19	215.34	1	218.495	2.85e-20	218.5
Elongation factor Tu domain 2	0.0191068	A0A3F3RIV5	376	K	Tr-type G domain-containing protein	ATCC64974_57990	DCDPK(1)APLMLYVSK	2	0.41152	6	3	1	71.5314	0.0048262	71.531	1	91.789	0.000241631	91.789	1	71.98	0.000367754	87.647
Elongation factor Tu domain 2	0.0191068	A0A3F3RIV5	318	K	Tr-type G domain-containing protein	ATCC64974_57990	DLAGK(1)QLLK	2	-0.26877	9	3	1	68.4559	0.00345864	91.087	1	64.1911	0.0214328	64.654	1	81.9504	0.00549627	81.95
Elongation factor Tu domain 2	0.0191068	A0A3F3RIV5	50	K	Tr-type G domain-containing protein	ATCC64974_57990	AGIISAAK(1)AGEGR	2	0.19823	9	3	1	84.2973	0.000708256	84.297	1	95.4281	0.000198877	95.428	1	99.9412	1.04e-05	99.941
Elongation factor Tu domain 2	0.0191068	A0A3F3RIV5	497	K	Tr-type G domain-containing protein	ATCC64974_57990	SVEVK(1)NAQDLPK	2	0.33054	7	3	1	143.424	4.98e-07	143.42	1	122.392	4.66e-06	122.39	1	125.818	2.65e-06	125.82
Elongation factor Tu domain 2	0.0191068	A0A3F3RIV5	424	K	Tr-type G domain-containing protein	ATCC64974_57990	K(1)EDLFVK	2	0.40077	9	3	1	138.545	0.00334622	138.54	1	150.399	0.00242557	150.4	1	123.983	0.00440093	123.98
Elongation factor Tu domain 2	0.0191068	A0A3F3RIV5	303	K	Tr-type G domain-containing protein	ATCC64974_57990	KDQIPTLLEK(1)LEVK	3	0.14387	5	3	1	96.2705	0.000160328	96.27	1	102.63	9.18e-06	102.63	1	83.1145	3.55e-06	101.53
Elongation factor Tu domain 2	0.0191068	A0A3F3RIV5	160	K	Tr-type G domain-containing protein	ATCC64974_57990	PVLIINK(1)VDR	2	-1.5674	10	3	1	47.8439	5.48e-07	139.78	1	119.306	1.2e-06	130.56	1	112.948	1.65e-06	124.21
Elongation factor Tu domain 2	0.0191068	A0A3F3RIV5	268	K	Tr-type G domain-containing protein	ATCC64974_57990	TQPEVNGK(1)PVER	2	-0.43204	10	3	1	73.2189	0.0125817	73.219	1	79.7441	0.00089391	86.592	1	67.0193	0.0332018	67.019
Elongation factor Tu domain 2	0.0191068	A0A3F3RIV5	313	K	Tr-type G domain-containing protein	ATCC64974_57990	LSNDEK(1)DLAGK	2	0.4757	9	3	1	134.13	1.08e-05	134.13	1	188.27	1.35e-11	188.27	1	181.313	2.76e-11	181.31
Elongation factor Tu domain 2	0.0191068	A0A3F3RIV5	430	K	Tr-type G domain-containing protein	ATCC64974_57990	KEDLFVK(1)NIQR	3	0.3398	16	3	1	92.0048	9.78e-07	153.24	1	80.5659	3.43e-06	127.87	1	91.6894	8.65e-07	155.42
Elongation factor Tu domain 2	0.0191068	A0A3F3RIV5	153	K	Tr-type G domain-containing protein	ATCC64974_57990	IK(1)PVLIINK	2	0.11693	6	3	1	109.714	0.00102898	109.71	1	99.1355	0.00166376	99.136	1	95.5016	0.00247416	95.502
Elongation factor Tu domain 2	0.0191068	A0A3F3RIV5	392	K	Tr-type G domain-containing protein	ATCC64974_57990	MVPTSDK(1)GR	2	-0.17244	13	3	1	53.7511	0.030614	53.751	1	50.3534	0.0432799	50.353	1	72.9281	0.0105393	72.928
Elongation factor Tu domain 2	0.0191068	A0A3F3RIV5	483	K	Tr-type G domain-containing protein	ATCC64974_57990	VMK(1)FSVSPVVQR	2	-0.25669	13	3	1	147.259	3.32e-08	147.26	1	114.721	9.74e-07	137.84	1	126.344	1.59e-06	131.69
Elongation factor Tu domain 2	0.0191068	A0A3F3RIV5	256	K	Tr-type G domain-containing protein	ATCC64974_57990	LWGDNYFNPATK(1)K	2	-0.97429	7	3	1	111.116	1.84e-18	206.18	1	91.812	1.64e-13	174.39	1	163.332	9.12e-11	163.33
Elongation factor Tu domain 2	0.0191068	A0A3F3RIV5	260	K	Tr-type G domain-containing protein	ATCC64974_57990	WTK(1)TQPEVNGKPVER	3	0.70412	10	3	1	129.973	1.58e-14	181.4	1	127.969	1.85e-14	149.22	1	116.468	3.13e-10	153.11
Elongation factor Tu domain 2	0.0191068	A0A3F3RIV5	293	K	Tr-type G domain-containing protein	ATCC64974_57990	IFQTINNDK(1)K	2	-0.029192	22	3	1	185.295	9.33e-35	223.11	1	172.881	1.59e-28	199.15	1	204.524	4.9e-22	207.34
Elongation factor Tu domain 2	0.0191068	A0A3F3RIV5	423	K	Tr-type G domain-containing protein	ATCC64974_57990	IQGPNYVPGK(1)K	2	0.11743	9	3	1	112.129	6.43e-05	112.13	1	135.859	4.78e-06	135.86	1	119.528	2.85e-05	119.53
Elongation factor Tu domain 2	0.0191068	A0A3F3RT05	615	K	Tr-type G domain-containing protein	ATCC64974_90520	TFEAK(1)IR	2	-0.67615	3	3	1	89.5498	0.0162643	89.55	1	89.5498	0.0162643	89.55	1	89.5498	0.0162643	89.55
Elongation factor Tu domain 2	0.0191068	A0A3F3RT05	545	K	Tr-type G domain-containing protein	ATCC64974_90520	IESGVLK(1)K	2	-0.50305	3	3	1	89.3546	0.00932165	89.355	1	81.6423	0.0132299	81.642	1	91.8534	0.00805542	91.853
Elongation factor Tu domain 2	0.0191068	A0A3F3RT05	360	K	Tr-type G domain-containing protein	ATCC64974_90520	AHFQLPVK(1)GADGSTITR	3	-0.85421	4	3	1	101.896	2.69e-06	101.9	1	127.834	5.8e-10	127.83	1	124.675	6.75e-10	124.68
Elongation factor Tu domain 2	0.0191068	A0A3F3RT05	468	K	Tr-type G domain-containing protein	ATCC64974_90520	YLENLGYK(1)K	2	-0.19115	6	3	1	138.975	0.000206301	138.98	1	99.6876	0.00213644	99.688	1	126.067	0.000372253	126.07
Elongation factor Tu domain 2	0.0191068	A0A3F3RT05	210	K	Tr-type G domain-containing protein	ATCC64974_90520	VTASK(1)AIEK	2	0.78503	3	3	1	98.044	0.00190719	98.044	1	94.6921	0.0026547	94.692	1	118.712	0.000547924	118.71
Elongation factor Tu domain 2	0.0191068	A0A3F3RT05	486	K	Tr-type G domain-containing protein	ATCC64974_90520	TTGIK(1)DR	2	0.24742	3	3	1	89.7522	0.0161084	89.752	1	86.095	0.0189248	86.095	1	113.499	0.00545868	113.5
Elongation factor Tu domain 2	0.0191068	A0A3F3RT05	279	K	Tr-type G domain-containing protein	ATCC64974_90520	EIYGEK(1)K	2	0.06451	6	3	1	89.5498	0.022202	89.55	1	91.6263	0.0200191	91.626	1	91.6263	0.0200191	91.626
OB-fold nucleic acid binding domain	0.152532	A0A254TVR5	402	K	Pre-mRNA splicing factor component family protein	ATCC64974_51510	ALIEK(1)LNPDFKPPSRPFK	4	0.23793	3	3	0.996629	24.7075	0.0126784	57.973	0.999987	48.7111	0.000590194	75.548	0.998463	28.1272	0.017115	54.964
OB-fold nucleic acid binding domain	0.152532	A0A254TVR5	238	K	Pre-mRNA splicing factor component family protein	ATCC64974_51510	AAGDK(1)EAITTR	2	0.33457	7	3	1	142.968	1.36e-06	142.97	1	167.711	1.16e-08	167.71	1	134.562	3.89e-06	134.56
OB-fold nucleic acid binding domain	0.152532	A0A254UEM4	243	K	Lysine--tRNA ligase	ATCC64974_88850	YLDLIMNDK(1)SR	2	-0.76505	14	3	1	122.326	1.67e-06	140.78	1	142.085	1.63e-06	142.08	1	124.124	7.04e-06	124.12
OB-fold nucleic acid binding domain	0.152532	A0A254UEM4	426	K	Lysine--tRNA ligase	ATCC64974_88850	FPPGDQLHTAETGEFLK(1)R	3	-3.5158	9	3	1	54.7643	2.37e-06	105.9	1	103.881	2.65e-06	103.88	1	99.0441	2.37e-06	105.9
OB-fold nucleic acid binding domain	0.152532	A0A254UEM4	495	K	Lysine--tRNA ligase	ATCC64974_88850	K(1)EIVNAYTELNDPFDQR	3	-1.4105	3	3	1	83.8942	0.000882571	83.894	1	124.286	7.22e-10	124.29	1	129.054	5.72e-10	129.05
OB-fold nucleic acid binding domain	0.152532	A0A254UEM4	120	K	Lysine--tRNA ligase	ATCC64974_88850	GEQK(1)PEVAVR	2	-0.03728	3	3	1	69.7206	0.011923	69.721	1	86.189	0.00254563	86.189	1	67.9304	0.0123262	67.93
OB-fold nucleic acid binding domain	0.152532	A0A254UEM4	494	K	Lysine--tRNA ligase	ATCC64974_88850	FEAFVCK(1)K	2	1.2224	5	3	1	82.4525	0.0128193	82.452	1	81.2963	0.0134052	81.296	1	83.2061	0.0124374	83.206
OB-fold nucleic acid binding domain	0.152532	A0A254UEM4	140	K	Lysine--tRNA ligase	ATCC64974_88850	ASGAK(1)LIFYDIR	2	0.24291	4	3	1	104.41	3.56e-05	104.41	1	102.731	3.85e-05	102.73	1	109.442	2.69e-05	109.44
Animal haem peroxidase	0.0131357	A0A100I8D7	799	K	Fatty acid oxygenase	ABL_01732	VFSLPLK(1)TK	2	-0.33404	3	3	1	99.815	0.00155825	99.815	1	99.815	0.00155825	99.815	1	99.815	0.00155825	99.815
Animal haem peroxidase	0.0131357	A0A505HW17	493	K	Fungal specific transcription factor domain family protein	CAN33_002385	K(1)FFDLAPYK	2	0.79825	3	3	1	105.975	0.00167755	105.98	1	105.975	0.00167755	105.98	1	94.6921	0.00362387	94.692
Animal haem peroxidase	0.0131357	A0A505HW17	1040	K	Fungal specific transcription factor domain family protein	CAN33_002385	APGSQGQLK(1)K	2	0.13881	3	3	1	69.7206	0.0162759	69.721	1	114.894	0.000392326	114.89	1	98.8983	0.00103381	98.898
Animal haem peroxidase	0.0131357	A0A254TRN8	849	K	Putative integral membrane protein	ATCC64974_56240	AVSQELGK(1)VVEAHVK	3	0.094281	3	3	1	61.2648	0.00849486	61.265	1	80.7384	0.000273007	80.738	1	84.4097	0.000220047	84.41
Animal haem peroxidase	0.0131357	A0A254TRN8	124	K	Putative integral membrane protein	ATCC64974_56240	GEYIDDK(1)TMLMER	2	0.27729	3	3	1	75.7641	0.00109876	75.764	1	106.578	7.44e-06	106.58	1	97.6306	9.81e-05	97.631
Animal haem peroxidase	0.0131357	A0A254TRN8	773	K	Putative integral membrane protein	ATCC64974_56240	LAGNK(1)QVDIAR	2	0.32361	6	3	1	169.822	4.35e-09	169.82	1	168.302	9.56e-09	168.3	1	169.518	5.39e-09	169.52
Animal haem peroxidase	0.0131357	A0A254TRN8	1066	K	Putative integral membrane protein	ATCC64974_56240	LDTLRPAPGAQGQLK(1)K	3	1.0403	3	3	1	136.814	3.69e-10	136.81	1	135.466	4.17e-10	135.47	1	117.308	7.43e-07	117.31
Animal haem peroxidase	0.0131357	A0A254TRN8	460	K	Putative integral membrane protein	ATCC64974_56240	ELLVGLGK(1)YER	2	0.077201	6	3	1	174.768	4.08e-11	174.77	1	123.671	7.17e-06	123.67	1	125.72	6.56e-06	125.72
Animal haem peroxidase	0.0131357	A0A254TRN8	344	K	Putative integral membrane protein	ATCC64974_56240	LDEEK(1)AR	2	-0.82165	5	3	1	91.9001	0.0144543	91.9	1	89.2957	0.01646	89.296	1	91.9001	0.0144543	91.9
Animal haem peroxidase	0.0131357	A0A254TRN8	992	K	Putative integral membrane protein	ATCC64974_56240	SGEK(1)VFVGSSK	2	1.3477	5	3	1	133.074	4.34e-06	133.07	1	115.574	3.49e-05	115.57	1	122.392	1.08e-05	122.39
Animal haem peroxidase	0.0131357	A0A254TRN8	95	K	Putative integral membrane protein	ATCC64974_56240	RPLPNQNGDGTYLEQEHSGSLFK(1)DLR	4	-0.0024741	3	3	1	186.819	7.77e-24	186.82	1	218.932	9.62e-42	218.93	1	120.273	2.44e-08	120.27
Animal haem peroxidase	0.0131357	A0A254TRN8	999	K	Putative integral membrane protein	ATCC64974_56240	VFVGSSK(1)ANR	2	0.023973	6	3	1	147.405	1.28e-06	147.4	1	81.7707	0.00316731	81.771	1	87.0658	0.00242226	87.066
Animal haem peroxidase	0.0131357	A0A254TRN8	751	K	Putative integral membrane protein	ATCC64974_56240	NSVK(1)EFYEDATLK	2	0.75031	4	3	1	83.6916	0.000735971	83.692	1	107.465	7.05e-06	107.46	1	97.2967	0.000113366	97.297
Animal haem peroxidase	0.0131357	A0A254TRN8	765	K	Putative integral membrane protein	ATCC64974_56240	LLNEK(1)SCK	2	0.1658	6	3	1	127.021	0.000766049	127.02	1	121.048	0.00106309	121.05	1	135.83	0.000568808	135.83
Animal haem peroxidase	0.0131357	A0A254TRN8	527	K	Putative integral membrane protein	ATCC64974_56240	K(1)WNVGSLNEFR	2	-1.894	8	3	1	169.518	7.36e-09	169.52	1	157.678	6.28e-08	157.68	1	157.678	6.28e-08	157.68
Animal haem peroxidase	0.0131357	A0A254TRN8	103	K	Putative integral membrane protein	ATCC64974_56240	ALGFK(1)DIGTLK	2	-0.0080916	8	3	1	123.671	7.17e-06	123.67	1	123.671	7.17e-06	123.67	1	108.984	5.82e-05	108.98
Animal haem peroxidase	0.0131357	A0A254TRN8	879	K	Putative integral membrane protein	ATCC64974_56240	DDHNALK(1)DYGDQLIK	3	-0.26371	3	3	1	85.4873	0.000204502	85.487	1	87.8241	0.000170792	87.824	1	86.5781	0.000188766	86.578
Animal haem peroxidase	0.0131357	A0A254TRN8	10	K	Putative integral membrane protein	ATCC64974_56240	FSSTFK(1)K	2	-2.4993	6	3	1	79.116	0.0331705	79.116	1	79.116	0.0331705	79.116	1	79.116	0.0331705	79.116
Animal haem peroxidase	0.0131357	A0A254TRN8	117	K	Putative integral membrane protein	ATCC64974_56240	AK(1)GEYIDDK	2	0.39499	6	3	1	81.0165	0.00570455	81.017	1	69.6504	0.0148544	69.65	1	69.6716	0.0148265	69.672
Animal haem peroxidase	0.0131357	A0A254TRN8	478	K	Putative integral membrane protein	ATCC64974_56240	TFAGLK(1)R	2	0.24906	7	3	1	94.4072	0.0170956	94.407	1	97.0676	0.014299	97.068	1	97.0676	0.014299	97.068
Glycine cleavage T-protein C-terminal barrel domain	0.0521087	A0A3F3RAW8	442	K	Uncharacterized protein	ATCC64974_30640	VSPFYEK(1)QR	2	-0.82803	5	3	1	83.8829	0.0050653	83.883	1	73.8866	0.00927752	73.887	1	48.998	0.0477886	48.998
Glycine cleavage T-protein C-terminal barrel domain	0.0521087	A0A3F3RWT4	400	K	Aminomethyltransferase	ATCC64974_103970	VGFTVEK(1)GSPAR	2	1.1016	3	3	1	105.659	3.34e-05	105.66	1	112.023	2.25e-05	112.02	1	145.809	2.07e-07	145.81
Aminomethyltransferase folate-binding domain	0.0521087	A0A3F3RAW8	442	K	Uncharacterized protein	ATCC64974_30640	VSPFYEK(1)QR	2	-0.82803	5	3	1	83.8829	0.0050653	83.883	1	73.8866	0.00927752	73.887	1	48.998	0.0477886	48.998
Aminomethyltransferase folate-binding domain	0.0521087	A0A3F3RWT4	400	K	Aminomethyltransferase	ATCC64974_103970	VGFTVEK(1)GSPAR	2	1.1016	3	3	1	105.659	3.34e-05	105.66	1	112.023	2.25e-05	112.02	1	145.809	2.07e-07	145.81
Cofilin/tropomyosin-type actin-binding protein	0.0615719	A0A254U7T1	152	K	ADF-H domain-containing protein	ATCC64974_3590	TVLAEASGGK(1)AGK	2	0.30264	9	3	1	153.753	1.49e-10	153.75	1	141.128	5.62e-09	141.13	1	133.877	1.21e-08	133.88
Cofilin/tropomyosin-type actin-binding protein	0.0615719	A0A254U7T1	32	K	ADF-H domain-containing protein	ATCC64974_3590	TK(1)FIIFK	2	-0.78309	9	3	1	110.807	0.00605841	110.81	1	110.807	0.00605841	110.81	1	110.807	0.00605841	110.81
Cofilin/tropomyosin-type actin-binding protein	0.0615719	A0A254U7T1	67	K	ADF-H domain-containing protein	ATCC64974_3590	LAAAK(1)DAK	2	-0.20433	5	3	1	74.3009	0.0138272	74.301	1	103.833	0.00265071	103.83	1	80.4381	0.0101387	80.438
Cofilin/tropomyosin-type actin-binding protein	0.0615719	A0A254U7T1	70	K	ADF-H domain-containing protein	ATCC64974_3590	DAK(1)GNPAPR	2	0.77596	14	3	1	104.484	0.0013086	104.48	1	114.513	0.000221964	131.45	1	78.0978	0.00221471	96.665
Cofilin/tropomyosin-type actin-binding protein	0.0615719	A0A254U7T1	122	K	ADF-H domain-containing protein	ATCC64974_3590	ENLK(1)NALNIHTSIHADDK	3	-0.2922	7	3	1	124.633	1.02e-10	143.46	1	69.7472	1.68e-07	122.01	1	54.6677	2.84e-06	100.02
Cofilin/tropomyosin-type actin-binding protein	0.0615719	A0A254U7T1	92	K	ADF-H domain-containing protein	ATCC64974_3590	YAVYDVEYDLGGGEGK(1)R	3	0.34998	12	3	1	93.1813	2.16e-18	177.04	1	96.7732	3.76e-15	165.58	1	40.6022	1.83e-06	118.31
Cofilin/tropomyosin-type actin-binding protein	0.0615719	A0A254U7T1	37	K	ADF-H domain-containing protein	ATCC64974_3590	FIIFK(1)IADNK	2	1.8626	6	3	1	126.707	6.7e-05	126.71	1	110.387	0.000398712	110.39	1	133.442	4.54e-05	133.44
Cofilin/tropomyosin-type actin-binding protein	0.0615719	A0A254U7T1	43	K	ADF-H domain-containing protein	ATCC64974_3590	K(1)EVVIDEVSQDEDYEVFR	3	-0.35934	9	3	1	140.277	2.19e-10	140.28	1	254.822	2.68e-42	254.82	1	58.8484	2.35e-43	265.43
Cofilin/tropomyosin-type actin-binding protein	0.0615719	A0A100IU61	888	K	Dynamin-2	ABL_09832	K(1)FDDFALVK	2	0.30133	3	3	1	119.528	0.000688338	119.53	1	100.878	0.00204953	100.88	1	95.4831	0.00338307	95.483
Cofilin/tropomyosin-type actin-binding protein	0.0615719	A0A100IU61	267	K	Dynamin-2	ABL_09832	GDIVK(1)GGYQPVGK	2	-0.60026	3	3	1	73.2189	0.00400921	73.219	1	52.8915	0.0278311	52.891	1	53.051	0.0276441	53.051
Cofilin/tropomyosin-type actin-binding protein	0.0615719	A0A100IU61	58	K	Dynamin-2	ABL_09832	ESSNK(1)ESVLK	2	0.12239	6	3	1	90.9643	0.0018737	90.964	1	115.419	0.000274425	115.42	1	83.0814	0.00298289	83.081
Cofilin/tropomyosin-type actin-binding protein	0.0615719	A0A100IU61	242	K	Dynamin-2	ABL_09832	VDIQK(1)LR	2	0.17486	3	3	1	128.566	0.00298077	128.57	1	116.904	0.00470015	116.9	1	117.16	0.00464302	117.16
Cofilin/tropomyosin-type actin-binding protein	0.0615719	A0A100IBX6	284	K	Epoxide hydrolase	ABL_02632	AFYK(1)GITPR	2	0.084044	3	3	1	78.5564	0.00625319	78.556	1	87.258	0.0043126	87.258	1	80.7549	0.00576289	80.755
Cofilin/tropomyosin-type actin-binding protein	0.0615719	A0A100IBX6	465	K	Epoxide hydrolase	ABL_02632	EDLMGEK(1)ER	2	-0.18032	5	3	1	126.313	0.000270384	126.31	1	85.3546	0.0047371	85.355	1	104.424	0.00131186	104.42
Prolyl oligopeptidase family	0.0560111	A0A254U3P2	306	K	Peptidase_S9 domain-containing protein	ATCC64974_66970	EDGYESDK(1)R	2	-0.29065	6	3	1	80.9863	0.00779635	80.986	1	80.9863	0.00779635	80.986	1	72.4781	0.0151957	72.478
Prolyl oligopeptidase family	0.0560111	A0A254U3P2	376	K	Peptidase_S9 domain-containing protein	ATCC64974_66970	HATPDK(1)LK	2	-0.24597	5	3	1	128.383	0.000735554	128.38	1	153.083	0.000249164	153.08	1	153.083	0.000249164	153.08
Prolyl oligopeptidase family	0.0560111	A0A254U3P2	394	K	Peptidase_S9 domain-containing protein	ATCC64974_66970	ITDAGYVTDVYPASK(1)K	2	0.28951	3	3	1	188.467	2.88e-18	188.47	1	167.286	4.9e-15	167.29	1	148.409	2.92e-14	148.41
Prolyl oligopeptidase family	0.0560111	A0A254U8M0	682	K	Putative integral membrane protein	ATCC64974_10730	MK(1)GIDTR	2	-0.25031	3	3	1	102.465	0.00360863	102.46	1	104.437	0.00318054	104.44	1	102.465	0.00791728	102.46
Prolyl oligopeptidase family	0.0560111	A0A254U8M0	115	K	Putative integral membrane protein	ATCC64974_10730	PGNLK(1)TK	2	-0.46706	6	3	1	107.295	0.00684107	107.29	1	80.6835	0.0230922	80.684	1	80.6835	0.0230922	80.684
Prolyl oligopeptidase family	0.0560111	A0A3F3RD35	646	K	Dipeptidyl-peptidase 5	ATCC64974_37520	VLAYSTPQLVIHSDK(1)DYR	3	-0.0080678	9	3	1	126.839	6.11e-10	126.84	1	106.748	2.15e-06	106.75	1	123.633	7.07e-10	123.63
Prolyl oligopeptidase family	0.0560111	A0A3F3RD35	250	K	Dipeptidyl-peptidase 5	ATCC64974_37520	WVTFK(1)SK	2	-0.077076	8	3	1	80.2291	0.0234421	80.229	1	66.4293	0.0428712	66.429	1	72.7893	0.031935	72.789
Prolyl oligopeptidase family	0.0560111	Q8J219	588	K	Aminopeptidase C	apsC	FHADK(1)IK	2	-1.9053	3	3	1	84.5678	0.0201009	84.568	1	71.8775	0.0235799	71.877	1	84.5678	0.0134265	84.568
Prolyl oligopeptidase family	0.0560111	Q8J219	150	K	Aminopeptidase C	apsC	EDHHGK(1)EVVNELVVINTGNK	4	0.15079	3	3	1	65.8551	0.00289726	65.855	1	101.382	2.33e-06	101.38	1	98.1752	2.07e-05	98.175
Ribosomal protein L7Ae/L30e/S12e/Gadd45 family	0.0053219	A0A3F3RV95	124	K	Ribosomal_L7Ae domain-containing protein	ATCC64974_98390	LHAEATAVAEGK(1)K	3	0.25726	9	3	1	105.649	3.92e-06	105.65	1	71.8061	6.3e-07	120.57	1	106.258	3.78e-06	106.26
Ribosomal protein L7Ae/L30e/S12e/Gadd45 family	0.0053219	A0A3F3RV95	33	K	Ribosomal_L7Ae domain-containing protein	ATCC64974_98390	NPLIEK(1)RPR	3	-0.39984	8	3	1	116.904	0.00641608	116.9	1	62.4631	0.0141292	82.241	1	52.5786	0.0183695	93.195
Ribosomal protein L7Ae/L30e/S12e/Gadd45 family	0.0053219	A0A3F3RV95	131	K	Ribosomal_L7Ae domain-containing protein	ATCC64974_98390	KEDVSK(0.999)K(0.001)PYNVK	3	0.32905	4	3	0.868723	8.20692	0.019482	62.466	0.999413	32.3799	8.64e-05	98.865	0.83888	7.1655	0.0594015	42.843
Ribosomal protein L7Ae/L30e/S12e/Gadd45 family	0.0053219	A0A3F3RV95	217	K	Ribosomal_L7Ae domain-containing protein	ATCC64974_98390	SEDKAEFAK(1)LLSAVK	3	-0.35122	11	3	1	84.4875	3.75e-10	136.26	1	81.3704	4.32e-07	118.55	1	111.936	1.52e-06	111.94
Ribosomal protein L7Ae/L30e/S12e/Gadd45 family	0.0053219	A0A3F3RV95	245	K	Ribosomal_L7Ae domain-containing protein	ATCC64974_98390	HWGGGIMGAK(1)AVAR	3	0.96131	3	3	1	81.9197	0.000359522	81.92	1	81.9197	0.000359522	81.92	1	72.2905	0.00270593	72.29
Ribosomal protein L7Ae/L30e/S12e/Gadd45 family	0.0053219	A0A3F3RV95	212	K	Ribosomal_L7Ae domain-containing protein	ATCC64974_98390	SEDK(1)AEFAK	2	0.47586	10	3	1	128.905	0.000245969	128.91	1	128.905	0.000245969	128.91	1	141.995	0.000122687	142
Ribosomal protein L7Ae/L30e/S12e/Gadd45 family	0.0053219	A0A3F3RV95	106	K	Ribosomal_L7Ae domain-containing protein	ATCC64974_98390	YRPETK(1)VEK	2	0.58866	5	3	1	114.894	0.0189443	114.89	1	85.3546	0.0248167	110.53	1	133.807	0.00503302	133.81
Ribosomal protein L7Ae/L30e/S12e/Gadd45 family	0.0053219	A0A3F3RV95	96	K	Ribosomal_L7Ae domain-containing protein	ATCC64974_98390	NTAAQTFK(1)FLNK	2	-1.2494	7	3	1	197.073	1.65e-14	197.07	1	163.446	1.06e-08	163.45	1	185.299	7.92e-12	185.3
Ribosomal protein L7Ae/L30e/S12e/Gadd45 family	0.0053219	A0A3F3RV95	100	K	Ribosomal_L7Ae domain-containing protein	ATCC64974_98390	FLNK(1)YRPETK	3	-0.24558	9	3	1	81.6249	0.000229571	110.53	1	83.8618	0.00166941	83.862	1	92.5385	0.000960016	92.538
Ribosomal protein L7Ae/L30e/S12e/Gadd45 family	0.0053219	A0A3F3RV95	55	K	Ribosomal_L7Ae domain-containing protein	ATCC64974_98390	FVK(1)WPEYVR	2	0.40827	9	3	1	120.989	0.000426182	120.99	1	108.433	0.00109748	108.43	1	145.723	8.76e-05	145.72
Ribosomal protein L7Ae/L30e/S12e/Gadd45 family	0.0053219	A0A3F3RV95	74	K	Ribosomal_L7Ae domain-containing protein	ATCC64974_98390	LK(1)VPPSIAQFQNTLDR	3	0.59754	6	3	1	162.813	3.71e-15	162.81	1	155.256	7.1e-15	155.26	1	146.102	3.27e-11	146.1
Ribosomal protein L7Ae/L30e/S12e/Gadd45 family	0.0053219	A0A3F3RV95	47	K	Ribosomal_L7Ae domain-containing protein	ATCC64974_98390	NFGIGQDIQPK(1)R	2	-1.7408	11	3	1	185.898	1.01e-11	185.9	1	228.734	2.19e-18	228.73	1	194.29	7.29e-13	194.29
Ribosomal protein L7Ae/L30e/S12e/Gadd45 family	0.0053219	A0A3F3RV95	137	K	Ribosomal_L7Ae domain-containing protein	ATCC64974_98390	KPYNVK(1)YGLNHVVGLVENK	3	-0.34596	5	3	0.99966	34.6794	2.08e-22	188.04	0.9989	29.583	1.84e-22	188.84	0.999818	37.3894	9.83e-29	206.64
Ribosomal protein L7Ae/L30e/S12e/Gadd45 family	0.0053219	A0A3F3RV95	229	K	Ribosomal_L7Ae domain-containing protein	ATCC64974_98390	EGYSDK(1)YEESR	2	0.56782	6	3	1	174.421	4.15e-11	174.42	1	149.492	7.41e-08	149.49	1	153.535	6.02e-08	153.54
Ribosomal protein L7Ae/L30e/S12e/Gadd45 family	0.0053219	A0A3F3RV95	196	K	Ribosomal_L7Ae domain-containing protein	ATCC64974_98390	LGTVVHK(1)K	2	-0.3382	6	3	1	135.83	0.000776468	135.83	1	138.545	0.000693504	138.54	1	136.797	0.000746931	136.8
Ribosomal protein L7Ae/L30e/S12e/Gadd45 family	0.0053219	A0A3F3RV95	223	K	Ribosomal_L7Ae domain-containing protein	ATCC64974_98390	LLSAVK(1)EGYSDK	2	0.3342	17	3	1	184.314	2.47e-15	184.31	1	168.984	1.2e-18	171.56	1	154.357	5.45e-15	154.36
Ribosomal protein L7Ae/L30e/S12e/Gadd45 family	0.0053219	A0A3F3RV95	150	K	Ribosomal_L7Ae domain-containing protein	ATCC64974_98390	YGLNHVVGLVENK(1)K	3	-0.091742	6	3	1	134.043	2.89e-09	134.04	1	159.519	2.24e-11	159.52	1	148.52	4.37e-11	148.52
Ribosomal protein L7Ae/L30e/S12e/Gadd45 family	0.0053219	A0A100IPI2	34	K	60S ribosomal protein L30	ABL_07618	STIK(1)TLR	2	0.14081	7	3	1	120.621	0.00387189	120.62	1	133.901	0.00269768	133.9	1	123.69	0.00323952	123.69
Ribosomal protein L7Ae/L30e/S12e/Gadd45 family	0.0053219	A0A100IPI2	21	K	60S ribosomal protein L30	ABL_07618	LALVMK(1)SGK	2	-2.9794	4	3	1	109.29	0.00105166	109.29	1	44.425	0.0519355	44.425	1	46.4063	0.0465022	46.406
Ribosomal protein L7Ae/L30e/S12e/Gadd45 family	0.0053219	A0A100IPI2	85	K	60S ribosomal protein L30	ABL_07618	APVHHFSGNNIELGTACGK(1)LFR	4	0.56044	5	3	1	75.0639	0.00029321	75.064	1	125.795	3.14e-10	125.79	1	159.265	1.1e-15	159.26
Ribosomal protein L7Ae/L30e/S12e/Gadd45 family	0.0053219	A0A100IPI2	30	K	60S ribosomal protein L30	ABL_07618	VTLGYK(1)STIK	2	-0.30342	7	3	1	60.305	0.0243656	60.305	1	67.0795	0.0154132	67.08	1	74.9616	0.00499711	74.962
Ribosomal protein L7Ae/L30e/S12e/Gadd45 family	0.0053219	A0A100IPI2	7	K	60S ribosomal protein L30	ABL_07618	K(1)TGDTINSR	2	0.20881	7	3	1	97.8134	0.00267366	97.813	1	100.819	0.00205385	100.82	1	97.8134	0.00267366	97.813
Ribosomal protein L7Ae/L30e/S12e/Gadd45 family	0.0053219	A0A100IPI2	55	K	60S ribosomal protein L30	ABL_07618	K(1)SELEYYAMLAK	2	1.7269	8	3	1	182.097	1.44e-11	182.1	1	65.0429	1.71e-14	202.32	1	52.5758	5.43e-12	190.1
Ribosomal protein L7Ae/L30e/S12e/Gadd45 family	0.0053219	A0A3F3RX08	38	K	Ribosomal_L7Ae domain-containing protein	ATCC64974_101210	DK(1)VALADAVEK	2	-1.1513	6	3	1	56.9556	0.0273535	56.956	1	70.5633	0.000737276	108.09	1	78.3239	0.00102615	101.42
Ribosomal protein L7Ae/L30e/S12e/Gadd45 family	0.0053219	A0A124BY40	81	K	40S ribosomal protein S12	ABL_07022	K(1)LVVALCSEHK	3	1.8354	3	3	1	71.1757	0.0113601	71.176	1	63.4012	0.013821	63.401	1	42.4261	0.0346386	42.426
Ribosomal protein L7Ae/L30e/S12e/Gadd45 family	0.0053219	A0A124BY40	130	K	40S ribosomal protein S12	ABL_07022	VVNCSCVVVK(1)DWGEESQER	3	-0.23605	6	3	1	70.856	0.00197861	70.856	1	69.0807	0.00255978	69.081	1	71.853	0.00165221	71.853
Ribosomal protein L7Ae/L30e/S12e/Gadd45 family	0.0053219	A0A124BY40	80	K	40S ribosomal protein S12	ABL_07022	QAHMCVLNEGCEEEAYK(1)K	3	-0.8984	4	3	1	131.184	5.05e-10	131.18	1	199.647	2.39e-28	199.65	1	177.041	4.11e-22	177.04
Ribosomal protein L7Ae/L30e/S12e/Gadd45 family	0.0053219	A0A124BY40	91	K	40S ribosomal protein S12	ABL_07022	LVVALCSEHK(1)IPLIK	3	-0.35488	3	3	1	91.0762	0.000123879	91.076	1	91.0762	0.000123879	91.076	1	97.7971	2.69e-05	97.797
Ribosomal protein L7Ae/L30e/S12e/Gadd45 family	0.0053219	A0A124BY40	96	K	40S ribosomal protein S12	ABL_07022	IPLIK(1)VPDGK	2	-0.10129	7	3	1	126.707	1.18e-05	143.96	1	115.574	0.000270606	115.57	1	131.819	5.06e-05	131.82
Ribosomal protein L7Ae/L30e/S12e/Gadd45 family	0.0053219	A0A124BY40	58	K	40S ribosomal protein S12	ABL_07022	EAAK(1)ALDR	2	-0.1127	8	3	1	108.303	0.00223849	108.3	1	94.3095	0.00498929	94.309	1	98.2329	0.00353282	98.233
14-3-3 protein	0.0985977	A0A3F3RG87	124	K	14_3_3 domain-containing protein	ATCC64974_48730	MK(1)GDYHR	2	0.13202	18	3	1	129.466	0.00293303	129.47	1	129.466	0.00293303	129.47	1	98.9966	0.0089893	98.997
14-3-3 protein	0.0985977	A0A3F3RG87	11	K	14_3_3 domain-containing protein	ATCC64974_48730	GHEDAVYLAK(1)LAEQAER	3	-0.36659	9	3	1	172.905	9.24e-19	172.9	1	161.944	2.17e-15	161.94	1	145.458	5.3e-11	145.46
14-3-3 protein	0.0985977	A0A3F3RG87	248	K	14_3_3 domain-containing protein	ATCC64974_48730	K(1)EEAPAEGEKPAE	2	0.32352	5	3	1	175.756	2.17e-13	193.45	1	212.598	4.05e-22	230.69	1	186.039	2.57e-17	209.22
14-3-3 protein	0.0985977	A0A3F3RG87	68	K	14_3_3 domain-containing protein	ATCC64974_48730	IVTSIEQK(1)EESK	2	0.031035	9	3	1	165.584	7.67e-09	165.58	1	230.593	1.39e-18	230.59	1	178.1	1.38e-11	178.1
14-3-3 protein	0.0985977	A0A3F3RG87	122	K	14_3_3 domain-containing protein	ATCC64974_48730	VFYHK(1)MK	2	-0.18016	6	3	1	86.8662	0.0151114	86.866	1	40.1031	0.0173265	83.377	1	76.8465	0.0173265	83.377
14-3-3 protein	0.0985977	A0A3F3RG87	87	K	14_3_3 domain-containing protein	ATCC64974_48730	QK(1)IEAELAK	2	2.6581	7	3	1	98.0483	0.00190623	98.048	1	117.698	0.000602118	117.7	1	117.698	0.000602118	117.7
14-3-3 protein	0.0985977	A0A3F3RG87	141	K	14_3_3 domain-containing protein	ATCC64974_48730	K(1)GAADASLEAYK	2	-1.0549	7	3	1	142.104	9.01e-07	142.1	1	116.902	1.93e-05	116.9	1	70.8885	3.09e-06	128.95
14-3-3 protein	0.0985977	A0A3F3RG87	117	K	14_3_3 domain-containing protein	ATCC64974_48730	HLIPSAQSGESK(1)VFYHK	3	0.15546	10	3	1	240.504	8.31e-31	240.5	1	284.246	2.42e-44	284.25	1	273.491	6.73e-44	273.49
14-3-3 protein	0.0985977	A0A3F3RG87	257	K	14_3_3 domain-containing protein	ATCC64974_48730	KEEAPAEGEK(1)PAE	2	0.418	3	3	0.999999	60.5946	0.0129255	88.561	1	81.5182	3.5e-05	120.29	1	83.0953	0.000159671	109.07
14-3-3 protein	0.0985977	A0A3F3RG87	247	K	14_3_3 domain-containing protein	ATCC64974_48730	DNLTLWTSSEAEPAAEASAPAEK(1)K	3	-0.068109	7	3	1	152.658	2.73e-16	152.66	1	129.082	4.98e-11	129.08	1	129.082	4.98e-11	129.08
14-3-3 protein	0.0985977	A0A3F3RZK5	74	K	Putative 26S proteasome subunit rpt4	ATCC64974_106840	EESK(1)GSEQHVSIIR	3	0.078394	6	3	1	208.386	5e-19	208.39	1	94.0232	9.99e-05	94.023	1	71.8787	0.000693135	71.879
14-3-3 protein	0.0985977	A0A3F3RZK5	124	K	Putative 26S proteasome subunit rpt4	ATCC64974_106840	VFYYK(1)MK	2	0.04449	18	3	1	62.7143	0.0227519	75.311	1	75.3106	0.0227519	75.311	1	75.3106	0.0198172	79.454
14-3-3 protein	0.0985977	A0A3F3RZK5	261	K	Putative 26S proteasome subunit rpt4	ATCC64974_106840	EDKPEEETAAAPEDK(1)AEEPKPAAPES	3	-0.30114	3	3	1	71.4821	2.15e-16	155.61	1	67.8785	1.37e-16	161.22	1	78.9038	4.3e-23	171.28
14-3-3 protein	0.0985977	A0A3F3RZK5	70	K	Putative 26S proteasome subunit rpt4	ATCC64974_106840	IISSIEQK(1)EESK	2	-0.011015	8	3	1	158.417	1.76e-08	158.42	1	158.417	1.76e-08	158.42	1	191.29	3e-12	191.29
14-3-3 protein	0.0985977	A0A3F3RZK5	143	K	Putative 26S proteasome subunit rpt4	ATCC64974_106840	K(1)VAATAAHEAYK	3	-0.071137	9	3	1	70.4379	0.00404628	70.438	1	78.8093	0.000700679	78.809	1	80.3118	0.000651494	80.312
14-3-3 protein	0.0985977	A0A3F3RZK5	119	K	Putative 26S proteasome subunit rpt4	ATCC64974_106840	AETGESK(1)VFYYK	2	0.93039	9	3	1	183.987	9e-12	183.99	1	179.354	1.28e-11	179.35	1	187.577	6.05e-12	187.58
14-3-3 protein	0.0985977	A0A3F3RZK5	8	K	Putative 26S proteasome subunit rpt4	ATCC64974_106840	ENK(1)TFLAR	2	0.75347	8	3	1	68.3707	0.022007	68.371	1	89.3546	0.00682865	89.355	1	76.2215	0.011704	76.221
14-3-3 protein	0.0985977	A0A3F3RZK5	141	K	Putative 26S proteasome subunit rpt4	ATCC64974_106840	YLAEFASGNK(1)R	2	-0.11338	11	3	1	130.231	7.1e-06	130.23	1	133.42	5.79e-06	133.42	1	135.795	4.81e-06	135.8
14-3-3 protein	0.0985977	A0A3F3RZK5	89	K	Putative 26S proteasome subunit rpt4	ATCC64974_106840	QK(1)IETELEK	2	0.54098	8	3	1	118.033	0.000584185	118.03	1	117.698	0.000602118	117.7	1	146.107	8.4e-05	146.11
14-3-3 protein	0.0985977	A0A3F3RZK5	126	K	Putative 26S proteasome subunit rpt4	ATCC64974_106840	MK(1)GDYHR	2	0.13202	18	3	1	129.466	0.00293303	129.47	1	129.466	0.00293303	129.47	1	98.9966	0.0089893	98.997
CoA binding domain	0.0985977	A0A3F3RMT3	294	K	"Succinate--CoA ligase [ADP-forming] subunit alpha, mitochondrial"	ATCC64974_65430	MGHAGAIVSGGK(1)GGADSK	3	-0.67542	6	3	1	68.4942	0.000362861	82.922	1	75.1433	0.000661574	75.143	1	85.5632	0.000265404	86.798
CoA binding domain	0.0985977	A0A3F3RMT3	180	K	"Succinate--CoA ligase [ADP-forming] subunit alpha, mitochondrial"	ATCC64974_65430	IGIMPGFIHK(1)R	3	-1.2241	4	3	1	73.8853	0.000691402	85.355	1	64.82	0.00839419	64.82	1	94.3092	0.000283909	94.309
CoA binding domain	0.0985977	A0A3F3RMT3	77	K	"Succinate--CoA ligase [ADP-forming] subunit alpha, mitochondrial"	ATCC64974_65430	VVGGTNPK(1)K	2	0.72201	8	3	1	63.8162	0.0307625	63.816	1	83.9477	0.00689481	83.948	1	76.0998	0.00928399	76.1
CoA binding domain	0.0985977	A0A3F3RMT3	328	K	"Succinate--CoA ligase [ADP-forming] subunit alpha, mitochondrial"	ATCC64974_65430	ALLNEFVK(1)R	2	-2.2322	7	3	1	138.396	0.000213753	138.4	1	155.068	7.25e-05	155.07	1	151.441	8.53e-05	151.44
CoA binding domain	0.0985977	A0A3F3RMT3	45	K	"Succinate--CoA ligase [ADP-forming] subunit alpha, mitochondrial"	ATCC64974_65430	INGDTK(1)VIFQGFTGK	2	-0.31691	6	3	1	195.231	8.29e-22	195.23	1	115.661	4.42e-10	139.71	1	143.877	3.25e-18	189.32
CoA binding domain	0.0985977	A0A3F3RMT3	148	K	"Succinate--CoA ligase [ADP-forming] subunit alpha, mitochondrial"	ATCC64974_65430	ITDILK(1)TQNK	2	-0.010947	12	3	1	246.589	5.19e-20	246.59	1	226.095	1.85e-14	226.09	1	192.639	5.05e-09	192.64
CoA binding domain	0.0985977	A0A3F3RMT3	54	K	"Succinate--CoA ligase [ADP-forming] subunit alpha, mitochondrial"	ATCC64974_65430	VIFQGFTGK(1)QGTFHAEQAIAYGTK	3	-0.085772	5	3	1	217.106	1.32e-32	217.11	1	208.456	8.22e-32	208.46	1	217.106	1.32e-32	217.11
CoA binding domain	0.0985977	A0A117E1J4	161	K	ATP-citrate synthase subunit 1	ABL_04653	EK(1)GITIIGPATVGGIKPGAFK	3	-0.32591	10	3	1	170.889	6.1e-22	172.3	1	167.261	2.25e-16	169.85	1	162.655	6.55e-16	167.51
CoA binding domain	0.0985977	A0A117E1J4	497	K	ATP-citrate synthase subunit 1	ABL_04653	AFDK(1)GMSPR	2	-1.2991	20	3	1	114.968	0.000748064	114.97	1	85.3546	0.00104743	105.2	1	87.8065	0.00332766	88.495
CoA binding domain	0.0985977	A0A117E1J4	622	K	ATP-citrate synthase subunit 1	ABL_04653	SIGLIAHYLDQK(1)R	2	0.15258	8	3	1	79.8855	0.00124243	79.885	1	126.705	5.34e-06	126.71	1	128.355	2.31e-08	128.35
CoA binding domain	0.0985977	A0A117E1J4	107	K	ATP-citrate synthase subunit 1	ABL_04653	AMAK(1)HPDVDTVVNFASSR	3	1.6768	6	3	1	116.605	8.76e-07	116.6	1	59.3721	3.75e-08	107.65	1	93.4997	0.000116483	93.5
CoA binding domain	0.0985977	A0A117E1J4	356	K	ATP-citrate synthase subunit 1	ABL_04653	GIVK(1)PQPEPVVPK	2	-0.25926	3	3	1	61.4093	0.017849	61.409	1	57.2674	0.0227029	57.267	1	83.087	0.00076364	83.087
CoA binding domain	0.0985977	A0A117E1J4	536	K	ATP-citrate synthase subunit 1	ABL_04653	VELVK(1)EFAK	2	-0.31119	6	3	1	109.29	0.00105166	109.29	1	108.57	0.00109017	108.57	1	101.646	0.00146035	101.65
CoA binding domain	0.0985977	A0A117E1J4	320	K	ATP-citrate synthase subunit 1	ABL_04653	TEVQFGHAGASANSDLETAVAK(1)NK	3	-0.39518	5	3	1	246.773	3.35e-53	246.77	1	229.099	1.06e-41	229.1	1	231.892	8.44e-42	231.89
CoA binding domain	0.0985977	A0A117E1J4	157	K	ATP-citrate synthase subunit 1	ABL_04653	EIMVK(1)AK	2	-0.27738	4	3	1	64.8033	0.0438142	64.803	1	73.0388	0.0259719	73.039	1	74.4152	0.0247091	74.415
CoA binding domain	0.0985977	A0A117E1J4	351	K	ATP-citrate synthase subunit 1	ABL_04653	EVYDDQVK(1)K	2	-0.15343	21	3	1	104.2	0.00140464	109.71	1	118.334	0.000775512	118.33	1	108.743	0.00147555	108.74
CoA binding domain	0.0985977	A0A117E1J4	541	K	ATP-citrate synthase subunit 1	ABL_04653	K(1)HFPSTK	2	-2.3735	3	3	1	90.3698	0.0136992	90.37	1	119.173	0.000165878	119.17	1	79.7126	0.0269966	79.713
CoA binding domain	0.0985977	A0A117E1J4	513	K	ATP-citrate synthase subunit 1	ABL_04653	ENK(1)LIPGIGHR	3	0.025871	6	3	1	43.8967	0.000751722	83.182	1	91.3133	0.000399747	91.313	1	69.7206	0.00487271	69.721
Acyl-CoA dehydrogenase, middle domain	0.020505	A0A100IAK1	303	K	Acyl-CoA dehydrogenase	ABL_02262	HYIVNGEK(1)K	2	1.6028	4	3	1	132.01	0.000295848	132.01	1	154.813	7.34e-05	154.81	1	117.698	0.000821939	117.7
Acyl-CoA dehydrogenase, middle domain	0.020505	A0A100IAK1	192	K	Acyl-CoA dehydrogenase	ABL_02262	K(1)YPVDYTPHR	3	-0.37934	6	3	1	83.0451	0.00149048	83.045	1	85.8127	0.00129622	85.813	1	75.8194	0.00199763	75.819
Acyl-CoA dehydrogenase, middle domain	0.020505	A0A100IAK1	295	K	Acyl-CoA dehydrogenase	ABL_02262	LSPDGK(1)HYIVNGEK	3	0.58047	7	3	1	82.6513	0.000299243	82.651	1	84.7534	0.000262398	84.753	1	75.7641	0.000478753	75.764
Acyl-CoA dehydrogenase, middle domain	0.020505	A0A100IAK1	266	K	Acyl-CoA dehydrogenase	ABL_02262	ILPGILAGDK(1)R	2	-0.31224	6	3	1	89.8046	0.00133793	89.805	1	94.7913	0.000716914	94.791	1	93.3452	0.000896999	93.345
Acyl-CoA dehydrogenase, middle domain	0.020505	A0A100IAK1	80	K	Acyl-CoA dehydrogenase	ABL_02262	GNLQIGSLDSK(1)K	2	-1.5249	3	3	1	148.183	4.35e-08	148.18	1	148.183	4.35e-08	148.18	1	148.183	4.35e-08	148.18
Acyl-CoA dehydrogenase, middle domain	0.020505	A0A100IAK1	41	K	Acyl-CoA dehydrogenase	ABL_02262	FQDEHPGGK(1)K	3	0.13654	4	3	1	51.1616	0.0189699	51.162	1	66.0557	0.00836333	66.056	1	56.5476	0.0146309	56.548
Acyl-CoA dehydrogenase, middle domain	0.020505	A0A100IAK1	66	K	Acyl-CoA dehydrogenase	ABL_02262	YHNEGILK(1)K	2	-0.39672	3	3	1	55.8063	0.0451574	55.806	1	106.353	0.00208698	106.35	1	99.3405	0.00288515	99.34
Acyl-CoA dehydrogenase, middle domain	0.020505	A0A100IAK1	54	K	Acyl-CoA dehydrogenase	ABL_02262	DASK(1)QFWK	2	-1.1193	3	3	1	89.542	0.00675908	89.542	1	106.042	0.002447	106.04	1	90.6009	0.00636602	90.601
Acyl-CoA dehydrogenase, middle domain	0.020505	A0A100IAK1	504	K	Acyl-CoA dehydrogenase	ABL_02262	GGQGGK(1)IER	2	-1.5958	3	3	1	77.6625	0.00613203	77.662	1	77.0485	0.00627388	77.049	1	75.6522	0.00659647	75.652
Acyl-CoA dehydrogenase, middle domain	0.020505	A0A254U4D9	197	K	Pyridine nucleotide-disulfide oxidoreductase family protein	ATCC64974_13060	AEK(1)TADGYK	2	0.17582	9	3	1	111.607	0.000927791	111.61	1	111.607	0.000927791	111.61	1	99.815	0.00155825	99.815
Acyl-CoA dehydrogenase, middle domain	0.020505	A0A254U4D9	434	K	Pyridine nucleotide-disulfide oxidoreductase family protein	ATCC64974_13060	LLQK(1)QYTR	2	-0.094567	6	3	1	131.062	0.000675583	131.06	1	128.361	0.000736048	128.36	1	115.714	0.001555	115.71
Acyl-CoA dehydrogenase, middle domain	0.020505	A0A254U4D9	251	K	Pyridine nucleotide-disulfide oxidoreductase family protein	ATCC64974_13060	DTPGFSIAK(1)K	2	0.97217	3	3	1	64.82	0.0288436	64.82	1	75.6522	0.008724	75.652	1	85.3546	0.00604845	85.355
Acyl-CoA dehydrogenase, middle domain	0.020505	A0A254U4D9	203	K	Pyridine nucleotide-disulfide oxidoreductase family protein	ATCC64974_13060	TADGYK(1)INGSK	2	-0.20254	3	3	1	142.895	3.73e-06	142.89	1	166.647	4.1e-08	166.65	1	132.624	1.21e-05	132.62
Acyl-CoA dehydrogenase, middle domain	0.020505	A0A254U4D9	162	K	Pyridine nucleotide-disulfide oxidoreductase family protein	ATCC64974_13060	YGDAQAK(1)R	2	-2.1777	7	3	1	150.399	0.00038044	150.4	1	143.12	0.000553649	143.12	1	138.262	0.000693504	138.54
Acyl-CoA dehydrogenase, middle domain	0.020505	A0A254U4D9	406	K	Pyridine nucleotide-disulfide oxidoreductase family protein	ATCC64974_13060	EGIAEK(1)MFR	2	0.29971	3	3	1	103.255	0.00137432	103.26	1	87.149	0.00433693	87.149	1	87.149	0.00433693	87.149
Acyl-CoA dehydrogenase, middle domain	0.020505	A0A254U4D9	82	K	Pyridine nucleotide-disulfide oxidoreductase family protein	ATCC64974_13060	FAQEQISPK(1)VR	2	-0.33313	6	3	1	161.93	3.14e-08	161.93	1	178.713	3.29e-11	178.71	1	164.038	2.42e-08	164.04
Acyl-CoA dehydrogenase, middle domain	0.020505	A0A3F3RKZ0	350	K	Uncharacterized protein	ATCC64974_65090	SALK(1)EIAQAK	2	0.677	5	3	1	79.2014	0.00352883	79.201	1	61.5774	0.0226842	61.577	1	75.4158	0.00439698	75.416
Acyl-CoA dehydrogenase, middle domain	0.020505	A0A254UGG2	157	K	Oxysterol-binding family protein	ATCC64974_95160	LLPELAK(1)GK	2	0.86058	3	3	1	48.4235	0.0496999	48.423	1	57.8586	0.0303785	57.859	1	57.8586	0.0303785	57.859
Acyl-CoA dehydrogenase, middle domain	0.020505	A0A254ULM9	137	K	Rpp14/Pop5 family protein	ATCC64974_87320	YITPEAQEK(1)EK	2	0.52102	5	3	1	81.9197	0.00169944	81.92	1	91.9612	0.000783361	91.961	1	81.9197	0.00169944	81.92
Acyl-CoA dehydrogenase, middle domain	0.020505	A0A254ULM9	239	K	Rpp14/Pop5 family protein	ATCC64974_87320	ITDEVLSGK(1)K	2	3.6908	3	3	1	82.4943	0.00683721	82.494	1	118.278	0.000943198	118.28	1	101.482	0.00273887	101.48
ATP synthase alpha/beta family, beta-barrel domain	0.00340218	A0A254TRY6	385	K	Protein phosphatase 2A regulatory B subunit (B56 family) protein	ATCC64974_54270	AGK(1)SNALGSPER	2	0.39591	3	3	1	150.693	2.84e-08	150.69	1	151.664	2.7e-08	151.66	1	178.22	1.37e-11	178.22
ATP synthase alpha/beta family, beta-barrel domain	0.00340218	A0A254TRY6	547	K	Protein phosphatase 2A regulatory B subunit (B56 family) protein	ATCC64974_54270	AFMGYHDEAQK(1)AVAQGQNWSK	3	-1.3607	9	3	1	88.7138	1.65e-15	161.51	1	97.4899	2.48e-05	97.49	1	86.1364	1.58e-06	108.12
ATP synthase alpha/beta family, beta-barrel domain	0.00340218	A0A254TRY6	589	K	Protein phosphatase 2A regulatory B subunit (B56 family) protein	ATCC64974_54270	YEK(1)ILQQMSER	2	-1.067	4	3	1	88.0206	0.00114286	88.021	1	122.344	0.00048358	122.34	1	158.041	4.48e-08	158.04
ATP synthase alpha/beta family, beta-barrel domain	0.00340218	A0A254TRY6	108	K	Protein phosphatase 2A regulatory B subunit (B56 family) protein	ATCC64974_54270	AISDQSK(1)GIYIPR	2	-1.5307	12	3	1	73.877	1.08e-10	158.52	1	66.2152	5.7e-14	185.2	1	155.572	1.61e-14	192.18
ATP synthase alpha/beta family, beta-barrel domain	0.00340218	A0A254TRY6	586	K	Protein phosphatase 2A regulatory B subunit (B56 family) protein	ATCC64974_54270	FEVPSNEAEVSEK(1)YEK	2	0.5801	4	3	1	156.675	1.36e-14	156.67	1	155.2	1.5e-14	155.2	1	137.451	5.96e-10	137.45
ATP synthase alpha/beta family, beta-barrel domain	0.00340218	A0A254TRY6	214	K	Protein phosphatase 2A regulatory B subunit (B56 family) protein	ATCC64974_54270	VPRPVNEK(1)LSSDAPFIVGQR	3	0.14541	10	3	1	142.975	1.71e-29	222.09	1	123.002	5.38e-08	123	1	139.779	2.64e-10	139.78
ATP synthase alpha/beta family, beta-barrel domain	0.00340218	A0A254TRY6	573	K	Protein phosphatase 2A regulatory B subunit (B56 family) protein	ATCC64974_54270	GMK(1)FEVPSNEAEVSEK	2	0.084857	3	3	1	82.0101	0.000633079	82.01	1	75.1433	0.00144341	75.143	1	103.131	4.26e-06	103.13
ATP synthase alpha/beta family, beta-barrel domain	0.00340218	A0A254TRY6	557	K	Protein phosphatase 2A regulatory B subunit (B56 family) protein	ATCC64974_54270	AVAQGQNWSK(1)VR	2	-0.20478	6	3	1	198.972	1.51e-14	198.97	1	148.183	3.19e-08	148.18	1	140.905	8.06e-07	140.91
ATP synthase alpha/beta family, beta-barrel domain	0.00340218	A0A254U2Q7	472	K	ATP synthase subunit beta	ATCC64974_3610	LVDLK(1)DTIR	2	-0.20403	14	3	1	147.199	7.37e-05	147.2	1	109.664	0.00103168	109.66	1	96.665	0.00221471	96.665
ATP synthase alpha/beta family, beta-barrel domain	0.00340218	A0A254U2Q7	189	K	ATP synthase subunit beta	ATCC64974_3610	GGK(1)IGLFGGAGVGK	2	-0.018178	11	3	1	76.7282	0.000849451	76.728	1	69.3448	0.00845992	69.345	1	72.8912	0.00423415	72.891
ATP synthase alpha/beta family, beta-barrel domain	0.00340218	A0A254U2Q7	61	K	ATP synthase subunit beta	ATCC64974_3610	IHQVIGAVVDVK(1)FDGDK	3	0.39275	5	3	1	76.3778	1.83e-06	108.77	1	71.402	0.00233825	71.402	1	76.3778	0.000419677	78.078
ATP synthase alpha/beta family, beta-barrel domain	0.00340218	A0A254U2Q7	517	K	ATP synthase subunit beta	ATCC64974_3610	ILAELENK(1)A	2	-0.023457	9	3	1	99.4417	0.00217796	99.442	1	88.8188	0.00541189	88.819	1	95.5016	0.00337743	95.502
ATP synthase alpha/beta family, beta-barrel domain	0.00340218	A0A254U2Q7	509	K	ATP synthase subunit beta	ATCC64974_3610	GEK(1)ILAELENKA	2	0.25068	12	3	1	106.408	1.63e-06	142.1	1	108.661	5.1e-06	130.56	1	142.097	1.63e-06	142.1
ATP synthase alpha/beta family, beta-barrel domain	0.00340218	A0A254TSS8	408	K	Vacuolar proton pump subunit B	ATCC64974_60610	DAAAMK(1)AVVGEEALSSEDK	2	-0.61131	3	3	1	186.896	4.18e-22	186.9	1	174.822	1.05e-21	174.82	1	149.708	7.87e-15	149.71
ATP synthase alpha/beta family, beta-barrel domain	0.00340218	A0A254TSS8	112	K	Vacuolar proton pump subunit B	ATCC64974_60610	AIDK(1)GPK	2	0.41445	5	3	1	122.79	0.00338862	122.79	1	108.238	0.00663092	108.24	1	97.0676	0.0104748	97.068
ATP synthase alpha/beta family, beta-barrel domain	0.00340218	A0A254TSS8	397	K	Vacuolar proton pump subunit B	ATCC64974_60610	DHSEVSNQLYAK(1)YAIGR	3	1.295	3	3	1	124.498	6.8e-10	124.5	1	91.3058	0.000162899	91.306	1	72.1873	0.0019961	72.187
ATP synthase alpha/beta family, beta-barrel domain	0.00340218	A0A254TSS8	486	K	Vacuolar proton pump subunit B	ATCC64974_60610	IANK(1)DTR	2	0.033386	11	3	1	119.406	0.00414249	119.41	1	130.221	0.00289297	130.22	1	130.272	0.00289028	130.27
ATP synthase alpha/beta family, beta-barrel domain	0.00340218	A0A254TSS8	358	K	Vacuolar proton pump subunit B	ATCC64974_60610	QLHNK(1)GVYPPINVLPSLSR	3	0.13631	5	3	1	137.727	2.8e-10	137.73	1	127.913	5.69e-10	127.91	1	124.908	6.57e-10	124.91
ATP synthase alpha/beta family, beta-barrel domain	0.00340218	A0A254U3Q8	170	K	ATP synthase subunit alpha	ATCC64974_67560	GPIPTK(1)VK	2	-0.49417	4	3	1	45.6801	0.0614801	45.68	1	51.0593	0.0469398	51.059	1	52.7161	0.0435996	52.716
ATP synthase alpha/beta family, beta-barrel domain	0.00340218	A0A254U3Q8	233	K	ATP synthase subunit alpha	ATCC64974_67560	TAVALDAMLNQK(1)R	2	-0.33883	24	3	1	251.025	9.28e-29	251.03	1	247.667	1.13e-28	247.67	1	247.29	1.15e-28	247.29
ATP synthase alpha/beta family, beta-barrel domain	0.00340218	A0A254U3Q8	221	K	ATP synthase subunit alpha	ATCC64974_67560	QTGK(1)TAVALDAMLNQK	3	-2.0855	10	3	1	80.0628	5.27e-19	193.31	1	108.063	4.95e-18	179.77	1	113.477	1.86e-14	151.44
ATP synthase alpha/beta family, beta-barrel domain	0.00340218	A0A254U3Q8	129	K	ATP synthase subunit alpha	ATCC64974_67560	LVK(1)EGETVK	2	0.36108	12	3	1	71.6136	0.0122699	71.614	1	79.1482	0.00115539	90.149	1	68.657	0.00196554	80.24
ATP synthase alpha/beta family, beta-barrel domain	0.00340218	A0A254U3Q8	531	K	ATP synthase subunit alpha	ATCC64974_67560	SNHPEIQETIEK(1)EGQVSK	3	0.21163	12	3	1	169.674	2.32e-16	169.67	1	180.622	3.22e-22	180.62	1	167.92	5.23e-16	167.92
ATP synthase alpha/beta family, beta-barrel domain	0.00340218	A0A254U3Q8	537	K	ATP synthase subunit alpha	ATCC64974_67560	EGQVSK(1)ELEAQLK	2	0.63612	7	3	1	161.205	8.51e-11	161.21	1	150.216	1.8e-10	150.22	1	182.325	7.38e-14	182.33
ATP synthase alpha/beta family, beta-barrel domain	0.00340218	A0A254U3Q8	135	K	ATP synthase subunit alpha	ATCC64974_67560	EGETVK(1)R	2	-0.40024	16	3	1	102.714	0.010732	102.71	1	71.3424	0.0110575	101.64	1	113.696	0.00739171	113.7
ATP synthase alpha/beta family, beta-barrel domain	0.00340218	A0A254U3Q8	430	K	ATP synthase subunit alpha	ATCC64974_67560	AMK(1)QVAGSLK	2	0.3318	11	3	1	84.687	0.000147735	119.27	1	97.7338	0.000319507	110.84	1	99.2826	0.000703259	99.283
ATP synthase alpha/beta family, beta-barrel domain	0.00340218	A0A254U3Q8	243	K	ATP synthase subunit alpha	ATCC64974_67560	WNNTSDESK(1)K	2	0.13302	19	3	1	174.981	3.78e-07	174.98	1	87.5679	6.88e-07	162.36	1	94.4653	1.5e-07	169.93
ATP synthase alpha/beta family, beta-barrel domain	0.00340218	A0A254U3Q8	427	K	ATP synthase subunit alpha	ATCC64974_67560	VGSAAQVK(1)AMK	2	-0.34918	15	3	1	149.959	7.25e-08	149.96	1	127.696	5.93e-06	127.7	1	141.711	1.74e-06	141.71
ATP synthase alpha/beta family, beta-barrel domain	0.00340218	A0A254U3Q8	319	K	ATP synthase subunit alpha	ATCC64974_67560	HAVIIYDDLSK(1)QAVAYR	3	0.35094	27	3	1	174.592	7.15e-19	177.88	1	110.123	2.45e-19	189.09	1	171.763	4.58e-19	184.02
ATP synthase alpha/beta family, beta-barrel domain	0.00340218	A0A254U3Q8	164	K	ATP synthase subunit alpha	ATCC64974_67560	VVDALGNPIDGK(1)GPIPTK	2	0.16606	19	3	1	200.993	2.84e-28	207.43	1	184.825	5.27e-28	197.67	1	194.27	3.08e-23	194.27
ATP synthase alpha/beta family, beta-barrel domain	0.00340218	A0A254U3Q8	178	K	ATP synthase subunit alpha	ATCC64974_67560	AQLK(1)APGILPR	2	-0.039102	9	3	1	106.4	6.74e-05	106.4	1	97.8134	0.000249476	97.813	1	99.2826	0.000115445	99.283
ATP synthase alpha/beta family, beta-barrel domain	0.00340218	A0A254U3Q8	264	K	ATP synthase subunit alpha	ATCC64974_67560	STVAQLVK(1)TLEENDAMK	3	1.7009	3	3	1	164.479	3.31e-15	164.48	1	165.582	1.31e-15	165.58	1	139.083	2.44e-10	139.08
MIR domain	0.0985977	A0A505I279	458	K	Fungal specific transcription factor domain family protein	CAN33_0032590	SLSEGEEAK(1)K	2	0.52193	3	3	1	83.8618	0.00392199	83.862	1	94.6921	0.00184173	94.692	1	105.975	0.000693037	105.98
MIR domain	0.0985977	A0A254U3J0	578	K	FAD binding domain family protein	ATCC64974_66780	GVSFWTK(1)NDTR	2	0.011634	3	3	1	41.3172	0.0631092	41.317	1	47.5704	0.0434397	47.57	1	98.4072	0.000195307	98.407
MIR domain	0.0985977	A0A254U3J0	538	K	FAD binding domain family protein	ATCC64974_66780	K(1)YLELQR	2	-1.0226	3	3	1	108.461	0.00898396	108.46	1	77.2825	0.035098	77.282	1	84.5678	0.0274394	84.568
MIR domain	0.0985977	A0A254U3J0	717	K	FAD binding domain family protein	ATCC64974_66780	FVTAK(1)ER	2	0.3478	6	3	1	87.3226	0.0179795	87.323	1	117.177	0.00463933	117.18	1	104.366	0.00749372	104.37
MIR domain	0.0985977	A0A254U3J0	703	K	FAD binding domain family protein	ATCC64974_66780	SEDDPSGK(1)AK	2	1.1908	3	3	1	73.8866	0.00641783	73.887	1	76.4161	0.00392076	76.416	1	72.8477	0.00779065	72.848
Transketolase, pyrimidine binding domain	0.0470281	A0A254UE43	315	K	Transket_pyr domain-containing protein	ATCC64974_25880	TIYPWDRPTVLDSVK(1)K	3	-0.71703	3	3	1	71.3538	0.00315001	71.354	1	66.8264	0.00591142	66.826	1	91.3551	0.000173346	91.355
Transketolase, pyrimidine binding domain	0.0470281	A0A254UE43	353	K	Transket_pyr domain-containing protein	ATCC64974_25880	LEAPVK(1)R	2	0.099639	5	3	1	88.0288	0.023801	88.029	1	89.3692	0.0223918	89.369	1	77.7407	0.0346163	77.741
Transketolase, pyrimidine binding domain	0.0470281	Q6ZYP7	203	K	Pyruvate dehydrogenase E1 component subunit beta	pdbA	GLLK(1)AAIR	2	0.18231	6	3	1	86.7939	0.00777927	86.794	1	62.4642	0.0301538	62.464	1	75.2127	0.0125697	75.213
Transketolase, pyrimidine binding domain	0.0470281	Q6ZYP7	250	K	Pyruvate dehydrogenase E1 component subunit beta	pdbA	PGK(1)DLTIVTLSR	2	-0.19745	7	3	1	88.7063	1.04e-06	111.78	1	130.199	9.85e-07	130.2	1	141.536	7.29e-07	141.54
Transketolase, pyrimidine binding domain	0.0470281	Q6ZYP7	66	K	Pyruvate dehydrogenase E1 component subunit beta	pdbA	DALNEALAEELESNK(1)K	2	0.01694	6	3	1	218.633	1.3e-24	218.63	1	145.458	3.39e-30	241.8	1	157.369	1.91e-18	183.23
Transketolase, pyrimidine binding domain	0.0470281	Q6ZYP7	242	K	Pyruvate dehydrogenase E1 component subunit beta	pdbA	DDFVLPIGK(1)AK	2	0.035815	4	3	1	70.9415	0.00863527	70.942	1	78.1365	0.00204457	78.136	1	62.1662	0.0203798	62.166
Transketolase, pyrimidine binding domain	0.0470281	A0A254TZZ8	578	K	Glycerol kinase	ATCC64974_80240	LIEEGTFTK(1)EDIDEHK	3	-0.1588	12	3	1	176.235	2.9e-18	176.23	1	141.552	1.64e-10	141.55	1	157.682	6.01e-15	157.68
Transketolase, pyrimidine binding domain	0.0470281	A0A254TZZ8	1030	K	Glycerol kinase	ATCC64974_80240	APSASVATGLK(1)SVHLK	2	0.043355	9	3	1	41.9382	2.89e-18	176.25	1	86.5391	7.35e-18	172.42	1	61.7426	4.39e-10	132.05
Transketolase, pyrimidine binding domain	0.0470281	A0A254TZZ8	646	K	Glycerol kinase	ATCC64974_80240	DVADK(1)ISGGGSPEGFTLHK	3	-0.41008	5	3	1	89.0114	0.000175136	89.011	1	96.3792	2.23e-06	104.84	1	105.594	2.14e-06	105.59
Transketolase, pyrimidine binding domain	0.0470281	A0A254TZZ8	412	K	Glycerol kinase	ATCC64974_80240	VQLSLVANPSHLEAEDPVVLGK(1)TR	3	-0.36849	6	3	1	224.526	1.42e-41	224.53	1	193.529	2.61e-24	193.53	1	178.465	3.1e-23	178.46
Transketolase, pyrimidine binding domain	0.0470281	A0A254TZZ8	565	K	Glycerol kinase	ATCC64974_80240	SQLDK(1)YVNK	2	0.33809	5	3	1	59.0674	0.00683948	74.6	1	79.1482	0.00120733	108.15	1	118.209	0.000472903	118.21
Transketolase, pyrimidine binding domain	0.0470281	A0A254TZZ8	600	K	Glycerol kinase	ATCC64974_80240	SK(1)DYQPTSK	2	-0.067097	4	3	1	158.79	4.35e-05	158.79	1	164.971	2.75e-05	164.97	1	128.811	0.000246861	128.81
Transketolase, pyrimidine binding domain	0.0470281	A0A254TZZ8	923	K	Glycerol kinase	ATCC64974_80240	EIDEPEK(1)IER	2	0.46972	6	3	1	123.957	7.58e-05	123.96	1	146.107	4.89e-06	146.11	1	121.36	0.000127679	121.36
Transketolase, pyrimidine binding domain	0.0470281	A0A254TZZ8	585	K	Glycerol kinase	ATCC64974_80240	EDIDEHK(1)K	3	0.35308	36	3	1	59.3497	0.000340129	153.08	1	79.474	6.66e-05	172.21	1	68.2235	0.000340129	153.08
Transketolase, pyrimidine binding domain	0.0470281	A0A254TZZ8	277	K	Glycerol kinase	ATCC64974_80240	YSVDDK(1)R	2	-0.37692	13	3	1	92.1869	0.00924772	107.59	1	100.188	0.0103691	103.91	1	123.69	0.0044222	123.69
Transketolase, pyrimidine binding domain	0.0470281	A0A254TZZ8	172	K	Glycerol kinase	ATCC64974_80240	AK(1)IDPLGIR	2	0.94837	4	3	1	89.0288	0.00391769	89.029	1	79.9855	0.00593448	79.986	1	77.1917	0.00655754	77.192
Transketolase, pyrimidine binding domain	0.0470281	A0A254TZZ8	191	K	Glycerol kinase	ATCC64974_80240	GEAEAFGYNK(0.187)PK(0.813)ELELDHYGFTER	4	-2.6604	3	3	0.800732	6.0405	1.96e-05	91.416	0.795388	5.89647	1.66e-08	122.34	0.813197	6.38811	2.22e-07	109.41
Transketolase, pyrimidine binding domain	0.0470281	A0A254TZZ8	560	K	Glycerol kinase	ATCC64974_80240	IAQQK(1)SQLDK	2	0.052068	7	3	1	160.978	5.76e-07	160.98	1	147.909	1.26e-06	147.91	1	147.623	1.27e-06	147.62
Transketolase, pyrimidine binding domain	0.0470281	A0A254TZZ8	329	K	Glycerol kinase	ATCC64974_80240	SVDYGIK(1)DIVIGMPHR	3	-0.56993	15	3	1	147.829	1.04e-14	147.83	1	99.0555	1.95e-10	140.49	1	107.825	1.55e-06	107.82
Transketolase, pyrimidine binding domain	0.0470281	A0A254TZZ8	876	K	Glycerol kinase	ATCC64974_80240	K(1)PLVIFFSK	2	0.066796	3	3	1	113.926	0.00109722	113.93	1	63.6941	0.0309819	63.694	1	69.6716	0.0202393	69.672
Transketolase, pyrimidine binding domain	0.0470281	A0A117E0T9	643	K	Transketolase	ABL_04516	FGASGPYK(1)DVYK	2	0.3258	10	3	1	156.362	2.05e-08	156.36	1	149.225	3.04e-08	149.23	1	170.04	1.46e-09	170.04
Transketolase, pyrimidine binding domain	0.0470281	A0A117E0T9	578	K	Transketolase	ABL_04516	EK(1)HGIAAR	2	-0.36271	3	3	1	143.374	0.000399913	143.37	1	130.311	0.000692394	130.31	1	82.7505	0.00928027	82.75
Transketolase, pyrimidine binding domain	0.0470281	A0A117E0T9	241	K	Transketolase	ABL_04516	CQAVTDK(1)PSVIR	2	-0.62842	7	3	1	51.1346	2.7e-07	145.29	1	45.5072	1.14e-06	138.2	1	160.56	1.47e-08	160.56
Transketolase, pyrimidine binding domain	0.0470281	A0A117E0T9	206	K	Transketolase	ABL_04516	CAFTEDVMK(1)R	2	-0.66475	18	3	1	72.2004	1.52e-06	150.61	1	91.5493	5.97e-07	163.64	1	107.555	6.3e-05	133.23
Transketolase, pyrimidine binding domain	0.0470281	A0A117E0T9	269	K	Transketolase	ABL_04516	LQGTGGVHGNPLK(1)ADDCEGVK	3	0.014618	8	3	1	159.143	1.79e-15	159.14	1	168.639	3.65e-16	168.64	1	119.269	3.7e-07	119.27
Transketolase, pyrimidine binding domain	0.0470281	A0A117E0T9	360	K	Transketolase	ABL_04516	K(1)LSEAVLEK	2	0.38092	6	3	1	108.697	0.0014789	108.7	1	115.574	0.000976975	115.57	1	101.393	0.00201194	101.39
Transketolase, pyrimidine binding domain	0.0470281	A0A117E0T9	344	K	Transketolase	ABL_04516	LAEGWEK(1)SLPVYK	2	0.22409	17	3	1	162.927	1.42e-16	169.9	1	74.0996	6.9e-16	165.38	1	143.756	1.92e-15	155.25
Transketolase, pyrimidine binding domain	0.0470281	A0A117E0T9	325	K	Transketolase	ABL_04516	YASEYPK(1)EHAELTR	3	-0.13685	9	3	1	115.91	9.95e-07	115.91	1	194.773	3.84e-16	194.77	1	71.98	5.78e-14	173.03
Transketolase, pyrimidine binding domain	0.0470281	A0A117E0T9	300	K	Transketolase	ABL_04516	QTFVVPQQVYDLYHK(1)HAAEGAAK	4	0.7673	12	3	1	167.614	1.63e-16	167.61	1	138.486	6.7e-11	138.49	1	154.129	8e-16	154.13
Transketolase, pyrimidine binding domain	0.0470281	A0A117E0T9	350	K	Transketolase	ABL_04516	SLPVYK(1)PTDAAVATR	2	0.48692	6	3	1	121.955	2.21e-07	121.95	1	124.776	1.32e-09	124.78	1	118.191	7.98e-07	118.19
Transketolase, pyrimidine binding domain	0.0470281	A0A117E0T9	233	K	Transketolase	ABL_04516	DGDNDLEGIEAAIK(1)K	2	-2.1251	3	3	1	89.466	0.000139328	89.466	1	161.944	1.77e-14	161.94	1	100.426	1.17e-05	100.43
Transketolase, pyrimidine binding domain	0.0470281	A0A117E0T9	517	K	Transketolase	ABL_04516	PADGNETSAAYYSALTSK(1)HTPSILALTR	3	0.3461	8	3	1	269.185	8.1e-69	269.19	1	271.439	7.23e-69	271.44	1	303.718	3.63e-83	303.72
Transketolase, pyrimidine binding domain	0.0470281	A0A117E0T9	540	K	Transketolase	ABL_04516	QNLPQLEASTIEK(1)ALK	3	-0.22364	10	3	1	187.004	2.59e-18	187	1	68.3287	1.96e-14	150.39	1	123.626	6.71e-18	174.39
Transketolase, pyrimidine binding domain	0.0470281	A0A117E0T9	668	K	Transketolase	ABL_04516	AVATIDFYK(1)GHTVR	2	0.062002	13	3	1	85.9091	1.35e-06	113.25	1	132.966	2.97e-09	132.97	1	194.475	1.17e-15	194.48
Transketolase, pyrimidine binding domain	0.0470281	A0A117E0T9	308	K	Transketolase	ABL_04516	HAAEGAAK(1)EQEWNQLLQK	3	-0.9168	11	3	1	179.741	3.42e-22	179.74	1	181.513	1.19e-34	225.7	1	185.143	1.19e-34	225.7
Transketolase, pyrimidine binding domain	0.0470281	A0A117E0T9	337	K	Transketolase	ABL_04516	LSGK(1)LAEGWEK	2	-0.0064567	9	3	1	142.968	1.36e-06	142.97	1	149.225	7.5e-08	149.23	1	167.711	1.16e-08	167.71
Transketolase, pyrimidine binding domain	0.0470281	A0A117E0T9	648	K	Transketolase	ABL_04516	K(1)FEFTPEGISK	2	-0.52842	9	3	1	158.417	5.94e-08	158.42	1	136.698	4.44e-06	136.7	1	140.244	2.98e-06	140.24
Transketolase, pyrimidine binding domain	0.0470281	A0A117E0T9	256	K	Transketolase	ABL_04516	LTTTIGFGSK(1)LQGTGGVHGNPLK	3	0.24259	7	3	1	188.193	4.86e-23	188.19	1	143.396	3.12e-11	143.4	1	207.07	3.38e-31	207.07
Transketolase, pyrimidine binding domain	0.0470281	A0A117E0T9	658	K	Transketolase	ABL_04516	KFEFTPEGISK(1)R	3	-0.18241	20	3	1	106.007	6.24e-06	132.32	1	100.528	2.08e-05	110.08	1	97.9545	2.36e-05	101.53
PX domain	0.0807231	A0A254TT75	592	K	Kinesin-like protein klpA	ATCC64974_60080	DK(1)EMDLR	2	1.286	3	3	1	76.4776	0.0263311	76.478	1	84.9155	0.0198331	84.916	1	87.1812	0.0180883	87.181
PX domain	0.0807231	A0A254TT75	586	K	Kinesin-like protein klpA	ATCC64974_60080	DASAGVLQDLK(1)R	2	2.1545	3	3	1	84.8919	0.00137258	84.892	1	115.92	2.16e-05	115.92	1	122.344	6.47e-06	122.34
PX domain	0.0807231	A0A254TT75	82	K	Kinesin-like protein klpA	ATCC64974_60080	K(1)SVYDSR	2	-1.012	3	3	1	88.8188	0.0229704	88.819	1	80.2187	0.0320113	80.219	1	99.4417	0.0118032	99.442
PX domain	0.0807231	A0A3F3RJG6	354	K	Glutathione-dependent formaldehyde-activating enzyme family protein	ATCC64974_53580	TLLQNK(1)R	2	-0.75886	6	3	1	118.686	0.00587381	118.69	1	100.742	0.0113317	100.74	1	118.686	0.00587381	118.69
PX domain	0.0807231	A0A254U4X6	440	K	Vacuolar protein sorting-associated protein 17	ATCC64974_64570	VTSNLLAEK(1)QR	2	-0.39126	5	3	1	118.312	2.52e-05	118.31	1	127.776	5.94e-06	127.78	1	160.618	3.59e-08	160.62
PX domain	0.0807231	A0A254U5E5	443	K	Heavy metal translocating P-type ATPase family protein	ATCC64974_16550	IK(1)AVEFR	2	0.068239	4	3	1	127.118	0.00305763	127.12	1	108.461	0.00658127	108.46	1	113.499	0.00545868	113.5
PX domain	0.0807231	A0A254U5E5	355	K	Heavy metal translocating P-type ATPase family protein	ATCC64974_16550	NK(1)AVAER	2	0.13772	4	3	1	66.4567	0.0428241	66.457	1	77.2825	0.0257113	77.282	1	65.2463	0.0449055	65.246
PX domain	0.0807231	A0A254TX81	498	K	PX domain-containing protein	ATCC64974_16660	EK(1)VEDFK	2	1.1722	6	3	1	73.2482	0.0311459	73.248	1	73.2482	0.0311459	73.248	1	73.2482	0.0311459	73.248
PX domain	0.0807231	A0A254TX81	418	K	PX domain-containing protein	ATCC64974_16660	LIGSVK(1)TAFSQR	2	0.83786	3	3	1	123.948	2.88e-06	123.95	1	101.326	4.09e-05	101.33	1	117.2	1.36e-05	117.2
PX domain	0.0807231	A0A254TX81	195	K	PX domain-containing protein	ATCC64974_16660	TTSK(1)AYR	2	-0.7528	7	3	1	91.9062	0.0144496	91.906	1	79.116	0.0242993	79.116	1	85.2649	0.019564	85.265
Cys/Met metabolism PLP-dependent enzyme	0.124563	A0A254TUF4	295	K	Uncharacterized protein	ATCC64974_80210	ALSTPSTAAGSDEQIVQSVVK(1)K	3	1.3185	3	3	1	115.419	5.18e-07	115.42	1	123.578	3.87e-10	123.58	1	87.2083	0.000101833	87.208
Cys/Met metabolism PLP-dependent enzyme	0.124563	A0A254U4W1	71	K	Protein-tyrosine phosphatase family protein	ATCC64974_7710	IMNPTVDVFEK(1)R	2	-0.67948	4	3	1	112.437	2.97e-05	112.44	1	113.068	2.83e-05	113.07	1	105.652	4.57e-05	105.65
Cys/Met metabolism PLP-dependent enzyme	0.124563	A0A254U4W1	151	K	Protein-tyrosine phosphatase family protein	ATCC64974_7710	TK(1)AVYVETIGNPR	2	0.11771	3	3	1	143.562	3.46e-09	143.56	1	128.763	1.66e-08	128.76	1	125.839	1.92e-08	125.84
Cys/Met metabolism PLP-dependent enzyme	0.124563	A0A254U1W0	382	K	Lyase family protein	ATCC64974_910	MSHASIDEK(1)TR	3	-0.63699	5	3	1	69.7206	0.00641281	69.721	1	65.6946	4.27e-05	100.04	1	74.5299	0.000578481	87.184
CBS domain	0.107143	A0A3F3RY48	108	K	Uncharacterized protein	ATCC64974_107210	VVGTGLK(1)AR	2	2.4823	3	3	1	82.2868	0.00542126	82.287	1	71.6136	0.0122699	71.614	1	92.8379	0.00306822	92.838
[truncated: 437 more rows]
