# Supplementary material for: Proteome-Wide Analysis of Lysine 2-Hydroxyisobutyrylation in Aspergillus niger in Peanuts
Source: Front Microbiol. 2021 Aug 18;12:719337. doi: 10.3389/fmicb.2021.719337 (PMC8418202; doi:10.3389/fmicb.2021.719337)
Supplement: Supplementary file 11 [file Table_11.XLS]

## Sheet: Supplementary Table S10. Detail
SUID	Amino acid	Charge	Degree	Gene name	Localization prob Exp.1	Localization prob Exp.2	Localization prob Exp.3	Log2Ratio	Mass error [ppm]	MCODE_Cluster	MCODE_Node_Status	MCODE_Score	Modified sequence	MS/MS Count	name	No.Sites	Num. of Rep.	PEP Exp.1	PEP Exp.2	PEP Exp.3	Position	Protein accession	Protein description	Score diff Exp.1	Score diff Exp.2	Score diff Exp.3	Score Exp.1	Score Exp.2	Score Exp.3	selected	shared name
72	K	2	188	ABL_01656	1	1	1	1	-0.4881	Cluster 1	Clustered	69	LAVLK(1)YYK	6	201	4	3	0.0113936	0.007583	0.007583	104	A0A117DWG1	ASF1 like histone chaperone family protein	77.0577	87.3226	87.3226	77.058	87.323	87.323	FALSE	201
73	K	2	208	ATCC64974_81490	1	1	1	1	0.8301	Cluster 1	Clustered	63	TITLEVESSDTIDNVK(1)TK	11	202	1	3	2e-70	2.6e-70	5.89e-60	27	A0A254TYC0	"Protein tyrosine phosphatase-like protein, PTPLA family protein"	328.803	326.052	305.426	328.8	326.05	305.43	FALSE	202
75	K	3	192	ATCC64974_101910	0.946888	0.989532	0.76935	1	0.24338	Cluster 1	Clustered	69	EDPFK(0.99)K(0.01)DEDAGEK	3	50	8	3	0.0460115	0.00018981	0.000634521	256	A0A3F3RX81	Ribosomal_L18_c domain-containing protein	12.511	19.7555	5.2317	40.278	92.636	75.911	FALSE	50
76	K	2	184	ATCC64974_65900	1	1	1	1	-0.022246	Cluster 1	Clustered	69	AGAAAK(1)AVIK	3	139	6	3	0.00491566	0.00344491	0.00344491	23	A0A3F3RL63	Amino acid kinase family protein	79.4891	87.8065	87.8065	79.489	87.806	87.806	FALSE	139
78	K	2	170	ATCC64974_13420	1	1	1	1	-1.8518	Cluster 1	Clustered	69	ETAQAINGMK(1)LQR	21	207	6	3	1.95e-11	8.61e-14	1.24e-13	40	A0A3F3R6E3	Uncharacterized protein	129.343	130.099	120.551	168.83	180.24	173.76	FALSE	207
79	K	2	70	ABL_03896	1	1	1	1	0.21185		Unclustered	33	AIGK(1)LGLK	6	176	4	3	0.0263084	0.0397175	0.0397175	58	A0A124BX09	Nascent polypeptide-associated complex subunit alpha	65.2521	55.5305	55.5305	65.252	55.531	55.531	FALSE	176
81	K	2	212	ATCC64974_81000	1	1	1	1	2.5204	Cluster 1	Clustered	69	EAANDYAK(1)LLASR	11	155	8	3	2.65e-23	1.26e-13	1.38e-23	211	A0A254TUX1	40S ribosomal protein S6	223.029	173.441	135.912	223.03	173.44	232.37	FALSE	155
82	K	2	204	ATCC64974_8990	1	1	1	1	-1.7606	Cluster 1	Clustered	69	EK(1)LGQQK	7	91	13	3	0.0419016	0.019564	0.014018	347	A0A3F3R4P5	Ribos_L4_asso_C domain-containing protein	66.9932	85.2649	92.4666	66.993	85.265	92.467	FALSE	91
84	K	2	164	ATCC64974_37360	1	1	1	1	0.76867	Cluster 1	Clustered	69	GAFGK(1)PQGTVAR	6	39	9	3	0.00642078	0.0120492	0.00121437	121	A0A254U846	Ribosomal protein L10.e	71.8061	67.2517	81.709	71.806	67.252	81.709	FALSE	39
85	K	2	184	ATCC64974_69160	1	1	1	1	-0.89831	Cluster 1	Clustered	69	ADEHYNAEEAAEIK(1)K	7	51	4	3	1.23e-18	1.83e-22	1.69e-22	15	A0A254UC33	NAD dependent epimerase/dehydratase family protein	105.137	64.5199	200.581	191.93	199.08	200.58	FALSE	51
87	K	2	186	CAN33_0050320	1	1	1	1	0.2084	Cluster 1	Clustered	69	AAYFEK(1)LK	9	132	7	3	0.00982011	0.0200015	0.0200015	14	A0A505ILC0	60S acidic ribosomal protein P0	81.2963	69.8246	69.8246	81.296	69.825	69.825	FALSE	132
89	K	2	182	ABL_00280	1	1	1	1	0.056346	Cluster 1	Clustered	69	ALK(1)EPPR	8	188	5	3	0.0277678	0.0081803	0.00749372	86	A0A100I2S2	60S ribosomal protein L12	75.2127	101.284	104.366	75.213	101.28	104.37	FALSE	188
90	K	2	224	ABL_06938	1	1	1	1	0.22969	Cluster 1	Clustered	69	AAVQGAISK(1)R	13	179	10	3	6.27e-07	0.000192099	0.000198092	10	A0A100IN64	40S ribosomal protein S3	155.058	115.574	115.232	155.06	115.57	115.23	FALSE	179
92	K	2	168	ABL_09058	1	1	1	1	0.1502	Cluster 1	Clustered	69	ANVSK(1)DELR	7	8	8	3	0.000195662	0.000547924	6.15e-05	38	A0A100IS99	40S ribosomal protein S24	134.247	118.712	151.826	134.25	118.71	151.83	FALSE	8
95	K	2	192	ATCC64974_12900	1	1	1	1	0.1575	Cluster 1	Clustered	69	EAIAEMGSVK(1)LFNK	3	99	2	3	1.33e-23	5.06e-19	2.91e-14	31	A0A254TW71	Sel1 repeat family protein	220.692	208.272	183.891	220.69	208.27	183.89	FALSE	99
97	K	2	90	ATCC64974_52630	1	1	1	1	0.32937	Cluster 2	Clustered	22	ILAVK(1)DIER	3	150	4	3	0.0043126	0.00155825	0.00403663	319	A0A254TQL7	T-complex protein 1 subunit delta	87.258	99.815	88.4955	87.258	99.815	88.495	FALSE	150
98	K	2	212	RPS1	0.999615	1	0.959983	1	-0.18105	Cluster 1	Clustered	69	KDEYSVK(1)APSTFQTR	4	141	10	3	1.62e-06	4.99e-13	0.000420188	33	A0A100IQM2	40S ribosomal protein S1	34.1403	102.016	13.8001	105.17	157.11	75.877	FALSE	141
100	K	2	58	ATCC64974_51150	1	1	1	1	-0.075376		Unclustered	23.9262	NTNLEK(1)GYLR	7	159	1	3	1.1e-07	2.17e-08	1.1e-07	57	A0A254TQ71	Dolichyl-diphosphooligosaccharide--protein glycosyltransferase subunit 1	169.935	184.705	169.935	169.93	184.71	169.93	FALSE	159
102	K	3	78	ABL_01245	1	1	1	1	0.18516		Unclustered	15.8954	HHGGK(1)TILR	6	185	1	3	0.0154142	0.00375663	0.00375663	121	A0A100I6J3	Glutaminyl-tRNA synthetase	56.2581	74.9199	74.9199	56.258	74.92	74.92	FALSE	185
104	K	3	178	CAN33_0044920	1	1	1	1	-0.36213	Cluster 1	Clustered	69	KDFNLPK(1)HGDIDTK	8	142	5	3	5.53e-09	3.97e-09	4.26e-09	39	A0A505HS03	DASH complex subunit Dam1 family protein	84.2973	78.4013	79.3994	125.41	131.61	130.47	FALSE	142
105	K	2	150	ATCC64974_107170	1	1	1	1	0.71156	Cluster 1	Clustered	69	ALEGK(1)DIK	8	151	1	3	0.0129735	0.00670119	0.0108522	54	A0A3F3RYS9	Uncharacterized protein	74.9199	89.698	78.5161	74.92	89.698	78.516	FALSE	151
107	K	2	126	PRT1	1	1	1	1	-0.30408	Cluster 3	Clustered	33	DAYGVPEDVDSSK(1)QAK	6	44	7	3	0.0118484	0.0118484	0.00339999	707	A0A254TXT6	Eukaryotic translation initiation factor 3 subunit B	58.2461	65.231	72.4328	65.231	65.231	73.279	FALSE	44
108	K	2	96	ABL_07373	1	1	1	1	0.60958	Cluster 3	Clustered	28.3401	KDVQEFLTDK(1)K	9	197	1	3	9.79e-10	8.94e-10	2.27e-13	98	A0A100INZ6	Translation initiation factor SUI1	163.476	167.23	205.918	175.74	177.42	213.99	FALSE	197
110	K	2	48	CAN33_008955	1	1	1	1	0.39367	Cluster 4	Clustered	6	IDLLESVDSIK(1)K	4	172	2	3	2.79e-05	3.93e-06	4.21e-05	242	A0A505IK51	Tyrosine--tRNA ligase	113.24	123.948	124.119	113.24	123.95	124.12	FALSE	172
111	K	3	48	ATCC64974_27880	1	1	1	1	0.45433	Cluster 4	Clustered	6	VADTQTIIVPVGITAK(1)TTDEER	3	178	1	3	2.3e-16	1.62e-15	1.62e-15	394	A0A3F3RAD3	AA_TRNA_LIGASE_II domain-containing protein	168.751	154.653	154.653	168.75	154.65	154.65	FALSE	178
113	K	3	108	ATCC64974_13570	1	1	1	1	-0.58445	Cluster 3	Clustered	33	DHCIVSGIYK(1)R	3	186	6	3	0.000477716	0.000477716	0.000543892	310	A0A3F3R649	Uncharacterized protein	90.0503	90.0503	88.5961	90.05	90.05	88.596	FALSE	186
114	K	3	172	ATCC64974_98390	1	1	1	1	-0.35122	Cluster 1	Clustered	69	SEDKAEFAK(1)LLSAVK	11	76	17	3	3.75e-10	4.32e-07	1.52e-06	217	A0A3F3RV95	Ribosomal_L7Ae domain-containing protein	84.4875	81.3704	111.936	136.26	118.55	111.94	FALSE	76
116	K	3	212	ABL_07316	0.999887	0.999958	0.999955	1	0.088072	Cluster 1	Clustered	69	ESNVFVIGQDKPWISLPK(1)GK	7	196	12	3	2.84e-15	1.07e-15	1.62e-15	239	A0A100INV8	40S ribosomal protein S4	39.473	43.8005	43.4485	158.44	166.29	163.85	FALSE	196
117	K	2	188	ABL_05942	1	1	1	1	-0.83245	Cluster 1	Clustered	69	DLLK(1)SMGFDNLK	12	209	10	3	1.83e-06	9.53e-10	1.27e-09	112	A0A124BXS0	40S ribosomal protein S17	132.502	170.404	170.18	132.5	170.4	170.18	FALSE	209
120	K	2	200	ABL_02995	1	1	1	1	-0.76539	Cluster 1	Clustered	69	DFGEGPK(1)VHK	7	68	7	3	0.00189303	0.000246586	0.000435365	15	A0A100IDB5	Unnamed protein product	90.827	45.8289	108.903	90.827	116.55	108.9	FALSE	68
121	K	2	86	ATCC64974_104900	1	1	1	1	0.30568	Cluster 3	Clustered	29.0476	AEK(1)EVPLTAVK	6	81	5	3	0.00106409	0.00106409	0.00104685	4	A0A3F3RXN9	Eukaryotic translation initiation factor 3 subunit H	82.8505	82.8505	83.1372	82.85	82.85	83.137	FALSE	81
124	K	2	166	CAN33_0020725	1	1	1	1	-1.1127	Cluster 1	Clustered	69	AAASGAK(1)PAQR	5	220	8	3	0.00178183	9.16e-05	0.0449238	267	A0A505I3R3	Aminotransferase class I and II family protein	81.0165	99.5681	46.955	81.017	99.568	46.955	FALSE	220
126	K	2	76	NIP1	1	1	1	1	0.74098		Unclustered	24.8575	FLAAGDWK(1)K	3	153	4	3	0.0509579	0.0167494	0.00408485	620	A0A505I5B4	Eukaryotic translation initiation factor 3 subunit C	52.5786	71.6136	93.1779	52.579	71.614	93.178	FALSE	153
128	K	2	200	ABL_00169	1	1	1	1	-0.7415	Cluster 1	Clustered	69	FAEQGK(1)VESAVER	9	143	3	3	1.27e-13	6.52e-14	2.89e-14	153	A0A117DUI7	40S ribosomal protein S8	173.254	183.805	189.99	173.25	183.81	189.99	FALSE	143
129	K	2	100	ABL_08344	1	1	1	1	-1.2355	Cluster 6	Clustered	35	DYQDEK(1)GDVIMK	3	121	3	3	1.36e-05	6.09e-06	0.000702636	88	A0A117E2I4	CorA-like Mg2+ transporter family protein	117.2	121.558	89.5068	117.2	121.56	89.507	FALSE	121
132	K	3	170	ABL_05681	1	1	1	1	-0.54423	Cluster 1	Clustered	69	RAESYVK(1)EYR	12	128	7	3	6.53e-05	3.71e-05	8.59e-05	61	A0A100IKQ6	60S ribosomal protein L7	43.8967	55.7181	53.0129	150.35	161.27	145.9	FALSE	128
134	K	2	14	ATCC64974_62060	1	1	1	1	1.0869		Unclustered	0.5	TK(1)EQFPK	7	4	1	3	0.0201009	0.0211496	0.0183566	99	A0A254U0M2	CoA binding domain family protein	84.5678	83.2061	86.8328	84.568	83.206	86.833	FALSE	4
135	K	3	110	ATCC64974_90520	1	1	1	1	-0.85421	Cluster 3	Clustered	31	AHFQLPVK(1)GADGSTITR	4	161	7	3	2.69e-06	5.8e-10	6.75e-10	360	A0A3F3RT05	Tr-type G domain-containing protein	101.896	127.834	124.675	101.9	127.83	124.68	FALSE	161
137	K	2	214	ATCC64974_16240	1	1	1	1	-0.13339	Cluster 1	Clustered	69	DEQAYGYPK(1)R	14	59	9	3	9.15e-05	4.11e-05	9.15e-05	56	A0A254TX61	WD_REPEATS_REGION domain-containing protein	123.513	138.219	126.707	126.71	138.22	126.71	FALSE	59
139	K	2	64	ATCC64974_44620	1	1	1	1	0.55639	Cluster 2	Clustered	25	ATGK(1)TGGILK	3	149	3	3	0.00189303	0.00352883	0.0137271	165	A0A254UDA7	Proteasome subunit alpha type	90.827	79.2014	68.3555	90.827	79.201	68.355	FALSE	149
140	K	2	70	ATCC64974_64340	1	1	1	1	-0.77101	Cluster 2	Clustered	25	GVILYGAPGTGK(1)TLLAK	3	177	2	3	0.00962238	0.00752208	0.000503602	254	A0A3F3RMI7	AAA domain-containing protein	66.2889	68.5765	87.3878	66.289	68.576	87.388	FALSE	177
143	K	3	68	ATCC64974_50600	1	1	1	1	-1.0557	Cluster 2	Clustered	25	AITAFHDLIENK(1)IQNR	4	20	3	3	4.37e-23	5.24e-23	3.26e-15	302	A0A254UC87	"WD domain, G-beta repeat family protein"	206.273	203.764	163.804	206.27	203.76	163.8	FALSE	20
144	K	2	66	rpnG	1	1	1	1	0.28559	Cluster 2	Clustered	25	DLAK(1)FIASNR	3	203	3	3	0.0492423	0.027563	0.044193	429	Q3MU67	HECT-type ubiquitin ligase-interacting protein creD	48.0443	57.8855	49.4481	48.044	57.885	49.448	FALSE	203
147	K	2	176	ATCC64974_106000	1	1	1	1	-0.070965	Cluster 1	Clustered	69	K(1)FLDGLYVSER	13	21	6	3	2.62e-06	4.34e-06	1.68e-06	176	A0A3F3RXQ5	Uncharacterized protein	141.128	136.932	143.424	141.13	136.93	143.42	FALSE	21
148	K	2	178	ABL_07331	1	1	1	1	0.36993	Cluster 1	Clustered	69	LK(1)TLVPAPR	6	221	1	3	0.000159564	0.000216726	0.000137274	22	A0A100INW8	40S ribosomal protein S27	138.08	132.01	140.446	138.08	132.01	140.45	FALSE	221
150	K	2	64	ATCC64974_57040	1	1	1	1	-0.48156	Cluster 2	Clustered	25	ATASGPK(1)QQEAITYLEK	3	6	5	3	1.72e-10	0.000770719	1.21e-10	168	A0A3F3RIN5	Proteasome subunit alpha type	144.509	80.8588	145.308	144.51	80.859	145.31	FALSE	6
151	K	2	64	ATCC64974_95090	1	1	1	1	-0.12598	Cluster 2	Clustered	25	LSGEK(1)GTDK	5	84	2	3	0.0270356	0.0353347	0.034166	135	A0A254UGN7	Eukaryotic translation initiation factor eIF2A family protein	60.3978	54.094	54.9816	60.398	54.094	54.982	FALSE	84
153	K	2	70	ATCC64974_46440	1	1	1	1	0.40985		Unclustered	33	AYQPK(1)PVDSYPR	3	75	6	3	1.52e-05	0.000314754	0.000222704	299	A0A3F3RFI4	Uncharacterized protein	116.238	95.4173	96.8199	116.24	95.417	96.82	FALSE	75
154	K	2	190	ATCC64974_65220	1	1	1	1	-0.052553	Cluster 1	Clustered	69	GAPLAK(1)VQFR	5	118	10	3	0.00361959	0.0108249	0.00353632	60	A0A254TZU8	Peroxin-3 family protein	78.5564	70.5516	79.1482	78.556	70.552	79.148	FALSE	118
156	K	2	192	ATCC64974_57560	1	1	1	1	0.385	Cluster 1	Clustered	69	TKEDGSK(1)TLK	10	166	5	3	0.00117612	0.00342737	5.85e-07	156	A0A254TXG0	40S ribosomal protein S7	98.2766	86.2665	119.167	133.05	121.02	183.99	FALSE	166
158	K	2	108	ATCC64974_15280	1	1	1	1	-0.39698		Unclustered	52	AGAPAAVK(1)K	5	60	10	3	0.0419525	0.0419525	0.0419525	132	A0A3F3R8D9	"D-isomer specific 2-hydroxyacid dehydrogenase, NAD binding domain family protein"	57.5896	57.5896	57.5896	57.59	57.59	57.59	FALSE	60
159	K	2	170	ATCC64974_380	1	1	1	1	-2.4252	Cluster 1	Clustered	69	AAFAEGK(1)TEGFATR	8	31	8	3	2.11e-11	5.64e-09	6.03e-09	154	A0A254U1R5	60S ribosomal protein L13	165.642	134.374	82.5294	165.64	134.37	133.48	FALSE	31
161	K	2	68	ATCC64974_18140	1	1	1	1	1.1484	Cluster 9	Clustered	19	AALEALEK(1)AAVDR	3	46	8	3	1.66e-08	1.95e-10	9.88e-09	141	A0A254TXN0	Uncharacterized protein	128.763	148.406	136.327	128.76	148.41	136.33	FALSE	46
162	K	3	182	---	1	1	1	1	-0.35457	Cluster 1	Clustered	61	STTTGHLIYK(1)CGGIDQR	18	147	2	3	6.75e-11	3.78e-15	2.44e-10	15	A0A516AFQ5	Translation elongation factor 1-alpha (Fragment)	144.974	155.2	135.235	144.97	155.2	139.08	FALSE	147
164	K	2	50	ATCC64974_82070	1	1	1	1	0.80724	Cluster 10	Seed	9.9	AIDDGVNAVK(1)AITK	3	11	4	3	3.89e-06	7.84e-09	4.01e-07	402	A0A254TYH8	Uncharacterized protein	109.477	129.293	121.986	109.48	129.29	121.99	FALSE	11
166	K	3	172	ATCC64974_20210	1	1	1	1	0.0071708	Cluster 1	Clustered	69	HLPTEANPTPK(1)LYR	8	65	6	3	3.12e-06	2.55e-06	0.000118022	23	A0A3F3R849	60S ribosomal protein L20	99.8441	65.2186	92.9904	99.844	104.17	92.99	FALSE	65
168	K	2	166	ATCC64974_53060	1	1	1	1	1.1279	Cluster 1	Clustered	69	HNLPPK(1)TFGATVR	17	200	4	3	2.93e-06	9.97e-05	0.000336064	94	A0A3F3RHI4	Uncharacterized protein	109.442	72.8912	67.9969	109.44	95.183	84.297	FALSE	200
170	K	2	186	ATCC64974_99670	1	1	1	1	-1.0658	Cluster 1	Clustered	69	ADVDLSK(1)R	15	32	8	3	0.00156373	0.0010121	0.00147387	56	A0A3F3RVL6	Uncharacterized protein	120.155	128.121	105.521	120.15	128.12	120.87	FALSE	32
172	K	2	158	ABL_00146	1	1	1	1	0.10856	Cluster 1	Clustered	69	ALASK(1)YNCEK	5	133	6	3	0.000551	0.000521971	0.000179211	771	A0A100I3F9	RNA polymerase I specific transcription initiation factor Rrn7	104.221	105.397	119.274	104.22	105.4	119.27	FALSE	133
174	K	2	170	ABL_02918	1	1	1	1	0.087575	Cluster 1	Clustered	69	GGASGNK(1)LK	6	192	4	3	0.00396453	0.00396453	0.00166307	13	A0A100ID24	60S ribosomal protein L23	88.8188	88.8188	99.1386	88.819	88.819	99.139	FALSE	192
176	K	3	100	ATCC64974_20800	1	1	1	1	-0.19388		Unclustered	45	K(1)LEDLSPSTHNMDVPNVYR	13	204	2	3	4.36e-22	1.71e-29	1.35e-28	70	A0A3F3R832	Eukaryotic translation initiation factor 5A	120.106	216.304	199.407	177.6	216.3	199.41	FALSE	204
177	K	4	174	ABL_03547	1	1	1	1	-0.46629	Cluster 1	Clustered	69	AFLVHNPK(1)DVELLLMHNR	3	104	7	3	4.64e-05	0.00161734	0.00600872	118	A0A124BWU1	RNA recognition motif family protein	88.1898	72.359	60.0624	88.19	72.359	60.062	FALSE	104
179	K	4	194	ABL_01368	1	1	1	1	-0.87973	Cluster 1	Clustered	69	FLSVMQK(1)HGYIGEFEEVDDHR	9	47	2	3	2.32e-10	2.03e-15	1.63e-07	43	A0A117DXG2	40S ribosomal protein S22	136.681	156.667	121.464	136.68	156.67	121.46	FALSE	47
180	K	2	164	ATCC64974_78280	1	1	1	1	-0.41854	Cluster 1	Clustered	69	DQQIK(1)FK	3	67	5	3	0.0119027	0.0215614	0.0162643	35	A0A3F3RPA6	"Pyridoxal-dependent decarboxylase, pyridoxal binding domain family protein"	86.4723	82.6713	89.5498	86.472	82.671	89.55	FALSE	67
182	K	3	204	ABL_02850	1	1	1	1	-0.18977	Cluster 1	Clustered	69	EYLHYVPK(1)YNR	8	82	7	3	3.99e-05	0.000297873	1.24e-06	100	A0A100ICW0	40S ribosomal protein S11	101.664	93.6667	112.711	101.66	93.667	143.4	FALSE	82
184	K	2	162	ATCC64974_103730	1	1	1	1	0.02119	Cluster 1	Clustered	69	WYPVDDESQPK(1)K	6	160	10	3	0.000860003	6.39e-05	6.39e-05	39	A0A254TNR8	Protein kinase domain family protein	90.6136	99.4999	99.4999	90.614	99.5	99.5	FALSE	160
186	K	2	128	ATCC64974_77980	1	1	1	1	2.8497	Cluster 3	Seed	33	FK(1)NELER	4	3	3	3	0.0132772	0.0217299	0.0344228	114	A0A254U244	Pyruvate carboxylase	93.4285	82.4525	71.3424	93.429	82.452	71.342	FALSE	3
188	K	2	212	ABL_03257	1	1	1	1	0.21251	Cluster 1	Clustered	69	ASTEQVVEQICK(1)LAK	4	94	5	3	3.45e-29	9.89e-18	1.08e-17	39	A0A100IF42	40S ribosomal protein S13	236.304	177.88	176.235	236.3	177.88	176.23	FALSE	94
189	K	2	160	CAN33_0012485	1	1	1	1	-0.24713	Cluster 1	Clustered	69	AAGTGPVK(1)K	12	42	9	3	0.00171071	0.000312081	0.00180707	86	A0A505HQG0	60S ribosomal protein L14-A	105.521	130.748	104.2	105.52	130.75	104.2	FALSE	42
191	K	2	190	rps28	1	1	1	1	-0.081606	Cluster 1	Clustered	69	AK(1)GDIPGVR	7	183	5	3	0.00366757	0.00121805	0.00147031	114	Q9UVJ7	Ribosomal protein S28	90.1504	106.178	101.46	90.15	106.18	101.46	FALSE	183
193	K	3	88	ATCC64974_8370	1	1	1	1	0.53863		Unclustered	17	AALLNDYFAHEK(1)YNGTLLVR	3	156	8	3	1.06e-15	9.57e-05	0.000162639	238	A0A254U246	PhoD-like phosphatase family protein	165.304	92.9317	88.176	165.3	92.932	88.176	FALSE	156
195	K	2	200	ABL_00193	1	1	1	1	0.59484	Cluster 1	Clustered	69	AK(1)QGYVVYR	9	34	4	3	0.00114339	0.000470772	0.00114339	56	A0A100I3L9	Ribosomal protein L15	107.574	120.155	107.574	107.57	120.15	107.57	FALSE	34
196	K	2	200	ABL_09509	1	1	1	1	0.12833	Cluster 1	Clustered	69	MDSAK(1)QPAK	27	16	2	3	0.000889239	0.00285484	0.000820547	5	A0A117E3C1	40S ribosomal protein S28	93.1779	84.0827	83.9983	99.136	84.083	100.25	FALSE	16
198	K	2	152	ATCC64974_77860	1	1	1	1	-0.23158	Cluster 1	Clustered	69	GHK(1)TTPLNTPK	5	127	4	3	7.79e-05	1.36e-06	2.55e-11	17	A0A3F3RPC8	60S ribosomal protein L36	103.433	142.968	182.348	103.43	142.97	182.35	FALSE	127
200	K	3	184	RPS0	1	1	1	1	0.38747	Cluster 1	Clustered	69	AVLK(1)FASHTGATAIAGR	7	18	5	3	6.75e-11	1.66e-06	3.63e-10	91	A0A505I9T1	40S ribosomal protein S0	144.974	110.123	135.09	144.97	110.12	135.09	FALSE	18
202	K	3	100	INT6	1	1	1	1	0.1365	Cluster 3	Clustered	32.7359	HLISESYCK(1)IHQR	3	1	6	3	5.83e-11	0.000474873	2.08e-05	374	A0A254TSQ5	Eukaryotic translation initiation factor 3 subunit E	156.811	83.2035	102.872	156.81	83.204	102.87	FALSE	1
203	K	3	184	ATCC64974_108450	1	1	1	1	0.33252	Cluster 1	Clustered	69	IGVLEHDEEK(1)GGR	9	137	4	3	0.000281654	4.03e-06	4.59e-06	119	A0A254TS06	Pex2 / Pex12 amino terminal region family protein	86.803	91.6203	101.532	86.803	104.17	101.53	FALSE	137
206	K	2	166	ATCC64974_51670	1	1	1	1	0.26986	Cluster 1	Clustered	69	LSTYLK(1)TYR	6	195	5	3	0.000550186	0.000216726	7.29e-05	32	A0A3F3RH41	Uncharacterized protein	118.669	132.01	147.405	118.67	132.01	147.4	FALSE	195
212	K	2	74	ABL_05759	1	1	1	1	0.44094	Cluster 2	Clustered	25	NK(1)IESMK	3	206	2	3	0.0370185	0.050105	0.0496893	10	A0A124BXQ3	26S protease subunit rpt4	65.2463	56.0143	62.4642	65.246	56.014	62.464	FALSE	206
214	K	2	160	ABL_02945	1	1	1	1	0.17019	Cluster 1	Clustered	69	AFLIEEQK(1)IVK	3	103	4	3	0.000115445	6.56e-06	0.000308838	100	A0A100ID66	60S ribosomal protein L34	99.2826	125.72	97.1627	99.283	125.72	97.163	FALSE	103
216	K	3	118	ATCC64974_54930	1	1	1	1	0.029818	Cluster 6	Clustered	34	AVTEHDDAALQELMEK(1)R	5	74	6	3	0.00406091	0.00191703	0.00534219	285	A0A3F3RI40	S1 motif domain-containing protein	67.9024	72.5834	65.1047	67.902	72.583	65.105	FALSE	74
218	K	2	64	ATCC64974_94460	1	1	1	1	-0.16759	Cluster 2	Clustered	25	LLVLEK(1)QAR	5	0	2	3	0.00788992	0.00349609	0.00626216	43	A0A254UGA1	Complex1_LYR-like family protein	74.9406	90.9193	78.5162	74.941	90.919	78.516	FALSE	0
222	K	2	102	ATCC64974_32100	1	1	1	1	0.3839	Cluster 6	Clustered	39	AFATVLDK(1)K	10	28	12	3	0.000206301	0.000409066	0.00111943	181	A0A254UCH7	NLI interacting factor-like phosphatase family protein	138.975	123.355	113.622	138.98	123.35	113.62	FALSE	28
223	K	2	62	ATCC64974_27870	1	1	1	1	-0.015276		Unclustered	12.1397	NYGLDLTK(1)GR	6	69	1	3	0.000498351	0.00119013	0.000565573	513	A0A254UII4	UreD urease accessory family protein	106.353	95.8224	103.632	106.35	95.822	103.63	FALSE	69
225	K	2	64	ABL_07181	1	1	1	1	0.093345	Cluster 2	Clustered	25	LDAVVK(1)MYK	3	83	4	3	0.0522302	0.0487264	0.0549993	109	A0A100INM0	Fumarylacetoacetate (FAA) hydrolase family protein	44.3175	43.3077	43.3077	44.318	43.308	43.308	FALSE	83
227	K	3	200	ABL_09125	1	1	1	1	0.32259	Cluster 1	Clustered	69	AGK(1)ITSMEQIYLHSLPVK	5	198	8	3	7.09e-10	2.64e-06	2.02e-06	55	A0A100ISE5	40S ribosomal protein S2	123.553	102.895	107.724	123.55	102.89	107.72	FALSE	198
231	K	3	186	ABL_02166	1	1	1	1	0.12286	Cluster 1	Clustered	69	AAK(1)VLEQLSGQTPVYSK	6	194	6	3	8.32e-15	1.18e-14	0.00426607	39	A0A124BVY0	Acetyltransferase (GNAT) domain family protein	54.7643	50.7217	66.9768	154.49	147.6	66.977	FALSE	194
233	K	2	150	ATCC64974_94330	1	1	1	1	0.17073	Cluster 1	Clustered	69	TK(1)GTSSFGK	5	119	1	3	0.00676043	0.0067725	0.0194102	3	A0A3F3RU44	Ribosomal protein L37	76.2819	76.2278	66.19	76.282	76.228	66.19	FALSE	119
235	K	2	172	ABL_04236	1	1	1	1	1.6752	Cluster 1	Clustered	69	QLEELK(1)TELSQLR	3	113	6	3	1.46e-10	1.29e-18	1.25e-10	26	A0A124BX78	60S ribosomal protein L35	154.102	206.659	156.6	154.1	206.66	156.6	FALSE	113
237	K	4	176	ABL_07618	1	1	1	1	0.56044	Cluster 1	Clustered	69	APVHHFSGNNIELGTACGK(1)LFR	5	169	6	3	0.00029321	3.14e-10	1.1e-15	85	A0A100IPI2	60S ribosomal protein L30	75.0639	125.795	159.265	75.064	125.79	159.26	FALSE	169
239	K	2	68	ATCC64974_77910	1	1	1	1	-0.34653	Cluster 2	Clustered	25	LPIDYK(1)GVLVK	5	144	1	3	2.14e-05	0.000898694	0.0014348	156	A0A254TTT7	Proteasome subunit beta	119.386	90.697	84.8205	119.39	90.697	84.821	FALSE	144
241	K	4	30	sspA	1	1	1	1	0.45519		Unclustered	8	ATAGDTHLGGQDFDTNLLDHFK(1)K	20	80	21	3	5.83e-17	1.06e-15	9.55e-16	246	Q6A596	Central kinetochore-associated family protein	95.1222	148.747	70.9935	169.85	148.75	150.94	FALSE	80
248	K	3	18	ABL_04543	1	1	1	1	0.022784	Cluster 7	Clustered	5	DAVTYTEHAK(1)R	13	95	4	3	1.83e-23	8.41e-18	5.13e-14	78	A0A100III0	Histone H4	49.6315	68.5357	67.385	251.34	221.09	198.81	FALSE	95
252	K	3	146	ATCC64974_32740	1	1	1	1	1.5626	Cluster 1	Clustered	69	DPLNLQNK(1)HSFK	6	122	9	3	8.53e-07	2.21e-06	4.08e-05	42	A0A254UEZ9	"Malate dehydrogenase, NAD-dependent"	132.79	122.392	98.9017	132.79	122.39	98.902	FALSE	122
254	K	2	30	ATCC64974_70580	1	1	1	1	0.2103	Cluster 10	Clustered	8.31818	DK(1)LVESER	3	88	3	3	0.00632595	0.00957727	0.0198771	258	A0A254U4K8	Cytochrome P450 family protein	90.7088	81.9504	69.9148	90.709	81.95	69.915	FALSE	88
257	K	2	42	ATCC64974_88850	1	1	1	1	0.24291	Cluster 4	Clustered	6	ASGAK(1)LIFYDIR	4	25	6	3	3.56e-05	3.85e-05	2.69e-05	140	A0A254UEM4	Lysine--tRNA ligase	104.41	102.731	109.442	104.41	102.73	109.44	FALSE	25
259	K	2	110	CAN33_0050815	1	1	1	1	-0.91137	Cluster 6	Clustered	41	ALLTPAPLK(1)ELR	3	117	6	3	0.01113	0.0192576	0.00868884	570	A0A505IL81	COPI associated family protein	66.2667	61.4189	69.9708	66.267	61.419	69.971	FALSE	117
261	K	2	96	ATCC64974_3610	1	1	1	1	0.25068	Cluster 5	Seed	3.27273	GEK(1)ILAELENKA	12	145	5	3	1.63e-06	5.1e-06	1.63e-06	509	A0A254U2Q7	ATP synthase subunit beta	106.408	108.661	142.097	142.1	130.56	142.1	FALSE	145
262	K	2	110	ATCC64974_72940	1	1	1	1	0.02007	Cluster 5	Clustered	3.0303	AAAHLK(1)GGAK	5	15	12	3	0.00198823	0.00114503	0.0110746	112	A0A254U566	Glyceraldehyde-3-phosphate dehydrogenase	90.1504	96.1429	70.3627	90.15	96.143	70.363	FALSE	15
264	K	2	24	ATCC64974_69440	1	1	1	1	-0.41323	Cluster 8	Clustered	10	EK(1)YGEQLNR	7	12	3	3	0.000386392	0.000229484	0.000181868	318	A0A254UC65	Eukaryotic translation initiation factor 3 subunit L	121.733	130.656	135.711	121.73	130.66	135.71	FALSE	12
266	K	2	64	ABL_07150	1	1	1	1	0.46906	Cluster 2	Clustered	25	EWEAK(1)LK	3	136	2	3	0.0330542	0.0492542	0.0330542	29	A0A100INK1	26S protease subunit rpt4	72.1384	62.7172	72.1384	72.138	62.717	72.138	FALSE	136
271	K	2	72	CAN33_0013000	1	1	1	1	0.17591	Cluster 2	Clustered	25	K(1)LEAFVENVK	5	170	1	3	0.00306227	0.000554503	0.00287733	98	A0A505HWN1	Ubiquitin-conjugating enzyme family protein	88.3377	110.084	89.3005	88.338	110.08	89.301	FALSE	170
275	K	2	174	ABL_09849	1	1	1	1	0.33326	Cluster 1	Clustered	69	AGK(1)ASLFAQGK	6	115	4	3	0.000957691	8.15e-05	4.92e-05	32	A0A100ITR3	60S ribosomal protein L42	90.0503	102.4	111.525	90.05	102.4	111.52	FALSE	115
279	K	2	198	ATCC64974_62070	1	1	1	1	-0.2199	Cluster 1	Clustered	69	AFMGTLK(1)K	11	148	17	3	0.00977936	0.0010281	0.00146209	399	A0A254TTD9	Rad4 transglutaminase-like domain family protein	76.4776	106.042	82.4525	81.296	106.04	106.36	FALSE	148
284	K	2	34	ATCC64974_13200	1	1	1	1	1.0249		Unclustered	1.2	AFINEK(1)SK	4	73	4	3	0.00150558	0.00259502	0.00277237	1306	A0A254TZP7	DNA-directed RNA polymerase subunit	116.25	104.437	102.514	116.25	104.44	102.51	FALSE	73
286	K	2	180	ABL_07022	1	1	1	1	-0.1127	Cluster 1	Clustered	69	EAAK(1)ALDR	8	181	6	3	0.00223849	0.00498929	0.00353282	58	A0A124BY40	40S ribosomal protein S12	108.303	94.3095	98.2329	108.3	94.309	98.233	FALSE	181
288	K	2	78	ATCC64974_101210	1	1	1	1	-1.1513		Unclustered	26	DK(1)VALADAVEK	6	199	1	3	0.0273535	0.000737276	0.00102615	38	A0A3F3RX08	Ribosomal_L7Ae domain-containing protein	56.9556	70.5633	78.3239	56.956	108.09	101.42	FALSE	199
290	K	2	58	CAN33_0013210	1	1	1	1	-1.0662	Cluster 8	Clustered	9.62	ADGMK(1)LGFVSR	3	213	8	3	0.0147233	0.0184575	0.0273535	480	A0A505HTJ5	Eukaryotic translation initiation factor 3 subunit D	66.3926	63.6025	56.9556	66.393	63.602	56.956	FALSE	213
297	K	2	178	ABL_07065	1	1	1	1	0.37179	Cluster 1	Clustered	69	GAVSTETFK(1)EVSTR	5	106	3	3	5.18e-14	3.72e-14	3.19e-11	98	A0A100INE3	60S ribosomal protein L27	175.294	180.851	162.878	175.29	180.85	162.88	FALSE	106
299	K	2	176	ABL_07272	1	1	1	1	-2.1335	Cluster 1	Clustered	69	DK(1)SNGQSVPIPLHPSK	8	105	3	3	0.000143767	0.000106185	0.000178847	86	A0A100INS5	KOW domain-containing protein	92.2638	94.2034	57.0529	92.264	94.203	90.453	FALSE	105
302	K	2	14	ATCC64974_8180	1	1	1	1	-0.98543		Unclustered	4	FSPDDK(1)YSR	3	205	1	3	0.0067725	0.00676043	0.00646349	40	A0A3F3R677	Uncharacterized protein	76.2278	76.2819	76.2278	76.228	76.282	76.228	FALSE	205
306	K	2	188	ABL_08746	1	1	1	1	-0.47853	Cluster 1	Clustered	69	ELLTLDEK(1)DPK	9	61	10	3	3.52e-06	6.52e-05	8.6e-06	65	A0A117E3B8	40S ribosomal protein S9	135.795	107.026	86.9232	135.8	107.03	123.01	FALSE	61
310	K	2	164	ABL_02630	1	1	1	1	-0.41998	Cluster 1	Clustered	69	AVGIWECK(1)GCNK	3	66	4	3	2.63e-06	2.87e-08	2.4e-06	58	A0A100IBT7	60S ribosomal protein L43	125.97	150.457	127.831	125.97	150.46	127.83	FALSE	66
314	K	3	74	ATCC64974_106440	1	1	1	1	0.18799	Cluster 2	Clustered	25	IIYVAHEDSK(1)DK	7	191	2	3	6.57e-05	0.000681623	0.00587152	234	A0A254TM79	Proteasome subunit alpha type	72.7049	87.7194	64.1212	98.105	87.719	66.989	FALSE	191
316	K	2	66	ATCC64974_79180	1	1	1	1	-0.1286	Cluster 2	Clustered	25	ADIAIMNK(1)LR	4	129	9	3	5.16e-05	3.87e-05	3.06e-05	438	A0A3F3RPJ4	26S proteasome regulatory subunit RPN2	131.517	135.549	138.08	131.52	135.55	138.08	FALSE	129
318	K	2	188	ABL_00722	1	1	1	1	-0.22688	Cluster 1	Clustered	69	ATGGNGTK(1)TPGPGAQSALR	7	45	5	3	4.6e-34	1.13e-28	2.81e-15	105	A0A100I4E7	40S ribosomal protein S14	221.85	215.754	143.041	221.85	215.75	163.45	FALSE	45
319	K	2	84	CAN33_006130	1	1	1	1	-0.019738	Cluster 9	Seed	19.4928	VLAAK(1)ASLGLR	3	218	1	3	0.0257784	0.0381804	0.0424973	368	A0A505I720	Nop domain-containing protein	58.1324	50.786	49.6315	58.132	50.786	49.632	FALSE	218
327	K	2	200	ABL_00727	1	1	1	1	0.13152	Cluster 1	Clustered	69	NQLK(1)QALVQYDR	3	64	3	3	6.11e-09	1.06e-08	6.87e-12	106	A0A100I4G5	40S ribosomal protein S16	166.704	163.507	186.583	166.7	163.51	186.58	FALSE	64
328	K	2	152	CAN33_0029390	1	1	1	1	-0.28166	Cluster 1	Clustered	69	FVNVTLTGGK(1)R	6	56	1	3	7.08e-08	3.18e-06	1.85e-06	53	A0A505I085	40S ribosomal protein S30	155.969	139.76	142.996	155.97	139.76	143	FALSE	56
336	K	3	138	TIF34	1	1	1	1	-0.21346	Cluster 6	Seed	41.9556	FYHK(1)VFEDEIGR	3	219	7	3	0.00049962	3.48e-06	1.1e-06	276	A0A254TYV5	Eukaryotic translation initiation factor 3 subunit I	84.1687	120.838	128.541	84.169	120.84	128.54	FALSE	219
339	K	2	210	ATCC64974_57990	1	1	1	1	0.19823	Cluster 1	Clustered	69	AGIISAAK(1)AGEGR	9	90	26	3	0.000708256	0.000198877	1.04e-05	50	A0A3F3RIV5	Tr-type G domain-containing protein	84.2973	95.4281	99.9412	84.297	95.428	99.941	FALSE	90
341	K	3	160	ABL_06788	1	1	1	1	0.13785	Cluster 1	Clustered	61	QLK(1)DQGLVMAGHR	3	29	2	3	2.44e-06	5.02e-05	0.000122734	395	A0A100IMV8	Transport protein SEC61 subunit alpha	111.793	97.4631	94.1217	111.79	97.463	94.122	FALSE	29
344	K	2	52	ATCC64974_20670	1	1	1	1	-0.48566		Unclustered	4.90909	ASK(1)YQGVNLYVK	6	55	8	3	0.000314754	0.00128124	0.000630002	334	A0A254TYF1	Polyadenylate-binding protein	95.4173	80.6901	90.6136	95.417	80.69	90.614	FALSE	55
345	K	3	150	ATCC64974_65890	1	1	1	1	-1.3568	Cluster 1	Clustered	63	HVLK(1)SSSGSDVVIHTTK	4	182	4	3	5.22e-30	1e-23	1.3e-23	335	A0A3F3RL65	eRF1_1 domain-containing protein	229.399	208.134	205.062	229.4	208.13	205.06	FALSE	182
349	K	3	6	ATCC64974_8750	1	1	1	1	-1.4035		Unclustered	2	VYETHGGK(1)IYR	3	27	2	3	0.000454419	0.000904234	0.0101924	981	A0A3F3R4Z4	Uncharacterized protein	90.0503	79.659	61.3438	90.05	79.659	61.344	FALSE	27
350	K	2	76	ATCC64974_34900	1	1	1	1	-0.77328	Cluster 2	Clustered	25	ASIPVVVK(1)HQGK	3	146	4	3	0.0429147	0.0293105	0.0187162	9	A0A254UDT5	Ubiquitin carboxyl-terminal hydrolase	43.5013	48.5679	54.0231	43.501	48.568	54.023	FALSE	146
352	K	3	158	ATCC64974_103280	1	1	1	1	-0.19027	Cluster 1	Clustered	69	FPTPVSHAEDMANK(1)VNEVK	6	14	11	3	3.67e-22	2.89e-15	5.42e-16	147	A0A3F3RYJ7	Ribosomal protein	172.496	102.978	125.032	180.08	154.56	167.97	FALSE	14
355	K	2	66	ATCC64974_109450	1	1	1	1	0.9609	Cluster 2	Clustered	25	DVEIGLDK(1)IDR	4	97	2	3	0.0111934	0.00102609	0.0103322	436	A0A254TL31	26S proteasome regulatory subunit RPN1	69.0301	89.3005	69.8636	69.03	89.301	69.864	FALSE	97
359	K	3	140	ATCC64974_103680	1	1	1	1	0.12316	Cluster 1	Clustered	59	AFSGAPDAEK(1)YPHAAR	13	140	4	3	1.16e-29	6.68e-15	2.22e-14	49	A0A3F3RWR0	Short chain dehydrogenase family protein	76.8199	101.199	86.5477	238.83	164.01	147.64	FALSE	140
363	K	2	156	ATCC64974_56000	1	1	1	1	-0.055585	Cluster 1	Clustered	69	K(1)FVINASQPVSDK	7	41	4	3	2.58e-18	8.57e-14	1.76e-10	17	A0A254TUY7	Flavin containing amine oxidoreductase family protein	201.083	184.209	156.084	201.08	184.21	156.08	FALSE	41
366	K	2	58	ATCC64974_60490	1	1	1	1	-0.052235	Cluster 5	Clustered	3	DASFAPGDSAK(1)GAK	9	96	4	3	5.49e-06	9.05e-05	5.49e-06	14	A0A3F3RJX3	Cytochrome c domain-containing protein	85.8373	92.9393	101.304	103.76	97.273	103.76	FALSE	96
383	K	2	90	TIF32	1	1	1	1	-0.32247	Cluster 3	Clustered	27.2045	HIPEDYEK(1)QK	6	157	1	3	0.0101923	0.0134889	0.0215097	748	A0A117DUM5	Eukaryotic translation initiation factor 3 subunit A	71.0303	68.5357	62.4662	71.03	68.536	62.466	FALSE	157
386	K	2	8	ABL_07078	1	1	1	1	-0.13369		Unclustered	2	VPFSLPAK(1)R	3	116	2	3	0.00147082	0.00334514	0.00111679	251	A0A100INI1	HNRNP arginine N-methyltransferase	108.807	95.6077	113.658	108.81	95.608	113.66	FALSE	116
388	K	3	94	TIF6	1	1	1	1	1.3352		Unclustered	35	QTVADNVLTGSYMALSNQGGIVHPK(1)TSIR	3	134	1	3	2.05e-12	9.44e-44	5.98e-44	164	A0A254TZX9	Eukaryotic translation initiation factor 6	126.281	224.055	230.851	126.28	224.06	230.85	FALSE	134
394	K	2	174	ATCC64974_108790	1	1	1	1	0.85483	Cluster 1	Clustered	69	IFYK(1)AVR	7	152	11	3	0.00583433	0.00773428	0.00773428	84	A0A3F3RYP0	Uncharacterized protein	111.813	103.286	103.286	111.81	103.29	103.29	FALSE	152
398	K	2	36	ATCC64974_66150	1	1	1	1	0.89888		Unclustered	16	VQLSK(1)SSK	3	71	1	3	0.00533663	0.00533663	0.002447	128	A0A3F3RL75	Major Facilitator Superfamily protein	85.6757	88.3697	97.4306	85.676	88.37	97.431	FALSE	71
400	K	2	36	ABL_04544	1	1	1	1	0.25382	Cluster 7	Clustered	5	EIAQDFK(1)SDLR	16	36	5	3	1.54e-11	2.74e-08	2.12e-08	80	A0A124BXB1	Histone H3	187.309	163.117	164.902	187.31	163.12	164.9	FALSE	36
401	K	2	120	ATCC64974_32290	1	1	1	1	-1.412	Cluster 5	Clustered	2.75641	DSYVGDEAQSK(1)R	26	124	7	3	3.19e-08	6.42e-09	1.25e-06	61	A0A3F3RBR0	Uncharacterized protein	154.281	160.857	140.001	154.28	167.71	140	FALSE	124
407	K	3	152	CAN33_0050090	1	1	1	1	0.27481	Cluster 1	Seed	69	HALHGTAK(1)ALK	5	180	1	3	7.14e-05	3.04e-06	1.37e-06	52	A0A505IHU3	60S ribosomal protein L29	98.8983	126.194	137.895	98.898	126.19	137.89	FALSE	180
411	K	2	62	ABL_05809	1	1	1	1	-0.19743		Unclustered	21.3105	VPTNK(1)ENEAR	6	101	1	3	7.42e-05	3.42e-05	0.000119797	221	A0A117E0X2	Eukaryotic translation initiation factor 3 subunit K	124.456	136.957	121.68	124.46	136.96	121.68	FALSE	101
415	K	4	40	ATCC64974_40070	1	1	1	1	0.72132		Unclustered	8.07692	LK(1)EADAVEFSGHTDSAHSGSTR	9	109	3	3	4.77e-06	3.87e-07	1.18e-15	220	A0A254UGZ6	SMP-30/Gluconolaconase/LRE-like region family protein	99.0784	116.739	158.374	99.078	116.74	158.37	FALSE	109
436	K	2	72	ABL_05116	1	1	1	1	-1.1008	Cluster 2	Clustered	25	DGIVLAAEK(1)K	5	58	3	3	0.0150294	0.0119917	0.0293624	49	A0A117E0E7	Proteasome subunit alpha type	70.4116	72.0956	52.2469	70.412	72.096	62.466	FALSE	58
439	K	3	76	ABL_08655	1	1	1	1	-0.488	Cluster 2	Clustered	25	IHAK(1)SMSVER	6	54	4	3	0.000971085	0.00173141	0.0250431	366	A0A100IRG2	26S protease regulatory subunit 7	82.2607	81.7707	48.998	91.656	81.771	48.998	FALSE	54
448	K	3	20	ATCC64974_103900	1	1	1	1	-0.45061		Unclustered	5	MNVYFNEASGNK(1)YVPR	16	130	2	3	6.05e-29	6.24e-36	5.04e-36	58	A0A2I7UGF3	Tubulin beta chain	79.3463	69.4309	48.8985	222.45	248.06	254.2	FALSE	130
464	K	2	54	CAN33_0014375	1	1	1	1	-0.15562	Cluster 8	Clustered	9.4183	DVK(1)EFDWTR	4	108	5	3	0.0026547	0.000993303	0.00141344	152	A0A505HWW0	AdoMet dependent proline di-methyltransferase family protein	94.6921	110.382	102.524	94.692	110.38	102.52	FALSE	108
467	K	2	76	ATCC64974_61660	1	1	1	1	0.11034	Cluster 2	Clustered	25	LDAK(1)NVQLASVTK	6	193	4	3	1.34e-10	4.5e-11	4.5e-11	214	A0A254TSQ9	Proteasome subunit alpha type	155.555	165.865	165.865	155.56	165.86	165.86	FALSE	193
468	K	2	34	ATCC64974_55320	1	1	1	1	0.55369	Cluster 10	Clustered	9.23077	TVSFDAGGGK(1)R	3	158	1	3	0.0157266	0.00181632	0.0421121	190	A0A254TRD6	T-complex protein 1 subunit gamma	68.7856	85.9631	54.3433	68.786	85.963	54.343	FALSE	158
471	K	2	108	TIF35	1	1	1	1	-0.98047	Cluster 6	Clustered	35	FNDEGK(1)K	5	100	3	3	0.0118734	0.0118734	0.00924772	47	A0A254U449	Eukaryotic translation initiation factor 3 subunit G	99.375	99.375	107.594	99.375	99.375	107.59	FALSE	100
478	K	2	42	CAN33_0019620	1	1	1	1	0.49471	Cluster 5	Clustered	2.77778	AQLLK(1)GVDTLAK	9	120	15	3	2.48e-06	4.74e-06	4.74e-06	50	A0A505I569	Chaperonin GroL	127.174	116.238	110.306	127.17	122.34	122.34	FALSE	120
484	K	2	88	ATCC64974_20890	1	1	1	1	-0.5472		Unclustered	43	VIYAALGQQVK(1)K	3	49	1	3	2.78e-08	3.81e-06	5.91e-07	178	A0A254TYH1	Signal recognition particle subunit SRP68	156.48	124.669	143.96	156.48	124.67	143.96	FALSE	49
487	K	3	64	ATCC64974_106550	1	1	1	1	-0.52926	Cluster 2	Clustered	25	LFPEERPLESITK(1)DEAVAALR	3	70	1	3	0.000275529	2.09e-06	0.000145799	198	A0A254TM12	Proteasome subunit beta	79.3411	104.383	88.9446	79.341	104.38	88.945	FALSE	70
489	K	3	84	ATCC64974_88740	1	1	1	1	-0.21136	Cluster 9	Clustered	18	EHFAIDPLIGK(1)R	4	52	6	3	1.29e-08	8.3e-07	6.83e-06	518	A0A254UEL5	NADH(P)-binding family protein	152.538	133.893	117.136	152.54	133.89	117.14	FALSE	52
492	K	2	170	ATCC64974_101700	1	1	1	1	0.1463		Unclustered	3.42857	AAVAVQK(1)TIPSQR	3	107	3	3	0.000708256	4.31e-07	9.54e-05	271	A0A254TNA5	Multifunctional tryptophan biosynthesis protein	84.2973	122.459	97.6896	84.297	122.46	97.69	FALSE	107
496	K	2	22	ATCC64974_48400	1	1	1	1	1.2033		Unclustered	6.80556	TILADTK(1)YAR	3	184	1	3	0.00307643	0.00179139	0.000592937	288	A0A254UBL4	Protein DOM34 homolog	82.4167	91.5493	102.524	82.417	91.549	102.52	FALSE	184
523	K	2	34	ATCC64974_52930	1	1	1	1	2.327	Cluster 8	Seed	10.859	FQQK(1)QIENVLR	3	154	2	3	0.00166679	5.99e-05	6.94e-06	241	A0A3F3RHS3	eIF2B_5 domain-containing protein	82.2775	108.525	124.456	82.278	108.53	124.46	FALSE	154
529	K	2	22	ABL_07467	1	1	1	1	0.28637	Cluster 7	Clustered	5	APAGGK(1)APAEK	10	214	8	3	8.18e-08	3.12e-08	4.39e-08	21	A0A100IP61	Histone H2B	147.259	161.989	158.3	147.26	161.99	158.3	FALSE	214
534	K	2	70	ATCC64974_35260	1	1	1	1	-0.29403		Unclustered	32	LQATLK(1)K	3	38	2	3	0.0469899	0.0416526	0.0379602	45	A0A3F3RCJ9	Nascent polypeptide-associated complex subunit beta	71.3424	73.6163	75.1893	71.342	73.616	75.189	FALSE	38
538	K	3	48	ATCC64974_38430	1	1	1	1	-0.70158		Unclustered	4	ALAQK(1)HNFLIFEDR	5	167	5	3	8.24e-07	6.51e-07	2.52e-09	85	A0A254U7U3	Orotidine 5'-phosphate decarboxylase	117.203	118.507	135.137	117.2	118.51	135.14	FALSE	167
543	K	2	78	ATCC64974_70590	1	1	1	1	-1.6707	Cluster 9	Clustered	18.671	LK(1)EVQEGVNDLASFGK	3	163	3	3	3.68e-06	0.0149477	0.0172421	30	A0A254U4R0	Nop domain-containing protein	105.886	62.2785	60.0927	105.89	62.278	60.093	FALSE	163
550	K	2	84	ATCC64974_104560	1	1	1	1	0.047333	Cluster 5	Clustered	2.66667	EK(1)VAEFR	19	13	17	3	1.55e-05	1.55e-05	3.28e-07	146	A0A254TNJ6	Phosphoglycerate kinase	133.901	129.554	126.036	139.32	139.32	161.19	FALSE	13
551	K	3	62	ATCC64974_106860	1	1	1	1	-0.11148		Unclustered	4	AGAAEK(1)GIPLYAHISDLAGTK	6	9	15	3	1.37e-06	1.73e-07	1.22e-06	126	A0A254TLY2	Peptidase dimerization domain family protein	108.08	121.464	109.847	108.08	121.46	109.85	FALSE	9
557	K	2	32	ABL_00210	1	1	1	1	0.31127		Unclustered	0.5	LTESCIK(1)K	3	53	1	3	0.00227588	0.00388425	0.0118485	40	A0A100I2H5	Acetyltransferase (GNAT) domain family protein	114.498	101.721	84.3682	114.5	101.72	84.368	FALSE	53
560	K	2	6	ATCC64974_90420	1	1	1	1	0.39422		Unclustered	2	IINLGK(1)K	3	187	2	3	0.0105579	0.0105579	0.0115818	781	A0A3F3RSZ6	Uncharacterized protein	103.286	103.286	99.9195	103.29	103.29	99.919	FALSE	187
563	K	2	64	ABL_07112	1	1	1	1	-0.997		Unclustered	13.9737	ATK(1)GDEAYER	4	165	3	3	0.0134889	0.00259857	0.0040047	881	A0A124BY49	T-complex protein 1 subunit eta	68.5357	85.8127	75.8194	68.536	85.813	75.819	FALSE	165
576	K	2	76	ABL_02916	1	1	1	1	-1.514	Cluster 2	Clustered	25	GK(1)VVIDAFR	3	24	3	3	0.00612122	0.0143199	0.00577773	156	A0A100ID42	26S proteasome regulatory subunit RPN11	79.1482	70.0564	80.6884	79.148	70.056	80.688	FALSE	24
590	K	2	66	ATCC64974_73260	1	1	1	1	1.6992	Cluster 2	Clustered	25	NLMEGSYDK(1)VWR	3	23	1	3	0.0225586	1.52e-05	0.0164083	166	A0A254UCW7	PCI domain-containing protein	58.0983	116.238	58.0983	58.098	116.24	58.098	FALSE	23
599	K	2	36	ATCC64974_60670	1	1	1	1	-0.76176		Unclustered	1.4	GDK(1)DVQSVADELPR	3	10	2	3	1.99e-14	8.16e-11	2.23e-05	701	A0A254TYB5	Tryptophan synthase	187.367	150.051	97.0734	187.37	150.05	97.073	FALSE	10
613	K	2	64	ATCC64974_107780	1	1	1	1	0.012146	Cluster 2	Clustered	25	DSFSSFAK(1)AK	3	125	4	3	0.00287011	0.000462915	5.69e-05	83	A0A254TLK1	PCI domain-containing protein	83.8829	107.788	129.851	83.883	107.79	129.85	FALSE	125
630	K	2	84	ATCC64974_7790	1	1	1	1	0.51296	Cluster 5	Clustered	2.7619	IMK(1)AQALR	19	216	2	3	0.00288577	0.00564734	0.00145695	588	A0A3F3R4D7	HATPase_c domain-containing protein	101.284	92.4704	93.1955	101.28	92.47	113.41	FALSE	216
639	K	2	90	ATCC64974_67560	1	1	1	1	0.3318		Unclustered	4	AMK(1)QVAGSLK	11	22	14	3	0.000147735	0.000319507	0.000703259	430	A0A254U3Q8	ATP synthase subunit alpha	84.687	97.7338	99.2826	119.27	110.84	99.283	FALSE	22
667	K	2	16	CAN33_0048070	1	1	1	1	0.15993		Unclustered	2.7	DVTK(1)LNSLR	3	190	1	3	0.0270356	0.0347483	0.00433693	524	A0A505IJY9	Fungal specific transcription factor domain family protein	60.3978	54.5394	87.149	60.398	54.539	87.149	FALSE	190
675	K	2	4	ATCC64974_57310	1	1	1	1	0.68776		Unclustered	2	AAQGDLSAK(1)PVR	9	123	5	3	3.85e-05	1.95e-05	2.12e-06	188	A0A3F3RJ05	HABP4_PAI-RBP1 domain-containing protein	73.082	66.3926	81.5653	102.73	113.76	130.15	FALSE	123
697	K	3	90	ATCC64974_85780	1	1	1	1	-0.034182	Cluster 3	Clustered	32	AAAQKPPTQAQITQLIEK(1)VAK	10	114	10	3	3.62e-22	3.61e-22	3.86e-11	196	A0A3F3RRY5	Peptidase_M24 domain-containing protein	158.194	167.683	135.53	181.49	181.54	145.88	FALSE	114
699	K	2	22	ATCC64974_28150	1	1	1	1	0.41647		Unclustered	6	DSK(1)TSSGQLFWSGPK	4	112	13	3	1.21e-09	6.94e-07	1.64e-06	706	A0A3F3RA69	UBA_e1_C domain-containing protein	126.685	118.871	112.667	126.69	118.87	112.67	FALSE	112
706	K	2	32	ATCC64974_35070	1	1	1	1	0.1984		Unclustered	2.7	ANELDK(1)LLR	6	5	4	3	0.000251959	0.000294537	0.000251959	319	A0A254U8T2	Uncharacterized protein	128.269	123.749	128.269	128.27	123.75	128.27	FALSE	5
718	K	3	32	ATCC64974_69330	1	1	1	1	2.0427	Cluster 5	Clustered	3.2381	VLSDLAQEK(1)WNQASLEHR	3	208	1	3	4.54e-22	2.31e-15	0.000258396	1358	A0A254U4D7	Protein kinase domain family protein	174.782	157.114	85.9368	174.78	157.11	85.937	FALSE	208
725	K	2	64	ABL_04743	1	1	1	1	0.77276	Cluster 2	Clustered	25	ATAGNWIASQTVK(1)K	3	164	1	3	1.38e-09	0.000391059	0.000864584	100	A0A117E1L4	Proteasome component PRE2	145.098	91.9687	82.5781	145.1	91.969	82.578	FALSE	164
736	K	2	18	cypA	1	1	1	1	0.35658		Unclustered	4	AFFDIQYAPVGSSAPK(1)TGR	9	30	5	3	3.35e-10	5.03e-15	5.6e-15	22	O94184	Peptidyl-prolyl cis-trans isomerase	141.827	157.42	155.877	141.83	157.42	155.88	FALSE	30
758	K	3	4	ATCC64974_85950	1	1	1	1	-0.89849		Unclustered	2	K(1)EEIPRPFPR	3	138	1	3	0.0609519	0.0567666	0.0609519	182	A0A3F3RRN5	Mpv17 / PMP22 family protein	47.8938	50.1076	47.8938	47.894	50.108	47.894	FALSE	138
808	K	2	16	ATCC64974_44980	1	1	1	1	0.49187		Unclustered	1.85714	VCGLIVNK(1)DIER	6	57	10	3	1.83e-06	1.91e-05	1.76e-05	221	A0A3F3RF64	Uncharacterized protein	132.565	114.019	114.868	132.56	114.02	114.87	FALSE	57
841	K	2	70	ATCC64974_32340	1	1	1	1	-0.35879	Cluster 2	Seed	25	NAEELSSYQK(1)K	9	35	4	3	3.77e-11	5.72e-11	3.74e-11	61	A0A254UF33	Proteasome subunit alpha type	181.313	174.242	181.401	181.31	174.24	181.4	FALSE	35
875	K	2	12	ATCC64974_66700	1	1	1	1	-1.6073		Unclustered	2.7	AK(1)ANDDTSDGLR	4	126	2	3	0.0377326	0.0247735	0.0615872	446	A0A254UBE5	Uncharacterized protein	50.2222	53.4477	44.3668	50.222	56.956	44.367	FALSE	126
894	K	3	54	ABL_10125	1	1	1	1	-0.2644	Cluster 8	Clustered	9.35065	AIK(1)PIIAGHDVIAQAQSGTGK	6	78	7	3	4.56e-07	1.96e-06	1.4e-06	57	A0A100IUF1	ATP-dependent RNA helicase eIF4A	118.319	101.6	107.78	118.32	101.6	107.78	FALSE	78
897	K	2	96	ATCC64974_49600	1	1	1	1	-0.95916		Unclustered	5	DIADLK(1)FGVR	14	212	17	3	3.09e-05	6.17e-05	7.01e-05	214	A0A254UBY1	Pyruvate kinase	137.976	128.348	125.747	137.98	128.35	125.75	FALSE	212
903	K	2	42	cmdA	1	1	1	1	0.44088		Unclustered	5	EAFSLFDK(1)DGDGQITTK	6	26	2	3	1.21e-09	9.86e-19	4.7e-23	8	A0A3S8IMI6	Calmodulin (Fragment)	127.966	183.769	195.169	127.97	183.77	195.17	FALSE	26
904	K	2	20	ATCC64974_109970	1	1	1	1	0.32889	Cluster 5	Clustered	3	IESNQK(1)IQLLK	3	111	2	3	3.15e-14	1.68e-14	1.92e-14	208	A0A3F3RZ05	Protein kinase C	202.034	209.849	208.556	202.03	209.85	208.56	FALSE	111
934	K	2	56	ABL_05973	1	1	1	1	0.056303		Unclustered	4.10714	ADSVVNDTEK(1)ALK	9	2	21	3	1.81e-08	4.31e-07	1.77e-10	585	A0A124BXS3	"Heat shock protein SSC1, mitochondrial"	98.3372	84.7337	109.6	127.02	122.46	150.49	FALSE	2
962	K	3	40	ATCC64974_98710	1	1	1	1	0.07671		Unclustered	3.73333	AK(1)TITFHR	6	211	5	3	0.000269896	0.000269896	0.000149264	131	A0A3F3RW67	GTP-binding nuclear protein	135.83	135.83	147.185	135.83	135.83	147.19	FALSE	211
984	K	3	24	ATCC64974_48990	1	1	1	1	-0.69424		Unclustered	1.2	AMQAEIQDHTK(1)ALEVLK	7	102	7	3	9.9e-16	2.8e-11	3.47e-15	22	A0A3F3RGI4	Inosine-5'-monophosphate dehydrogenase	166.92	146.296	156.49	166.92	146.3	156.49	FALSE	102
995	K	2	24	---	1	1	1	1	-0.19931		Unclustered	2	AK(1)NIPLVK	6	93	18	3	0.00146175	0.00075388	0.00075388	74	Q5U9X2	Protein disulfide-isomerase	116.726	127.565	127.565	116.73	127.56	127.56	FALSE	93
998	K	3	34	ATCC64974_9820	1	1	1	1	0.10997		Unclustered	2	GK(1)TLYFSHGFSPVFK	5	135	6	3	0.000278079	9e-05	4.31e-05	170	A0A3F3R5D9	"Ketol-acid reductoisomerase, mitochondrial"	80.3867	93.4242	96.6729	80.387	93.424	96.673	FALSE	135
1021	K	2	36	ABL_04200	1	1	1	1	0.132		Unclustered	3	AAPAQK(1)FK	9	33	14	3	0.00745425	0.00445286	0.00196856	7	A0A124BX74	Adenosylhomocysteinase	77.2825	89.5498	100.188	77.282	89.55	100.19	FALSE	33
1141	K	2	28	CAN33_000675	1	1	1	1	-0.56364		Unclustered	3.73333	ALSNQK(1)YR	3	87	1	3	0.000906912	0.00443034	0.00288577	192	A0A505HRX6	Uncharacterized protein	122.742	95.8152	101.284	122.74	95.815	101.28	FALSE	87
1174	K	2	12	CAN33_0040195	1	1	1	1	-0.91278		Unclustered	2	LEGWFPLK(1)SR	3	17	1	3	0.0161976	0.00255613	0.0018246	472	A0A505HLM7	Non-specific serine/threonine protein kinase	66.486	86.1144	91.3133	66.486	86.114	91.313	FALSE	17
1189	K	2	20	ABL_07466	1	1	1	1	-0.035719	Cluster 7	Seed	5	K(1)GNYAQR	4	79	2	3	9.69e-05	0.000155394	0.0267065	38	A0A100IP51	Histone H2A	66.7992	120.645	85.2649	128.86	120.65	85.265	FALSE	79
1225	K	2	70	ATCC64974_4080	1	1	1	1	0.77562	Cluster 5	Clustered	3.14286	EANK(1)TIDVVTK	7	215	6	3	2.71e-05	6.48e-05	7.01e-06	137	A0A254U7X1	Triosephosphate isomerase	117.792	107.117	124.207	117.79	107.12	124.21	FALSE	215
1261	K	2	26	ATCC64974_8440	1	1	1	1	0.79722		Unclustered	1.71429	DAVK(1)TGR	9	89	6	3	0.0153195	0.0156328	0.00503144	84	A0A3F3R520	Nucleoside diphosphate kinase	90.7767	90.3698	63.673	90.777	90.37	95.909	FALSE	89
1263	K	2	18	ABL_09847	1	1	1	1	0.40974		Unclustered	2.7	EIELDIEPDYK(1)VSR	3	131	3	3	6.35e-11	5.43e-11	2.53e-09	22	A0A100IU67	SPFH domain / Band 7 family protein	154.719	157.087	141.585	154.72	157.09	141.59	FALSE	131
1320	K	2	12	CAN33_0036610	1	1	1	1	-0.4479		Unclustered	2	ADK(1)DLTVR	4	86	1	3	0.00894745	0.00450735	0.00816894	266	A0A505IQ69	GTP-binding protein rhb1 domain protein	83.647	95.6077	85.7442	83.647	95.608	85.744	FALSE	86
1346	K	2	30	ABL_04655	1	1	1	1	-1.2535		Unclustered	4	NVK(1)SLAPLLDR	4	48	1	3	0.000762506	0.00172633	0.0021245	8	A0A100IIS3	Haloacid dehalogenase-like hydrolase family protein	92.1898	81.6249	77.2604	92.19	81.625	77.26	FALSE	48
1382	K	2	4	CAN33_002380	1	1	1	1	1.1427		Unclustered	2	FSPASSDQAK(1)LLR	3	217	1	3	0.000280293	0.00253692	0.00076364	3379	A0A505HSJ0	HECT domain-containing protein	93.649	74.4752	83.087	93.649	74.475	83.087	FALSE	217
1389	K	2	16	CAN33_0015445	1	1	1	1	0.13964		Unclustered	5	EAQVAAEK(1)EAR	6	19	1	3	4.15e-11	2.98e-11	1.05e-08	164	A0A505IA17	Non-repetitive/WGA-negative nucleoporin C-terminal family protein	174.421	180.242	168.016	174.42	180.24	168.02	FALSE	19
1427	K	2	46	ATCC64974_9810	1	1	1	1	0.1666	Cluster 4	Clustered	6	SGELLTGELK(1)K	6	110	1	3	0.000896999	6.72e-05	0.00067923	375	A0A254U4A9	Putative integral membrane protein	93.3452	111.525	95.0939	93.345	111.52	95.094	FALSE	110
1474	K	2	16	ATCC64974_66650	1	1	1	1	0.16222		Unclustered	3	K(1)TLGVADK	5	162	1	3	0.0227746	0.022561	0.0227746	428	A0A3F3RLB5	PAP2 family protein	72.23	67.8972	72.23	72.23	72.23	72.23	FALSE	162
1527	K	2	18	ATCC64974_74350	1	1	1	1	-0.40599		Unclustered	4	DK(1)LPGTEFLR	3	85	3	3	0.0295202	0.000665937	0.00165221	339	A0A3F3RP10	Uncharacterized protein	56.4044	99.5681	92.5385	56.404	99.568	92.538	FALSE	85
1530	K	2	42	ATCC64974_19450	1	1	1	1	0.1186		Unclustered	2	GSK(1)EYAAK	7	37	2	3	0.00609978	0.00308409	0.00858826	194	A0A3F3R847	Protein transport protein SEC23	91.318	99.4417	84.6146	91.318	99.442	84.615	FALSE	37
1554	K	2	24	ATCC64974_108400	1	1	1	1	2.4509		Unclustered	2.4	AK(1)GDVNQADK	18	77	12	3	0.000368015	4.05e-05	6.34e-05	3	A0A254TMI5	40S ribosomal protein S19-B	111.63	134.977	44.5427	111.63	134.98	127.83	FALSE	77
1849	K	2	4	ABL_04136	1	1	1	1	-0.23678		Unclustered	0	DADEGDEVGELGK(1)K	3	171	1	3	5.08e-14	1.2e-10	0.00055557	251	A0A117DZQ5	N-acetyltransferase complex ARD1 subunit	180.84	148.406	88.7063	180.84	148.41	88.706	FALSE	171
1890	K	2	18	ATCC64974_80580	1	1	1	1	-0.70153		Unclustered	2	AVYDTLNK(1)FSYDQAR	3	40	3	3	2.9e-23	1.2e-22	4.04e-29	333	A0A254U043	V-type proton ATPase subunit a	216.544	209.556	235.222	216.54	209.56	235.22	FALSE	40
1947	K	2	12	ATCC64974_101840	1	1	1	1	-0.42409		Unclustered	1.66667	IK(1)DGLDPLR	3	189	1	3	0.0012706	0.0293635	0.0327688	317	A0A254TNC0	"Kinetochore complex Fta4 of Sim4 subunit, or CENP-50 family protein"	105.195	58.6296	56.043	105.2	58.63	56.043	FALSE	189
1966	K	2	6	ATCC64974_96650	1	1	1	1	-2.7112		Unclustered	0	TGGAIPEK(1)GTR	3	98	1	3	0.000922701	0.0308507	0.000922701	296	A0A254TPS4	Uncharacterized protein	90.4338	54.3425	90.4338	90.434	54.343	90.434	FALSE	98
2023	K	2	12	ATCC64974_104030	1	1	1	1	0.30976		Unclustered	0	DPK(1)GLYK	3	43	1	3	0.0495483	0.0217299	0.0263311	151	A0A254TMM1	Adenylyl-sulfate kinase	62.5462	82.4525	76.4776	62.546	82.452	76.478	FALSE	43
2041	K	2	40	ATCC64974_15730	1	1	1	1	-2.0935	Cluster 4	Seed	6	AAMTK(1)FK	8	168	9	3	0.0526698	0.0560211	0.0318181	501	A0A3F3R6T9	AA_TRNA_LIGASE_II domain-containing protein	57.2809	58.782	63.2101	57.281	58.782	68.915	FALSE	168
2114	K	3	14	CAN33_0049935	1	1	1	1	0.62266		Unclustered	1.4	EVIGESQELVHVAK(1)K	3	92	1	3	0.000479502	0.0208579	0.0225643	536	A0A505ISQ7	60S ribosomal protein L29	75.7641	45.6139	44.9254	75.764	45.614	44.925	FALSE	92
2123	K	2	6	ATCC64974_57900	1	1	1	1	0.02505		Unclustered	2	IYALK(1)TIR	3	174	1	3	0.00150558	0.00541509	0.00670119	312	A0A3F3RJ80	Non-specific serine/threonine protein kinase	116.25	93.1624	89.698	116.25	93.162	89.698	FALSE	174
3125	K	2	22	ATCC64974_95040	1	1	1	1	0.18488		Unclustered	0.666667	K(1)SAQATVR	3	210	5	3	0.0089184	0.0126885	0.0239352	745	A0A254UJ28	Uncharacterized protein	90.1504	83.9983	71.6136	90.15	83.998	71.614	FALSE	210
3213	K	2	26	ATCC64974_70000	1	1	1	1	0.43785		Unclustered	2	NAEYNPK(1)R	4	63	1	3	0.0487521	0.00740177	0.02773	119	A0A3F3RMW7	Lecithin:cholesterol acyltransferase family protein	58.4333	93.1432	69.5982	58.433	93.143	69.598	FALSE	63
3225	K	3	18	ATCC64974_65190	1	1	1	1	0.97102		Unclustered	0.666667	AFSESHSWGTDDVVEIAK(1)K	5	7	6	3	3.88e-15	3.76e-10	1.69e-15	243	A0A254TZU7	SNF2 N-terminal domain family protein	149.955	135.088	161.857	149.95	135.09	161.86	FALSE	7
3630	K	2	18	ATCC64974_47490	1	1	1	1	-0.070512		Unclustered	0.666667	DEGGYEFK(1)R	6	173	4	3	0.00588705	0.00551033	0.00127757	431	A0A254UBL9	Coatomer subunit gamma	87.258	88.4955	111.455	87.258	88.495	111.46	FALSE	173
3659	K	2	18	CAN33_0027655	1	1	1	1	-0.073584		Unclustered	0.5	LSYDVK(1)ESDLER	3	175	1	3	3.25e-08	9.44e-07	1.41e-11	114	A0A505I7T4	Multicopper oxidase family protein	147.732	139.781	177.833	147.73	139.78	177.83	FALSE	175
4323	K	2	6	CAN33_0050395	1	1	1	1	-0.44625		Unclustered	0	LEQASLLK(1)R	7	62	1	3	0.00035043	0.00154524	0.000250355	14	A0A505IJF9	Proliferating cell nuclear antigen	127.765	107.788	135.549	127.76	107.79	135.55	FALSE	62
4390	K	2	10	CAN33_0033330	1	1	1	1	1.4325		Unclustered	0.666667	ISTATPK(1)NK	3	72	1	3	0.000801554	0.001399	0.00262598	280	A0A505HWC6	"Arrestin (Or S-antigen), N-terminal domain family protein"	113.706	105.521	92.8379	113.71	105.52	92.838	FALSE	72
